# Supplementary material for: Conformational motions and ligand-binding underlying gating and regulation in IP3R channel
Source: Nat Commun. 2022 Nov 14;13:6942. doi: 10.1038/s41467-022-34574-1 (PMC9663519; doi:10.1038/s41467-022-34574-1)
Supplement: Supplementary file 8 — Source Data [file 41467_2022_34574_MOESM8_ESM.zip]

Archive with 34 entries (33 files):
- Endo hR1 - Figure 6c-e - Raw Imaging Data.xlsx
- __MACOSX/._Endo hR1 - Figure 6c-e - Raw Imaging Data.xlsx
- Exo hR1 - Figure 6c-e - Raw Imaging Data.xlsx
- __MACOSX/._Exo hR1 - Figure 6c-e - Raw Imaging Data.xlsx
- Figure 6a Blots - labeled/
- __MACOSX/._Figure 6a Blots - labeled
- Figure 6a Blots - labeled/Figure 6a - Blot 1 - Anti-IP3R1 - Labeled.tif
- __MACOSX/Figure 6a Blots - labeled/._Figure 6a - Blot 1 - Anti-IP3R1 - Labeled.tif
- Figure 6a Blots - labeled/Figure 6a - Blot 1 - Anti-GAPDH - Labeled.tif
- __MACOSX/Figure 6a Blots - labeled/._Figure 6a - Blot 1 - Anti-GAPDH - Labeled.tif
- Figure 6a Blots - labeled/Figure 6a - Blot 3 - Anti-IP3R1 - Labeled.tif
- __MACOSX/Figure 6a Blots - labeled/._Figure 6a - Blot 3 - Anti-IP3R1 - Labeled.tif
- Figure 6a Blots - labeled/Figure 6a - Blot 4 - Anti-GAPDH - Labeled.tif
- __MACOSX/Figure 6a Blots - labeled/._Figure 6a - Blot 4 - Anti-GAPDH - Labeled.tif
- Figure 6a Blots - labeled/Figure 6a - Blot 3 - Anti-GAPDH - Labeled.tif
- __MACOSX/Figure 6a Blots - labeled/._Figure 6a - Blot 3 - Anti-GAPDH - Labeled.tif
- Figure 6a Blots - labeled/Figure 6a - Blot 4 - Anti-IP3R1 - labeled.tif
- __MACOSX/Figure 6a Blots - labeled/._Figure 6a - Blot 4 - Anti-IP3R1 - labeled.tif
- Figure 6a Blots - labeled/Figure 6a - Blot 2 - Anti-GAPDH - Labeled.tif
- __MACOSX/Figure 6a Blots - labeled/._Figure 6a - Blot 2 - Anti-GAPDH - Labeled.tif
- Figure 6a Blots - labeled/Figure 6a - Blot 2 - Anti-IP3R1 - Labeled.tif
- __MACOSX/Figure 6a Blots - labeled/._Figure 6a - Blot 2 - Anti-IP3R1 - Labeled.tif
- HEK-3KO - Figure 6c-e - Raw Imaging Data.xlsx
- __MACOSX/._HEK-3KO - Figure 6c-e - Raw Imaging Data.xlsx
- hR1 F2546K #25 - Figure 6c-e - Raw Imaging Data.xlsx
- __MACOSX/._hR1 F2546K #25 - Figure 6c-e - Raw Imaging Data.xlsx
- hR1 F2546K #47 - Figure 6c-e - Raw Imaging Data.xlsx
- __MACOSX/._hR1 F2546K #47 - Figure 6c-e - Raw Imaging Data.xlsx
- hR1 I2550N #615 - Figure 6c-e - Raw Imaging Data.xlsx
- __MACOSX/._hR1 I2550N #615 - Figure 6c-e - Raw Imaging Data.xlsx
- hR1 I2550N #616 - Figure 6c-e - Raw Imaging Data.xlsx
- __MACOSX/._hR1 I2550N #616 - Figure 6c-e - Raw Imaging Data.xlsx
- hR1 I2550T #116 - Figure 6c-e - Raw Imaging Data.xlsx
- __MACOSX/._hR1 I2550T #116 - Figure 6c-e - Raw Imaging Data.xlsx
