# Supplementary material for: Conformational motions and ligand-binding underlying gating and regulation in IP3R channel
Source: Nat Commun. 2022 Nov 14;13:6942. doi: 10.1038/s41467-022-34574-1 (PMC9663519; doi:10.1038/s41467-022-34574-1)
Supplement: Supplementary file 8 — Source Data [file 41467_2022_34574_MOESM8_ESM.zip › Endo hR1 - Figure 6c-e - Raw Imaging Data.xlsx]

## Sheet: Experiment 1
Time (ms)	Cell #1	Cell #2	Cell #3	Cell #4	Cell #5	Cell #6	Cell #7	Cell #8	Cell #9	Cell #10	Cell #11	Cell #12	Cell #13	Cell #14	Cell #15	Cell #16	Cell #17	Cell #18	Cell #19	Cell #20	Cell #21	Cell #22	Cell #23	Cell #24	Cell #25	Cell #26	Cell #27	Cell #28	Cell #29	Cell #30	Cell #31	Cell #32	Cell #33	Cell #34	Cell #35	Cell #36	Cell #37
4	341.06	343.26	335.38	352.78	341.95	346.28	357.61	337.82	368.4	298.6	328.56	348.67	353.96	326.31	326.4	339.53	392.89	333.68	310.02	342.59	303.81	354.44	368.24	344.9	317.57	325.27	333.81	339.37	342.41	369.34	331.37	347.77	332.07	340.95	347.06	328.06	337.61
1004	347.01	345.88	340.39	358.86	348.78	351.71	362.98	341.29	368.99	301.31	340.14	355.33	354.3	330.36	339.46	343.95	398.53	337	312.68	344.07	310.37	357.63	375.09	350.13	320.17	331.5	339.18	343.52	346.06	378.36	333.62	353.53	339.49	339.39	351.2	336.85	339.53
2004	339.59	333.87	327.61	344.81	339.65	340.46	347.52	331.62	364.27	294.09	331.08	347.66	349.75	320.94	324.75	334.46	390.1	326.59	306.16	330.22	298.08	347.61	363.79	341.32	311.78	328.19	331.87	335.59	336.9	368.14	325.45	341.69	328.33	334.25	341.46	326.25	335.58
3004	331.81	328.44	328.72	343.56	331.59	334.89	346.38	326.46	358.7	290.61	326.59	335.91	340.17	316.64	316.74	330.3	384.91	319.33	298.39	329.29	294.34	343.88	358.43	335.76	310.94	322.3	325.92	326.71	334.82	361.72	322.86	332.45	324.79	326.82	339.62	318.37	329.94
4004	334.64	333.65	330.1	344.31	337.28	339.74	350.23	331.16	361.41	294.83	327.2	339.81	347.66	321.53	322.43	330.1	383.86	325.78	302.56	329.63	299.87	348.15	363.45	337.37	313.3	321.74	330.58	326.86	336.38	363.95	324.04	343.4	327.61	330.48	342.17	327.19	333.39
5004	339.41	337.31	338.37	350.92	340.28	348.47	352.85	334.83	376.07	297.54	332.99	347.33	352.1	325.6	326.97	336.05	390.23	334.22	310.28	337.51	304.22	358.29	370.17	343.06	314.99	324.47	333.25	334.38	342.38	366.99	332.38	348.28	335.16	339.54	347.17	333.21	338.08
6004	336.8	333.67	334.42	348.25	337.84	343.61	354.77	334.97	368.73	296.62	329.16	341.06	352.72	320.7	325.8	333.51	388.53	331.52	308.17	334.71	300.01	352.84	366.19	344.74	314.77	321.53	328.77	331	338.06	363.86	326.79	346.01	332.23	335.38	347.74	330.76	332.42
7004	335.66	333.67	334.48	350.34	336.81	345.73	353.1	336.68	369.32	297.26	337.91	341.35	350.61	322.68	327.89	333.02	389.38	331.38	308.48	328.83	303.15	351.95	365.58	342.96	313.26	322.29	332.28	332.18	340.01	365.04	330.88	342.4	328	333.86	346.16	325.18	335.79
8004	337.64	337.41	334.57	352.56	339.97	345.98	357.69	331.7	376.65	296.23	330.77	347.79	351.66	323.02	326.01	336.14	389.21	330.28	308.13	333.39	302.33	358.46	365.95	343.88	320.1	328.63	334.23	333.98	342.85	364.26	329.36	345.18	332.33	337.34	346.03	325.97	336.43
9004	338.28	335.37	336.59	351.99	341.07	344.69	357.68	335.88	372.01	298.96	333.77	347.79	351.95	323.83	324.46	338.96	388.77	331.51	309.13	330.95	303.65	361.47	368.74	344.29	314.35	321.82	336.27	337.25	337.95	365.82	330.89	345.28	334.73	339.52	346.12	326.89	338.2
10004	340.96	339.19	341.41	358.46	348.48	351.67	361.31	340.7	372.68	300.36	329.59	353.31	359.98	324.87	333.57	341.15	393.21	334.22	315.34	337.89	304.28	357.01	372.57	354.2	318.57	330.64	339.74	340.5	345.63	369.32	335.83	352.23	339.35	340.79	350.44	328.86	342.69
11004	342.4	339.27	340.11	351.85	343.13	348.92	357.25	337.67	374.08	298.92	336.46	352.77	354.43	327.41	332.04	341.78	392.8	333.66	309.81	337.93	302.6	360.7	375.13	344.03	319.17	327.22	337.1	337.74	347.41	367.54	333.12	348.32	336.58	338.73	350.44	328.47	339.05
12004	334.1	331.15	332.31	342.14	334.65	340.63	353.17	332.46	363.48	293.73	331.37	346.49	348.53	319.77	323.09	330.12	385.1	327.12	304.38	328.33	299.39	350.54	366.42	339.08	310.69	322.8	326.5	329.87	336.41	361.1	326.27	340.55	328.22	335.27	341.21	321.33	330.63
13004	333.81	334.53	330.91	345.89	336.83	338.43	353.22	335.8	367.4	293.08	329.09	346.54	351.4	317.47	323.67	331.55	383.08	328.24	307.13	327.64	299.7	350.68	361.85	338.73	310.44	318.64	330.36	328.55	338.39	361.83	324.04	338.43	328.42	334.86	341.56	322.88	331.58
14004	337.8	340.81	339.84	352.45	343.9	348.98	362.85	339.14	377.21	300.07	340.18	349.73	354.64	325.67	332.34	336.69	392.18	332.16	310.75	339.72	306.03	367.27	373.43	348.68	316.24	327.91	335.23	337.87	344.44	366.07	331.05	342.88	339.09	345.5	349.18	325.62	336.93
15004	332.35	332.73	334.34	352.34	339.1	346.42	351.19	338.11	368.39	295.78	334.3	344.41	351.63	321.52	324.19	333.8	382.2	331.5	306.4	333.08	299.62	352.16	363.4	338.9	310.51	321.49	329.75	331.33	341.21	364.25	326.1	343.76	333.02	339.77	346.71	325.22	334.26
16004	334.79	334.12	332.2	347.06	335.57	347.19	354.02	336.91	366.52	297.98	331.63	345.24	351.65	318.46	327.95	336.58	388.51	330.51	307.64	333.29	301.07	359.18	363.17	342.97	310.49	321.96	326.8	335.19	340.66	365.04	326	339.46	332.24	339.75	346.47	325.86	331.66
17004	335.86	339.67	335.68	352.1	343.51	346.27	360.45	336.72	373.51	298.91	337.53	351.43	351.74	321.45	324.26	334.63	389.92	329.65	312.1	337.52	304.58	356.93	368.18	342.28	312.82	324.64	331.88	332.72	343.79	369.11	331.94	342.85	336.23	343.88	347.04	328.16	335.63
18004	337.41	338.39	334.74	350.89	341.52	348.98	359.2	338.6	371.85	296.96	337.52	352.78	353.57	326.6	326.64	333.9	387.65	329.92	308.81	337.9	301.86	354.52	368.05	343.7	314.89	325.2	333.73	332.94	339.9	366.46	328.31	341.42	335.51	339.07	346.48	326.25	330.74
19004	336.03	338.57	330.13	349.7	338.1	349.11	356.36	336.27	377.26	293.89	338.23	345.67	347.15	320.31	327.15	330.95	387.11	332.69	310.16	336.37	299.29	353.18	364.19	338.42	310.05	321.21	330.17	329.46	340.99	366.56	328.85	341.86	337.51	343.84	346.94	328.08	330.3
20004	332.68	334.71	332.93	342.14	336.3	342.17	352.32	336.8	370.95	293.92	334.74	348.72	351.57	319.59	325.02	331.31	387.33	328.7	306.67	333.03	299.55	354.55	367.96	341.1	309.86	324.88	326.37	330.26	342.65	364.34	327.58	337.45	334.34	337.65	344.2	323.45	328.14
21004	334.89	334.1	329.07	346.55	337.3	342.24	355.13	336.08	373.45	293.26	330.81	347.9	351.94	324.31	320.69	333.62	386.64	329.67	306.73	334.8	300.57	352.45	365.78	338.88	309.26	322.14	326.84	329.23	340.13	365.54	326.14	343.04	335.17	339.61	343.81	327.61	328.65
22004	330.64	336.5	330.51	344.54	338.07	344.1	347.62	335.8	373.53	291.2	335.08	345.22	354.35	321.11	322.82	331.26	383.83	333.17	305.85	333.41	300.2	348.96	370.61	337.69	307.16	325.06	327.18	333	340.06	365.07	327.8	342.69	333.72	340.61	345.64	325.57	328.76
23004	329.44	339.63	330.73	344.3	339.48	342.41	352.99	335.64	371.19	294.75	334.63	345.08	353.66	318.52	320.7	334.12	385.04	331.86	307.22	333.64	300.7	352.06	365.56	336.98	311.26	322.99	330.16	333.91	343.06	362.73	327.5	334.81	333.97	340.65	342.81	325.5	328.06
24004	332.3	331.18	328.85	345.05	339.4	347.42	350.53	334.47	368.53	290.04	332.1	342.01	347.83	319.62	321.79	331.31	385.68	325.53	305.2	332.78	299.41	356.01	366.65	334.6	308	317.61	328.52	331.09	339.08	365.67	324.28	339.63	332.82	339.24	341.3	322.81	328.71
25004	339.18	339.7	335.8	352.82	345.35	352.18	360.42	340.55	379.27	299.97	337.5	349.76	357.4	325.02	328.58	340.72	394.53	333.52	313.98	340.21	307.06	353.71	371.13	340.13	314.06	324.92	338.1	335.77	346.67	371.84	332.55	347.56	341.96	353.13	350.32	331.39	336.27
26004	335.26	344.11	335.95	353.73	346.08	350.75	360.45	343.2	382.84	297.76	336.45	354.97	359.65	328.47	333.08	338.87	393.79	335.56	311.18	340.14	306.2	357.27	378.21	339.87	316	331.47	339.02	337.3	346.43	370.73	334.45	349.31	337.16	347.59	351.74	331.81	337.16
27004	341.08	341.17	333.88	349.57	341.83	350.35	357.36	341.98	380.67	299.69	335.66	352.67	355.49	329.54	329.43	339.46	396.04	336.85	312.94	344.35	304.98	359.92	371.65	341.86	314.46	325.07	338.29	340.03	345.02	370.16	334.35	346.41	339.65	349.32	353.41	333.14	339.71
28004	338.42	342.6	335.19	350.88	343.59	348.27	359.27	338.6	375.51	297.58	332.84	349.11	353	327.91	332.12	338.14	393.35	331.73	309.67	342.35	304.91	354.46	370.97	338.96	312.87	326.4	336.98	334.34	343.12	368.96	332.51	347.89	333.38	347.96	349.3	326.81	337.97
29004	340.22	341.38	336	354.49	342.2	352.01	357.37	340.13	376.37	298.11	337.79	349.14	354.97	326.03	328.31	336.65	394.36	333.36	309.43	336.3	305.21	350.13	369.67	336.89	312.28	330.43	338.13	336.17	348.49	372.03	333.72	349.66	334.95	347.07	350.63	330.19	335.57
30004	330.67	336.34	330.76	347.79	343.6	344.18	353.81	336.27	369.78	294.49	330.05	344.71	352.45	321.16	325.34	331.49	389.78	324.89	304.66	337.56	300.8	354.13	363.59	331.54	309.25	323.05	333.32	330.81	340.11	364.67	330.35	341.47	330.2	341.76	345.78	325.5	335.03
31004	346.91	349.52	334.94	339	324.58	331.01	311.9	321.02	294.64	285.14	308.29	365.13	371.53	346.83	353.11	356.74	416.16	292.83	311.6	335.23	296.99	337.82	389.78	353.49	325.52	339.39	352.05	356.4	358.04	386.56	355.74	360.72	340.3	335.17	343.2	322.68	345.91
32004	342.68	347.59	354.87	358.18	350.49	346.24	359.06	340.17	381.47	295.6	330.59	355.8	377.86	329	327.95	330.26	392.85	319.91	298.96	322.5	304.47	353.5	354.25	343.19	315.03	332.51	342.72	338.38	351.03	354.9	334.4	343.88	329.24	327.74	342.54	326.13	337.72
33004	336.3	335.92	315.66	328.44	331.43	346.34	357.9	342.47	360.36	304.4	334	341.54	347.07	326.16	334.44	334.14	391.35	330.43	314.76	343.47	309.82	357.39	365.89	337.85	316.63	326.61	343.78	337.24	346.33	370.62	333.97	348.05	336.68	344.29	347.51	332.81	337.56
34004	336.4	338.97	327.37	348.11	343.33	347.58	357.1	338.36	371.98	293.64	334.1	345	354.82	320.87	328.32	335.39	389.34	325.1	307.49	339.01	304.3	353.55	371.49	336.05	312.91	330.45	341.82	331.2	345.51	365.65	329.93	340.52	334.18	344.99	349.83	327.66	337.6
35004	335.6	341.12	329.29	353.59	343.5	345.85	359.32	343.54	369.96	291.29	333.13	342.45	351.47	324.66	328.74	335.99	393.38	328.93	309.01	339.8	305.36	353.13	371.56	336.42	311.42	326.87	339.12	336.7	342.55	368.04	337.4	344.43	332.5	347.5	350.02	327.85	339.42
36004	337.57	339.63	332.87	354.07	343.43	352.99	358.08	342.81	377.11	293.6	333.35	346.44	357.87	324.1	329.6	336.27	394.18	328.13	309.49	338.69	302.83	356.51	378.65	341.61	317.94	334.38	344.87	335.61	346.94	369.38	336.2	348.73	332.76	350.11	351.86	329.41	339.88
37004	336.7	341.75	336.45	350.49	345.97	349.63	359.6	343.59	375.38	295.62	333.28	347.11	355	326.23	334.31	342.54	397.58	329.59	312.68	339.2	305.14	355.97	380.69	337.78	316.98	332.46	343.19	339.3	346.7	369.93	336.5	349.56	334.77	352.01	355.56	330.76	338.07
38004	338.55	340.7	338.14	356.59	344.25	350.94	360.28	339.69	373.13	296.24	333.23	341.82	351.67	325.73	332.05	343.18	398.14	326.88	310.89	344.56	308.58	357.21	376.49	336.93	316.38	329.37	345.4	336.58	347.12	371.54	339.78	342.92	337.28	350.64	354.69	333.58	339.82
39004	336.41	337.91	336.99	351.43	347.38	351.35	358.42	341.75	374.05	293.2	333.56	344.26	352.03	326.19	329.7	341.73	395.77	326.28	310.6	341.94	304.39	358.49	378.82	332.33	314.02	333.66	340.49	332.3	346.32	370.19	334.42	342.95	332.57	350.71	352.7	330.75	339.38
40004	331.45	336.51	329.29	348.36	345.53	344.69	354.62	335.91	375.77	295.66	329.69	346.73	350.35	321.82	326	343.24	391.62	323.33	308.16	338.95	303.99	355.24	375.75	333.62	308.98	328.91	336.91	332.36	338.36	368.07	329.86	341.21	332.82	345.09	352.85	328.63	337.23
41004	332.32	336.34	333.01	348.6	346.1	345.74	351.63	336.1	380.18	291.45	330.39	344.71	353.09	323.44	329.01	344.11	391.65	325.84	309.55	337.19	303.5	350.23	376.33	335.68	312.11	333.14	342.29	330.6	347.27	367.34	329.81	337.9	332.08	346.27	351.98	329.87	334.53
42004	332.59	337.56	334.57	345.95	342.19	346.71	356.03	336.18	374.54	293.66	328.46	343.13	349.7	323.25	326.77	340.97	389.83	329.32	311.53	341.05	303.73	349.96	373.29	336.9	313.86	332.73	342.37	333.59	341.57	367.19	329.7	344.31	332.71	346.98	350.16	329.62	334.37
43004	334.98	336.51	336.66	346.08	344.47	348.14	353.18	335.77	377.96	294.61	329.53	347.86	357.3	325.12	330.98	344.15	390.57	329.01	306.82	338.7	306.16	356.97	374.31	336.81	312.97	327.6	342.46	335.33	347.85	366.9	330.52	340.6	332.93	346.04	352.22	327.38	334.79
44004	333.04	339.37	332.51	347.7	347.58	348.61	353.8	338.77	380.5	291.84	331.07	350.67	354.3	321.3	324.84	342.08	393.9	328.77	308.92	338.38	301.4	352.71	376.44	338.81	314.4	330.59	344.49	337.5	346.96	366.95	332.01	340.18	333.64	344.95	349.67	327.08	337.93
45004	329.91	339.22	337.93	347.05	344.88	346.79	355.63	336.88	377.99	292.41	331.47	345.54	356.63	320.35	326.69	341.78	390.74	326.23	311.05	340.58	298.38	352.64	384.32	334.09	311.06	331.86	341.44	333.86	344.94	365.28	332.26	344.46	332.95	345.06	352.86	330.49	334.24
46004	332.27	337.66	330.56	349.16	341.77	351.85	352.9	334.87	376.71	293.57	332.15	349.84	359.79	318.94	327.57	343.89	389.91	329.46	308.49	338.68	301.64	347.19	375.46	337.74	309.64	332.48	341.42	336.72	345	366.87	328.11	346.7	332.59	340.66	348.75	328.22	334.73
47004	339.87	347.78	340.85	354.29	346.84	351.89	356.42	342.65	380.93	293.35	335.38	352.38	363.87	331.61	335.38	349.23	400.84	339.31	317.55	344.85	307.71	362.69	379.73	346.9	318.09	336.36	349.02	342.03	353.19	371	338.3	349.68	340.17	350.63	357.99	335.92	341.14
48004	340.74	343.42	338.45	348.54	344.58	355.79	358.31	339.33	380.47	294.41	333.17	348.69	362.22	329.77	328.97	352.15	395.31	332.13	315.12	341.96	307.42	360.71	383.09	343.07	314.94	334.05	342.48	337.42	350.67	371.54	336.16	346.93	339.57	347.03	355.22	333.81	335.68
49004	341.61	344.64	337.76	352.47	348.75	354.28	362.35	342.59	381.12	299.53	340.24	357.28	363.36	332.38	334.12	347.82	399.75	336.32	318.53	345.42	308.66	365.02	380.4	344.54	318.22	335.33	346.57	339.64	350.97	374.58	336.71	352.99	339.88	346.91	358.56	335.78	338.53
50004	335.24	340.76	333.02	342.69	343.62	350.75	353.51	336.55	377.09	294.48	331.93	347.41	358.37	327.41	327.17	337.57	392.97	331.39	312.23	337.78	302.31	360.57	378.62	339.86	310.5	326.71	339.81	332.81	341.92	368.68	331.15	341.9	334.4	342.73	354.78	330.05	333.29
51004	333.17	339.87	336.02	347.19	343.45	351.76	353.84	335.18	379.97	294.65	334.17	341.58	355.73	325	330.09	341.49	393.41	330.1	311.41	337.47	299.95	358.97	379.67	340.7	309.62	329.92	339.46	333.29	344.67	366.64	330.43	341.94	332.77	340.99	348.89	331.75	331.3
52004	339.05	341.83	330.42	348.52	347.56	354.09	361.25	336.4	380.59	294.43	334.71	348.62	356.79	327.57	329.07	343.65	391.21	333.13	311.33	335.97	303.2	358.32	372.71	340.14	314.82	328.56	339.87	332.99	348.08	370.39	334.75	345.09	330.83	343.46	354.52	335.54	338.03
53004	337.55	340.49	337.7	346.6	343.36	352.01	358.69	340.09	382.15	292.98	334.21	345.33	363.79	329.5	329.52	339.85	391.31	332.75	314.42	334.59	304.25	354.74	381.38	341.57	313.71	334.73	336.35	333.98	347.55	372.25	332.67	347.83	331.96	340.72	353.72	331.75	332.98
54004	339.28	340.35	335.41	348.71	347.64	348.79	357.88	339.69	380.75	296.2	337.48	349.31	362.71	323.19	331.1	343.19	394.71	330.62	309.79	337.57	301.96	353.38	377.9	340.09	314.59	328.08	342.81	334.66	342.9	373.59	330.58	346.14	331.45	341.33	353.35	331.19	333.22
55004	334.4	340.64	336.16	347.25	342.69	345.69	353.28	336.3	376.99	294.5	334.29	349.22	355.39	327.06	327.61	338.44	387.77	327.72	310.5	333.66	301.43	352.13	375.6	339.75	311.51	331.6	337.82	333.1	345.75	368.88	330.7	346.19	329.19	340.46	352.05	330.84	332.12
56004	337.23	342.6	335.06	348.96	342.05	350.92	354.48	335.57	377.91	292.5	328.61	339.55	354.75	323.74	329.44	340.52	389.12	330.63	307.25	334.21	302.87	353.09	371.9	340.19	314.41	324.94	338.62	333.7	344.47	369.88	329.98	341.63	330.37	344.54	349.06	331.1	333.45
57004	334.3	336.57	332.52	345.17	337.84	347.17	356.27	335.57	373.49	290.81	329.47	341.04	352.81	322.17	320.51	339.06	388.71	327.64	307.24	329	300.7	352.34	375.03	338.33	309.46	328.11	339.79	331.35	341.72	368.87	322.86	339.27	326.64	340.31	348.93	329.04	332.08
58004	336.81	339.55	333.69	347.76	343.67	351.21	360.31	338.92	377.81	291.41	332.5	346.68	355.59	324.45	329.75	338.45	390.61	327.62	310.23	334.6	304.49	354.07	376.58	335.34	312.83	329.65	339.96	332.59	344.85	371.62	329.71	342.92	329.21	344.64	353.72	331.31	334.01
59004	339.22	344.44	337.44	348.07	343.68	349.24	359.36	338.81	379.76	292.69	335.98	345.64	360	322.92	325.67	339.4	392.36	333.13	313.31	334.36	297.62	353.63	376.62	338.15	309.2	325.52	341.73	333.82	340.38	369.62	328.77	344.77	329.92	341.74	351.97	330.21	334.91
60004	333.28	335.65	329.76	344.73	341.2	345.94	353.7	331.45	370.73	294.22	327.83	341.94	357.25	321.6	323.12	333.75	385.34	326.72	307.24	328.76	297.38	342.24	373.99	333.7	308.5	320.68	334.91	328.85	338.1	365.2	328.07	344.53	328.32	340.74	346.18	326.05	333.69
61004	335.35	338.42	324.85	346.34	341.64	350.84	357.47	333.32	374.6	287.82	333.87	340.78	359.22	321.52	322.61	337.38	388.73	328.07	309.11	330.46	299.11	352.97	377.04	334.41	309.36	326.65	336.59	328.12	337.53	365.98	328.1	341.25	328.47	341.05	350	329.2	333.15
62004	337.03	344.44	334.92	344.08	339.48	343.48	358.57	333.33	376.78	293.58	332.58	344.01	359.26	323.14	331.49	336.31	392.47	327.92	309.32	332.35	302.54	355.05	377.87	333.65	307.64	329.82	334.24	327.43	337.83	367.38	328.93	345.74	330.13	343.08	349.91	330.55	329.65
63004	339.28	342.59	334.86	346.51	343.64	351.66	360.3	338.46	379.99	290.75	334.9	347.05	367.63	330.59	333.05	336.71	396.27	330.61	313	335.35	300.01	353.56	378.2	335.26	311.28	329.11	338.75	334.03	343.36	371.28	332.99	343.76	334.66	346.76	353.25	330.46	336.56
64004	345.74	352.07	337.67	354.32	348.75	356.48	361.81	344.83	385	299.73	340.09	350.67	361.44	334.27	335.51	345.51	404.26	336.99	319.47	341.04	309.91	360.66	381.3	342.45	316.58	330.91	344.7	336.13	348.91	373.67	336.64	351.24	339.51	351.18	357.84	335.38	340.29
65004	342.35	345.6	337.72	348.87	344.69	352.04	362.06	338.72	384.63	291.82	335.25	344.61	367.27	326.31	329.41	341.3	397.39	335.29	315.36	332.98	303.1	357.48	379.57	341.39	311.02	330.5	336.46	333.28	342.18	371.06	332.48	348.81	333.33	348.23	357.76	330.59	335.83
66004	342.88	349.66	332.97	351.49	350.36	356.15	364.92	344.06	386	295.34	339.09	351.04	361.09	331.91	331.46	340.84	395.75	336.18	318.77	339.25	302.98	362.48	378.77	342.37	316.28	331.51	343.07	337.45	347.96	374.71	336.46	345.66	338.52	346.01	358.5	336.15	338.79
67004	338.47	343.11	331.04	346.47	346.75	345.18	359.57	334.98	383.16	292.44	333.29	343.28	354.75	325.08	325.37	336.65	390.56	331.63	310.5	332.45	300.06	349.31	372.41	337.27	314.27	327.47	336.49	334.02	344.75	370.74	329.59	340.68	334.5	341.47	352.53	328.23	333.37
68004	345.83	348.51	338.57	351.15	353.12	356.91	365.27	341.61	385.55	296.21	337.84	348.75	360.8	332.37	329.79	344.26	396.93	339.97	319.02	340.57	301.9	359.92	379.99	343.83	316.84	334.57	341.54	336.68	347.53	375.45	335.48	353.73	339.6	345.64	360.55	335.88	338.66
69004	339.36	346.61	332.71	343.56	341.63	350.89	355.33	334.7	383.89	292.52	333.24	342.31	355.57	324.39	324.1	336.46	391.64	332.86	310.11	331.78	300.96	353.99	376.07	339.22	310.15	325.52	335.72	331.11	338.96	367.92	328.21	344.31	332.33	340.44	354.83	330.06	332.16
70004	338.6	346.28	340.25	345.8	350.25	353.82	357.82	341.01	384.03	294.08	335.84	347.34	361.68	327.17	328.41	339.82	394.91	334.89	315.86	336.35	301.54	365.27	381.28	338.18	314.54	328.68	338.9	337.53	341.84	370.83	335.34	344.65	335.49	344.98	355.76	333.51	335.43
71004	338.25	345.75	333.71	352.31	348.98	351.87	363.28	338.63	380.24	294.7	334.35	349.23	360.91	327.52	326.1	340.26	392.88	333.76	313.04	334.27	301.81	360.96	380.59	336.59	312.51	326.95	334.2	333.77	342.86	369.27	334.72	343.63	331.22	343.24	355.08	329.83	333.31
72004	338.04	342.7	339.99	348.25	346.32	347.43	358.19	341.11	378.64	295.37	334.74	343.25	354.2	326.41	326.04	339.89	389.6	332.41	312.99	339.25	301.84	357.54	372.57	338.61	311.85	322.42	337.98	334.67	340.24	369.78	330.05	346.84	336.06	340.83	356.94	331.43	333.91
73004	333.76	342.77	330.49	345.44	343.3	343.51	353.6	337.8	380.18	289.79	334.67	343.34	356.71	323.63	328	336.37	388.73	332.01	310.58	334.71	296.86	350.5	379.22	334.42	311.13	327.92	330.43	329.62	341.8	365.52	331.4	344.76	330.38	334.98	351.56	331.17	327.4
74004	338.85	345.45	333.96	348.03	345.39	351.44	359.81	337.32	382.48	294.92	336.56	346.9	359.43	328.8	326.97	342.51	394.13	333.2	313.04	335.5	298.8	356.56	376.3	336.03	313.77	328.99	335.06	338.61	344	368.96	332.72	345.78	331.86	338.38	352.95	331.44	333.25
75004	336.13	343.98	335.34	352	345.26	350.56	357.95	336.47	381.25	292.16	331.71	349.79	353.56	326.56	329.55	338.66	395.09	329.83	311.91	336	303.2	353.1	377.71	334.31	312.23	329.19	335.16	334.57	344.25	367.22	333.27	352.69	335.52	341.42	355.36	332.22	332.5
76004	338.2	344.07	331.27	347.25	345.68	350.75	359.66	335.77	381.03	290.24	331.32	343.01	356.33	323.98	331.19	338.15	390.78	326.68	312.62	335.52	299.41	360.59	378.19	335.24	313.02	327.32	336.17	332.71	345.34	362.8	331.91	347.99	333.73	335.37	352.41	332.24	330.89
77004	342.68	350.84	343.83	354.81	353.83	356.22	371.59	340.97	385.36	296.62	343.53	357.12	364.94	331.16	334.42	345.03	399.88	334.73	318.68	341.55	305.52	362.23	384.95	342.01	315.01	332.67	341.17	340.82	350.21	371.92	338.15	354.66	341	345.54	362.14	336.57	342.22
78004	335.62	343.31	333.48	346.4	341.31	351.09	365.94	335.49	374.67	292.2	336.31	347.02	359.09	324.16	329.12	338.96	393.54	333.52	311.78	333.51	299.36	349.62	376.59	333.06	313.31	330.88	334	332.53	347.9	361.16	328.18	344.64	330.76	339.52	356.71	332.06	332.8
79004	335.93	342.55	336.69	347.42	342.9	352.49	361.62	337.65	383.86	292.11	333.91	347.52	363.34	323.34	324.94	340.47	392.87	332.34	310.84	333.12	301.86	357.8	381.33	339.77	312.3	328.76	337.55	334.11	344.71	365.84	330.03	348	334.88	337.34	354.21	334.63	334.71
80004	341.21	346.95	337.2	354.72	350.38	356.37	365.23	343.94	385.92	297.27	339.89	347.76	364.39	332.43	332.69	344.19	396.03	333.65	316.13	340.36	305.3	365.65	383.36	347.14	314.6	335.5	339.77	341.66	351.97	369.76	335.36	350.8	340.96	345.13	363.4	338.91	343.68
81004	336.39	343.74	336.45	346.5	341.3	352.42	357.26	337.98	380.82	292.51	337.13	345.46	356.38	326.05	324.18	343.63	393.12	327.66	312.83	333.75	300.76	354.97	381.25	341.51	310.22	328.24	337.14	333.08	344.16	364.28	330.49	348.15	335.43	342.66	357.5	328.07	338.81
82004	334.82	340.02	331.41	348.09	342.93	349.91	356.73	337.26	379.83	291.84	335.62	345.29	356.28	324.33	326.82	337.96	393.64	328.56	312.19	335.45	297.53	351.52	386.32	342.01	310.29	332.52	336.23	334.59	345.68	366.49	328.77	352.33	333.4	339.01	358.12	330.26	338.13
83004	348.46	353.02	345.03	361.11	355.34	361.79	371.58	346.3	389.79	300.71	349.13	356.12	369.78	336.97	339.79	349.54	406.51	341.06	323.18	345.73	309.9	372.22	391.48	355.46	323.41	343.65	346.86	344.65	356.48	374.56	340.97	363.42	347.31	351.31	372.01	342.99	348.85
84004	337.32	346.35	335.57	350.83	348.03	350.32	359.9	340.13	381.08	294.87	341.92	345.37	358.37	327.32	329.05	340.67	393.05	332.06	314.67	339.28	302.91	357.74	380.48	343.13	317.73	334.32	338.79	338.88	346.58	367.36	334.23	350.72	334.39	344.11	362.14	336.7	344.58
85004	339.2	341.85	329.86	349.68	340.4	351.06	359.76	336.39	375.92	290.95	342.77	347.17	358.92	325.8	327.14	344.89	387.89	327.74	310.83	334.95	298.57	353.71	385.21	341.77	311.16	328.32	336.67	332.9	347.56	364.45	329.38	353.43	332.72	342.91	357.17	330.33	345.62
86004	341.96	347.48	338	350.96	349.81	350.45	359.6	341.72	381.21	293.37	332.13	353.33	360.97	332.97	334.07	337.96	393.3	332.2	313.15	336.09	301.52	353.41	385.53	345.95	316.28	329.26	336.27	339.07	351.11	371.53	331.06	349.32	334.35	339.82	366.42	333.83	347.97
87004	335.34	336.92	333.9	344.19	337.98	350.04	352.49	331.05	376.68	289.38	335.73	346.65	351.71	321.7	321.82	331.73	386.69	322.87	309.4	330.39	293.86	346.93	377.41	343.42	306.61	325.71	331.88	328.18	335.2	360.66	326.47	345.08	325.97	340.17	357.79	328.61	340.15
88004	341.12	341.99	336.8	349.09	342.73	353.18	363.13	337.91	379.92	292.24	338.3	347.45	357.96	324.78	326.82	338.89	391.94	330.39	314.62	339.52	300.11	357.71	378.85	338.37	312.9	321.88	338.48	334.85	343.7	366.32	329.86	351.17	331.13	342.76	367.77	337.33	352.7
89004	349.88	356.59	347.82	364.45	360.02	364.93	376.71	350.84	399.47	300.19	354.63	362.2	371.31	334.64	336.95	350.09	402.84	344.82	327.49	349.2	311.56	370.13	395.39	352.78	320.9	337.31	351.04	349.47	361.83	379.64	345.94	366.51	345.96	355.41	378.62	345.39	371.3
90004	336.96	346.15	332.83	347.91	342.97	353.65	357.8	334.75	381.64	290.27	337.83	349.38	358.68	321.72	320.87	336.61	388.65	327.96	316.46	334.59	298.22	354.9	379.2	342.08	312.79	331.3	335.05	338.2	344.65	365.72	328.62	349.3	332.36	339.64	367.31	332.31	346.55
91004	342.19	348.95	341.18	356.21	347.67	361.02	361.18	344.62	381.37	295.5	342.97	355.06	356.51	325.13	329.93	340.68	392.69	336.17	321.49	340.35	301.55	357.07	382.57	349.46	317.08	332.95	343.18	342.13	347.45	371.23	336.27	353.69	336.56	344.35	372.69	340.92	351.89
92004	337.55	341.66	331.85	347.05	340.42	354.4	357.63	335.81	376.23	288.63	336.44	337.84	363.76	325.31	328.78	339.12	386.65	330.86	314.5	335.59	296.92	352.58	375.12	343.34	311.54	333.21	336.47	339.64	348.48	365.74	332.59	353.16	332.22	342.02	367.19	334.72	344.29
93004	340.39	344.29	335.2	353.76	345.87	361.49	361.66	343.92	391.54	293.45	341.32	362.84	370.77	332.42	327.4	341.13	396.42	337.65	320.79	341.98	301.43	352.58	382.13	350.68	316.38	335.63	342	344.44	348.34	371.02	337.49	350.73	338.28	350.52	374.57	336.15	345.85
94004	340.21	335.81	339.02	350.22	344.84	362.6	369.21	344.77	388.7	292.49	338.81	362.08	365.17	332.17	327.97	339.9	392.37	334.21	323.07	341.83	300.46	359.28	388.87	349.9	315.78	330.25	338.51	338.04	345.7	372.22	335.2	350.95	335.34	342.94	378.31	336.28	345.61
95004	340.27	336.98	334.71	349.52	344.2	365.15	365.71	343.19	387.04	292.26	343.33	365.16	369.19	332.35	328.18	342.07	391.34	334.48	322.08	342.03	299.34	353.55	384.02	354.19	318.14	336.17	340.58	341.66	355.13	371.88	336.71	348.83	337.03	342.43	383.28	337.4	343.76
96004	346.1	348.57	340.56	355.39	347.86	360.06	369.29	345.48	390.63	294.83	344.84	373.4	367.47	331.58	332.18	343.46	395.6	336.28	324.81	348.89	302.32	359.45	387.56	355.06	320.9	336.31	344.76	347.27	353.44	373.97	340.63	354.47	341.34	349.62	385.69	343.33	345.15
97004	347.36	347.44	343.32	355.84	345.54	362.1	366.06	343.47	391.91	293.41	344.82	370.98	373.94	332.93	332.21	343.48	394.23	335.51	321.23	344.68	303.25	359.37	385.2	355.65	321.8	335.74	345.14	346.29	353.9	374.37	338.1	353.13	338.49	348.4	383.22	341.77	345.51
98004	342.77	342.6	338.61	349.93	347.29	349.03	365.78	343.44	384.94	293.42	343.27	371.71	367.05	330.05	327.16	342.43	390.8	333.9	318.97	342.55	300.89	354.38	371.45	351.11	315.96	327.75	337.83	342.32	349.75	373.93	333.91	348.8	336.85	345.99	389.4	334.89	343.89
99004	344.73	346.59	338.77	354.9	346.19	361.31	366.72	344.07	394.19	292.84	341.69	378.75	367.46	332.78	334.41	345.26	393.91	338.86	324.51	345.2	304.66	361.69	379.3	352.61	322.11	333.68	340.28	345.13	351.19	375.74	340.78	348.07	339.18	346.43	399.48	339.13	342.83
100004	351.72	351.4	350.05	358.86	354.2	365.76	381.43	352.86	409.17	300.81	353.15	387.03	372.99	339.42	338.88	350.77	400.38	342.07	326.31	351.09	311.92	367.02	389.36	356.14	323.47	340.27	346.88	350.5	355.37	381.45	347.23	361.51	343.67	354.58	414.4	347.59	353.05
101004	346.72	347.74	341.19	354.96	348.79	356.85	370.77	345.28	393.08	294.64	341.55	383.1	371.89	331.86	332.82	345.36	391.99	332.42	326.75	344.79	303.61	361.98	382.81	351.28	320.51	334.72	342.08	348.6	350	377.11	341.41	353.74	341.44	351.08	412.27	344.18	343.09
102004	348.52	350.17	345.77	356.89	350.79	359.83	370.88	345.04	392.43	297.84	342.44	385.82	367.74	337.03	336.71	345.05	396.84	337.88	328.4	346.73	307.59	357.91	387.47	353.54	320.99	332.75	347.61	347.6	352.86	378.07	341.86	355.32	340.25	353.56	412.34	346.84	347.91
103004	344.77	345.57	336.21	353.3	348.09	354.3	366.64	339.99	394.23	295.3	337.48	386.45	365.88	329.98	333.48	347.69	390.74	334.85	321.47	345	300.25	354.78	381.33	349.83	314.86	336.61	337.61	344.15	343.72	373.79	336.37	351.59	337.75	350.72	416.24	344.13	341.46
104004	349.68	350.45	344.12	357.74	346.91	364.05	375.07	344.1	393.46	296.59	343.1	386.99	371.59	336.16	335.77	349.17	395.59	339.91	326.02	350.7	305.69	357.6	390.03	353.57	317.55	334.38	342.27	347.74	353.28	373.59	342.68	353.52	344.98	359.78	430.07	346.46	348.08
105004	352.59	353.22	350.36	360.08	352.37	363.06	378.03	348.64	398.15	300.79	347.99	394.6	366.31	336.21	337.27	348.81	404.12	340.28	332.13	354.94	309.95	367.71	390.34	354.5	323.67	337.37	345.05	351.52	354.12	379.75	344.5	354.33	345.79	362.25	441.27	349.75	349.25
106004	347.73	343.59	337.63	348.97	343.2	353.23	363.61	338.58	383.37	292.03	334.7	378.63	358.96	329.23	329.4	339.44	389.67	329.95	318.11	341.98	301.55	357.74	379.17	345.37	319.14	327.58	336.95	346.64	344.72	368.12	334.93	347.64	336.79	346.79	436.2	340.28	339.78
107004	340.97	344.04	331.31	352.77	344.48	360.24	365.74	342.86	389.67	294.63	338.92	383.03	362.18	330.87	327.89	342.2	392.56	335.37	322.85	341.68	301.65	358.86	384.96	342.22	317.29	332.37	336.07	342.36	345.54	368.33	336.96	347.46	337.27	352.13	445.91	341.82	337.67
108004	350.39	346.27	340.05	354.27	349.41	359.76	370.01	342.87	391.41	297.56	340.77	385.11	362.67	330.24	327.7	343.91	397.06	335.11	327.44	348.99	304.89	365.44	384.56	348.36	317.91	328.07	343.43	343.2	350.25	371.67	341.45	353.06	339.52	360.82	465.59	347.96	343.45
109004	348.53	341.39	338.09	349.73	342.97	355.61	360.32	337.99	384.56	292.12	334.48	381.37	363.18	325.8	329.06	343	389.93	333.04	322.38	342.29	300.43	351.86	381.35	345.02	315.44	330.04	337.17	341.8	341.83	369.81	336.71	349.99	334.81	348.61	466.97	343.01	337.55
110004	353.64	346.28	342.73	356.67	349.89	362.91	369.33	345.46	393.13	298.7	343.75	387.37	367.25	333.38	334.37	347.21	397.46	341.06	327.9	348.75	306.6	358.1	391.14	350.93	318.22	334.57	343.41	348.12	352.1	374.46	340.36	357.85	340.97	361.04	492.78	352.82	340.47
111004	353.32	349.11	339.91	358	352	357.67	368.66	345.72	391.56	296.96	341.86	389.67	361.52	332.68	333.53	342.47	398.12	336.99	326.89	348.16	309.98	361.5	387.14	346.2	318.65	336.61	340.7	350.77	346.63	378.07	343.42	354.32	341.33	367.38	500.91	356.49	341.57
112004	347.46	346.85	336.84	349.45	346.79	359.79	362.61	341.44	392.02	293.25	338.01	385.45	363.38	330.28	328.86	339.85	392.81	335.1	324.33	347.28	301.98	355.44	387.21	345.38	315.61	335.34	336.35	341.38	346.64	372.81	338.14	348	340.42	362.4	498.48	351.86	339.39
113004	344.13	344.34	339.42	349.52	344.65	353.62	364.1	335.19	385.9	292.12	340	380.88	359.87	327.23	328.16	338.13	391.48	333.04	322.83	346.74	296.58	348.81	381.95	341.82	313.34	330.89	335.7	340.28	341.01	370.85	332.44	342.33	336.95	356.18	509.72	350.56	339.09
114004	351.02	349.23	344.82	357.71	354.35	366.79	368.88	347.5	392.89	295.61	345.09	389.11	374.78	332.84	332.8	349.07	402.72	339.39	326.53	353.77	303.65	355.2	390.69	348.08	319.98	339.3	344.07	353.62	352.12	379.69	342.02	356.01	345.22	364.67	523	353.87	342.39
115004	341.36	342.93	334.36	344.3	344.31	351.73	360.46	337.1	387.09	293.49	335.8	376.91	356.79	323.12	328.45	340.14	390.67	329.21	318.72	341.45	296.2	350.66	386.06	340.38	311.49	332.84	336.63	345.05	345.48	373.63	334.2	346.82	337.07	352.3	521.9	352.5	334.73
116004	349.28	351.26	345.37	361.23	351.91	356.53	372.5	344.18	393	295.65	344.98	381.64	372.83	333.13	330.56	348.12	400.95	340.9	324.85	350.2	305.38	357.02	390.78	345.76	322.38	335.76	344.06	348.94	352.6	380.64	344.73	354.3	344.5	361.62	534.73	360.25	343.94
117004	349.82	356.37	343.59	361.58	353.61	366.18	374.1	345	394.94	299.65	341.52	387.66	364.38	339.96	335.01	346.69	400.26	341.55	326.01	354.19	307.38	373.02	381.98	351.59	322.64	336.28	345.22	348.23	356.64	383.94	344.1	356.33	346.78	360.11	539.35	361.06	349.45
118004	344.19	347.47	341.3	356.04	350.83	354.92	364.08	336.17	393.14	290.11	333.55	385.57	372.09	329.52	330.34	338.63	397.59	335.32	321.08	349.7	299.8	343.46	386.59	341.75	318.47	330.1	339.35	343.89	353.03	376.29	337.99	348.84	338.51	355.22	534.38	358.24	340.23
119004	349.17	347.3	343.23	356.99	350.29	352.19	368.35	343.93	390.62	294.29	338.38	385.4	367.66	333.32	331.66	344.81	399.91	339.92	323.48	348.77	303.46	351.88	382.13	346.04	319.11	333.54	344.93	351.58	350.69	378.58	337.81	351.75	344	356.51	545.37	356.92	344.49
120004	352.2	350.89	345.7	359.73	357.61	361.66	373.47	344.19	396.78	297.54	343.43	391.3	372.02	339.1	336.46	354.47	404.56	343.22	325.24	357.97	304.81	358.08	392.47	348.78	321.69	334.7	347.49	358.78	356.22	383.18	342.64	358.67	345.94	365.27	557.72	362.79	349.85
121004	345.28	350.39	343.5	357.39	351.11	362.27	370.11	340.71	391.52	294.05	342.86	387	366.85	333.24	330.95	344.94	399.01	333.65	321.39	349.31	302.35	355.85	386.62	347.3	318.12	331.6	345.63	351.86	354.35	378.04	336.53	349.07	341.43	354.7	544.6	359.89	342.78
122004	345.46	347.04	341.49	354.61	348.06	355.27	364.88	338.39	392.35	295.11	335.5	380.21	368.93	331.38	326.79	343.17	395.55	334.5	319.33	350.04	303.31	359.3	384.24	344.84	317.97	337.49	343.93	345.06	349.32	373.18	333.5	351.67	336.65	350.52	530.12	352.46	338.94
123004	351.63	355.17	352.87	368.44	358.14	366.35	374.11	349.46	398.57	297.95	344.66	392.99	374.21	343.32	337.75	355.37	407.75	346.98	328.18	363.07	308.7	374.77	396.94	355.77	324.17	338.89	351.1	353.71	357.67	383.14	343.79	360.88	350.22	366.07	542.77	365.64	353.41
124004	349.96	357.9	344.68	360.57	353.17	368.23	371.57	348.27	408.04	299.31	345.45	386.41	370.8	342.65	336.88	348.04	404.49	342.48	326.49	361.26	309.1	369.37	395.17	353.3	321.48	339.99	348.6	355.51	355.45	382.53	340.47	354.02	342.85	361.63	533.7	363.38	346.98
125004	346.7	355.85	342.89	359.86	354.78	364.1	371.49	344.1	392.83	297.47	345.4	385	371.9	336.02	337.17	349.53	402.64	344.29	325.4	357.92	307.64	360.38	392.74	354.74	319.52	341.12	346.75	348.46	349.7	379.82	338.49	358.7	343.77	361.78	520.47	361.8	343.78
126004	344.55	353.91	338.91	358.71	351.24	360.81	364.25	343.03	397.42	296.17	344.91	384.1	365.99	335.63	335.61	346.3	400.14	337.8	325.75	358.96	310.26	355.8	388.88	349.11	320.21	333.63	346.78	346.97	351.01	376.71	339.36	354.07	340.57	360.94	514.41	358.3	344.19
127004	347.72	351.38	341.49	357.65	349.53	359.06	369.31	342.78	389.18	296.74	342.64	381.62	363.79	335.57	335.88	343.93	399.72	337.02	323.18	355.44	306.5	357.99	384.05	354.21	321.67	336.33	344.36	351.8	346.68	378.18	340.41	353.16	341.08	357.46	496.73	353.4	339.92
128004	352.63	358.96	348.8	366.95	361.89	368.63	377.3	348.11	398.57	301.07	350.41	387.63	374.21	343.13	338.18	354.06	406.19	346.87	329.77	361.66	312.89	368.38	395.83	358.78	323.87	345.77	355.14	357.52	352.9	387.82	347.93	359.76	346.97	366.74	504.32	360.49	347.79
129004	333.03	338.62	330.15	344.18	341.02	349.18	352.03	330.62	378.62	286.93	334.72	372.04	359.11	325.09	325.98	336.43	384.96	325.43	311.91	341.56	297.6	345.37	378.38	339.47	307.64	334.41	331.63	335.89	335.17	366.94	329.5	340.06	327.74	343.88	476.7	344.78	328.2
130004	347.64	353.72	345.51	361.25	357.1	366.58	372.68	346.25	394.71	299.71	346.49	388.81	363	341.68	333.52	351.51	401.33	342.9	327.15	358.02	312.11	363.27	389.71	354.35	323.63	341.64	352.5	346.76	350.87	379.09	343.27	360.19	342.93	362.39	490.88	357.46	345
131004	337.8	345.3	334.65	353.39	348.56	354.18	361.73	332.21	382.88	293.13	337	379.06	357.36	332.48	330.93	340.81	390.96	331.57	319.15	350.66	298.92	344.53	378.5	345.81	315.46	328.61	335.99	337.15	344.12	370.6	334.22	345.72	332.64	347.17	468.48	346.91	333.46
132004	345.77	353.27	346.24	357.56	352.46	362.11	370.81	342.74	384.97	296.94	343.1	381.59	368.64	340.43	333.78	347.42	399.54	341.63	324.94	355.82	305.14	351.98	392.8	351.23	320.65	341.23	346.62	347.68	350.98	377.16	343.6	356.33	338.77	360.45	464.55	351.6	342.18
133004	347.11	355.85	342.85	359.5	350.95	362.24	368.19	341.88	388.22	299.17	347.44	384.54	366.48	340.49	333.78	345.65	397.06	336.25	327.09	359.75	308.41	351.47	388.75	356.35	322.58	339.06	346.54	351.42	352.32	377.08	342.35	354.59	339.23	355.74	466.15	351.19	344.83
134004	351.14	358.3	349.46	357.29	353.12	363.01	373.98	343.57	392.77	300.25	348.77	383.75	361.53	343.57	338.38	352.8	402.45	344.93	328.52	364.06	308.82	359.8	391.79	355.78	322.53	343.85	349.25	352.77	353.17	380.4	342.99	359.31	343.52	359.46	464.27	355.05	346.77
135004	344.07	350.96	340.35	352.01	351.31	362.32	368.71	339.27	387.55	290.73	343.19	383.02	363.18	336.29	335.46	345.39	395.6	336.05	326.57	357.24	300.92	354.27	389.57	347.5	317.32	339.4	344.6	345.53	351.16	377.46	339.64	355.01	337.35	358.08	453.3	349.58	340.83
136004	343.87	349.69	345.74	357.02	351.15	363.17	364.35	341.25	388.44	296.16	343.45	382.26	365.92	338.16	334.55	348.69	397.02	338.37	323.37	356.1	305.38	350.21	386.66	348.15	318.44	336.63	346.74	348.9	350.3	377.88	340.17	351.92	340.19	355.02	448.28	352.8	341.75
137004	343.28	350	341.14	351.23	348.83	353.17	361.37	335.66	385.95	289.93	342.61	376.56	361.34	335.42	328.55	343.14	394.3	333.85	321.17	351.43	300.83	347.82	387.88	342.03	314.49	338.52	343.17	345.56	344.14	373.26	337.05	352.98	334.31	349.39	434.13	350.63	335.85
138004	347.82	362.6	345.29	366.17	357.8	367.92	370.68	347.14	394.35	299.19	351.33	388.44	363.74	343.49	338.1	352.05	401.79	343.24	330.53	362.58	309.35	355.13	390.96	347.45	321.55	340.99	353.44	356.17	355.6	386.77	346.2	364.29	345.47	360.55	449.19	357.53	350.45
139004	347.05	355.48	345.07	356.98	349.46	359.37	369.6	342.07	385.34	296.4	346.56	381.64	368.21	339.01	336.1	350.09	399.61	341.89	322.85	358.98	304.87	353.18	392.05	345.29	316.83	342.13	347.57	354.39	355.31	379.78	344.25	349.96	338.77	354.71	438.77	353.89	342.59
140004	345.24	355.48	338.5	354.11	350.93	358.44	365.56	343.21	391.94	299.49	344.63	380.08	358.63	337.06	335.1	346.6	399.15	335.1	327	354.66	302.87	356.04	390.59	338.43	317.12	332.78	343.42	350.37	354.36	379.7	342.14	348.93	339.6	351.82	434.24	346.96	344.6
141004	342.89	350.31	338.24	352.67	350.05	353.74	360.18	339.11	381.42	295	344.25	375.31	351.42	335.78	333.66	346.5	398.33	336.66	322.87	356.36	304.6	352.87	379.47	339.01	317.03	334.13	342.41	346.07	347.28	376.64	338.78	348.15	338.86	347.31	425.59	348.63	340.94
142004	341.98	347.88	335.1	355.14	348.99	358.76	362.45	342.89	382.83	291.96	344.88	375.49	349.27	332.01	330.08	347.38	395.74	335.5	328.42	356.69	304.5	349.35	390.32	338.31	315.17	336.8	339.58	348.99	350.56	377.39	337.64	347.37	338.52	348.47	426.47	351.28	339.9
143004	342.71	353.18	343.56	352	350.05	361.72	362.57	341.15	386.34	294.27	347.22	386.39	357.48	331.78	331.17	342.94	396.02	337.71	327.79	354.5	301.06	354.45	394.45	345.02	316.73	337.7	344.66	351.93	354.38	378.49	337.58	351.88	335.06	349.55	427.58	352.88	339.41
144004	298.95	372.22	0	341.56	334.5	0	419	324.15	0	241.01	0	0	0	355	334.3	0	451.76	0	317.67	339.92	267.07	0	0	406	288.79	0	369	406.83	424	351.63	309.28	0	307.11	416	446.31	307.71	346.33
145004	320.67	336.92	333.77	330.76	335.65	355.89	357.03	320.79	417.86	273.41	353.84	389.63	400.33	316.7	315.53	339.58	397.6	344.23	309.39	338.56	280.76	331.7	415.8	339.43	296.92	326	326.28	339.44	351.24	364.54	324.88	334.87	323.61	346.81	425.77	333.01	328.2
146004	335.84	340.75	331.29	342.14	339.26	344.79	349.23	330.27	385.1	285.24	342.96	373.13	360.81	319.02	320.22	337.58	391.47	333.06	313.63	340.84	294.59	342.2	392.39	329.61	307.67	332.24	332.28	345.63	346.37	371.72	329.59	342.67	324.83	342.8	416.98	342.81	332.08
147004	343.68	353.44	336.88	352.42	350.76	357.37	364.69	339.17	388.95	297.03	345.22	383.6	368.5	333.52	333.18	348.51	396.98	335.74	323.56	354.33	308.27	357.44	392.94	342.52	316.82	334.46	337.5	350.5	351.58	379.22	340.38	351.61	339.58	349.92	431.02	353.25	347.83
148004	343.25	347.96	335.45	347.63	349.13	356.39	358.99	341.91	389.27	294.03	340.06	376.21	367.64	334.23	333.3	347.34	395.47	335.41	320.86	349.32	305.92	353.14	389.21	334.89	319.63	335.81	338.71	353.7	346.24	379.86	337.49	350.85	335.43	350.62	419.88	356.15	343.25
149004	335.54	344.47	333.15	343.39	342.55	353.84	356.72	336.25	378.53	291.18	344.9	376.94	361.08	323.29	325.23	337.03	389.45	328.78	317.87	346.03	303.3	352.71	387.05	332.64	310.18	335.92	336.94	341.62	342.27	373.98	332.47	345.81	333.36	347.11	425.53	360.52	337.52
150004	342.62	350.88	346.27	352.12	351.69	365.64	366.27	344.43	385.58	294.13	343.58	379.31	361.35	336.2	331.68	345.94	396.49	332.35	328.63	351.88	309.66	357.63	384.24	333.69	320.27	334.21	339.53	350.67	352.99	379.34	341.19	348.83	344.7	349.91	435	363.07	343.97
151004	350.76	358.55	346.72	354.9	356.25	366.13	370.44	349.54	393.05	295.21	348.13	386.6	370.82	340.22	336.12	348.72	402.04	339.17	329.44	358.6	317.22	354.68	391.38	343.38	324.24	341.84	346.2	357.92	354.97	385.1	343.9	355.3	346.86	365.03	436.82	360.28	345.56
152004	349.73	355.74	344.47	362.32	358.29	364.05	371.76	348.78	388.82	300.85	353.39	390.21	372.66	341.82	338.27	356.34	404.07	338.29	332.34	360.03	314.83	355.89	400.97	342.45	321.75	341.13	346.66	355.55	353.98	387.44	341.12	357.49	347.64	369.87	424.59	355.24	348.25
153004	343.55	350.03	336.79	353.98	354.57	359.61	369.08	346.7	392.83	292.48	344.41	374.02	364.45	334.81	333.73	344.81	395.01	337.87	327.08	355.42	307.14	352.8	394.69	339.36	316.87	341.03	342.12	346.33	346.78	380.83	336.39	353.23	340.3	355.58	416.68	347.08	342.83
154004	342.71	346.41	331.14	352.58	349.47	354.92	356.53	340.45	385.42	294.83	339.44	367.12	358.96	331.25	328.08	343.52	391.9	336.36	318.69	356.82	303.48	346.98	386.69	335.34	313.49	330.53	338.71	347.68	344.56	375.71	336.45	348.75	339.1	350.37	413.86	348.5	340.6
155004	348.63	357.52	339.82	353.92	357.7	368.36	366.6	347.11	391.68	298.76	347.55	382.4	365.51	336.9	336.78	346.83	399.6	342.63	323.74	360.34	307.21	353.47	391.08	339.19	317.48	342.79	342.1	358.34	352.67	382.62	341.71	355.09	341.51	351.69	416.67	356.17	346.25
156004	340.63	350.2	336.58	344.92	347.42	354.83	353.7	338.46	383.71	292.11	340.2	370.87	358.29	329	326.06	343.97	390.72	336.98	317.41	353.24	301.02	349.06	384.44	329.54	315.99	333.12	337.01	342.24	346.95	375.07	333.05	351.41	335.06	345.72	407.7	345.94	339.38
157004	347.08	354.59	342.96	354.49	357.42	369.35	368.32	348.56	390.61	298.43	346.21	383.27	361.34	337.65	338.17	347.38	396.83	352.58	332.07	355.09	306.24	350.85	387.02	340.58	319.47	336.97	341.67	355.87	356.43	382.47	341.04	354.64	342.59	356.84	414.48	352.2	349.97
158004	344.24	351.17	340.7	350.03	352.7	364.97	366.22	345.58	381.59	295.32	342.56	376.78	369.23	334.18	337.46	345.58	394.46	358.53	327.09	352.37	305.43	351.02	389.42	337.01	314.72	334.56	338.35	347.31	349.59	377.49	338.29	351.74	338.28	353.85	411.49	350.14	342.81
159004	341.72	351.35	338.14	351.76	353.74	364.96	362.66	346.64	393.6	297.05	340.98	376.14	363.84	332.23	332.36	344.04	391.38	365.05	325.3	354.97	302.06	354.33	391.94	336.02	317.09	336.38	342.54	342.12	347.46	381.52	338.35	348.45	337.55	351.02	403.7	347.73	344.91
160004	346.48	349.63	339.98	352.75	354.8	364.25	368.71	346.91	390.75	300.31	347.6	378.17	365.67	335.99	336.7	346.11	396.89	375.47	328.52	355.26	306.82	353.67	390.63	343.43	318.67	343.8	342.72	347.35	352.7	383.91	343.54	353.6	338.92	355.85	408.38	351.84	347.21
161004	351.59	354.13	338.45	357.81	359.17	369.88	370.64	349.15	394.37	302.31	346.02	382.45	363.89	337.17	338.19	353.21	399.34	371.08	330.63	355.38	307.49	355.72	378.59	347.42	322.27	338.58	348.39	348.58	354.7	387.88	346.26	355.83	341.51	353.54	411.01	352.96	351.21
162004	343.51	351.04	336.94	353.14	351.13	362.07	365.99	341.77	383.23	297.87	341.72	367.15	354.84	333.67	335.66	343.28	396.4	348.78	323.37	348.94	305.97	345.6	371.45	341.39	317.4	336.54	341.1	341.96	348.17	377.43	340.62	347.65	335.19	348.4	397.65	351.62	340.97
163004	348.93	356.21	342.82	355.96	356.4	376.23	373.53	352.74	394.11	301.61	348.73	377.73	361.53	335.58	337.51	353.07	398.42	350.37	327.91	356.01	307.79	355.43	392.23	345.43	320.33	337.1	345.7	351.56	353.49	384.33	343.39	355.99	342.36	355.46	405.65	356.57	351.01
164004	347.62	360.82	339.01	358.76	357.55	371.26	371.68	349.99	396.36	300.4	345.86	374.96	367.44	339.61	338.31	351.38	399.98	344.09	324.46	349.69	301.87	353.66	385.14	345.15	321.88	341.49	345.38	350.99	355.83	382	344.33	357.3	337.24	354.02	402.7	350.69	347.69
165004	348.81	356.87	347.54	354.89	361.84	371.7	375.38	351.01	412.13	306.91	348.02	386.42	365.49	340.11	338.44	349.25	401.45	343.33	332.64	360.63	309.26	370.35	397.4	350.47	323.12	344.54	349.21	354.37	354.04	383.21	344.87	361.22	342.64	364.27	409.25	356.98	350.1
166004	340.47	349.96	342.8	353.17	356.64	370.94	372.12	345.34	411.01	298.2	347.83	376.97	369.3	333.46	339.83	346.19	394.44	342.2	326.35	352.74	304.33	353.28	394.24	343.89	317.06	344.53	341.26	348.03	351.48	381.42	338.67	354.72	334.75	352.67	400.84	349.11	343.55
167004	341.53	353.41	339.13	355.56	354.54	370.57	371.25	343.17	403.65	294.64	347.15	380.61	365.01	335.64	336.64	347.1	391.69	342.83	321.71	353.07	304.52	350.43	394.88	340.03	316.56	341.14	343.46	347.47	351.73	377.71	340.05	353.27	333.04	351.67	399.96	349.65	342.74
168004	345.44	349.69	340.07	351.17	356.22	364.48	371.29	346.86	391.69	299.25	347.88	370.91	364.18	333.9	337.94	346.06	394.16	342.09	328.64	352.15	304.6	348.77	390.81	343.1	319.3	338.99	343.21	345.23	351.86	376.12	340.4	351.86	340.03	349.67	399.23	351.7	344.34
169004	348.37	358.76	346.61	356.68	359.25	370.43	374.39	347.12	388.8	298.78	351.94	376.77	364.69	336.44	336.8	348.41	397.6	342.13	330.3	356.8	306.52	365.4	394.93	347.36	319.7	340.78	346.59	349.76	356.96	379.05	342.28	360.29	339.72	353.57	403.28	354.08	343.8
170004	337.03	348.95	340.08	347.54	351.22	360.24	363.55	339.33	381.23	292.82	340	369.17	357.69	330.58	328.8	341.4	391.67	333.67	323.38	346.01	299.24	345.81	384.1	335.96	313.52	337.52	335.9	339.17	349.07	368.1	335.94	349.29	329.76	347.2	390.24	346.02	337.22
171004	347.79	356.57	341.33	353.96	354.09	373.13	363.65	342.26	388.83	297.86	347.39	371.99	368.27	335.42	333.58	344.01	395.79	341.93	324.6	349.43	301.03	350.16	389.28	345.05	317.65	337.02	342.97	348.04	348.83	373.43	338.02	350.05	334.62	350.77	398.22	346.26	340.8
172004	346.04	355.38	339.79	352.22	357.01	372.5	369.13	347.07	395.67	295.93	346.57	371.78	368.25	331.26	336.36	340.74	396.49	342.17	329.25	353.28	302.93	351.32	388.52	343.07	317.99	338.6	342.65	344.97	349.69	376.07	344.16	359.2	336.43	353.61	400.47	349.13	347.68
173004	343.08	354.64	340.96	352.53	351.41	367.62	364.06	342.04	388.95	295.51	344.83	368.16	368.03	332.55	331.11	340.39	396.95	341.05	323.46	349.04	301.61	353.99	393.34	343.69	318.23	340.36	338.42	343.82	347.99	369.06	336.7	354.76	336.07	349.15	398.7	347.79	343.69
174004	343.43	354.99	347.19	353.02	355.68	373.04	370.17	343.34	399.57	296.51	346.97	371.42	365.48	338.46	336.08	347.92	399.91	343.17	328.98	350.66	304.9	354.25	395.58	342.17	320.72	339.94	343.53	347.49	352.82	374.76	339.55	352.23	339.07	353.18	405.31	353.15	349.82
175004	347.98	363.47	351.16	359.17	365.15	386.19	381.3	350.88	404.51	300.14	352.56	392.03	377.29	344.1	341.4	356.29	406.5	352.12	337.49	359.81	307.39	361.22	403.16	349.56	326.92	351.73	351.41	349.21	356.43	381.49	347.53	363.36	344.89	361.49	417.68	356.3	354.92
176004	348.4	353.69	345.14	355.57	357.3	375.6	371.51	342.27	399.77	294.75	348.92	384.65	372.19	339.22	336.8	350.11	401.58	345.53	329.41	352.85	302.74	349.29	400.63	345.89	323.38	344.39	343.31	344.51	350.49	377.89	344.3	354.4	341.03	354.51	408.14	351.33	345.16
177004	349.58	362.73	355.95	363.3	360.99	391.16	382.05	353.55	417.45	295.97	362.98	405.31	397.14	342.11	343.99	359.3	413.28	360.61	334.27	362.43	303	354.11	434.51	353.86	323.6	356.34	352.61	344.33	360.31	379.56	349.16	374.41	343.5	366.6	428.35	362.58	355.07
178004	358.53	381.8	378.23	376.83	385.21	446.14	405.61	359.28	495.9	290.54	412.32	436.97	504.8	349.42	358.31	385.99	446.32	383.26	354.98	374.23	304.43	371.36	525	385.61	331.27	386.75	365.77	370.43	385.74	390.57	358.67	413.11	361.93	388.56	450.61	356.16	378.64
179004	379.55	422.47	416.38	401.86	410.43	553.83	466.55	383.46	685	297.33	526.89	508.5	0	397.23	390.31	435.57	511.76	467.67	396.71	408.45	319.98	420.56	0	434.47	346.06	0	405.55	422.91	424.67	415.73	387.21	465.5	389.87	451.92	503.38	392.16	411.81
180004	424.88	606	0	487.42	553	0	0	444.55	0	300.45	0	0	0	471	466	0	646.95	0	0	516.17	346.07	504	0	550	383.2	0	560	526	0	455.12	435.91	0	440	0	639.55	439	410
181004	0	0	0	0	0	0	0	0	0	339.51	0	0	0	0	0	0	784.33	0	0	0	0	0	0	0	0	0	0	0	0	548.22	0	0	0	0	0	0	0
182004	442.69	0	0	0	703	0	0	437	0	290.26	0	0	0	0	0	0	716.35	0	0	0	340.5	0	0	0	449	0	0	0	0	447.28	450	0	505	0	756	523	0
183004	335.97	367.17	372.81	350.92	361.43	448.54	398.69	341.2	0	278.02	412.94	486	0	340.11	336.5	370.16	431.37	390.18	345.72	356.96	285.53	341.71	0	380.29	314.77	0	352.81	356.32	384.39	375.73	337.59	435.14	336.03	376.33	424.75	340.46	349.87
184004	351.63	359.92	355.59	357.66	365.29	398.15	381.44	347.66	421.33	290.04	362.79	397	399.11	339.92	339.83	357.21	411.85	355.35	339.04	357.43	302.75	358.95	433.9	356.67	321.42	358.34	347.62	353.11	360.25	379.94	341.56	359.42	343.83	365.64	422.31	358.46	355.66
185004	356.7	368.93	354.34	363.62	366.37	389.08	379.87	352.29	434.71	298.29	361.06	391.21	390.36	339.88	346.45	359.45	411.3	353.91	337.95	360.49	307.09	369.18	422.94	359.7	327.75	355.73	351.63	367.58	367.12	381.27	347.41	363.01	349.06	371.95	425.07	368.54	354.18
186004	357.66	365.59	357.7	360.49	365.82	386.79	376.54	351.59	419.84	299.05	360.19	386.44	393.03	338.63	345.21	361.32	408.49	357.57	336.54	361.17	310.82	362.75	423.95	356.5	327.47	356.91	351.65	363	360.26	383.06	346.41	367.69	348.37	370.16	420.81	359.39	350.27
187004	353.59	360.41	349.53	358.61	361	376.56	373.74	348.71	408.49	300.97	350.41	378.38	373.42	332.99	338.32	346.39	400.01	348.05	332.97	354.78	308.42	357.8	398.18	349.65	325.49	344.58	345.39	353.5	355.54	377.84	344.83	352.99	342.2	361.51	403.85	354.72	346.62
188004	347.98	357.34	344.01	348.97	351.63	376.29	365.98	340.14	402.05	292.05	347.48	374.05	377.64	331.77	331.08	345.22	395.57	341.22	325.03	344.84	298.02	353.12	413.54	346.71	321.46	353.81	342.07	346.94	345.85	370.56	336.71	351.8	336.03	355.84	402.76	350.3	340.42
189004	352.74	360.1	349.74	357.56	357.88	376.76	368.2	347.27	398.63	301.63	352.56	376.67	376.36	337.7	337.15	349.77	403.74	351.24	331.87	354.46	306.15	352.7	408.82	355.37	325.18	346.48	348.58	351.32	356.82	376.05	344.33	364.52	340.29	364.31	416	356.54	343.06
190004	356.59	367	347.28	360.99	362.69	378.32	375.93	353.18	409.44	299.05	355.52	382.27	372.32	344.95	345.65	350.13	404.67	347.98	337.99	355.85	310.06	358.46	406.08	351.39	327.58	346.2	349.15	351.01	356.25	379.47	345.15	365.52	344.34	361.81	413.02	359.74	342.36
191004	346.64	359.43	340.12	350.08	356.83	373.56	369.91	345	398.96	298	346.86	373.48	365.13	332.66	338.27	348.86	397.63	343.38	331.9	353.81	306.23	354.94	399.55	342.65	319.38	342.21	340.01	352.54	350.58	374.1	340.19	359.54	338.2	356.98	412.09	354.29	336.04
192004	344.98	350.16	339.84	345.42	355.15	366.26	364.63	344.65	393.63	294.87	339.56	366.71	361.64	332.76	330.84	344.02	394.81	338.4	329.18	347.13	299.56	343.82	394.12	341.16	319.28	343.19	341.24	346.76	341.51	366.39	334.73	349.84	336.43	352.61	398.76	337.53	325.41
193004	344.65	355.38	337.56	348.27	353.7	366.89	368.27	342.9	391.06	294.8	341.7	364.47	369.51	331.1	331.83	343.16	394.3	338.95	326	347.25	303.7	347.47	388.06	344.58	320.13	335.19	335.39	343.33	349.65	367.79	337.57	350.5	336.52	354.44	398.37	330.43	333.62
194004	340.94	349.11	337.3	347.46	351.4	357.75	357	341.06	399.29	293.06	341.01	365.08	359.7	328.41	331.86	342.05	392.15	334.52	325.27	348.53	300.69	351.06	393.06	345.08	317.29	338.82	335.11	343.11	346.42	362.63	337.03	351.25	334.04	352.1	388.98	330.65	333.11
195004	346.13	349.27	338.45	351.46	351.26	363.08	370.16	347.3	397.24	294.51	340.83	369.45	365	336.41	335.41	345.2	398.36	342.2	330.5	346.7	300.67	349.19	392.95	346.3	320.1	339.8	342.5	348	349.15	364.42	337.75	350.31	335.66	352.54	399.45	331.14	337.24
196004	346.67	352.09	336.47	357.38	356.61	372.97	374.44	345.28	397.03	298.91	349.54	371.63	368.76	334.55	340.75	349.23	400.66	344.53	331.05	350.85	302.88	355.63	398.38	349.26	323.84	343.39	339.48	346.52	353.28	371.14	344.42	357.35	339.16	361.38	392.31	328.16	340.71
197004	345.52	353.64	345.82	354.68	360.16	370.06	373.57	348.04	396.9	294.1	347.78	373.23	368.17	335.35	337.29	348.95	400.3	349.71	333.92	353.4	305.68	344.79	400.27	349.88	324.17	338.66	347.01	349.12	353.01	367.26	339.6	353.39	339.41	361.76	391.5	331.68	341.86
198004	348.32	356.12	343.03	356.2	361.62	372.57	376.92	350.75	405.53	294.24	351.53	377.12	372.47	342.04	339.52	351.33	401.47	347.44	332.26	360.27	304.08	351.24	409.02	350.01	324.1	345.95	346.77	351.46	357.04	374.53	344.33	365.28	341.92	362.94	384.45	335.35	348.43
199004	343.69	347.91	336.36	347.84	351.25	365.95	363.51	342.23	398.12	291.19	343.17	364.47	370.56	328.62	335.34	342.33	392.39	338.71	326.24	349.61	301.07	342.15	396.24	347.95	315.39	341.74	337.5	338.43	348.95	363.2	336.33	350.9	331.07	350.42	370.6	328.28	337.7
200004	347.37	351.89	337.3	351.33	356.96	368.89	364.84	346.88	399.06	293.06	349.33	374.11	372.95	333.07	337.53	348.2	396.27	345.26	332.58	356.89	321.45	287.65	394.64	346.02	320.25	341.87	343.21	337.27	348.17	367.48	342.83	360.1	340.2	367.23	413.06	349.92	342
201004	351.08	359.42	345.03	358.13	357.89	373.76	376.2	351.89	398.65	296.47	346.15	377.01	375.49	337.59	341.52	351.62	399.72	346.97	335.62	354.93	305.11	353.24	399.69	349.01	324.87	349.11	348.63	350.97	358.29	370.56	342.91	361.21	344.35	363.17	409.34	352.96	347.61
202004	335.54	341.18	332.11	343.28	344.44	351.23	356.85	333.76	390.75	287.51	333.23	361.99	360.86	325.71	325.16	337.36	385.15	332.91	320.25	345.03	292.73	338.48	392.14	334.99	312.04	335.06	335.94	336.28	343.26	357.28	332.45	339.25	328.56	347.03	393.84	338.53	333.45
203004	337.02	347.77	336.49	353.33	349.43	360.83	358.31	339.44	387.45	290.65	336.83	368.84	368.92	331.24	331.66	342.89	394.17	338.75	323.27	344.4	300.05	339.95	400.03	335.92	314.59	345.54	336.04	339.98	344.38	362.54	337.79	348.31	335.96	348.17	403.51	349.04	337.42
204004	345.47	358.92	343.84	354.07	357.15	370.88	364.36	344.76	393.88	295.3	342.66	370.55	374.79	340.28	338.69	349.72	398.94	342.9	330	356.31	305.07	350.15	411.03	350.82	323.71	351.25	347.26	349.57	354.53	368.12	342.56	358.32	339.91	363.7	407.31	355.2	347.79
205004	348.47	358.7	348.91	360.27	359.09	376.26	376.3	348.15	398.41	298.26	347.63	374.68	376.56	341.79	344.77	351.6	404.35	349.23	337.17	357.03	306.77	350.78	401.25	348.87	324.72	350.49	349.12	352.52	359.56	373.03	344.91	357.15	345.01	362.52	414.77	359.71	347.81
206004	348.23	356.12	339.24	361.83	356.37	371.09	372.93	344.41	396.42	293.63	351.01	374.08	374.77	340.41	342.62	350.36	401.21	347.29	333.58	356.62	306.87	349.16	403.26	349.33	323.66	353.45	349.24	356.64	360.43	367.73	345.65	358.99	347.24	360.3	414.91	354.37	349.92
207004	345.76	353.59	340.9	359.99	361.06	372.4	368.58	344.66	397.95	296.13	346.62	377.65	376.16	340.15	342.54	350.85	401.24	346.61	334.58	356.56	304.41	347.28	406.32	348.54	324.84	354.72	347.25	352	354.46	364.9	346.26	352.77	344.8	363.7	414.38	355.22	350.19
208004	344.96	358.77	344.89	358.06	357.02	371.98	368.64	347.69	401.35	296.19	350.29	370.3	373.39	341.13	338.96	350.36	398.91	344.53	331.68	358.21	306	352.63	402.83	343.97	316.38	347.88	344.45	348.08	354.44	364.29	344.04	350.89	345.08	361.84	416.8	360.64	347.03
209004	347.04	353.77	335.97	354.15	353.28	365.72	367.26	340.27	394.8	293.84	343.32	366.12	371.44	342.25	337.42	349.5	395.34	340.61	333.08	355.07	302.27	347.45	401.65	343.67	319.29	343.42	345.56	346.94	354.88	359.81	341.98	354.23	337.66	357.73	414.77	356.38	344.15
210004	345.05	358.42	347.93	357.42	354.97	367.93	374.07	346.52	398.58	294.06	346.55	371.17	377.29	341.9	346.77	348.29	401.64	346.1	335.02	355.85	306.94	360.58	400.57	350.16	323.56	349.42	347.03	355.41	353.03	361.58	346.11	348.91	345.48	363.73	421.7	358.58	346.56
211004	343.67	353.9	346.29	353.81	354.45	362.71	368.9	341.61	390.71	292.85	349.45	371.63	369.01	338.32	340.15	347.94	398.67	343.93	332.32	350.62	306.22	350.94	400.24	346.29	319.78	342.57	342.42	351.59	357.67	361.98	344.71	359.77	341.13	360.7	420.79	350.01	343.4
212004	344.38	350.12	341.6	352.49	354.3	368.73	368.72	341.62	389.48	292.79	347.68	365.97	369.1	335.45	337.67	345.2	399.41	342.5	332.31	348.41	301.41	354.6	392.86	342.89	319.03	346.78	342.68	349.7	352.61	357.98	339.12	353.95	337.78	357.54	412.42	354.38	344.21
213004	348.71	357.71	347.65	358.68	357.99	371.99	372.48	344.47	402.37	293.12	348.26	371.99	374.93	343.75	344.67	352.41	403.26	348.33	335.44	356.24	305.29	352.18	399.63	346.52	322.12	358.88	348.76	351.26	354.66	364.83	347.59	356.02	345.19	361.18	417.26	358.64	348.64
214004	341.22	348.16	340.81	351.16	350.37	365.82	365.09	337.32	394.76	291.72	341.05	363.75	365.19	334.32	339.54	346.73	396.91	338.77	330.31	347.37	300	353.78	399.68	339.84	317.64	339.29	342.06	340.07	349.83	356.37	337.12	349.59	335.68	358.01	400.52	349.16	340.07
215004	328.43	334.11	332.87	341.12	340.25	296.48	332.42	319.53	373.89	287.27	341.84	332.83	308.13	302.66	311.02	306.89	380.24	323.33	265.88	332.37	298.9	348.26	351.98	283.26	270.13	296.38	297.85	330.77	324.3	372.8	339.48	348.76	334.32	351.38	395.03	347.66	340.01
216004	346.34	351.91	338.25	352.35	357.38	354.97	354.84	342.65	390.48	295.67	343.65	365.88	362.48	339.26	343.46	349.09	398.26	334.02	270.58	326.32	304.21	351.19	398.64	337.36	302.21	336.83	326.05	350.83	355.38	388.37	346.46	356.37	343.12	354.78	399.27	352.93	345.69
217004	345.36	351.67	390.66	320.39	341.4	297.75	339.11	295.04	386.81	306.22	354.58	363.19	371.16	340.04	339.78	409.61	406.09	357.79	335.06	348.42	300.65	350.85	393.14	343.1	317.1	340.85	342.89	342.29	350.02	358.16	339.91	352.84	338.75	359.22	398.4	350.8	341.71
218004	352.19	339.89	310.82	348.35	357.93	365.12	369.69	343.05	398.87	299.94	348.13	360.67	368.86	336.9	338	351.39	400.42	348.3	332.17	347.67	303.49	357.6	403.91	343.58	319.44	344.91	342.45	342.78	348.83	358.84	338.33	352.91	337.93	363.28	394.94	350.78	345.81
219004	341.96	351.96	342.02	351.58	356.96	363.64	363.67	338.2	396.55	296.57	346.44	360.11	365.34	332.58	334.38	345.95	401.78	344.43	330.87	344.11	302.36	353.91	394.31	339.16	314.39	342.95	341.01	341.9	349.06	357.97	340.16	349.99	337.05	358.86	388.78	350.19	340.7
220004	345.87	355.64	349.95	356.51	361.8	368.21	371.79	346.47	401.06	298.14	354.23	359.25	368.7	337.38	343.93	352.56	404.21	348.56	336.23	345.92	307.1	356.28	400.44	343.01	321.43	343.26	344.38	343.03	354.55	361.44	342.44	352.65	340.11	360.63	389.85	352.85	344.32
221004	341.69	358.04	347.45	353.15	362.47	367.06	370.79	343.44	395.95	293.22	348.18	360.24	374.34	335.44	338.71	347.44	399.82	346.99	333.5	342.93	301.5	343.21	408.11	344.74	318.07	343.11	347.82	344.71	350.21	359.92	338.94	356.38	338.05	358.87	385.07	350.59	346.09
222004	341.53	358.43	353.72	350	357.69	372.29	373.76	346.41	398.19	299.32	349.32	361.68	372	339.09	341.58	352.24	406.88	350.38	335	345.81	304.71	356.09	404.65	342.56	319.03	342.6	345.21	346.75	354.93	359.62	340.27	354.22	341.67	364.09	384.63	353.38	345.79
223004	344.06	354.25	344.84	358.9	359.17	365.71	370	343.3	393.22	295.68	353.36	363.95	365.94	341.83	341.11	354.13	405.1	350.12	332.51	342.84	301.34	352.58	406.61	340.96	317.55	348.23	348.02	339.68	355.27	360.97	338.55	349.72	340.66	361.14	382.65	351.08	345.79
224004	336.93	347.18	338.85	346.61	354.03	354.99	365.04	335.88	389.31	291.73	343.33	352.46	360.25	335.97	331.95	340.22	391.86	335.73	326.03	336.35	295.69	347.55	390.15	334.03	314.35	342.13	338.02	330.56	346.97	353.61	330.95	343.59	328.51	353.02	371.18	342.47	338.55
225004	343.55	355.61	348	357.27	361.33	368.19	371.78	342.62	392.41	296.3	346.31	358.8	368.91	342.09	340.3	353.17	404.75	346.51	333.85	344.68	303.13	350.22	402.47	343.85	320.38	344.93	349.88	343.39	352.87	363.35	340.69	356.04	344.19	363.01	381.06	349.39	351.52
226004	342.74	348.86	341.22	352.31	352.96	362.67	367.34	338	391.78	292.97	350.38	353.71	364	337.62	336.43	345.87	397.98	344.26	330.48	342.07	298.44	347.49	401.03	343.74	317.6	343.78	344.04	343	353.5	356.22	335.72	351.98	335.07	355.78	375.1	344.88	344.26
227004	347.17	352.95	349.19	355.95	359.27	369.87	374.92	345.9	392.26	298.59	348.65	357.69	369.69	340.39	339.62	350.01	401.25	351.98	332.6	347.93	305.19	360.23	400.51	342.17	322.04	340.24	349.98	346.98	354.21	362.28	340.25	354.68	340.76	356.39	373.84	347.57	344.84
228004	348.05	354.06	343.74	355.97	362.36	372.48	375.98	345.99	394.9	300.49	348.65	358.83	363.87	346.72	341.8	353.54	404.62	352.51	335.98	348.83	305.51	350.55	401.34	348.79	324.88	345.83	353.2	339.83	356.68	362.27	342.41	360.5	340.29	360.54	376.43	348.49	346.25
229004	353.78	357.59	349.3	357.12	363.77	373.31	377.36	346.77	404.05	299.8	357.98	366.23	378.36	346.11	343.68	356.76	410.21	353.9	334.63	351.7	303.92	361.72	412.11	351.61	327.12	353.96	353.72	350.66	356.26	368.78	344.19	360.22	342.26	361.5	377.93	349	351.5
230004	339.49	345.25	343.57	349.22	354.64	366.61	365.46	343.47	388.3	292.73	343.98	353.38	362.85	338.49	338.55	346.69	396.94	344.47	328.08	342.87	299.19	349.96	395.82	341.78	316.01	337.99	342.11	334.26	351.03	360.31	336.36	355.29	336.75	352.72	367.58	342.41	339.78
231004	340.91	349.16	341.52	350.54	353.69	370.68	364.84	340.49	392.01	294.24	342.84	352.87	365.06	338.42	338.55	345.53	397.75	342.22	329.04	343.46	297.8	342.13	403.28	343.34	319.35	345.6	344.77	331.58	350.35	362.27	335.28	356.36	334.73	354.29	372.52	343.13	342.09
232004	340.89	354.74	344.94	346.8	352.48	368.22	369.07	338.64	392.73	296.01	349.14	356.09	367.3	339.15	336.31	351.72	400.31	348.79	331.38	339.57	302.45	352.08	405.16	344.51	321.49	350.63	343.59	336.3	350.07	359.62	335.34	354.94	334.87	356.98	372.02	346.87	341.95
233004	348.13	350.37	349.14	353.28	358.97	368.39	376.24	346.04	392.94	297.32	343.29	355.7	370.87	341.83	345.01	351.58	404.36	353.09	335.57	345.38	302.19	347.13	406.44	352.82	321.14	345.91	349.67	339.2	349.25	364.41	338.51	360.94	339.54	357.7	374.38	345.99	345.26
234004	353.67	356.08	348.66	357.39	362.58	375.11	381.25	351.54	390.39	305.6	353.45	362.96	379.93	348.47	349.49	362.49	407.12	352.95	338.76	349.2	304.35	354.11	408.46	357.79	329.07	351.5	353.99	349.53	359.14	365.48	344.1	364.6	346	364.46	376.61	350.27	350.99
235004	348.58	353.77	347.23	356.67	354.38	368.1	379.5	345.48	396.03	298.89	350.01	361.05	371.93	343.91	343.36	355.12	402.91	353.56	336.42	349.08	302.84	348.04	408.36	358.27	324.32	352.63	351.18	340.65	352.21	362.63	340.84	355.77	338.48	363.72	371.57	346.08	348.94
236004	337.73	349.58	341.29	344.43	352.39	368.07	371.92	340.5	396.04	296.62	346.12	351.55	370.57	332.38	339.83	347.49	399.4	346.6	327.35	339.24	297.08	340.22	396.64	351.68	319.72	346.02	345.84	333.91	350.59	355.93	331.98	353.62	331.97	356.08	368.02	344.46	344.34
237004	340.95	352.87	343.9	347.81	355.47	373.16	373.4	342.26	398.96	299.42	350.25	358.47	365.75	342.42	339.63	351	403.54	349.4	337.74	343.45	303.3	350.43	408.28	353.97	319	345.47	351.07	338.05	352.46	358.46	335.3	351.68	335.12	360.45	371.69	348.47	349.24
238004	334.36	347.62	336.86	340.36	342.89	358.17	365.94	333.26	391.15	291.98	341.33	346.16	355.87	327.79	333.37	339.06	392.73	334.76	322.91	335.2	293.26	336.41	396.62	341.11	313.43	337.42	342.23	331.41	346.27	351.71	328.83	347.72	329.52	349.33	360.6	337.49	336.18
239004	343.84	349.53	347.56	351.18	355.8	367.62	373.46	339.78	391.49	296.13	348.62	354.7	369.59	338.31	341.53	353.76	401.9	350.92	333.63	342.65	301.18	348.58	405	351.31	321.52	349.94	352.09	338.79	352.98	359.4	335.01	356.21	335.85	355.87	370.66	346.19	346.7
240004	342.86	350.12	347.16	349.76	356.35	366.1	375.25	343.6	392.58	299.47	355.1	359.58	367.19	339.03	337.92	353.6	402.25	347.56	333.98	340.71	306.08	353.18	400.14	356.95	322.57	346.94	354.54	338.54	355.25	358.92	335.31	353.84	336.6	359.72	372.41	344.53	347.24
241004	343.75	346.18	350.73	348.37	353.28	367.49	373.19	343.58	391.09	298.56	352.19	352.97	367.62	335.71	339.42	355.04	404.14	345.65	331.79	340.15	305.99	342.86	406.17	359.91	321.45	349.07	353.64	339.88	353.52	357.8	337.48	359.28	342.15	353.96	370.59	346.17	346.43
242004	339.61	347.39	339	351.4	356.24	367.57	366.96	340.2	387.53	297.79	353.68	357.21	368.43	336.36	341	348.06	401.83	344.95	329.09	337.52	300.08	347.28	401.44	357.19	321.25	342.56	352.55	337.4	351.38	355.07	333.84	357.31	333	351.9	369.9	346.04	343.82
243004	341.59	347.06	335.51	347.22	356.46	368.59	370.26	340.85	389.77	298.19	349.8	358.84	369.2	333.26	336.94	353.76	399.96	344.02	332.68	342.95	301.97	342.91	404.33	357.65	319.84	346.16	350.34	337.87	350.09	355.96	339.13	358.56	337.61	354.83	371.34	347.17	346.4
244004	339.35	345.94	337.57	348.94	352.25	365.21	363.17	341.19	386.81	295.19	350.25	348.63	365.4	334.55	334.03	348.11	395.78	340.96	327.57	336.94	297.48	341.75	395.16	352.28	318.3	344.05	352.62	331.43	349.5	355.3	333.83	343.65	335.24	354.36	366.54	343.58	342.99
245004	333.61	357.3	341.22	345.83	350.02	359.09	367.78	339.37	387.1	295.95	347.27	353.84	358.82	333.39	339.89	349.16	398.86	340.02	328.8	337.96	299.43	336.91	390.91	346.95	319.22	340.57	346.68	338.03	349.96	355.21	333.37	348.23	331.66	351.27	366.37	338.9	340.71
246004	336.72	350.03	336.93	345.98	353.27	364.02	364.76	340.25	385.51	295.48	342.97	351.45	362.47	337.81	336.08	343.91	395.17	338.77	329.4	334.37	295.83	343.22	399.38	348.29	314.58	336.49	348.4	332.6	350.6	353.94	331.12	354.14	334.21	352.75	366.58	343.82	343.56
247004	339.71	350.38	337.27	349.3	352.42	366.44	375.6	344.52	393.92	299.76	352.94	353.77	366.98	333.41	342.88	352.03	400.3	350.03	333.27	344.65	303.8	348.61	404.55	350.11	320.02	343.75	352.71	335.82	349.18	357.35	337.17	354.3	335.45	358.77	367.05	343.79	344.23
248004	340.07	352.46	342.05	348.45	358.73	376.29	375.79	347.85	399.78	297.82	354.63	356.13	374.75	335.99	345.25	351.28	402.78	346.65	336.59	337.21	301	339.65	406.32	349.92	323.57	338.08	354.99	344.91	355.87	357.07	339.99	355.73	340.03	355.74	370.41	349.13	345.98
249004	343.62	353.77	338.52	353.04	361.43	374.55	376.42	350.02	392.62	298.82	354.9	362.47	368.77	341.01	345.39	354.84	403.48	350.77	336.42	340.33	302.08	344.17	406.82	355.53	323.36	345.11	355.33	340.42	356.63	360.42	342.7	352.04	335.65	359.06	374.14	348.29	348.34
250004	338.71	353.48	336.92	347.94	355.45	369.68	374.38	344.66	396.61	298.16	349.64	362.01	364.63	335.17	344.4	347.88	402.45	350.13	332.97	340.92	302.43	341	413.12	347.43	319.47	346.52	353.16	339.67	354.79	359.65	337.11	355.56	334.64	357	371.87	347.64	344.66
251004	340	357.05	338.87	352.34	356.62	374.84	373.17	344.74	391.26	300.64	352.61	361.41	370.19	336.23	342.02	357.39	403.63	348.96	336.44	341.19	297.1	345.14	409.25	348.61	320.48	341.38	355.17	339.85	353.14	355.75	334.77	359	338.16	355.12	373.6	346.81	343.92
252004	334	344.15	330.93	342.35	346.09	362.8	367.6	337.97	378.79	290.3	343.47	348.39	356.58	324.99	333.08	345.05	395.18	340.74	327.16	333.3	290.73	336.55	412.91	341.12	311.45	336.23	341.99	328.33	350.6	349.66	331.15	344.23	328.39	345.58	359.07	338.76	334.37
253004	343.14	354.44	340.03	344.99	356.73	374.89	372.92	344.53	393.91	297.83	353.25	363.37	369.29	342.27	342.34	351.18	402.99	348.89	336.77	342.63	301.48	349.65	411.91	348.77	318.34	345.02	353.67	336.65	353.42	355.62	336.95	354.57	336.28	357.6	370.52	344.24	348.75
254004	341.08	354.7	343.98	350.59	354.76	373.13	375.63	347.19	396	302.93	350.86	356.1	359.47	336.19	342.51	350.55	404.89	344.13	331.86	344.01	300.24	349.56	403.24	351.69	319.92	344.28	352.94	335.53	354.54	357.77	337.92	349.46	335.2	356.1	365.4	344.63	345.04
255004	340.97	354.21	346.96	352.02	357.08	371.48	378.55	349.41	392.26	304.31	353.42	356.64	366.77	339.72	341.55	354.59	403.68	350.14	337.55	350.73	304.27	347.6	407.19	349.01	319.43	344.43	351.24	341.36	360.64	360.38	335.94	360.26	339.14	362.74	376.36	346.11	351.54
256004	339.52	353.05	337.92	352.43	354.67	365.41	379.46	346.63	393.54	304.13	351.78	355.99	361.14	340.16	343.79	353.79	401.14	346.34	337.88	346.39	302.45	351.77	402.09	352.42	320.82	341.22	358.44	345.67	357.57	360.37	344.88	354.68	337.41	359.62	374.23	346.76	346.43
257004	341.3	357.47	343.89	346.58	354.03	367.92	372.97	348.52	393.78	303.42	353.5	355.25	364.54	336.19	342.23	353.43	400.17	344.13	337.44	343.43	303.53	347.37	402.08	349.3	319.97	348.37	355.94	341.13	355.13	359.34	339.71	359.78	337.63	355.51	371.25	347.13	345.6
258004	342.22	358.71	347.09	351.77	354.5	374.97	379.61	351.36	397.76	308.92	356.35	359.98	373.93	341.75	343.76	354.61	400.96	348.23	343.32	346.05	304.56	348.75	415.73	350.27	321.84	345.14	356.02	342.17	360.06	359.6	341.56	359.28	343.01	357.14	382.04	348.7	348.77
259004	338.94	348	338.26	340.97	349.88	367.49	368.11	342.58	388.99	301.68	346.82	351.36	362.91	333.53	338.01	343.89	399.57	339.87	339.73	340.06	299.77	337.82	398.46	344.57	319.75	343.89	350.82	333.21	352.09	354.37	336.59	354.35	332.29	351.93	370.09	346.79	342.76
260004	342.59	354.17	343.9	345.84	358.31	372.71	378.93	348.65	397.98	303.43	353.51	361.14	376.38	340.75	342.98	349.01	401.22	350.26	341.45	344.77	304.52	339.36	412.01	345.57	321.5	349.21	353.23	342.6	353.03	357.08	342.43	365.95	337.63	356.13	375.51	350.51	347.03
261004	346.15	359.93	345.76	354.43	362.15	368.25	376.21	352.4	397.36	306.12	355.52	364.17	371.41	341.93	344.34	358.03	404.08	352.76	345.42	349.78	307.88	350.61	409.04	349.63	322.47	352.59	360.48	347.7	358.5	362.07	345.87	366.94	340.66	362.39	381.48	352.45	351.96
262004	334.14	346.43	337.55	341.65	351.85	365.75	372	343.81	386.54	296.1	351.87	352.06	358.93	330.29	329.68	341.59	393.44	344.39	333.5	339.93	297.49	337.38	408.01	340.08	315.06	339.42	343.76	335.23	345.17	353.95	330.78	347.95	329.12	353.35	365.61	344.44	342.53
263004	337.4	351.61	338.55	340.47	350.09	360.88	367.78	343.48	390.44	296.31	346.34	353.17	364.21	332.09	336.98	346.33	393.18	342.82	339.27	338.51	296.41	344.48	406.98	339.69	313.02	338.48	346.1	335.92	350.65	349.55	330.22	354.22	329.7	348.58	363.91	341.77	341.39
264004	342.41	354.38	341.55	348.62	356.61	366.33	373.68	348.86	389.47	299.4	350.75	357.83	371.18	334.37	338.88	351.5	401.98	344.97	340.09	346.49	304.65	345.3	397.66	343.25	319.7	344.14	356.08	343.16	353.65	359.38	336.91	357.05	336.19	358.95	375.56	349.92	347.79
265004	343.78	362.02	350.59	352.56	365	372.81	383.29	355.19	395.77	302.05	361.15	371.9	370.08	341.59	345.85	352.95	406.29	348.69	353.22	352.72	307.46	357.08	408.02	349.76	324.02	350.23	358.27	345.94	359.71	366.15	344.8	365.37	339.46	361.45	376.92	354.74	354.67
266004	344.49	357.69	345.19	348.33	360.07	369.07	373.61	347.95	394.72	300.95	355.64	360.1	369	336.76	339.95	350.79	400.39	349.16	343.76	344.23	301.95	355.73	412.32	348.47	319.81	343.02	350.84	341.67	356.03	362.01	340.02	361.53	334.73	355.55	374.26	349.08	345.83
267004	341.14	351.87	342.64	346.44	356.6	361.75	376.1	346.36	390.58	294.71	352.73	354.8	371.76	328.38	339.47	349.32	400.79	350.59	346.42	343.44	298.48	340.25	406.07	344.68	319.18	343.42	352.42	341.77	351.81	356.46	337.77	358.71	333.17	357.03	372.46	346.16	347.48
268004	343.33	354.79	343.57	347.75	356.64	367.23	378.41	350.26	397.17	300.38	350.56	356.04	372.8	334.31	341.98	349.5	402.47	348.56	345.9	345.95	302.51	348.82	410.37	346.64	321.92	348.1	355.68	340.6	353.27	360.71	336.37	363.5	335.79	356.32	375.04	348.74	346.09
269004	330.71	341.36	340.04	337.71	345.82	363.21	366.38	340.4	387.36	293.81	346.66	350.91	361.86	326.78	333.09	340.63	396.1	338.15	337.01	334.84	295.05	332.68	407.6	338.42	313.56	338.94	343.45	330.35	343.66	349.81	329.68	352.81	326.5	348.59	366.03	339.46	340.28
270004	345.85	352.58	347.64	352.7	356.47	375.6	374.59	347.15	398.46	297.26	359.01	358.43	375.93	336.41	342.13	352.7	402.74	348.52	346.84	348.18	304.01	338.22	412.46	349.38	325.05	347.53	351.43	341.37	352.2	358.25	339.72	355.65	336.99	359.84	378.52	348.66	348.19
271004	347.87	351.61	350.4	352.09	358.3	368.16	383.61	348.48	393.65	302.14	355.39	363.63	372.75	337.62	341.81	352.35	406.4	350.53	348.67	348.24	304.86	346.65	410.03	351.03	327.36	344.82	358.25	343.21	352.49	362.29	341.58	360.31	341.69	356.44	378.29	351.38	348.64
272004	339.68	346.65	341.58	350.26	361.66	371.12	374.52	347.1	396.91	293.55	351.82	359.83	373.28	338.82	343.52	349.49	402.77	348.6	343.48	346.02	300.99	352.58	417.77	349.18	320.08	350.82	350.39	338.39	355.88	356.01	338.54	360.07	338.37	359.22	373.91	346.72	347.72
273004	341.87	352.43	340.2	349.1	357.75	367.45	380.83	345.54	395.72	298.17	351	360.84	373.34	335.68	341.94	349	402.16	345.81	345.04	346.14	302.05	342.21	410.35	347.55	319.99	343.66	356.98	338.22	351.81	357.6	338.43	361.1	337.92	355.81	376.34	349.18	346.17
274004	337.76	343.9	341.2	343.75	352.77	362.64	370.46	340.37	393.5	296.35	351.73	359.76	365.41	334.16	339.19	349.57	398.76	341.65	344.02	344.48	304.64	342.1	402.91	345.04	319.51	342.67	346.74	332.81	350.03	354.75	332.42	355.51	333.2	356.62	374.49	345.79	343.05
275004	343.21	348.58	343.62	342.98	354.25	369.54	375.26	344.31	388.36	296.25	349.66	359.71	366.42	335.41	341.27	350.48	400.9	345.54	343.7	342.22	304.59	339.78	408.88	350.23	319.67	344.84	351.41	338.13	354.46	352.82	338.39	359.51	335.16	355.11	376.36	348.38	347.43
276004	340.26	349.07	336.75	346.3	356.25	363.25	374.99	341.44	394.96	293.17	355.44	357.17	369.59	330.65	339.48	346.01	400.37	345.22	343.76	339.06	295.89	345.11	414.19	342.51	316.61	340.46	351.08	337.34	349.36	354.04	332.39	361.97	334.34	354.13	375.9	344.19	343.85
277004	340.74	347.8	336.28	343.23	354.18	359.32	369.75	341.08	393.44	296.11	349.72	359.29	372.41	330.85	335.54	347.49	398.2	346.69	341.93	341.53	295.35	338.85	413.95	346.62	318.29	335.94	346.41	335.23	347.36	353.41	333.95	356.9	331.7	354.04	373.77	347.21	340.25
278004	341.21	354.72	345.12	351.87	356.72	370.59	374.64	347.37	399.97	297.47	358.33	359.24	371.4	334.89	347.7	352.61	403.78	349.59	342.72	345.77	300.58	347.2	416.87	349.97	320.5	346.13	353.69	342.28	359.43	356.79	335.52	362.45	336.23	360.74	377.36	347.66	347.68
279004	338.03	346.8	342.9	349.01	353.03	363.56	369.59	339.54	396.87	293.75	352.8	358.59	367.68	333.43	336.97	344.85	399.25	341.49	340.09	338.39	296.84	330.52	403.39	341.14	313.62	344.22	345.17	337	354.21	352.1	331.33	357.45	333.4	351.22	371.76	347.03	341.62
280004	344.68	348.34	338.77	354.74	363.1	361.38	373.97	343.9	392.57	297	354.32	357.92	370.5	339.13	346.06	349.66	402.09	344.48	342.6	344.81	300.02	341.64	408.64	349.73	320.83	341.9	351.73	338.88	355.51	356.64	337.14	358.34	340.7	355.02	377.79	347.04	345.79
281004	350.14	359.28	345.17	356.2	363.6	368.91	374.89	347.93	394.62	301.42	352.72	362.72	373.2	342.58	348.27	355.09	403.18	349	344.65	346.32	301.76	348.05	403.72	350.69	321.37	347.88	351.61	344.49	356.18	360.23	337.2	357.99	337.18	360.53	382.99	349.44	351.91
282004	344.81	353.41	345.03	355.74	364.84	370.05	373.37	347.08	389.71	296.08	361.74	361.38	375.07	338.75	347.45	359.91	405.24	349.53	344.52	349.03	305.06	342.56	406.54	350.03	321.31	351.84	353.59	342.44	355.85	358.62	341.28	363.8	337.59	356.73	378.33	348.2	351.14
283004	344.27	357.75	345.65	352.36	366.88	367.52	369.32	348.5	405.6	299.62	364.26	365.87	379.44	344.73	349.15	355.06	403.55	350.69	348.71	349.63	299.26	347.33	413.84	353.67	322.97	351.76	355.05	343.68	355.25	360.83	339.94	368.4	337.31	360.64	377.75	345.3	354.77
284004	337.53	349.81	335.25	348.77	358.02	367.7	367.35	339.86	389.56	293.42	357.4	358.71	377.36	333.24	340.9	349.1	397.31	340.03	343.69	341.84	296.74	334.55	414.71	348.44	315.17	357.13	344.54	338.09	349.15	349.53	332.81	361.71	329.9	355.52	375.92	341.87	343.79
285004	339.85	353.37	342.06	349.49	359.99	368.68	374.25	346.4	392.38	297.24	361.2	365.29	376.73	338.69	343.04	352.69	399.23	346.99	340.58	345.51	297.35	347.2	408.69	347.64	316.87	354.98	352.93	346.18	355.14	356.89	337.67	366.16	335.61	358.25	374.93	344.33	346.92
286004	342.57	350.66	347.13	350.6	361.92	367.46	368.86	339.68	392.05	297.07	358.92	362.94	375.03	334.77	340.5	351.9	400.15	349.3	345.1	348.11	299.52	338.73	420.12	350.52	319.86	345.56	348.73	343.26	355.48	355.39	336.9	363.61	333.13	355.34	373.82	343.68	350.33
287004	348.76	359.72	348.66	361.64	367.1	374.13	381.05	351.33	405.8	304.36	363.89	370.28	373.44	341.09	347.2	357.48	403.61	356.61	351.18	352.7	306.18	352.11	409.02	353.8	321.65	349.27	352.26	352.1	360.54	362.69	342.44	363.61	340.61	364.02	383.49	351.96	356.28
288004	340.26	346.97	340.9	346.38	353.98	366.46	364.94	337.7	387.6	298.27	352.68	360.67	367.87	329.07	338.64	346.31	397.13	344.11	339.64	344.96	298.02	338.73	398.53	350.17	317.9	343.73	344.05	339.73	348.38	353.46	334.39	355.7	330.15	349.95	369.76	344.58	345.29
289004	343.87	358.89	344.92	355.24	363.35	375.3	379.91	347.21	402.29	297.37	361.58	360.29	369.65	335.74	345.26	354.41	402.53	353.12	351.5	352.06	299.48	346.92	423.09	353.7	325.22	348	349.65	347.57	359.03	357.48	336.59	369.83	336.36	356.38	379.9	352.87	348.89
290004	345.72	351.65	344.44	356.58	361.4	372.96	377.9	347.29	396.91	298.31	355.81	369.61	369.85	335.25	346.44	355.32	401.65	350.49	347.81	348.65	302.35	342.58	412.56	351.63	320.45	344.94	352.01	345.05	352.67	359.23	339.01	361.79	336.69	356.73	373.68	351.85	349.97
291004	337.24	340.74	334.56	346.69	355.05	366.25	367.82	336.74	396.41	293.37	348.1	355.63	364.72	328.24	336.31	348.58	395.96	341.8	340.74	341	297.79	344.26	403.45	344.16	316.18	337.69	345.06	337.28	347.05	352.42	329.02	358.88	327.57	351.58	371.74	343.27	344.71
292004	342.42	350.49	338.93	350.35	357.63	368.81	367.23	339.77	399.49	293.84	356.05	361.45	373.66	332.58	340.08	348.92	398.31	350.82	344.11	345.93	296.92	335.23	405.55	349.37	317.14	343.43	345.68	344.91	354.96	356.07	332.93	358.71	334.48	354.85	372.46	348.99	351.04
293004	344.26	353.82	343.94	352.08	361.43	374.26	379.11	347.12	388.81	298.33	353.92	354.63	366.97	339.13	343.61	357.45	401.71	352.29	344.93	349.17	304.32	348.87	408.94	351.12	323.28	347.05	347.8	348.63	353.46	361.14	336.76	366.53	336.06	358.48	377.88	354.03	353.81
294004	335.62	344.96	338.66	344.17	355.36	365.39	367.61	338.16	394.93	295.26	351.52	352.5	370.36	332.29	339.24	349.16	392.02	346.24	339.29	340.49	296.02	337.07	405.48	348.23	315.78	344.81	342.23	341.29	347.54	352.34	333.25	358.44	333.16	352.71	374.06	345.8	347.35
295004	337.89	344.97	335.08	348.13	353.33	369.69	369.88	337.89	386.69	292.29	348.12	362.26	360.63	333.35	342.16	347.33	394.11	342.19	337.42	339.25	298.29	340.24	401.86	345.37	316.41	345.25	344.44	338.64	348.31	354.49	330.91	357.64	329.22	351.43	366.05	345.99	348.31
296004	350.38	357.18	341.94	355.91	364.2	376.3	381.38	345.33	402.48	297.32	356.03	366.1	376.47	343.23	349.61	361.92	404.86	350.02	352.1	355.43	302.61	347.62	409.64	354.89	321.22	354.59	349.02	347.58	359.69	362.1	336.88	372.14	344.54	364.78	381.31	354.91	364.8
297004	336.86	342.76	333.67	344.31	354.32	365.28	365.15	335.76	384.84	289.48	348.71	355.87	363.24	330.5	336.2	342.87	395.51	336.59	336.19	343.31	292.88	339.6	403.96	343.66	312.26	341.99	340.96	334.9	348.52	349.66	329.2	356.63	329.89	349.85	370.2	344.39	344.06
298004	340.83	347.71	342.4	351.86	362.3	370.6	370.3	343.91	392.91	294.98	352.25	358.33	369.78	330.66	342.41	356.8	401.22	344.05	343.02	348.38	302.92	348.8	405.41	347.22	321.76	344.75	351.1	349.15	353.63	359.5	333.32	360.61	337.17	358.09	376.63	348.28	350.82
299004	343.76	354.51	343.23	349.41	357.19	372.98	378.33	339.15	391.43	293.68	353.21	365.72	372.62	335.35	339.33	356.69	400.98	346.26	341.98	350.02	297.35	340.84	409.91	354.26	320.02	350.18	346.37	341.91	352.88	353.99	332.78	360.6	333.68	361.32	377.44	349.41	351.31
300004	335.83	350.25	340.18	348.04	354.61	368.62	371.38	338.08	393.55	292.36	350.33	358.38	373.72	333.68	338.57	349.5	394.53	344.08	340.17	345.9	297.8	329.14	409.35	346.46	315.83	352.6	347.27	338.77	352.9	351.03	330.31	358.51	331.7	354.57	373.47	346.72	351.01
301004	335	346.08	338.72	342.32	357.62	363.49	368.72	341.13	389.1	297.31	350.43	359.24	366.32	329.32	339.81	352.34	395.92	339.63	339.65	341.06	296.84	337.48	402.19	348.75	319.63	339.49	345.24	335.99	352.14	351.91	330.03	361.67	331.49	355.14	373.75	342.44	348.03
302004	340.46	351.74	341.61	349.19	358.39	372.59	370.34	342.27	394.13	292.61	350.59	364	365.46	331.59	343.01	349.79	399.91	342.55	337.63	347.14	298.52	335.6	408.27	350.21	316.59	344.1	348.19	343.03	352.22	354.67	332.65	362.31	333.97	358.75	377.88	342.25	345.8
303004	335.14	345.01	340.5	343.22	354.76	367.34	368.54	339.59	391.87	294.4	351.2	358.46	366.46	330.83	338.83	344.9	394.83	336.37	341.41	347.35	296.58	335.92	400.07	348.42	315.44	335.63	341.14	336.69	349.34	352.82	328.4	357.43	330.83	350.26	369.09	344.56	345.77
304004	338.2	349.01	338.29	347.32	355.47	372.73	372.08	341.24	387.45	291.57	352.17	362.8	369.23	332.61	340.09	349.54	394.51	344.11	338.86	343.74	298.7	331.28	411.56	345.55	314.23	354.01	344.75	338.1	350.76	352.08	329.85	357.23	335.92	350.81	376.46	349.7	345.79
305004	338.41	343.8	338.66	343.12	356.49	373.88	367.83	340.31	393.34	290.7	346.64	356.79	366.02	330.7	339.63	348.54	396.66	343.22	335.34	343.49	294.69	330.55	394.34	349.03	315.38	345.36	346.57	333.56	351.57	351.71	329.4	360.32	333.48	354.47	370.73	342.59	352.11
306004	332.87	345.77	336.96	340.18	355.86	361.11	361.36	335.74	387.96	292.21	347.19	355.32	366.71	331.96	337.66	349.04	393.11	339.7	335.35	341.89	297.89	339.14	407.22	351.31	315.3	341.28	344.85	335.3	348.44	351.19	328.94	359.7	333.4	349.53	370.5	344.28	346.71
307004	344.49	357.24	341.28	349.29	360.31	375.01	370.27	345.06	394.41	296.5	355.79	363.85	370.57	337.29	347.53	355.65	403.31	350.32	346.63	351.55	302.51	337.25	408.96	354.17	319.79	354.77	354.5	344.42	358.15	356.12	335.04	368.91	338.24	358.38	380.62	352.01	352.99
308004	342.85	347.9	341.33	348.33	360.02	369.96	374.22	343.09	396.24	294.6	352.93	361.01	375.15	335.99	343.63	355.22	403.2	344.51	345.2	348.86	301.59	333.17	418.18	355.21	319.05	341.87	344.72	343.58	352.93	354.9	329.99	360.88	334.75	357.14	372.78	349.84	352.43
309004	343.93	351.06	334.99	350.19	361.49	378.64	373.46	342.98	394.73	294.35	352.69	367.43	378.63	338.72	341.39	354	401.31	348.58	344.23	351.37	304.64	341.9	407.71	357.22	323.41	349.73	348.12	339.95	358.13	356.92	337.16	365.16	337.44	359.37	375.34	346.73	348.54
310004	345.32	356.22	358.13	355.85	369.19	372.39	382.35	350.36	400.96	300.02	356.64	370.88	375.68	341.9	351.68	361.13	404.34	347.72	353.05	350.91	304.99	353.48	413.77	356.65	324.64	347.4	352.17	348.85	357.53	360.31	342.15	370.61	340.99	361.76	379.05	357.43	356.62
311004	338.08	353.92	338.04	347.92	361.07	369.13	369.02	339.2	391.72	291.76	347.33	372.71	379.49	332.98	343.23	354.26	397.67	345.64	343.52	351.56	299.84	337.53	406.79	351.58	317.81	356.75	344.49	341.75	349.85	352.7	334.2	364.71	334.81	355.57	372.05	345.44	350.21
312004	335.81	343.92	336.33	341.51	355.54	365.05	370.13	340.34	390.05	286.2	346.49	360.17	360.39	330.91	338.56	350.7	394.55	341.55	337.54	342.1	294.53	339.83	409.57	348.61	314.07	343.61	344.29	333.9	346.62	346.69	326.03	358.15	331.37	347.46	368.95	344.55	347.68
313004	338.11	347.59	345.08	341.37	361.33	370.2	379.53	345.19	393.62	293.25	351.22	364.18	373.83	334.94	349.12	352.75	400.97	345.45	345	348.52	298.74	335.03	407.92	354.92	315.98	358.02	349.24	345.04	351.68	352.82	334.94	365.09	336.06	357.05	376.77	350.64	349.82
314004	346.15	360.74	346.19	353.68	367.73	378.82	380.7	349.43	399.65	299.79	356.39	372.34	376.71	339.83	348.97	360.15	400.18	345.34	351.28	353.34	304.32	343.09	419.96	358.13	323.79	349.44	360.2	348.22	359.5	357.4	340.29	363.26	340.69	364.14	377.66	354.41	356.41
315004	338.67	343.68	340.68	344.83	355.61	369.09	371.13	340.56	391.6	292.22	345.2	360.52	364.33	332.08	340.59	349.23	398.56	341.5	335.65	344.61	294.18	333.04	410.79	349.43	314.1	345.01	351.18	339.06	349.5	346.74	331.43	353.79	332.14	350.11	375.48	341.85	348.89
316004	337.82	341.11	332.18	343.66	359.17	371.59	373.71	340.59	396	291.89	349.5	359.04	373.23	329.1	337.94	350.57	397.88	343.01	341.37	346.66	295.46	336.34	408.9	349.99	315.41	344.77	348.04	340.22	344.57	351.32	331.58	359.95	335.91	353.41	374.43	347.07	348.61
317004	349.33	366.66	348.02	356.64	364.21	376.29	381.52	352.77	405.17	297.77	354.27	373.29	380.79	346.21	354.15	360.66	410.74	357.11	349.88	355.66	304.17	330.9	422.33	358.17	324.64	356.51	360.46	349.87	365.61	361.22	341.37	374.07	341.64	367.71	386.44	354.59	359.98
318004	345.32	354.98	342.64	355.52	360.35	374.73	382.95	344.32	403.98	294.39	350.18	369.82	381.4	337.95	346.7	358.98	400.67	352.46	347.76	350.8	305.75	338.58	407.9	357.55	322.48	349.41	353.34	342.43	356.72	353.63	334.81	366.69	338.99	358.41	376.05	350.04	354.04
319004	340.73	354.69	336.17	347.18	359.86	367.74	376.54	344.12	395.85	290.57	348.56	369.33	368.08	335.37	346.1	355.49	396.48	343.96	340.42	346.63	298.31	334.52	406.15	347.3	316.86	347.23	344.87	338.11	349.14	352.93	333.1	360.47	332.78	360.54	374.85	345.48	347.11
320004	342.43	354.59	340.91	349.36	364.48	370.51	372.61	342.45	398.94	294.4	353.52	371.84	375.86	338.19	343.1	355.34	398.12	354.33	350.75	347.7	301.04	339.75	410.02	354.31	321.4	351.15	352.61	337.84	355.89	353.65	337.64	361.1	336.61	362.26	375.93	347.85	350.71
321004	342.2	350.26	339.32	350.63	354.88	366.89	366.56	342.59	395.83	291.87	346.76	375.21	367.39	335.82	343.58	353.2	395	343.65	343.14	345.64	297.42	333.65	399.46	346.03	315.45	351.49	346.74	338.36	351.3	350.61	332.51	360.01	333.12	357.64	371.04	345.66	348.38
322004	342.48	349.86	337.45	348.26	360.74	372.27	366.42	343.73	394.04	292.66	350.09	370.46	377.06	335.32	344.96	358.55	400.81	348.52	342.87	348.54	295.46	332.76	413.13	350.33	317.58	351.09	351.48	338.65	353.91	353.69	332.28	367.02	334.24	359.36	372.36	345	350.97
323004	345.37	354.49	344.66	350.74	358.98	373.77	368.92	347.64	400.03	296.1	356.24	378.09	373.36	334.3	345.14	356.65	404.55	343.98	347.97	349.69	303.41	346.8	414.07	352.01	322.13	360.45	355.04	341.04	352.68	351.87	335.49	358.77	335.74	366.97	375.73	351.86	348.96
324004	343.46	354.94	338.26	348.56	361.47	379.35	374.71	344.86	400.17	295.61	356.3	376.3	371.42	336.53	345.29	356.89	404.93	345.22	345.78	350.27	303.73	327.73	413.55	351.28	316.81	353.16	348.24	343.72	354.78	349.93	332.53	360.79	334.61	366.17	374.57	345.64	351.72
325004	348.6	353.31	344.1	351.29	362.58	377.66	382.28	350.66	403.23	293.64	355.86	384.85	375.55	339.43	347.01	361.73	409.94	347.05	352.41	348.26	299.24	337.52	415.8	354.68	323.27	355.89	353.92	346.69	360.49	355.44	339.03	370.6	337.99	370.84	372.56	347.11	352.76
326004	343.24	346.37	342.7	348.89	360.64	371.06	377.03	342.99	402.72	294.9	355.73	373.64	377.35	335.17	340.85	358.45	406.94	345.66	349.62	344.82	297.94	335.43	425.25	349.73	317.56	351.77	350.63	341.43	354.12	351.67	331.4	366.62	336.21	362.28	373.31	348.92	350.02
327004	343.41	347.65	337.78	347.93	361.42	368.76	375.56	343.95	404.8	291.04	354.3	381.73	370.55	332.95	344.59	354.33	400.81	346.62	343.75	346.12	300.16	339.08	418.82	347.55	316.53	357.82	346.23	338.86	347.66	350.51	333.36	365.62	336.55	366.54	369.95	345.75	350.01
328004	340.94	347.01	339.53	344.24	352.11	371.64	373.9	342.98	398.29	293.64	355.23	375.27	370.57	330.25	341.67	358.28	398.59	341.56	346.27	344.74	295.9	323.96	402.5	343.63	318.2	343.24	345.63	336.06	349.43	349.43	324.4	361.92	332.88	361.12	367.08	344.52	346.33
329004	344.59	349.86	345.73	350.51	360.93	373.47	379.77	350.94	400.02	293.91	354.85	384.56	369.17	336.15	343.35	361.42	403.82	352.01	348.74	347.5	300.99	333.05	410.04	350.98	320.69	349.93	347.89	342.56	348.06	357.17	336.09	363.33	336.5	364.94	376.19	343.71	346.61
330004	341.65	354.87	349.63	349.83	360.94	371.59	377.97	350.61	400.43	297.11	360.05	385.13	380.08	340.18	348.63	360.96	406.3	346.49	352.43	352.24	303.61	338.64	424.04	351.79	318.62	356.34	348.95	343.58	351.91	353.21	334.15	368.71	340.38	364.98	375.72	346.51	349.96
331004	347.34	358.26	344.38	346.87	360.1	376.28	376.69	348.67	408.02	297.11	358.89	380.1	370.62	340.44	352.85	361.98	406.43	347.78	351.53	349.09	303.16	334.25	418.52	354.14	321.26	357.9	352.15	344.74	347.7	352.37	333.37	362.44	339.94	368.92	375.35	350.73	352.68
332004	341.98	355.25	347.03	346.17	358.94	373.3	373.12	350.39	399.75	298.24	364.97	379.04	373	338.77	347.16	361.07	411.46	349.04	351.53	345.5	300.95	340.29	422	350.04	319.69	351.25	352.93	342.85	353.58	353.58	335.67	360.16	339.24	366.68	373.51	351.78	352.29
333004	334.1	348.39	335.64	339.76	350.66	371.07	367.24	343	397.47	289.5	352.4	379.61	375.33	333.6	339.82	351.82	401.82	341.24	340.04	338.35	295.15	318.03	411.98	347.7	312.79	349.76	342.43	338.06	346.42	346.94	328.81	363.24	330.79	359.96	357.67	342.37	346.95
334004	343.46	350.71	337.94	350.24	360.86	382.31	377.36	345.27	404.53	293.56	360.86	379.3	372.19	338.23	347.13	359.55	408.78	348	347.68	352.64	297.22	334.45	415.91	354.45	321.95	354.55	352.92	344.47	353.9	352.48	331.38	361.65	335.51	366.82	370.25	348.41	348.78
335004	343.21	356.56	342.53	350.53	362.58	379.6	380.1	348.75	401.28	294.28	359.74	382.15	378.03	337.82	350.7	361.12	407.63	349.36	353.27	352.91	300.29	344.34	418	354.72	323.83	349.06	350.2	346.59	355.78	356.94	337.74	366.45	336.54	362.58	374.67	346.64	347.16
336004	350.52	362.1	347.91	356.25	366.24	378.98	384.5	355.16	412.2	299.58	365.69	389.17	382.68	342.66	358.82	369.34	409.09	358.39	354.36	358.66	301.37	341.5	424.47	365.17	329.33	365.21	359.94	348.92	362.5	361.89	341.25	373.94	344.29	374.75	380.96	353.82	356.58
337004	336.25	352.93	342.1	343.3	360.02	371.39	372.69	344.29	402.49	289.36	358.71	378.64	366.07	330.44	344.32	356.59	397.31	342.71	341.51	345.24	295.47	330.11	414.6	354.93	316.41	347.15	338.81	332.93	349.21	347.46	329.55	360.03	336.39	359.21	371.01	342.35	347.9
338004	345.48	357.27	348.51	355.81	365.38	378.86	387.32	353.4	416.19	297.79	362.67	385.01	382.57	342.03	347.38	362.38	406.61	350.4	350.16	349.92	302.01	339.05	419.79	371.01	324.5	354.43	352.51	342.82	356.27	359.94	337.39	363.92	340.79	369.82	379.1	354.51	354.83
339004	346.11	358.21	346.94	350.59	367.35	382.33	383.54	351.61	410.24	295.72	364.57	385.1	373.2	346.27	348.87	363.95	404.2	349.78	350.14	349.57	302.2	334.34	422.77	372.34	323.03	358.97	349.99	344.01	354.75	359.34	338.27	371.47	344.18	363.19	376.84	350.98	357.07
340004	340.67	358.32	343.43	348.72	358.5	374.97	375.21	346.82	397.26	293.31	360.65	384.96	370.45	338.25	350.23	358.52	401.53	345.73	345.08	343.8	299.94	335.68	413.92	369.26	320.62	349.73	345.88	343.1	352.98	357.36	339.82	362.74	332.94	362.96	372.06	339.28	350.13
341004	337.21	355.71	341.96	347.12	363.22	373.97	374.04	341.14	395.54	289.04	356.12	376.06	374.88	338.44	348.66	354.86	399.52	345.02	342.69	344.43	293.59	318.29	416.29	368.56	317.71	348.06	345.37	340.96	350.81	354.64	332.79	366.75	332.66	360.05	372	341.26	343.64
342004	345.28	363.58	355.73	357.23	371.12	385.07	389.47	353	414.47	295.22	356.58	386.61	385.89	346.12	356.01	367.75	408.63	354.24	352.55	355.61	306.16	339.24	416.98	373.83	324.35	363.55	355.06	346.3	354.79	363.27	340.71	367.79	344.64	369.46	378.7	352.33	356.69
343004	336.32	357.9	342.59	351.25	364.08	376.92	374.9	345.43	407.8	289.44	358.62	378.83	370.39	340.71	346.34	358.41	402.82	348.08	342.81	347.71	294.76	332.6	409.47	361.61	320.42	353.35	342.89	335.67	349.72	355.33	334.5	368	334.48	362.05	370.45	338.68	348.95
344004	344.3	358.56	348.97	353.99	367.27	382.86	376.95	350.03	401.5	293.85	355.61	388.5	369.34	344.73	352.96	358.82	403.49	349.9	347.4	350.57	299.47	341.06	411.09	363.83	320.01	351.87	344.85	342.92	353.36	360.19	339.5	363.46	338.01	369.7	374.17	354.69	353.56
345004	348.42	368.85	357.11	360.53	374	387.27	391.97	357.77	404.5	302.85	367.27	382.48	376.83	354.31	359.7	367.26	408.01	358.93	352.59	360.88	307.38	344.47	423.35	368.38	329.08	359.07	354.48	353.96	357.66	368.26	346.63	370.68	350.17	372.74	384.38	357.22	362.8
346004	338.68	364.8	347.73	348.35	368.06	381.66	382.04	348.36	410	291.51	364.6	384.7	370.59	345	347.32	355.1	399.15	350.04	346.02	347.63	293.18	317.95	408.08	357.67	320.42	357.03	344.91	338.24	353.79	355.83	334.25	366.11	334.87	362.27	366.79	345.38	347.56
347004	343.76	361.05	346.52	355.73	368.39	376.51	386.93	351.03	411.92	300.14	363.66	380.33	365.37	347.21	357.66	361.43	403.29	351.4	354.19	349.73	300.05	338.58	427.44	361.92	321.31	359.09	349.42	346.91	353.47	361.4	342.11	366.11	342.81	367.28	377.91	347.1	354.13
348004	339.37	356.93	343.99	351.55	358.52	374.02	374.43	346.81	401.56	291.33	362.91	371.86	369.64	341.41	352.43	356.68	398.4	345.01	347.38	346.98	298.86	332.88	415.78	350.39	318.11	353.6	343.45	333.93	346.29	356.95	335.49	364.87	339.26	360.53	367.96	346.95	342.9
349004	342.56	361.21	347.93	352.33	366.82	374.49	388.47	355.33	394.99	295.09	360.02	378.1	376.69	342.04	352.73	357.12	398.97	353.96	346.78	347	298.89	339.94	412.54	355	324.64	347.08	347.51	344.11	349	362.74	339.42	370.13	340	367.67	374.02	352.8	352.45
350004	346.7	362.73	351.35	352.14	368.15	383.36	386.99	356.95	412.18	298.04	363.85	382.25	378.37	342.11	353.08	359.13	408.07	359.85	347.94	354.91	303.14	328.34	420.8	363.14	323.81	352.43	354.28	350.37	350.11	361.88	340.86	364.05	345.29	372.54	377.63	353.83	355.67
351004	335.92	354.42	336.37	347.53	355.87	373.17	378.74	342.69	393.48	290.86	355.74	375.74	374.87	332.62	347.73	354.87	395.46	347.77	342.93	347.45	294.61	329.41	411.88	348.05	319.68	351.13	344.11	343.24	347.16	356.08	330.95	356.69	334.07	363.93	372.84	341.1	346.22
352004	342.53	359.57	346.13	351.96	360.96	375.33	379.47	347.88	400.4	297.67	358.82	372.95	374.85	340.31	352.41	357.02	402.41	354.74	344.83	351.13	299.36	334.2	423.88	352.61	324.49	341.22	348.35	344.97	350.78	361.95	336.57	353.02	344.34	357.86	373.12	348.86	353.89
353004	345.42	363.6	351.16	357.93	369.91	379.96	387.27	353.05	403.72	296.63	366.22	385	380.06	345.81	355.65	362.74	407.21	360.86	348.64	353.58	302.16	334.12	425.92	361.34	325.42	360.24	355.2	351.49	356.9	361.08	340.59	363.58	348.4	374.03	381.69	357.41	355.2
354004	343.78	362.57	347.86	354.65	363.97	381.41	381.58	349.97	400.94	295.34	369.84	373.77	376.44	340.36	354.71	354.02	403.24	352.12	349.95	352.23	302.22	333.55	410.81	355.41	321.61	360.73	348.68	342.32	349.46	357.5	336.52	363.52	347.52	367.26	373.79	349	351.56
355004	346.91	367.38	347.85	356.77	367.26	386	387.22	354.34	404.48	298.63	372.23	384.49	381.34	342.42	354.52	357.75	404.36	352.66	350.56	352.06	304.71	331.63	418.82	355.23	326.19	348.73	346.21	351.56	357.41	360.17	339.6	362.9	348.51	368.65	375.91	350.93	356.09
356004	347.01	370.16	349.71	359.74	366.35	382.82	383.91	354.58	414.55	297.26	369.31	380.93	376.28	346.47	359.18	356.37	406.68	352.41	346.72	353.03	301.67	338.49	421.38	356.99	326.35	354.26	348.95	348.09	356.12	359.14	335.55	363.64	348.29	362.84	378.73	356.29	355.72
357004	346.1	365.13	348.64	362.34	366.65	384.18	380.29	352.41	395.84	300.44	365.3	385.72	386.06	348.13	359.02	361.23	403.27	356.1	344.6	354.52	300.71	333.14	420.33	355.59	320.29	351.54	352.93	346.4	352.13	359.49	342.03	359.58	350.49	369.86	374.1	349.23	352.03
358004	345.29	359.43	345.42	350.16	358.24	379.98	373.75	348.79	396.96	295.49	362.39	377.96	366.34	336.8	351.23	354.17	398.51	346.81	343.19	344.98	301.45	325.85	415.9	354.23	319.28	341.72	348.62	344.58	349.32	355.43	336.84	363.4	345.21	364.65	367.68	353.6	347.34
359004	337.33	360.25	336.85	347.45	356.56	372.2	373.16	342.73	405.96	291.48	358.23	369.94	372.69	333.84	347.61	346.89	394.8	340.1	334.07	344.36	293.35	318.35	417.23	346.28	315.35	345.71	338.85	338.09	342.79	352.41	333.08	349.17	334.76	357.43	365.64	341.77	345.78
360004	339.37	363.4	347.46	353.72	365.07	373.97	375.8	349.03	408.45	295.31	359.39	374.32	374.45	340.23	360.62	354.58	403.4	348.49	345.26	344.59	296.25	330.08	419.21	349.63	317.73	352.31	351.93	344.75	354.8	360.38	337.37	364.22	343.42	359.99	370.68	356.75	351.71
361004	336.98	356.12	343.61	351.81	357.87	376.45	376.08	351.7	402.38	291.57	363.36	373.42	371.03	339.42	354.39	351.54	398.91	351.64	343.83	347.15	295.59	328.15	423.3	348	317.05	355.33	344.7	340.38	346.48	358.83	340.05	362.52	340.81	363.25	373.63	350.83	349.23
362004	345.83	359.96	348.56	353.95	363.44	377.86	377.58	355.73	416.79	300.6	366.09	378.27	377.96	343.54	356.24	357.67	403.05	358.56	343.92	352.95	300.56	338.36	428.38	351.75	321.62	358.37	349.92	346.12	352.8	362.6	342.01	367.06	345.65	366.77	374.7	355.19	351.21
363004	330.22	346.16	335.15	347.71	353.81	375.45	378.65	344.68	409.49	291.44	355.49	373.79	372.6	336.35	346.39	349.25	393.88	348.07	336.84	342.25	290.75	334.81	416.39	345.29	311.7	340.38	344.62	334.03	348.19	353.22	329.28	351.63	336.19	362.14	370.63	346.18	344.65
364004	341.83	356.8	346.43	356.51	363.42	381.91	381.45	356.18	411.9	295.96	357.45	376.52	375.44	344.27	353.41	357.93	403.05	346.01	348.22	347.25	299.95	329.96	414.46	349.52	319.67	351.06	350.09	346.84	354.1	360.97	334.27	357.78	343.45	373.43	376.61	353.94	350.16
365004	343.05	360.92	354.58	361.87	368.57	379.4	383.84	359.98	407.25	297.84	369.74	383.63	373.88	342.03	357.73	356.79	408.74	347.64	347.44	352.11	301.29	334.45	419.25	351.59	323.33	348.2	352.08	349.22	355.51	365.42	339.94	364.8	344.89	375.7	378.64	355.45	356.66
366004	347.76	360.85	339.04	357.86	363.47	386.75	382.39	356.9	412.46	294.33	363.09	378.43	379.32	343.35	356.92	353.44	401.29	351.99	344.25	348.63	298.68	336.93	418.83	344.84	321.05	363.13	350.26	345.37	353.82	363.89	340.92	360.08	343.75	369.65	376.63	349.09	352.03
367004	342.51	357.05	348.05	359.06	364.29	375.58	379.25	355.84	412.91	293.04	362.59	382.52	377.19	342.14	355.31	352.85	400.91	342.88	343.38	346.12	290.07	312.92	422.13	347.63	319.98	356.66	343.4	343.67	349.19	359.94	335.37	366.91	341.59	370.6	373.19	346.55	350.03
368004	349.3	359.2	346.41	360.48	363.26	381.07	387.67	359.05	423.49	297.44	366.96	384.05	379.79	347.86	351.47	358.48	405.1	353.66	345.89	353.04	298.84	346.45	423.55	354.03	323.69	368.03	349.28	343	357.25	365.55	338.24	363.69	347.01	370.88	378.46	352.38	355.55
369004	348.73	359.47	350.96	361.3	361.62	381.88	379.69	355.32	414.42	297.01	371	375.77	376.08	342.55	351.28	361.01	400.48	343.5	341.8	345.99	296.78	327.99	422.03	349.05	320.6	361.8	348.81	345.57	352.5	363.67	336.4	363.88	339.88	372.49	375.63	352.04	350.29
370004	339.33	354.95	344.16	357.37	357.46	379.16	377.35	348.27	409.14	292.69	358.42	379.61	364.39	335.32	349.52	355.21	398.48	341.96	339.37	343.62	293.61	323.13	419.44	342.15	318.51	347.97	345.55	341.44	347.04	355.98	331.01	358.94	340.28	363.09	373.99	341.86	346.96
371004	345.69	360.5	352.01	360.7	366.69	383.16	381.74	355.29	408.31	295.67	365.52	379.3	367.58	344.42	354.05	360.07	401.25	350.46	348.56	349.43	298.19	321.65	424.61	353.94	320.95	363.87	351.18	349.18	351.16	366.86	340.53	361.25	342.1	372.46	382.66	351.44	355.19
372004	346.12	354.21	349.29	356.95	365.57	379.71	381.57	352.18	412.15	296.91	355.47	381.71	368.94	344.55	348.69	353.83	396.72	348.72	343.38	349.36	299.42	331.16	420.77	347.26	320.79	365.82	349.66	341.03	352.79	359.9	337.03	356.62	342.6	365.05	378.65	351.66	352.97
373004	339.12	353.19	345.57	352.19	359.26	372.59	373.95	346.08	419.98	291.08	357.16	375.01	373.64	338.37	348.31	351.29	392.89	346.33	337.22	342.97	289.83	325.03	414.04	342.39	314.5	348.25	342.65	339.93	349.93	355.18	331.29	358.33	340.06	364.63	374.9	347.68	346.75
374004	339.71	357.59	344.35	349.67	359.29	382.24	378.32	347.66	406.44	290.83	357.85	379.74	372.52	337.23	347.47	352.56	391.44	345.46	336.4	344.56	294.28	321.01	426.11	347.41	313.82	362.18	340.39	340.52	348.03	356.16	333.45	358.87	338.02	361.84	378.2	345.56	348.59
375004	345.45	359.43	352.23	356.36	364.37	375.49	378.89	354.2	409.73	297.12	357.09	381.66	365.74	341.27	350.37	351.7	400.2	352.53	344.23	350.66	295.01	323.76	419.2	350.9	319.32	358.54	347.14	350.45	355.79	362.09	336.3	368.64	342.99	368.31	396.1	354.15	352.98
376004	347.65	357.02	342.47	355.06	365.43	374.54	382.1	355.26	418.4	294.04	358.84	380.7	360.89	344.47	347.88	358.33	400.78	348.57	343.74	357.01	297.91	335.51	418.68	349.63	322.28	365.64	348.5	349.39	352.62	362.49	338.56	355.2	339.35	371.07	413.5	354.9	346.5
377004	363.49	367.68	366.26	365.98	376.63	387.48	392.72	363.01	426.3	299.74	369.92	397.13	380.9	355.32	359.18	365.51	409.98	356.36	358.46	366.11	306.91	341.54	433.12	363.56	331.98	374.47	357.61	366.21	364.27	374.01	348.59	367.6	355.47	387.26	485.13	373.47	364.02
378004	370.51	376.39	360.3	373.34	376.87	393.47	398.58	368.08	424.89	307.39	372.1	405.21	385.35	356.2	361.2	371.83	411.87	365.16	364.87	374.35	313.87	348.69	421.36	367.93	337.86	372.68	360.34	375.24	367.73	382.13	362.73	372.09	370.29	401.82	608.72	400.47	371.55
379004	361.93	368.33	349.09	364.78	374.92	393.32	391	357.64	413.06	297.78	365.45	412	376.08	348.67	354.28	361.95	401.4	353.08	355.68	375.88	304.02	333.83	420.57	364.16	335.76	371.37	353.08	383.29	365.85	379.89	361.95	360.6	375.65	405.95	838.86	429.64	365.94
380004	376.86	369.4	359.25	361.57	370.67	395.95	390.68	363.58	416.76	299.57	364.84	420.93	382.08	350.22	358.03	363.07	404.29	360.64	370.13	399.44	312.87	338.8	427.88	369.34	342.64	374.05	358.57	420.03	377.13	383.15	377.39	372.78	388.64	421.26	991.66	451.8	372.9
381004	394.35	374.92	361.64	368.31	372.91	412.43	387.56	364.24	427.45	303.54	364.82	444.74	388.3	358.79	364.59	368.21	407.34	358.9	370.08	431.27	338.07	351.15	440.3	374.71	346.2	376.98	360.17	477.23	394.73	390.91	425.76	375.67	411.59	432.79	1080.76	469.06	380.49
382004	402.92	375.98	360.28	377.83	371.55	423.48	396.66	359.59	422.55	302.01	369.46	465.28	393.44	354.96	365.06	368.99	402.67	362.83	385.1	520.07	360.39	347.23	436.32	385.77	351.29	378.63	360.78	538.93	414.8	401.6	494.36	371.58	433.63	433.25	1119.71	483.81	384.35
383004	417.85	379.27	357.22	367.26	368.58	448.72	391.95	357.77	417.51	303.68	365.51	554.05	407.7	359.55	366.59	366.92	402.73	359.59	402.51	638.07	364.59	354.89	427.36	396.42	367.88	374.93	365.91	631.37	436.53	408.26	544.43	365.95	471.93	436.61	1110.47	498.64	396.22
384004	447.99	383.29	355.36	371.87	373.97	480.54	395.52	365.32	417.81	305.92	370.12	649.46	416.86	356.47	366.79	368.97	400.6	368.14	422.9	724.67	358.79	352.47	446.6	415.65	381.83	381.8	371.23	702.19	452.78	416.51	564.28	372.43	510.56	442.35	1098.62	531.27	407.4
385004	484.98	381.42	362.77	370.05	368.69	519.79	401.75	362.47	416.41	303.52	361.59	714.74	421.14	360.65	364.42	362.7	396.41	364.92	453.33	786.44	361.09	337.65	447.02	440.42	403.03	382.9	372.98	748.19	457.83	418.37	567.61	367.31	562.1	438.78	1059.41	559.37	429.99
386004	547.15	386.36	365.66	372.51	374.92	560.26	410.87	361.67	426.7	306.32	368.2	783.29	442.3	375	378.53	372.46	401.79	385.5	513.46	858.29	362.1	337.29	452.63	450.49	420.94	377.92	382.07	803.97	469.65	432.33	576.18	374.97	630.9	454.77	1021.22	579.73	443.01
387004	614.04	393.57	379.12	378.96	376.78	586.69	408.39	365.73	433.04	309.33	372.44	819.9	457.17	383.13	384.5	373.31	400.7	382.46	593.56	898.99	354.21	347.73	456.24	483.7	458.38	379.84	399.78	805.61	482.43	443.14	577.24	374.27	672.96	458.1	985.29	585.71	470.22
388004	691.76	396.46	382.92	377.74	375.56	608.38	411.35	368.73	422.02	311.23	373.17	839.73	494.07	392.66	395.46	372.65	405.4	395.31	730.95	946.62	345.61	349.53	465.83	525.07	522.53	393.74	404.54	812.66	488.49	462.58	562.13	381.19	723.18	456.85	942.12	590.19	480.88
389004	784.73	424.28	392.42	392.65	383.68	638.47	428.15	378.05	441.44	322.54	374.02	898.53	575.02	419.97	417.27	383.94	410.92	417.37	904.5	967.07	362.74	365.41	481.18	600.88	653.24	392.03	420.78	835.79	499.1	494.32	584.48	391.68	739.05	470.23	912.94	598.1	516.61
390004	855.15	441.64	402.31	401.38	395.3	634.14	430.82	383.92	443.65	326.86	380.26	904.08	657.02	446.43	438.9	395.55	421.56	432.02	1009.82	945.92	361.23	360.93	502.73	693.66	806.6	401.54	430.39	817.96	511.16	515.35	582.57	397.58	754.72	472.34	875.03	598.1	534.77
391004	862.97	422.65	388.36	383.36	377.77	597.76	414.17	363.8	433.16	316.4	362.85	863.96	683.38	439.65	425.69	373.07	404.2	411.66	1005.06	881.73	339.91	357.17	482.83	719.63	939.71	393.69	412.52	769.86	486.15	513.01	542.46	381.52	723.63	447.93	792.41	568.48	517.81
392004	888.19	439.06	400.83	391.2	389.64	591.77	416.63	372.97	434.41	324.23	370.53	843.1	747.35	461.89	437.29	377.51	407.21	420.83	1021.38	841.14	341.7	340.35	495.54	768.9	1076.81	388.4	423.11	735.22	488.01	548.33	534.27	382.23	715.06	445.53	771.4	556.59	545.84
393004	909	458.05	418.34	397.83	396.6	599.61	429.32	372.36	445.36	332.74	373.66	834.83	825.19	474.13	464.45	385.83	415.95	434.18	1039.79	836.6	347.57	356.19	525.67	813.92	1171.99	399.38	431.4	734.55	500.98	587.13	532.6	396.5	719.27	454.9	752.95	562.19	581.4
394004	885.28	454.33	419	397.71	388.84	565.93	410.98	363.35	441.79	334.39	373.46	792.2	852.96	478.04	476.28	379.13	411.1	430.48	977.75	785.34	337.09	352.55	538.21	809.33	1179.52	391.66	435.52	693.93	489.51	602.02	520.64	379.96	685.1	437.85	711.38	544.75	571.89
395004	861.99	464.3	423.65	404.05	395.41	566.7	418.1	367.9	451.34	335.29	378.39	772.88	893.21	501.06	500.76	385.32	410.22	432.97	952.71	747.49	340.6	368.07	545.06	812.21	1195.3	394.41	442.48	675.48	490.25	633.87	517.93	384.2	679.03	438.86	715.4	534.24	585.18
396004	821.47	478.65	436.95	414.01	392.63	540.02	414.83	366.9	439.83	341.55	380.15	747.88	890.9	497.35	509.94	386.7	411.51	438.3	888.81	716.68	341.69	367.72	546.42	806.47	1176.82	397.16	443.22	637.41	483.44	651.42	518.26	385.96	657.66	437.64	696.6	525.99	599.27
397004	803.56	476.42	451.71	430.42	400.17	552.72	419.98	371.8	447.9	345.79	390.13	731.84	905.2	511.79	523.4	394.12	415.68	448.45	854.89	705.57	345.77	372.32	554.91	808.2	1181.94	397.68	458.29	639.71	495.72	676.56	528.52	389.19	661.92	447.31	703.84	535.92	634.06
398004	762.88	500.29	486.62	444.11	412.35	548.99	429.31	376.08	457.02	352.85	394.22	716.7	910.9	514.43	531.6	399.6	420.26	456.21	824.47	704.75	356.27	400.7	576.98	792.78	1134.07	397.82	474.94	634.82	508.34	691.61	548.7	396.93	654.88	453.38	703.21	520.42	658.2
399004	729.51	511.56	498.05	450.27	410.92	539.66	432.04	374.04	441.97	355.55	395.64	698.05	873.3	519.28	544.6	398.74	420.75	458.18	786.88	672.61	356.84	394.06	571.04	767.95	1061.16	404.97	492.52	628.03	517.06	703.93	548.62	397.81	637.62	448.15	703.04	524.31	677.45
400004	674.82	502.46	478.56	443.85	402.68	517.29	412.16	361.56	456.07	350.28	393.58	662.49	834.5	504.73	541.22	393.32	409.72	458.3	728.66	651.19	341.3	377.49	569.66	724.83	981.75	396.92	480.64	608.19	522.82	693.18	554.48	389.77	614.01	440.86	689.28	503.71	672.02
401004	643.73	515.02	493.06	443.05	404.55	523.46	420.43	369.04	462.51	350.31	394.15	652.41	798.35	503.43	551.34	390.29	412.84	464.19	704.49	666.09	343.66	376.31	578.22	689.77	920.12	401.5	493.72	617.49	528.43	691.75	573.3	388.78	597.23	448.41	706.22	511.06	672.2
402004	615.04	524.6	503	468.16	403.99	500.53	416.43	368.83	455.35	356.35	390.65	658.64	773.67	520.54	561.37	396.74	414.91	471.03	682.53	680.45	347.29	389.23	576.99	666.98	853.15	402.12	518.91	610.45	534.36	695.9	602.82	391.34	602.86	456.7	707.12	505	689.86
403004	581.11	535.08	516.49	466.14	405.35	503.68	410.06	362.74	456.49	353.97	392.87	632.91	736.01	506.18	550.34	389.83	412.28	463.65	651.26	688.74	345.43	374.45	578.37	636.04	789	387.02	521.78	596.61	538.26	692.53	603.14	385.22	594.58	455.1	692.23	494.63	675.9
404004	569.84	553.05	531.47	481.85	416.14	504.67	417.04	372.18	459.54	366.85	407.62	630.91	706.15	519.64	561.01	399.32	418.29	492.35	642.99	697	359.1	392.32	576.43	621.9	739.98	401.61	541.87	613.88	560.81	691.57	630.62	388.02	600.07	461.45	702.26	512.33	681.53
405004	541.02	548.96	539.98	489.84	416.91	492.75	420.22	372.67	470.41	368.89	412.25	622.16	677.46	523.41	554.24	400.33	419.03	497.54	621.51	707.93	354.15	392.73	588.6	596.74	688.02	401.81	555.98	619	559.38	689.16	640.92	387.98	593.68	467.92	702.34	504.36	665.43
406004	528.55	561.82	557.91	500.55	424.24	502.15	427.24	374.59	480.16	376.15	403.31	626.3	663.91	516.92	555.69	407.08	421.58	507.96	618.2	714.69	350.81	388.42	605.53	585.38	643.88	395.41	565.35	638.81	568.57	697.52	679.48	385.93	588.27	477.43	721.83	510.16	654.89
407004	528.97	584.89	565.65	525.73	432.87	503.73	432.7	380.9	485.39	383.58	419.21	621.19	653.9	521.15	554.39	413.95	426.61	510.42	617.18	730.35	364.89	402.84	593.83	580.93	603.6	404.75	585.71	643.16	583.81	698.8	700.9	404.81	594.61	484.36	740.5	540.36	642.82
408004	478.53	540.78	540.79	493.57	409.68	471	408.86	359.78	456.12	373.64	398.52	581.26	592.85	486.08	509.42	389.95	413.8	497.45	578.01	698.13	340.26	387.04	564.06	527.89	537.63	382.27	559.52	609.33	559.76	647.86	659.22	382.73	565.15	464.8	708.25	505.81	596.8
409004	482.3	568.93	559.56	522.34	433.6	495.84	427.75	372.91	478.76	392.74	410.07	611.38	600.07	501.1	518.47	405.73	427.23	525.49	586.79	727.49	353.55	391.41	578.1	531.24	521.79	410.37	589.2	636.3	577.31	661.74	692.59	398.83	592.56	487.65	740.67	531.2	611.71
410004	474.01	575.76	569.04	526.1	435.3	498.07	437.35	379.04	491.56	400.94	421.61	625.11	582.88	493.83	518.87	408.98	433.6	538.05	584.65	732.79	354.94	395.27	584.29	517.25	492.94	410.43	586.13	640.76	571.34	650.69	698.67	402.86	590.68	494.8	765.13	544.81	604.3
411004	444.13	557.88	552.96	509.71	420.46	491.25	424.3	369.91	478.9	400.83	411.22	618.1	556.91	468.71	492.15	402.22	420.9	535.08	556.85	717.05	349.8	379.06	560.89	489.14	457.43	395.4	574.72	609.18	554.7	626.45	662.78	387.75	575.71	482.48	753.93	536.31	580.12
412004	441.24	567.19	554.06	519.48	427.2	498.85	430.15	373.38	486.43	418.03	413.58	610.54	545.12	470.34	480.68	404.89	423.24	560.95	569.84	717.22	347.96	389.92	564.52	476.19	431.47	405.1	580.91	623.11	553.97	606.04	661.31	384.85	579.91	496.59	776.72	539.63	562.62
413004	429.86	561.7	553.39	521.44	420.52	482.58	431.57	374.69	479.02	426.3	407.47	609.68	520.35	462.7	468.61	403.52	424.32	569.24	554.52	700.21	357.59	376.63	546.82	459.84	413.13	405.75	564.97	619.74	548.54	594.48	653.7	387.54	580.89	479.23	754.53	540.8	546.6
414004	424.25	556.97	540.92	520.97	420.67	494.57	420.53	373.53	480.4	430.24	406.32	590.42	503.14	454.74	450.78	398.71	419.79	569.61	557.83	688.8	356.94	365.6	544.47	452.34	396.14	406.79	553.17	603.63	540.99	575.68	631.11	381.24	578.01	475.39	766.55	537.74	530.31
415004	419.53	564.91	536.56	522.07	418.59	486.02	426.98	374.67	481.07	433.09	407.69	607.26	492.95	448.46	449.36	401.87	419.44	585.21	554.02	687.23	358.78	376.88	535.25	449.06	386.53	400.8	547.23	615.6	540.55	563.93	631.23	381.6	581.76	488.45	760.14	546.24	527.04
416004	409.65	554.94	532.13	531.29	421.05	498.92	427.44	378.88	489.28	442.16	407.88	624.05	494.66	443.45	441.81	395.96	421.23	605.47	571.73	690.27	362.87	380.57	542.95	449.08	375.66	400.12	538.18	622.17	543.56	555.46	620.82	379.24	586.61	487.23	771.59	542.05	525.01
417004	415.85	557.89	540.01	532.87	425.91	490.09	435.33	381.74	488.23	465.32	414.94	632.28	483.33	441.49	438.76	401.77	423.33	604.64	575.62	691.94	362.18	381.62	525.61	449.85	372.95	404.49	543.14	627.49	531.04	543.89	612.5	395.98	587.9	492.95	776.33	548.58	515.8
418004	402.75	538.24	523.71	527.39	424.7	491.56	431.4	378.92	492.09	488.1	412.13	627.37	468.44	432.69	436.98	398.57	422.28	598.96	567.58	695.51	356.07	367.87	513.16	429.53	361.92	404.01	527.95	624.31	521.55	524.86	589.69	391.14	585.77	483.1	782.86	543.89	500.07
419004	397.93	535.81	501.62	521.79	421.62	492.07	438.31	372.94	470	511.19	417.23	627.31	471.4	428.71	425.14	395.98	418.82	605.74	574.16	682.21	351.6	368.76	511.42	436.99	356.56	402.35	520.1	603.67	510.69	506.95	568.98	386.79	582.96	486.55	772.67	534.15	490.26
420004	394.25	532.4	499.31	509.3	419.72	486.44	437.76	375.86	477.49	545.13	406.85	628.01	459.4	425.03	422.17	394.74	414.67	594.87	587.9	672.94	353.93	377.69	504.37	429.02	351.78	398.28	507.25	591.56	507.52	497.8	554.95	389.28	572.6	488.09	772.03	525.39	483.45
421004	388.57	531.31	488.92	500.53	413.97	484.63	431.44	373.29	475.19	585.58	410.03	614.28	454.73	415.6	419.69	391.53	416.11	590.12	588.01	660.18	346.02	382.64	495.17	425.55	346.27	393.56	493.47	582.33	501.12	486.39	543.88	381.23	571.98	482.28	762.21	517.71	480.58
422004	393.54	540.79	490.1	508.56	424.88	498.76	434.98	380.93	468.59	624.94	412.61	624.82	452.29	417.9	415.43	398.62	421.71	600.87	603.79	666.09	357.2	380.77	500.38	433.57	345.27	401.01	493.79	596.25	507.5	480.24	545.22	385.56	580.88	484.22	772.84	526.45	482.86
423004	390.45	527.24	477.33	501.6	423.97	490.4	429.93	373.21	476.11	653.02	406.33	605.44	454.55	410.08	409.39	391.43	417.38	589.44	604.3	661.62	360.5	357.64	500.96	413.01	341.53	403.71	486.49	585.41	501.51	465.49	529.59	385.11	569.07	482.45	757.84	513.5	476.97
424004	392.04	528.12	482.44	505.6	423.34	499.77	429.37	376.93	476.49	670.68	414.5	605.62	456.15	419.04	406.82	396.45	421.42	599.39	630.19	664.95	358.83	374.97	492.84	419.88	340.86	399.18	479.42	576.33	497.87	458.84	513.8	386.3	574.13	488.77	753.55	517.24	476.02
425004	384.52	514.46	472.32	511.54	418.84	479.7	420.23	368.87	468.94	670.98	408.66	597.26	449.02	404.09	403.32	396.61	418.4	573.11	626.66	642.91	350.32	365.17	487.19	417.39	338.23	400.47	465.27	563.29	482.78	450.19	513.36	384.71	561.53	473.66	737.18	514.94	469.56
426004	391.18	512.8	470.15	494.7	418.98	479.35	433.67	366.04	475.66	652.81	412.49	585.73	440.84	395.62	394.04	394.6	419.85	573.58	633.41	634.37	348.39	362.22	483.53	415.38	331.85	399.99	463.88	582.68	474.3	441.45	497.09	383.01	554.2	472.37	731.08	506.83	470.05
427004	387.36	504.92	455.97	482.88	419.04	469.29	427.03	369.77	469.82	636.53	407.65	577.82	436.35	392.56	393.28	391.39	416.35	561.63	626.25	630.5	349.9	353.57	478	419.05	335.42	403	450.29	576.16	475.34	436.83	503.98	379.36	547.92	467.82	717.13	501.48	466.89
428004	395.36	511.1	463.78	496.94	432.43	482.95	442.74	378.57	495.02	625.64	414.58	601.48	451.33	400.19	403.28	394.05	424.79	577.5	655.8	643.69	360.76	372.64	487.93	430.23	340.94	408.84	453.77	598.28	489.05	444.92	515.71	391.17	567.16	487.36	726.66	525.48	487.91
429004	401.48	509.3	461.61	503.78	432.06	484.42	444.19	382.35	488.06	597.4	419.31	613.78	449.35	399.91	404.17	402.47	429.05	577.8	663.39	638.71	360.02	368.52	485.52	432.4	343.04	411.04	456.55	611.54	495.93	442.33	525.68	394.02	566.96	492.9	711.06	527.61	489.74
430004	384.67	492.25	445.16	476.75	419.15	472.61	421.48	366.34	474.48	553.78	400.92	581.65	436.88	387.4	388.36	389.45	421.54	548.44	642.22	623.74	353.7	359.78	481.67	417.79	331.36	393.33	443.49	583.85	471.27	428.62	518.64	390.41	553.2	475.19	676.87	499.48	468
431004	387.6	477.76	445.87	466.25	416.08	488.84	422.43	368.53	464.5	522.55	402.61	565.68	439.36	384.53	386.66	390.91	415.42	532.81	634.06	602.12	352.37	360.33	466.07	427	333.68	393.99	434.45	570.72	469.27	421.68	515.4	385.54	544.94	469.23	660.12	495.81	462.95
432004	375.48	459.17	430.97	447.38	405.4	463.33	399.27	358.1	450.08	493.95	390.06	548.27	421.22	373.57	379.4	374.86	403.67	505.78	623.92	589.75	341.7	350.47	462.37	417.75	326.73	380.32	426.68	544.71	450.38	411.08	490.46	381.46	525.37	456.86	627.2	478.55	444.97
433004	387.22	473.3	441.96	463.1	425.54	482.83	426.63	370.3	478.45	479.56	395.78	583.27	441.01	385.41	391.72	389.55	418.58	525.78	670.18	628.74	356.26	360.97	471.78	439.64	335.03	400.17	442.7	573.46	470.91	420.56	505.18	391.06	542.75	477.56	649.79	501.31	464.45
434004	391.77	483.83	433.39	461.76	416.79	475.46	415.63	370.18	471.71	457.34	394.24	580.76	435.9	386.76	394.16	384.9	417.99	518.07	671.16	636.48	353.5	355.23	465.88	439.17	340.02	396.98	438.45	571.97	474.65	417.35	504.78	379.65	537.8	477.37	638.41	501.27	455.83
435004	393.02	486.67	437.79	464.13	419.23	475.21	422.01	373.12	476.56	437.58	401.99	587.55	447.67	390.72	393.68	389.83	423.06	515.78	681.76	640.4	355.74	363.35	464.09	450.35	338.68	393.71	433.31	582.26	474.64	414.21	501.57	392.19	539.58	469.98	644.17	516.2	450.52
436004	381.3	463.41	427.74	447.01	403.54	463.84	416.95	368.19	461.03	412.94	396.71	558.02	439.1	369.27	383.04	383.24	412.73	490.04	653.17	614.42	343.71	349.06	462.62	445.47	331.08	388.05	418.37	558.63	459.41	402.13	493.25	387.97	528.28	464.46	633.98	508.44	437.54
437004	393.97	471.22	437.22	454.42	411.63	469.15	415.79	374.95	462.41	402.26	396	555.16	439.32	379.8	390.36	386.2	417.18	495.16	673.57	618.66	347.86	361.22	455.24	460.77	339.04	402.9	422.17	570.85	468	409.15	500.59	387.91	536.06	470.1	649.51	499.84	443.9
438004	400.23	473.13	440.73	460.63	418.66	476.61	424.77	379.56	469.23	389.61	401.35	578.24	448.64	383.53	391.12	386.57	421.31	496.41	674.75	635.42	354.44	367.8	452.72	474.03	347.15	403.08	432.65	571.66	466.48	408.67	501.25	395.63	555.34	472.86	656.76	506.78	447.99
439004	382.07	454.31	432.87	440.8	410.7	460.29	410.19	363.94	462.91	373.2	394.73	568.17	442.15	371.65	379.6	376.87	411.83	472.38	649.21	607.61	340.6	339.92	446.49	473.93	335.68	396.93	401.85	538.44	447.45	401.08	493.43	388.06	526.17	463.94	638.66	495.21	437.35
440004	399.95	465.65	438.13	450.15	416.6	473.58	421.05	372.88	470.88	367.85	395.64	595.93	445.54	379.11	392.9	392.73	418.35	484.33	660.74	631.12	349.09	365.21	460.2	491.11	344.65	407.93	419.95	577.38	461.65	408.53	498.7	401.84	539.14	477.06	652.9	509.61	447.5
441004	385.74	450.85	426.06	438.1	403.58	457.95	409.51	361.58	447.28	351.07	386.76	585.36	435.47	369.84	381.24	380.31	411.64	463.3	638.27	625.34	349.01	340.72	446.89	476.46	340.47	396.12	407.91	558.77	444.88	400.01	489.06	385.21	519.88	468.24	636.87	500.32	432.71
442004	397.26	464.17	429.18	442.45	408.77	470.62	414.75	372.66	459.21	347.53	386.91	603.7	452	376.76	386.99	387.15	417.89	466.39	641.33	627.49	357.34	354.19	452.24	484.97	346.92	405.02	408.2	563.28	454.18	404	489.87	390.95	525.4	472.83	656.21	498.81	434.35
443004	409.24	461.9	429.58	435.07	410.18	476.73	413.23	372.87	459.63	341.57	394.57	598.64	455.36	378.42	387.52	384.7	419.96	455.69	642.54	622.56	355	361.68	461.99	488.62	344.37	419.23	413.69	587.53	457.81	403.31	482.59	392.86	514.66	469.28	666.37	506.19	433.52
444004	395.26	442.78	420.27	421.1	403.34	456.57	406.18	365.29	446.68	332.91	377.79	587.32	445.57	363.47	379.15	376.54	415.55	444.55	629.44	592.91	348.87	352.65	444.8	475.47	338.64	405.57	398.25	554.17	443.99	397.77	479.49	386.51	502.68	454.57	650.69	493.14	420.59
445004	413.11	447.37	428.77	429.22	414.71	473.91	419.87	376.91	461.57	335.11	389.94	610.33	458.55	372.97	390.08	384.38	421.52	442.97	641.3	624.02	349.19	357.02	450.4	490.52	348.74	421.17	404.99	551.38	456.52	406.98	495.62	390.27	512.05	467.34	661.04	508.68	431.3
446004	406.73	438.7	429.74	430.52	403.69	455.31	418.06	368.22	453.94	327.27	379.56	601.68	457.68	369.61	380.97	381.31	414.23	436.15	636.6	607.4	343.65	353.33	453.56	480.36	339.99	412.23	390.95	542.45	443.75	396.7	479.49	381.59	504.14	459.47	665.26	495.08	421.77
447004	406.18	427.91	419.83	413.8	393.36	451.81	403.21	357.5	452.42	322	377.42	586.53	462.05	361.68	377.41	373.07	408.2	419.25	618.13	595.54	336.32	332.7	447.08	462.73	334.14	398.34	392.1	540.96	438.33	389.92	468.18	379.26	481.03	449.86	658.5	484.89	404.78
448004	415.68	431.41	419.9	413.83	402.47	451.69	407.88	370.03	445.6	323.62	384.46	594.44	467	373.11	384.92	381.87	415.24	428.07	613.25	594.42	344.25	364.82	449.74	476.48	338.78	402.98	401.2	543.78	439.89	393.64	478.66	371.64	500.27	462.44	659.57	492.53	421.84
449004	419.04	428.61	408.66	410.88	398.56	450.82	417.01	367.18	451.2	322.29	379.29	582.18	462.62	368.16	377.83	372.6	412.3	419.86	615.5	600.27	352	349.65	436.06	460.49	338.83	410.09	397.21	536.35	431.78	396.07	474.73	378.33	511.87	463.01	679.62	485.47	415.85
450004	425.08	430.83	422.9	415.75	399.95	449.71	414.54	366.5	446.35	326.41	378.8	599.19	471.05	376.57	382.71	378.45	417.3	427.96	613.6	607.69	354.47	359.41	460.44	474.87	341.38	408.94	391.98	538.22	449.82	398.13	481.39	385.49	515.56	471.88	691.78	503.11	421.21
451004	429.37	436.85	416.77	421.17	406.39	452.9	420.51	372.25	456.47	320.72	386.34	600.29	463.51	381.27	383.61	379.42	420.23	430.17	602.97	604.13	355.57	351.68	441.36	470.65	349.26	405.47	398.74	540.23	435.55	399.5	480.31	384.11	528.81	479.28	699.76	509.17	424.35
452004	428.21	432.49	424.95	422.25	403.42	451.59	422.27	365.85	458.03	318.65	382.99	631.32	462.35	388.96	384.7	381.79	419.95	422.01	596.1	604.67	352.3	357.56	448.06	465.58	348.97	407.95	396.47	536.97	438.36	402.49	475.14	389.32	529.8	480.59	700.15	507.94	425.64
453004	438.83	443.21	421.74	426.23	407.27	450.19	425.26	376.11	452.04	328.6	387.15	626.2	477.04	393.58	396.94	383.62	419.83	417.3	596.98	604.97	357.77	372.25	454.78	459.24	352.99	412.51	405.25	550.85	440.87	402.34	477.67	398.32	536.57	485.33	698.11	523.14	440.09
454004	443.12	423.23	425.61	422.21	404.4	455.65	426.33	368.71	438.11	320.11	383.53	603.62	478.84	395.09	389.9	378.96	417.82	419.08	585.48	581.1	346.78	348.97	448.43	450.03	348.95	413.6	399.32	552.66	438.77	401.77	478.73	391.35	526.25	478.39	690.17	512.38	432.74
455004	436.02	417.81	426.33	417.09	399.44	445.87	412	359.21	448.27	319.58	379.87	593.95	475.32	381	383.92	369.18	414.19	403.69	569.4	573.4	341.91	340.13	454.02	428.28	342.12	399.65	384.66	543.12	437.23	391.92	464.46	383.16	522.89	470.39	663.12	504.57	416.86
456004	435.77	407.52	414.52	404.49	390.07	432.59	405.71	359.02	430.1	311.65	376.83	588.41	462.66	378.76	382.45	365.43	406.02	394.69	565.52	564.1	329.37	335.9	443.39	419.75	335.73	399.67	387.5	519.98	430.76	390.14	456.88	383.48	516.11	456.65	644.51	487.5	416.68
457004	457.64	415.99	422.49	419.75	401.54	450.89	425.76	364.74	461.83	318.49	391.57	607.58	479.48	386.28	393.44	378.38	417.6	403.66	592.46	581.24	342.75	342.22	457.13	431.02	348.72	409.66	399.07	552.25	443.1	400.81	476.03	394.71	525.22	469.02	655.71	507.35	430.57
458004	459.23	420.09	418.07	415.27	396.82	434.62	423.05	364.17	456.04	314.9	378.5	586.99	485.29	389.72	386.38	376.21	417.72	403.2	574.75	576.88	347.26	355.84	446.03	420.1	345.92	407.82	395.05	553.38	444.06	397.26	472.19	394.68	515.92	457.41	649.41	497.49	420.42
459004	462.18	424.77	419.86	412.58	392.55	430.77	414.03	363.84	440.9	316.15	381.17	566.18	481.87	393.81	388.12	374.15	411.5	399.3	567.23	571.12	339.99	331.8	441.11	417.94	344.13	396.72	390.47	547.44	437.66	399.6	469.91	392.93	513.87	455.84	638.36	499.24	427.22
460004	466.02	416.81	423.4	416.51	401.2	438.82	421.32	367.58	451.09	324.69	381.13	558.92	497.43	395.19	392.55	379.18	423.04	400.81	573.74	573.58	355.99	352.19	449.86	425.12	351.34	397.66	396.66	547.91	450.47	403.23	474.98	390.92	517.61	455.56	643.45	500.95	426.28
461004	459.73	413.69	414.49	408.63	395.7	433.12	412.25	364.1	446.67	319.04	387.03	560.97	501.96	391	393.67	373.75	414.34	400.75	568.94	557.9	341.67	351.57	448.62	416.33	353.09	395.96	394.1	536.35	441.21	401.62	471.22	390.34	514.74	453.32	634	493.28	427.46
462004	451.12	406.68	417.05	408.07	390.27	428.72	413.49	361.57	446.9	318.61	375.42	527.82	499.37	384.22	393.49	369.21	413.32	394.49	563.31	549.68	345.18	348.82	435.44	408.31	347.06	390.19	382.4	517	429.48	401.6	469.83	389.64	505.67	449.93	608.06	487.27	420.36
463004	448.5	405.55	410.32	402.5	386.05	428.57	409.95	360.1	449.91	314.69	371.63	523.53	508.86	386.01	385.75	371.2	414.32	390.65	563.58	544.75	333.51	331.35	443.04	409.8	339.46	398.62	388.58	505.95	436.08	398.85	476.4	395.5	501.37	434.21	609.14	482.67	415.99
464004	460.99	409.2	418.02	414.67	393.06	434.4	418.11	364.73	455.28	317.67	382.85	525.41	507.19	386.37	388.99	372.15	420.16	403.79	571.6	574.47	341.55	348.86	460.46	408.73	346.41	406.29	386.33	514.36	437.94	404.02	481.6	382.21	503.26	447.64	603.79	491.52	420.12
465004	467.6	417.85	430.78	412.15	400.33	450.38	421.79	371.75	463.71	324.37	385.73	534.1	513.87	393.18	398.8	374.48	423.25	405.14	573.38	578.91	338.49	347.35	449.47	412.79	353.1	401.19	391.25	506.32	429.77	410.06	486.73	392.86	511.1	449.95	605.56	487.68	425.95
466004	460.11	405.27	409.94	404.23	394.67	430.71	408.03	362.15	447.91	314.27	384.39	514.52	517.47	387.5	390.99	366.54	414.46	389.05	554.41	568.22	335.56	325.04	446.57	399.86	346.43	391.59	379.66	485.37	424.61	403.6	468.74	388.41	500.14	446.88	593.49	470.62	408.49
467004	441.35	395.58	399.01	390.43	383.39	422.88	407.87	357.31	433.22	308.73	373.37	498.94	514.9	378.68	381.64	359.26	410.31	387.76	542.21	550.24	324.13	333.81	434.63	397.02	338.91	391.13	376.57	482.68	421.95	400.51	454.86	381.18	496.98	436.4	577.3	456.98	409.06
468004	455.89	406.49	411.23	402.26	397.8	423.8	411.01	361.22	443.92	313.71	383.3	509.17	527	385.75	390.91	373.44	413.94	386.75	548.2	562.93	333.07	341.91	432.49	405.33	352.44	386.67	391.89	493.04	423.66	410.76	469.42	384.45	510.76	435.18	588.98	474.57	412.97
469004	455.94	410.31	407.4	400.83	392.41	422.25	406.72	362.36	456.48	315.66	378.73	523.73	533.88	391.16	394.92	369.88	419.43	393.94	555.78	569.1	340.16	346.77	445.66	398.72	353.08	389.02	396.73	483.94	423.48	412.15	469.06	383.53	507.37	440.76	599.93	480.24	413.61
470004	454.75	397.47	406.53	398.27	386.12	428.7	400.45	350.06	453.68	308.81	372.52	525.05	525.5	380.44	390.44	366.52	412.35	386.07	538.24	559.67	328.31	329.79	439.43	393.46	341.23	387.51	382.28	488.19	420.29	405.6	460.63	385.96	504.08	441.21	573.41	466.89	404.36
471004	467.13	410.33	411.53	407.05	400.34	441.49	417.53	364.75	455.46	324.11	384.1	556.1	530.07	391.52	398.38	379.18	425.94	401.28	554.86	581.58	345.44	348.47	459.36	403.85	349.29	392.48	398.7	507.48	435.14	419.94	476.06	398.57	515.64	458.74	598.7	495.82	420.34
472004	476.12	408.94	399.17	393.07	392.68	429.87	404.2	360.64	459.86	319.95	373.43	555.23	524.24	387.83	394.96	372.52	416.07	387.23	533.24	571.46	335.21	340	444	397.01	347.17	389.97	389.07	495.78	421.77	420.4	468.95	379.64	505.29	449.67	566.02	479.71	411.52
473004	459.12	406.33	398.68	384.63	380.81	420.59	398.27	350.79	453.36	315.63	375.87	546.69	517.9	383.93	392.42	371.48	411.38	385.37	530.09	563.89	329.6	345.43	452.1	386.82	343.73	385.3	386	483.23	414.94	412.69	469.64	387.82	498.39	441.35	559.9	468	398.42
474004	470.61	405.11	407.6	392.93	393.48	431.35	404.85	359.17	454.61	318.17	379.71	547.81	522.1	381.68	383.1	370.21	416.68	386.21	528.51	572.44	327.28	331.64	452.89	395.02	346.63	380.85	388.21	477.69	419.45	418.88	474.81	384.99	505.88	444.72	562.04	477.99	404.81
475004	467.06	404.26	402.35	394.36	392.45	428.91	405.32	360.85	457.38	320.11	373.49	538.83	510.52	377.17	384.37	369.83	411.74	385.85	523.86	590.12	335.86	346.93	440.67	395.73	347.95	382.38	389.91	480.08	412.51	419.62	474.66	392.54	503.64	441.4	562.17	474.46	405.45
476004	462.9	404.68	399.66	389.04	390.07	432.41	410.05	362.68	446.56	318.52	381.11	545.11	522.35	381.82	391.57	371.76	414.55	388.75	543.69	595.39	332	336.09	444.46	389.94	344.3	379.64	388.93	488	425.02	423.53	477.34	391.91	503.16	448.37	566.52	475.71	401.71
477004	470.57	407.77	411.77	399.61	396.92	441.28	411.82	364.71	443.59	322.91	385.74	554.52	522.79	383.99	389.04	376.02	421.73	394.54	547.16	588.65	344.18	346.32	449.69	394.4	348.28	394.32	396.84	501.11	429	424.67	473.77	392.99	501.74	447.85	565.87	468.79	408.1
478004	473.27	408	395.1	400.06	395.35	449.62	411.14	366.11	452.12	322.79	380.21	560.63	523.25	382.98	384.7	368.86	418.4	395.05	545.61	579.68	337.93	342.29	452.39	389.47	347.26	388.23	391.74	502.75	420.88	425.39	471.87	389.9	496.93	443.42	562.23	466.56	406.26
479004	458.3	388.84	391.44	384.03	384.74	436.11	390.74	352.74	448.39	316.82	373.19	558.58	518.09	376.61	374.6	363.71	404.66	377.75	533.87	550.17	325.78	322.06	448.45	380.94	332.35	376.65	380.84	489.84	415.54	412.54	462.68	377.44	477.69	426.87	550.19	453.89	400.39
480004	469.8	402.82	399.87	394.06	390.53	451.99	409.81	362.17	456.11	325.75	380.38	564.23	533.13	386.48	388.85	376.13	418.21	390.07	553.22	560.61	338.38	334.88	446.7	392.43	342.6	384.93	391.28	515.55	427.06	426.25	475.12	389.67	489.29	444.76	568.64	467.11	408.24
481004	466.57	406.26	399.3	391.48	397.66	461.54	401.84	366.15	445.54	324.58	378.38	584.31	524.49	392.62	389.11	372.48	413.72	388.28	543.96	557.85	340.53	353.58	453.57	392.91	346.43	382.56	394.05	501.42	430.51	424.13	466.42	390.49	482.16	437.57	575.51	476.65	412.04
482004	459.39	397.09	394.25	389.69	388.73	454.2	411.08	362.18	453.03	323.7	374.93	591.09	519.98	379.2	379.94	363.29	413.51	383.09	542.81	542.22	334.72	349.23	450.1	384.78	338.91	382.75	388.79	487.58	418.41	420.03	450.53	387.18	472.49	429.6	561.37	464.97	404.64
483004	468.37	399.88	399.95	393.05	395.2	459.22	407.55	364.72	448.67	325.68	372.97	593.53	527.04	382.23	388.12	372.65	418	390.87	551.81	546.51	338.72	347.86	451.03	392.53	344.31	379.85	388.94	486.86	418.53	420.92	457.36	388.56	487.4	448.46	575.08	474.37	407.3
484004	468.68	403.38	392.6	393.49	390.84	454.59	412.31	364.99	452.81	323.63	383.62	596.83	521.73	384.62	386.53	374.81	422.48	387	568.45	556.55	347.26	352.24	455.79	398.91	342.74	387.74	391.48	493.18	425.74	418.94	454.2	389.01	486.49	450.21	586.07	470.36	413.82
485004	450.86	399.47	394.33	385.2	388.17	458.88	410.06	359.15	459.04	326.82	380.82	588.23	514.68	382.38	378.13	371.94	418.37	391.85	563.44	555.66	341.38	347.87	445.34	386.06	343.8	373.16	387.81	496.04	430.58	420.82	460	388.2	477.92	449.15	580.04	461.11	408.36
486004	441.07	402.89	385.35	384.17	390.79	443.72	403.55	362.05	440.99	328.28	376.64	572.33	510.31	377.9	386.08	377.51	418.41	391.06	561.59	559.41	339.86	343.91	449.51	389.33	338.84	369.33	384.21	508	429.57	418.04	452.15	386.93	484.05	449.51	584.92	469.92	408.44
487004	445.37	396.92	391.41	388.98	399.12	457.05	419.43	367.98	450.6	332.53	382.58	569.11	508.92	381.46	396.73	376.44	421.08	390.23	563.18	575.15	340.37	353.87	445.03	391.46	348.58	379.76	390.09	519.85	435.94	429.57	460.55	391.31	491.99	452.41	587.96	468.39	410.79
488004	434.16	386.47	382.48	382.18	386.68	441.29	394.27	360.31	438.34	330.67	380.24	547.92	492.54	377.56	385	372.75	415.18	385.96	546.99	569.43	333.64	339.42	449.95	388.72	346.3	374.54	385.07	504.72	422.46	421.69	453.78	388.95	484.44	446.08	579.05	463.12	409.63
489004	436.22	399.85	394.18	386.09	398.13	444.4	406.87	361.45	438.17	332.89	381.06	538.07	500.15	381.52	385.12	375.81	416.76	389.83	545.51	570.1	333.55	332.96	456.32	388.97	343.78	367.81	384.8	508.45	434.48	427.73	462.97	393.18	481.32	446.25	584.66	460.87	419.9
490004	434.56	395.75	393.5	381.01	390.84	435.54	394.13	357.88	437.87	328.22	378.19	533.17	482.83	374.59	382.1	368.39	414.75	389.73	538.37	558.93	332.78	330.74	439.86	378.11	337.48	374.81	378.82	504.62	426.75	421.97	442.9	380	475.21	444.75	576.45	456.29	411.06
491004	444.52	399.47	401.02	393.3	400.55	447.95	411.4	367.08	453.44	335.02	388.63	540.81	483.19	384.33	387.05	378.95	421.73	392.43	545.59	577.59	333.95	342.4	449.49	396.45	341.57	381.66	381.38	522.65	435.6	430.63	450.43	390.92	488.64	460.92	605.6	478.56	410.03
492004	430.78	405.12	396.37	390.75	398.92	445.03	403.65	367.98	439.45	337.58	381.4	528.97	479.27	379.28	386.08	374.63	420.38	389.51	542.94	566.67	341.37	346.53	443.64	393.47	346.53	374.57	383.61	510.3	432.18	426.71	450.72	392.45	485.06	447.31	587.37	473.18	402.93
493004	424.03	397.41	392.16	383.87	395.66	436.97	397.79	363.33	448.69	335.31	385.25	517.06	469.79	378.01	387.26	372.33	416.18	387.09	528.12	561.91	334.36	347.44	442.89	398.27	345.26	371	381.42	503.51	434.33	421.8	442.87	386.95	472.54	444.72	579.63	466.15	400.57
494004	438.18	410.69	399.45	399.8	407.1	445.81	413.62	372.15	446.19	347.98	387.16	527.81	488.88	388.35	397.08	385.82	425.79	395.76	548.26	564.85	346.78	349.53	445.16	413.9	357.29	387.15	395.83	509.22	439.22	430.3	450.13	397.62	481.12	452.4	601.65	479.78	411.21
495004	433.26	409.83	400.29	391.64	401.36	425.47	409.77	366.88	449.12	341.7	384.86	522.8	476.44	381.49	389.39	376.46	423.32	393.42	539.69	555.88	341.07	348.43	443.28	406.55	351.71	381.92	386.9	499.62	425.6	429.32	451.29	392.41	472.47	446.23	592.64	476.72	407.37
496004	427.31	400.94	399.28	387.31	394.65	426.52	402.45	365.56	436.77	342.57	384.15	496.69	471.11	379.45	387.07	374.68	417.19	391.93	529.59	537.56	335.85	342.9	438.72	406.32	351.63	384.19	390.58	487.5	422.49	424.94	450.7	384.45	463.51	439.27	583.18	466.66	410.29
497004	416.37	399.6	392.1	386.9	386.64	430.09	398.54	361.46	453.47	333.98	382.03	504.65	460.26	377.31	384.65	381.27	417.79	390.14	534.01	537.26	337.15	339.33	451.66	400.67	347.19	378.36	387.97	495.96	421.19	422.59	455.32	385.03	458.48	432.77	586.85	466.09	409.17
498004	401.62	388.65	384.64	367.9	382.73	419.27	388.99	350.74	434.71	326.45	368.42	509.43	453.57	364.43	372.4	368.55	406.68	372.95	513.92	512.47	324.02	322.93	431.15	381.07	335.54	371.86	380.68	474.51	412.74	408.35	440.9	379.63	452.42	418.16	559.48	445.58	390.79
499004	427.98	408.42	400.8	391.9	395.34	437.13	404.85	369.85	440.55	344.49	384.47	522.95	463.11	377.5	391.8	379.83	419.35	394.76	536.02	532.51	338.82	340.78	445.74	400.71	350.62	387.25	398.24	504.83	433.33	427.23	459.78	385.37	468.76	434.27	572.27	463.3	405.55
500004	415.7	404.69	397.5	382.85	387.52	429.66	404.92	366.73	435.53	341.07	381.16	510.02	456.09	374.4	385.83	373.2	417.08	383.31	536.42	523.01	334.75	345.95	443.58	401.19	345.36	369.35	392.49	498.59	423.9	422.58	462.35	382.51	470.74	434.44	572.42	462.55	404.63
501004	405.43	395.5	386.08	380.57	388.35	423.68	398.02	359.36	436.42	338.85	379.18	510.78	452.82	370.99	375.94	376.55	415.81	390.76	519.31	513.35	325.02	329.83	464.25	397.49	343.13	378.21	390.33	490.51	412.72	412.98	447.63	380.8	459.1	429.87	552.57	451.32	403.88
502004	396.06	386.8	388.38	377.83	376.89	411.61	384.35	350.8	421.43	328.71	371.29	492.8	437.67	364.87	372.8	364.65	408.26	372.13	511.94	504.86	317.43	328.14	437.93	387.5	332.52	364.68	371.53	476.35	407.05	405.79	446.05	366.3	455.18	421.58	545.62	446.32	389.2
503004	406.39	393.39	391.78	385.24	385.12	424.67	401.18	368.03	441.93	342.96	381.55	490.34	437.91	362.75	379.04	377.04	414.08	386.27	528.71	518.95	332.9	334.14	456.26	398.93	339.49	373.68	385.13	486.95	415.89	416.31	458.21	379.3	469.33	423.53	566.55	457.57	405.6
504004	396.03	400.43	397.88	381.91	385.04	416.4	402.76	360.54	432.84	338.2	374.27	478.6	439.59	364.7	373.31	369.13	410.66	381.51	511.08	496.97	328.19	330.34	445.9	389.27	338.85	384.45	384.74	492.63	419.36	413.17	457.9	376.89	458.75	421.83	558.59	437.16	396.63
505004	402.37	406.08	405.09	384.91	397.16	425.34	407.89	367.37	435.48	343.4	381.26	508.13	456.15	372.8	375.85	380.4	417.81	393.4	529.46	513.98	338.22	337.41	462.16	406.46	343.16	380.53	392.77	497.47	425.31	419.98	467.58	394.91	467.61	431.34	567.32	449.87	408.14
506004	398.72	402.75	394.34	383.54	384.99	426.71	395.97	367.81	435.54	345.05	381.86	500.77	438.89	371.87	380	373.58	412.32	382.67	527.05	517.66	335.85	342.14	460.04	398.64	344.09	388.46	390.55	486.05	420.4	416.92	459.04	387.55	469.94	427.45	564.91	445.9	406.12
507004	394.5	400.53	394.27	374.53	382.37	419.73	404.74	363.67	429.43	340.95	380.43	503.27	431.91	370.73	377.45	375.91	410.73	389.41	521.47	519.61	329.2	331.93	459.39	399.12	342.9	378.46	386.67	482.73	419.58	417.21	460.54	382.44	470.46	419.14	560.65	441.96	403.8
508004	393.39	393.11	389.33	374.93	385.38	423.91	395.36	361.23	437.61	341.23	379.29	530.48	421.58	363.5	377.03	368.48	411.47	378.11	512.36	506.92	323.11	327.36	453.6	397.96	338.86	376.85	380.73	476.88	412.33	415.63	456.2	382.24	469.14	425.51	543.14	440.01	396.68
509004	395.12	395.56	397.12	378.66	384.17	436.36	393.9	369.38	436.03	341.64	381.62	531.71	422.92	365.52	380.77	376.33	417.19	390.59	519.37	509.42	330.76	336.26	461.1	402.72	342.48	371.92	381.77	493.76	419.32	423.45	459.58	388.99	472.66	435.47	559.83	442.93	407.19
510004	392.29	391.95	390.26	368.2	378.53	412.43	393.17	361.99	434.85	340.83	379.91	512.96	410.95	355.36	368.13	370.79	410.17	383.11	510.39	512.88	332.12	336.28	448.25	390.65	337.87	377.05	374.1	480.98	411.54	415.42	451.56	375.93	459.39	425.62	539.38	439.31	407.09
511004	403.87	398.48	399.95	374.71	386.63	421.13	409.13	373.4	445.76	348.64	377.24	528.31	430.86	368	380.2	378	414.56	393.69	524.06	532.09	336.03	335.05	467.34	408.97	346.68	387.69	385.04	490.72	421.53	425.29	455.47	385.81	470.89	433.5	562.11	444.14	416.31
512004	402.37	406.53	392.95	380.59	388.47	420.7	404.24	368.69	438.75	348.5	385.15	530.21	426.62	368.82	383.6	380.09	422.14	395.27	528.14	523.44	336.68	340.94	480.35	410.72	344.08	378.01	394.32	495.26	420.94	431.79	455.05	384.24	474.84	439.74	553.56	460.7	407.05
513004	389.55	390.41	390.11	372.77	382.23	419.93	392.46	361.99	441.72	343.62	377.04	521.69	420.96	364.18	375.75	368.83	411.61	384.08	511.13	523.42	336.46	336.82	462.2	400.6	341.83	370.18	376.38	503.21	413.92	420.65	449.22	382.71	462.48	427.4	536.61	453.86	404.75
514004	381.89	386.58	385.76	372.22	380.33	411.38	387.21	356.63	429.89	342.36	370.57	520.48	410.61	358.6	367.31	368.06	408.61	375.05	498.77	516.97	325.63	332.48	455	396.67	334.94	373.93	378.48	492.96	408.27	413.29	449.2	375.34	451.5	421.31	527.79	435.9	393.91
515004	384.47	388.91	389.08	365.21	379.48	419.36	393.11	355.74	424.51	340.55	373	520.89	408.74	356.43	374.57	363.71	406.6	378.36	498.08	529.37	329.26	324.94	457.06	393.75	332.77	373.99	374.29	491.83	419.56	409.07	442.63	386.97	457.81	426.96	528.3	429.5	390.28
516004	388.54	389.9	387.1	369.28	382.77	417.34	399.63	359.87	425.58	346.31	375.64	526.72	413.14	362.66	382.5	371.01	411.03	384.07	501.27	533.86	331.39	337.73	468.59	412.21	341.16	367.61	384.75	503.94	418.01	417.87	452.39	379.64	464.46	427.65	535.19	449.54	398.19
517004	381.66	396.37	387.56	375.93	384.53	422.61	404.78	359.71	438.36	345.84	380.61	526.05	411.09	359.39	376.78	367.54	412.02	385.36	503.03	533.91	329.49	331.22	481.52	407.2	339.96	388.72	387.46	514.39	436.75	418.54	447.48	390.91	466.09	436.25	528.01	435.07	388.91
518004	375.45	383.87	384.98	368.27	375.66	415.03	395.98	358.4	432.67	339.46	373.47	507.97	419.28	358.43	372.76	369.93	407.63	379.77	486.21	525.5	326.77	338.37	466.64	410.03	334.5	374.99	376.64	490.86	417.46	409.08	435.39	373.01	457.63	425.32	530.25	440.15	387.4
519004	385.32	395.83	382.43	374.27	381.67	426.01	405.33	361.24	447.89	342.7	382.85	518.98	412.68	364.27	380.43	372.76	416.22	384.52	502.32	539.46	334.86	339.65	458.77	418.13	347.38	382.26	380.72	499.36	429.95	417.84	448.42	395.95	460.49	436.5	531.19	444.75	395.13
520004	391.65	402.22	401.08	379.79	393.2	436.1	410.76	369.77	443.74	349.87	390.05	511.73	423.49	373.16	386.4	377.14	418.54	390.65	513.51	542.67	339.82	355.66	472.21	419.28	345.86	379.99	386.61	513.66	442.53	423.52	447.48	393.39	472.75	434.91	531.93	453	402.26
521004	387.22	402.07	389.44	378.14	380.83	418.2	398.94	363	430.94	348.45	381.82	495.17	404.48	363.86	376.76	374.01	414.53	385.49	493.09	518	332.61	343.13	468.79	417.56	348.18	387.84	380.33	503.22	432.55	416.36	438.5	377.48	458.49	420.61	526.17	459.06	389.91
522004	383.22	409.72	388.81	382.46	392.85	424.14	410.43	369.96	443.22	347.02	387.24	494.23	417.27	365.42	382.01	380.41	418.56	393.57	496.75	525.74	332.01	349.04	479.23	417.36	345.01	385.95	382.45	516.73	435.13	417.08	439.88	386.21	459.5	434.55	523.58	455.1	392.57
523004	374.66	394.08	385.37	377.68	383.15	424.83	389.8	360.48	435.78	340.89	372.62	470.88	405.99	360.11	367.85	369.06	410.54	375.24	475.44	512.81	320.24	332.49	477.5	403.96	337.93	374.5	367.6	487.36	422.15	406.38	423.9	375.11	446.16	424.41	503.27	429.03	381.24
524004	366.2	385.62	391.31	368.52	378.61	418.44	389.55	356.78	433.87	333.65	384.63	476.69	405.48	356.16	369.83	366.33	408.37	377.76	465.7	499.28	323.89	328.27	468.49	397.5	337.12	368.35	366.86	465.15	413.65	405.74	415.05	375.94	435.64	409.46	492.49	431.97	382.06
525004	363.62	386.64	371.48	367.89	371.1	403.69	391.07	356.79	434.44	330.26	374.81	460.92	399.23	354.54	370.4	360.22	401.45	370.01	449.1	485.09	317.59	316.99	446.94	389.38	330.66	370.26	363.68	457.39	400.33	397.17	411.75	372.99	422.25	412.65	480.24	417.24	376.38
526004	359.5	381.09	379.08	362.78	379.17	405.88	387.39	357.7	435.16	330.3	376.59	453.21	393.84	356.58	374.03	365.09	406.74	370.68	442.4	471.47	321.91	326.25	448.27	390.61	335.86	374.88	362.5	454.59	401.68	405.21	403.93	373.17	420.55	404.26	466.83	432.14	376.64
527004	349.73	375.17	372.3	362.63	368.23	406.76	393.42	354.36	447.56	320.74	371.32	446.32	403.23	351.17	362.73	362.78	398.95	370.61	419.92	451.79	310.33	323.28	456.48	380.09	331.34	368.86	352.52	434.65	394.14	398.06	396.72	377.07	406.41	402.44	451.28	398.49	369.76
528004	358.1	380.8	367.8	362.58	373.43	400.8	387.65	357.31	445.39	321.1	375.68	444.31	391.2	353.57	366.21	370.29	406.81	370.15	423.2	449.63	318.55	338.39	442.04	382.42	334.09	370.01	363.3	444.41	397.18	402.26	395.41	380.82	406.14	410.3	444.68	418.04	375.29
529004	348.09	376.98	356.15	355.66	374.18	389.28	390.02	354.89	423.5	320.09	368.71	428.87	386.89	350.39	362.41	366.97	407.97	367.82	410.58	439.8	316.19	334.07	443.81	384.14	333.59	373.16	356.8	416.21	381.68	395.69	389.84	367.32	395.17	401.14	428.55	409.63	371.18
530004	346.97	371.98	364.21	356.85	372.94	395.23	390.64	355.94	443.53	312.6	370.14	416.93	394.68	348.83	362.13	368.27	406.68	362.83	400.08	419.56	317.2	328.63	449.64	379.05	329.93	370.47	355.16	412.16	383.62	390.73	381.54	377.83	389.76	401.93	420.82	391.57	373.7
531004	341.5	365.47	353.77	346.46	365.75	388.2	384.22	350.41	409.7	307.81	365.64	409.67	385.39	343.84	357.85	362.87	401.06	358.5	384.04	403.93	304.13	321.15	430.6	373.07	325.28	360.1	344.43	409.31	375.89	378.85	369.42	366.01	373.8	381.44	401.3	392.89	366.18
532004	341.51	363	354.37	348.27	359.66	385.57	386.12	347.31	424.08	305.42	367.1	403.99	380.94	341.66	351.27	362.71	404.56	354.34	376.13	389.14	304.9	325.12	427.06	365.2	320.45	359.17	353.39	397.44	372.29	380.72	366.61	361.34	372.09	385.73	390.35	382.7	357.3
533004	333.05	358.49	351.36	341.45	362.41	391.88	377.1	346.39	417.52	300.79	369.42	400.3	382.88	341.49	349.98	357.23	398.7	356.33	368.83	377.38	302.25	317.52	432.52	363.44	313.82	361.67	349.85	380.77	366.05	369.72	358.9	362.98	360.99	374.07	385.59	358.82	353.85
534004	345.29	369.05	358.63	354.62	372.71	395.92	388.35	355.11	429.78	306.07	371.6	398.5	394.66	343.32	361	371.51	410.74	359.48	375.88	376.97	309.91	323.18	440.43	365.2	324.45	373.23	356.22	378.33	375.22	381.81	366.6	380.5	367.28	392.54	392.02	373.14	365.84
535004	343.3	367.9	362.21	358.18	375.23	391.06	393.21	358.64	432.11	307.11	377.03	403.89	388.51	352.22	356.26	373.16	411.59	364.47	375.46	374.07	308.32	335.28	443	366.13	324.64	366.45	362.41	378.11	374.12	379.25	362.67	380.59	364.18	384.75	389.6	370.15	363.44
536004	339.99	354.63	350.16	352.67	372.41	386.8	392.12	354.76	424.31	305.98	369.62	392.5	384.67	340.64	358.42	363.84	407.06	363.08	367.14	366.33	305.58	337.01	427.5	355.33	322.92	367.55	354.03	364.66	363.51	371.88	353.85	363.35	357.08	387.61	384.81	374.06	359.29
537004	331.27	357.78	351.91	345.85	365.89	383.58	393.21	351.47	428.56	301.17	365.96	393.3	386.32	346.22	357.59	366.71	406.76	351.89	360.71	354.05	303.38	329.29	434.21	351.03	315.88	358.6	351.26	359.03	366.1	370.55	352.02	368.77	351.71	387.44	375.71	354.72	356.76
538004	338.72	365.06	357.41	348.11	370.4	396.97	389.59	354.69	428.44	302.07	371.7	390.51	381.65	347	354.91	364.37	411	355.18	365.25	356.89	309.36	324.46	429.46	361.39	322.99	374.18	355.77	359.46	359.4	370.12	350.01	376.97	356.11	384.79	376.95	366.84	359.57
539004	330.1	361.07	346.74	346.18	372.34	381.28	397.8	355.63	432.3	299.72	367.18	374.25	384.55	347.95	351.02	365.46	410.1	353.73	355.48	351.87	305.3	324.6	427.56	357.77	318.12	367.23	351.14	352.76	357.65	367.55	344.97	374.95	351.06	390.88	367.02	359.91	353.16
540004	332.05	363.3	362.7	346.18	371.15	392.97	395.62	357.75	447.58	298.21	371.3	389.38	391.3	348.17	362.25	366.07	411.39	360.32	358.4	353.33	304.35	320.38	438.2	355.84	319.09	373.52	355.38	353.14	359.86	367.82	348.58	366.25	352.76	387.27	370.5	365.17	357.62
541004	330.41	367.67	352.66	346.81	376.11	391.47	393.61	352.17	427.96	300.07	369.89	376.07	372.02	346.65	349.45	363.05	405.62	355.26	352.47	348.04	303.85	315.63	428.24	352.81	317.32	358.74	353.86	345.61	359.01	366.85	341.15	374.58	347.63	376.39	366	366.84	353.87
542004	326.45	354.61	348.95	340.95	363.87	379.43	382.76	351.01	413.88	294.63	359.3	364.91	368.38	345.1	349.62	359.4	401.89	344.48	342.66	342.35	300.97	320.33	420.47	341.12	317.27	354.1	341.88	338.63	351.35	359.25	336.44	354.61	340.63	365.48	361.32	362.08	348.53
543004	324.16	359.6	343.91	337.89	362.01	387.47	386.87	349.45	408.06	293.93	369.2	368.53	365.92	346.09	349.8	360.35	401.91	346.66	342.59	340.15	301.29	320.9	422.95	349.13	317.14	360.95	346.85	341.73	351.67	360.25	334.81	361.46	346.7	375.53	361.03	354.67	345.68
544004	335.65	359.56	346.59	344.92	370.94	388.82	389.7	357.02	422.63	297.67	365.65	375.69	370.31	349.33	359.3	364.83	406.81	353.01	350.82	343.67	305.55	327.44	436.58	351.5	319.06	363.96	351.71	347.44	360.56	364.73	341.95	365.89	351.78	379.29	367	364.52	349.62
545004	318.56	342.16	341.35	334.34	349.77	376.87	378.13	340.02	407.95	289.76	359.63	369.87	371.7	335.96	340.91	353.75	392.42	342.38	336.06	327.73	289.29	309.57	406.25	336.49	301.75	361.49	333.43	330.51	344.33	346.86	325.28	360.36	332.01	373.4	356.13	338.11	334.47
546004	331.4	355.77	342.8	341.41	364.29	382.89	396.39	352.75	407.08	294.79	362.94	373.37	368.35	348.12	349.29	363.82	402.11	347.65	348.72	338.57	305	320.71	424.04	344.62	313.99	363.14	348.24	341.61	351.92	356.91	334.65	358.22	343.01	370.93	360.4	358.1	348.41
547004	328.83	355.2	348.41	344.43	367.32	387.47	389.74	353.15	439.53	296.22	361.16	379.26	377.47	348.51	350.24	360.96	405.45	348.31	347.31	336.71	302.74	324.66	436.89	346.5	313.58	364.9	343.88	344.66	353.6	355.63	336.12	374.49	347.46	374.54	362.01	352.09	350.97
548004	322.61	353.69	336.63	342.92	362.5	388.93	391.26	349.05	423.08	293.31	360.87	356.15	366.69	341.86	349.97	356.56	397.14	345.02	342.29	333.63	296.83	319.65	416.71	342.25	310.12	358.73	344.63	334.52	350.34	350	332.99	363.9	335.12	364.91	354.72	341.86	340.97
549004	324.9	351.67	341.32	340.87	365.35	391.9	393.44	351.82	424.07	296.94	361.64	378.02	369.76	342.94	352.39	362.96	404.57	354.25	339.88	336.07	299.51	325.03	427.66	349.37	313.22	359.33	347.9	340.35	358.68	351.35	335.46	376.86	339.27	376.65	362.72	350.89	350.22
550004	327.94	358.78	350.18	346.46	366.1	385.61	394.92	356.75	419.33	296.97	366.42	374.18	380.44	348.61	358.85	362.86	405.82	350.65	348.61	341.82	303.11	321.4	426.38	346.64	312.95	359.88	346.28	339.81	363.22	355.26	338.69	376.78	339.84	369.74	361.88	354.2	352.43
551004	324.52	348.28	338.97	345.98	364.27	380.68	400.26	352.95	426.67	297.36	362.97	368.77	375.23	349.6	352.52	363.91	402.17	350.84	342.27	341.61	297.02	315.47	429.17	342.32	310.5	351.79	343.33	342.06	352.64	351.76	333.07	368.79	338.16	363.72	363.82	347.55	347.48
552004	334.15	357.57	350.12	346.15	360.34	389.65	400.33	351.64	416.23	297.75	370.54	368.87	374.88	349.52	352.6	361.95	406.42	349.08	345.15	342.3	302.21	326.42	423.44	349.14	312.22	362.4	342.62	339.92	355.25	353.63	341.71	371.05	343.2	378.56	365.12	349.5	352.38
553004	329.85	349.28	348.47	344.25	362.03	386.63	393.24	348.35	419.53	297.05	367.03	371.54	373.04	349.17	354.01	361.17	406.98	346.46	347	333.88	301.57	315.31	428.09	342.19	311.92	361.91	345.83	337.74	357.06	349.67	333.65	365.09	340.15	372.28	359.79	339.99	346.95
554004	323.28	355.78	339.02	344.34	357.86	384.38	393.36	346.13	409.46	290	362.23	366.44	370.72	346.16	345.99	361.71	400.94	347.99	338.3	334.98	301.59	312.34	417.72	347.37	308.14	352.18	341.63	336.7	350.69	345.75	334.37	370.73	334.63	368.54	356.45	339.28	344.6
555004	328.18	353.84	343.36	343.48	360.61	390.88	388.75	348.55	420.37	294.31	360.55	374.42	372.94	344.28	349.71	363.53	399.4	350.33	339.47	336.68	300.86	313.76	412.23	347.16	312.53	357.45	343.87	338.72	348.14	344.59	331.4	369.82	340.11	367.02	362.41	348.8	348.12
556004	322.31	354.7	334.22	346.42	358.67	387.77	389.41	346.14	412.07	294.36	355.91	364.47	366.76	338.72	348.67	368.31	400.32	344.45	338.91	333.54	296.63	308.44	412.46	339.91	308.85	359.05	338.44	332.2	347.95	342.33	330.23	371.79	334.9	366.34	358.38	333.44	345.2
557004	327.35	354.74	344.42	341.55	356.13	375.64	386.86	350.86	404.16	294.4	356.48	362.73	364.8	341.46	346.52	362.68	399.95	341.9	334.69	334.69	298.53	321.18	418.61	344.94	309.09	359.3	342.13	332.76	347.13	346.37	330.61	362.42	334.27	366.15	358.51	341.1	344.54
558004	318.23	347.6	353.77	339.7	362.79	388.61	377.27	347.22	398.22	288.92	368.09	355.14	381.13	340.28	347.33	357.93	397.66	351.68	337.6	335.36	296.37	315.64	421.77	340.44	304.87	358.86	343.22	326.85	346.48	340.67	327.69	365.35	333.28	370.48	360.39	342.31	344.21
559004	326.97	352.85	348.88	348.37	364.38	386.41	393.53	355.61	430	292.5	370.92	366.62	382.19	345.88	356.67	366.33	403.65	350.74	338.15	338.24	298.06	316.7	432.82	349.29	309.93	355.8	348.97	334.98	351.87	348.76	331.11	371.31	339.49	377.07	361.56	341.49	354.92
560004	323.85	352.68	339.87	345.23	364.04	375.34	386.7	351.17	420.87	297.39	360.7	371.41	377.17	350.62	353.11	361.07	402.57	344.85	343.69	331.6	301.85	322.18	427.94	343.61	311.6	362.75	347.77	337.38	354.51	348.26	334.59	369.57	342.43	379.19	359.89	355.67	345.35
561004	320.63	346.52	340.98	337.67	352.75	393.54	384.42	345.35	415.81	291.33	358.04	370.65	374.55	342.37	346.85	359.49	398.17	345.45	342.51	332.59	296.51	309.35	436.26	341.58	308.2	357.53	346.31	332.51	350.48	340.47	329.18	358.13	336.35	369.22	354.14	334.92	344.06
562004	320.19	346.93	340.56	343.37	351.11	386.58	378	350.93	424.54	292.79	363.76	375.32	361.31	343.02	345.63	356.82	398.62	346.17	331.65	330.61	295	308.31	420.35	337.03	305.96	356.24	340.04	323.66	348.33	343.24	325.87	365.13	339.13	371.14	356.75	342.77	343.89
563004	336	355.63	353.07	345.5	368.14	390.97	394.57	356.31	426.3	297.97	369.27	379.98	371	347.08	355.04	367.53	405.34	348.89	344.82	341.24	303.33	310.22	427.23	352.01	314.44	364.94	350.61	338.74	358.45	351	335.18	371.76	344.03	381.67	357.42	359.23	355
564004	326.06	356.93	342.96	342.74	358.87	386.16	392.16	351.64	417	296.58	364.63	373.64	379.65	349.83	358.75	363.7	406.65	354.3	341.66	338.69	301.45	317.49	422.69	346.51	313.73	361.93	348	334.16	355.82	344.31	333.89	366.05	341.5	377.65	362.49	339.49	352.03
565004	322.89	346.4	343.68	338.9	358.41	377.85	384.63	347.38	424.84	294.77	364.87	359.46	367.81	340.03	351.62	355.51	398.3	339.82	336.98	334.51	298.18	311.02	419.15	337.27	308.26	356.17	342.31	335.84	349.14	341.53	327.62	363.91	337.27	371.76	355.1	335.72	343.81
566004	321.24	349.55	337.17	337.74	349.95	377.69	374.76	350.47	410.37	292.64	360.92	367.87	366.21	345.91	350.91	359	396.98	346.54	340.58	331.55	295.26	317.57	417.72	342.07	308.01	350.93	339.36	329.25	349.9	342.06	328.17	362.91	334.81	360.73	354.67	334.66	342.8
567004	330.92	360.17	358.04	349.08	365.49	393	393.51	354.63	419	298.68	372.29	383.7	379.91	353.74	356.88	367.3	407.9	352.27	340.41	340.96	299.54	320.67	433.42	355.48	311.99	364.02	355.76	337.15	357.93	349.85	331.52	380.24	341.87	381.37	362.18	340.7	353.37
568004	322.6	352.41	339.56	338.51	360.64	380.6	387.3	347.32	413.53	295.12	362.6	372.25	366.93	343.79	349.69	358.13	400.1	347.11	337.69	328.41	300.42	324.34	415.65	338.66	310.6	353.25	347.01	332.52	350.48	341.94	328.79	363.4	336.12	379.88	356.2	345.75	344.99
569004	323.17	354.58	346.59	337.26	362.02	385.26	390.87	351.36	413.44	294.17	365.41	370.41	379.62	345.38	353.68	358.27	403.09	344.8	339.82	334.09	297.61	313.82	442.38	344.07	307.92	361.36	345.04	334.04	353.99	343.07	328.91	368.55	340.17	372.94	360.09	339.03	349
570004	327.13	359.91	348.63	348.78	363.66	393.58	393.16	350.34	422.32	298.57	373.58	373.7	382.26	349.51	360.38	368.03	405.68	344.35	337.99	339.92	300.04	313.88	447.08	348.21	310.66	369.22	354.38	342.45	360.79	350.02	333.47	371.99	342.52	383.07	363.43	340.76	353.85
571004	319.57	349.28	337.86	346.23	360.01	385.26	386.59	350.12	421.17	293.92	372.65	363.41	374.76	348.21	355.29	356.92	399.72	339.32	336.75	334.16	299.07	319.59	418.92	338.53	309.49	370.43	345.31	338.17	354.52	346.35	334.33	368.99	334.84	376.43	356.27	340.86	347.98
572004	320.36	350.07	348.87	339.88	356.16	385.18	385.72	349.4	417.54	292.82	364.44	371.61	373.29	350.97	352.01	357.89	401.51	340.34	340.63	339.88	292.33	318.67	415.5	337.99	309.1	356.52	342.19	333.15	350.85	345.73	330.2	364.68	336.23	366.48	355.72	328.64	346.36
573004	324.78	356.71	342.65	335.27	360.83	393.98	383.56	346.63	427.43	295.53	366.59	369.1	371.2	345.69	352.28	359.24	400.62	344.85	334.66	336.6	297.15	315.37	415.89	340.26	304.78	355.72	344.09	333.85	353.73	342.59	324.5	368.81	333.25	369.47	354.25	343.23	347.76
574004	323.11	353.77	338.3	346.07	353.18	379.02	390.73	348.18	403.5	298.25	359.16	376.53	365.92	346.24	354.73	355.22	401.61	346.68	335.78	334.55	296.66	317.11	427.14	339.5	309.57	349	346.29	338.61	350.63	342.14	327.99	365.21	333.23	369.77	351.51	334.39	348.74
575004	325.29	358.49	351.91	343.04	361.98	387.2	388.25	346.81	436.62	294.97	362.47	369.44	368.22	348.05	359.95	365.61	401.98	347.99	335.99	338.3	300.71	317.52	422	344.12	308.18	357.46	344.35	337.11	356.69	345.26	330.94	369.19	339.01	369.19	358.62	341.84	351.72
576004	324.36	357.28	345.18	343.79	359.23	382.63	396.01	351.88	414.42	292.31	369.49	364.4	380.8	346.77	352.89	357.5	401.34	347.23	340.35	333.94	296.34	318.62	425.65	341.28	310.37	369.84	348.88	329.2	352.76	342.82	333.23	365.21	338.35	371.34	361.47	333.57	350.58
577004	328.54	354.22	345.81	347.23	362.93	402.41	395.36	351.45	414.05	294.43	374.13	385.73	386.31	355.9	356.5	361.69	401.61	357.65	341.56	341.65	298.55	319.7	423.41	346.67	312.01	370.75	347.86	337.11	355.84	346.79	332.66	375.61	340.82	378.56	363.25	337.01	353.19
578004	331.08	361.78	345.59	349.58	363.63	395.49	388.92	353.38	421.29	301.38	369.23	369.78	372.83	350.44	355.93	360.43	402.11	352.59	338.42	344.35	302.36	322.61	434.88	352.75	315.63	367	352.14	338.08	358.96	348.71	336.79	367.7	341.89	371.22	360.16	339.43	349.63
579004	325.61	359.21	346.25	343.55	361.6	383.87	386.62	348.7	409.08	299.88	371.56	380.02	376.81	348.87	357.37	365	400.58	354.18	341.25	338.64	299.7	308.41	414.41	342.34	313.13	366.3	344.51	333.96	354.52	344.61	333.28	372.49	339.03	368.09	362.62	327.01	349.14
580004	332.15	358.89	347.91	347.62	363.33	381.86	393.11	357.99	421.85	300.35	367.43	363.89	376.23	352.31	355.46	361.47	403.93	357.93	341.54	336.14	303.76	323.83	429.22	351.16	314.56	354.26	355.33	340.42	354.86	346.64	336.22	370.96	346.26	373.26	361.43	355.79	354.62
581004	333.33	355.17	352.02	353.29	369.58	397.13	393.46	360.05	425.28	303.87	375.58	370.11	387.89	349.37	362.64	364.41	404.32	356.59	344.26	341.76	302.27	317.65	437.14	350.12	318.39	365.53	356.1	344.94	360.62	353.77	339.22	375.31	342.91	380.17	365.31	350.07	355.26
582004	329.24	359.47	339.81	348.96	358.46	384.33	390.42	353.17	413.46	297.83	372.88	367.14	371.26	352.65	356.02	363.12	401	355.99	338.49	337.05	301.82	325.19	425.6	345.92	313.05	365.7	349.01	341.59	351.79	350.81	335.3	372.59	336.73	370.37	358.65	349.8	351.05
583004	339.43	372.55	348.69	354.99	369.67	397.11	398.95	360.25	431.74	301.22	377.24	376.51	388.64	361.66	363.27	368.2	406.18	359.01	345.12	339.66	304.78	321.92	427.94	356.67	321.5	375.1	358.26	344.55	366.5	357.77	342.48	377.9	344.42	376.32	367.27	353.71	358.85
584004	324.27	351.12	343.89	343.57	360.03	386.98	389.19	349.75	416.54	293.72	368.53	377.55	365.35	343.98	351.97	357.74	398.31	346.04	340.34	327.82	296.83	318.63	426.14	341.05	307.27	354.54	347.53	333.97	352.28	343.44	329.05	364.69	336.78	373.23	360.11	342.57	344.64
585004	335.57	366.96	355.75	353.03	363.58	396.91	404.05	359.65	412.27	298.84	369.46	376.62	387.5	353.8	364.69	364.18	406.87	362.07	347.3	342.29	303.81	325.19	428.56	348	320.68	363.83	348.97	340.84	357.8	354.85	337.57	374.44	346.12	379.76	365.36	347.45	354.23
586004	328.39	356.89	348.36	342.2	360.38	385.15	395.02	350.2	437.87	297.21	367.87	378.95	379.22	345.46	354.11	356.67	398.69	351.48	340.13	336.81	297.08	318.38	431.82	339.2	309.69	354.67	347.27	338.77	354.66	345.44	333.08	373.71	340.21	375.12	362.36	336.07	348.59
587004	338.94	369.88	348.62	349.46	373.99	404.66	402.38	365.16	430.88	299.95	369.16	374.93	381.92	361.03	365.38	368.39	409.6	356.71	344.2	343.93	301.42	332.21	421.52	354.98	318.69	373.83	359.24	345.08	359.62	353.44	338.44	369.81	347.97	383.2	367.11	356.31	358
588004	337.31	364.12	351.65	349.38	369.9	386.6	398.6	359.78	425.51	302.1	374.67	388.35	376.11	352.43	359.73	364.89	407.01	353.07	342.06	346.03	303.63	319.04	431.75	348.86	320.63	378.75	354.91	348.21	359.62	352.84	341.63	376.09	348.11	375.85	363.38	353.32	355.99
589004	329.24	362.56	338.43	346.84	362.41	385.38	383.82	354.44	426.29	297.88	369.2	368.31	371.21	346.19	358.66	358.69	400.32	348.96	335.51	334.03	299.05	318.08	422.52	340.82	305.25	355.67	346.91	327.82	355.39	345.34	331.55	365.15	338.76	373.81	361.32	333.39	351.15
590004	321.3	352.77	340.98	337.72	358.73	393.49	387.54	346.91	421.58	289.44	365.21	372.39	381.14	342.45	348.54	352.02	392.46	344.3	335.6	332.75	290.81	318.73	408.2	341.86	305.51	362.88	343.41	334.36	351.63	341.12	326.68	359.59	334.1	368.43	350.61	325.69	343.25
591004	327.03	357.27	336.29	340.6	354.77	398	394.51	347.91	424.12	292.72	363.96	376.3	373.55	344.09	355.88	358.74	398.69	351.06	339.17	329.97	295.13	310.35	422.89	342.15	308.44	352.63	344.66	331.95	354.8	342.5	332.91	365.36	334.6	374.55	355.66	344.23	349.04
592004	334.43	364.55	346.42	349.28	367.12	398.02	392.05	358.37	435.96	301.57	371.46	383.86	367.65	353.25	358.2	359.1	405.29	352.53	344.08	343.34	300.12	323.14	445.78	343.53	317.32	364.18	355.01	338.17	356.96	351.85	341.83	378.84	338.99	379.37	367.51	342.53	358.8
593004	325.95	359.01	339.06	344.2	357.92	384.42	390.39	352.83	414.96	291.64	368.77	377.93	374.65	343.78	351.54	355.47	398.42	350.66	334.16	334.15	295.17	318.86	425.59	338.82	308.58	366.49	349.46	327.88	349.96	346.53	333.33	366.84	340.8	378.58	361.6	337.06	350.11
594004	327.31	364.92	342.6	342.08	357.61	387.45	397.16	352.31	425.48	296.01	371.72	378.51	378.97	349.19	355.37	361.87	403.95	354.26	342.92	340.9	300.19	315.08	426.91	339.74	308.62	372.12	352.69	333.73	352.06	346.47	333.46	371.51	339.19	371.27	358.58	333.43	355.62
595004	334.03	362.1	345.96	347.04	364.98	383.8	394.85	356.31	417.44	300.09	367.61	385.63	370.98	351.4	352.86	356.9	400.33	355.89	342.22	336.88	304.24	326.77	416.13	339.37	309.44	357.82	352.89	344.52	355.53	348.44	337.76	372.61	340.97	369.01	361.21	346.16	353.45
596004	326.29	353.34	343.34	343.63	362.99	400.21	385.73	350.98	432.16	292.03	368.86	389.2	372.83	347.75	353.55	359.25	403.85	356.78	337.66	332.75	297.01	310.57	430.32	336.55	308.13	358.17	347.06	332.04	353.34	341.86	331.09	372.68	337.37	367.32	358.18	333.24	345.06
597004	335.28	366.66	350.46	353.12	366.24	386.03	401.68	362.62	421.42	298.13	368.61	377.29	380.66	351.66	363.19	358.63	406.99	350.32	341.85	340.65	300.93	321.51	443.07	350.93	313.76	373.66	357.79	349.12	358.35	351.96	337.13	376.32	344.97	376.59	362.22	353.65	356.8
598004	327.53	365.57	342.38	343.32	363.84	392.08	397.35	353.32	416.09	295.6	370.66	373.97	385.77	349.95	354.93	358	401.34	353.53	340.98	335.07	298.71	321.04	450.13	344.23	311.52	364.5	351.46	337.12	354.68	347.01	332.98	376	334.31	376.45	364.55	334.06	351.15
599004	331.06	363.12	349.19	352.5	370.74	384.51	395.24	357.87	422.8	298.57	370.13	374.05	376.21	349.14	360.21	358.75	403.49	354.63	346.37	335.46	304.71	322.76	439.69	346.41	312.33	363.44	351.33	339.68	356.79	350.14	339.64	366.95	337.56	378.62	366.1	345.85	355.5
600004	337.62	372.25	357.1	353.62	371.52	400.96	415.36	358.26	421.03	299.92	383.38	378.38	385.05	353.19	359.48	370.33	408.48	361.45	348.49	341.93	303.83	324.9	454.31	349.03	319.54	371.41	357.13	347.84	363.05	353.58	335.48	385.86	349.59	388.26	373.48	355.59	359.94
601004	328.85	364.36	348.75	347.35	367.16	385.98	399.35	352.78	424.48	294.91	369.92	386.6	382.89	348.28	356.84	356.82	398.65	356.84	339.67	336.43	301.23	313.75	422.2	344.26	310.32	370.68	351.3	340.91	357.12	344.02	334.58	375.53	336.51	372.82	365.44	343.14	352.81
602004	333.57	368.61	348.52	351.42	371.7	390.79	403.64	364.31	427.39	299.83	374.55	379.34	372.36	349.8	363.11	366.23	405.82	357.63	341.98	342.16	300.77	317.55	441.29	345.02	312.93	362.24	348.46	340.26	358.36	351.46	337.66	373.16	341.56	374.63	362.65	351.7	353.63
603004	325.34	360.49	346.73	349.22	360.94	395.04	387.96	351.28	432.74	291.2	363.64	385.85	381.3	345.94	354.97	356.57	399.27	350.26	344.01	332.33	293.46	312.28	440.75	338.23	308.21	355.58	341.99	336.13	348.73	344.5	331.05	372.16	335.97	373.37	355.88	326.03	352.47
604004	333.69	370.22	343.56	350.56	369.54	398.85	387.23	361.8	429.2	298.75	372.55	395.27	395.41	357.93	361.22	364.34	404.79	363.16	348.84	341.57	302.54	317.65	457.29	348.01	310.85	370.93	357.83	345.79	362.24	350.08	339.59	375.88	342.78	384.11	362.97	343.73	355.1
605004	324.34	360.27	341.79	344.72	363.56	404.33	399.7	353.3	428.31	290.43	371.99	388.88	387.42	340.79	355.44	361.1	400.73	349.54	339.74	333.13	296.73	306.17	439.5	334.21	306	364.22	343.48	338.09	352.19	345.6	329.85	372.25	339.85	374.11	359.16	335.64	350.4
606004	329.89	364.61	354.14	346.81	366.41	395.64	394.38	359.73	430.49	297.01	378.43	381.63	374.85	353.2	357	362.34	403.81	354.49	345.88	335.72	298.01	310.85	446.28	342.15	309.79	362.85	354.24	336.42	353.41	348.4	333.9	372.45	336.63	369.64	364.21	340.85	353.92
607004	328.28	359.1	350.68	344.97	368.78	396.6	399.84	358.32	423.91	299.1	366.59	379.83	378.44	348.71	354.61	356.7	400.96	350.75	341.9	334.46	300.09	308.92	430	338.59	308.59	362.54	348.74	336.87	355.6	345.08	337.07	373.93	340.14	365.59	361.72	345.28	352.08
608004	327.95	373.77	353.39	350.74	371.02	395.87	403.17	361.77	426.68	299.11	374.54	382.38	381.2	357.27	358.7	363.78	407.66	358.17	344.68	337.21	306.3	321.78	444.54	345.16	318.59	365.63	350.38	341.56	358.73	350.01	342.14	371.6	339.55	383.73	366.32	342.15	358.6
609004	331.27	370.69	355.55	347.78	370.49	399.33	400.74	355.37	424.42	295.2	375.61	391.13	404.26	354.59	359.58	363.62	403.47	355.09	346.25	333.93	299.51	322.13	430.06	338.81	309.56	367.89	347.89	333.94	357.06	348.52	332.04	370.58	339.8	376.66	364.89	342.19	356.72
610004	327.18	373.32	355.67	351.12	371.08	404.16	403.76	352.76	441.11	295.33	377.68	391.24	382.55	357.38	362.26	362.88	407.31	360.34	344.36	337.71	302.06	326.87	453.93	342.08	310.98	369.14	350.99	339.86	353.32	351.01	336.05	382.85	338.32	373.22	363.54	348.96	357.52
611004	323.5	352.62	341.08	342.83	361	384.26	393.4	349.52	430.56	287.97	365.23	376.5	381	342.52	349.69	356.8	394.69	352.77	338.38	330.87	291.56	314.88	456	335.07	304.7	347.06	341.67	332.2	351.02	342.26	327.59	366.09	333.24	369.96	351.59	330.03	352.3
612004	322.36	355.71	346.66	333.37	354.16	390.94	387.61	351.77	425.96	292.74	362.63	379.81	366.94	346.81	355.97	357.78	396.18	353.56	335.56	329.17	294.56	317.39	427.57	336.29	302.02	365.1	345.94	329.77	349.63	340.88	325.16	371.03	333.08	365.77	351.63	322.54	342.68
613004	328.17	362.9	344.82	341.68	363.13	397.24	403.88	353.73	433.45	296.56	370.56	380.87	380.74	349.46	356.56	360.3	400.35	352.14	335.15	334.31	298.94	321.81	428.36	339.59	309.17	353.81	345.82	333.45	348.58	342.91	332.72	371.74	337.62	377.99	360.08	346.42	350.12
614004	331.81	366.59	350.12	347.01	369.06	389.67	403.71	362.59	427.72	298.34	373.84	388.81	381.32	357.34	360.39	363.68	405.26	357.15	336.83	337.94	302.3	325.78	439.77	341.88	310	359.77	348.91	336.62	355.29	349.47	333.69	375.41	341.32	373.47	364.69	344.4	353.27
615004	331.63	368.61	354.6	348.44	367.57	397.6	392.14	354.86	427.87	299.39	376.24	383.72	390.32	359.49	360.68	359.81	402.06	358.58	344.92	341.28	305.05	319.22	441.06	344.77	311.39	367.45	356.38	342.13	353.89	351	336.9	368.53	343.82	382.9	362.96	343.26	355.23
616004	332.05	366.14	350.54	349.86	367.81	393.67	398.33	356.31	436.3	299.52	368.81	388.72	389.56	351.29	358.86	365.23	403.56	356.55	345.7	338.84	306.77	326.4	440.64	347.92	309.91	386.18	353.48	341.68	358.6	355.24	333.27	375.11	341.97	373.99	360.9	339.19	355.51
617004	335.8	367.56	353.57	351.49	363.09	393.44	398.46	357.2	428.31	299.61	364.5	388.7	383.94	359.27	363.2	363.46	405.03	360.65	345.97	341.15	308.31	329.66	434.35	348.04	312.61	370.83	350.98	343.67	361.39	355.7	338.13	374.56	344.45	381.1	363.21	349.84	353.55
618004	320.75	361.08	340.59	341.59	357.52	386.62	394.47	347.31	437.59	291.37	364.49	386.62	378.72	342.72	351.25	356.98	398.68	353.76	333.6	332.23	296.04	310.97	444.09	332.92	301.46	360.83	343.92	335.53	353.69	342.83	327.22	369.88	332.04	374.75	360.98	323.4	350.54
619004	325.04	361.67	346.9	347.55	371.02	383	389.74	354.25	417.46	294.76	367.68	380.34	372.59	350.54	360.17	360.97	402.37	354.51	332.7	333.56	300.88	322.6	448.33	336.05	309.85	363.6	349.01	340.06	353.28	348.31	333.62	375.91	338.03	367.63	357.66	337.23	356.71
620004	334.52	360.21	353.16	354.39	366.35	400.47	401	359.27	445.33	300.06	373.42	381	388.79	358.1	362.14	365.35	408.22	361.41	338.17	340.57	308.6	320.78	435.2	350.56	312.75	363.56	352.14	342.02	361.08	354.2	335.88	389.13	343.46	382.16	366.7	348.26	357.92
621004	329.91	370.93	354.52	347.46	363.13	400.95	399.48	358.73	440.77	297.56	370.09	382.79	386.69	350.96	359.66	364.07	403.68	360.62	332.72	338.25	302.08	332.27	453.67	342.63	312.42	365.46	346.7	340.88	362.35	348.46	334.47	381.84	339.28	389.16	366.39	340.6	355.39
622004	325.12	355.89	348.64	341.44	357.7	389.63	396.28	356.08	425.59	296.41	367.66	389.84	383.23	347.95	352.9	356.94	401.38	356.45	336.26	336.29	299.85	320.79	449.25	339.41	309.16	367.14	345.27	335.79	354.77	348.55	328.78	367.64	342.6	378.1	360.78	339.47	349.17
623004	323.94	364.88	334.45	344.81	362.47	381.56	395.34	349.28	433.21	296.64	365.56	369.33	375.86	341.89	352.13	362.77	397.29	352.56	333.94	330.17	298.82	313.31	443.06	334.4	305.47	355.15	336.82	337.61	349.08	348.19	327.14	369.51	338.37	369.67	356.5	333.83	346.28
624004	326.83	365.78	347.07	346.06	359.42	389.71	404.92	352.49	434.37	298.3	369.78	377.18	379.66	351.81	357.18	361.3	403.66	352.43	337.53	336.58	303.3	319.51	438.95	347.99	305.51	366.59	349.64	336.87	353.91	351.17	334.68	376.64	339.68	378.68	361.03	327.04	353.3
625004	318.63	359.22	354.79	343.11	361.46	395.97	393.2	346.3	428.95	290.15	365.57	380.35	371.55	343	347.12	355.14	397.23	342.58	331.79	333.7	293.24	308.75	444.56	337.59	304.42	353.75	339.29	340.65	350.83	343.03	324.11	368.3	330.76	371.33	356.98	328.85	351.04
626004	332.11	370.23	355.49	349.77	366.66	398.13	397.69	355.35	430.19	300.01	374.16	367.44	384.39	356.33	363.04	369.05	407.97	359.73	337.04	337.73	306.67	322.84	434.84	347.98	311.98	365.82	350.97	344.4	360.57	351.02	337.45	378.57	341.81	382.25	361.08	339.9	359.64
627004	320.88	354.33	344.06	340.88	357.88	390.14	393.66	347.3	420.86	295.53	368.62	375.11	370.35	346.6	353.41	356.01	400.44	343.15	332.51	328.96	297.36	309.72	438.24	334.61	304.62	364.18	339.3	332.51	353.26	342.91	324.58	375.36	333.45	367.19	357.12	329.38	346.6
628004	330.01	370.13	352.92	348.23	369.66	393.11	396.4	355.53	447.41	301.34	372.23	390.82	375.11	356.45	357.11	364.88	409.85	360.37	343.36	341.33	308.24	320.73	446.42	341.92	311.77	359.33	352.35	346.81	360.01	355.25	334.88	374.77	344.22	385.67	362.82	332.11	356
629004	334.03	367.46	350.03	356.13	369.37	389.31	396.17	357.68	436.9	299.86	369.24	381	392.94	355.89	363.89	364.72	409.39	358.2	341.16	337.87	306.25	325.92	440.15	347.57	311.77	373.06	355.46	346.28	361.5	352.74	339.47	374.03	341.42	376.57	365.01	342.16	354.04
630004	333.4	376.44	355.63	354.58	368.79	389.45	400.05	359.99	426.05	300.15	376.12	391.96	391	357.39	361.38	367.67	411.77	360.43	340.2	341.48	307.37	314.93	455.27	344.69	314.37	368.82	355.32	349.58	364.21	355.02	338.12	378.61	345.57	379.9	370.59	343.42	354.48
631004	323.22	368.21	346.83	342.5	360.55	382.81	383.99	351.93	420.23	298.22	363.43	396.38	370.32	347.91	356.76	358.04	403.17	354.13	330.04	335.04	298.43	311.95	446.74	339.43	308.09	352.5	346.34	338.76	354.33	344.54	326.83	366.78	332.11	370.7	357.18	339.06	351.7
632004	331.75	373.67	348.18	352.93	378.22	394.45	401.11	357.48	437.19	299.44	384.56	394.05	378.2	361.51	367.88	371.79	412.43	358.45	341.41	339.56	303.83	320.45	450	348.21	315.02	372.35	357.82	347.9	366.31	355.28	340.14	386.26	342.61	381.6	370.77	338.72	358.84
633004	335.69	372.42	352.45	356.04	372.31	405.83	406.8	358.18	442.07	299.97	377.27	385.18	381.48	354.18	361.72	373.32	410.53	367.27	344.82	340.28	306.39	337.79	456.58	352.05	318.61	368.08	354.51	348.14	361.74	356.95	337.11	382.98	346.54	385.79	368.02	338.24	358.89
634004	320.46	363.09	342.95	340.57	363.97	392.33	391.73	349.26	440.88	290.7	367.32	386.8	370.78	342.04	352.86	358.11	403.9	350.24	336.3	337.42	301.9	319.14	462.25	340.02	305.7	369	347.31	336.27	352.62	343.84	324.4	366.04	334.32	380.56	359.71	321.61	355.99
635004	334.72	365.99	351.68	354.34	366.47	391.28	388.65	360.3	433.12	298.76	376.37	392.31	387.46	350.89	362.82	364.78	408.38	357.81	340.42	341.97	300	313.38	453	345.48	317.98	360.74	350.36	343.9	357.9	354.11	336.72	380.36	341.11	377.68	363.88	341.84	353.43
636004	335.28	368.36	360.8	352.5	367.13	404.33	397.53	359.23	430.27	300.22	375.34	386.47	390.19	356.77	365.27	366.26	412.87	357.31	343.49	342.65	303.49	321.78	452.33	346.48	314.48	369.02	350.22	349.3	367.55	355.05	339.13	379.91	343.68	383.47	372.06	337.43	361.07
637004	331.49	371.9	352.46	350	362.84	399.72	400.08	360.5	445.43	300.28	372.31	390.61	380.13	350.35	365.66	369.44	412.89	361.09	341.37	344.46	304.17	330	445.5	348.24	315.22	368.41	352.47	342.49	363.26	354.52	334.75	385.32	347.23	384.13	367.04	336.98	363.6
638004	330.36	370.56	346.97	351.72	367.81	391.13	398.93	358.49	426.81	295.03	370.32	381.65	379.67	350.83	354.91	362.85	409.68	357.96	334.96	335.7	301.12	327.11	434.84	344.89	309.57	361.81	351.78	349.6	359.73	351.86	330.5	376.98	340.17	382.51	364.88	346.89	359.77
639004	329.44	365.26	355.11	346.34	368.95	396.68	393.01	356.55	417.76	297.07	375.51	391.76	401.25	348.28	355.64	362.26	404.34	357.96	336.41	334.95	301.09	317.98	425.45	347.03	310.52	364.08	351.18	340.16	354.27	353.43	335.95	378.18	338.08	380.79	364.95	330.76	358.5
640004	330.28	356.22	348.09	350.62	375.05	387.48	396.8	355.75	434.83	296.5	368.77	385.8	370.37	349.44	360.9	360.1	407.06	356.25	338.62	336.04	302.14	318.39	449.45	344.76	311.94	367.07	352.57	342.59	359.81	348.59	331.76	368.8	341.93	384.49	364.32	342.8	360.18
641004	325.66	365.81	349.72	345.95	362.85	397.03	392.79	354.98	437.31	295.22	370.1	394	382	343.52	356.67	359.54	403.23	352.7	335.71	334.39	293.62	312.84	430	337.56	308.68	360.62	346.74	339.34	355.19	347.28	325.4	369.27	337.78	376.68	361.2	325.56	351.75
642004	326.58	363.19	348.31	343.7	368.36	390.25	388.89	353.99	424.04	294.98	356.95	377.44	375.29	347.5	354.39	363.15	402	356.52	334.79	330.51	294.93	316.6	423.43	341.75	308.82	361.13	346.65	334.93	358.73	350.6	328.75	362.61	332.35	377.5	362.87	344.83	351.35
643004	338.99	379.31	359.4	350.95	381.21	403.26	399	360.37	431.48	301.03	378.81	382.68	396.15	360.43	368.17	364.3	411.89	363.59	342.98	341.77	307.5	328.78	444.15	347.3	316.7	369.18	360.42	346.71	370.38	355.4	332.38	373.99	340.78	384.31	365.85	335.59	366.29
644004	338.79	367.87	358.32	354.94	374.78	395.71	387.15	363.04	421.26	300.57	362.3	382	381.6	351.63	358.62	365.53	401.2	354.57	341.16	340.53	303.2	327.85	424	352.14	313.5	369.98	352.7	347.27	362.89	354.78	339.79	362.95	338.79	385.25	361.66	336.7	355.36
645004	327.36	360.38	353.84	345.55	365.94	397.14	399.27	356.07	443.29	296.54	373.51	383.89	388.87	350.98	359.15	361.19	403.72	352.16	335.08	340.74	300.6	315.16	445.86	342.37	309.8	359.16	352.32	337.81	358.35	346.86	327.57	363.72	331.87	380.66	356.02	323.77	359.33
646004	336.25	370.31	355.04	353.81	375.44	394.09	395.04	363.45	439.97	299.39	367.54	381.31	380.35	356.99	369.12	367.6	408.15	357.54	342.47	339.76	305.37	313.33	445.92	348.54	314.62	369.98	349.58	346.42	358.83	356.86	333.5	369.99	338.87	384.44	363.85	339.54	358.32
647004	331.02	368.08	358.77	352.58	368.22	401.62	399.58	361.23	432.39	300.9	372.64	380.33	392.51	355.58	364.92	369.35	408.89	359.55	340.84	340.74	303.44	319.21	438.5	348.35	311.26	371.78	356.61	340.53	367.13	354.82	336.87	364.78	336.1	385.62	359.96	337.71	358.95
648004	337.85	361.39	352.06	351.74	370.88	386.15	392.42	364.67	422.11	297.84	362.58	380.3	378.17	352.41	361.77	366.34	405.45	356.02	341.58	334.57	306.35	323.27	429.43	347.44	313.07	368.1	353.1	341.95	356.38	351.21	334.37	364.02	339.6	377.52	360.34	347.4	357.7
649004	339.05	375.59	362.89	361.59	380.1	409.02	405.55	369.75	440.8	304.63	380.78	389.62	382.16	363.61	366.15	373.43	414.85	366.6	346.17	346.07	308.27	330.5	451.23	352.61	321.86	377.83	357.52	350.16	365.5	361.9	341.84	372.65	345.04	390.07	370.89	358.4	366.36
650004	341.65	375.69	357.87	360.42	370.68	397.37	408	364.11	440.03	299.66	372.23	388.85	395.21	362	368.81	370.74	408.56	359.69	344.43	344.25	303.93	328.16	447.29	346.55	315.35	370.65	356.4	344.95	366.52	356.55	341.63	367.09	342.94	388.56	366.42	340.34	363.35
651004	332.49	372.31	359.29	353.74	367.32	397.89	403.45	361.35	447.56	296.48	373.17	398.38	389.5	357.63	366.11	365.35	406.73	358.78	343.98	339.61	299.38	318.15	462.46	345.3	316.12	371.91	360.49	343.18	364.88	352.37	333.49	370.67	335.54	389.64	362.36	342.17	358.91
652004	338.59	366.39	352.17	349.76	369.87	389.36	396.9	358.64	429.77	298.53	365.54	378.4	381.47	355.32	369.51	364.61	404.43	353.96	340.57	340.86	300.53	322.62	430.79	344.93	311.35	367.15	359.52	343.39	360.07	353.65	335.12	368.15	342.11	373.9	364.48	347.57	351.17
653004	327.6	358.77	352.64	339.32	362.25	397.93	391.74	355.12	434.45	291.72	360.66	388.39	383.34	348.43	358.76	357.55	399.82	351.8	333.08	334.38	296.5	311.17	432.56	341.77	305.12	355.21	342.53	335.2	358.01	346.26	328.92	366.09	333.72	379.95	362.9	343.06	346.69
654004	331.78	362.5	356.41	348.64	364.76	390.08	392.89	356.81	446.26	292.67	373.69	384.66	381.54	355.75	362	365.51	402.03	348.57	337.97	335.33	295.46	308.18	447.95	339.12	309.72	362.56	351.7	339.32	356.68	346.74	334.11	365.36	336.14	384.53	359.51	339.07	356.86
655004	331.38	361.24	347.8	344.42	363.31	390.78	391.3	358.63	433.48	293.99	379.11	399.96	374.15	361.39	362.44	361.61	399.1	357.34	338.53	336	297.4	308.85	445.18	343.66	308.54	362.82	350.26	336.46	355.84	347.6	327.93	363.38	334.37	379.58	361.89	334.24	355.85
656004	332.95	358.91	353.02	345.14	362.84	384.43	393.89	357.35	422.59	294.46	370.47	387.23	373.88	351.93	357.6	366.13	398.58	357.18	332.02	338.52	299.65	321.74	445.25	342.44	309.39	376.76	345.78	337.26	354.09	350.15	332.57	363.73	335.3	387.65	356.11	336.53	351.54
657004	336.21	374.12	359.64	354.2	373.65	394.08	404.44	367.04	452.28	300.13	375.15	393.64	385.43	361.32	368.53	369.82	407.81	361.18	346.99	345.26	302.56	326.72	450.63	350.47	314.65	373.03	359.92	348.6	358.14	353.32	345.23	364.37	338.55	384.66	360.79	340.98	355.98
658004	330.68	368.88	353	343.57	365.81	390.98	401.78	363.42	463.36	295.63	375.73	407.09	396.33	362.12	358.67	366.69	406.38	358.01	337.2	343.74	296.86	303.37	457.67	347.03	310.67	380.21	350.21	343.18	356.49	352.95	335.77	370.86	338.45	384.43	365.64	332.1	353.19
659004	332.04	366.71	358.39	343.55	368.58	396.45	396.07	358.98	452.42	291.39	374.57	390.39	380.12	359.23	368.91	362.88	401.22	362.31	341.31	331.85	296.77	318.53	467.14	343.71	308.03	373.71	354.84	344.64	358.65	345.09	329.48	370.14	332.17	388.59	358.95	333.86	353.47
660004	327.65	358.02	352.03	341.51	354.08	383.38	389.56	353.44	421.86	294.41	367.32	400.47	384.36	355.18	356.91	361.04	395.3	351.65	336.24	340.27	294.47	307.66	440.64	340.78	306.42	366.73	349.75	339.63	354.41	344.62	330.31	364.27	327.81	374.41	355.12	321.84	350.69
661004	334.12	368.78	346.73	354.04	363.53	398.64	399.41	363.91	436.83	296.18	373.35	399.06	388.97	359.74	365.58	369.89	400.59	357.89	341.17	341.59	301.1	311.93	451.33	346.34	315.66	369.87	349.36	347.12	362.02	351.55	338.45	368.56	336.62	387.53	356.64	324.27	355.29
662004	338.12	365.01	357.45	350.66	371.64	390.98	401.74	361.76	458.43	302.15	381.21	387.66	366.38	358.58	368.88	371.97	407.6	366.19	351.57	347.31	309.2	318.92	457.57	358.34	318.48	371.61	356.55	347.83	364.25	356.72	339.03	371.39	340.1	388.92	368.88	348	359.8
663004	326.4	362.8	352.77	339.05	362.54	395.81	386.06	354.39	443.26	294.79	361.69	391.05	383.51	357.83	357.73	359.42	400.74	347.93	334.77	338.67	292.44	307.94	453.89	348.08	308.8	364.1	352.99	339.65	360.35	344.88	324.8	365.43	333.43	375.31	358.87	335.61	353.59
664004	329.88	363.38	352.69	347.45	362.93	390.1	399.23	352.77	433.48	295.13	361.36	393.93	373.64	356.9	359.22	361.46	396.91	348.81	340.08	337.71	298.08	317.9	431.69	343.82	310.52	365.94	351.42	340.75	361.43	348.59	334.74	368.62	335.48	379.57	357.12	343.93	349.9
665004	338.06	366.82	356.93	352.08	367.95	400.94	390.63	366.24	429.1	299.98	370.5	393.97	381.16	357.98	358.01	362.51	400.89	361.67	342.76	343	300.25	318.01	437.22	346.88	314	369.43	353.39	346.6	361.44	353.38	340.26	363.9	336.91	389.17	363.02	337.79	359.2
666004	327.74	360.5	353.44	346.89	361.14	379.5	386.22	353.86	433.62	288.9	363.33	370.88	377.97	354.64	361.1	359.93	397.01	352.85	338.9	336.35	295.84	304.54	439.53	340.91	308.87	364.61	351.63	336.23	357.02	348.79	333.3	359.92	335.28	382.41	357.44	337	353.55
667004	342.98	371.48	359.2	352.01	375.7	395.84	408.22	366.15	461.67	299.2	377.41	392.73	399.67	360.02	367.11	372.82	410.03	367.88	350.91	346.35	305.71	326.11	477.71	353.11	320.64	365.9	357.11	348.8	364.76	354.25	343.17	377.84	345.69	397.87	371.06	346.01	360.57
668004	328.31	367.3	354.92	344.24	359.34	398.21	401.24	354.93	444.26	291.22	367.88	393.38	374.74	344.55	353.51	362.24	397.85	349.55	335.65	339.09	296.19	316.23	442	343.43	310.94	364.09	350.69	343.98	357.22	346.65	333.23	368.24	330.71	380.15	359.28	332.61	348.75
669004	328.63	369.81	351.82	344.49	368.25	391.22	393.29	352.97	448.5	291.42	369.83	378.17	379.32	350.9	362.2	361	400.37	355.08	335.13	336.14	294.53	308.63	461.36	343.95	309.47	369.8	346.95	342.35	355.47	348.23	331.04	360.13	335	389.52	361.18	316	351.48
670004	332.69	372.43	358.48	351.8	373.19	389.51	395.67	362.85	441.24	302.13	369.82	386.73	380.69	356.44	365.49	369.84	401.58	366.36	340.44	345.37	302.78	328.73	449.54	355.06	315.46	374.97	348.9	347.2	361.9	357.52	340.63	370.84	340.71	388.23	362.32	347.53	355.45
671004	338.85	373.6	365.33	355.26	377.69	413.98	407.28	369.25	461.9	298.76	379.05	389.04	387.23	358.32	376.9	370.43	406.39	359.36	350.48	346.89	304.1	320.09	483.31	356.86	321.83	367.75	354.88	350.87	372.38	357.66	339.88	370.13	341.52	396.91	366.31	342.01	361.02
672004	334.72	370.08	355.43	347.53	366.63	399.88	401.51	362.85	470.13	293.84	372.39	392.73	398.48	359.34	362.01	361.19	401.24	361.14	340.87	339.34	298.54	313.65	474.67	350.17	316.09	386.27	353.84	348.55	360.82	354.29	332.22	366.56	336.72	392.75	364.99	330.25	358.51
673004	335.56	382.82	359.13	354.14	373.12	405.86	404.69	365.77	447.5	297.8	380.89	387.22	377.85	359.4	367.41	370.09	404.3	357.25	345.99	341.99	299.54	323.51	458.91	355.9	317.4	366.46	362.24	352.18	361.42	354.19	337.55	370.26	341.56	394.65	367.5	334.24	355.22
674004	340.76	375.22	365.13	353.34	371.52	406.94	408.05	367.45	450.85	298.17	377.59	391.09	391.55	357.53	367.83	370.72	407.63	368.94	344.34	346.83	300.9	324.49	438.32	354.64	318.82	368.18	354.51	340.92	364.56	356.88	338.81	370.31	346.99	387.12	366.19	353.78	358.5
675004	334.03	375.37	362.28	351.47	365.68	399.91	400.12	361.46	448.66	292.17	370.6	408.73	394.16	356.64	368.11	365.17	402.22	359.32	342.79	341.85	298.44	316.9	466.72	350	315.22	370.42	357.06	346.18	363.69	353.63	334.6	368.71	339.42	389.98	362.99	324.99	357.65
676004	338.06	371.71	357.97	353.88	378.04	407.91	409.76	364.97	472.83	300.82	384.23	374.48	395.55	362.96	368.97	371.33	410.77	367.12	348.99	349.06	304.35	327.04	465.32	351.67	323.23	379.39	359.15	350.71	369.02	356.1	338.26	386.44	348.16	400.21	364.64	338.22	366.45
677004	330.89	370.71	355.72	345.33	368.18	390.78	398.56	352.93	438.67	291.28	366.64	379.76	389.04	350.62	359.02	356.3	398.9	360.41	335.9	340.58	294.46	307.64	448.25	347.25	310.57	365.61	346.69	338.74	356.15	347.96	330.46	367.47	336.47	387.61	361.53	314.57	354.11
678004	329.33	370.24	358.8	347.5	369.36	389.53	396.75	356.48	445.5	296.6	371.08	391.45	389.38	351.76	359.21	360.18	402.95	354.02	339.01	336.84	296.77	317.19	429.25	345.48	314.15	371.93	350.41	338.02	360.26	350.49	333.77	364.15	335.41	386.06	361.88	333.71	352.2
679004	338.69	375.46	367.97	353.57	374.73	400.88	408.67	363.05	445.94	301.22	372.32	398.48	389.31	355.61	365.43	374.3	405.65	363.96	345.16	346.39	300.47	330.84	484.78	351.97	318.61	373	353.86	349.83	364.24	354.55	337.57	368.46	347.01	390.8	368.47	349.43	362.83
680004	334.65	365.13	357.53	350.83	369.23	396.77	398.77	361.09	450.08	298.9	370.58	392.02	388.42	354.7	363.18	364.47	403.84	357.42	342.8	342.12	303.45	321.88	445.7	346.81	316.23	365.63	347.86	342.03	356.18	353.58	335.23	367.29	339.49	385.32	366.03	339.08	356.57
681004	327.09	367.46	348.86	346.49	370.52	413.24	391.18	355.66	439.71	295.26	365.42	384.1	389.53	349.44	362.24	363.26	403.78	347.84	340.05	337.1	294.9	303.43	431.4	342.27	312	369.84	343.56	338.42	357.35	348.02	334.73	367.96	335.46	384.74	366.86	330.93	350.57
682004	335.35	378.16	360.93	352.52	375.23	405.02	399.43	361.87	440.65	297.4	378.42	404.77	386.43	356.27	370.94	375.46	407.81	357.58	341.99	339.27	304.22	317.79	448.2	357.52	314.15	373.51	355.02	348.53	360.98	354.76	335.53	375.4	343.35	383.35	363.31	336.72	360.5
683004	331.72	374.22	352.45	345.14	368.25	399.74	392.95	354.97	439	293.57	364.86	386.59	391.16	358.26	361.46	361.91	403.11	358.54	339.25	341.8	298.02	325	443.38	346.71	315.77	368.13	346.96	343.27	365.16	350.93	335.19	364.48	338.75	388.36	361.93	328.69	354.64
684004	329.39	358.25	357.86	343.87	366.69	395.26	395.05	353.83	430.38	295.66	370.55	386.29	385.48	351.11	361.9	361.88	402.61	356.7	338.51	336.47	297.79	320.34	454.5	343	313.7	362.65	350.63	342.08	358.08	344.02	331.17	373.79	336.82	377.99	361.53	324.82	355.93
685004	330.37	363.27	351.65	343.83	373.45	395.65	392.95	357.88	457.76	295.19	366.52	384.37	383.68	359.08	360.25	367.55	403.97	363.3	334.62	334.15	296.41	327.12	445.25	345.94	311.61	360.49	348.42	347.06	359.01	344.83	328.12	370.55	337.35	391.56	352.84	324.29	354.4
686004	327.71	358.77	354.37	346.95	362.16	391.44	399.64	358.54	435.24	296.23	370.97	384.47	365.77	358.9	368.26	358.5	408.82	354.64	336.1	336.5	302.22	324.66	427	346.85	313.87	369.28	352.31	345.65	366.39	346.02	333.91	365.23	332.89	376.04	360.87	327.01	356.88
687004	334.77	367.18	358.86	348.93	364.84	399.77	403.49	362.27	446.88	302.6	372.48	387.11	384	358.33	372.42	368.15	416.89	357.95	340.72	342.11	302.27	320.44	452.83	352.58	318.92	361.63	349.89	348.68	367.02	350.22	334.91	374.47	341.96	391.42	366.12	333.8	359.22
688004	331.09	362.33	357.91	346.71	371.03	384.57	407.53	353.18	443.13	292.3	367.21	385.89	395.23	349.87	367.34	362.4	415.17	356.01	336.99	339.83	300.75	320.43	477.31	348.52	313.38	365.83	350.78	344.03	357.51	348.3	337.88	366.32	332.78	381.6	362.64	326.34	354.01
689004	331.51	374.23	350.52	348.54	367.26	399.9	391.82	354.99	445.92	296	371.22	378.89	389.42	354.51	361.23	362.62	416.55	356.84	337.27	335.92	297.66	314.6	446.35	349.16	315.46	359.43	350.86	346.27	362.96	345.19	334.22	367.52	336.4	390.46	364.39	330.19	353.32
690004	342.71	377.68	363.65	355.94	373.13	406.12	403.01	368.08	450.61	306.5	375.89	402.6	395.57	369.21	377.14	378.98	425.51	371.31	344.94	344.79	308.16	320.93	455.45	357.86	322.18	377.51	362.81	357.69	374.84	356.01	342.99	372.82	344.31	397.03	368.54	350.94	364.25
691004	340.96	371.29	356.24	351.16	377.1	403.35	405.55	367.51	456.5	300	368.66	388.03	388.69	364.66	371.94	374.02	414.18	362.79	345.05	344.03	305.46	327.14	454	360.1	316.59	373.31	358.63	355.26	368.51	359.44	338.13	370.04	339.99	387.38	369.78	344.95	361.32
692004	335.01	367.61	362.36	350.18	370.35	402.39	408.88	359.34	442.44	296.48	370	398.95	387.48	364.99	370.7	367.04	412.46	361.09	344.15	342.08	296.8	311.61	445.13	352.1	315.78	382.82	358.88	352.01	367.52	351.98	338.62	379.16	336.89	379.14	366.31	321.63	359.53
693004	331.66	362.14	363.12	348.97	372.81	397.5	411.11	359.56	436.39	294.84	368.58	384.97	373.9	357.87	367.82	367.62	411.08	362.79	338.49	338.35	298.4	312.61	441.3	342.87	313.72	369.9	352.39	351.16	365.19	353.03	335.97	367.93	337.44	395.6	365.24	331.43	354.63
694004	332.51	368.38	350.05	348.52	365.19	396.47	401.88	356	450.44	296.06	373.41	412.11	380.81	362.29	363.79	362.51	413.15	360.62	344.05	340.22	294.76	304.71	475.33	351.76	314.51	376.31	363.33	355.91	365.28	352.59	334.75	366.23	335.17	389.21	364	323.18	358.78
695004	333.62	368.1	357.11	346.15	374.15	402.8	404.65	357.02	445.45	298.64	369.87	388.89	392.21	371.05	365.89	365.31	414.49	367.05	342.58	339.64	298.44	306.72	446.08	352.34	316.71	381.74	357.83	352.5	368.45	355.66	335.73	369.82	335.22	392.81	366.51	331.17	358.96
696004	336.75	373.22	357.95	348.32	368.1	400.89	410.8	356.33	446.4	295.21	375.77	388.88	383.84	362.48	369.26	370.8	408.21	364.33	343.76	338.91	296.96	310.06	465.5	347.6	314.86	383.67	352.5	351.25	372.5	352.95	338.31	377.69	334.45	388.19	364.51	320.94	356.84
697004	339.48	371.31	361.94	351.12	376.3	399.88	407.8	361.63	448.79	299.32	381.87	401.1	393.84	365.25	370.22	366.45	413.73	362.94	341.37	342.17	301.83	314.05	452.75	356.6	318.57	367.28	350.11	355.82	375.53	361.59	345.57	371.11	341.96	391.54	364.07	332.45	356.31
698004	334.08	361.36	349.45	344.12	360.93	388.85	377	353.7	443.7	291.97	367.84	389.3	377.95	352.36	359.76	359.9	404.59	353.28	336.27	337.62	293.76	304.31	441.54	345.12	315.79	368.7	348.73	350.71	364.21	354.01	336.04	365.84	331.99	385.27	359.44	327.95	358.34
699004	346.14	379.25	354.63	356.3	370.6	394.55	403.12	366.92	436.86	299.97	373.71	394.77	388	363.33	374	374.48	417.65	367.42	341.52	345.88	299.47	323.14	441.3	359.02	324.81	375.77	362.38	363.12	378.36	365.6	347.08	366.65	341.51	395.15	374.47	335.78	363.07
700004	326.47	362.28	349.72	336.9	358.74	386.54	389.84	351.65	436.15	289.33	360.5	386.72	378.96	352.32	359.66	360	397.54	356.38	330.19	335.93	289.06	300.68	436.44	336.76	309.19	371.82	342.23	358.42	363.16	351.79	333.71	354.21	330.02	376.08	354.21	324.51	350.69
701004	341.62	373.88	354.98	348.2	365.47	399.23	394.98	357.77	444.23	296.47	365.29	393.04	387.88	356.58	368.47	369.49	409.15	363.58	335.77	344.76	296.33	317.33	438.75	357.43	322.01	366.04	356.05	370.41	374.23	361.63	351.25	360.47	333.92	389.69	369.73	324.3	355.85
702004	348.11	374.55	353.41	349.91	376.25	402.62	404.24	362.43	451.64	301.04	372.27	413.23	386.15	359.27	374.48	374.94	410.37	361.87	342.82	348.98	300.4	322.51	456.4	361.58	328.68	374.6	365.98	377.43	379.79	367.81	363.39	373.98	343.05	389.46	375.7	353.08	361.09
703004	353.77	378.13	355.28	351.2	380.84	405.8	398.13	359.66	456.33	297.89	368.61	412.6	391.73	360.15	376.3	365.05	408.78	357.82	339.92	347.37	300.27	312.69	497.75	361.29	321.16	369.91	354.57	394.03	385.1	369.64	372.02	370.01	341.37	384.65	374.13	328.12	363.54
704004	354.87	381.39	359.08	348.74	368.8	401.74	398.72	363.69	446.19	298.37	371.92	427.8	393.82	359.96	378.79	372.21	411.72	361.79	345.6	354.74	297.8	318.57	447	369.7	332.39	383.26	365.25	409.69	393.26	369.05	386.08	370.4	345.99	379.99	381.82	338.68	359.68
705004	362.95	367.14	362.79	352.12	370.72	408.27	400.55	360.79	446.27	297.96	378.43	443.2	404.7	367.11	376.95	377.48	413.37	370.53	345.4	359.1	297.43	312.25	453.69	376.91	330.11	372.65	364.84	427.64	399.38	371.54	422.16	377.91	349.7	400.58	384.67	353.07	366.26
706004	367.72	375.28	359.69	350.74	372.66	408.84	407.73	363.34	459.18	300.49	370.53	446.34	403	371.9	377.69	371.45	411.06	365.47	351.16	369.5	298.9	321.88	471.06	377.11	333.44	376.51	368.98	454.01	411.88	376.94	481.64	376.99	352.51	397.62	388.68	349.02	366.01
707004	376.32	385.77	359.22	356.14	375.01	425.57	407.83	365.46	454.75	305.67	371.57	448.01	408.37	371.78	392.08	376.7	416.21	366.37	353.45	377.32	299.48	319.95	463.75	383.55	345.11	381.67	373.13	502.55	426.85	383.55	517.21	381.6	357.77	395.37	405.44	343.32	371.37
708004	375.97	382.48	368.88	356.6	374.8	427.44	419.87	364.09	474.25	300.62	380.32	478.24	403.29	372.31	390.88	376.9	414.41	372.96	350.61	382.29	297.35	312.25	455.59	376.44	342.38	379.89	381.53	573.26	444.5	380.96	540.36	378.04	360.08	403.61	420.63	328.89	367.91
709004	382.07	385.94	359.24	357.5	372.82	425.77	406.42	369.91	442.07	301.56	370.7	504.63	413.68	370.99	388.94	369.3	408.96	362.89	356.4	396.28	302.02	312.8	468.24	388.34	347.39	381.43	383.44	635.75	469.06	386.88	558.87	368.52	369.78	396.11	435.15	375.84	370.58
710004	397.07	387.27	364.66	354.1	377.13	433.2	402.05	368.81	450.57	300.92	373.19	531.17	428.89	373.02	397.02	375.5	409.86	370.71	361.38	412.58	299.38	309.26	477.5	399.42	351.59	382.78	382.98	693.33	483.06	391.37	567.45	381.74	380.76	402.71	465.13	376.52	375.75
711004	408.72	392.41	373.42	358.28	375.21	448.75	410.75	368.93	476.33	300.9	373.75	573.45	438.66	377.31	392.32	377.24	410.14	376.56	370.4	442.97	301.37	320.2	469.25	406.45	352.91	397.03	390.28	711.53	483.98	393.15	567.41	385.06	390.35	417.63	499.33	390.82	374.05
712004	431.74	404.2	382.14	368.05	377.92	466.57	420.9	372.4	451.68	308.97	370.18	619.79	436.24	376.39	402.5	385.32	413.87	378.86	380.2	490.58	303.8	326.94	475	421.42	364.22	387.97	391.23	755.77	507.02	402.72	560.62	392.09	409.17	424.82	582.57	438.61	377.53
713004	440.83	398.58	375.74	364.17	383.3	500.46	412.71	372.6	443.42	304.88	372.64	678.33	454.06	382.44	400.82	377.32	414.51	383.39	388.33	564.9	306.01	309.21	478.15	429.62	370.56	396.05	402.77	748.02	496.8	402.53	534.35	381.55	423.6	434.64	711.09	485.53	375.89
714004	475.29	401.61	371.15	362.54	373.5	534.11	413.33	373.88	443.9	305.01	369.02	705.84	459.49	377.08	400.03	374.35	414.87	382.93	399.98	644.03	300.61	321.77	459.65	446.67	374.41	390.19	393.88	759.21	498.33	400.41	512.54	386.86	446.81	453.8	824.37	537.28	374.62
715004	514.36	405.41	372.01	360.47	372.87	555.23	424.18	370.86	446.5	305.52	362.7	761.47	478.29	382.2	402.42	371.6	411.13	378.1	404.07	726.93	298.52	315.74	468.91	454.7	382.76	393.9	396.05	740.98	491.72	403.12	488.13	385.96	488.25	463.06	922.03	576.24	387.57
716004	594.66	428.7	396.78	369.76	391.74	582.43	437.55	379.4	473	308.71	375.79	831.64	510.63	399.06	424.06	381.24	422.93	385.16	427.71	789.47	301.6	317.69	505.31	502.18	397.43	410.6	397.77	745.31	515.75	415.69	483.1	389.87	539.44	485.85	1016.37	613.97	396.22
717004	674.93	420.25	388.63	370.47	380.56	580.48	423.26	379.26	467.05	308.64	373.64	849.72	551.04	403.09	427.49	381.54	417.45	378.08	428.48	824.6	300.71	323.48	491.08	522.76	414.1	406.59	404.74	731.7	521.26	417.48	464.5	388.64	570.22	484.3	1004.79	635.56	403.49
718004	750.57	428.04	389.58	369.89	381.56	602.88	429.41	377.84	442.38	311.93	375.09	870.15	605.26	406.75	438.6	381.73	422.43	390.61	436.09	845.07	300.45	322.82	488.09	554.32	429.77	404.29	402.46	724.89	520.98	421.14	447.81	396.77	596.32	491.12	998.38	622.65	407.78
719004	810	447.87	405.94	378.22	393.49	602.6	440.02	383.6	453.1	322.12	384.45	898.35	687.2	426.45	468.23	389.38	432.79	395.36	450.63	845.74	307.9	328.26	497.63	578.27	450.98	425.58	418.89	742.22	548.92	439.31	457.05	407	617.27	503.81	998.67	639.31	425.21
720004	826.98	442.75	405.07	369.51	386.75	579.93	433.32	375.6	448.09	312.32	382.74	859.83	738.15	426.79	462.03	381.76	425.08	387.95	453.47	807.68	298.71	316.7	507.86	571.07	451.98	406.88	414.58	686.87	539.41	435.17	439.04	385.3	626.55	474.99	935.72	617.05	415.08
721004	852.41	460.79	407.75	381.48	396.49	580.87	425.95	380.61	450.67	320.94	370.46	839.68	798.39	430.24	480.75	382.49	437.46	398.85	491.47	817.26	310.14	324.07	488.45	606.17	486.94	411.68	432.53	688.25	549.03	449.66	447.11	400.46	639.38	488.99	888.45	621.9	426.77
722004	885.34	465.6	417.27	381.25	393.43	591.36	432.05	377.33	456.9	323	376.2	843.37	858.2	451.24	495.98	389.84	437.32	402.25	519.07	794.33	311.72	323.72	507.38	614.39	526.84	404.11	441.77	673.07	552.93	456.29	460.31	408.48	657.73	476.07	852.47	601.1	427.24
723004	886.42	453.79	415.93	396.33	394.06	566.53	434.01	374.3	436.5	319.62	378.78	800.29	871.14	450.48	519.35	383.58	438.7	402.04	562.76	747.3	311.48	314.72	521.8	637.54	574.3	405.83	442.39	671.86	553.11	464.36	465.78	397.85	646.23	468.1	800.35	583.27	434.56
724004	864.4	482.51	417.12	395.25	390.46	562.27	429.24	374.08	453.85	330.92	364.02	770.09	886.33	461.19	539.49	382.65	439.35	412.28	631.96	729.31	324.08	321.96	510.49	658.69	642.73	411.12	455.67	658.76	570.36	478.76	483.59	408.83	640.86	466.57	734.12	553.05	442.15
725004	846.97	475.01	432.15	398.01	393.14	573.98	433.98	376.02	440.65	338.7	378.68	742.98	890.62	467.19	554.44	384.49	444.43	417.93	760.19	703.47	340.01	325.28	512.24	705	755.36	402.06	463.1	643.23	570.59	491.96	510.17	406.3	628.89	461.64	706.76	537.85	450.57
726004	822.66	500.84	437.35	400.44	397.92	557	438.59	373.92	453.36	347.12	370.34	742.91	907.62	468.63	571.47	384.93	453.67	432.31	877.26	692.86	344.44	321.03	531.15	751.16	870.37	415.01	473.63	640.38	584.26	511.57	535.99	406.07	620.68	451.23	666.91	527.77	469.79
727004	791.07	502.83	450.13	413.63	402.99	567.23	446.14	381.34	473.09	363.08	379.29	715.51	911.47	489.16	600.98	392.66	460.59	448.27	934.28	682.46	345.72	314.09	527.01	780.14	987.64	424.7	481.23	636.05	587.32	534.58	569.15	402.53	619.15	448.85	654.25	516.08	472.4
728004	754.09	507.43	464.25	422.52	400.51	566.98	437.39	377.65	481.13	379.23	380.57	688.93	901.63	494.36	605.28	386.17	459.56	451.18	972.52	674.95	351.54	331.11	540.05	797.51	1071.99	414.03	486.46	611.68	588.2	540.18	592.95	399.92	608.27	452.91	614.2	506.82	485.46
729004	695.77	513.1	463.36	423.93	403.19	545.72	438.67	371.32	465.36	395.4	383.49	657.14	853.84	497.75	599.92	385.98	456.48	449.83	943.36	668.22	343.72	337.11	538.14	773.57	1094.99	411.82	489.55	607.63	576.41	551.91	615.07	398.41	588.23	460.09	580.36	478.02	480.18
730004	684.89	551.25	501.01	444.53	418.38	551.74	442.09	382.31	473.89	447.67	391.13	670.66	861.35	513.69	620.76	396.12	474.01	470.75	989.8	707.8	352.1	333.31	543.2	798.71	1165.45	434.15	533.04	642.99	602.28	589.63	677.27	403.19	597.95	469.79	591.49	512.24	501.12
731004	615.81	534.5	483.1	424.98	400.93	527.81	429.22	371.73	439.69	457.83	371.39	612.15	785.72	477.89	587.64	373.61	458.8	450.21	902.85	670.69	327.12	312.33	530.34	745.07	1106.42	402.3	524.53	633.24	578.28	569.21	646.17	380.26	558.24	441.65	553.76	469.41	478.15
732004	621.32	564.74	525.66	463.62	427.45	533.16	453.48	383	487.91	530.08	389.51	657.69	782.19	518.75	611.03	397.93	476.77	472.1	911.19	708.57	341.42	336.94	544.89	763.28	1123.8	420.47	577.14	669.98	621.02	600.86	691.82	402.77	586.16	474.66	570.73	490.94	512.94
733004	581.74	582.03	553.53	476.78	427.27	534.01	429.77	377.52	486	587.9	383.85	648.19	740.44	508.98	599.28	389.7	469.11	469.21	867.48	693.59	339.66	333.9	537.32	741.59	1097.29	421.78	584.1	662.14	623	602.25	701.89	403.79	591.69	489.82	559.99	484.68	521.96
734004	579.4	601.16	571.61	501.11	430.17	512.53	446.85	380.55	478.65	663.3	397.54	625.4	721.36	536.01	596.17	400.42	477.73	474.78	827.4	713.29	338.15	347.56	559.8	727.21	1042.38	407.22	609.72	679.57	629.43	616.7	717.57	407.78	590.4	485.56	571.3	507.2	532.85
735004	538.35	573.87	571.71	488.93	422.39	492.61	424.39	366.71	459.53	696.62	382.57	615.66	665.59	523.11	575.52	386.87	465.08	459.48	756.65	680.48	322.47	321.66	540.59	680.77	983.3	402.97	611.8	638.64	600.37	605.27	709.77	391.66	565.6	480.89	541.44	484.9	523.47
736004	554.1	607.46	627.37	523.05	445.88	513.34	432.76	380.03	472.75	756.7	395.68	635.53	676.61	578.69	597.37	397.47	486.71	493.39	763.48	708.15	333.38	353.8	564.31	693.19	952.75	417.7	669.85	655.81	624.53	637.9	754.83	405.51	578.23	510.24	564.52	507.49	549.94
737004	537.05	614.34	645.92	541.66	454.91	505.99	436.55	385.42	481.73	783.88	404.18	650.24	655.1	595.68	590.82	402.49	491.37	492.08	724.74	732.49	333.62	351.7	584.6	678.99	905.1	427.12	679.23	655.22	615.62	634.87	762.98	408.26	581.46	518.57	572.63	524.46	566.06
738004	512.13	608.82	633	549.39	443.62	481.55	421.48	374.61	475.16	781.41	393.85	643.52	608.59	601.7	568.77	393.61	484.23	485.11	685.08	721.53	326.15	352.38	568.31	638.27	829.72	406.96	673.9	631.43	588.53	618.05	731.66	392.61	559.33	520.65	553.88	516.11	563.22
739004	519.16	637.15	644.6	571.1	456.07	510.51	443.4	385.13	482.57	796.36	404.36	668.22	610.22	627.15	584.3	411.55	504.56	518.41	679.07	735.55	330.26	360.63	593.81	645.01	796.68	431.06	706.29	653.74	601.56	633.89	728.48	412.42	573.81	552.86	595.07	534.54	591.22
740004	508.77	644.69	640.25	574.6	456.57	509.32	434.39	386.1	490.33	784.31	411.86	676.43	591.65	653.91	588.19	420.02	499.85	533.23	656.44	737.71	340.44	357.72	609.94	620.55	752.65	423.34	693.01	652.13	609.19	635.77	734.95	408.98	579.25	567.57	618.04	538.67	601.65
741004	480.18	619.05	614.12	560.29	436.73	492.77	432.71	379.72	482.77	739.91	394.84	643.22	550.86	625.45	549.87	404.78	489.31	514.66	613.07	699.09	337.05	350.12	577.51	581.08	681.08	405.68	636.25	634.48	573.35	608.36	687.19	393.48	557.11	563.27	627.49	517.51	582.29
742004	492.26	647.46	627.02	590.43	449.02	510.65	433.26	391.81	488.58	724.08	412.94	683.11	564.03	652.02	561.81	421.92	497.54	539.75	608.63	730.71	346.41	364.27	587.85	593.42	662.88	434.03	668.72	660.99	588.98	630.45	711.53	410.26	580.11	604.08	684.74	565.18	609.71
743004	475.49	622.75	613.57	592.37	442.61	512.2	431.26	388.55	477.68	670.67	397.41	658.76	534.47	615.44	545.18	412.26	488.73	544.89	570.88	699.06	340.02	352.71	582.19	556.01	597.53	417.9	632.92	654.11	571.91	609.17	688.66	388.16	570.44	606.15	676.74	549.57	596.7
744004	466.43	621.15	609.89	599.9	452.11	525.92	436.84	382.3	510.67	627.02	412.92	660.85	524.52	607.22	532.14	410.22	490.28	561.09	549.11	698.59	339.14	355.93	588.01	530.78	556.7	436.05	609.46	655.88	571.47	595.26	684.83	385.52	566.23	622.51	719.32	539.11	603.68
745004	462.61	619	604.42	601.93	444.39	520.11	431.99	388.38	488	601.18	402.18	654.91	516.01	593.85	526.61	411.53	493.27	575.57	547.55	695.17	341.84	354.67	583.07	520.66	528.77	419.54	596.7	650.78	572.06	596.88	684.98	394.76	578.74	631.41	745.84	560.23	610.75
746004	455.3	613.93	610.64	608.62	454.54	525.45	426.53	394.36	489.92	560.42	405.52	644.85	508.54	585.38	520.55	419.63	497.43	616.41	541.17	703.49	345.29	366.18	577.83	506.04	494.33	434.46	589.61	658.1	570.79	587.61	669.66	395.26	587.84	632.64	776.31	562.75	630.1
747004	451.96	623.52	602	602.22	449.47	537.8	437.6	390.46	488.22	534.27	412.39	644.42	497.09	590.81	514.97	412.14	501.5	626.03	527.05	694.2	348.87	353.81	576.51	493.82	470.06	423.77	577.99	645.66	566.47	579.27	658.43	403.62	582.8	647.87	787.66	570.11	617.67
748004	439.84	616.18	586.32	582.97	440.96	538.36	434.95	381.49	508.32	506.19	412.94	642.33	488.58	557.31	502.18	415.91	491.75	646.57	515.64	691.97	337.97	357.17	558.24	486.6	443.47	427.3	558.98	641.28	566.32	566.11	657.22	399.52	583.49	656.98	804.62	572.18	608.19
749004	423.31	580.41	558.51	570.03	434.94	520.98	433.14	380.18	474.54	478.54	408.72	631.84	472.48	529.94	469.71	404.62	484.23	659.21	503.14	679.88	338.18	358.2	554.74	475.15	413.9	412.02	528.73	623.64	560.12	547.69	638.54	384.47	569.75	635.09	792.3	556.76	610.04
750004	429.19	580.06	563.71	561.23	446.46	513.49	441.77	381.39	481.32	455.73	420.26	651.41	480.89	512.97	463.04	414.33	482.43	692.77	508.92	687.45	340.51	356.64	562.14	468.23	404	433.08	513.96	637.12	558.3	538.92	638.36	393.71	566.53	639.05	806.8	561.03	622.23
751004	432.9	586.25	558.08	571.8	454.16	534.37	448.95	390.27	498.24	446.94	421.56	652.93	479.5	500.6	473.58	422.2	496.7	713.82	512.49	706.54	346.4	362.79	561.26	477.05	402.49	419.91	522.86	647.63	567.17	548.85	636.64	396.86	584.37	645.42	816.2	564.76	617.59
752004	438.01	567.17	537.37	546.97	449.85	512.14	434.95	387.98	482.7	421.98	418.03	647.66	463.77	466.68	453.6	418.37	483.28	697.24	498.89	673.74	347.4	368.41	538.09	459.35	384.04	420.08	490.75	622.42	544.16	529.83	611.48	393.73	569.63	622.45	788.71	552.97	588.91
753004	433	565.47	538.09	537.43	447.83	527.86	441.4	388.11	482.07	413.39	429.23	637.6	458.48	477	453.66	420.88	485.58	704.8	502.77	673.98	345.51	362.96	532.3	451.72	367.89	426.37	487.58	614.42	543.74	528	604.03	388	558.85	617.9	792.69	553.84	591.32
754004	420.06	554.15	542.54	521.86	446.77	517.7	435.43	383.74	493.52	399.89	425.78	641.53	451.22	458.58	443.41	419.87	483.38	699.65	495.98	673.83	345.9	359	548.65	443.67	359.83	423.26	469.82	601.3	529.63	516.02	598.38	404.05	557.42	611.78	784.15	535.12	586.09
755004	411.27	545.79	524.67	510.44	438.63	521.81	427.73	378.91	498.53	380.54	430.48	637.59	454.3	445.83	443.28	408.65	474.13	695.33	493.54	659.05	339.96	360.06	526.41	430.29	349.01	423.3	449.26	598.6	515.83	509.66	591.37	385.87	552.92	600.38	771.78	532.56	577.38
756004	429.32	550.39	531.17	517.59	444.15	532.58	426.83	388.95	502.84	380.87	435.76	647.62	450.24	442.93	439.03	409.73	478.57	692.38	497.88	669.9	354.06	365.51	516.47	441.83	351.35	426.76	454.02	608.41	514.06	503.64	610.07	397.05	565.88	608.81	764.85	553.08	575.73
757004	441	555.21	525.01	527.41	458.42	543.99	435.42	391.28	513.26	380.86	449.21	649.87	454.67	441.03	447.41	423.58	491.44	699.54	507.72	664.61	357.95	364.68	537.15	451.9	348.73	445.6	455.68	627.07	521.29	510.21	620.81	405.87	587.7	617.94	768.93	560.56	588.01
758004	428.87	541.77	525.43	512.05	448.76	531.79	430.43	387.95	478.72	372.76	447.84	638.58	457.26	425.39	440.22	409.52	480.03	666.54	502.52	648.49	354.65	354.95	531.31	447.19	341.84	436.76	443.52	612.64	512.22	497.78	607.2	405.6	578.3	606.99	763.49	552.31	570.18
759004	427.15	513.77	498.39	497.96	429.96	522.5	423.44	385.44	484.45	357.53	433.5	624.84	459.37	413.27	427	398.95	467.43	640.81	497.32	629.82	343.26	347.08	514.18	427.62	333.04	421.92	419.94	608.48	515.05	473.5	587.72	394.66	565.55	574.35	726.94	536.3	542.15
760004	447.57	537.89	525.6	518.03	453.44	550.94	442.59	402.96	500.71	364.99	450.04	642.24	460.24	422.94	447.75	415.01	488.38	640.79	522.03	660.52	360.06	361.09	529.83	453.56	348.38	463.48	448.93	638.58	531.57	489.56	619.83	416.89	594.38	600.96	750.3	571.23	564.98
761004	439.71	504.8	494.21	507.87	436.33	545.85	426.8	390.63	483.11	356.72	440.12	619.8	462.74	403.99	432.84	406.7	476.36	613.03	517.14	647.64	354.28	362.68	521.65	443.89	340.39	446.27	435.09	630.83	516.47	475.64	594.56	403.48	570.6	580.22	721.18	560.57	541.47
762004	442.4	504.43	486.17	499.92	437.81	529.93	421.09	385.85	468.43	352.71	431.57	614.76	455.66	398	418.09	403.6	468.95	589.54	522.44	633.87	346.36	344.29	503.45	437.66	337.25	449.34	416.76	604.27	518.35	465.26	572.69	398.81	552.43	564.54	714	551.38	527.31
763004	447.97	494.79	490.64	513.89	429.5	537.22	437.34	391.36	491.88	348.44	436.77	622.51	467.23	399.97	421.94	409.22	469.15	591.01	547.47	652.1	340.31	347.23	505.85	447.52	331.85	448.05	410.71	599.98	499.95	460.1	578.65	402.94	567.91	581.33	722.86	562.19	529.14
764004	442.32	483.08	475.78	498.31	424.86	525.01	421.62	388.32	469.26	344.33	417.8	598.35	466.58	388.92	417.56	401.83	463.58	560.3	554.96	633.57	343.6	347.8	504.98	441.61	333.34	429.71	402.3	588.47	491.49	448.88	570.06	399.48	556.42	564.98	698.73	549.89	522.29
765004	446.43	485.89	479.51	498.8	421.33	519.83	428.82	387.26	485.33	339.48	428.84	607.62	452.33	396.3	414.2	398.34	465.21	560.85	569.51	639.48	342.57	349.59	501.38	442.19	328.84	434.93	402.77	595.88	488.15	443.27	559.91	406.24	551.76	557.8	697.38	558.87	509.92
766004	464.18	488.66	485.19	497.05	432.64	509.63	437.5	390.64	473.63	336.68	425.04	631.73	467.16	385.01	423.57	399.13	469.63	553.95	617.62	647.96	347.73	351.78	495.62	442.44	333.52	432.36	406.4	602.79	482.47	446.09	569.28	408.68	547.69	555.35	689.72	556.37	507.54
767004	466.83	473.53	478.32	497.78	430.36	515.68	443.3	392.11	494.05	341.82	428.75	619.11	479.45	391.13	431.82	399.12	466.64	552.76	660.63	662.25	345.57	355.79	504.64	448.63	334.74	436.57	416.04	582.53	483.35	445.15	563.78	411.82	545.49	566.77	699.56	582.2	505
768004	493.3	496.93	481.91	501.75	431.63	522.78	438.39	397.07	479.41	349.55	432.6	628.44	498.77	394.61	430.62	405.28	468.39	549.53	718.03	697.87	348.76	354.93	497.53	445.28	340.64	427.73	414.78	583.13	478.28	450.22	575.93	423.95	549.19	573.12	704.91	598.14	502.08
769004	489.59	477.27	467.08	491.34	418.82	508.51	448.99	393.31	481.43	341.2	425.3	616.85	501.46	388.19	431.1	396.11	462.24	525.75	736.12	672.52	347.06	350.85	500.62	437.61	337	433.03	411.33	567.08	482.5	435.88	558.39	410.75	546.39	546.5	684.02	573.65	490.69
770004	515.27	477.53	478.68	502.42	430.56	511	438.27	390.01	488.04	348.83	429.26	646.96	508.46	395.34	428.44	400.45	459.44	534.12	765.84	665.91	353.38	355.73	495	435.14	341.34	427.68	408.35	573.58	467.01	438.33	561.66	417.79	552.18	538.69	687.48	567.41	490.76
771004	511.66	462.83	466.03	490.5	422.96	498.31	444.59	386.48	473.64	346.31	422.66	638.07	510.08	385.63	422.05	391.66	456.38	523.35	774.24	656.12	343.85	345.47	496.02	426.48	334.52	410.32	404.48	574.14	471.71	429.16	531.07	410.79	543.37	534.79	668.36	547.69	473.56
772004	526.16	458.57	465.55	479.56	422.09	499.61	439.54	380.21	485.48	340.19	422.88	655.93	512.36	392.52	422.11	392.65	445.61	517.85	794.93	684.22	341.81	345.25	491.96	417.75	333.06	421.07	403.39	602.86	471.86	422.09	535.27	410.32	539.62	525.64	670.49	553.36	477.11
773004	531.72	459.99	458.4	477.99	420.11	485.45	430.93	378.57	470.65	345.11	418.6	649.64	508.84	383.33	426.79	384.21	446.55	499.98	791.78	674.63	342.86	343.86	481.7	416.59	331.64	411.24	397.07	596.34	461.97	418.92	535.91	404.22	521.87	511.11	643.37	518.5	460.39
774004	534.77	457.23	469.1	479.28	409.64	485.57	429.99	379.22	487.88	342.56	423.34	634.75	526.42	385.94	423.93	384.41	442.55	499.19	799.23	686.22	330.09	332.18	500.9	414.27	333.05	407.37	400.3	609.32	476.76	414.54	538.99	403.79	523.09	520.26	641.82	507.01	454.64
775004	573.34	469.44	481.55	510.28	430.32	495.44	434.43	389.37	487.26	362.3	430.15	665.34	567.27	405.19	440.03	398.47	457.06	514.2	822.69	713.95	350.05	356.32	501.78	426.83	345.04	422.96	411.56	618.77	486.73	427.84	579.44	421.1	552.39	537.12	654.13	546.06	475.32
776004	589.18	453.37	485.31	497.32	424.26	490.66	438.27	388.8	497.38	368.51	421.57	660.41	565.98	393.7	437.02	402.36	451.39	496.23	811.4	709.8	352.06	353.47	502.76	428.05	340.18	427.59	413.4	616.08	487.26	425.82	566.15	421.87	559.12	550.56	645.47	548.9	470.56
777004	593.43	452.62	469.56	489.04	420.69	471.44	430.83	384.07	469.91	372.07	423.43	640.66	585.86	396.46	427.74	393.81	448.4	484.14	775.54	682.97	347.32	353.12	493.04	425.66	340.67	431.55	410.53	598.36	483.9	423.56	560.98	409.67	541.57	534.51	653.81	539.41	465.04
778004	610.93	462.47	466.5	476.62	419.38	478.75	434.67	385.57	490.76	376.06	425.91	652.67	593.64	403.46	432.81	400.8	444.38	476.36	766.29	674.39	349.69	359.47	499.18	432.14	339.56	438.42	411.13	587.62	485.11	424.08	570.73	410.28	539.1	534.47	644.54	531.9	456.01
779004	616.86	459.03	451.35	464.97	415.02	472.93	423.84	387.02	489.42	383.66	416.8	648.24	603.78	402.13	422.02	394.09	443.03	470.17	735.4	661.38	345.9	345.77	506.9	434.11	341.82	427.09	408.08	581.81	489.4	424.95	566.47	419.62	533.57	513.22	635.11	539	454.77
780004	623.07	445.9	455.03	459.11	411.05	471.81	433.36	379.66	490.42	383	421.32	672.57	608.74	405.49	427.23	390.12	443.93	464.18	723.28	654.13	340.92	352.21	491.26	424.96	341.19	421.53	398.84	584.25	475.62	425.04	558.26	404.48	520.43	523.02	619.83	517.96	448.07
781004	631.45	439.8	452.4	451.56	412.88	454.29	419.51	383.25	480.1	397.79	408.4	679.41	611.3	401.66	427.18	387.98	440.12	460.29	718.61	659.3	343.9	346	485.72	433.88	341.22	408.26	396.26	579.41	476.29	421.4	564.17	405.89	521.21	528.93	632.68	531.49	440.31
782004	653.22	452.03	456.22	457.89	405.27	457.61	421.38	378.76	466	411.14	411.51	679.23	615.69	398.67	414.3	384.89	440.98	452.08	695.88	632.57	341.7	348.62	482.46	434.84	342.89	413.8	392.36	578.62	467.81	420.05	560.96	407.29	525.2	526.26	628.69	520.83	436.29
783004	661.33	452.29	459.6	469.69	423.11	471.62	437.32	383.86	488.46	428.5	421.42	676.36	634.99	403.49	423.83	394.07	445.91	453.74	688.35	637.93	347.61	346.4	480.83	432.72	348.32	407.34	398.2	586.61	481.8	425.4	555.9	422.96	542.78	535.58	649.46	515.62	440.39
784004	642.33	432.54	429.23	453.14	400.79	455.78	422.95	371.35	447.58	438.85	419.15	647.89	631.88	398.75	427.19	386.28	439.07	434.06	654.1	617.2	329.23	332.9	485.1	417.79	340.08	398.75	382.37	557.14	461.85	414.57	536.52	403.04	532.62	514.69	618.03	504.43	421
785004	657.62	449.05	460.89	471.7	420.22	468.64	437.02	390.82	495.82	481.73	426.25	688.19	673.11	422.53	444.6	399.68	447.86	458.99	675.77	649.57	348.18	362.49	499.07	444.97	360.01	427.85	399.79	600.18	490.08	431.88	562.24	418.16	550.68	535	640.51	538.96	447.94
786004	616.03	436.8	445.67	454.28	417.48	452.39	427.37	380.28	483.92	506.44	420.45	640.05	657.48	407.35	435.06	391.46	437.98	440.65	642.26	635.11	345.23	344.19	513.51	431.51	349.13	404.46	391.06	563.89	478.99	408.95	530.6	402.82	530.51	515.16	626.49	524.5	426.79
787004	606.22	428.77	435.38	445.65	397.04	453	428.28	377.23	495.6	549.57	413.47	619.63	647.44	404.65	429.28	391.98	433.27	428.58	630.51	622.12	332.02	334.03	495.16	430.26	345.29	402.6	390.78	551.94	473.1	404.94	529.79	410.52	528.33	514.54	624.48	492.84	427.68
788004	625.69	443.78	454.22	464.62	412.28	461.03	431.46	388.41	479.41	601.65	418.23	654.06	676.51	418.38	449.62	394.06	442.86	454.42	642.79	655.18	350.09	356.6	492.49	446.35	357.59	408.16	406.34	569.21	481.98	419.62	556.03	411.8	553.17	523.68	636.55	514.39	444.36
789004	616.98	442.82	435.21	468.07	408.14	472.22	430.85	383.99	479.52	617.45	429.95	664.26	673.38	423	447.1	395.98	440.62	440.78	627.34	630.59	343.87	348.01	496.7	441.5	351.66	417.14	399.19	550.92	489.58	415.23	549.38	399.86	546.73	518.93	637.03	493.39	431.33
790004	606.19	432.48	432.99	457.17	404.82	468.02	425.3	374.55	472.24	631.59	416.21	638.56	663.69	416.03	439.82	388.4	437.17	428.42	602.49	628.58	340.49	329.08	484.41	436.43	344.81	410.61	387.28	536.18	472.44	411.55	540.83	405.12	540.32	506.07	620.09	484.58	427.67
791004	604.35	417.71	435.02	452.67	403.1	469.16	414.58	370.43	446.5	642.64	410.46	609.7	671.06	412.19	435.46	373.17	429.8	416.21	576.88	631.81	337.62	339.4	489.48	427.12	338.92	405.31	395.01	530.44	466.16	404.68	535.45	391.62	526.09	498.92	605.6	483.69	414.33
792004	597.33	423.14	448.88	462.18	406.84	465.31	428.09	376.63	477.71	653.71	423.09	612.46	670.35	413.69	439.4	387.65	436.87	423.28	578.92	660.08	342.28	335.54	485.72	436.75	351.9	418.73	402.22	540.4	484.28	408.41	546.35	404.2	540.27	515.6	624.72	483.32	430.67
793004	605.33	446.13	461.84	474.96	425.43	490.09	435.47	387.76	493.33	663.94	427.77	641.33	691.58	434.03	450.86	397.93	448.67	438.24	597.24	672.44	363.03	358.18	492.89	452.8	362.35	423.36	415.03	563.15	505.57	427.61	564.22	410.45	554.11	534.3	639.96	497.17	432.74
794004	596.92	439.17	463.44	473.92	416.9	486.51	429.89	386.5	483.67	648.57	425.69	620.86	679.64	430.86	457.81	400.56	450.02	432.79	587.35	673.06	352.77	345.53	501.03	445.12	363.39	415.52	412.28	565.41	497.54	426.48	567.27	406.13	548.6	530.93	644.3	510.66	430.98
795004	565.49	438.64	451.35	458.7	409.7	490.71	434.75	379.27	473.29	643.09	424	605.7	645.56	422.9	456.75	399.28	445.78	421.9	557.48	661.8	351.16	340.63	490.09	434.45	353.55	415.8	405.8	554.77	497.62	423.31	577.83	398.66	540.6	526.25	627.98	508.05	429.46
796004	558.46	434.92	454.91	461.28	422.96	496.42	428.72	383.65	480.27	625.38	422.92	610.66	646.32	424.46	461.43	397.12	446.89	414.88	560.84	680.89	343.71	343.71	500.52	447.06	358.13	416.54	411.21	555.85	503.87	427.25	572.4	410.14	545.41	525.2	633.53	496.11	436.21
797004	549.22	445.96	456.15	466.23	414.45	493.09	441.87	378.27	487.19	605.36	426.61	596.02	646.7	423.73	457.81	401.88	447.56	425.32	547.73	672.23	352.32	353.59	483.03	449.11	363.44	410.75	416.72	580.94	511.46	428.15	564.63	398.47	535.6	525.31	627.93	504.27	436.78
798004	528.86	435.81	457.15	461.03	406.91	488.61	437.58	372.36	487.27	577.41	416.02	582.51	621.54	422.34	449.78	390.46	439.83	421.44	523.12	639.22	351.58	348.59	480	441.14	361.11	410.5	415.71	593.7	502.21	420.63	562.37	410.78	522.94	509.68	613.24	516.71	430.86
799004	526.92	438.36	460.44	470.41	408.39	481.21	432.99	373.32	465.64	544.41	404.62	593.37	597.7	422.82	458.96	385.03	439.63	413.75	524.27	635.21	353.44	357.73	473.46	432.94	366.46	399.26	409.78	562.61	508.37	421.11	569.77	407.88	515.75	500.86	615.56	522.94	423.37
800004	506.74	426.65	463.07	458.2	402.94	494.14	422.73	371.03	466.39	519.61	407.38	602.07	584.71	414.03	457.39	379.25	435.63	412.01	516.28	627.7	344.78	340.6	472.08	424.39	358.43	395.94	402.46	552.83	493.83	417.6	557.7	396.6	514.27	504.86	609.13	502.07	423.44
801004	510.06	429.11	454.23	453.48	412.54	504.99	431.73	376.35	483.42	503.65	412.05	598.98	593.45	418.83	464.95	387.34	435.63	420.34	521.91	624.98	346.49	349.91	492.78	438.35	363.46	399.37	417.15	573.52	505.78	426.35	568.38	401.32	519.01	500.21	617.83	494.35	434.29
802004	502.91	434.81	459.5	451.8	417.1	507.52	432.02	385.27	484.08	482.39	412.31	617.65	577.63	427.12	455.47	397.17	442.79	421.85	526.68	627.66	351.81	354.2	490.35	448.18	374.52	403.26	412.18	559.49	508.02	429.73	577.22	404.52	537.2	497.88	617.22	512.94	441.1
803004	481.96	429.29	441.19	433.15	403.79	506.99	434.06	369.04	478.06	449.93	412.84	601.48	567.31	420.07	462.6	379.9	435.74	414.64	511.13	614.4	338.73	341.72	481.86	438.53	364.23	392.54	404.32	555.57	497.79	428.64	566.51	399.95	510.39	497.95	597.34	479.43	421.18
804004	470.67	425.22	443.65	426.48	395.16	515.58	425.93	373.51	490.17	434.15	411.36	600.2	544.15	424.98	451.86	386.95	441.4	420.3	506.12	617.26	343.27	349.6	470.59	437.01	358.95	393.74	409.89	554.13	495.86	429.42	566.3	391.56	518.34	496.29	602.47	474.15	428.14
805004	461.02	422.13	451.89	432.05	396.25	504.3	431.66	368.15	469.24	415.94	396.19	595.11	538.35	413.05	455.65	381.19	442.42	422.51	520.24	622.17	340.58	340.35	476.9	437.16	366.13	391.69	405.71	569.96	491.62	427.15	567.51	395.18	526.37	488.06	598.25	486.16	424.96
806004	471.69	442	465.72	445.04	406.4	519.37	435.29	391.72	489.22	414.36	416.83	624.35	547.84	428.08	462.46	398.41	457.96	439.23	541.38	648.47	356.94	358.05	467.77	455.18	378.43	404.29	431.85	590.62	504.26	442.72	602.16	417.03	537.23	512.94	606.62	517.26	442.27
807004	458.27	439.01	463.61	443.77	411.59	514.8	441.46	384.38	498.37	405.16	422.62	623.62	550.15	439.5	476.93	398.3	466.45	436.37	555.31	669.16	351.8	349.81	475.59	453.23	377.37	412.36	431.95	585	511.07	444.49	611.24	409.06	545.99	506.04	603.88	505.14	437.7
808004	441.49	422.99	452.54	434.18	397.88	508.18	430.39	380.49	459.17	391.81	404.3	581.85	521.6	421.56	454.49	389.52	456.14	417.63	534.92	634.14	352.01	360.02	463.76	437.81	369.93	394.53	413.67	567.93	491.51	435.25	597.27	402.93	535.33	501.73	587.8	492.3	434.93
809004	428.15	425.37	458.7	441.6	398.67	509.22	437.16	377.01	480.1	384.47	412.49	590.84	519.71	424.36	459.04	394.82	458.91	422.65	525.06	607.25	351	359.25	483.5	447.9	380.89	403.77	420.09	561.51	501.69	437.59	593.84	398.22	538.43	496.19	597.33	483.25	436.59
810004	423.19	426.83	448.94	429.9	390.93	493.78	420.81	371.77	465.59	370.74	399.55	576.85	521.32	413.76	444.56	389.7	457.17	413.13	521.24	600.37	343.05	342.59	448.63	435.37	375.25	393.13	426.43	548.19	495.1	431.48	583.82	400.78	530.77	494.1	590.12	484.27	434.1
811004	429.92	435.54	471.74	440.41	408.7	516.62	434.86	386.16	487.1	376.05	408.43	577.16	538.32	428.93	457.86	406.09	470.36	432.57	541.26	615.12	358.59	356.58	501.85	451.4	392.6	403.7	436.07	562.12	517.3	443.25	606.52	409.87	546.97	512.85	607.83	494.03	447.3
812004	428.48	437.42	464.67	435.76	397.09	494.73	431.26	383.23	481.03	373.11	410.46	584.95	528.29	428.21	452.39	395.24	464.74	438.41	545.02	611.45	363.26	347.01	481.51	449.01	396.22	401.86	433.97	555.99	508.13	438.63	602.28	410.33	536.53	502.65	604.74	504.04	446.71
813004	405.44	432.58	454.04	423	387.98	486.83	421.64	370.39	474.38	362.76	397.7	567.29	514.96	432.84	443.54	384.7	453.01	427.6	554.63	594.4	348.41	350.46	469	437.07	390.7	393.04	417.66	545.93	493.28	428.79	586.22	409.42	533.56	491.71	584.21	477.05	446.01
814004	405.24	435.32	457.16	420.04	394.45	480.28	428.42	372.89	475.94	360.43	396.23	551.66	500.11	411.07	440.49	387.71	455.52	432.68	550.81	599.46	342.95	335.76	467.42	445.46	398.47	381	417.69	558.29	488.66	428.1	596.73	397.67	528.73	482.58	578.59	479.46	432.36
815004	399.99	421.18	469.9	427.43	391.04	475.17	425.16	372.55	467.16	364.03	408.86	572.39	502.05	425.05	444.45	385.43	453.83	436.84	565.19	606.66	345.58	342.36	461.24	446.01	402.06	391.01	413.45	560.98	490.14	433.79	590.05	396.86	521.36	491.64	581.71	466.1	441.88
816004	408.66	428.65	464.1	429.79	401.12	481.63	429.47	371.14	467.9	355.91	397.44	601.72	497.77	430.72	449.26	388.02	453.27	440.04	575.31	622.32	343.57	343.59	474.67	460.1	405.66	397.66	417.24	551.35	489.15	431.89	574.12	403.71	530.07	490.48	585.67	492.75	448.68
817004	389.29	419.41	459.5	416.2	389.16	465.11	413.28	363.66	453	354.81	391.44	571.69	479.07	415.4	432.79	386.47	448.64	426.41	575.23	604.86	340.11	337.69	476.18	436.01	394.73	378.79	407.8	543.68	477.54	421.97	555.94	406.8	520.61	486.29	569	463.39	440.62
818004	402.31	423.2	475.45	422.47	391.06	479.13	421.75	375.09	457.33	356.27	404.36	588.91	490.68	424.16	441.62	386.99	462.57	437.91	591.17	609.35	349.82	349.75	465.49	449.7	404.8	393.35	415.99	571.78	493.06	428.75	556.74	406.6	535.31	490.94	585.33	490.34	453.76
819004	398.85	424.37	469.63	415.87	393.53	482.2	422.52	369.22	463.47	360.66	404.54	592.2	474.14	420.08	441.2	385.76	465.27	434.33	618.21	610.8	344.67	351.67	474.98	444.17	400.7	396.76	413.76	569.03	486.83	421.4	551.95	405.25	527.28	495.76	582.52	474.55	456.78
820004	397.2	429.06	464.6	421.92	388.41	498.08	431.12	371.04	469.39	359.22	405.23	603.86	482.2	417.03	432.04	389.53	465.67	431.95	626.81	613.11	342.55	347.25	467.56	452.64	399.8	404.2	410.23	572.58	490.47	422.34	548.51	416.36	542.56	499.11	576.39	494.67	458.96
821004	396.09	424.73	468.89	415.23	388.43	479.9	422.02	369.57	479.86	354.23	402.65	600.34	482.49	417.88	439.75	384.56	463.76	443.38	648.43	610.56	341.98	342.22	473.89	446.08	402.86	402.64	407.21	561.61	481.95	416.43	542.37	409.92	540.54	483.78	570.69	482.47	462.12
822004	395.23	432.61	469.64	417.93	398.86	478.99	429.27	377.25	481.08	359.11	399.85	624.53	471.62	414.56	443.1	387.76	469.86	450.32	675.02	619.24	351.59	365.34	466.75	446.21	406.37	399.97	405.77	552.22	476.09	419.5	537.37	420	538.39	487.22	575.05	485.97	459.91
823004	394.43	426.32	470.75	415.94	392.33	480.63	437.08	372.78	463.47	361.24	396.4	617.5	466.22	411.13	438.46	385.48	475.79	452.91	689.6	617.11	346.26	350.33	468.55	445.77	406.95	397.04	402.17	542.02	469.23	423.55	532.22	421.59	548.32	485.96	571.72	491.92	460.78
824004	383.46	433.37	468.77	415.7	390.62	482.36	421.69	370.41	441.33	354.31	408.85	599.71	462.87	411.33	435.55	380.09	472	441.04	685.28	605	341.46	357.65	478	444.44	400.26	397.31	398.22	526.09	460.06	414.54	529.5	408.26	535.86	478.92	557.59	471.8	450.3
825004	377.37	406.92	464.12	404.82	388.65	477.44	416.93	363.71	469.09	350.79	400.42	610.7	455.28	400.27	422.38	376.94	461.3	426.27	680.76	616.63	328.61	329.72	495.05	435.37	386.22	392.43	403.23	508.67	449	409.22	520.76	409.51	521.02	473.97	551.39	447.63	440.96
826004	386.23	426.11	459.88	409.09	391.88	478.09	433.13	366.32	461.6	355.69	403.39	587.28	461.39	402.08	428.78	384.97	468.32	444.48	681.73	623.42	340.38	339.69	491.47	448.16	399.61	400.87	413.67	532.14	459.91	413.22	535.37	417.89	533.61	486.29	556.42	462.75	450.5
827004	388.68	420.03	457.15	415.68	387.6	487.11	439.04	371.09	457.56	360.52	406.36	608.64	463.66	419.09	431.68	385.58	468.53	446.72	695.5	635.42	336.74	355.32	476.71	454.64	396.56	390.66	413.2	537.15	461.71	414.01	535.14	410.82	544.25	488.05	557.37	468.47	457.81
828004	384.89	407.92	450.92	418.05	391.29	472.48	421.75	364.37	470.71	365.06	397.75	587.72	457.05	403.87	429.1	375.63	462.11	433.64	683.81	617.19	337.6	338.37	472.82	441.46	397.05	393.78	404.17	543.47	456.35	406.87	513.4	407.4	526.2	482.78	551.58	450.77	450.1
829004	391.59	408.61	439.7	407.83	388.62	472.62	424.57	365.36	458.08	362.99	399.75	592.12	450.43	407.18	431.84	376.02	461.2	433.95	673.19	613.52	329.61	338.01	471.79	445.22	398.7	396.78	406.84	542.51	471.2	403.25	505.11	399.92	533.75	486.61	557.36	427.98	445.65
830004	407.61	424.6	444.19	419.7	392.12	484.42	424.43	370.96	469.55	374.42	401.52	596.97	455.07	415.02	425.31	379.39	460.63	439.03	691.3	643.75	334.42	348.68	479.4	452.65	411.77	397.67	410.5	548.08	470.97	418.31	525.21	408.6	530.79	490.88	562.14	473.61	452.59
831004	396.41	413.8	444.59	406.87	383.99	485.11	430.09	364.88	453	373.02	392.28	579.83	446.94	404.3	415.28	373.41	452.19	434.95	662.19	624.78	323.54	332.98	473.2	433.02	396.68	387.17	410.45	525.78	462.63	408.55	502.74	415.4	521.06	482.93	542.08	439.32	435.56
832004	406.17	419.98	449.6	411.96	387.91	475.8	422.83	363.17	460.75	378.14	397.09	591.42	446.28	406.01	427.36	377.17	449.34	434.53	667.27	622.35	326.61	344.33	488.92	443.87	401.28	407.31	412.23	557.31	470.8	408	502.98	411.95	520.28	475.45	550.36	442.59	444.68
833004	415.43	422.76	433.27	406.59	393.27	482.65	429.28	361.76	458.14	373.8	398.68	573.22	460.62	403.98	422.6	379.41	444.27	434.62	652.76	606.12	329.86	337.28	504.89	439.71	397.99	384.58	402.72	558.35	467.23	413.1	495.12	405.61	521.82	478.6	552.1	441.14	443.37
834004	417.5	411.35	428.6	403.91	384.67	481.23	430.58	363.26	474.5	386.65	402.73	575.87	449.74	405.39	418.05	372.11	445	431.04	649.61	603.03	337.8	341.59	469.96	445.5	399.97	385.96	411.88	566.04	458.18	414.58	496.37	402.32	516.38	463.18	543.51	471.93	443.86
835004	431.51	423.11	439.91	420.23	398.32	488.87	439.6	370.75	464.37	400.97	408.14	585.97	462.31	409.05	424.49	377.58	454.32	453.02	664.72	632.96	337.35	353.61	456.51	457.08	400.83	388.42	407.93	575.23	461.05	416.88	503.51	404.98	537.62	492.4	557.37	472.79	457.12
836004	405.9	412.43	431.11	405.93	380.8	475.73	409.81	356.76	470.43	399.46	391.76	568.4	454.88	392.58	410.52	370.12	440.36	430.69	627.83	603.83	326.8	345.58	435.53	443.8	388.82	374.39	392.11	539.6	445.61	401.67	479.94	405.07	510.82	457.97	542.88	437.87	445.73
837004	417.83	413.87	445.27	415.24	383.98	507.73	428.74	368.6	466.81	413.92	399.01	574.98	444.55	395.51	415.1	378.02	457.16	438.14	626.83	608.3	337.58	340.71	466.89	450.55	394.04	389.3	404.79	565.52	460.35	410.63	488.53	409.12	514.32	466.13	545.58	443.71	449.35
838004	403.58	401.49	418.17	400.88	372.63	482.9	416.04	354.56	435.56	418.5	384.3	550.66	425.76	380.24	395.13	366.31	439.31	418.93	587.75	596.05	319.24	325.87	449.5	434.42	386.85	379.45	396.11	540.42	446.63	398.13	478.4	380.21	494.62	450.51	536.59	437.77	432.07
839004	422.14	415.58	431.13	419.25	385.42	500.47	424.2	365.1	459.2	438.38	400.32	571.47	449.35	401.47	414.45	383.89	456.51	428.24	605.47	617.46	334.01	337.54	454.27	451.28	398.32	397.21	415.4	555.47	465.86	410.82	501.35	401.66	513.17	476.51	564.39	470.68	452.47
840004	419.17	418.72	430.1	416.43	385.87	498.79	425.35	367.15	460.22	450.22	396.83	563.56	436.79	399.59	412.7	374.45	453.22	428.98	588.78	608.31	337.26	331.98	447.8	448.56	396.57	400.04	401.68	568.12	468.34	405.73	507.15	403.11	523.06	470.83	557.31	444.08	448.79
841004	421.15	409.38	419.58	409	382.14	482.31	416.92	358.42	451	452.6	393.68	559.29	430.79	389.49	393.52	372.34	441.94	404.8	559.64	597.09	326.52	318.44	442.7	441.72	387.87	397.05	394.76	523.75	453.86	398.48	491.9	396.52	499.37	455.48	541.93	418.79	436.66
842004	423.52	409.55	416.88	406.46	379.01	479.53	421.19	353.66	487.8	479.49	391.09	548.82	428.02	386.29	406.53	378.12	439.02	411.83	544.8	593.37	328.44	327.2	450.04	440.73	383.78	389.14	390.06	527.78	455.38	399.52	499.45	404.79	490.31	465.74	547.04	453.7	442.86
843004	429.63	401.04	421.29	402.24	380.57	480.15	415.15	361.04	469.53	494.99	396.79	558.74	437.94	392.27	404.54	369.57	439.56	408.4	540.52	597.86	327.39	337.26	455.9	436.76	387.67	395.44	393.71	517.36	440.03	398.56	495.17	395.77	494.49	467.18	536.99	424.28	438.29
844004	434.5	404.8	416.43	396.96	372.88	476.88	419.3	363.86	449.47	513.17	388.55	542.87	424.9	387.09	403.09	370.1	443.17	413.45	524.55	583.88	331.8	333.99	443.77	427.29	387.48	387.34	395.88	512.87	434.74	402.62	493.97	390.93	496.11	463.41	523.89	476.13	445.99
845004	429.86	415.52	424.94	395.12	386.15	482.92	422.26	355.39	482.95	520.62	403.59	517.56	447.17	396.46	396.91	376.78	436.61	412.19	516.1	581.27	328.11	324.75	426.94	423.42	383.35	390.43	391.68	496.19	439.54	398.44	482.71	398.67	499.24	467.85	526.56	452.04	441.91
846004	420.93	407.28	412.02	395.15	382.81	467.79	414.7	361.77	463.54	536.43	395.54	513.71	438.88	392.63	395.81	379.35	435.14	411.03	491.84	565.76	326.07	323.34	452.23	425.67	383.93	397.27	379.87	484.93	434.52	399.57	476.84	404.21	485.05	463.06	520.81	419.23	428.03
847004	428.5	412.98	420.23	391.11	382.02	457.06	411.73	360.84	458.8	555.31	391.06	514.52	432.76	387.05	398.98	378.66	441.1	403.72	491.37	568.7	328.37	327.7	455.27	420.15	380.44	388.18	386.51	478.04	427.17	402.12	476.96	405.75	484.51	449.38	506.26	427.9	430.02
848004	416.47	417.99	403.42	390.08	372.26	464.86	406.04	358.26	455.5	544.64	402.9	519.56	430.85	375.03	398.27	368.08	428.84	394.13	467.98	534.82	311.03	321.44	457.92	406.07	361.02	387.42	370.32	457.38	411.83	394.48	456.38	395.83	472.5	448.73	493.6	403.14	410.02
849004	401.03	407.76	397.12	390.9	376.61	450.18	403	352.59	438.67	534.61	396.46	518.02	429.06	375.51	394.68	368.84	425.86	388.32	453.5	529.16	318.1	326.28	442.77	401.46	360.47	384.78	371.01	438.53	413.9	389.51	451.23	406.03	453.67	435.91	479.81	410.18	408.92
850004	389.45	395.6	384.34	382.99	364.48	434.73	410.37	349.33	422.25	517.01	391.71	499.37	410.53	382.07	367.99	365.83	416.87	388.09	429.52	504.83	309.36	314.09	422.17	383.16	348.38	378.09	370.02	421.33	404.5	383.45	428.64	376.67	434.66	423.41	455.02	377.15	397.29
851004	403.05	402.38	403.73	398.2	386.36	442.48	414.62	369.22	442.73	511.53	394.69	522.5	417.05	382.58	396.2	380.81	439.15	399.86	441.51	517.53	330.22	346.24	431.77	402.02	361.92	386.57	377.43	437.16	411.46	401.16	450.53	392.99	442.54	441.11	463.96	418.5	411.01
852004	381.63	401.93	397.4	379.64	377.12	445.52	418.4	358.66	449.42	490.51	393.67	477.46	414.33	377.53	383.86	372.09	427.88	385.65	426.07	490.43	313.61	322.62	440.43	387.65	344.56	380.62	364.26	418.25	394.97	391.02	419.02	376.11	421.33	419.99	433.08	371.03	390.1
853004	378.3	395.88	392.42	383.23	375.85	431.47	417.92	366.19	435.19	480.85	398.41	474.88	412.65	376.08	381.02	375.06	430.87	384.01	425.06	476.02	318.51	319.64	434.96	387.23	347.17	377.61	367.92	402.44	397.94	394.69	419.58	385.36	420.24	426.12	439.02	382.85	387.91
854004	363.17	382.66	387.66	373.39	376.87	426.75	401.48	360.87	455.27	451.59	395.81	457.72	414.36	374.78	370.21	370	427.27	380.25	406.3	449.49	310.22	324.3	438.7	371.25	333.06	370.85	364.74	394.55	389.51	384.4	399.1	382.47	408.8	421.38	420.18	364.6	387.48
855004	353.85	387.44	375.58	373.96	371.01	417.1	410.07	355.98	436.33	430.18	396.1	428.89	405.62	372.29	381.56	373.21	423.42	370.25	394.02	432.45	311.94	317.54	437.63	369.73	332.96	378.97	359.97	398.45	386.64	380.01	388.33	379.29	399.2	410.84	400.96	352.42	378.31
856004	351.22	382.25	385.09	373.31	383.9	425.45	418.38	364.69	447.88	409	396.18	427.34	416.41	377.4	381.03	374.09	430.65	369.29	391.92	423.1	313.51	322.4	437.21	364.94	332.33	389.59	364.47	392.64	386.22	385.27	392.68	386.66	394.66	408.67	404.58	353.83	377.48
857004	346.21	375.29	377.48	371.06	376.21	414.58	414.56	359.53	425.69	384.7	383.73	434.56	393.88	372.86	377.55	368.65	421.5	374.24	377.51	402.66	303.85	316.43	438	360.3	327.32	380.75	362.5	378.69	384.2	375.2	379.44	383.95	387.55	405.84	391.38	355.65	378.35
858004	340.71	368.77	367.73	361.43	366.77	408.78	417.03	360.74	458.78	367.31	387.23	417.98	395.96	373.95	372.33	366.31	421.49	363.91	373.13	391.63	307.41	317.77	453.08	351.2	321.55	359.81	357.04	366.49	378.45	371.47	371.01	379.65	381.43	403.03	379.93	336.37	366.06
859004	334.94	387.36	357.1	361.36	372.79	422.57	410.14	357.37	467	351.95	390.22	404.74	407.07	371.21	372.13	370.73	417.7	365.3	361.97	378.87	303.84	306.96	421	354.29	318.21	373.41	354.19	373.36	377.26	367.23	357.15	385.44	368.6	392.28	376.63	329.44	373.02
860004	328.5	378.26	368.46	357.95	369.04	400.55	409.98	360.13	459.85	340.6	383.41	415.57	409.75	376.2	366.27	374.92	415.71	361.85	360.5	375.13	300.55	315.51	431.22	353.21	316.87	370.38	351.25	366.55	377.63	367.15	352.4	378.7	371.69	390.93	377.2	329.7	365.86
861004	330.33	375.86	361.18	355.68	367.36	401.02	412.02	358.37	443.63	330.37	382.31	400.06	396.84	363.81	366.52	367.36	416.68	364.7	355.53	366.01	303.86	318.22	421.18	347.62	316.64	368.77	357.52	362.14	376.02	362.63	349.87	379.9	364.81	393.61	373.96	338.86	362.69
862004	337.47	369.05	368.42	360.69	371.17	404.01	413.63	363.72	440.5	325.55	378.84	392.31	392.59	369.96	376.69	369.32	423.09	359.82	358.99	367.11	305.71	322.73	419.04	352.16	320.12	375.84	356.8	365.85	365.76	366.26	356.08	377.43	372.19	395.24	371.83	338.64	364.38
863004	329.11	378.09	371.96	354.84	366.26	397.26	414.25	358.68	425.33	315.2	384.72	399.29	393.25	372.08	367.81	368.68	421.78	362.68	352.1	364.42	304.25	311.64	437	349.04	314.72	364.15	352.38	358.96	371.65	361.51	348.26	375.64	362.83	390.78	371.13	338.18	367.48
864004	327.45	369.48	358.66	351.5	370.7	405.9	408.94	357.08	444.58	310	389.65	394.22	393.71	371.98	372.86	366.62	421.76	356.01	352.51	356.57	299.77	308.89	446.1	347.7	311.62	376.53	349.21	359.83	366.6	357.23	336.79	366.32	356.12	391.03	364.03	326.82	358.74
865004	331.73	373.4	384.41	361.45	366.12	409.85	416.74	362.13	465.43	310.89	394.94	395.48	406.88	375.97	381.94	379.56	429.02	368.93	354.42	358.96	305.22	316.69	448.88	347.91	316.66	387.19	356.31	363.92	375.3	356.59	344.13	389.02	365.52	391.56	368.43	333.27	369.65
866004	331.82	368.33	365.61	348.05	371.26	406.43	420.09	361.96	424.13	306.6	392.2	402.14	393.11	369.41	373.58	366.95	424.39	362.43	356.95	356.01	305.11	320.39	444.14	350.64	316.22	380.98	359.57	361.44	377.07	355.8	343.67	381.26	359.61	386.32	367.92	326.95	366.65
867004	322.79	355.55	357.94	339.97	360.23	402.93	401.06	354.65	446.33	300.55	373.09	381.9	411.86	367	372.21	363.31	420.41	360.63	345.7	340.82	295.11	312.51	416	337.17	307.62	365.79	344.19	348.92	360.54	346.74	336.69	372.36	352.79	389	362.41	316.1	362.35
868004	316.77	367.93	356.21	339.18	361.39	397.83	400.21	346.48	474	297.74	378.22	392.67	401.44	366.05	366.31	358.46	417	347.84	345.71	339.62	289.92	311.51	450.25	336.43	307.91	384.58	348.94	344.46	359.47	345.57	333.14	370.16	348.04	377.91	357.94	303.63	362.09
869004	330.44	373.44	370.74	348.12	366.22	403.9	407.91	361.8	450.67	302.92	386.63	398.44	423.81	371.13	382.83	377.2	427.94	363.3	352.68	354.25	304.66	312.35	459.43	353.32	315.74	374.37	355.35	358.87	369.79	352.59	342.72	382.34	356.46	392.68	364.16	322.65	370.18
870004	324.19	374.47	365.49	347.96	362.66	406.82	416.47	354.41	445.45	302.21	385.42	382.67	384.25	373.91	372.2	368.58	424.5	361.67	353.72	351.51	298.73	310.97	451.77	345.32	313.28	377.25	346.96	353.52	359.28	346.66	340.83	382.1	354.46	383.66	364.46	326.25	361.23
871004	330.1	362.69	350.48	347.81	369.13	404.51	402.1	358.36	441.54	300.64	373.63	393.74	409.11	363.94	379.95	366.56	428.72	352.5	348.44	345.33	301.6	317.72	443.44	344.14	313.75	377.45	352.09	347.65	372.14	347.97	337.75	374.02	352.16	385.82	361.04	322.93	361.86
872004	323.4	356.76	357.55	343.11	362.25	390.75	401.29	349.44	434.2	298.94	379.94	373.52	385.88	370.1	363.54	361.44	423.8	350.71	339.66	346.37	304.44	320.68	434.07	343.09	307.5	364.02	343.35	349.89	360.25	339.38	332.1	365.64	349.12	376.67	359.64	310.25	359.07
873004	323.48	371.2	354.55	341.17	362.19	405.16	399.67	357.36	440.17	300.32	374.98	386.95	422.42	373.56	363.09	365.62	421.27	362.19	346.67	345.43	299.47	311.11	473.64	344.01	305.83	383.43	350.16	353.35	366.03	344.46	337.4	373.77	350.04	381.8	361.1	325.44	362.28
874004	327.74	367.7	367.64	345.29	365.04	393.47	397.02	358.15	449.55	302.15	384.62	376.69	388.62	367.8	373.23	369.49	424.74	356.21	349.25	342.98	299.89	318.16	444.11	345.63	312.44	378.34	353.42	348.24	367.83	348.94	338.2	367.48	353.89	392.2	364.56	331.47	362.76
875004	324.61	365.38	355.24	341.11	360.02	386.14	408.34	357.87	444	300.96	377.88	377.19	399.55	374.83	371.07	367.24	419.4	354.09	342.06	345.78	302.91	315.31	427.65	342.99	311.77	369.37	349.88	348.2	368	341.81	338.53	372.1	351.49	380.94	360.16	314.45	358.07
876004	323.21	351.21	343.64	344.97	360.56	385.66	398.17	347.81	408.38	294.9	373.23	372.97	387.78	360.81	370.11	365.75	414.83	345.43	333.19	340.61	297.06	309.05	423.12	335.12	308.3	372.72	342.22	345.31	359.56	342.06	330.96	365.9	345.28	376.28	357.35	315.42	352.72
877004	318.81	356.64	358.22	343.76	357.44	388.45	402.11	355.07	455.89	299.75	374.33	385.62	375.8	370.63	373.55	362.36	419.32	353	337.57	340.88	299.99	306.74	472.33	337.16	302	367.83	341.41	350.63	363.77	341.39	332.97	361.38	347.93	395.68	361.79	322.68	349.94
878004	315.97	355.74	351.16	345.99	356.96	394.38	398.56	348.77	458	297.18	372.24	378.12	396.54	372.97	366.03	354.29	418.5	353.52	337.1	339.09	300.92	317.74	452.14	332.43	304.98	370.31	341.16	357.79	357.88	340.28	332.76	360.19	347.27	383.5	362.87	325.08	355.25
879004	324.26	360.07	353.89	343.43	358.67	389	398.91	349.68	433.8	296.93	382.4	379.63	409.27	370.84	365.09	355.03	420.34	352.22	339.1	342.83	299.03	317.51	432.56	342.58	306.94	376.14	344.18	348.6	365.68	343.65	334.04	364.02	349.83	384.84	353.5	313.33	354.83
880004	326.5	354.76	375.79	350.61	363.31	397.27	397.68	354.14	481.2	298.23	393.32	381.27	408.75	375.09	368.74	364.01	423.19	354.26	342.88	342.75	297.61	317.32	430.71	339.86	309.01	376.48	354.95	351.03	364.88	346.12	340.13	366.84	350.47	376.53	362.49	313.27	359.29
881004	327.54	362.61	363.39	346.43	363.87	397.18	394.98	355.96	456	293.52	378.13	385.94	370.75	369.69	370.65	362.68	420.12	352.11	347.84	340.77	300.93	319.85	393.2	341.96	306.74	369.49	351.37	346.33	359.98	340.52	331.29	363.21	349.55	389.67	361.07	313.09	356.03
882004	328.01	364.16	355.6	346.05	361.27	397.55	404.26	356.25	444.75	297.26	383.07	387.47	397.6	371.41	375.32	356.3	419.88	349.11	343.37	346.6	299.68	319.06	426.95	340.99	308.83	382.69	346.4	353.37	368.62	343.17	336.79	373.35	355.27	386.7	365.6	324.05	356.78
883004	318.19	371.82	353.38	339.08	359.68	405.04	391.55	351.82	447.83	293.2	380.33	368.19	389	370.37	364.52	353.86	411.59	351.79	334.99	336.03	292.55	300.08	443.62	336.71	303.72	365.2	344.08	344.45	368.84	339.44	328.1	372.87	342.84	372.76	353.47	309.75	357
884004	331.11	374.13	356.58	356.08	364.18	409.32	406	355.05	426	301.7	392.76	384.07	389.76	382.59	377.84	371.72	418.09	354.91	349.71	349.04	303.22	312.72	435.31	349.66	312.21	377.74	353.63	354.22	373.42	345.59	342.53	371.46	352.53	396	363.45	318.02	363.03
885004	328.69	367.46	360.37	348.82	368.97	394.79	397.81	358.16	437.71	305.1	385.14	377.24	398.5	382.52	386.25	361.94	419.79	361.28	342.45	343.82	306.84	321.21	439.36	344.71	311.43	391.97	349.5	356.5	378.24	343.67	339.28	382.15	353.41	388.14	366.81	322.77	363.46
886004	330.02	371.55	364.71	350.68	369.45	391.97	397.26	353.85	459.78	299.42	389.71	375.87	411.29	371.49	361.58	365.03	417.45	358.05	342.97	345.88	297.9	313.64	434.11	343.62	311.47	374.97	356	354.47	373.24	344.38	340.71	380.79	348.57	386.86	366.53	322.63	373.12
887004	326.92	362.5	370.57	350.83	364.3	389.6	396.83	354.02	425.6	295.5	383.75	386.9	392.29	385.42	368.94	368.61	417.89	355.47	346.77	348.89	301.58	310.8	422.2	342.27	310.03	377.56	348.76	357.04	374.28	344.92	341.98	386.96	352.51	385.45	363.52	309	364.81
888004	324	378.06	358.35	350.08	361.38	390.5	404.57	357.02	456	295.78	396.29	381	403.28	380.97	372.8	366.61	416.38	361.32	338.47	346.32	302.11	308.41	445.86	344.88	307.35	374.34	348.81	350.19	366.59	343.03	338.98	373.93	351.54	384.36	361.04	330.09	372.73
889004	326.99	371	373.97	352.15	370.22	403.51	403.62	357.36	462	300.1	388.13	396.23	400.78	389.65	373.2	370.49	420.03	363.33	344.02	347.25	303.01	322.59	458.22	343.54	309.82	368.97	350.44	354.92	377.41	344.96	344.35	379.2	352.09	388.54	371.16	328.92	371.53
890004	320.42	365.27	363.59	341.04	365.22	407.06	396.74	346.19	438.38	293.98	376.88	380.67	373.7	375.75	370.58	362.58	409.47	350.92	338.01	342.38	297.12	305.68	444.78	339.62	305.3	364.71	353.53	346.4	366.77	337.93	333.89	376.67	345.48	380.06	365.11	312.87	352.77
891004	325.69	370.26	356.2	348.32	361.54	404.76	399.79	358.76	468.64	295.6	379.14	381.27	413.22	374.15	368.04	371.51	411.56	352.38	340.14	349.15	301.39	322.53	428.93	339.6	312.3	380.62	350.02	349.41	366.33	349.47	341.44	378.2	349.97	388.12	364.51	328.49	362.35
892004	323.65	362.76	362.37	342.54	362.06	396.78	396.26	353.28	421	291.69	379.44	379.17	395.79	371.04	372.33	361.39	412.42	355.83	338.55	342.26	300.85	314.67	430.83	338.01	307	378.94	352.92	348.06	362	341.92	343.04	374.39	344.75	388.35	360.53	324.8	362.98
893004	332.75	378.54	360.6	346.68	363.5	402.66	407.86	350.26	473	299.5	372.98	388.95	399.4	375.08	363.3	367.82	418.9	360.8	344.54	346.22	303.06	317.88	460.89	341.87	310.3	372.79	355.35	357.14	370.65	348.85	343.28	363.79	355.37	395.46	365.91	315.98	364.76
894004	320.13	370.78	367.18	343.07	363.99	392.09	395.38	345.92	411.25	295.56	385.1	383.29	407.83	372.23	355.9	362.94	406.74	360.02	338.46	342.61	292.01	315.41	451	332.65	299.57	377.14	347.62	349.32	364.5	339.68	335.13	376.28	343.21	374.48	359.23	310.84	356.93
895004	318.62	358.02	363.5	336.35	356.04	389.35	396.39	346.43	468.13	290.41	380.44	387.23	390.2	369.02	359.01	360.23	395.87	353.5	336.34	336.81	289.84	303.16	426.44	334.39	304.26	372.04	346.6	338.22	363.08	336.12	324.79	366.73	338.64	375.17	355.78	318.42	355.93
896004	327.38	363.62	351.43	347.15	369.66	390.11	395.54	350.4	472.5	294.17	385.36	375.42	389.5	369.91	366.1	364.78	407.94	357.75	340.98	342.65	301.28	306.07	467.83	341.33	303.52	373.58	348.25	346.81	369.24	343.87	339.43	372.78	343.71	384.06	359.95	322.09	362.17
897004	324.52	374.35	365.41	345.2	369.78	404.26	407.59	351.54	407.33	296.11	389.6	376.71	390.11	376.17	367.95	374.21	408.19	354	346.33	342.01	300.42	312.35	439.5	340.6	308.74	382.42	346.89	352.19	371	344.5	339.1	374.59	344.58	375.67	362.76	323.45	368.63
898004	334.58	379.11	356.33	353.4	372.55	406.08	399.94	364.47	453.2	300.43	388.03	400.33	409.36	385.57	374.3	373.96	417.31	367.48	352.29	354.33	306.37	323.52	452.92	354.4	313.77	380.95	361.53	357.29	379.95	351.76	342.88	382.83	356.91	408.36	374.56	315.79	371.41
899004	321.94	371.43	355.08	340.37	360.36	400.86	393.57	353.18	432.67	292.18	379.84	381.39	393.7	368.63	365.46	363.36	404.22	353.6	339.49	348.31	296.02	310.86	445.86	336.38	306.16	367.57	346.07	346.15	365.05	341.7	330.09	365.96	345.9	378.52	357.56	312.19	354.8
900004	328.74	371.19	369.78	350.16	366.18	406.79	418.66	358.6	440	292.67	385.79	386.96	398.93	376.49	377.85	376.73	410.79	365.13	345.48	346.21	302.35	312.6	442	345.27	311.23	382.41	355.91	354.75	369.5	348.71	336.45	376.84	355.53	385.68	366.23	316.57	361.69
901004	333.38	377.76	370.27	350.84	368.53	414.25	412.63	358.48	448.83	295.82	383.41	384.71	386.8	377.25	369.7	361.83	411.62	363.09	342.88	351.01	299.9	323.26	449.36	342.76	312.22	384.23	353.1	352.86	377.12	350.99	343.17	380.5	352.5	395.7	365.19	328.01	368.43
902004	334.52	365.67	362.21	353.07	369.43	416.77	409.82	359.69	448.78	295.63	393.63	378.5	422.29	370.92	376.79	368.74	413.17	363.34	345.45	352.4	300.52	314.22	453.83	347.46	312.2	388.6	363.34	359.12	375.77	353.09	339.53	376.91	346.68	405.33	368.27	320.61	372.64
903004	326.13	373.38	361.5	346.87	362.44	409.52	403.48	354.74	455.8	293.82	379.91	388.14	405	374.53	372.34	363.79	406.52	365.75	344.64	346.2	299.22	312.02	430.33	342.28	310.54	387.95	354.95	348.52	374.09	344.16	335.13	377	343.89	387.75	365.2	304.65	364.07
904004	329.26	368.4	375.58	346.66	369.23	401.38	415.64	363.72	491.57	299.02	385.22	393.74	411.45	377.02	379.79	368.83	411.84	360.58	345.7	351.31	300.56	314.76	447.88	341.91	313.55	399.03	355.18	352.84	377.67	352.16	341.2	380.54	353.71	410.38	367.44	319.69	359.53
905004	318.7	372.33	346.44	341.73	363.77	395.75	386.12	351.18	441.71	291.14	381.86	380.86	376.5	367.84	367.23	356.18	400.6	354.46	339.83	339.7	292.17	312.06	431	335.27	303.5	380.15	350.51	346.49	375.92	337.82	331.43	365.81	340.26	377.05	358.47	300.44	361.68
906004	329.06	360.89	352.79	349.32	369.31	410.34	396.71	359.45	451.71	295.19	389	394.05	391.76	378.22	371	364.29	405.03	359.25	345.03	344.86	301.16	319.42	450.5	341.85	309.66	381.66	353.33	351.56	368.77	345.93	338.24	366.77	349.63	393.07	367.19	307.73	356.32
907004	327.92	368.45	361.18	347.67	361.12	397.54	406.54	352.14	449.71	293.81	373	391.6	400.7	370.15	364.19	367.12	405.69	351.28	334.63	344.31	298.68	312.64	424.6	343.08	307.59	384.26	341.46	346.14	370.05	342.3	336.62	370	341.58	389.91	358.87	308.46	354.99
908004	334.62	378.5	371.75	349.25	366.25	404.58	412.27	363.42	460.27	298.34	383.94	411.38	395	370.48	374.91	365.58	408.44	369.13	343.64	348.71	300.45	313.77	441.63	340.81	308.87	384.32	351.27	346.34	376.74	348.13	342.4	372.42	346.6	389.58	363.83	315.63	370.23
909004	321.89	374.76	366.45	342.87	364.38	415.08	400.93	360.86	450.11	289.67	395.52	378.75	389.88	364.9	378.55	358.13	404.8	360.91	341.88	349.79	298.24	312.14	406.5	335.93	304.05	388.17	352.23	353.39	371.69	342.16	334.35	366.2	343.9	377.7	369.32	311.71	366.08
910004	328.06	374.71	372.64	354.84	379.3	419.15	414.5	364.09	458.5	290.83	388.81	390.18	398.83	376.68	382.02	365.36	410.79	367.53	344.66	347.01	300.39	314.77	581	339.2	307.92	386.37	357.43	346.12	374.37	345.86	336.07	377.56	347.08	398.97	374.38	312.8	364.63
911004	332.88	372.57	371.72	343.17	369.36	409.43	408.21	361.52	480.22	296.5	383.73	381.4	392.18	372.67	370.63	370.18	411.52	354.51	341.53	350.34	301.36	312.47	441.9	341.29	310.59	388.71	349.82	357.09	367.95	347.6	343.24	381.39	352.36	381.89	367.28	327.95	369.63
912004	333.98	381.76	367.26	354.08	370.76	406.35	416.41	365.64	472.43	298.35	392.89	386.13	393.33	377.73	379.93	368.3	413.86	366.15	345.21	349.42	304.02	320.54	486.64	354.16	312.47	391.94	350.73	363.07	370.22	353.31	345.05	376.72	350.7	392.79	371.87	324.82	369.35
913004	333.99	368.08	370.28	349.26	370.09	413.85	394.92	362.04	477.5	298	380.57	396.88	402.73	377.79	376.9	368.31	411.29	357.99	347.97	347.62	302.7	314.38	435.17	345.45	309.22	376.25	357.97	358.56	362.33	346.56	343.36	382.4	349.88	392.86	370.71	320.96	367.16
914004	327.34	365.55	370.94	345.94	372.74	406.57	395.97	362.93	440.91	294.34	373.89	370	415	375.16	376.76	367.75	405.09	356.61	345.76	347.26	298.03	310.92	459.63	338.65	307.08	380.09	354.23	352.2	375.78	344.24	341.72	368.23	346.56	387.63	364.14	316.78	368.96
915004	331.2	365.57	354.77	347.96	379.08	401.22	393	358.18	478.18	295.66	386.65	373.45	419.36	376.31	363.59	367.44	409.05	357.86	349.08	347.08	302.12	313.68	443.58	341.88	307.93	386.32	354.18	353.12	367.09	348.12	343.47	377.25	345.36	383.6	361.3	316.68	361.47
916004	321.21	369.52	360.69	345.12	364.3	383	405.24	347.79	463.17	293.41	396.48	374	407.5	369.9	366.12	364.6	403.88	360.79	344	347.5	294.87	303.68	452.2	331.52	302.87	381.75	350.14	346.56	377.81	337.16	335.98	378.3	342.53	389.64	367.87	311.68	368.71
917004	332.69	369.29	358.03	353.06	371.7	394.94	407.14	358.73	469.82	296.77	380.69	388	409.88	374.05	369.71	368.6	408.76	364.69	348.34	345.89	303.43	311.34	443	340.65	310.17	390.63	354.63	352.79	371.5	349.86	347.26	383.44	348.51	382.76	359.1	308.49	366.44
918004	332.08	388.38	367.18	347.17	366.1	407.77	405.96	358.01	483.63	297.05	379.14	391.7	401.6	375.38	372.43	364.81	411.64	357.51	346.27	349.02	300.46	321.18	453.88	333.33	305.47	392.21	354.94	360.04	367.77	347.58	348.63	378.24	345.95	401.39	368.77	315.02	377.51
919004	332.75	380.82	373.03	355.31	375.03	409	407.43	365.37	455.69	302.98	387.06	410.8	401	378.22	383.15	373.05	408.13	365.51	348.24	352.49	301.66	319.44	449.57	341.76	312.64	400.1	360.11	362.66	382.42	351.15	351.28	379.78	348.43	392.28	370.09	325.93	370.99
920004	327.24	368.95	381	343.15	364.35	393.97	401.31	355.16	450.4	291.23	377.72	378.16	397.67	381.6	370.38	365.77	405.65	364.47	347.48	347.11	297.74	313.47	463.25	338.19	308.59	385.47	350.54	346.13	360.72	346.83	346.68	368.88	341.17	374.2	362.74	321.89	365.14
921004	326.57	358.63	371.93	343.2	366.01	404.24	389.87	361.58	430.6	295.07	385.98	399.64	385.5	380.72	375.28	366.64	404.24	365.14	347.92	346.49	300.85	311.47	442.29	337.3	308.94	393.19	354.07	346.8	373.87	345.79	350.88	364.13	344.92	393.43	364.13	309.1	362.51
922004	332.43	376.35	362.08	349.48	372.65	417.42	408.17	360.29	446.13	298.27	396.46	386.94	390.2	375.06	370.82	372.39	408.61	373.84	345.79	347.7	300.75	313.05	442.33	333.55	311.98	397.08	361.41	356.95	375.44	354.17	350.81	383.94	347.57	382.88	364.78	324.15	365.02
923004	326.05	366.3	348	340.35	370.27	401.56	405.26	349.92	443.25	294.48	374.43	377.21	426.69	377.98	361.22	367.67	399.93	360.9	339.95	344.12	293.46	307.65	438.17	332.74	301.14	379.87	353.82	340.73	373.75	343.92	337.94	375.35	338.12	377.06	361.72	302.46	367.18
924004	332.09	370	368.18	344.91	374.14	415.5	410.46	357.47	457.2	296.7	384.22	394.71	397.75	385.64	378.31	364.75	406.24	358.37	350.27	354.84	302	311.68	431.56	345.11	313.42	389.51	354.33	350.99	374.26	352.88	348.34	383.67	342.76	383.89	365.46	316.31	367.17
925004	326.4	367.56	367.75	347.5	370.53	413.96	410.71	358.36	428	292.24	389.41	398.75	396.75	378.54	384	364.23	407.88	365.85	349.95	351.04	300.25	313.86	429.5	339.25	306.44	389.36	357.37	351.64	370.35	354.46	342.09	385.05	348.08	390.26	373.3	318.18	367.35
926004	323.03	360.94	355.76	344.92	363.53	407.08	386.96	349.63	424	291.02	373.73	384.86	416.33	372.29	369.19	355.39	398.53	358.31	337.55	339.65	296.24	308.66	428.55	335.12	304.98	372.04	347.47	344.89	354.84	347.53	331.59	366.3	339.75	390.47	357.45	311.79	356.99
927004	328.54	360.52	367.58	354.38	356	394.44	395.52	355.79	433.71	294.48	377	402.78	403.5	385.31	371.72	362.27	406.61	371.08	340.83	340.09	292.79	313.57	435.63	341.82	305.28	382.78	350.69	350.99	367.57	347.98	339.77	373.63	342.89	391.23	368.81	309.29	363.51
928004	338.04	381.04	376.25	353.84	386.28	404.33	406.63	360.13	444.5	296.72	396.42	404.16	424.33	382.6	386.86	375.2	417.89	374.84	358.21	353.26	305.79	317.3	447.94	349.32	314.5	393.2	362.83	358.09	378.4	358.96	351.45	386.12	355.26	397.06	373.81	311.91	371.09
929004	331.68	359.23	358.91	344.84	364.69	402.79	409.37	355.73	471.5	293.43	375.41	390.56	412.63	383.66	367.61	361.29	402.17	362.97	337.82	338.95	296.76	318.18	444.25	344.6	308.3	382.66	348.63	346.89	369.37	347.19	344.69	366.89	342.88	384.96	366.61	318.59	361.25
930004	335.93	364.68	366.36	348.91	369.63	421.09	418.56	360.02	465.71	296.87	388.26	393.53	403.95	380.34	382.71	368.51	412.8	368.68	350.62	350.41	302.5	324.42	431.14	343.32	312.16	393.77	359.31	358.96	373	357.85	352	375.62	347.65	386.58	372.04	313.84	376.39
931004	338.17	360.91	381.12	350.33	376.1	409.1	412.29	365.12	420.25	293.37	381.41	397.1	425.75	376.56	374.45	364.2	405.51	365.38	346.78	352.05	302.43	308.85	460.13	348.89	312.86	388.54	358.06	353.11	378.03	352.96	349.33	379.39	348.94	395.2	373.58	322.17	367.89
932004	322.81	356.89	354.5	340.52	357.49	399.55	419.89	345.76	462.33	286.59	388.37	402.07	397.67	367.37	359.88	364.95	398.75	360.97	336.93	336.31	288.98	309.14	450.57	324.93	297.28	389.33	340.81	343.73	368.63	344.99	338.61	363.91	334.47	388.71	353.38	307.72	359.27
933004	338.31	372.54	359.33	347.43	373.54	401.14	408.79	360.31	446.33	298.99	386.75	389	412.5	376.58	373.64	372.78	409.09	370.26	352.49	347.19	302.65	316.38	448.13	345.46	312.2	392.86	355.01	354.69	366.91	353.56	346.85	381.02	344.86	393.6	368.15	308.83	360.61
934004	341.38	378.63	374.2	349.9	363.01	411.76	419.52	365.6	468.33	298.15	395.02	421.42	406.78	384.46	386.8	380.52	407.29	369.24	348.61	355.01	309.59	317.65	426.38	343.97	311.02	385.68	357.7	363.48	376.99	355.71	348.26	379.13	350.79	398.23	368.67	315.65	372.1
935004	341.73	369.13	370.24	351.05	376.4	396.53	414.81	364.1	459.71	295.72	384.76	406.31	413.2	373.43	378.11	368.62	411.93	380.06	348.28	348.14	306.49	322.3	428	348.86	309.88	383.17	356.52	353.83	375.21	355.32	355.27	377.43	351.3	394.65	370.08	320.02	373.18
936004	326.82	362.89	356.46	347.47	367.99	399.04	402.19	354.47	451.5	291.32	378.46	417.29	427.75	378.4	381.59	366.54	402.48	362.82	342.1	344.6	302.16	321.29	434.43	339.22	307.49	389.5	347.19	347.8	371.38	351.25	338.66	373.11	347.39	399.37	363.29	319.12	359.76
937004	338.43	373	365.77	352.02	375.86	416.59	412.09	359.61	467	297.36	392.53	398.35	403.57	387.74	364.38	371.33	410.91	373.63	356.86	353.62	305.16	322.16	457	346.89	314.88	393.09	362.83	358.41	375.34	358.11	351.51	383.62	350.96	393.64	370.81	326.02	371.36
938004	345.22	378.26	376.49	360.54	377.38	423.93	422.65	368.8	475.33	301.72	386.02	407.79	413.82	384.23	389.67	383.15	420.38	378.6	354.69	358.03	311.47	323.8	454.95	356.3	320.17	398.38	361.46	359.75	376.47	367.21	362.03	388.69	358.7	397.12	377.53	330.6	381.09
939004	329.5	386.55	368.67	348.19	364.83	393.52	403.28	356.38	426	294.89	386.24	395.36	413.14	378.95	377.35	371.46	403.58	367.13	353.15	345.58	294.97	309.46	467.67	338.68	303.27	390.2	350.46	353.85	365.56	350.04	345.74	382.1	340.86	385.54	364.92	302.28	367.47
940004	334.9	376.81	374.86	354.43	370.88	413.84	398.12	358.97	482.17	295.04	389.23	406.36	397.75	382.81	378.45	374.76	411.5	364.9	342.49	348.01	302.12	316.34	439.6	339.3	308.92	402.05	358.59	353.11	370.67	352.64	346.22	382.71	344.93	397.05	367.69	315.14	367.54
941004	336.3	374.97	375.64	353.64	369.63	415.14	418.61	358.13	464.11	296.06	386.87	409.42	422.5	384.95	375.68	370.63	408.07	361.54	348.86	347.43	304.34	316.15	464.4	341.3	307.19	386.73	349.8	362.15	388	350.46	347.05	368.32	342.47	387.57	369.89	322.44	373.65
942004	337.6	390.62	366.94	351.97	363.17	411.2	412.18	356.38	468.67	299.5	385.44	377	416.53	381.45	377.79	364.59	412.15	370.35	350.92	347.57	308.7	325.78	407.33	341.45	310.86	389.31	356.94	356.93	376.11	353.08	347.51	371.52	348.96	399.06	368.96	319.58	371.84
943004	332.37	363.13	361.63	352.85	367.77	420.45	413.04	353.91	452.67	293.35	386.51	398.5	414	384	373.45	367.14	405.76	376.47	346.44	348.69	299.68	306.03	454.22	339.18	308.7	375.06	356.29	356.58	373.75	349.85	344.98	378.6	344.31	398.26	366.24	316.56	364.84
944004	344.24	381.97	370.82	356.72	381.61	408.7	409.49	365.5	432.23	299.1	382.25	413.44	408.56	378.8	385.82	378.94	413.95	363.48	348.26	350.59	308.85	325.5	443.5	344.33	313.5	400.98	357.34	357.68	370.35	356.68	349.3	378.02	351.43	395.22	369.4	322.85	380.75
945004	338.42	369.47	368.49	357.31	371.37	400.94	410.2	362.6	436.13	298.06	384.38	401.88	385	372.96	381.62	369.9	411.24	367.29	348.79	351.48	303.41	308.09	445.21	348.32	313.36	383.02	354.58	355.15	373.55	357.07	349.97	378.26	345.35	380.67	364.84	324.12	370.18
946004	335.49	382.87	362.08	354.94	373.3	414.93	407.45	364.62	459.18	296.93	392.53	404	416.36	378.29	388.44	373.25	411.92	371.65	346.92	355.04	298.95	319.52	464.83	341.41	310.95	385.1	357.66	360.1	379.71	357.31	348.6	385.67	347.82	403.83	373.27	314.26	371.99
947004	336.23	374.78	375.14	359.47	376.64	402.68	411.25	364.89	482.33	300.04	395.71	397.41	408	375.32	383.3	371.18	411.69	375.15	352.89	352.69	301.38	310.14	427	341.38	311.07	402.82	353.22	356.47	377.66	353.71	350.84	374.31	347.29	389.73	375.44	318.68	369.73
948004	332.81	371.21	362.22	351.8	360.37	426.72	408.82	362.91	492.2	295.06	392.03	377.7	441.71	370.67	379.98	379.83	406.91	374.71	344.92	342.86	304.9	321.13	449.11	339.01	309.56	379.86	362.72	353.66	380.41	356.81	341.43	380.46	342.45	389.54	369.03	322.05	361.57
949004	335.64	378.83	373.09	354.48	367.65	409.53	426.64	362.38	455.25	295.02	395.25	391	418.2	382.76	373.48	366.95	408.79	373.78	348.33	345.99	297.04	309.69	431	337.76	310.05	393.63	356.36	354.4	370.91	351.28	343.61	386.48	340.31	401.29	371.03	313.78	363.73
950004

## Sheet: Experiment 2
Time (ms)	Cell #1	Cell #2	Cell #3	Cell #4	Cell #5	Cell #6	Cell #7	Cell #8	Cell #9	Cell #10	Cell #11	Cell #12	Cell #13	Cell #14	Cell #15	Cell #16	Cell #17	Cell #18	Cell #19	Cell #20	Cell #21	Cell #22	Cell #23	Cell #24	Cell #25	Cell #26	Cell #27	Cell #28	Cell #29	Cell #30	Cell #31	Cell #32	Cell #33	Cell #34	Cell #35	Cell #36	Cell #37	Cell #38	Cell #39	Cell #40
4	331.61	320.39	357.57	316.41	353.77	336.99	332.66	347.42	342.33	331.75	332.19	333.2	326.07	348.01	334.16	338.07	339.19	362.84	327.84	319.6	336.26	372.31	367.35	315.42	329.51	355.53	337.64	328.33	360.69	352.39	339.99	350.85	341.58	342.7	347.58	351.77	347.39	333.94	347.22	351.37
1004	332.97	322.18	356.28	315.5	348.28	333.5	330.25	345.22	338.89	328.72	327.01	330.03	323.53	345.34	333.6	334.07	327.12	360.7	325.72	316.52	336.64	368.93	363.97	304.53	326.16	353.91	336.66	323.64	357.86	349.97	335.94	350.77	324.69	338.05	340.58	352.04	342.15	332.12	342.79	348.92
2004	332.55	315.89	354.76	313.2	348.81	335.29	327.75	342.55	339.61	328.15	329.1	332.36	322.75	344.66	333.1	337.34	330.8	356.24	328.22	320.42	340.63	367.71	365.63	308.63	326.58	352.14	336.94	325.63	355.92	349.95	337.46	350.07	331.6	341.7	341.08	348.24	343.63	332.99	344.37	345.76
3004	332.41	316.58	354.15	316.01	349.76	335.1	330.58	343.85	339.93	328.74	330.68	332.31	322.91	347.86	334.67	337.17	332.32	355.69	322.94	316.59	334.85	370.44	364.22	310.14	326.03	353.83	338.6	325.39	358.66	349.44	335.18	350.5	328.79	341.2	345.3	353.04	343.37	331.74	344.97	347.39
4004	336.12	323.49	361.99	319.01	354.44	340.33	334.41	347.78	350.42	335.42	334.44	340.43	326.2	352.55	337.64	341.85	335.12	360.36	329.44	322.44	343.36	369.04	370.16	316.43	335.85	359.74	343.69	330.16	361.4	355.98	339.68	354.98	334.24	347.49	347.69	357.08	348.62	339.07	353.09	353.19
5004	337.32	327.35	363.76	318.68	357.39	340.48	336.27	349.41	348	334.81	337.95	339.42	329.27	350.48	341.93	340.51	339.12	365.97	328.11	321.87	342.22	377.79	372.97	319.01	335.84	359.16	344.74	329.9	362.65	353.05	341.17	355.89	336.18	344.67	348.34	357.5	350.23	338.62	351.71	351.94
6004	334.83	314.35	356.96	313.79	351.34	335.42	328.6	343.15	342.95	327.13	331.25	335.22	322.14	343.06	335.47	336.3	334.23	353.04	324.44	320.25	338.13	376.52	364.89	310.73	327.59	352.89	336.55	326.16	358.72	347.96	335.01	349.83	330.53	341.52	344.77	349.7	344.99	334.07	343.97	345.67
7004	337.68	327.4	359.29	317.55	352.89	338.96	335.94	347.5	347.3	333.12	330.06	335.92	326.88	351.71	334.7	341.55	334.73	359.69	329.01	320.43	342.55	370	367.02	316.77	330.45	357.53	339.62	330.82	359.26	352.72	339.47	353.42	336.18	344.4	349.82	355.74	347.79	336.89	348.64	351.08
8004	332.68	320.22	355.8	310.4	349.03	332.87	326.73	340.81	344.29	328.53	330.2	332.82	320.52	343.18	330.36	333.52	325.98	350.72	320.54	310.4	336.94	363.5	362.31	310.49	325.54	349.98	334.2	322.33	354.4	346.5	332.63	346.24	329.62	340.89	342.85	349.63	341.41	334.82	346.19	346.26
9004	335.5	311.72	352.3	313.63	346.65	331.58	328.38	342.28	343.52	326.5	326.41	331.86	321.14	347.36	332.65	335.21	325.22	351.58	324.91	313.28	337.8	368.52	360.03	308.01	325.51	353.76	333.12	323.14	356.71	348.79	337.17	348.26	329.02	337.28	342.48	352.58	339.6	329.56	339.59	345.9
10004	333.91	326.75	355.19	319.27	354.16	338.72	334.41	349.8	346.12	331.2	334.03	339.96	327.38	348.56	335.23	339	333.53	356.29	327.07	315.23	340.61	364.88	370.7	316.79	330.09	358.77	337.98	328.12	361.32	353.67	340.54	350.5	330.05	346.5	351.93	354.02	348.65	336.23	350.17	351.16
11004	329.32	315.5	347.15	313.38	344.78	330.92	325.65	341.03	343.98	325.13	327.77	332.12	322.53	340.6	330.06	326.85	327.32	350.06	320.73	309.74	336.65	369.84	364.54	308.63	326.37	349.8	331.1	323.71	352.93	349.73	332.62	344	329.51	341.06	343.81	349.31	340.68	329.28	342.01	342.26
12004	337.1	318.96	353.64	316.48	351.62	335.97	327.89	344.49	342.44	328.25	332.16	336.27	323.98	344.43	332.82	337.46	329.59	356.61	324.51	313.74	337.07	366.98	362.34	312.31	328.75	356.01	336.9	324.34	356.76	353	336.65	350.27	326.57	341.11	345.08	351.31	347.84	338.55	346.64	348.67
13004	341.34	327.6	357.47	321.8	358.79	342.71	339.08	353.66	352.08	335.66	333.24	340.24	329.03	352.27	341.34	343.74	338.44	363.4	331.38	318.85	345.69	380.44	372.39	326.5	333.53	362.36	344.22	332.58	365.78	360.53	346.14	358.25	340.18	349.06	352.3	362.52	351.81	343.95	352.78	357.01
14004	342.55	320.34	354.79	316.49	356.54	338.47	333.41	348.39	345.98	329.94	333.75	339.86	329.22	355.3	336.07	338.98	339.94	359.36	327.96	317.06	344.65	368.82	367.74	318.32	330.61	359.78	338.86	329.69	359.83	357.02	339.56	351.13	333.36	349.01	352.3	360.08	347.77	337.6	350.39	351.19
15004	333.11	322.22	355.88	316.14	352.98	335.28	328.76	343.81	340.66	324.22	327.95	335.24	323.67	348.85	332.76	337.7	329.73	353.96	323.27	314.86	338.07	374.44	365.32	315.48	326.37	354.52	336.75	326.19	355.78	349.48	334.52	344.67	331.08	342.86	348.5	354.38	343.96	336.14	347.67	346.57
16004	337.07	317.91	350.36	314.35	352.36	333.9	329.61	342.49	338.34	325.98	325.19	334.44	324.1	346.07	330.84	334.12	332.72	356.57	322.65	311.06	336.22	370.46	360.99	310.26	324.29	352.37	333.78	327.27	354.66	349.16	335.49	346.22	337.77	342.89	348.76	354.01	343	334.52	343.57	347.24
17004	329.75	312.03	346.99	310.01	342.8	331.43	324.5	338.85	343.11	321.07	323.82	330.15	318.8	341.72	328.54	332.13	333.53	348.66	319.09	305.27	333.77	361.83	357.28	304.7	320.3	347.33	328.54	321.92	350.46	344.21	331.37	342.72	328.22	339.49	340.21	350.51	338.53	326.74	338.64	341.93
18004	335.97	317.11	352.46	316.83	352.11	335.07	330.52	343.71	338.97	322.94	327.36	334.16	323.49	345.52	330.25	334.29	327.98	350.36	322.39	311.76	335.18	366.07	360.87	313.26	327.21	353.47	331.72	328.69	353.35	349.43	336.35	344.26	332.65	344.5	345.88	353.58	345.99	334.44	344.1	346.42
19004	335.76	314.52	349.95	316.6	352.19	333.34	327.24	341.89	342.66	324.68	327.8	333.41	322.39	346.16	329.9	333.79	328.63	353.39	320.52	309.85	338.85	361.58	361.18	311.79	325.03	354.27	334.92	326.29	355.16	347.05	334.17	343.3	325.91	342.16	345.66	351.07	342.69	331.97	342.41	344.27
20004	338.54	317.46	352.61	316.81	354.92	333.51	329.43	343.49	342.32	324.28	325.05	331.89	321.83	345.81	329.66	332.75	334.21	348.96	321.18	312.35	338.53	376.83	360.34	317.39	322.71	351.7	330.69	323.95	354.68	348	332.78	346.37	318.67	341.66	343.57	351.33	344.01	336.82	343.92	345.72
21004	332.59	320.79	357.33	318.53	355.65	338.81	332.45	347.14	346.93	328.02	332.17	335.57	325.79	354.28	330.91	335.26	334.6	358.6	323.62	313.9	337.29	367.76	363.72	317.84	328.35	358.15	335.36	329.47	358.85	349.09	338.72	347.48	337.31	347.68	347.94	357.8	347.57	338.69	349.16	348.01
22004	330.27	311.4	348.3	309.21	342.8	327.18	322.8	336.85	335.5	319.5	323.39	326.83	316.94	335.38	322.91	329.9	321.22	340.73	314.14	307.28	330.03	364.18	351.35	313.3	315.74	345.09	322.03	319.55	348.74	341.76	330.15	340.94	322.65	338.87	337.92	343.72	336.42	327.01	337.16	339.57
23004	337.42	324.83	359.26	320.49	352.9	336.03	333.99	349.31	343	329.57	330.3	335.55	325.78	348.35	338.13	337.54	333.67	357.21	328.87	322.22	342.26	373.11	364.98	317.59	324.77	357.26	336.94	330.57	358.28	350.41	336.87	349.46	341.63	349.94	349.74	358.88	346.99	336.92	349.72	351.53
24004	334.45	314.96	358.28	317.38	353.13	337.83	331.7	346.36	345.98	325.47	331.5	334.63	323.67	347.52	334.62	333.7	326.18	361.45	322.86	315.77	337.38	373.24	364.55	311.76	325.39	356.23	332.43	326.95	356.34	346.25	335.6	346.2	330.18	345.04	346.84	355.54	344.01	331.96	346.19	349.08
25004	333.81	318.81	358.68	319.1	354.82	338.37	334.44	344.81	344.29	326.56	331.98	337.07	326.29	351.22	336.72	340.35	333.09	356.99	324.3	319.39	335.92	372.47	364.71	317.16	327.92	357.58	334.69	326.52	357.39	348.05	337.21	349.53	331.73	348.98	349.06	356.99	345.25	335.98	346.78	351.77
26004	337.76	315.3	354.93	317.28	353.1	336.58	328.2	343.59	345.91	325.44	327.15	335.14	321.98	345.4	332.1	333.89	325.83	361.16	322.43	312.86	335.94	370.51	362.55	311.44	325.12	353.05	330.57	325.6	355.5	344.56	332.86	345.6	326.09	343.49	344.76	353.52	346.27	332.63	343.79	345.37
27004	334.58	317.64	354.72	319.19	354.25	335.11	329	344.6	344.18	324.11	331.46	335.13	323.83	345.79	333.94	340.97	330.38	358.84	323.63	318.32	337.22	371.82	361.87	319.05	327.17	354.78	334.43	328.42	356.02	346.87	336.31	349.65	330.68	346.88	347.57	360.24	345.23	332.57	347.07	349.56
28004	340.97	326.67	361.26	322.33	359.26	340.17	334.02	348.49	346.22	330.05	331.95	337.1	326.1	350.79	334.28	342.43	329.99	362.08	329.34	316.74	342.07	368.4	366.32	324.7	329.6	358.45	338.51	331.84	359.08	351.02	340.41	352.05	341.02	346.09	348.77	360.07	344.81	340.58	348.11	352.56
29004	338.93	322.21	358.56	319.68	355.79	340.05	335.6	346.12	343.81	326.43	330.87	335.92	329.41	347.52	335.92	345.34	325.38	359.04	325.34	317.77	336.79	378.52	362.87	319.71	328.69	357.43	335.91	329.62	359.45	348.77	337.4	349.44	339.62	347.89	348.86	359.26	346.81	340.95	348.55	348.83
30004	330.53	315.06	354.32	314.78	349.99	334.05	328.27	343.42	338.39	321.99	326.01	330.12	322.96	337.64	328.11	334.71	323.53	347.15	322.51	317.45	333.31	370.89	359.44	308.63	322.56	350.35	330.24	324.83	354.22	343.32	332.04	345.48	337.29	342.46	341.78	350.81	341.32	334.28	340.91	346.36
31004	343.61	321.36	359.63	318.97	358.8	340.13	333.85	348.12	346.45	328.58	328.97	336.85	327.84	348.12	334.44	342.06	331.55	361.92	325.87	321.42	338.19	366.97	364.39	317.69	328.79	355.2	332.79	331.52	360.71	346.96	338.52	349.13	334.34	351.62	351.11	359.21	344.47	337.83	348.4	350.11
32004	333.63	316.4	358.74	320.44	352	337.66	328.18	343.08	340.96	323.22	326.91	334.41	322.1	341.94	330.26	339.28	324.84	353.11	325.01	317.06	337.61	366.2	359.63	313.71	323.86	349.26	332.28	323.65	355.83	342.08	332.22	345.22	338.05	346.66	345.97	353.68	343.51	335.8	342.93	346.14
33004	342.86	321.93	359.23	317.99	358.24	341.66	332.19	346.12	344.81	326.59	327.66	336.15	327.02	351.09	331.85	337.32	328.33	359.47	326.39	318.82	341.05	373.02	363.88	316.24	328.61	355.46	333.57	328.93	359.95	346.8	342.63	349.71	335.33	349.86	351.11	359.79	347.68	339.78	346.24	350.61
34004	333.93	313.9	353.17	316.38	348.82	335.21	324.62	343.57	340.12	323.83	328.47	331.58	321.21	341.45	331.97	333.33	329.03	352.88	324.02	313.99	330.89	361.89	358.52	312.49	326.45	347.94	331.03	323.2	355.66	343.33	336.37	346.66	330.78	343.33	343.92	353.54	340.45	334.32	342.54	347.57
35004	342.9	320.13	358.44	318.94	356.72	340.29	330.45	347.66	343.92	329.09	330.36	337.67	328.11	347.04	333.13	344.43	327.26	362.72	329.23	318.42	340.22	373.88	362.9	315.31	330.18	356.68	333.6	331.57	362.47	347.38	340.39	351.75	337.97	352.78	352.76	359.21	348.68	340.94	347.8	353.15
36004	337.43	321.12	353.01	316.26	355.09	338.68	330.09	344.06	344.01	325.61	330.52	335.27	325.34	347.23	330.63	343.53	328.33	351.52	323.82	319.26	335.74	367.34	359.58	315.05	328.21	354.73	331.38	328.64	359.37	346.25	338.19	348.71	334.49	348.77	347.92	355.83	344.95	336.98	345.04	350.52
37004	338.72	323.71	355.26	318.91	358.5	340.97	332.77	349.01	348.58	330.37	332.32	337.17	325.48	343.46	333.95	339.18	333.04	352.41	326.99	318.38	339.21	380.62	364.4	316.61	332.11	357.09	333.32	333.44	360.84	350.55	339.54	349.25	345.95	351.42	349.21	358.02	348.64	342.53	350.11	353.08
38004	334.74	320.29	352.95	314.48	351.55	335.67	326.08	341.69	343.78	325.77	328.51	331.94	322.72	339.31	329.44	337.27	332.58	350.32	320.46	315.26	333.88	372.66	357.64	314.79	322.6	347.92	327.58	326.86	354.56	345.37	336.45	344.87	331.9	346.59	345.12	354.38	342.73	337.87	344.86	347.89
39004	344.55	328.64	362.29	320.05	361.36	340.98	334.62	348.64	347.2	331.93	333.12	337.23	327.08	350.79	336.8	338.77	334.04	360.24	326.77	318.25	341.99	381.85	368.65	317.67	330.42	358.67	336.39	333.45	363.71	352.71	341.87	351.49	336.31	354.63	351.04	357.72	348.77	344.03	350.93	354.76
40004	338.84	321.29	358.81	317.76	360.89	337.68	328.96	344.24	344.82	328.26	329.59	331.75	322.09	343.2	332.85	336.94	334.01	357.12	323.66	309.95	338	365.34	362.11	314.79	327.28	352.67	331.25	328.18	356.25	349.26	338.31	346.56	333.67	350.48	349.5	351.69	344.77	339.08	344.95	351
41004	335.11	314.27	353.41	312.65	353.01	332.69	325.46	336.81	335.53	325.12	325.43	328.4	319.69	338.95	326.24	331.69	320.89	344.49	318.07	307.45	332.69	365.91	356.45	305.48	320.95	347.72	327.56	324.78	354.87	340.78	332.33	339.67	324.88	344.64	344	348.35	339.54	334.95	340.21	341.75
42004	347.3	321.96	357.69	319	361.69	338.07	332.21	343.31	345.98	328.82	328.76	334.89	325.23	348.47	333.54	337.33	335.66	350.27	327.27	316.18	344	373.23	361.99	316.81	327.34	353.89	332.13	330.56	356.47	346.91	339.03	347.11	336.83	348.42	348.47	352.22	344.08	340.23	349.27	348.42
43004	340.88	329.32	360.96	319.8	358.31	341.26	332.66	346.52	346.89	332.61	332.86	336.39	326.94	349.04	334.66	339.95	336.63	356.85	329.02	318.79	343.7	371.93	364.75	318.91	329.44	353.82	333.22	331.55	361.46	350.25	340.22	351.48	332.98	352.44	348.72	357.94	349.82	343.96	350.08	350.4
44004	341.93	320.94	355.8	320.78	359.19	341.01	335.12	346.81	352.13	332.81	335.14	333.41	327.43	348.72	334.82	338.2	340.29	355.53	327.11	318.63	341.94	369.69	367.81	315.52	327.99	356.31	334.94	333.67	365.69	351.6	344.14	347.81	330.7	349.32	350.96	357.08	348.73	344.09	349.87	352.05
45004	344.84	327.8	358.38	322.11	360.65	340.07	335.93	349.39	357.48	335.04	335.86	336.66	327.61	349.33	339.18	341.08	334.13	357.62	329.55	320.71	344.99	377.21	368.24	322.85	330.36	357.97	333.72	330.94	364.22	351.32	346.35	353.76	343.99	352.14	352.86	360.66	352.57	347.5	349.77	354.99
46004	335	323.76	356.43	318.19	354.71	339.7	333.53	342.59	346.81	330.2	335.36	333.22	324.98	343.24	328.87	337.61	329.88	353.3	321.65	309.24	337.4	370.75	360.91	313.46	326.36	353.72	329.85	328.91	357.64	346.18	340.03	348.72	333.66	348.93	344.2	351.41	346.69	342.19	346.63	348.7
47004	338.17	325.5	356.54	315.3	353.58	337.56	331.66	341.28	342.45	330.42	333.76	335.01	324.21	338.58	333.38	337.1	329.11	356.8	326.33	315.16	335.64	370.95	361.26	309.14	324.59	354.58	330.8	328.3	358.01	349.08	338.41	347.33	331.51	347.78	344.81	352.29	345.81	344.76	348.72	349.09
48004	340.88	328.6	359.67	320.7	357.23	340.57	334.86	343.63	348.9	332.28	338.21	335.82	327.74	346.13	334.83	339.72	331.47	354.09	325.4	313.37	339.49	373.87	363	317.76	329.27	355.06	333.85	330.34	358.68	349.87	340.54	350.11	334.67	348.91	348.52	354.12	348.36	345.28	351.72	350.42
49004	336.2	326.04	354.04	315.62	348.14	333.78	328.48	339.86	341.44	325.67	330.54	331.3	320.83	339.42	330.2	335.08	330.5	344.66	322.49	309.71	332.7	372.02	359.14	307.64	322.48	350.28	326.95	325.08	354	343.05	337.12	344.66	330.32	345.02	342.23	349.93	342.93	339.54	343.61	345.56
50004	342.78	328.13	356.45	317.41	351.27	336.92	331.7	341.71	347.36	329.64	335.35	334.26	325.23	349.03	335.14	334.31	335.29	355.27	323.43	314.53	336.42	380.42	361.1	308.59	328.05	354.52	329.64	328.48	356.06	347.15	336.64	350.96	337.92	348.68	345.78	352.92	344.21	340.82	350.04	349.55
51004	334.44	314.09	353.96	316.37	349.12	335.13	328.9	340.77	342.87	325.6	336.75	333.2	324.6	342.41	328.55	333.83	331.93	349.17	321.51	310.51	333.22	371.27	358.67	312.52	321.61	350.98	324.89	323.06	354.21	342.04	335.42	343.58	330.17	346.09	342.9	348.61	343.31	335.47	346.4	345.51
52004	338.51	318.55	354.64	320.43	352.92	338.02	331.04	343.34	343.28	330.01	333.16	338.17	324.88	344.47	332.82	335.93	328.78	355.43	322.95	315.47	337.92	366.9	363.45	317.91	326.81	357.65	330.28	328.49	355.37	345.44	338.88	348.15	330.86	350.41	344.88	352.65	345.28	338.53	355.38	348.7
53004	345.88	324.41	363.67	323.52	359.01	344.48	336.27	349.38	348.08	335.28	342.16	340.46	331.52	349.18	342.5	347.86	338.03	351.78	328.2	318.97	341.9	373.15	368.51	321.88	336.68	363.02	333.92	335.38	361.09	348.4	344.17	354.08	339.75	355.8	354.49	358.74	354.26	346.52	360.41	351.46
54004	338.87	319.97	364.39	323.31	355.29	338.12	333.7	345.03	348.97	330.65	338.91	337.36	327.95	347.53	336.68	340.86	333.01	352.66	327.18	320.2	339.05	372.43	364.38	318.39	328.85	358.23	332.72	329.38	360.74	348.14	339.48	352.91	339.18	352.52	351	355.65	348.69	343.6	356.29	349.09
55004	341.18	314.67	365.91	319.27	352.55	339.77	334.15	346.88	346.79	331.59	332.14	337.17	326.73	348.32	336.99	340.39	331.86	353.32	324.44	316.59	338.23	375.51	365.59	313.74	329.75	359.53	332.02	330.11	360	346.75	341.6	348.57	329.44	349.38	347.69	352.21	347.1	344.3	354.68	350.87
56004	341.46	317.7	363.31	320.32	351.43	336.47	332.09	344.87	345.59	328.77	335.65	337.46	325.69	346.12	333.27	336.17	332.84	352.25	320.46	314.16	334.78	370.18	364.18	311.72	327.64	355.14	326.65	328.01	356.83	343.92	334.02	347.01	331.32	346.22	344.5	353.04	346.27	338.65	351.97	348.24
57004	342.31	324.64	372.52	323.35	356.22	341.9	336.36	347.38	346.44	332.88	340.14	343.32	331.57	352.13	341.37	342.72	344.73	363.02	323.71	319.69	342.14	379.37	371.24	316.47	334.17	362.26	334.23	334.56	362.03	349.51	341.26	354.29	343.08	355.35	351.03	355.01	354.05	348.98	357.07	355.33
58004	346.08	318.32	369.69	319.58	349.43	337.69	333.16	342.61	344.65	330.47	336.64	340.88	326.35	349.11	333.24	336.95	337.53	355.74	321.18	315.57	337.28	370.24	364.23	314.3	329.06	355.34	329.04	329.08	360.33	344.74	336.17	345.19	335.13	349.9	348.1	350.25	345.98	342.18	350.78	353.36
59004	346.88	320.1	381.11	323.77	354.11	343.12	336.13	348.94	346.82	333.97	339.82	343.22	327.56	350.84	340.48	346.47	338.42	352.61	327.13	318.61	341.33	376.93	368.98	316.11	336.08	360.04	333.55	332.34	362.1	348.53	340.79	351.51	334.74	351.59	350.3	356.77	348.78	345.41	354.28	354.78
60004	342.96	322.03	375.82	325.11	355.31	339.67	336.34	345.25	347.31	330.73	339.42	340.43	328.25	348.4	335.17	342.21	333.52	355.68	326.09	316.21	341.34	378.46	369.6	320.37	333.75	359.97	334.14	330.88	360.7	347.83	338.44	351.59	338.16	351.26	349.9	354.22	350.76	343.87	353.22	354.3
61004	340.85	321.96	372.95	322.91	350.38	338.46	334.36	344.55	342.15	330.7	341.65	339.82	325.92	348.97	335.18	341.75	336.29	355.75	324.99	315.2	337.13	372.76	367.21	315.86	330.17	358.9	330.44	329.75	361.28	346.46	339.39	349.74	336.11	348.28	348.3	352.16	347.8	340.42	351.74	352.32
62004	342.93	315.2	370.59	318.57	348.03	337.67	333.77	342.29	344.81	326.98	338.72	339.2	325.19	341.89	335.14	340.33	335.2	349.14	319.17	314.19	338.5	372.08	365.39	314.13	328.99	352.15	326.38	329.57	355.88	344.1	335.5	346.23	325.3	345.78	345.97	350.49	345.89	337.17	349.52	349.8
63004	344.54	323.18	371.49	323.29	351.86	338.08	334.51	342.89	347.33	329.3	339.93	339.7	327.36	347.15	336.4	344.83	333.75	353.7	323.1	316.07	340.27	374.12	366.53	319.89	329.05	356.14	332.7	327.68	359.24	347.55	337.66	349.47	334.56	348.82	350.24	354.01	346.89	344.07	352.87	353.52
64004	331.68	313.19	358.4	315.86	341.22	330.13	325.62	335.07	340.48	322.3	331.69	332.18	319.81	341.82	327.88	334.38	327.56	345.8	316.29	309.13	332.43	369.99	355.79	305.97	319.81	347.46	321.56	318.68	352.35	339.44	330.35	340.5	328.83	339.31	341.01	341.51	338.35	331.56	341.99	345
65004	344.09	324.54	367.87	323.5	356.99	338.38	333.65	343.79	348.44	332.21	339.97	342.93	331.26	349.98	341.25	341.75	338.11	358.34	325.48	318.61	343.93	372.7	369.53	320.59	331.9	358.17	331.85	327.56	360.15	347.91	338.98	349.86	336.44	349.65	347.92	353.97	348.47	342.39	351.33	353.49
66004	337.85	328.41	363.37	322.17	353.2	337.87	332.49	342.07	344.09	328.84	338.92	339.64	325.86	344.28	335.56	338.34	331.34	350.42	318.28	317.13	338.77	370.37	366.47	315.98	328.57	355.12	329.61	328.32	359.03	345.1	337.97	346.36	334.38	345.38	345.73	350.5	345.61	335.33	350.13	351.81
67004	338.58	329.48	367.76	320.34	352.1	336.23	332.71	344.02	342.7	329.97	341.61	340.3	327.15	347.11	338.66	339.84	331.24	347.78	323.21	315.13	338.33	369.43	365.05	314.03	326.99	354.6	330.57	329.51	360.25	343.87	336.03	345.99	332.23	345.06	347.5	350.13	348.99	337.76	349.04	352.17
68004	338.43	321.53	359.82	318.64	348.46	334.46	330.84	338.67	342.18	327.89	337.43	335.79	322.41	343.92	336.77	331.8	322.36	346.72	320.3	313.16	335.63	371.21	363.7	303.18	325.74	350.89	327.78	326.34	356.54	344.8	334.52	340.62	338.15	341.85	344.05	348.77	340.63	335.87	343.11	349.25
69004	333.87	315.36	356.43	315.55	347.8	333.05	329.64	336.8	341.16	326.11	336.23	335.99	320.99	337.9	332.58	333.4	325.93	346.05	320.83	312.04	336.73	361.89	359.75	309.34	324.29	349.62	324.16	322.22	354.79	341.4	332.28	339.77	327.44	339.22	342.75	345.08	339.52	337.38	343.51	344.87
70004	333.42	323.71	358.21	320.57	352.23	335.32	330.03	336.64	342.69	328.23	338.5	334.79	323.43	344.21	337.28	334.95	331.19	345.15	320.51	312.95	335.86	369.82	361.78	311.89	324.83	350.66	325.46	325.65	353.83	342.64	332.77	340.96	325.76	340.93	343.07	349.04	342.79	335.79	344.64	348.31
71004	337.35	321.31	359.91	320.48	351.7	337.46	331.15	340.56	343.27	330.55	338.36	337.34	325.12	347.11	336.34	337.44	328.53	352.64	318.83	316.43	336.26	369.42	363.59	312.12	326.39	353.19	328.87	326.53	359.81	343.97	335.03	344.22	329.23	341.99	347.4	349.81	346.55	337.3	346.38	350.1
72004	338.69	325.98	357.74	316.58	348.29	334.87	329.68	340.27	338.31	328.08	339.06	334.96	322.09	348.93	332.96	333.96	328.47	348.17	319.58	315.16	334.35	365.73	362.45	310.12	324.51	347.93	326.39	325.29	357.06	340.58	335.15	340.79	329.63	342.56	341.32	350.03	341.4	335.96	343.22	347.4
73004	339.33	324.13	362.11	323.86	354.66	339.85	334.05	343.37	347.54	334.44	342.13	337.57	325.26	346.62	336.22	339.74	333.86	354.77	320.14	317.69	337.6	369.43	365.64	313.49	328.27	353.21	325.77	326.48	359.33	347.96	341.11	345.53	327.37	345.6	346.88	353.71	345.31	337.55	345.79	354.13
74004	339.82	322.31	359.92	319.29	350.21	335.79	330.82	341.26	340.69	333.74	335.34	336	322.71	346.22	336.14	333.06	322.74	349.23	318.75	313.85	336.06	365.84	363.9	312.79	324.57	348.71	326.03	322.54	359.86	346.02	343.37	342.15	327.57	342.6	344.75	349.02	340.98	339.35	343.12	347.59
75004	337.79	325.84	361.01	319.96	353.09	338.26	329.74	339.9	346.06	333.72	334.89	337.53	323.33	348.36	334.42	335.85	333.07	350.81	319.66	315.45	337.78	366.07	362.92	309.34	322.55	349.02	325.36	324.92	360.13	346.99	344.47	343.57	331.77	341.12	345.65	346.4	342.3	335.33	343.21	348.47
76004	337.11	322.46	360.22	321.14	351.69	336.37	327.64	338.05	347.46	330.83	338.13	337.71	322.66	345.43	332.19	336.14	322.69	345.52	315.24	313.89	335.75	362.34	358.29	310.32	323.1	349.52	325.71	323.83	356.41	344.46	345.9	340.82	327.31	343.4	342.46	346.04	341.63	333.35	340.89	349.23
77004	340.41	323.97	365.44	322.58	356.76	339.3	333.16	342.66	351.16	337.69	338.85	340.37	325.76	355.85	336.31	339.35	330.47	353.96	323.36	315.98	339.81	370.95	363.69	318.49	326.38	352.94	329.59	327.84	364.31	348.82	348.93	346.17	335.19	343.91	349.06	352.28	346.93	336.93	347.69	355.77
78004	340.16	318.23	363.16	320.25	351.81	335.53	329.66	340.65	340.94	334.4	333.17	338.38	324.07	348.2	334.75	333.33	326.43	351.17	318.7	316.85	336.99	359.46	360.1	310.31	324.44	349.2	326.46	325.43	358.69	348.04	344.65	341.07	329.94	343.64	345.18	347.67	341.26	335.4	345.1	350.4
79004	344.86	327.93	366.2	324.05	353.71	339.02	332.39	345.29	348.1	339.18	341.28	342.76	328.87	350.44	336.42	343.19	332.57	362.8	324.22	321.85	342.15	374.37	363.9	318.07	328.24	353.16	331.1	329.09	364.78	349.26	345.26	344.48	332.65	348.24	348.61	353.94	346.97	339.49	349.84	354.18
80004	336.5	320.21	360.53	320.63	349.47	335.24	328.82	340.71	342.65	335.49	334.51	335.77	324.05	350.56	333.43	334.94	325.81	353.93	319.24	309.45	334.07	363.84	358.42	308.09	321.87	347.2	324.11	323	356.61	346	338.58	342.7	329.12	342.49	344.63	348.27	339.48	338.17	342.24	347.81
81004	340.4	322.67	361.97	318.59	349.37	334.49	327.89	339.71	341.32	334.15	333.78	336.11	323.31	346.9	334.7	334.83	323.4	353.94	321.68	313.23	333.51	367.14	356.59	307.29	320.77	349.28	324.34	323.51	356.68	342.35	338.98	345.09	327.37	338.62	342.51	347.51	340.39	334.83	341.55	347.18
82004	346.35	333.9	370.27	324.76	360.44	341.6	337.29	345.55	346.41	344.32	337.64	341.71	330.59	355.47	341.17	340.55	327.95	357.93	326.13	322.04	340.47	367.01	366.73	315.93	328.63	358.4	332.88	330.77	364.55	352.02	342.04	351	332.01	346.35	350.42	357.6	347.1	340.99	346.1	356.26
83004	341.56	330.62	367.68	325.63	356.43	339.67	334.71	343.42	347.95	345.01	339.99	340.83	329.72	347.93	341.58	345.17	332.08	353.98	321.6	316.91	337.24	375.24	366.37	316.6	326.48	355.25	330.98	328.33	363.99	350.21	343.55	350.28	345.12	346.68	351.84	356.67	350.47	340.77	348.55	353.93
84004	336.44	319.05	360.88	317.14	352.39	336.64	330.17	338.27	342.23	341.8	337.83	336.3	324.54	345.34	333.37	333.95	325.27	350.48	320.52	311.39	334.41	365.42	357.43	312.61	321.81	348.42	324.75	323.48	354.29	346.1	338.1	344.58	334.43	342.17	345.04	349.99	343.23	335.82	342.86	346.76
85004	340.97	318.38	365.38	318.44	353.21	337.94	331.02	341.74	343.95	341.73	338.71	336.47	326.76	347.58	337.05	339.17	330.1	351.47	320.61	315.43	334.21	360.34	357.63	315.51	324.56	352.01	330.31	324.99	358.7	346.53	339.51	343.73	329.46	339.66	346.15	352.28	344.87	337.19	343.22	348.6
86004	342.51	322.17	366.52	321.57	351.53	338.46	331.95	344.56	341.49	344.31	338.64	338.35	327.26	347.44	338.49	339.41	331.92	351.1	324.04	315.46	337.36	371.85	360.77	315.02	327.66	351.87	331.64	326.48	360.24	349.11	342.58	346.99	328.15	345.56	347.55	356.47	346.57	339.54	345.84	351.96
87004	337.75	322.25	364.13	319.65	355.59	337.87	333.09	345.96	345.06	345.69	339.45	338.38	328.8	347.31	339	339.93	328.46	354.36	321.37	317.18	333.95	367.18	362.23	315.81	328.2	354.53	330.76	325.69	362.22	345.76	340	345.77	341.32	345.55	345.61	358.61	347.81	340.71	348.07	350.04
88004	335.58	317.02	359.91	315.81	347.86	334.46	327.73	339.06	340.18	340.48	335.37	334.11	320.67	340.63	328	332.77	324.68	344.83	320.19	314.45	332.45	364.19	356.97	307.94	320.9	350.03	325.65	323.16	353.44	341.52	335.4	338.5	333.61	337.64	341.88	349.48	339.01	332.03	339.55	344.63
89004	342.13	315.8	367.45	325.19	355.22	340.62	336	344.92	344.86	346.89	341.53	340.92	328.34	348.29	339.15	342.49	332.16	354.59	322.94	317.28	338.51	367.35	360.7	315.61	330.51	358.18	334.37	328.06	362.89	351.38	340.42	350.66	335.39	344.11	348.33	356.45	348.43	343.68	348.75	352.64
90004	340.43	321.5	362.52	324.48	352.87	336.27	331.95	341.82	341	341.51	337.86	336.7	323.84	346.16	337.44	336.41	326.49	347.06	320.28	310.99	334.52	361.04	358.3	310.7	322.9	353.38	327.16	324.06	354.98	343.95	337.42	343.56	330.95	339.68	345.36	355.24	344.58	332.78	344.1	345.38
91004	344.26	327.16	367.6	328.85	357.07	341.06	337.67	348.82	351.18	347.66	343.4	343.21	328.9	351.26	341.53	342.01	336.84	357.62	329.22	316.88	338.77	369.17	363.69	316.95	327.25	360.63	331.76	331.38	365.35	351.1	343.96	350.66	334.89	348.57	351.6	358.1	352.6	344.79	349.19	354.02
92004	343.83	320.94	368.95	327.21	351.97	338.78	334.61	345.18	346.36	347.83	339.5	340.58	324.94	344.75	335.14	338.91	327.4	353.27	323.54	317	335.17	364.58	359.01	315.15	328.38	357.27	330.4	325.69	361.68	348.64	341.63	344.68	337.91	346.11	351.22	357.88	350.34	337.25	345.5	354.11
93004	339.16	321.31	365.82	323.27	348.31	333.88	327.78	344.47	341.5	345.85	334.62	335.41	321.9	342.59	328.99	335.13	320.74	348.26	319.16	313.24	330.52	355.43	353.98	313.42	320.57	349.4	325.06	324.57	353.8	345.19	336.91	338.23	326.49	340.36	342.99	350.76	342.48	333.17	342.07	348.38
94004	336.89	318.28	362	322.12	348.08	334.28	328.88	342.52	340.77	345.71	332.83	336.52	322.27	344.72	332.21	334.47	331.45	343.54	321.16	312.68	328.06	357.97	356.32	312.9	319.34	352.3	328.95	324	353.64	344.72	337.88	344.94	327	339.42	344.46	352.06	344.67	332.66	343.21	346.45
95004	339.49	323.72	360.34	323.24	352.71	335.44	331.01	344.19	344.11	344.56	332.02	336.59	321.95	342.5	332.86	335.59	328.11	352.54	321.91	313.81	330.81	355.72	357.72	310.82	322.66	352.96	328.53	326.5	357.19	347.32	337.65	340.18	334.07	343.27	345.18	351.19	348.06	333.49	343.94	348.59
96004	342.28	318.56	369.25	322.57	352.45	336.47	333.98	342.32	349.68	346.12	333.6	337.99	326.05	346.45	332.21	337.88	327.22	351.87	323.9	317.38	332.59	369.15	360.05	312.31	322.17	354.14	327.58	327.18	356.37	345.61	337.37	340.82	334.3	344.73	348.99	351.16	347.91	336.78	345.52	349.15
97004	342.38	320.62	365.22	321.36	356.01	336.58	332.24	345.58	343.97	347.91	334.48	339.77	323.25	344.03	333.96	336.76	325.17	352.43	323.17	315.16	332.63	371.8	358.87	314.22	325.59	354.31	327.36	325.69	357.93	345.76	340.61	342.07	332.24	345.04	349.1	354.37	350.13	336.15	342.45	350.36
98004	341.2	330.44	364.77	325.36	357.01	336.72	333.17	344.81	346.23	350.8	334.38	338.29	325.49	342.11	334.62	339.83	324.77	353.93	326.61	318.41	334.8	368.78	364.34	317.99	325.1	354.81	331.99	327.97	358.33	346.3	339.99	343.95	334.31	345.46	346.74	356.19	349.26	335.44	343.22	350.51
99004	336.62	326.32	367.26	323.74	357.28	337.45	334.77	345.48	348.95	349.47	329.2	339.25	323.75	343.13	333.05	337.36	331.48	351.86	321.47	315.54	329.85	371.38	360.34	315.48	327.74	356.75	331.14	325.3	358.4	348.83	338.25	342.9	335.13	343.63	347.32	356.52	345.28	338.17	342.07	351.25
100004	344.22	326.17	369.4	326.05	362.38	340.47	336	347.71	351.9	355.37	337.43	340.2	329.57	347.97	339.31	341.87	333.41	354.5	324.79	320.41	334.22	367.27	363.32	321.27	331.19	357.18	335.94	332.33	362.37	350.15	340.37	347.29	334.98	348.95	353.32	361.33	348.06	342.29	346.84	354.66
101004	338.76	322.86	361.37	318.42	351.95	333.41	328.85	340.07	339.9	346.85	330.8	336.47	321.92	341.83	331.17	333.88	327.5	351.34	322.34	311.33	329.1	361.07	357.94	311.44	323.36	349.15	324.52	322.65	354.63	341.78	332.53	341.29	335.79	341.84	343.7	350.19	342.98	335.22	339.6	346.74
102004	336.38	317.08	361.23	320.05	354.06	334.66	329.57	340.43	343.62	348.49	333.31	338.76	322.5	343.28	334.63	335.43	321.5	347.51	321.15	315.06	327.6	365.97	357.44	313.16	322.16	350.81	327.24	324.46	356.26	347.8	334.29	341.79	330.42	343.06	348.41	351.91	343.29	337.94	342.27	346.07
103004	344.19	319.65	362.91	323.24	358.04	337.89	330.55	342.44	340.64	353.56	332.98	338.65	323.72	343.46	332.51	338.59	329.66	357.13	325.85	318.37	334.73	363.45	359.6	315.18	324.47	353.58	331.64	328.1	360.12	346.5	335.83	341.6	340.21	344.15	350.49	356.75	345.78	336.12	343.64	351.03
104004	341.17	321.83	361.93	323.59	356.21	336.67	331.53	339.44	341.03	351.14	331.45	335.58	324.59	339.49	333.84	334.99	325.3	354.19	325.93	313.86	330.23	361.35	360.11	316.9	323.95	350.9	331.11	325.89	359.61	343.41	333.19	338.67	332.09	344.74	347.84	355.28	342.96	336.01	341.92	347.81
105004	341.88	323.1	356.28	321.43	354.87	335.62	328.92	340.97	340.68	352.24	333.48	337.11	323.3	340.05	328.52	334.31	324.17	353.63	323.08	316.23	329.83	360.59	355.34	312.8	325.25	352.37	329.09	326.86	357.2	340.62	332.11	339.91	336.17	343.74	350.2	353.6	345.69	338.4	339.31	347.94
106004	340.94	323.31	361	320.85	355.15	337.51	329.58	342.29	342.73	351.07	333.63	336.79	322.4	340.12	332.52	341.13	326.43	348.1	325.8	316.26	332.29	367.37	360.08	315.7	324.75	349.89	332.31	326.74	359.04	343.99	334	342.24	336.58	343.01	350.39	356.44	344.79	337.02	343.65	350.87
107004	352.01	333.88	366.38	328.97	362.59	342.6	339.49	348.31	351.99	357.79	339.28	341.88	330.64	351.87	341.75	347.14	338.53	362.2	333.31	323.54	337.3	371	367.2	326.67	332.93	359.77	339.24	334.96	364.97	352.98	339.61	349.93	346.21	351.41	354.32	364.79	353.83	344.68	353.83	360.79
108004	346.73	327.9	360.8	323.45	354.91	338.26	334.77	343.98	349.8	354.81	333.8	338.86	325.6	347.07	336.74	343.31	335.25	357.46	326.86	317.76	334.21	367.07	360.52	320.46	327.84	354.73	331.72	327.66	358.25	348.33	336.17	342.9	336.43	348.69	350.76	357.22	347.66	339.76	347.68	355.98
109004	343.39	321.96	359.62	320.75	353.35	338.03	329.25	340.34	343.9	353.13	328.31	337.65	322.47	334.64	333.37	340	327.36	354.94	325.38	315.9	332.08	366.42	357.83	316.21	326.14	352.69	330.94	327.74	357.89	344.19	335.85	342.37	333.59	348.18	350.1	352.74	344.05	334.99	348.49	353.93
110004	340.97	325.19	361.93	318.62	351.85	338.48	332.34	340.23	344.87	350.63	332.33	334.63	323.1	342.94	330.06	339.41	325.19	355.53	324.56	314.63	329.3	356.61	357.21	314.55	324.14	350.24	329.56	324.29	354.38	343.77	337.7	339.62	330.58	344.62	348.21	353.91	345.5	336.68	347.08	354.21
111004	338.91	329.28	359.98	319.23	351.78	337.36	329.84	341.86	345.87	352.69	332.24	337.82	323.71	337.92	334.4	341.15	328.24	351.86	325.27	318.45	332.4	363.11	358.19	313.19	324.5	350.97	329.13	325.4	355.62	343.95	336.43	339.93	334.57	345.19	351.18	355.74	347.34	342.61	347.24	353.29
112004	334	323.6	354.52	313.23	344.1	329.7	322.97	334.31	338.72	346.66	325.7	330.34	317.9	333.81	326.06	331.32	322.55	341.58	318.13	309.27	326.52	354.95	347.31	308.36	316.87	342.67	321.2	319.75	350.62	338.45	326.77	333.88	322.03	339.4	341.11	346.12	336.63	330.28	337.51	347.46
113004	349.58	325.56	370.9	324.76	354.58	340.23	334.11	343.91	346.85	356.7	333.85	340.71	327.12	347.11	338.91	348.42	328.84	360.92	331.89	319.37	337.77	368.01	365.78	316.8	330.22	355.72	334.46	332	362.05	349.8	341.03	346.8	335.63	347.9	353.7	358.67	351.38	340.48	349.58	359.49
114004	337.47	323.47	362.1	319.02	348.3	333.79	328.05	337.95	335.79	350.69	329.8	336.25	322.04	340.49	331.37	337.14	327.29	358.75	319.9	315.65	329.44	363.31	356.5	313	326.76	346.87	325.71	324.24	354.27	340.76	332.07	341.91	328.96	338.83	346.88	353.04	342.88	336.02	346.34	353.01
115004	345.73	327.82	365.58	324.24	353.86	340.84	334.16	345.2	348.72	356.3	338.64	341.1	327.58	346.47	341.09	349.18	332.1	362.27	329.15	319.96	337.2	365.63	363.79	319.78	331.23	353.12	335.01	331.57	359.74	348.73	337.83	349.65	339.33	346.91	353.52	358.58	351.11	342.27	350.59	358.34
116004	342.85	330.34	366.72	325.57	353.86	342.45	334.92	344.93	347.47	355.88	339.92	342.16	326.9	347.44	344.98	350.49	339.98	363.49	324.46	322.89	337.49	368.51	366.16	322.74	332.31	354.77	335.98	332.9	362.22	350.79	340.1	350.48	336.8	348.62	354	361.39	348.33	341.78	353.47	358.14
117004	343.52	324.69	364.83	320.05	353.29	340.23	335.82	345.36	345.76	354.4	336.58	340.12	327.27	349.25	340.73	345.71	333.93	361.8	323.94	316.95	333.16	362.22	362.21	319.41	328.9	354.7	331.34	331.67	357.91	347.98	338.97	345.98	339.05	348.98	353.24	358.63	347.98	340.22	348.32	358.77
118004	346.61	328.49	366.34	325.05	351.71	339.12	333.83	344.8	347.26	354.69	336.58	338.44	327.85	346.27	338.07	346.47	333.01	358.1	325.43	323.83	334.13	371.06	361.54	318.23	329.24	354.22	333.34	328.56	359.89	346.53	340.85	348.46	333.09	347.98	351.49	357.07	348.18	341.8	347.63	359.56
119004	347.96	327.76	363.97	323.65	352.65	339.81	332.94	344.32	343.99	355.78	335.14	339.38	324.07	344.97	338.73	346.52	331.06	358.29	322.67	318.72	331.35	366.36	361.34	316.99	329.65	352.37	333.11	330.42	359.59	347.37	337.56	349.71	329.19	347.55	353.34	357.98	345.27	341.94	348.99	357.85
120004	340.15	321.24	362.18	321.62	349.6	337.54	330.53	342.75	341.86	354.67	330.82	337.85	325.02	345.4	334.81	342.87	334.59	357.04	323.63	315.02	333.21	363.26	358.97	316.67	329.04	350.1	332.75	327.54	357.47	345.99	336.31	346.59	330.01	346.67	348.55	355.67	342.71	338.76	344.56	354.45
121004	344.09	328.58	364.14	324.62	353.65	340.54	335.26	344.15	348.08	354.72	331.98	338.72	326.97	347.12	337.61	343.62	335.16	361.18	327.02	317.28	334.76	362.54	360.97	314.08	330.02	353.31	334.37	330.37	361.09	347.94	337.24	347.38	339.67	347.92	349.71	359.97	345.07	341.68	349.32	358.5
122004	335.05	320.59	356.12	316.15	346.96	333.68	328.47	336.9	342.9	349.39	330.99	334.22	321.64	339.43	329.62	338.09	325.98	350.22	317.48	309.64	324.65	352.72	352.25	310.06	322.35	347.13	327.3	322.88	352.74	340.74	332.74	338.17	322.56	344.32	343.39	347.93	337.68	330.53	340.97	350.21
123004	343.25	324.61	364.75	321.15	352.75	339.75	334.97	341.97	343.26	351.85	334.44	335.81	324.14	339.94	335.55	342.71	332.97	351.89	323.14	311.03	330.32	362.06	355.22	314.47	327.57	352.75	330.04	330.9	358.06	343.39	336.82	343.91	332.3	342.24	350.18	354.49	341.49	337.48	346.52	354.78
124004	347.88	333.7	370.88	327.46	359.19	345.08	340.32	346.18	352.98	356.58	340.74	340.65	329.96	350.68	341.4	347.84	341.69	356.89	330.42	320.83	336.22	362.86	364.71	318.55	330.87	359.07	335.64	333.58	361.46	348.59	341.49	348.25	337.92	354.57	356.47	359.76	348.52	344.11	351.17	360.1
125004	347.84	328.61	373.47	325.91	359.66	345.28	339.56	348.68	349.83	359.66	341.82	342.81	329.31	351.41	340.93	349.92	339.29	364.4	328.21	323.07	335.38	367.51	365.53	321.85	332.4	357.53	337.37	333.87	364.83	350.92	344.36	351.69	338.53	350.99	356.06	362.3	349.59	345.81	351	361.32
126004	344.34	327.37	372.67	324.93	358.49	344.05	338.65	349.72	350.92	356.39	338.21	340.13	326.4	341.12	340.26	351.52	337.15	353.74	326.42	320.71	334.41	359.17	361.5	322.85	332.06	358.84	334.46	330.69	360.87	348.36	340.49	347.29	324.35	346.29	351.79	357.03	345.78	339.19	348.81	359.45
127004	349.24	323.74	372.21	322.84	357.56	341.63	333.66	346.82	343.52	355.53	335.79	338.71	326.67	346.38	335.85	342.3	333.27	356.52	328.89	317.03	335.57	368.84	360.31	320.85	329.5	354.87	332.33	327.53	360.55	345.75	337.72	344.99	328.09	344.68	349.62	357.29	342.57	339.43	347.31	354.7
128004	342.09	324.8	366.5	315.79	348.6	336.98	330.45	342.93	336.88	347.23	329.34	332.37	321.33	340.38	330.92	337.46	323.99	348.91	323.87	307.77	327.35	364.49	352.14	306.84	323.62	348.77	326.59	321.89	349.9	339.03	326.18	338.46	327.01	339.64	344.84	350.69	337.44	332.04	340.07	349.75
129004	338.99	327.42	367	319.51	352.03	339.41	332.49	349.06	347.13	352.54	335.32	337.52	324.32	343.48	332.98	338.21	324.85	360.35	327.25	314.64	328.97	357.66	353.68	313.49	327.74	350.67	331.22	325.86	351.52	344.93	332.07	342.41	336.39	344.93	346.54	352.54	340.55	337.1	343.76	350.78
130004	352.41	335.94	376.17	327.41	363.4	347.12	343.62	358.76	353.77	359.86	341.14	346.88	334.18	351.56	344.32	351.51	341.86	370.21	332.17	329.14	341.3	370.38	367.75	322.23	335.96	361.61	341.42	334.79	366.45	353.51	342.46	353.87	343.49	353.4	356.89	364.04	353.19	347.49	351.8	362.4
131004	343.1	326.41	367.98	318.56	356.51	338.01	332.68	346.52	347.16	353.31	335.31	339.17	325.53	346.15	331.64	338.47	328.09	355.22	324.4	316.45	331.01	357.98	356.5	313.84	327	350.71	330.23	326.79	354.45	344.31	334.42	345.49	329.96	345.95	350.52	351.01	342.24	334.95	344.02	353
132004	340.93	328.15	366.08	317.61	351.05	338.03	332.67	345.87	339.77	350.03	331.33	336.66	324.88	343.79	332.88	339.1	326.44	355.97	325.47	314.01	328.71	360.62	355.05	315.37	326.63	350.25	327.96	326.2	355.45	344.21	334.83	345.37	331.83	345.31	346.79	350.59	340.14	335.77	342.64	351.57
133004	342.04	330.95	370.63	320.07	358.63	341.54	339.36	348.95	347.03	352.84	332.37	341.89	328.78	349.52	336.69	340.69	333.49	355.13	327.6	318.74	331.27	367.19	359.5	319.55	331.06	355.84	331.42	329.17	358.79	350.05	339.37	349.09	338.1	346	350.27	354.62	346.66	343.12	347.97	355.56
134004	344.94	331.72	369.94	322.94	358.68	338.99	336.47	347.01	349.97	351.44	335.63	339.52	327.01	347.11	335.63	342.61	330.73	359.14	326.83	318.33	330.25	363.56	359.01	312.57	331.93	352.56	332.53	329.73	358.03	346.74	337.31	345.33	339.31	345.05	348.66	356.04	345.11	340.21	345.15	354.54
135004	340.63	328.71	364.68	318.35	353.85	334.79	333.69	343.14	343.68	348	333.06	337.03	324.34	343.04	332.85	330.49	331.3	352.64	323.21	311.61	327.56	354.76	354.99	305.04	326.41	351.42	329.23	322.92	352.14	340.81	334.39	343.51	333.49	342.82	346.98	349.04	344.45	337.27	341.07	351.73
136004	342.8	321.34	359.81	316.49	347.84	333.45	329.95	340.12	342.17	347.08	332.5	333.88	321.24	344.59	329.58	335.23	329.52	353.59	319.26	308.59	326.28	356.8	353.89	311.46	320.61	347.55	325.11	321.34	351.75	340.14	333.47	342.49	339.23	341.55	346.02	349.55	336.12	335.11	338.53	348.64
137004	338.03	329.55	365.05	318.44	352.02	334.44	334.26	341.83	341.53	347.54	331.31	338.56	325.05	345.7	333.31	329.77	323.98	352.78	324.93	309.02	328.32	359.97	358.05	313.73	327.14	349.19	329.66	323.5	354.68	342.85	331.36	340.84	333.19	343.42	349.91	352.45	340.34	336.25	343.11	351.26
138004	338.69	324.86	369.68	318.04	352.81	335.38	333.6	342.52	346.04	348.31	333.41	337.69	325.3	345.33	332.15	334.45	327.6	351.24	323.3	312.91	327.88	363.59	356.56	312.36	328.69	350.85	329.74	327.12	352.47	341.78	335.92	346.75	335.83	344.12	346.05	353.75	339.4	341.38	342.27	351.94
139004	342.05	327.1	369.7	320.54	355.13	337.43	332.59	343.87	339.81	348.02	330.13	336.72	326.18	351.14	332.15	327.96	325.48	354.96	326.39	309.08	330.6	362.6	356.44	312.5	328.95	350.12	329.21	327.19	356.04	342.13	334.86	344.01	326.62	343.52	349.94	354.1	342.78	338.5	342.48	353.39
140004	343.85	324.77	370.24	323.97	354.94	339.86	339.77	347.74	348.94	353.31	337.86	340.31	330.12	345.04	334.34	338.15	335.37	362.98	328.91	315.69	332.27	369.3	357.03	316.69	331.57	357.75	330.72	329.26	361.36	347.34	339.87	348.7	332.67	348.14	349.04	358.3	349.25	341.62	347.43	357.75
141004	343.96	323.33	368.26	321.39	352.37	339.02	334.16	345.89	349.13	353.77	334.81	338.4	326.77	347.76	333.84	334.81	332.22	355.84	328.71	313.45	331.19	366.32	358.12	311.73	327.33	354.61	334.15	330.34	360.6	346.03	337.32	344.21	328.89	346.26	346.73	357.77	346.36	337.06	343.81	354.97
142004	341.41	325.04	364.8	318.85	348.43	334.26	329.01	340.4	343.96	348.09	331.56	334.6	324.12	339.27	328.1	327.02	324.63	346.22	321.48	309.02	327.73	362.5	350.28	310.79	326.08	347.63	325.9	322.79	355.72	342.05	333.94	339.24	316.87	342.1	342.17	351.03	341.18	336.74	341.34	351.15
143004	350.2	329.87	377.87	332.72	360.98	348.04	345.57	352.92	356.68	362.1	343.56	345.81	337.94	352.58	343.08	345.56	337.45	363.88	338.41	326.28	343.53	377.55	371.45	327.11	339.59	363.9	339.72	335.85	362.76	352.02	345.37	354.49	342.05	355.77	355.58	365.27	355.19	349.43	350.29	364.51
144004	340.7	320.44	366.74	321.54	352.76	336.72	334.54	344.97	346.85	352.25	335.14	339.79	332.46	346.59	334.85	334.18	329.47	356.01	325.36	314.97	335.13	357.2	358.39	316.88	327.18	353.3	329.74	331.09	359.16	347.05	337.53	345.77	336.32	349.32	349.1	356.55	344.5	339.3	344.16	355.34
145004	341.98	321.97	366.29	322.37	347.51	337.42	334.68	341.96	344.25	350.25	332.42	336.53	328.85	341.55	329.83	335.68	331.83	353.92	325.76	311.67	335	360.84	356.67	314.49	326.9	352.34	329.26	325.61	357.18	343.58	333.66	343.5	336.32	345.26	346.7	351.51	342.27	337.03	341.84	354.81
146004	347.1	338.04	373.02	325.67	357.66	344.57	342.63	349.3	350.23	360.31	344.59	344.92	337.02	355.67	338.28	342.99	337.3	367.41	329.46	319.6	338.72	365.04	364.56	323.6	339.03	358.64	335.96	334.45	365.61	348.67	342.33	351.2	341.16	353.43	355.98	360.61	348.94	348.13	350.59	362.02
147004	340.94	325.03	368.4	321.08	350.61	339.39	336.1	344.14	348.92	353.3	334.33	338.38	328.81	345.32	336.06	333.24	329.47	352.77	323.34	313.65	332.69	362.97	361.18	323.97	329.6	352.89	329.51	328.26	357.18	344.67	337.13	344.61	341.43	347.74	348.64	353.72	344.35	339.81	345.68	355.78
148004	342.18	317.53	366.55	321.41	345.33	336.92	334.72	340.63	343.58	351.64	337.4	338.63	327.51	345.28	334.5	331.86	330.03	354.82	323.22	313.94	333.25	359.3	355.21	312.06	326.55	350.65	328.65	330.71	357.36	344.23	337	347.11	329.27	345.99	348.32	354.17	342.68	338.78	344.06	354.48
149004	341.35	327.92	368.17	321.64	348.38	339.25	334.23	340.79	350.73	354.23	335.11	340.02	329.7	345.62	333.79	335.76	332.84	353.71	323.65	314.04	334.06	368.9	360.68	313.88	327.42	349.52	330.57	328.3	357.75	345.49	338.65	348.88	335.96	350.72	347.99	351.17	344.21	341.76	343.75	358.36
150004	340.31	319.09	365.69	319.13	348.61	335.11	336.32	339.44	341.41	352.75	331.98	336.87	324.84	342.67	329.72	331.22	332.31	356.45	319.58	310.53	331.3	359.9	355.29	312.19	326.04	348.73	326.71	328.11	359.62	344.9	335.02	344.91	338.19	344.11	345.83	348.52	341.18	333.72	340.26	353.45
151004	344.12	329	370.91	322.31	352.1	340.35	337.23	343.44	348.52	357.22	340.58	339.71	327.68	343.17	335.8	332.63	328.24	356.47	328.34	314.35	337.33	370.2	358.44	321.52	331.7	354.3	331.02	331.29	360.5	345.48	338.35	345.21	334.4	349.88	350.63	353.35	346.05	339.71	343.3	356.31
152004	344.35	326.83	371.96	325.36	354.03	341.9	340.94	344.44	347.06	357.8	339.33	340.81	328.75	346.53	337.73	337.47	337.57	354.9	324.33	314.74	335.93	369.1	362.54	315.35	333.35	358.5	332.76	334.02	360.54	347.3	338.86	349.02	341.91	351.89	353.92	355.51	346.05	340.3	347.49	356.98
153004	337.23	322.42	371.4	322.44	350.96	338.38	334.53	344.62	350.28	357.58	338.42	339.83	326.94	339.79	336.42	332.39	328.34	355.99	323.17	320.25	333.53	357.17	356.49	316.69	330.51	350.91	331.17	330.6	363.57	345.03	339.48	348.26	333.49	349.05	348.14	354.44	344.31	341.07	343.95	355.88
154004	341.78	330.27	371.94	324.82	352.47	339.97	334.3	343.8	349.97	356.26	338.99	341.91	328.72	348.76	336.11	337.65	328.23	358.43	323.89	313.54	333.5	366.76	359.89	318.04	331.91	354.93	330.75	332.05	361.33	348.64	342	346.33	336.96	355.11	351.57	356.37	347.47	340.5	349.6	356.83
155004	336.94	321.47	367.87	319.85	348.91	335.73	331.06	340.17	343.01	349.69	335.35	334.29	323.64	335.11	328.95	332.06	325.07	355.43	320	309.98	328.55	356.75	354.19	312.81	326.46	350.03	323.97	327.76	355.41	345.2	334.25	339.68	330.24	345.83	345.08	345.43	340.65	335.35	340.42	351.33
156004	332.96	316.08	356.83	312.21	340.29	329.17	327.54	333.92	336.21	340.87	328.23	329.05	317.47	332.47	324.87	324.6	316.13	346.05	312.69	302.73	323.6	353.49	346.08	303.78	320.73	341.83	316.31	320.41	351.65	337.61	329	333.69	323.73	338.48	339.95	342.95	335.78	323.93	332.34	343.14
157004	344.79	324.87	370.81	319.97	347.36	337.97	335.26	338.77	346.07	350.43	335.93	337.82	326.45	345.89	338.7	337.51	328.13	347.45	322.3	312.76	329.99	356.29	356.21	314.02	328.95	355.32	327.91	327.89	359.09	348.16	338.93	344.95	332.69	347.44	347.84	353.34	345.4	334.25	347.44	356.27
158004	341.85	323.97	370.15	320.23	350.73	337	331.22	342.21	345	350.48	335.86	337.88	325.4	341.19	332.54	328.93	327.05	346.52	321.34	310.28	330.62	352.68	355.85	318.21	329.09	353.14	329.63	329.05	357.84	344.46	338.41	341.91	333.3	349.26	349.46	350.25	344.1	334.74	342.82	354.73
159004	341.04	324.04	365.75	316.24	343.84	331.68	330	337.64	341.29	346.16	330.24	334.89	322.67	336.56	333.64	330.77	327.58	345.83	319.1	311.63	327.24	353.74	353.94	312.12	323.57	348.3	324.33	323.21	354.97	339.87	335.39	340	327.6	346.17	348.7	345.79	341.21	331.73	337.98	350.43
160004	342.48	324.01	372.89	320.91	352.63	338.19	335.89	342.52	347.04	354.69	336.58	338.25	326.31	343.07	337.1	332.07	330.32	351.93	325.04	315.6	332.36	358.49	358.59	317.68	332.48	352.8	332.06	331.35	359.6	343.83	338.6	344.96	342.33	351.63	352.47	349.5	346.35	337.09	343.05	354.12
161004	345.84	322.04	366.55	317.77	348.39	334.53	332.77	338.8	345.77	346.86	332.5	335.06	325.72	344.91	331.11	331.76	328.73	352.13	319.6	311.71	328.03	357.98	350.82	314.46	327.68	350.83	326.04	326.95	356.5	343.24	336.1	336.47	329.17	347.86	348.52	348.45	340.18	335.65	343.81	353.43
162004	346.98	330.25	365.84	321.08	352.52	337.19	333.67	344	347.57	352.1	335.79	339.82	328.34	346.36	336.16	333.22	333.59	354.97	323.92	308.32	330.14	359.43	355.24	314.07	328.8	352.5	329.34	328.86	359.25	348.14	335.35	343.63	338.26	352.56	352.27	354.15	347.68	336.33	347.59	352.26
163004	345.29	324.51	368.01	322.73	350.28	339.63	336.9	344.52	346.59	353.97	337.17	337.02	328.77	345	338.48	336.23	332.45	355.74	321.59	313.16	333.48	357.41	357.85	315.83	329.79	350.69	329.47	327.77	361.75	347.57	340.11	346.95	330.21	349.78	351.36	351.2	344.05	338.79	344.32	356.35
164004	334.02	311.57	362.21	316.37	341.97	331	326.23	337.07	337.15	344.33	326.51	331.08	320.88	333.59	329.59	322.2	325.75	344.26	318.59	308.54	323.72	354.53	347.73	305.58	322.3	344.66	322.86	324.02	351.44	337.91	331.18	336.62	317.97	343.62	344.08	344.53	338.94	327.95	335.56	348.2
165004	338.84	322.09	363.49	320.89	345.24	335.42	332.01	340.11	348.29	345.33	332.92	334.79	324.52	337.54	334.16	331.91	332.73	343.7	320.1	308.89	330.26	359.31	352.8	313.72	325.33	349.4	330.08	326.14	356.73	344.21	334.5	341.05	332.64	346.88	346.54	348.88	341.82	335.04	338.82	349.19
166004	342.22	325.16	366.76	325.01	349.89	339.79	336.65	341.19	347.47	350.43	335	339.87	327.09	344.04	339.55	334.09	332.9	356.39	323.36	314.99	334.98	358.57	361.38	311.84	329.58	353.38	336.69	331.02	359.04	347.01	336.61	344.44	336.23	349.31	349.79	348.12	345.99	338	345.02	352.68
167004	343.41	327.97	364.11	320.02	349	337.61	333.78	338.28	345.69	348.21	332.5	337.14	326.06	341.51	332.56	337.32	329.68	358.34	322.82	309.46	331.46	358.78	353.17	312.73	326.87	349.48	328.82	328.58	359.26	341.09	330.64	345.04	319.77	347.9	347.83	348.87	342.56	338.02	342.08	350.64
168004	344.19	324.18	367.06	325.59	350.27	338.32	335.37	342.53	349.49	351.53	338.01	340.3	328.41	348.79	335.05	335.54	334.69	359.12	321.55	312.89	330.93	356.69	357.35	317.47	329.26	353.55	331.84	333.46	362.48	344.28	334.49	344.99	338.45	348.14	350.9	352.29	345.43	340.59	345.46	353.27
169004	339.88	315.54	368.92	322.64	349.58	337.4	334.45	341.49	349.45	352.13	336.2	339.18	327.57	350.12	336.23	337.87	333.85	361.56	324.09	311.6	332.95	358.28	356.46	315.71	327.1	349.8	331.07	329.64	359.17	344.76	335.99	343.11	337.48	348.83	348.64	350.77	344.15	339.89	346.71	353.2
170004	341.28	326.46	366.85	322.86	348.11	335.49	330.28	338.88	349.14	347.7	334.25	337.05	324.04	338.45	332.85	331.41	327.26	353.75	323.04	310.43	329.35	348.67	355.71	312.4	324.6	345.08	327.85	325.46	354.87	343.45	334.02	343.03	337.7	343.6	344.7	345.49	339.76	337.63	341.49	348.29
171004	344.74	327.15	364.14	326.13	347.08	336.48	332.55	341.41	350.19	350.25	336.12	336.31	326.62	344.2	335.25	332	333.91	352.4	322.21	313.28	333.43	351.93	354.03	318.48	327.85	347.84	328.48	327.8	358.64	345.15	338.52	343.71	330.76	347.71	346.92	348.85	344.14	338.61	344.02	350.69
172004	344.21	323.6	367.43	329.56	349.84	340.88	334.47	343.45	347.27	350.88	334.36	340.81	327.57	345.16	338.33	338.88	329.35	351.13	325.54	313.46	334.75	350.27	356.7	315.06	329.71	352.11	330.69	329.43	362.46	347.35	337.04	345.01	336.77	349.18	349.59	351.56	344.26	339.15	346.24	352.72
173004	342.39	325.47	368.17	328.31	348.38	338.05	331.79	338.93	344.48	348.92	331.34	339.37	326.97	341.9	333.21	330.48	326.7	355.94	318.85	311.57	330.97	353	354.02	317.26	326.75	347.35	326	328.37	356.64	346.99	334.88	344.4	330.67	345.39	346.33	351.04	345.28	336.55	345.9	349.06
174004	341.8	325.26	368.77	327.01	346.83	335.36	330.98	338.59	344.37	346.25	329.96	337.53	324.91	337.65	331.56	329.79	329.01	352.1	322.45	310.41	331.82	354.99	353.79	316.35	325.17	348.57	325.64	326.41	352.93	345.89	330.9	342.64	324.32	345.52	346.19	348.34	342.21	336.81	344.35	348.07
175004	346.62	320.05	370.67	327.54	348.3	339.82	335.35	341.28	352.63	349.61	336.4	342.52	327.51	347.99	338.71	334.72	331.86	349.69	324.59	313.33	336.88	359.57	359.67	317.45	331.52	350.54	332.47	330.85	357.72	350.55	337.9	350.58	334.1	351.11	348.66	356.45	343.94	344.92	348.9	352.96
176004	348.23	332.24	371.43	329.86	354.38	344.6	337.82	346.15	355.6	354.97	342.17	346.42	329.38	351.65	343.01	341.91	333.85	356.96	329.72	317.33	337.13	359.09	362.53	321.86	332.02	357.53	335.33	333.11	364.99	354.99	342.03	353.46	345.11	348.23	352.57	358.42	349.49	343.73	351.68	358.64
177004	343.76	325.2	368.4	327.82	350.37	340.25	337.59	340.78	351.82	351.92	340.11	345.42	328.91	351.17	337.27	335.69	333.03	354.04	324.12	312.3	333.14	360.61	358.35	314.19	330.33	353.05	333.39	331.06	362.19	348.1	339.55	349.97	330.15	350.91	351.72	355.26	346.29	342.38	350.56	355.56
178004	340.55	326.37	363.5	324.79	345.66	336.67	329.41	338.95	345.92	347.46	337.55	342.47	325.49	342.24	332.03	334.32	335.47	351.59	323.3	310.41	330.01	346.86	355.96	314.52	327.45	351.16	329.83	328.53	360.31	346.07	337.12	346.52	332.09	344.76	349.8	355.22	343.72	340.4	348.95	351.98
179004	338.86	321.38	364.7	319.95	344.29	335.44	329.97	334.51	345.49	341.74	327.72	335.74	320.09	338.97	330.54	329	322.19	344.54	317.3	303.92	326.56	348.77	347.42	306.72	323.25	346.46	324.94	325.49	353.02	342.52	331.65	339.32	330.69	337.89	344.72	347.97	335.87	335.36	343.1	346.07
180004	339.73	323.06	364.66	322.9	345.08	336.98	332.11	338.87	347.14	348.73	338.07	339.42	326.76	349.46	334.8	331.58	327.05	350.28	325.07	310.71	334.88	356.66	354.65	310.5	327.02	348.48	325.67	330.57	355.72	345.54	335.97	343.59	333.23	345.24	347.55	350.47	341.42	337.95	346.1	350.12
181004	347.22	325	368.77	326.58	350.14	341.19	336.74	341.52	349.89	350.73	342.82	343.91	330.93	349.55	340.13	337.51	332.02	354.15	323.88	316.93	339.7	362.32	361.71	308.34	330.42	354.32	333.75	332.45	360.45	349.39	341.9	348.69	337.01	351.98	354.05	353.51	346.83	343.17	349.97	353.5
182004	342.53	324.25	365.15	322.46	343.92	336.92	332.42	337.72	346.5	348.03	339.66	339.66	326.34	345.2	331.26	334.91	331.1	356.06	322.9	314.03	332.94	350.29	355.43	314.9	325.81	345.77	329.51	329.41	358.06	345.59	334	346.51	334.74	347.09	349.68	353.82	344	339.4	347.48	350.39
183004	346.25	327.82	375.33	329.24	351.99	342.1	335.94	347.24	354	354.37	345.47	344.37	330.57	348.86	339.8	339.92	337.1	358.39	325.6	316.38	340.52	358.9	361.72	319.08	335.76	356.25	335.86	336.39	363.15	352.61	342.5	352.62	338.44	351.01	357	360.61	351.34	347.17	353.86	358.25
184004	342.9	316.24	363.7	319.19	343.45	333.86	330.65	335.13	341.77	343.62	333.04	338.02	321.6	340.66	332.42	332.12	327.91	347.39	319.64	308.55	329.72	352.32	351.79	305.83	326.67	347.71	325.05	327.04	356.34	345.15	333.21	344.62	331.38	344.99	346.33	348.53	337.15	334.8	341.98	346.51
185004	341.78	319.39	364.86	319.45	345.99	336.67	330.26	338.03	348.62	347.66	336.71	343.25	325.43	341.38	333.23	331.05	328.87	350.34	321.25	308.3	335.45	352.01	353.84	310.89	328.87	349.17	329.53	327.72	355.97	347.17	336.29	347.54	329.89	346.11	349.29	350.51	344.42	334.35	343.7	349.57
186004	350.35	329.11	370.16	324.15	349.56	341.47	337.36	342.87	354.72	352.75	344.52	348.5	330.16	346.44	338.87	338.91	336.66	352.58	329.73	316.27	338.92	358.31	357.12	318.35	334.76	353.94	329.82	332.66	360.05	349.86	338.08	351.11	336.52	349.38	355.13	354.89	349.51	340.87	348.67	353.3
187004	342.88	319.16	364.42	319.81	341.83	335.16	328.97	334.19	347.3	343.07	332.04	340.79	323.98	342.42	331.22	332.66	328.87	352.32	319.01	309.42	329.75	349.11	353.85	305.97	326.58	344.46	326.51	326.1	354.5	344.57	334.67	341.26	327.3	342.85	348.16	351.11	344.69	332.59	342.77	347.56
188004	345.04	325.12	365.65	322.94	348.38	337.87	331.88	339.79	352.76	348.71	335.54	342.47	326.49	345.37	333.33	332.27	324.17	352.2	324.73	316.16	333.45	353.38	353.31	311.41	327.43	350.49	326.44	330.56	355.91	345.39	336.24	343.95	328.81	345.35	348.77	352.7	344.88	336.22	346.38	350.74
189004	347.91	331.19	369.86	324.64	351.79	341.56	336.83	344.2	354.83	356.2	340.96	347.08	331.55	348.09	342.97	339.41	336.73	354.89	326.67	315.12	340.33	355.1	360.37	312.85	335.07	355.55	335.3	333.58	358.68	351.65	339.46	348.6	344.71	351.76	358.47	359.23	350.48	344.18	353.68	356.9
190004	336.8	320.71	357.75	318.03	343.46	334.07	328.33	334.48	347.57	345.06	335.99	339.9	325.75	343.53	332.91	327.73	326.11	351.94	320.97	313.34	332.99	348.15	351.86	307.94	325.65	345.83	323.64	325.36	353.72	343.96	332.63	340.77	329.25	344.21	347.63	352.15	343.97	333.54	345.26	349.45
191004	341.68	327.67	366.34	321.91	345.42	336.09	330.45	337.62	350.89	349.81	339.61	338.56	326.93	340.96	335.89	331.38	332.58	357.08	323.27	310.54	332.56	346.93	351.89	310.04	326.89	346.62	327.52	329.11	352.96	344.99	333.5	345.14	331.99	343.37	348.02	348.69	341.93	335.38	344.15	348.98
192004	341.46	324.41	363.08	322.26	346.36	336.22	332.9	338.1	353.63	350.13	341.06	339.16	326.52	345.49	337.28	334.07	331.66	353.45	327.04	313.8	335.99	352.8	355.65	314.74	327.59	349.59	326.83	328.7	356.6	344.73	335.47	342.75	329.75	344.19	348.97	350.12	342.61	335.5	344.71	349.19
193004	343.65	327.76	367.76	327.33	349.18	340.61	334.33	341.47	357.61	354.56	342.22	344.33	331.09	348.61	341.89	338.49	337.88	361.72	330.37	318.73	339.64	359.62	359.11	316.78	335.23	353.78	332.73	334.47	362.82	349.02	338.67	350.94	335.9	348.79	354.55	356.8	347.1	344.35	352.23	353.09
194004	341.26	330.52	366.49	324.03	350.71	338.86	333.71	337.62	355	350.33	340.27	339.27	329.31	345.83	336.82	333.19	333.6	361.17	326.28	317.45	334.35	353.98	358.14	305.12	331.52	351.59	329.65	330.34	357	346.44	336.07	344.12	331.91	346.16	350.62	351.38	346.36	338.09	344.49	345.62
195004	341.69	320.62	368.91	325.03	348.96	336.7	334.33	337.79	352.34	352.82	337.99	341.15	329.57	347.33	338.86	334.7	331.67	358.02	326.64	312.36	333.3	351.2	355.83	311.94	329.06	353.39	330.9	330.22	356.18	345.87	334.16	342.78	335.49	344.46	351.4	348.04	342.78	341.02	345.79	350.45
196004	343.45	328.68	361.93	327.08	344.51	336.78	334.8	338.69	351.59	352.78	340.99	342.73	328.68	347.81	337.45	333.58	330.42	352.8	328.39	312.55	337.58	352.05	357.87	313.03	329	354.44	329.74	331.03	356.32	342.88	338.35	345.38	338.82	345.73	351.05	350.07	343.95	339.35	346.74	349.03
197004	338.28	318.56	360.98	320.06	346.08	336	330.86	335.05	348.8	350.96	336.39	339.2	325.72	338.68	336.18	333.71	333.61	353.96	324.75	313.87	331.65	353.69	351.82	309.63	323.99	351.73	327.18	328.94	357.34	343.57	336.32	343.7	338.23	346.11	350.31	351.36	341.11	337.93	341.4	348.36
198004	348.6	329.83	368.46	327.09	350.75	342.62	338.08	342.76	356.57	358.41	341.77	345.52	330.48	347.63	342.34	339.85	341.01	359.14	327.79	320.02	341.05	358.28	362.48	312.79	335.14	358.73	333.96	335.17	363.96	349.18	340.54	347.97	331.21	348.02	355.39	357.74	348.18	340.08	345.85	354.51
199004	343.01	323.84	363.95	325.1	345.92	336.9	333.21	336.9	352.88	350.94	341.41	343.06	327.36	339.45	338.67	334.08	329	352.08	324.27	314	333.1	356.28	356.55	310.2	331.7	353.21	327.38	328.06	356.2	342.84	335.93	342.24	329.26	346.49	349.35	351.8	341.41	340.44	341.97	347.98
200004	332.09	310.34	355.97	315.37	333.87	329.63	324.21	327.98	340.21	343.17	328.87	334.38	318.49	333.5	327.62	323.52	326.57	343.85	314.29	304.99	323.16	349.15	344.98	302.17	319.8	343.57	320.15	318.36	350.91	334.71	327.95	333.95	322.51	334.62	338.51	340.64	334.5	326.38	333.71	339.79
201004	338.94	318.39	360.69	321.84	345.38	332.14	328.39	332.93	348.45	346.86	338.06	339.46	325.41	343.03	335.26	327.88	322.6	352.08	317.88	311.59	331.23	352.79	352.91	308.65	324.39	351.68	323.98	325.47	353.83	340.98	332.11	342.42	331.64	346.22	345.93	346.08	337.5	335.93	338.83	346.53
202004	340.47	328.31	364.11	324.35	350.09	339.33	334.6	339.4	350.78	353.76	344.52	345.72	330.56	346.69	340.18	339.83	332.86	362.03	324.43	314.4	338.51	356.35	360.3	315.01	334.81	358.56	329.73	330.17	362.09	346.39	341.5	348.04	344.77	345.69	350.58	355.91	343.93	338.33	345.28	351.39
203004	348.77	330.41	364.83	326.3	351.89	341.02	333.57	340.48	351.97	357.74	344.05	346.64	330.97	348.34	341	338.37	331.49	364.81	324.29	316.55	341.08	356.67	360.21	317.2	335.55	357.36	327.47	332.39	363.83	347.03	340.91	349	337.18	347.21	351.66	355.49	343.86	342.12	342.92	355.27
204004	337.82	324.08	357.06	320.2	342.64	335.6	326.64	333.24	348.75	348.55	334.48	340.66	323.07	336.38	332.73	330.36	329.92	348.05	320.55	310.12	337.89	350.21	353.24	305.7	325.13	349.18	326.19	325.87	353.94	341.44	333.6	338.58	335.96	343.18	345.87	345.67	335.84	338.03	338.1	346.08
205004	342	320.41	362.06	321.34	348.81	336.17	329.62	335.7	347.86	350.09	336.17	342.55	326.89	339.62	336.02	331.92	327.1	359.04	321.61	312.62	337.31	351.22	353.63	307.05	327.6	353.8	326.49	327.16	357.69	344.36	336.81	343.51	332.22	341.62	347.16	350.88	343.04	340.2	343.04	349.45
206004	341.98	326.93	363.86	323.45	349.98	338.84	331.66	335.64	355.11	352.69	343.17	344.91	328.81	346.38	337.48	336.33	338.76	356.32	323.17	309.09	337.85	353.74	357.86	313.67	328.75	353.05	330.5	332.98	358.43	343.41	335.82	346.27	334.35	345.85	349.28	351.75	342.89	339.42	345.08	351.28
207004	333.51	315.47	357.99	317.79	341.44	331.23	322.79	330.98	348.54	344.52	330.75	336.08	321.28	338.63	326.9	328.59	326.06	347.47	316.1	308.57	330.45	346.6	347.54	301.85	323.09	346.05	321.88	324.24	350.88	337.52	330.56	337.36	332.86	340.38	343.51	344.43	333.25	331.81	335.45	343.79
208004	342.38	323.27	366.97	324.18	348.32	336.72	333.79	335.75	352.06	348.17	338.13	344.43	328.2	340.39	334.17	332.34	328.85	351.84	322.67	313.25	339.49	353.65	357.71	312.22	330.57	353.21	329.01	330.14	357.75	345.99	337.55	343.3	335.81	344.81	349.43	349.57	339.52	337.43	345.29	350.59
209004	339.93	322.21	367.36	322.15	348.25	337.79	331	335.44	348.32	344.79	340.46	343.75	327.41	340.97	338	334.45	331.63	356.1	320.28	312.53	333.19	349.77	355.15	308.88	327.15	351.47	328.31	329.27	353.06	345.26	334.23	341.37	334.22	345.31	348.21	351.14	340.97	334.66	340.92	348.85
210004	342.66	323.35	374.79	325	351.65	339.29	332.76	340.8	352.94	348.64	341.53	346.63	329.28	344.44	337.26	338.3	335.26	359.53	323.08	315.42	339.23	358.81	357.61	314.67	333.84	354.64	328.86	332.04	360.86	347.01	338.14	344.6	340.1	351.6	351.68	354.42	341.41	341.19	344.39	350.55
211004	347.31	327.12	378.78	331.71	355.03	344.37	339.17	344.55	361.3	351.17	345.66	351.89	334.94	345.93	343.64	342.26	342.64	365.86	327.88	317.31	345.45	361.5	366.09	320.19	336.1	360.83	335.55	338.17	364.75	350.4	340.78	352.21	339.53	353.41	355.1	359.55	348.18	341.58	350.08	356.82
212004	336.1	323.89	370.72	320.37	342.33	335.41	327.87	334.42	350.6	340.48	342.4	342.02	324.87	335.64	332.23	332.88	329.3	345.28	320.95	311.37	337.16	351.76	350.49	304.86	326.88	350.4	327.04	327.55	353.65	340.42	331.5	341.62	338.05	345.87	346.8	347.09	337.33	335.04	337.84	346.09
213004	338.23	327.15	375.73	323.59	344.05	337.05	330.87	335.26	352.09	340.27	339.74	341.98	326.4	342.51	332.34	333.12	329.5	355.37	317.94	312.77	335.71	354.7	353.69	310.77	326.15	351.07	326.47	328.31	352.88	339.07	332.68	340.7	331.06	346.75	347.48	348.23	337.61	336.58	337.61	346.65
214004	337.83	317.76	376.96	324.58	346.91	338.79	331.89	334.17	349.04	338.36	345.8	344.26	328.11	340.77	334.11	336.32	329.88	354.05	321.57	312.25	337.65	354.95	357.46	309.14	329.18	353.54	330.38	329.46	356.02	346.07	335.23	346.82	339.29	351.31	351.04	349.71	342.46	340.22	343.93	348.08
215004	347.57	324.85	382.94	327.31	353.02	340.64	335	341.11	360.24	341.89	343.44	345.8	330.22	348.26	340.45	340.9	332.41	357.86	324.13	315.15	343.85	355.55	362.84	315.92	330.29	355.3	331.71	331.49	360.11	349.02	336.83	347.06	338.27	352.77	353.75	353.85	342.97	342.46	345.45	353.74
216004	337.04	311.4	374.83	324.46	342.39	336.1	327.9	335.48	344.93	338.13	341.7	340.94	324.23	344.73	335.49	331.98	330.97	349.87	318.4	309.97	333.62	354.74	359.17	312.41	327.08	350.79	329.2	327.2	353.35	343.24	332.21	342.67	327.67	349	347.15	345.72	340.22	336.11	339.74	348.33
217004	339.84	317.94	373.78	325.76	349.2	337.33	330.88	336.42	353.3	339.44	340.24	345.55	327.01	341.4	335.81	333.89	334.15	354.54	323.81	311.89	334.01	354.13	359.92	312.42	328.38	354.93	329.67	327.4	354.79	345.95	334.57	344.05	330.46	352.43	350.87	348.38	342.34	337.67	339.83	349.89
218004	342.26	320.95	372.36	323.93	349.74	335.22	331.21	334.01	349.55	335.01	340.01	344.19	324.06	337.91	333.48	331.48	329.99	355.05	322.96	311.89	335.39	351.38	359.27	310.79	328.84	351.81	328.16	327.91	356.45	342.98	333.59	342.03	333.43	355.16	349.61	350.28	341.37	333.98	339.35	346.02
219004	340.58	317.17	373.78	322.34	343.13	336.5	332.09	336.14	351.93	333.08	342.94	342.96	323.95	342.02	336.2	330.6	335.03	351.55	316.59	308.91	332.78	356.24	358.15	309.12	326.43	350.52	328.93	326.31	355.6	343.2	333.53	340.88	327.53	350.62	348.6	349.31	340.32	337.82	340.69	345.58
220004	340.13	317.13	380.89	328.6	345.96	340.79	335.68	338.22	355.19	337.13	349.97	345.9	326.98	348.67	342.55	337.54	335.65	359.2	321.9	315.09	337.91	356.14	363.41	315.27	333.87	355.79	331.45	330.47	357.57	345.78	335.91	345.52	340.41	354.55	349.77	351.05	345.93	342.84	345.44	350.68
221004	343.1	319.79	377.05	326.26	346.55	339.33	332.22	338.5	352.85	336.03	346.51	346.85	327.92	347.21	337.72	332.75	334.44	351.93	323.25	311.86	337.77	357.5	362.06	314.69	332.28	352.15	330.24	327.44	356.17	347.76	336.36	348.49	336.01	351.96	352.51	351.26	342.68	340.15	341.37	351.64
222004	338.97	317.7	372.82	321.3	345.01	335.3	331.88	336.21	353.44	333.37	340.89	345.34	323.97	339.44	335.46	330.78	336.31	352.75	319.18	309.43	333.45	352.79	358.73	310.92	330.12	351.59	326.24	323.82	354.99	346.45	333.73	343	333.39	349.35	349.59	347.73	342.95	335.94	340.43	349.02
223004	338.52	322.62	370.67	324.8	344.31	338.28	331.29	336.24	350.52	335.34	342.07	343.28	324.84	340.88	336.22	330.52	327.8	351.28	321.38	314.2	330.48	352.98	363.14	311.14	330.14	352.48	328.42	327.3	358.25	344.18	335.72	342.06	335.01	350.51	347.16	346.27	341.53	336.75	340.65	349.96
224004	341.72	322.82	372.96	326.93	347.75	339.88	334.23	336.97	353.64	334.86	344.54	345.33	327.68	342.01	339.4	334.47	337.67	353.86	325.37	317.81	333.12	360.38	364.23	308.11	332.99	357.58	328.19	329.52	358.18	347.72	338.52	346.92	330.94	355.43	352.33	354.12	345.59	339.47	344.03	354.12
225004	340.49	324.77	370.51	325.97	347.6	337.73	332.64	338.01	355.46	334.8	340.59	346.39	326.09	346.72	338.55	339.09	333.09	357.76	324.18	314.22	337.28	355.89	365.16	314.57	332.92	354.41	328.63	328.23	359.05	346.9	338.11	347.63	337.76	354.77	351.3	351.55	345.95	340.49	344.46	356.16
226004	339.66	320.89	370.16	330.93	350.23	340.14	336.69	338.59	352.98	337.07	344.68	346.22	329.39	348.19	341.86	335.86	342.66	355	326.99	314	338.42	364.86	364.67	320.91	332.38	358.18	330.13	329.49	363.57	350.42	342.82	351.74	343.14	357.81	351.24	352.61	346.69	340.14	343.52	358.05
227004	335.93	317.97	366.87	323.9	342.41	337.68	333	333.27	348.47	330.13	341.1	339.89	324.37	335.74	334.57	332.72	331.82	352.79	321	308.55	331.49	347.26	359.25	311.48	328.37	350.89	325.94	325.44	353.35	344.38	331.81	341.56	327.62	350.54	346.11	344.87	338.46	331.63	338.18	347.39
228004	338.53	311.9	363.2	320.83	343.16	334.35	329.5	333.16	349.02	331.71	337.37	341.61	322.92	337.36	336.63	334.14	331.94	351.75	321.81	310.59	327.7	353.86	356.35	306.25	326.37	348.11	323.9	324.08	353.67	341.81	332.09	341.11	334.43	348.2	345.93	347.05	336.78	332.96	337.6	348.36
229004	333.2	303.85	355.31	316.47	335.04	329.04	326.07	328.42	340.2	327.62	332.14	335.18	318.48	332.74	330.8	327.32	325.23	349.97	317.06	301.78	322.04	345.12	350.63	304.15	319.69	342.14	321.34	317.35	349.84	337.13	330.59	338.39	322.03	341.43	339.18	339.91	332.92	327.96	331.72	341.78
230004	334.48	318.38	361.21	320.37	341.78	334.81	333.04	333.44	349.61	330.96	338.97	341.63	325.32	337.07	338.1	334.01	335.04	357.39	320.51	309.92	330.66	349.13	359.45	307.92	326.8	351.75	325.66	323.96	352.69	344.52	335.1	342.74	330.53	352.04	349.97	345.15	339.77	337.63	339.51	350.3
231004	339.32	314.72	360.44	322.39	342.66	334.94	333.11	333.75	344.25	331.26	341.62	341.17	325.94	341.26	337.19	333.02	332.05	356.05	324.2	311.71	328.46	357.77	358.5	306.75	325.53	350.46	324.75	324.23	355.96	344.45	335.37	343.85	332.82	349.06	348.5	343.88	339.08	333.03	338.21	349.14
232004	339.85	320.92	368.14	326.17	347.97	336.41	333.44	334.73	348.5	331.9	341.29	344.41	327.97	340.26	337.62	335.21	334.24	356.05	323.87	310.14	330.43	350.64	362.38	313.45	329.54	353.73	329.81	329.03	354.9	346.39	336.86	348.93	341.13	349.59	349.31	347.67	341.78	334.73	340.79	351.15
233004	339.68	317.58	362.53	321.34	341.91	335.45	332.72	333.31	348.71	330.68	338.39	342.55	323.6	339.63	338.51	331.99	340.62	357.32	321.11	311.46	331.21	349.92	359.18	314.95	330.84	351.41	325.14	325.44	358.1	342.81	335.71	342.79	329.82	347.88	349.61	343.39	340.98	336.19	340.92	351.46
234004	336.32	322.79	361.37	324.29	342.46	335.41	332.75	333.13	347.3	332.04	337.41	342.04	323.5	335.21	334.35	330.53	334.33	354.8	321.03	308.71	329.36	343.24	360.64	307.76	327.7	352.33	326.59	324.25	355.92	344.52	336.35	341.66	332.02	344.74	345.16	342.41	337.44	332.27	339.88	349.99
235004	335.62	311.44	361.31	323.15	341.39	336.84	331.51	334.99	341.11	331.49	334.96	340.3	324.04	336.02	337.85	331.28	331.48	360.75	320.28	312.61	329.56	350.08	358.48	308.32	327.36	348.9	320.13	322.1	356.21	344.55	334.46	342.74	336.77	346.56	346.66	346.43	335.72	334.42	339.69	347.59
236004	348	334.19	372.97	331.95	357.76	347.63	341.38	345.32	362.31	339.91	345.51	349.18	332.22	353.99	348.49	342.17	343.25	367.35	330.98	318	337.53	357.29	370.25	316.04	341.75	361.29	333.94	333.84	368.37	351.88	347.85	356	336.01	358.83	355.94	357.44	349.02	343.66	350.03	359.79
237004	338.12	315.24	365.16	327.77	348.97	341.86	334.64	341.07	348.92	336.17	337.33	345.32	328.79	338.87	340.45	336.43	340.17	361.63	326.03	317.92	333.68	356.93	361.7	313.9	335.11	352.02	333.01	327.18	360.87	349.72	342.46	348.02	333.07	352.01	352.12	351.44	342.78	339.03	343.05	353.57
238004	333.63	313.01	356.43	320.77	340.63	334.29	330.76	336.67	347.06	329.83	335.7	340.64	320.83	335.9	332.16	328.47	330.54	348.37	316.63	308.47	325.83	344.81	351.99	305.83	325.63	349.48	324.25	321.53	355.18	344.98	337.14	340.86	326.65	344.28	346.11	343.13	337.36	332.07	340.07	344.72
239004	329.55	313.26	354.43	319.1	339	334.67	326.69	335	346.8	326.9	334.34	337.15	321.43	335.94	334.2	330.95	328.11	350.35	316.86	307.56	326.22	350.61	352.1	295.34	326.09	346.3	320.68	319.47	355.16	344.48	332.34	338.61	328.55	342.76	342.88	343.19	333.63	327.26	337.27	343.92
240004	331.99	308.96	353.12	317.73	335.32	334.93	328.27	332.35	341.93	326.58	333.32	340.2	322.27	330.09	332.46	326.74	333.37	345.28	320.63	310.56	326.63	353.79	351.81	304.33	324.85	344.26	321.43	318.93	351.1	340.48	330.48	338.2	319.59	343.38	344.6	341.7	334.57	332.19	339.85	341.33
241004	335.77	318.62	355.95	318.74	337.85	333.91	328.29	332.68	345.02	328.34	334.17	339.09	322.06	336.81	333.17	332.25	334.07	346.63	316.4	309.74	324.89	349.65	353.41	304.15	325.94	342.51	321.38	318.83	353.72	339.86	331.36	340.86	331.42	346.66	345.71	340.86	337.87	329.72	338.13	341.11
242004	331.55	311.82	354.67	315.14	337.06	333.65	327.62	333.61	340.42	328.76	333.05	336.61	318.31	335.46	328.89	328.21	331.22	347.91	314.97	306.37	320.91	350.52	349.77	305.97	325.66	342.91	320.16	320.37	351.8	339.34	332.03	341.07	319.39	342.87	343.05	341.41	336.76	328.49	336.05	340.86
243004	341.22	321.21	364.7	323.83	347.58	342.37	334.62	338.47	348.15	334.12	344.42	347.26	328.49	338.85	342.07	338.53	340.37	358.93	323.06	313.46	331.95	361.4	360.01	316.37	330.94	355.01	331.15	327.86	358	347	340.61	348.61	330.18	353.82	351.88	349.49	345.91	341.34	349.55	350.02
244004	336.98	323.13	362.23	324.1	342.47	341.38	333.41	338.03	347.03	333.25	344.29	342.02	326.33	336.38	338.52	329.96	339.86	354.63	321.24	313.2	332.55	352.07	357.68	308.58	332.05	349.9	328.57	323.1	357	343.26	339.08	342.4	333.31	350.95	347.68	347.65	344.78	337.47	343.38	348.47
245004	334.1	309.8	358.06	322.53	340.25	338.32	330.69	334.93	352.37	329.42	338.39	339.64	325.67	337.35	334.95	331.35	329.45	343.52	319.51	310.2	325.47	347.03	353.55	305.25	325.98	346.29	324.31	321.82	356.03	341.73	333.44	341.94	335.63	350.73	348.23	349.44	341.1	336.2	342.58	345.69
246004	332.04	312.84	353.68	317.71	335.8	334.06	326.02	331.97	340.63	325.64	335.02	336.39	320.69	330.96	329.14	328.26	326.73	337.96	317.05	309.96	322.42	355.16	349.25	301.02	321.98	342.41	320.67	319.03	349.27	340.96	332.13	335.31	320.07	345.26	343.65	341.37	337.03	331.48	336.14	340.89
247004	339.02	317.3	360.92	324	343.51	340.12	331.56	338.96	343.83	332.48	342.11	342.79	325.06	337.88	338.38	332.89	330.58	347.02	321.59	313.69	330.67	353.21	359.86	315.71	329.75	350.56	329.78	324.04	357.68	342	336.85	344.73	329.52	348.37	346.93	350.98	343.6	336.32	342.06	346.35
248004	332.45	304.39	355.08	318.79	334.77	334.77	324.23	332	340.49	324.68	333.89	338.52	322.9	334.86	331.61	327.43	325.16	343.23	315.73	309.36	326.31	349.88	350.02	301.89	322.53	345.91	320.83	317.51	350.66	337.8	332.35	336.8	323.75	343.6	343.97	344.13	338.3	334.96	336.43	343.02
249004	335.37	321.1	357.69	321.89	339.01	337.13	332.05	336.36	346.47	330.23	340.72	341.85	326.35	335.94	333.92	328.81	331.59	353.69	320.28	313.9	331.64	352.58	353.57	310.62	327.18	348.41	323.9	321.99	356.08	340.74	338.11	344.26	331.09	344.32	345.67	348.63	343.14	335.54	339.73	346.03
250004	337.52	322.05	364.43	325.25	343.15	340.86	334.73	338.39	348.81	331.54	337	346.77	327.4	343.39	340.69	336.74	335.42	356.26	322.74	319.09	335.19	350.97	363.66	312.32	329.45	353.68	332.01	328.16	359.13	346.61	338.93	346.09	334.51	349.93	351.34	353.32	351.51	342.27	346.84	348.29
251004	331.06	313.85	360.89	321.83	339.92	336.43	332.18	333.46	345.78	327.96	333.2	341.46	323.72	337.64	331.29	329.99	330.08	350.71	319.12	313.32	330.05	351.89	355.51	310.12	328.19	349.23	326.46	324.97	353.06	342.76	332.74	341.7	326.04	343.9	346.82	351.74	345.4	334.22	340.61	345.48
252004	339.48	317.3	363.48	324.98	345.47	341.57	334.87	338.35	355.82	332.56	339.71	345.39	329.14	342.21	341.51	337.56	335.9	359.99	319.33	316.61	332.42	354.74	358.49	316.47	333.6	353.03	331.11	328.64	358.93	345.24	338.78	345.37	336.9	349.67	351.43	352.88	347.44	341.64	344.91	347.75
253004	330.07	311.69	360.15	319.09	338.47	336.88	327.2	335.52	343.99	328.77	332.78	337.67	322.03	340.24	334.18	329.73	332.22	345.51	317.28	307.09	328.68	348.79	352.82	310.99	324.88	346.68	325.05	320.7	353.98	339.97	333.62	341.86	327.84	343.87	344.65	347.03	344.76	337.36	338.71	341.46
254004	340.21	321.01	364.59	321.78	346.81	342	335.32	340.59	357.63	331.85	342.54	346.1	329.37	347.95	336.81	336.39	333.38	360.89	324.62	318.66	338.22	352.46	358.95	315.47	333.85	356.22	331.31	328.59	357.62	347.83	340.95	346.36	331.66	346.96	352.59	354.49	354.46	343.47	344.72	350.82
255004	339.07	317.73	359.45	317.67	340.81	339.39	330.53	336.16	351.57	329.82	334.34	341.38	323.51	342.87	333.82	334.55	329.37	345.68	321.3	315.26	333.31	354.27	356.89	311.4	326.23	349.66	325.13	323.06	354.58	338.98	333.26	343.12	321.43	344.21	343.22	350.59	345.39	336.01	340.97	343.93
256004	337.49	320.37	362.25	323.5	345.8	338.53	332.51	337.16	355.27	329.19	336.62	342.16	325.9	341.77	331.52	332.39	330.17	357.09	321.41	312.44	331.95	356.93	357.06	315.55	328.25	351.34	327.31	323.66	357.07	342.75	336.47	340.93	322.48	346.39	346.49	352.52	344.76	339.2	341.35	346.31
257004	338.94	310.16	363.12	322.06	345.69	341.51	333.05	336.83	355.29	333.21	339.73	343.18	326.6	346.93	336.28	339.18	335.86	349.33	323.74	317.49	334.77	354.05	356.14	309.59	331.17	350.02	328.65	325.74	356.19	343.29	338.19	343.74	332.97	345.33	349.66	352.56	347.21	337.42	341.8	348.47
258004	344.4	331.09	371.24	326.65	347.35	345.01	338.7	342.38	359.53	334.39	346.73	348.6	330.95	351.76	343.07	338.17	339.58	356.55	328.49	322.08	335.92	352.42	363.94	311.65	335.07	358.42	335.79	331.93	361.52	347.67	340.68	345.41	335.05	349.97	353.31	360.58	350.7	344.54	348.54	353.34
259004	344.3	320.77	369.11	323.82	342.7	339.99	332	336.15	349.52	328.57	337.12	341.82	323.64	340.96	333.21	336.69	335.75	354.97	326.81	313.52	337.73	354.25	355.4	311.86	330.51	351.15	328.85	325.19	357.26	344.56	338.04	340.16	326.6	345.08	347.44	356.12	344.43	340.07	341.84	346.64
260004	327.52	308.37	359.67	315.98	338.04	333.62	328.23	333.4	345.35	323.95	331.98	336.84	322.07	336.94	328.76	331.22	326.9	345.45	318.15	309.67	328.48	343.45	349.27	310.5	324.84	342.85	321.5	319.17	348.31	339.12	332.53	332.78	319.04	338.33	341.09	346.63	338.59	337.09	336.53	341.65
261004	343.14	319.54	369.23	324.23	346.87	340.68	336.6	340.39	358.97	333.37	341.93	345.01	329.61	346.12	341.4	341.11	336.73	351.97	326.6	315.86	334.42	356.6	358.25	316.44	332.74	354.18	329.39	328.72	359.24	346.63	340.05	345.82	335.96	345.31	353.29	356.91	349.58	341.7	347.46	349.37
262004	335.43	316.95	365.96	318.74	340.54	334.73	329.02	334.38	348.51	327.69	337.51	341.29	324.09	336.74	332.38	334.72	327.49	346.45	321.36	311.85	333.11	346.3	353.34	312.55	330.11	344.8	323.13	319.02	355.65	342.69	336.21	339.55	329.65	342.86	345.85	350.48	343.88	336.83	337.96	347.14
263004	331.37	306.74	361.85	316.41	337.98	332.55	324.19	331.67	343.16	325.87	332.8	338.4	322.14	338.88	332.14	327.87	325.96	346.83	318.55	307.02	328.53	345.71	349.73	302.7	324.98	342.47	319.28	316.84	348.91	340.54	330.98	334.39	321.59	340.72	343.51	349.02	339.1	334.12	336.26	341.14
264004	341.18	317.2	370.79	321.84	342.74	337.08	331.24	335.51	352.91	329.27	338.47	343.67	326.01	342.29	334.98	334.64	329.35	351.78	321.82	311.75	330.64	349.76	355.48	309.76	332.28	348.9	327.97	324.16	356.21	343.69	335.17	341.04	328.01	345.62	348.04	355.45	343.67	339.83	343.76	345.72
265004	340.25	318.72	373.44	323.81	345.56	341.04	337.35	339.28	357.15	334.78	341.04	348.74	329.78	343.64	336.63	338.59	331.69	353.34	323.87	314.57	334.89	356.88	359.2	313.26	335.64	354.93	329.33	328.86	359.71	346.67	337.05	345.74	330.25	349.45	350.12	355.13	348.02	341.24	348.76	347.89
266004	340.57	315.94	370.58	323.21	340.88	337.98	330.56	337.96	354.66	328.94	337.89	345.11	327.85	344.16	335.88	339.48	328.93	351.19	326.75	312.56	332.28	351.87	355.57	305.89	333.92	350	331.67	322.23	359.24	345.18	339.05	342.57	340.94	347.64	348.81	355.74	346.83	340.14	345.93	347.51
267004	344.97	316.37	375.92	326.36	346.06	342.45	336.25	340.27	356.79	332.87	344.13	347.71	330.59	349.09	342.26	344.31	337.83	352.4	327.89	314.35	336.09	354.92	361.14	315.52	335.8	353.01	331.42	329.53	361.5	350.26	342.92	347.24	331.24	349.72	354.05	360.66	352.74	345.74	349.05	353.03
268004	341.31	320.86	366.34	317.51	337.92	334.63	327.92	333	348.3	326.26	336.51	337.82	321.67	339.95	332.54	330.3	328.48	342.37	320.28	308.86	329.22	345.4	353.97	307.13	328.98	345.93	325.2	321.9	353.02	338.83	330.21	340.59	322.55	340.92	341.18	351.21	340.76	332.74	337.77	342.11
269004	336.65	309.94	364.72	318.21	341.11	337.11	331.22	336.25	349.46	329.84	338.26	340.79	326.29	335.78	331.67	335.75	332.42	355.56	322.2	308.2	334.1	347.87	349.72	307.02	331.24	346.44	326.57	323.28	352.56	344.78	338.3	337.41	323.46	342.93	344.29	353.02	342.47	336.12	341.94	344.06
270004	339.88	322.03	368.12	322.38	346.56	339.43	334.5	338.59	354.81	330.79	342.02	347.04	329.95	351.1	337.87	333.04	338.36	352.95	325.52	310.99	332.29	354.01	355.08	311.69	334.74	350.86	330.62	326.4	357.91	345.13	340.18	344.22	330.76	349.29	350.62	358.21	348.15	342.45	346.66	347.96
271004	338.63	319.02	366.2	322.09	342.92	338.16	334.55	337.32	352.62	329.27	340.39	342.46	327.3	342.41	332.64	335.39	336.95	350.62	323.79	314.27	337.56	348.36	353.26	311.7	332.7	348.27	329.89	326.36	357.04	345.6	335.01	341.45	335.13	345.19	346.72	355.14	342	336.98	344.12	345.85
272004	337.25	314	363.33	320.4	340.61	338.66	333.71	339.79	348.86	329.79	341	344.55	330.39	346.51	332.24	337.03	332.83	354.12	322.3	309.55	333.53	352.02	354.24	311.31	330.26	348.73	327.83	324.45	354.22	346.14	338.15	342.44	330.39	345.35	346.96	356.47	345.58	341.14	343.43	348.32
273004	347.24	325.05	369.92	326.1	351.75	344.49	337.91	345.81	361.41	336.85	344.93	350.7	332.62	350.56	340.66	344.64	342.57	360.64	330.18	320.45	339.2	350.88	362.08	317.82	338.97	355.61	337.03	335.64	364.07	350.05	343.6	347.33	339.2	350.03	351.07	361.6	349.6	346.61	348.9	355.23
274004	332.77	312.55	355.13	315.54	334.56	330.21	325.67	332.01	344.46	323.8	335.06	340.27	323.51	342.25	326.79	331.27	338.8	339.93	315.16	302.98	324.48	343.87	347.39	304.74	323.83	340	323.81	317.9	350.42	338.54	330.16	336.9	314.54	340.37	344.68	348.65	338.17	336.46	335.79	339.92
275004	341.22	327.24	366.41	321.37	346.04	341.73	334.67	338.25	356.1	333.22	339.35	346.13	331.09	347.55	334.17	336.25	336.83	352.51	322.73	310.78	336.24	352.49	352.69	311.43	335.67	351.33	333.19	329.32	360.31	348.62	343.86	343.12	323.58	349.86	351.72	355.99	345.81	344.44	346.52	348.76
276004	341.03	318.64	366.37	322.26	343.16	338.59	331.51	338.81	353.78	328.48	338.22	343.46	328.16	344.5	332.8	335.31	334.11	353.01	324.64	311.44	334.88	351.08	355.84	311.94	330.66	349.59	332.06	323.53	356.8	345.92	337.42	341.39	334.55	348.54	349.01	354.49	342.71	341.99	342.43	347.27
277004	341.18	314.36	366.26	321.49	341.03	338.76	334.34	336.27	353.11	329.4	336.71	342.31	327.92	343.36	335.73	336.78	338.81	349.84	321.96	306.77	330.99	350.33	349.41	305.86	329.98	346.83	331.89	323.61	352.85	343.05	336.24	339.66	322.43	341.55	348.16	352.38	342.04	336.4	341.57	345.33
278004	340.64	316.74	366.11	323.51	343.17	341.68	334.51	343.86	354.06	333.31	339.21	342.5	332.51	345	337.14	337.71	341.95	351.46	321.76	307.92	330.73	356.63	357.19	311.97	333.14	350.1	336.91	327.4	359.5	349.05	339.18	343.81	328.52	346.79	348.36	356.9	345.71	343.72	345.4	350.58
279004	337.89	316.21	359.73	321.14	342.62	338.42	335.55	338.69	356.15	331.69	337.37	341.25	327.51	350.94	336.54	329.46	339.03	356.52	320.62	307.12	327.53	349.86	351.34	313.67	329.2	349.65	333.77	324.32	357.9	346.21	338.94	340.46	325.56	343.32	348.86	354.94	338.97	340.13	340.59	348.01
280004	342.2	318.36	365.95	322.56	344.41	338.31	333.19	343.65	354.38	332.13	340.06	343.23	328.58	349.27	335.47	335.6	331.82	349.19	322.45	311.79	331.89	352.66	357.75	303.46	331.79	352.22	332.79	327.25	360.02	346.88	338.85	344	328.9	342.89	349.54	357.87	341.18	339.03	342.48	350.21
281004	337.56	310.9	359.13	318.53	336.97	334.8	331.96	339.49	346.09	326.52	333.83	335.7	323.58	339.11	328.11	325.16	331.13	351.14	317.41	304.88	327.34	347.91	347.94	303.23	328.13	344.32	325.58	319.35	351.69	340.63	332.16	336.11	319.52	337.24	343.11	349.28	333.2	335.33	336.55	342.54
282004	347.1	326.74	368.92	325.32	346.59	340.74	339.46	347.9	355.51	334.15	338.26	346.17	330.67	351.85	337.48	339.45	340.86	357.07	323.51	316.02	336.06	357.56	360.29	319.17	334.88	354.67	336.02	330.42	359.73	351.34	341.02	346.88	325.23	345.7	350.45	362.47	347.3	344.24	345.37	351.18
283004	339.97	313.29	363.69	320.43	345.44	338.48	338.38	342.83	353.08	329.54	335.55	341.61	327.29	344.91	335.94	335.7	337.31	350.26	320.06	313.73	329.6	353.07	355.94	309.47	331.43	347.77	331.83	326.77	359.05	345.93	337.94	343.61	331.13	341.73	348.73	355.22	341.58	342.83	343.24	348.21
284004	338.97	313.16	362.81	319.81	341.06	334.95	335.39	340.32	345.86	327.7	335.75	340.65	323.38	346.86	333.14	331.25	333.68	352	316.02	311.45	328.51	341.57	350.24	303.79	327.2	348.25	328.08	324.73	356.94	343.1	334.79	338.43	319.67	340.63	344.91	351.36	339.74	342.17	340.42	344.07
285004	336.16	316.23	359.44	317.23	338.12	333.77	332.68	339.12	348.17	323.93	334.97	336.36	320.55	340.17	330.01	327.63	336.38	346.5	315.08	307.84	325.99	351.99	349.73	298.03	327.38	345.87	325.58	322.18	350.36	341.8	330.48	336.91	318.32	335.33	343.62	351.09	334.78	335.11	338.13	341.9
286004	342.46	318.87	368.06	326.25	350.02	343.38	344.66	349.36	360.21	335.39	341.09	346.23	333.71	345.35	341.92	345.61	338.19	363.4	327.05	323.8	335.48	362.54	363.21	317.81	338.84	356.09	337.99	333.15	363.2	352.62	342.96	349.5	330.7	347.34	351.36	361.05	346.01	347.73	349.2	352.68
287004	342.22	317.65	361.13	325.05	346.42	337.86	336.42	344.24	355.14	332.56	336.71	339.93	325.21	344.02	334.53	331.8	344.31	358.25	321.08	316.02	332.26	344.94	355.14	310.92	332.49	351.18	330.52	330.28	357.7	347.45	336.91	342.36	325.43	340.45	345.61	355.9	341.52	336.79	342.93	347.58
288004	331.91	316.68	357.25	319.52	340.52	335.13	333.6	338.38	346.48	327.14	334.46	336.27	323	342.61	329.57	329.7	330.56	347.28	316.56	310.26	323.55	343.35	349.47	301.36	322.39	345.5	325.98	323.7	349.11	345.13	332.46	338.04	324.12	337.11	342.83	352.16	333.54	335	339.5	344.32
289004	335.79	299.84	359.46	320.44	339.61	334.04	332.03	336.68	348.6	326.84	333.47	336.88	323.03	341.44	330.11	330.33	336.81	350.01	313.86	307.61	326.57	347.87	347.56	302.48	325.75	344.82	326.54	323.49	348.89	341.85	328.79	337.57	319.17	334.93	341.72	352.61	333.55	335.13	338.17	341.32
290004	338.45	311.1	363.34	322.35	343.34	337.7	337.53	342.35	354.66	331.58	338.95	338.66	326.59	341.07	336.86	336.7	342.83	357.47	321.22	316.59	333.79	353.78	356.34	307.2	330.83	350.87	328.93	330.39	353.15	345.7	335.11	342.31	322.82	341.71	346.15	354.79	337.16	341.36	342.94	349.28
291004	339.34	315.14	360.1	322.66	345.22	338.58	337.69	340.02	356.06	330.05	334.51	338.87	326.89	347.42	336.5	335.38	341.39	349.81	320.2	315.05	330.79	344.92	354.93	308.08	329.49	348.63	329.39	329.3	355.61	345.87	334.72	341.77	325.92	339.29	345.91	356.63	335.73	339.24	339.94	347.27
292004	343.32	321.22	369.3	330.01	348.11	344.14	346.4	344.35	362.67	334.26	342.17	343.13	330.31	346.15	341.5	339.12	339.14	359.16	323.56	315.41	335.93	356.31	360.05	316.46	332.62	356.23	338.31	332.15	360.34	351.15	340.87	347.64	331.14	346.99	351.39	359.81	345.36	347.07	348.15	351.4
293004	334.97	306.16	357.17	320.11	339.77	334.43	335.96	337.1	348.93	326.8	337.34	336.47	324.38	341.06	334.52	330.62	335.88	346.27	319.34	306.19	326.18	343.97	351.21	306.4	326.2	345.72	329.94	327.79	352.7	344.27	331.72	340.67	319.77	335.21	344.39	356.09	335.92	336.05	341.33	344.37
294004	338.99	322	366.94	325.84	347.62	341.82	342.18	342.05	354.01	332.82	340.43	341.95	329.93	345.02	338.67	333.31	337.68	354.59	322.92	317.6	333.03	352.14	357.01	315.32	331.7	350.89	331.02	330.65	356.44	350.69	336.36	344.19	332.39	341.07	348.3	358.45	339.4	342.4	343.99	352.22
295004	333.32	311.47	360.53	322.21	343.15	338.06	337.42	339.21	353.18	330.81	336.07	336.92	323.14	339.44	332.69	328.9	338.64	352.52	320.39	310.91	328.6	352.81	351.87	306.27	328.68	346.47	326.03	327.17	353.86	344.74	332.4	337.4	328.61	336.61	345.52	352.33	334.31	338.36	341.79	342.96
296004	338.23	315.34	362.44	321.55	344.7	337.9	337.54	342.89	349.49	329.56	336.29	341.05	325.94	340.78	334.52	337.15	332.71	356.42	319.71	306.44	326.83	353.82	350.96	302.85	328.86	348.45	326.69	327.37	354.97	345.83	333.8	339.56	324.45	342.38	347.26	357.64	338.65	339.62	341.47	346.02
297004	337.15	313.04	361.53	322.44	342.22	339.7	337.05	341.9	349.7	332.42	342.74	340.28	327.74	341.3	335.41	334.9	333.1	359.33	319.79	312.57	329.12	354.6	353.36	312.3	329.58	346.71	329.1	332.15	355.68	346.26	335.17	338.59	333.92	340.78	347.57	356.74	338.14	342.26	340.13	346.05
298004	339.19	318.59	363.27	324.27	344.86	342.46	340.46	344.07	351.94	332.33	344.05	342.52	328.71	344.41	336.61	339.96	339.82	354.57	322.29	313.88	330.8	357.9	357.82	312.7	331.74	350.42	328.9	332.06	357.85	347.9	337.24	346.59	331.22	343.25	350.45	358.67	341.71	344.87	345.59	348.25
299004	336.43	313.85	364.58	321.44	343.5	338.27	336.6	342.97	350.48	331.43	340.59	340.87	328.02	339.12	337.32	337.76	335.27	358.83	318.22	311.12	328.1	354.68	352.64	307.82	330.53	349.6	328.27	330.22	354.99	343.98	335.37	341.57	328.66	341.83	348.26	358.87	337.42	341.76	343.67	347.35
300004	338.02	313.82	361.91	322.3	340.94	337.68	335.19	338.61	349.22	331.07	337.04	337.76	325.71	341.88	334.68	336.6	340.19	352.19	320.41	310.36	328.8	350.49	349.68	315.99	329.27	346.09	324.51	325.09	353.45	344.93	335.09	340.25	324.03	338.64	346.18	358.3	339.36	340.19	337.6	347.21
301004	344.23	324.66	365.72	325.97	347.84	344.06	341.24	343.03	359.04	333.19	342.94	345.02	330.39	344.03	338.01	339.03	340.29	355.46	321.15	312.78	335.89	352.74	353.16	307.18	334.1	351.7	331.11	331.31	356.4	348.88	338.12	345.35	331.98	347.99	350.44	359.86	342.84	344.66	344.16	349.55
302004	343.11	321.49	363.35	325.19	342.68	342.16	337.79	340.21	355.1	332.6	340.25	340.99	329	345.65	336.41	333.66	341.5	356.88	319.24	313.61	332.59	350	353.99	310.09	333.36	352.12	330.86	330.76	357.84	349.51	334.35	344.51	331.72	344.63	349.41	355.87	340.73	342.86	341.67	348.59
303004	337.62	311.58	364.62	325.38	343.09	343.38	337.37	341.33	355	334.01	341.49	344.49	330.66	347.02	339.84	338.91	339.35	356.67	321.92	314.48	333.95	351.97	352.88	317.78	333.4	351.81	330.08	329.41	358.16	346.31	337.54	345.54	335.18	343.47	352.05	358.51	344.34	342.93	344.52	349.24
304004	341.85	320.65	365.83	325.2	346.89	344.01	339.8	342.34	356.67	335.22	340.86	343.96	329.23	342.13	338.38	337.61	333.6	356.48	321.11	315.61	332.95	347.98	357.77	309.48	336.1	351.46	330.49	330.61	357.78	347.57	337.52	341.87	326.67	344.4	348.19	355.42	342.48	344.54	347.42	352.73
305004	333.51	312.59	360.85	321.42	340.88	339.35	334.84	339.8	351.31	330.94	335.79	339.97	326.94	338	335.89	333.2	331.14	346.42	318.07	314.59	333.33	350.27	351.19	307.18	330.6	348.34	326.79	325.54	354.92	345.11	333.75	340.35	320.74	341.2	347.73	352.65	339.67	340.3	343.69	348.42
306004	338.69	315.9	363.48	323.16	346.03	342.78	337.64	340.97	353.69	334.26	338.11	342.28	327.85	342.13	336.07	337.55	339.85	355.4	321.99	313.85	332.31	351.57	353.42	311.12	330.29	350.13	330.82	328.49	356.71	347.16	334.8	344.19	334.17	346.03	346.65	357.01	338.98	340.54	344.75	347.14
307004	336.21	310.7	360.32	321.99	340.54	339.06	332.58	339.22	343.86	332.35	337.91	338.16	322.85	332.38	337.03	330.91	327.48	350.12	318.9	312.9	327.59	344.43	353	309.05	328.5	347.38	327.68	324.85	355.2	345.77	335.92	341.33	327.82	342.14	343.84	352	335.71	338.59	341.23	345.84
308004	338.21	320.63	363.33	326.33	341.7	340.08	335.29	341.47	353.84	334.45	336.82	343.83	328.67	333.81	338.97	337.05	341.9	353.49	321.64	310.71	331.25	351.4	354.59	317.15	328.89	349.2	327.81	328.11	357.76	347.46	338.32	342.36	329.04	343.55	348.15	354.49	341.45	335.79	342.98	349.19
309004	338.11	314.14	363.27	321.31	342.5	340.58	334.09	338.09	349.41	328.97	334.32	337.81	324.96	338.18	336.27	331.39	332.21	349.19	318.39	305.27	326.21	351.33	349.35	306.78	330.72	348.24	324.59	327.88	353.08	346.09	335.26	339.53	321.13	342.65	344.46	352.57	338.86	334.68	341.26	343.63
310004	338.57	313.16	365.59	322.05	342.96	340.75	334.31	338.54	350.36	331.2	338.94	338.62	323.44	336.26	333.89	334.58	330.57	355.17	318.21	308.15	328.09	349.87	351.12	311.91	328.76	345.95	325.94	328.67	354.67	344.04	331.94	340.58	325.05	342.43	347.72	354.69	337.95	338.76	341.81	346.15
311004	338.72	324.55	369.56	327.1	346.46	343.82	339	343.57	359.19	336.36	341.51	342.78	329.17	341.95	337.82	337.33	336.28	356.83	324.73	315.57	333.51	349.88	356.37	315.93	331.04	352.99	330.72	329.91	357.95	350.17	339.44	346.38	325.46	347.37	348.93	356.74	342.52	341.01	345.92	350.26
312004	334	308.46	362.89	317.18	340.75	335.58	327.7	337.41	348.13	325.83	331.4	334.98	322.2	331.28	334.32	324.23	327.84	350.32	311.99	306.65	323.65	344.73	345.1	305.01	323.11	344.18	320.85	322.86	350.56	342.61	329.92	334.12	319.59	342.74	342.52	348.03	333.43	334.4	339.24	340.48
313004	339.96	318.48	368.15	323.14	346.45	339.89	334.25	340.49	351.02	331.63	337.38	339.61	327.35	333.67	335.56	337.64	331.57	357.15	319.81	311.24	328.34	353.36	352.73	308.55	329.32	347.97	326.22	326.37	356.74	348.63	336.97	342.83	330.4	346.03	347.72	354.53	337.55	340.8	343.34	344.48
314004	333.73	313.4	363.39	318.64	339.47	334.87	330.67	337.53	343.76	329.01	335.36	336.35	323.42	331.35	332.37	331.17	328.08	354.97	316.05	311.76	326.01	349.34	346.21	306.14	327.72	345.29	325.18	322.89	354.56	341.58	334.34	335.65	313.52	341.42	341.85	349.56	331.7	334.91	338.21	342.34
315004	333.28	312.89	363.73	317.77	342.88	336.76	332.97	339.53	347.99	331.17	333.47	338.15	323.69	334.56	333.14	333.67	330.23	355.55	316.92	309.67	327.03	349.66	348.38	312.56	327.61	346.61	324.32	325.76	356.43	346.32	336.23	340.35	328.44	344.31	345.8	352.79	336.64	335.66	335.95	343.11
316004	337.17	311.01	362.05	319.69	343.21	335.26	330.67	338.75	354.99	329.53	335.2	338.94	328.03	333.69	335.08	333.94	331.84	350.96	318.09	307.18	326.24	344.54	348.3	307.45	328.71	346.52	325.26	325.86	354.38	348.22	335.59	339.88	324.08	345.37	347.07	353.18	335.79	337.62	342.41	345.47
317004	331.65	311.61	358.54	317.73	336.01	333.02	327.84	335.26	341.43	329.11	328.55	335.64	321.13	331.46	337.75	328.64	328.8	347.55	317.81	305.58	323.91	346.32	343.86	299.2	325.5	343.17	323.04	320.02	352.56	345.85	332.3	336.99	318.55	340.23	339.64	350.07	334.8	333.18	333.43	341.37
318004	344.67	315.77	368.73	324.6	349	338.14	336.64	344.84	358.14	336.27	346.98	346.13	328.56	336.6	342.74	336.91	344.69	355.92	322.64	314.93	330.44	357.61	353.02	314.2	334.84	352.68	331.31	330.3	361.11	350.55	339.84	346.26	326.95	348.54	351.6	359.43	345	345.12	347.08	351.26
319004	343.5	313.84	363.97	321.55	346.35	341	337.55	341.22	353.18	334.93	342.64	342.34	328.91	335.78	340.35	336.67	335.14	347.51	324.76	313.45	331.9	350.57	352.85	311.73	333.92	347.42	328.45	326.72	359.48	348.3	338.25	341.59	326.79	348.14	348.3	359.47	340.09	339.08	344.92	349.18
320004	340.77	321.38	368.87	325.05	351.52	343.7	339.96	344.79	348.56	339.05	341.97	347.73	330.5	340.48	343.75	338.86	343.44	352.75	327.06	315.28	334.31	349.42	353.79	312.2	334.13	352.78	330.43	330.38	361.67	350.65	342.8	344.96	327.62	350.54	352.54	363.78	348.37	341.53	350.33	351.96
321004	338.77	315.01	366.99	321.07	349.41	340.8	334.82	343.78	355.01	335.33	341.98	344.28	327.56	339.63	340	336.66	337.46	352.03	321.86	315.74	331.46	353.02	351.15	312.85	333.48	349.64	329.17	329.12	359.93	348.15	340.34	341.64	332.76	342.88	347.83	361.39	341.98	337.55	344.95	347.58
322004	341.05	316.45	370.23	325.57	348.51	343.23	337.16	345.47	356.64	335.85	345.28	345.04	329.67	338.52	339.86	338.42	337.81	355.55	325.82	318.57	332.69	356.32	355.62	314.24	333.4	349.71	331.49	329.33	363.04	351.98	340.96	347.67	320.61	346.25	351.04	359.19	344.29	340.42	351.1	352.74
323004	344.25	319.08	372.37	327.08	349.94	342.16	338.94	344.37	355.59	337.54	344.06	347.46	333.13	343.85	340.78	341.17	334.47	357.36	325.12	321.7	334.48	354.85	356.95	316.14	332.81	352.99	332.88	330	365.15	349.42	341.24	344	335.46	348.4	353.03	359.91	344.33	344.81	350.41	349.94
324004	339.65	321.89	370.5	324.38	349.96	341.26	338.34	344.09	350.68	336.83	340.98	349.09	331.12	339	343.62	337.28	336.76	364.01	324.25	314.61	332.15	356.47	357.79	314.53	332.51	350.62	333.87	328.93	363.19	350.03	344.85	348.32	327.62	345.79	350.87	360.48	343.98	339.83	348.55	350.4
325004	331.65	308.89	363.55	317.56	340	334.04	330.49	335.73	347.14	328.34	334.76	342.05	322.06	332.75	329.91	329.71	332.98	348.47	319.43	310.91	326.79	344.47	346.32	308.35	324.97	341.54	324.28	323.33	353.86	343.16	333.28	336.03	322.5	338.46	343.52	349.94	336.44	333.23	340.2	342.48
326004	340.31	317.49	374.95	323.21	345.78	339.64	336.91	340.44	355.41	333.72	336.88	347.84	328.17	336.69	339.56	334.02	339.13	350.41	322.92	320.71	330.35	357.63	354	313.35	331.14	347.39	329.47	328.59	360.64	347.89	339.42	341.84	323.93	344.19	348.14	356.44	341.1	339.16	346.47	348.19
327004	335.53	315.58	365.82	318.2	344.43	335.2	331.27	335.6	347.35	328.33	334.24	339.4	322	328.55	331.31	332.43	328.51	351.36	316.87	311.36	325.23	347.47	346.44	314.28	325.56	340.74	324.53	324.08	354.22	343.54	333.76	340.06	322.26	336.37	344.05	351.14	333.07	335.42	339.43	343.55
328004	340.58	317.78	373.36	327	352.64	343.22	341.26	344.7	352.27	337.4	344.21	348.52	334.06	341.01	343.28	339.36	337.36	363.15	325.47	317.76	331.5	352.19	356.81	319.08	335.93	351.94	333.41	333.3	365.64	354.05	343.2	346.97	328.25	347.59	355.94	359.25	346.53	347.1	352.79	351.8
329004	335.55	309.81	369.92	320.55	344.93	338.63	335.22	338.54	348.92	331.66	339.66	342.91	326.43	333.86	333.54	335.04	330.74	350.52	319.71	316.26	327.47	345.46	349.44	313.32	331.24	344.72	327.59	324.05	360.41	346.02	340.42	339.64	321.01	339.02	344.43	351.71	336.19	340.28	343.63	346.24
330004	341.02	316.49	375.12	326.85	352.5	342.79	339.99	343.71	355.97	336.52	345.58	347.01	333.19	342.32	340.62	344.04	342.95	357.11	326.2	321.03	335.51	359.05	355.01	312.32	337.22	349.96	332.9	327.68	362.36	351.71	343.86	346.79	325.46	346.28	349.95	359.48	342.36	342.44	347.34	348.93
331004	331	314.02	371.2	322.37	342.95	340.11	333.44	337.41	353.75	328.13	334.13	339.91	323.07	337.07	336.63	334.82	332.88	344.34	320.68	315.65	328.98	349.93	349.99	307.68	330.55	344.75	327.26	325.37	359.35	344.23	335.42	339.63	325.84	338.27	346.67	352.52	338.2	338.29	342.85	343.96
332004	334.12	317.57	365.84	318.97	338.55	334.29	327.23	335.24	341.6	326.1	333.39	339.31	322.32	335.35	333.08	330.25	330.33	346.88	317.15	310.91	322.75	343.15	346.51	309.31	324.03	340.87	323.89	319.31	356.73	342.37	334.46	335.3	316.27	336.26	344.18	352.74	333.12	332.53	338.41	340.78
333004	338.51	324.35	373.98	322.12	346.38	340.07	335.33	339.53	348.53	333.18	341.01	341.82	327.49	335.44	336.24	333.96	344.56	352.66	320.4	319.25	328.98	345.06	355.69	316.22	333.64	350.78	326.52	327.34	363.47	348.19	339.66	341.83	325.99	343.21	349.96	356.14	338.68	337.39	345.22	348.88
334004	340.45	320.11	375.5	327.12	350.61	343.35	342.18	346.6	356.92	337.72	346.17	347.3	331.11	346.35	344.24	345.08	343.86	362.42	324.8	321.2	336.39	355.18	358.84	316.01	339.44	353.08	336.2	330.78	367.69	351.67	346.98	348.92	333.19	347.49	353.37	364.23	345.79	343.95	350.99	352.22
335004	339.87	319.61	374.25	325.07	347.97	340.66	339.62	342.99	352.37	335.19	343.23	344.49	329.12	339.72	338.71	339.21	340.75	360.95	325.1	322.06	331.83	353.73	356.92	316.86	335.94	349.9	331.34	329.7	365.39	347.09	344.06	343.14	323.73	344.38	353.12	358.84	342.25	339.42	346.74	349.68
336004	344.09	317.83	374.36	325.74	349.24	343.51	341.26	343.14	353.02	335.32	346.68	346.51	332.61	342.32	338.89	341.32	344.97	364.42	327.3	320.81	334.75	353.73	357.33	314.83	334.85	351.05	334.67	331.86	363.59	350.38	342.69	345.57	330.42	348.05	352.01	360.56	344.74	343.19	347.83	350.47
337004	331.32	304.64	368.44	318.69	341.28	335.73	334.08	336.85	346.76	326.39	336.91	339.72	324.64	335	331.94	331.22	333.4	355.49	315.7	311.65	321.83	343.94	348.54	311.49	329.89	342.81	323.92	323.38	358.14	340.34	334.26	337.92	321.24	337.02	346.04	351.84	338.36	333.55	341.44	343.16
338004	339.13	317.22	371.79	327.05	347.44	340.99	339.97	343	353.34	332.48	344.21	345.28	330.33	346.22	340.8	337.93	335.96	355.81	323.23	314.7	329.94	352.47	356.08	313.19	330.98	348.62	329.83	327.52	360.59	347.45	341.78	344.7	326.12	341.24	353.14	364.29	346.72	343.01	345.39	349.78
339004	337.61	319.7	373.57	328.07	349.59	342.15	340.51	342.26	351.92	332.72	343.25	341.78	328.47	337.42	338	338.95	343.32	356.15	324.42	318.83	329.83	352.8	352.39	312.21	335.54	350.57	327.8	329.65	360.52	347.41	341.09	340.96	320.48	339.74	350.06	358.4	338.76	336.57	342.75	349.08
340004	336.03	316.2	373.74	328.86	347.95	341.03	338.68	341.82	355.57	332.41	342.2	341.73	328.18	335.62	340.01	339.26	333.52	353.75	323.65	317.18	329.44	346.73	354.21	314.85	336.86	348.75	329.4	330.57	363.77	348.92	338.91	346.42	327.58	339.4	350.08	361.11	341.27	340.36	344.44	349.51
341004	339.23	326.63	374.89	337.45	352.29	343.85	340.09	344.4	352.63	334.22	343.06	343.35	330.85	340.81	341.17	341.32	343.28	362.22	325.03	317.26	331.08	351.82	358.82	316.21	337.4	350.81	331.5	331.7	363.94	349.91	343.72	345.29	331.43	345.38	350.37	361.7	344.56	341.95	347.21	349.89
342004	346.67	328.67	378.74	344.14	353.53	346.55	343.81	348.48	358.78	339.38	344.26	346.76	331.29	348	345.5	341.62	348.03	362.49	326.8	323.24	336.31	349.02	359.45	316.74	338.98	353.54	333.58	334.99	367.75	353.74	344.86	350.48	341.83	346.34	355.3	361.83	351.12	345.2	350.5	354.04
343004	332.3	315.99	369.91	337.11	341.36	336.71	333.44	337.35	344.06	328.14	337.39	337.73	322.09	331.7	332.35	330.42	334.5	346.83	321.03	315.15	327.35	341.53	351.66	310.68	328.68	347.77	324.65	327.98	355.44	344.8	335.53	337.65	324.89	335.1	345.08	352.17	335.91	338.16	340.57	342.16
344004	334.39	307.54	369.18	340.81	347.38	340.27	336.02	340.85	350.51	330.24	341.5	342.21	325.71	336.26	337.41	332.51	333.94	350.96	319.75	313.79	331.75	355.39	348.38	313.39	332.94	347.97	325.68	327	357.67	346.81	335.44	339.65	317.85	337.79	348.09	354.77	336.33	334.79	343.58	346.06
345004	332.23	323.09	368.04	340.85	340.02	335.73	328.16	334.69	342.26	326.11	339.41	334.86	322.62	331.77	328.82	328.04	332.57	352.92	317.92	310.71	324.45	348.03	348.5	301.58	326.28	341.72	323.1	321.93	353.56	344.43	333.63	334.97	323.3	333.74	339.67	348.5	331.81	331.6	336.13	340.53
346004	334.64	322.89	372.32	345.2	351.1	343.59	338.67	340.9	348.73	331.6	344.22	342.76	327.43	344.05	334.93	339.17	335.68	353.38	324.13	318.92	332.83	350.71	356.05	315.23	335.48	350.78	333.84	329.52	359.33	348.19	339.57	345.3	324.69	342.89	347.51	356.3	343.39	340.3	344.17	346.65
347004	331.29	315.73	373.36	346.59	344.63	338.68	334.87	336.51	346.31	327.29	341.7	339.17	325.3	333.73	330.25	332.47	333.21	343.84	320.45	312.91	327.52	346.81	347.57	306.76	329.57	344.91	323.85	325.93	353.95	344.01	335.76	337.62	328.97	340.16	345.05	351	335.01	334.28	338.99	342.38
348004	333.81	318.22	371.14	344.45	344.51	337.95	331.97	335.19	340.71	325.54	339.31	338.54	324.6	337.28	331.52	335.11	328.06	344.49	316.11	310.24	323.94	343.27	346.32	312.94	330.87	344.9	325.43	324.34	354.74	343.65	335.74	339.46	323.26	335.96	343.53	350.31	335.34	333.75	337.56	341.36
349004	337.33	318.62	376.95	349.1	343.88	336.58	331.51	334.88	342.49	326.21	338.37	339.14	323.25	336.37	328.63	329.84	334.56	346.84	318.71	309.59	326.28	341.26	346.82	307.96	328.27	344.07	325.99	325.76	354.73	347.04	333.87	338.78	323.8	338.04	346.33	350.02	335.43	333.19	337.49	342.02
350004	335.45	325.68	381.36	352.36	347.05	338.27	335.53	338.88	344.2	329.54	343.62	341.95	327.35	341.46	335.17	336.15	338.72	344.57	319.04	314.28	324.06	346.28	351.53	317.11	332.27	348.42	326.6	327.94	356.91	345.42	335.54	342.05	320.35	340.52	349.92	354.87	339.97	336.47	342.46	344.78
351004	336.65	328.55	380.38	353.6	347.07	341.15	334.93	338.4	349.89	332.89	345.36	344.19	331.32	345.44	336.9	339.64	333.49	359.7	324.69	315.03	329.24	349.76	352.65	312.85	331.98	346.7	328.42	333.44	357.33	351.72	335.77	344.17	329.72	343.04	352.79	353.94	342.02	336.93	343.27	347.43
352004	333.06	323.36	380.07	353.43	342.74	337.93	332.35	337.3	346.34	327.18	337.53	339.16	324.93	335.97	332.92	337.92	330.6	349.85	319.79	313.9	328.91	357.49	348.04	313.71	331.39	344.16	327.75	325.05	353.65	347	337.81	339.54	326.53	338.04	347.97	352.92	335.98	335.68	337.56	342.94
353004	332.87	315.51	379.51	351.34	345.22	337.2	332.73	335.28	345.75	328.95	337.27	338.05	324.17	337.66	331.8	333.87	331.21	349.34	318.59	311.96	323.83	342.49	347.07	306.87	331.42	345.25	325.7	328.18	356.64	342.9	335.51	340.03	319.99	338.31	348.39	353.73	335.62	336.5	338.22	343.4
354004	337.53	323.6	381.57	353.51	344.43	337.95	334.82	336.05	349.11	327.56	336.85	342.5	328.66	339.34	334.87	335.4	334.01	351.81	321.57	315.74	328.8	345.98	352.04	309.37	329.75	346.34	326.32	331	359.39	344.59	335.09	338.81	329.34	340.79	349.81	353.77	339.92	335.25	341.73	344.28
355004	341.3	321.59	387.76	358.73	348.86	342.35	336.63	340.81	352.06	334.04	347.77	346.01	330.83	344.04	340.83	339.55	345.82	358.73	325.38	322.43	335.75	360.43	352.93	316.25	336.66	350.23	330.68	335.73	362.3	350.63	347.06	348.44	326.18	343.89	354.85	357.25	345.77	342.53	345.39	350.84
356004	345.78	330.37	387.29	363.41	357.06	345.68	342.5	344.39	355.15	337.46	349.36	350.36	335.54	345.54	344.43	346.49	347.38	370.01	328.34	322.84	338.58	357.14	360.23	325.76	341.73	358.1	335.98	341.19	368.11	354.3	351.81	348.69	341.29	347.31	357.56	364.3	349.16	348.19	349.82	354.85
357004	335.48	314.88	374.72	351.23	340.14	332.96	332.28	331.61	340.46	325.54	337.01	336.2	324.93	334.2	336.18	333.5	331.42	346.82	316.15	311.74	325.53	345.82	344.05	302.91	325.4	340.49	321.64	326.67	354.55	341.34	338.5	337.28	316.24	334.36	345.24	347.73	334.21	328.64	335.41	341.79
358004	337.59	331.29	383.99	363.85	349.89	347.88	339.16	339	350.72	333.93	344.27	345.36	331.77	345.15	338.18	342.52	333.78	357.82	323.07	320.3	334.88	348.6	356.49	313.96	336.72	353.75	333.4	336.31	364.46	346.87	350.45	346.53	330.02	343.29	356.49	358.27	344.66	343.16	345.35	349.94
359004	337.63	322.48	379.74	355.34	344.76	344.43	336.25	335.85	346.21	334.43	339.69	340.55	328.4	338.56	338.14	338.57	335.07	355.65	320.36	311.6	327.37	343.68	351.42	314.51	328.34	346.46	327.79	327.67	361.92	345.21	346.88	341.4	321.27	338.12	350.56	356.71	338.27	336.73	340.94	348.2
360004	332.03	328.32	380.61	354.14	347.73	347.39	332.8	336.1	345.36	338.3	341.55	339.36	326.35	345.67	338.17	344.96	339.66	352.55	321.9	315.01	323.56	342.05	349.99	308.89	330.33	347.67	323.33	330.09	362.87	346.43	347.55	339.64	334.82	339.32	347.44	363.38	336.08	337.63	340.52	355.31
361004	342.33	350.43	392.04	360.93	358.93	355.56	341.21	341.61	351.41	352.04	348.37	346.08	330.25	352.47	345.29	352.59	344.92	354.35	335.4	317.49	332.08	345.46	359.86	315.62	336.04	357.25	330.74	332.59	367.14	351.72	353.32	344.3	349.29	348.39	351.93	377.13	343.28	345.55	347.22	373.23
362004	350.81	369.81	394.29	358.83	365.08	355.23	336.05	339.94	353.56	358.98	354.84	345.16	328.87	355.37	345.74	367.21	343.18	365.87	335.35	319.24	329.99	345.08	358.5	316.14	331.18	361.05	325.56	328.58	369.91	354.28	353.71	343.74	359.57	348.65	350.07	393.42	337.49	348.81	351.79	384.28
363004	357.53	425.33	410.14	365.16	379.57	362.99	340.11	340.53	352.8	375.62	360.37	348.95	333.58	360.27	353.92	386.7	359.58	370.74	342.74	319.47	337.45	350.75	365.84	324.28	339.31	372.61	329.97	331.09	377.68	360.03	362.27	346.6	402.64	349.79	352.79	423.19	340.08	356.24	358	403.33
364004	361.38	488.94	421.18	364.92	397.62	364.48	340.12	341.07	361.72	386.11	365.22	349.91	330.24	363.76	351.31	403.45	358.07	374.52	342.48	319.67	335.54	345.67	367.29	318.94	336.51	378.18	328.82	326.73	373.46	363.88	358.04	346.45	424.95	348.12	350.79	457.55	340.36	356.69	354.57	424.4
365004	355.42	528.19	428.61	368.08	421.69	366.89	342	339.87	365.07	412.45	376.59	354.46	334.85	379.81	366.98	415.87	361.67	377.86	348.63	320.57	338.06	347.29	367.06	332.1	336.94	390.93	331.87	325.25	378.3	368.99	361.29	348.93	472.13	351.98	351.4	515.59	339.69	363.8	359.62	459.44
366004	365.76	556.42	442.51	371.46	452.89	372.71	344.69	347.67	366.67	440.72	386.03	363.7	340.77	394.2	374.51	467.32	382.81	382.37	358.09	321.7	340.32	350.66	379.43	338.13	344.59	414.64	331.57	325.88	388.94	378.49	363.46	356.04	541.84	358.07	355.3	636.65	344.7	379.63	369.32	517.09
367004	375.58	556.6	455.31	381.51	476.31	385.75	349.89	350.13	382.46	476.25	401.88	366.81	347.9	400.27	391.09	513.56	392.14	402.49	369.85	327.4	345.29	354.19	389.17	353.41	345.28	432.34	334.9	333.09	391.58	386.43	365.21	363.32	624.94	361.8	361.19	792.14	348.91	392.07	379.84	587.71
368004	386.14	597.77	465.76	394.53	529.01	401.81	359.52	356.31	388.48	530.8	414.24	378.89	355.7	417.07	418.21	561.01	413.59	419.49	384.67	337.97	356.94	363.9	406.72	378.83	349.28	458.98	346.73	337.51	398.68	398.09	370.55	372.48	727.28	375.56	367.4	936.24	356.9	414.68	390.32	703.53
369004	384.99	617.91	469	391.04	582.49	401.49	351.25	350.25	405.66	614.83	415.82	378.34	348.75	418.55	424.37	611.9	429.18	423.12	378.26	333.48	356.3	361.44	406.66	389.74	349.13	471.62	337.78	329.75	398.86	398.96	363.45	366.75	769.31	373.55	359.05	1000.83	352.66	428.57	394.21	773.6
370004	399.68	651	482.73	398.98	678.05	415.11	361.27	359.29	420.47	752.01	443.72	386.84	358	431.82	448.66	665.86	459.1	447.85	391.03	336.23	358.84	362.34	424.73	483.77	353.05	519.06	344.9	336.31	411.12	413.99	374.23	381.45	809.09	378.84	364.23	1067.83	355.62	438.49	406.68	864.01
371004	397.63	652.91	480	396.84	732.32	422.25	355.61	353.24	418.99	826.98	456.21	392.43	352.76	441.05	449.06	689.85	458.58	448.83	398.34	332.44	352.63	362.56	428.98	564.8	348.02	547.65	340.45	331.29	401.81	413.11	365.69	375.68	811.38	383.1	358.42	1040.8	350.18	437.85	398.95	877.94
372004	407.6	676.75	484.5	407.69	810.9	436.2	368.63	360.35	451.65	936.48	480.27	405.57	360.99	471.2	480.65	733.62	476.08	480.73	406.31	345.43	361.29	367.29	450.16	638.16	355.67	601.72	352.05	338.19	410.22	427.63	372.09	391.42	812.94	397.96	364.86	1083.5	361.32	473.02	416.45	919.64
373004	414.58	665.95	492.8	414.18	867.64	450.39	370.52	364.21	467.53	1016.07	516.15	418.5	365.74	491.32	504.22	753.45	500.07	502.6	420	348.5	374.91	371.51	468.49	679.93	360.73	645.04	356.12	343.37	424.8	432.66	377.11	395.48	801.88	404.47	371.05	1046.61	365.86	503.39	423.4	910.51
374004	435.3	657.23	496.79	416.36	906.29	462.3	375.91	373.41	471.52	1090.33	539.34	427.35	368.22	517.9	522.79	784.89	538.23	553.92	424.84	350.55	380.28	383.08	484.3	728.35	370.33	690.23	355.7	345.03	433.39	446.51	382.04	402.32	792.47	420.27	375.28	1024.97	370.22	514.38	437.28	908.44
375004	435.22	622.93	487.92	418.77	907.25	465.92	376.3	370.79	469.17	1112.77	568.17	432.21	370.53	546.73	537.36	773.24	569.15	569.75	427.3	349.91	382.37	374.61	487.76	726.86	367.27	710.6	356.58	342.94	433.48	463.52	387.81	403.27	738.3	430.34	373.14	961.73	371.14	517.59	434	873.69
376004	430.48	588.91	475.28	409.54	884.7	458.87	360.97	361.94	469.8	1115.51	593.82	431.52	362.12	555.15	553.75	753.26	603.85	592.57	423.22	345.61	378.88	365.99	485.83	714.54	355	719.11	346.94	334.1	422.27	460.9	377.75	396.01	707.02	426.1	362.11	891.13	361.68	523.37	427.63	828.11
377004	449.16	615.18	485.71	422.45	878.21	476.72	370.16	370.12	496.09	1160.42	637.75	456.53	369.5	594.05	575.64	763.93	621.57	639.11	429.17	348.19	387.67	376.85	506.63	732.4	362.56	749.98	354.07	338.81	432.13	479.99	383.51	410.86	690.2	433.81	367.49	863.59	366.64	553.9	430.42	797.5
378004	451.31	573.56	478.39	425.61	856.76	480.76	372.44	372.16	504.02	1173.21	644.53	464.09	371.06	629.26	593.15	768.36	636.61	673.41	434.31	347.16	387.8	377.93	515.57	727.69	363.22	752.64	354.76	337.06	429.95	477.13	386.09	413.79	661.65	439.06	366.67	820.99	368.07	570.15	433.89	763.63
379004	465.48	589.52	490.77	430.25	835.89	484.37	376.22	377.86	529.56	1182	638.77	476.5	374.82	662.5	625.6	748.59	637.44	693.63	438.35	352.37	394.44	378.86	536.52	716.51	366.91	752.71	353.39	340.94	439.59	482.21	389.28	411.65	637.71	449.73	368.67	772.76	371.59	578.14	437.61	732.53
380004	466.31	561.02	476.83	432.01	794.33	488.53	376.52	372.09	536.29	1172.31	654.9	477.15	372.24	672.99	628.58	719.8	645.46	691.81	441.89	344.92	395.78	382.6	539.99	698.48	364.85	739.4	350.46	334.02	435.51	482.34	386.67	416.21	615	449.51	363.49	724.33	366.28	577.25	436.84	697.45
381004	459.77	556.38	474.53	426.09	752.33	485.1	370.11	368.14	545.16	1162.19	642.25	481.94	369.99	658.03	634.09	690.32	628.49	691.84	444.46	341.99	398.4	375.78	539.49	670.35	358.62	718.77	348.31	332.66	432.91	476.59	385.48	414.95	573.06	452.98	361.49	683.16	364.97	577.84	433.06	664.62
382004	471	540.85	472.58	427.41	729.33	495.1	371.06	368.07	553.18	1179.85	678.18	507.72	372.74	677.45	632.83	694.78	620.76	706.74	459.02	344.58	405.36	378.24	557.62	666.26	360.57	726.12	348.8	332.67	433.07	484.03	386.42	424.1	544.39	462.41	364.01	660	370	585.23	432.8	647.04
383004	467.14	516.79	461.11	422.52	675.1	489.86	367.74	365.11	555.11	1133.38	652.91	507.36	368.46	683.4	619.04	658.81	623.58	669	456.6	343.49	396.56	376.97	555.74	640.11	354.68	700.54	346.14	329.34	427.81	480.18	379.94	425.52	523.23	454.12	352.17	609.52	358.9	575	425.54	614.64
384004	488.53	541.04	467.88	434.31	657.81	495.64	372.75	372.12	589.95	1146.1	658.53	525.87	377.71	701.4	621.78	661.72	617.73	696.66	470.43	349.33	409.19	384.29	584.1	646.42	361.34	694.25	353.2	333	435.61	498.79	390.46	437.78	530.14	468.98	360.87	598.95	369	591.92	433.45	609.29
385004	495.87	531.78	466.89	446.11	641.47	506.39	379.54	376.12	612.49	1137.97	659.66	539.51	377.31	704.6	622.24	642.77	632.37	687.73	477.35	350.67	411.53	398.4	595.13	627.63	367.18	679.08	356.67	340.9	438.9	497.86	392.9	445.48	520.47	480.3	362.37	579.42	368.89	587.03	431.3	608.71
386004	512.13	532.56	471.06	455.71	623.94	514.25	385.61	383.84	600.59	1120.69	652.66	557.91	387.69	703.13	624.93	641.38	641.17	699.75	496.14	354.03	413.7	395.52	616.94	628.22	375.8	671.96	362.26	345.55	452.18	505.37	400.36	455.39	521.17	494.79	371.09	574.2	376.66	585.92	438.76	607.65
387004	497.37	513.67	465.92	450.01	589.75	498.21	377.98	377.35	582	1070.47	623.3	558.91	378.89	671.97	595.16	603.34	619.84	663.95	479.21	355.54	407.11	392.13	616.23	615.49	369.55	644.94	356.32	342.18	446.34	497.61	393.34	454.2	507.09	489.83	362.51	539.52	371.22	569.63	431.18	586.54
388004	492.52	504.18	454.11	449.69	554.3	487.53	374.72	376.1	592.88	1028.95	619.19	549.62	375.12	643.55	575.48	583.74	622.7	648.4	470.5	345.13	404.63	390.79	602.49	599.08	365.88	621.75	349.82	336	436.79	482.11	386.81	452.65	482.65	495.58	361.69	518.84	363.33	561.31	425.97	584.55
389004	506.94	495.57	451.97	450.78	533.06	490.43	381.24	376.96	598.71	1011.4	609.94	552.77	375.64	641.25	567.43	583.96	603.42	650.09	469.71	353.59	414.67	399.8	609.74	590.4	369.59	605.09	354.4	339.55	437.44	478.26	386.4	461.26	482.9	509.91	363.78	514.15	368.44	542.56	426.91	583.11
390004	500.77	508.73	450.96	451.86	520.95	493.6	379.08	379.61	598.67	978.57	597.78	560.45	380.8	636.28	563.07	583.18	609.82	626.43	470.29	357.24	424.02	401.71	605.71	585.72	371.11	595.73	356.73	340.82	443.24	477.54	390.75	467.87	492.93	515.06	369.91	506.44	372.44	550.88	435.02	582.88
391004	483.67	487.67	437.42	434.97	494.28	476.15	371.43	366.14	564.67	920.83	568.89	542.34	373.99	613.84	522.57	563.33	561.19	597.79	447.29	347.82	409.99	387.77	578.92	556.53	365.4	582.73	344.13	331.29	428.93	455.01	378.98	451.51	474.65	498.4	357.64	472.63	358.24	520.34	414.19	571.7
392004	490.66	500.33	436.06	438.49	486.67	476.46	372.81	367.97	572.35	890.53	570.36	550.09	375.14	620.49	519.59	553.84	555.38	603.37	454.83	346.22	411.83	395.76	585.7	558.94	365.32	582.15	347.56	333.65	432.04	457.06	381.28	456.26	483.82	503.23	362.89	470.6	364.28	520.12	421.66	560.6
393004	488.93	507.53	437.64	438.67	476.45	474.77	373.08	370.16	579.97	864.24	562.04	540.28	370.22	599.1	509.61	545.92	526.3	587.17	446.27	354.13	417.51	388.6	585.51	542.69	366.5	570.73	349.82	333.8	432.35	451.63	382.03	450.89	469.19	505.69	357.49	459.23	362.84	503.31	414.69	558.23
394004	478.3	505.5	439.92	448.67	467.22	474.48	374.58	371.96	580.66	826.16	553.98	539.71	371.77	595.85	506.24	524.5	517.12	592.12	441.95	356.07	420.45	386.68	583.27	545.65	363.26	563.57	350.58	335.63	433.73	449.98	383.24	456.87	487.9	506.07	360.94	454.35	363.57	505.94	418.28	560.23
395004	480.3	519.05	442.31	457.53	464.67	480.04	378.43	376.78	584.13	809.61	547.45	549.26	377.16	596.71	506.15	532.7	520.3	587.36	452.59	362.8	422.11	397.32	592.31	564.89	367.75	565.24	354.81	341.26	439.57	452.24	394.73	472.68	504.74	524.09	368.41	460.87	369.95	510.82	429.23	569.76
396004	471.21	501.04	434.39	448.03	450.7	468.65	371.49	369.52	571.32	767.94	522.75	537.14	370.42	570.47	487.87	507.4	501.99	572.41	439.86	358.74	406.87	398.59	573.26	570.14	360.57	550.28	346.28	333.34	423.19	441.76	381.55	454.5	484.2	511.43	357.16	440.78	363.16	490.32	414.09	550.86
397004	472.24	493.58	429.5	450.76	438.76	465.77	367.79	369.14	573.41	730.67	510.61	526.03	365.36	558.26	487.29	504.89	500.4	561.48	441.99	355.34	411.08	396.66	563.02	555.94	353.66	535.18	342.91	332.96	423	433.44	375.66	457.33	486.36	511.42	358.43	436.41	363.43	476.52	408.27	543.34
398004	466.08	499.77	437.39	456.92	440.52	469.72	371.52	371.38	566.58	717.83	502.79	527.68	364.95	549.86	497.31	502.92	491.2	564.14	441.15	356.22	421.44	394.29	570.69	562.36	357.57	548.21	347.16	336.26	426.51	438.27	380.64	456.2	509.67	507.99	363.03	432.77	365.1	469.71	412.73	549.51
399004	456.35	493	428.31	453.81	427.06	461.97	366.9	368.51	543.26	688.39	485.18	515.32	360.95	539.28	486.07	499.94	478.36	545.47	431.23	352.92	415.23	386.42	552.38	561.23	356.36	538.55	345.2	331.36	419.89	429.66	381.1	455.73	507.98	498.55	359.94	423.64	360.57	456.59	405.51	543.85
400004	453.44	490.25	430.91	454.75	428.86	456.17	366.4	369.48	558.24	665.28	486.45	517.82	360.86	542.99	482.1	492	468.17	547.22	423.87	352.37	418.73	398.72	541.6	566.07	352.81	538.47	346.27	329.81	423.28	430.35	378.13	458.55	516.06	503.12	360.52	421.8	360.88	455.88	403.15	556.38
401004	443.96	504.5	429.24	455.69	425.41	451.71	364.77	371.24	531.54	640.34	475.14	506.1	360.61	545.1	472.05	491.69	454.97	518.85	417.88	347.71	413.56	387.66	527.6	571.81	352.56	534.6	345.3	330.3	420.04	426.88	380.54	456.43	525.67	494.98	360.66	416.91	359.13	447.23	400.93	548.81
402004	449.96	513.12	435.33	469.08	434.47	447.71	371.72	376.5	537.68	628.57	467.28	505.01	366.4	553.3	479.6	497.46	450.8	528.82	412.75	361.03	416.02	392.59	531.67	591	358.18	538.08	351.93	338.28	426.8	429.59	385.28	474.12	520.75	499.46	366.68	423.82	367.24	455.05	403.6	554.54
403004	440.58	511.69	430.75	460.34	427.16	435.97	359.65	371.86	519.35	597.57	465.27	494.08	357.59	536.07	458.14	481.69	439.8	532.39	407.81	354.04	411.1	389.51	519.08	568.94	352.83	532.95	347.5	330.33	417.3	423.75	381.39	469.35	524.35	483.51	358.23	411.01	357.27	452.88	395.29	541.45
404004	440.01	525.53	435.77	463.45	431.74	439.41	367.71	379.68	533.88	591.56	458.2	498.81	363.94	529.77	454.63	494.15	448.82	536.79	409.72	359.59	417.34	399.19	521.77	578.93	360.49	536.14	355.52	336.52	421.75	429.35	387.49	476.18	534.86	494.57	365.28	417.83	364.9	459.9	401.57	545.22
405004	432.8	513.42	431.79	461.46	425.78	433.2	364.59	373.42	523.78	562.61	464.88	499.21	362.23	511.21	451.26	474.11	443.19	526.66	405.27	356.22	407.38	388.53	506.63	567.06	356.66	531.06	348.55	335.38	413.2	423.07	381.75	470.52	535.39	491	358.92	407.22	364.45	449.71	396.65	534.61
406004	436.54	512.11	433.79	455.43	422.65	428.55	363.47	370.4	516.32	545.91	452.15	496.44	357.55	511.14	448.39	472.77	433.23	524.68	393.32	359.19	403.23	399.58	502.05	573.94	355.41	526.14	350.17	334.54	415.13	417.62	376.1	462.65	526.68	494.59	360.06	404.84	361.56	437.16	390.7	529.03
407004	431.56	498.46	436.68	453.82	427.19	429.28	367.84	373.12	518.21	532.36	465.46	498.22	361.49	497.68	454.58	464.76	431.16	511.91	399.31	358.64	413.63	395.43	494.7	565.19	357.91	522.89	350.51	337.21	415.99	418.69	377.95	468.59	536.82	487.56	360.25	404.45	361.81	449.59	387.59	533.01
408004	417.2	495.42	428.27	447.96	414.63	423.39	356.71	367.72	506.88	508.57	449.12	483.96	350.48	471.25	441.22	457.06	410.49	485.96	393.32	347.7	401.47	384.92	475.1	559.25	349.59	509.5	345.09	328.83	408.36	411.97	368.93	451.43	523.55	466.56	352.85	396.98	348.61	432.56	382.66	517.69
409004	415.76	492.44	427.75	444.42	421.23	426.39	358.38	364.1	497.24	494.08	441.06	480.15	349.44	466.98	442.08	454.94	413.44	487.02	388.7	351.42	400.94	390.85	471.55	544.83	353.17	505.71	350.42	331.24	400.67	406.66	371.1	451.07	520.76	463.07	353.95	393.9	354.74	438.14	381.84	514.98
410004	405.49	479.17	416.98	431.55	413.54	416.96	353.64	357.1	482.32	474.01	427.12	465.03	342.14	462.93	428.61	440.73	401.88	472.19	382.9	341.79	393.26	382.46	452.92	527.28	346.95	493.8	343.67	324.62	395.87	397.54	361.67	445.28	508.51	449.97	344.51	387.77	345.25	426.3	373.54	504.34
411004	416.42	491.54	431.44	447.07	433.33	426.37	366.8	373.96	481.76	480.44	444.3	484.82	358.74	472.7	448.01	457.11	413.46	496.9	397.2	361.45	403.93	399.79	473.7	557.39	357.89	507.45	359.23	339.5	408.71	410.08	376.99	470.28	516.26	463.34	365.46	407.26	362.46	443.12	386.88	529.96
412004	405.65	484.87	419.35	435.99	426.5	413.84	356.9	365.24	471.58	457.13	426.15	472.82	349.04	457.72	431.31	445.73	400.21	470.65	379.65	349.53	390.63	391.87	452.75	521.84	350.36	494.28	351.63	328.25	395.84	398.77	367.32	456.57	502.24	449.83	352.39	404.76	356.74	420.24	374.89	510.06
413004	399.65	482.54	424.4	441.39	427.36	415.15	362.38	368.69	466.82	450.6	420.54	469.98	351.12	455.19	433.42	452.48	404.6	479.21	378.93	352.64	391.47	388.32	453.58	517.57	350.13	498.27	346.99	331.87	398.73	399.72	367.03	462.69	496.66	442.02	356.28	408.44	353.52	419.27	377.81	510.28
414004	397.24	470.16	417.87	434.3	424.28	401.46	352.84	362.7	449.47	438.32	415.04	456.98	344.68	444.42	426.44	441.25	395.26	455.56	370.01	347.12	387.29	379.49	439.2	521.9	346.42	492.99	345.26	327.46	391.81	387.45	361.9	449.08	491.49	437.37	353.51	402.68	354.53	407	370.13	500.26
415004	393.7	467.97	420.55	433.41	431.77	404.05	353.98	364.42	462.15	431.57	417.13	451.28	345.59	437.84	426.59	436.03	400.52	460.28	370.11	353.46	385.5	385.08	440.11	524.91	352.91	500.96	348.65	327.85	391.61	386.97	362.94	461.3	492.7	429.29	354.43	405.05	352.91	416.42	376.82	498.86
416004	391.52	470.14	417.18	433.33	439.47	402.28	355.58	365.33	461.43	423.12	418.11	448.64	346.48	430.45	432.32	435.62	409.67	461.43	372.29	351.77	383.57	393.17	437.08	513.65	349.97	498.27	347.91	329.04	390.95	390.97	364.56	459.07	488.93	427.52	354.53	402.49	356.2	417.35	378.31	504.62
417004	392.56	474.79	418.67	435.87	454.1	403.41	358.9	368.68	462.43	417.37	417.37	446.81	352.73	434.59	432.69	441.83	401.73	473.49	373.1	351.75	379.71	386.5	442.04	532.02	356.43	505.79	351.71	334	392.11	388.99	366.22	465.59	489.63	425.8	359.22	409.56	358.69	424.02	380.09	508.55
418004	387.27	476.79	413.52	425.82	450.02	396.63	354.08	368.11	444.48	408.62	403.34	437.75	345.34	419.33	420.98	429.64	398.72	462.4	367.06	352.64	378.45	388.6	429.48	518.44	348.92	493.5	349.1	328.44	386.47	385.74	358.69	454.56	473.02	419.49	353.5	400.11	354.14	411.62	374.81	497.47
419004	385.92	466.47	417.27	430.61	458	399.45	361.93	373.98	443.25	409.65	400.72	433.91	352.18	417.09	432.75	437.26	390.09	473.23	373.45	348.74	379.15	388.64	433.54	521.5	354.06	491.16	351.19	332.51	390.09	389.61	368.73	462	468.19	419.32	359.5	408.41	357.26	414.44	379.28	498.67
420004	395.75	450.48	419.55	429.08	463.37	399.52	365.91	372.02	451.18	404.43	401.63	435.69	352.15	414.77	429.02	433.85	391.37	472.87	380	349.08	379.79	392.9	434.11	524	355.43	485.87	355.92	333.59	393.65	391.37	366.63	464.58	470.92	414.21	359.82	411.37	367.2	414.39	377.16	499.04
421004	389.57	449.63	413.99	423.23	449.89	394.47	358.19	368.87	446.79	401.44	397.53	430.12	348.32	414.89	435.49	428.09	378.06	466.92	373.59	345.78	378.83	387.03	432.6	518.57	355.56	487.99	353.44	331.61	390.22	388.86	367.31	462.1	459.93	410.85	357.38	413.89	358.88	415.75	375.9	493.27
422004	379.4	446.12	403.85	414.92	459.41	392.23	358.72	368.68	438.45	396.42	393.03	420.17	347.5	406.79	427.22	414.6	374.5	459.97	377.61	344.82	377.24	385.69	422.18	519.47	351.79	479.04	347.7	330.74	389.78	387.74	362.95	450.8	449.9	399.76	356	408.93	356.33	413.96	369.46	487.19
423004	370.36	439.27	407.29	413.59	469.29	390.98	355.7	368.09	434.61	389.97	392.87	420.63	347.11	407.57	424.78	420.23	376.39	456.7	373.16	341.31	370.82	392.24	419.27	514.89	354.01	482.38	348.83	330.31	384.08	386.04	361.17	453.8	452.83	399.78	357.48	409.45	354.46	413.5	369.38	488.13
424004	386.23	449.52	412.41	425.38	482.42	400.69	364.63	372.53	434.41	396.8	396.5	427.96	358.2	411.78	432.42	423.92	377.3	467.74	383.68	352.31	380.2	395.91	425.42	537.27	360.56	493.24	359.11	338.25	394.9	386.83	368.97	458.36	468.36	404.7	362.77	415.14	366.05	416.82	377.47	494.72
425004	372.41	426.29	404.67	419.22	471.31	392.34	354.99	365.88	424.79	388.96	386.59	412.74	350.94	393.43	418.99	402.54	373.33	452.9	374.87	346.89	372.02	378.96	411.15	520.91	353.9	479.11	351.69	333.43	384.6	382.75	362.34	442.36	451.62	390.41	354.8	414.03	357.85	401.34	367.38	488.95
426004	378.56	437.47	409.36	419.39	484.46	394.73	363.8	367.94	428.17	386.8	388.43	416.57	354.93	398.88	431.14	411.36	380.57	462.85	375.69	349.9	378.23	389.6	416.04	544.21	360.6	486.86	356.29	334.99	392.07	388.14	371.16	453.19	467.86	389.11	360.08	418.6	358.28	403.77	372.98	493.26
427004	370.02	421.68	403.52	414.77	494.16	387.35	362.39	364.82	418.64	378.47	386.72	410.34	348.08	393.01	425.12	413.28	367.21	443.78	367.02	346.02	373.25	381.35	410.68	526.79	352.51	480.02	352.63	332.51	385.53	382.74	366.44	447.14	437.49	386.58	355.6	417.25	355.89	397.15	372.98	481.28
428004	373.85	430.39	401.48	417.9	502.42	388.46	361.06	367.83	425.31	379.92	391.78	410.34	355.52	394.73	430.32	432.72	375.28	452.01	377.06	345.35	375.23	386.18	413.29	531.06	358.5	484.41	356.04	338.88	391.82	385.59	369.26	444.37	452.12	388.36	358.58	429.22	365.56	402.34	373.19	483.12
429004	374.76	418.11	396.44	410.2	495.85	381.95	359.26	360.84	418.27	375.33	389.14	404.28	352.05	387.44	420.27	427.82	372.4	439.49	370.11	340.35	370.75	386.15	405.12	508.13	350.64	470.15	353.13	332.41	386.01	380.27	363.65	441.2	438.92	380.19	355.78	425.43	357.27	389.73	368.62	470.55
430004	376.81	429.89	402.32	412.75	503.82	381.38	358.54	364	413.16	373.51	390.24	406.65	355.61	393.33	420.9	422.87	366.8	439.76	374.18	344.75	367.56	391.88	404.97	537.18	353.9	472.84	353.92	335.14	386.97	379.36	360.67	439.69	436.25	380.97	355.79	425.63	357.48	386.54	368.07	473.95
431004	368.12	421.56	396.4	403.41	497.17	377.97	357.1	360.69	405.98	367.19	389.73	397.56	353.04	383.54	414.66	409.08	358.2	439.19	367.49	334.45	361.05	383.58	401.83	526	351.01	465.79	351.71	331.64	382.29	376.64	358.39	431.03	429.78	377.33	352.14	422.05	354.52	383.86	363.23	462.45
432004	377.78	420.11	397.9	407.52	509.94	382.06	359.92	363.93	411.03	372.95	387.14	405.45	360.46	388.96	419.47	412.58	372.3	453.27	376.17	340.74	366.1	386.98	406.29	531.32	352.53	467.59	354.19	337.83	385.97	380.92	360.95	440	432.42	376.5	359.45	429.52	363.33	392.78	370.05	467.91
433004	371.9	414.05	395.72	406.81	516.97	382.79	359.42	362.72	410.91	374.31	391.85	403.1	359.18	382.61	424.71	417.33	371.57	460.08	373.47	347.02	360.14	387.71	407.79	523.77	352.54	469.14	353.55	336.53	383.87	377.24	360.02	430.94	433.32	380.95	360.51	434	362.86	386.38	370.26	462.91
434004	376	424.27	400.98	406.44	512.99	380.39	361.46	361.81	407.94	371.28	406.06	399.83	357.93	387.51	420.32	415.79	371.27	443.93	371.47	339.9	359.57	382.93	403.25	511.97	352.66	462.5	353.09	336.37	385.36	382.36	359.64	436.75	428.81	374.89	358.13	437.86	359.3	387.08	369.3	466.06
435004	376.1	427.4	403.81	411.49	519.08	386.34	362.16	368.36	406.7	375.17	399.29	401.63	363.46	385.47	427.74	418.04	371.65	460.04	369.72	341.92	356.39	393.17	408.74	520.68	358.6	464.37	358.56	341.31	390.62	383.64	364.28	437.39	434.88	375.78	363.12	445.02	364.25	388.96	373.61	467.09
436004	369.89	413.35	401.17	407.05	511.26	377.64	357.96	361.85	388.13	366.54	390.12	393.04	356	384.43	415.96	405.49	362.31	444.33	370.51	331.8	352.62	389.46	397.87	500.26	350.24	456.28	350.25	334.07	383.89	378.83	359.6	425.65	427.3	369.47	355.96	439.23	356.79	373.26	366.75	458.54
437004	368.14	415.88	398.59	400.7	508.86	378.15	355.62	359.48	388.1	367.05	396.7	392.52	353.87	377.5	412.24	408.89	354.22	441.48	369.37	332.93	351.04	385.51	398.18	502.2	352.84	460.72	352.02	333.79	385.77	378.23	358.64	424.26	428.53	364.84	356.26	440.33	358.92	377.65	366.49	460.49
438004	371.81	413.98	405.46	402.03	524.55	384.58	361.09	364.49	394.7	371.93	414.54	398.01	359.59	378.65	416.33	414.84	358.16	450.52	378.92	340.15	355.78	394.78	403.32	514.26	358.07	473.51	353.23	340.19	390.22	379.39	363.16	423.63	429.9	369.94	358.13	449.53	364.9	381.27	371.08	469.63
439004	366.55	428.71	395.44	396.19	508.9	374.94	352.77	357.81	390.68	363.53	403.11	389.64	350.04	371.35	403.38	401.9	357.97	441.63	369.84	340.22	355.94	390.2	396.02	489.18	348.16	459.22	346	332.4	381.86	370.73	357.05	413.79	421.24	364.62	353.81	448.47	354.96	371.72	361.8	458.19
440004	354.4	417.98	390.41	390.21	502.68	368.52	350.7	353.85	392.07	360.38	398.41	384.04	346.9	370.78	404.59	404.92	357.88	428.86	364	332.52	349.69	377.24	388.01	486.83	342.65	452.18	339.79	330.18	380.28	365.43	353.04	409.76	418.52	356.03	348.28	446.67	351.19	362.46	360.86	464.38
441004	373.94	424.97	400.23	398.84	514.37	380.16	358.16	362.48	392.96	369.51	404.15	390.45	351.58	379.93	415.4	409.57	369.67	443.9	377.34	343.01	359.73	392.33	400.78	508.25	354.8	464.85	350.98	340.26	385.91	374.06	360.99	420.01	422.5	366.36	360.75	454.53	359.36	380.28	367.19	469.1
442004	373.92	430.72	402.64	395.12	511.58	380.68	358.35	367.59	393.13	371.26	398.6	391.97	351.55	385.5	411.41	421.34	358.59	438.81	376.42	341	357.95	392.16	397.53	526.19	354.32	458.59	358.48	339.8	387.61	376.5	363.14	418.31	432.81	363.52	362.59	464.24	362.42	378.52	368.86	468.8
443004	375.07	421.93	398.78	391.45	504.59	374.1	352.85	358.64	392.11	366.58	400.17	387.88	350.92	385.03	405.69	408.36	356.38	429.76	373.33	330.75	356.36	382.97	393.19	512.64	348.85	446.4	353.65	335.27	381.83	374.63	362.12	416.33	421.78	360.8	360.42	466.72	353.63	369.95	368.34	460.83
444004	369.1	446.14	398.42	395.68	504.94	372.73	356.35	357.55	390.33	366.18	396.24	386.8	346.91	378.04	402.16	403.54	356.2	444.11	372.22	334.92	354.84	382.3	392.83	515.7	351.62	446.33	352.66	334.45	384.75	375.3	358.48	418.87	409.42	362.11	359.74	482.89	355.46	368.64	366.4	457.68
445004	365.07	449.75	394.26	393.37	504.56	368.7	353.22	356.08	382.16	366.17	395.64	385.62	350.59	377.46	391.05	401.34	358.5	439.63	370.43	330.22	353.41	379.89	390.24	513.32	348.58	443.72	347.18	337.17	381.59	370.54	354.93	412.67	414.03	360.54	357.75	474.04	354.6	369.27	367.62	450.58
446004	357.67	460.95	390.7	388.61	500.68	365.12	347.11	350.88	381.57	361.06	387.72	377.88	345.12	373.83	387.59	401.58	356.56	433.13	361.02	323	347.29	372.39	384.27	512.09	345.61	432.95	340.63	331.26	371.63	367.78	351.09	406.81	400.96	354.04	350.66	477.07	348.52	358.06	361.6	448.28
447004	369.49	475.86	394.19	396.77	509.14	372.26	355.52	360.89	386.21	372.44	389.97	383.96	351.23	378.71	394.44	423.06	363.09	441.29	371.17	333.05	355.71	384.57	393.05	519.27	351.9	439.78	349.92	336.79	382.16	377.68	357.53	418.49	425.03	362.87	366.37	498.18	356.04	371.32	370.6	457
448004	367.92	469.32	396.08	387.88	496.43	369.19	351.1	356.82	382.04	369.74	382.33	376.89	342.24	369.41	382.16	413.42	366.25	434.75	367.73	324.99	347.57	379.07	385.21	518.16	349.42	430.55	343.73	336.39	378.75	369.07	353.61	410.63	412.44	357.07	359.8	495.88	351.81	372.4	368.86	447.66
449004	365.84	467.14	397.51	385.69	496.32	370.18	353.8	361.77	380.45	369.14	386.21	379.15	346.29	381.12	392.13	414.02	368.77	450.51	377.35	330.42	353.98	378.6	388.11	515.09	349.92	429.87	346.32	334.63	379.64	371.81	356.9	406.25	415.44	361.12	359.5	510.69	354.52	370.74	371.11	445.41
450004	365.15	476.64	398.7	389.72	495.9	374.36	359.37	362.47	387.72	374.3	391.75	379.12	349.87	377	396.69	411.19	371.61	446.16	376.64	332.44	359.88	383.13	389.33	518.18	353.38	434.84	350.29	342.3	381.7	370.95	359.7	409.02	429.85	360.71	367.73	517.07	361.12	372.18	376.71	446.41
451004	363.89	451.38	389.7	387.21	477.03	367.47	351.32	356.88	375.28	367.35	379.07	371.79	340.5	369.44	380.05	399.24	362.69	442.15	369.4	329.07	349.32	378.05	376.57	502.39	345.46	422.1	340.48	331.88	374.92	366.04	349.79	395.81	415.03	354.62	352.37	510.66	349.68	363.46	366.28	440.09
452004	361.19	457.18	389.88	385.03	478.83	367.02	347.38	358.83	379.93	366.99	381.52	372.91	346.09	368.21	379.25	398.26	363.84	435.78	367.4	328.96	348.83	368.42	377.82	500.79	346.51	416.07	340.13	333.2	372.74	369.83	349.6	399.82	411.22	358.92	360.87	515.16	351.31	365.92	371.23	444.53
453004	359.93	465.13	390.86	383.77	482.35	366.22	350.43	357.84	379.59	370.51	381.41	373.5	347.15	374.98	374.54	406.07	361.34	435.6	369.21	327.55	352.73	370.47	377.39	495.1	346.8	414.02	338.88	331.5	372.16	366.77	350.73	393.69	409.15	354.5	357.48	519.9	349.61	369.79	369.65	441.84
454004	363.98	455.39	390.6	380.08	474.08	365.27	350.32	357.51	379.86	375.73	377.47	371.53	347.16	373.98	372.52	417.57	355.8	438.21	368.33	326.58	353.3	376.99	375.31	488.56	346.51	410.31	341.6	331.82	375.45	373.2	351.06	393.1	405.19	352.55	358.66	523.33	353.65	364.83	370.97	439.86
455004	360.7	452.6	387.02	374.74	462.58	362.45	346.79	357.48	380.35	373.62	383.37	368.62	344.36	366.45	372.82	412.23	357.2	436.53	363.58	322.21	344.85	362.18	372.8	488.73	346.23	412.03	340.07	329.12	368.62	367.79	347.37	393.51	399.85	353.34	353.76	521.34	348.3	361.58	369.45	430.82
456004	352.75	445.28	386.4	374.82	455.09	360.48	345.08	355.65	376.96	376.28	378.22	370.98	341.99	366.97	371.71	415.8	352.43	429.58	359.22	322.57	342.12	373.02	371.76	489.24	345.63	409.54	337.4	327.04	368.92	369.17	350.93	394.81	404.53	351.58	351.63	526.72	347.16	356.24	371.41	439.9
457004	361.3	443.94	386.36	378.8	453.04	363.3	349.01	354.62	367.87	372.7	374.14	372.39	343	368.34	372.22	407.66	350.72	426.08	361.87	328.19	346.43	372.77	374.78	473.03	345.3	411.13	337.24	327.52	370.08	369.83	347.7	392.89	402	349.43	354.91	521.42	345.48	359.15	368.46	437.2
458004	375.32	464.27	398.79	390.79	467.43	371.57	358.14	366.54	382.75	382.5	385.97	385.79	353.28	378.25	382.25	426.82	368.08	440.76	374.62	337.1	357.09	377.2	388.3	494.69	359.43	422.5	347.06	342.91	382.91	380.12	361.15	404.78	416.82	359.29	366.33	541.45	358.57	382.56	385.66	452.51
459004	362.4	442.43	388.23	381.84	444.65	362.76	348.29	357.69	367.4	376.16	380.26	375.57	343.22	369.18	370.36	425.83	350.44	426.07	367.65	330.86	345.13	368.69	379.46	494	351.58	409.36	340.22	330.76	372.39	371.28	351.49	394.79	423.91	354.66	357.95	534.21	351.41	374.23	374.43	440.9
460004	365.23	450.98	386.74	378.1	446.66	362.84	350.58	357.42	369.57	375.04	382.79	372.97	342.48	367.02	370.76	423.23	355.22	428.37	363.46	327.11	344	362.38	376.75	491.91	348.11	410.3	339.69	330.44	373.33	371.64	349.85	395.68	398.84	350.51	356.08	535.38	349.03	371.73	375.52	438.97
461004	365.27	486	393.83	385.83	445.11	368.03	357.28	359.76	372.59	381.25	387.59	377.47	344.6	375.51	380.26	422.91	363.19	436.13	370.91	334.04	347.61	373.57	384.75	494.53	352.38	417.18	347.55	335.57	377.72	376.94	354.21	408.56	416.78	355.15	360.43	550.97	356.61	377.86	385.1	449.18
462004	358.74	457.35	388.56	372.97	440.5	361.43	350.65	352.29	370.91	377.19	385.2	371.32	339.9	368.04	373.88	409.99	364.64	429.44	360.89	328.84	344.58	363.54	371.68	486.68	345.42	403.63	337.36	329.5	372.92	368.28	349.64	394.77	416.2	343.22	357.68	537.29	346.9	369.73	384.58	443.33
463004	365.45	481	395.34	384.31	444.15	371.34	357.15	362.4	376.6	387.24	393.72	381.87	347.18	377.8	385.22	427.7	375.2	435.62	371.84	342.22	354.85	375.46	386.94	507.19	352.43	410.66	347.57	338.57	378.95	379.95	359.12	402.36	412.33	355.7	365.77	555.39	358	380.14	393.48	453.51
464004	358.66	468.43	400.68	382.77	443.38	370.47	357.83	360.57	377.69	385.77	389.81	379.04	347.86	384.46	382.97	440.43	376.41	432.83	371.11	336.54	351.82	380.68	386.36	504.92	353.64	409.7	344.67	338.14	378.4	376.03	357.58	397.94	415.3	354.02	364.18	548.78	356.09	376.23	390.22	455.26
465004	350.64	466.82	387.09	376.19	428.08	363.57	350.78	352.14	370.36	383.03	387.7	374.74	344.71	375.87	374.85	428.59	369.36	425.09	366.43	331.11	342.7	371.3	374.79	474.49	345.87	399.55	339.2	330.82	370.98	370.41	350.89	389.42	410.89	351.26	358.04	539.1	350.32	373.23	387.38	455.24
466004	354.25	460.58	384.05	372.53	429.84	364.76	346.96	352.58	364.82	380.18	390	373.43	341.41	368.88	368.84	419.3	362.11	423.55	361.62	327.02	346.24	366.55	374.98	473.9	344.12	399.76	340.15	327.91	369.23	372.11	352.75	386.61	403.28	347.15	354.96	536.63	344.83	365.91	383.33	453.48
467004	361.57	452.4	383.18	370.87	433.63	364.87	349.17	359.18	365.03	382.14	382.18	373.31	344.17	369.63	374.59	421.3	366.18	424.79	364.17	327.91	345.86	377.14	376.17	476.15	343.29	400.94	343.77	332.53	377.03	377.09	356.91	388.61	410.07	348.77	357.38	540.36	350.04	364.46	387.46	452.27
468004	361.83	450.87	385.72	375.09	436.2	371.51	352.68	361.87	368.22	386.89	388.29	378.15	348.56	375.64	379.19	434.66	369.38	433.11	363.11	331.92	347.22	386.62	379.33	472.3	349.4	406.24	350.94	335.49	377.95	376.78	356.4	397.57	418.79	352.23	362.9	542.82	354.32	375.98	390.8	455.83
469004	357.15	438.79	377.68	369.47	428.56	367.18	350.21	356	371.33	387.75	383.17	373.81	344.04	371.92	372.31	429.22	369.57	424.2	364	331.73	346.49	375.6	381.68	465.9	343.48	404.68	350.38	330.93	376.87	372.7	353.43	388.59	410.63	349.57	359.2	522.93	347.03	366.99	387.19	452.51
470004	354.82	426.87	374.31	365.53	426.17	365.41	348.99	354.66	360.45	379.97	375.09	372.4	338.65	368.51	364.91	430.78	357.84	416.49	359.09	329.29	340.8	366.55	372.74	453.17	340.78	403.77	350	332.11	368.25	370.91	346.37	386.77	398.12	346.93	355.41	516.68	344.14	359.18	384.61	451.99
471004	365.97	444.79	386.43	371.43	433.2	372.9	358.52	364.32	377.26	392.59	387.29	380.8	348.53	384.61	380.16	440.45	362.48	428.22	361.42	330.75	352.7	383.44	384.28	458	351.39	410.01	360.07	337.03	380.67	379.26	354.01	396.15	420.06	359.69	362.75	524.03	354.96	368.32	396.75	462.46
472004	359.92	433.17	377.77	373.34	425.87	369.31	355.35	360.49	374.43	390.82	374.41	374.97	347.81	373.19	374.98	444.31	365.27	430.29	364.23	333.94	348.22	377.26	381.14	438.2	349.04	405.83	359.76	334.25	377.67	376.03	353.62	395.2	406.79	354.27	362.51	510.68	350.09	364.75	393.22	451.98
473004	361.34	433.53	382.56	374.75	426.15	371.01	357.15	362.24	362.33	392.91	382.63	376.64	347.1	376.57	374.87	436.75	361.17	424.6	364.79	333.72	352.98	382.11	382.03	448.34	351.38	403.43	362.01	334.72	373.67	376.76	353.03	390.08	406.42	359.42	360.86	507.87	348.87	368.76	391.44	450.3
474004	357.54	399.08	372.48	363.75	421.98	364.74	349.85	357.55	359.55	386.46	375.35	373.69	343.38	384.75	370.19	435.13	356.79	417.34	366.04	331.12	346.12	371.66	373.45	446.31	345.52	395.93	356.92	330.18	373.22	368.2	346.59	387.46	405.33	351.83	358.46	496.82	346.93	367	392.24	440.55
475004	347.02	399.9	365.45	357.76	411.04	359.97	342.29	353.06	353.97	387.09	366.6	365.94	335.33	372.98	365.04	430.7	353.03	407.76	359.51	326.63	340.28	372.84	370.17	443.8	341.56	389.94	359.24	322.48	363.55	367.66	344.87	379.95	392.17	344.12	350.77	482.36	339.64	353.66	385.65	430.47
476004	357.11	389.06	367.68	363.02	414.4	361.91	347.47	357.55	357.04	394.69	368.19	372.23	340.96	379.4	370.86	436.55	363.4	410.72	369.28	329.33	346.11	376.86	377.37	446.47	345.18	397.14	358.74	327.39	372.47	371.32	348.85	383.06	398.96	351.06	356.35	485.96	344.11	365.06	396.44	434.64
477004	366.96	390.55	377.47	369.4	423.89	371.58	357.04	367.46	366.06	406.6	375.85	377.19	349.7	391.05	377.8	438.8	369.92	420.75	379.11	333.09	352.09	389.7	388.18	458.35	350.12	409.53	371.83	336.55	378.85	378.73	358.42	393.54	406.5	358.58	363.85	483.35	355.21	373.79	402.56	444.01
478004	361.61	403.23	375.19	368.49	421.28	368.85	356.36	365.23	367.46	407.23	377.31	378.99	346.44	382.93	374.95	431.4	368.76	421.98	378.57	331.68	352	375.21	384.94	453.12	354.03	410.23	371.98	336.65	378.67	375.77	353.22	389.42	394.07	358.85	361.32	479.93	351.74	368.37	397.66	433.23
479004	355.64	396.2	372.49	362.1	419.28	361.5	351.03	359.97	360.41	400.33	369.94	373.38	339.67	368.93	365.95	430.08	358.07	404.1	374.65	328.24	346.93	375.73	378.18	441.37	346.08	397.42	365.72	330.41	371.44	369.6	353.58	382.48	391.17	351.12	352.68	464.77	348.17	363.39	390.88	425.76
480004	359.87	394.23	374.33	361.5	418.22	364.57	352.34	357.61	361.01	406.53	372.73	371.76	342.45	374.1	374.6	443.34	358.94	394.74	372.15	332.25	345.41	379.7	383.61	451.53	349.19	399.17	368.18	331.1	376.42	371.06	351.43	383.09	395.12	348.93	356.43	459.65	348.52	362.86	389.14	421.11
481004	357.47	401.07	375.74	362.16	420.08	367.22	353.87	361.18	366.03	408	378.15	375.38	346.16	379.85	375.99	433.19	357.82	410.51	375.58	322.25	348.12	379.54	383.46	454.69	351.16	398.22	366.08	333.36	374.62	369.4	351.2	387.61	404.3	355.92	355.76	459.3	350.69	368.28	386.07	425.12
482004	365.91	398.04	374.54	363.25	419.72	366.71	356.06	364.76	370.41	411.79	374.73	379.23	347.74	379.53	378.36	455.02	370.95	407.42	377.52	327.61	349.2	373.66	385.25	458.36	352.81	400.28	364.61	333.39	375.02	368.33	350.2	393.62	389.38	353.71	357.13	462.34	349.31	374.95	389.8	421.49
483004	354.97	403.24	375.5	361.79	419.88	365.21	353.08	363.62	368.92	407.44	378.73	376.47	347.87	375.75	377.02	446.45	363.84	404.29	371.49	327.79	344.46	369.17	382.22	445.89	351.09	398.56	364.81	333.17	371.26	364.43	351.8	389.01	391.04	355.98	356.83	452.03	350.55	374.12	385.36	420.46
484004	359.17	408.01	376.07	362.18	422.16	366.61	354.9	363.66	376.12	409.31	374.57	378.64	345.63	381.26	375.6	447.34	367.93	411.84	367.38	329.28	345.48	367.43	384.24	446.31	352.59	404.2	367.88	338.42	373.3	365.65	352.24	392.8	386.95	358.52	360.72	443.11	351.16	365.75	387.47	415.32
485004	357.88	403.67	373.87	362.59	418.43	367.03	352.68	364.61	368.51	409.85	372.7	373.05	346.15	373.29	373.62	448.1	359.31	411.99	362.56	329.2	344.43	375.25	383.11	438.36	352.72	396.98	363.97	333.65	373.19	369.47	350.53	390.25	388.33	352.68	359.96	437.62	350.19	363.1	381.97	416.18
486004	351.2	386.05	368.24	354.46	411.65	360.69	350.82	357.89	366.82	407.46	368.44	366.39	339.36	373.47	368.79	444.11	352.1	399.29	357.94	321.2	338.72	364.59	374.73	433.25	345.74	390.45	360.69	328.29	368.61	360.13	344.98	383.23	381.87	350.14	356.61	424.71	346.68	358.58	372.2	404.78
487004	352	390.4	371.44	352.82	418.8	360.48	350.17	359.87	369.66	410.04	372.37	368.57	341.91	369.2	368.56	432.58	351.31	401.02	359.75	323.54	342.14	371.31	376.02	432.58	345.21	391.01	358.16	328.4	367.53	364.57	347.57	383.61	389.63	348.26	356.9	422.86	345.45	362.38	374.27	407.26
488004	353.59	395.06	380.93	356.51	417.59	364.03	352.81	363.13	373.02	418.29	380.09	369.95	347.19	379.39	376.37	450.36	365.77	398	365.81	326.49	343.8	372.42	380.15	446.05	351.57	397.78	367.96	333.98	375.42	369.3	354	389.03	384.6	356.67	360.97	423.22	353.02	370.89	377.62	413.76
489004	363.22	396.95	379.74	360.64	417.25	367.69	354.5	365.21	371.55	417.92	381.16	371.63	346.26	385.75	375.07	443.81	359.6	404.98	366.3	326.87	343.7	371.62	379.56	431.57	352.12	399.94	362.95	333.61	376.95	368.2	353.36	389.35	385.18	357.39	366.64	419.48	353.1	366.21	378.41	410.26
490004	348	390.97	373.03	355.17	406.22	363.47	349.09	357.08	368.16	416.54	373.06	367.65	341.76	373.05	376.52	432.26	355.6	396.17	359.04	319.17	334.16	371.38	376.73	429.1	343.75	394.3	356.45	329.95	370.17	359.27	344.75	379.86	383.28	353.16	356.94	410.09	347.48	362.2	367.69	407.22
491004	353.98	389.26	378.68	357.65	414.39	368.16	354.38	362.56	370.79	420.35	374.62	372.99	347.41	373.67	378.08	430.87	365.27	403.24	368.98	326.11	342.23	372.26	380.87	430.1	350.09	396.41	363.65	334.7	375.83	363.46	349.6	386.87	387.74	360.29	360.91	409.88	354.9	369.56	374.67	411.24
492004	351.42	392.81	374.15	354.18	407.63	363.01	351.03	360.61	367.53	420.51	372.68	369.57	344.47	369.5	374.62	422.11	351.85	390.47	359.22	320.78	334.61	359.53	375.32	421.74	346.86	388.89	353.75	329.26	368.76	359.36	349.03	379.17	386.87	355.08	358.74	397.28	350.71	357.47	368.03	404.33
493004	357.9	398.72	380.28	362.08	417.46	373.29	356.82	366.62	380.57	429.57	380.35	379.19	350.7	388.85	386.45	440.27	363.86	402.8	367.53	333.38	340.94	372.61	384.74	441.85	355.5	398.16	363.15	337.29	381.8	370.59	355.13	390.97	393.66	361.62	365.76	407.61	355.99	370.77	378.98	411.66
494004	346.36	388.93	371.86	350.07	408.8	363.66	346.46	355.33	376.46	417.43	376.13	370.18	339.83	376.43	373.66	433.24	349.41	390.73	357.41	324.94	333.81	362.07	371.08	426.45	341.4	383.09	352.35	325.58	366.63	358.85	343.13	372.97	367.42	355.11	356.86	392.83	346.98	363.69	364.28	403.36
495004	349.33	388.86	374.47	355.55	415.89	366	348.9	355.95	373.95	420.54	378.64	370.43	341.91	372.69	376.26	422.72	352.23	396.4	359.81	324.38	334.27	360.32	377.25	427.49	346.91	392.12	353.76	330.96	370.8	363.16	344.97	376.62	369.51	354.82	354.17	394.34	351.33	365.3	363.5	402.95
496004	347.53	382.12	367.72	351.13	404.13	358.96	342.54	350.36	372.82	415.4	370.98	362.98	336.01	368.96	368.55	412.44	343.8	386.67	352.35	319.93	329.59	368.46	368.84	412.3	337.19	387.4	352.44	323.94	364.12	359.03	338.7	378.2	378.35	351.43	349.03	392	342.72	358.6	359.74	399.76
497004	358.23	401.5	374.51	360.11	411.52	367.75	354.69	359.06	384.52	427.38	384.73	373.69	345.86	372.62	378.2	413.25	363.55	391.48	362.19	332.46	339.03	376.13	377.97	430.17	346.73	397.55	362.41	337.5	376.66	366.22	351.13	391.07	384.38	360.65	360.1	396.84	355.53	371.68	368.13	415.42
498004	348	390.57	374.11	355.64	406.81	364.49	349.09	354.9	370.84	427.82	381.57	371.27	343.02	374.78	371.44	407.75	353.8	397.03	364.56	326.27	333.21	361.11	375.02	430.21	340.24	392.59	357.06	329.45	373.4	365.18	349.14	380.81	383.83	357	360.39	389.8	351.3	368.57	364.65	410.84
499004	351.85	399.54	374.56	356.6	402.82	365.38	350.78	355.24	376.88	430.19	381.08	369.56	342.72	372.25	374.06	412.59	361.55	402.97	365.18	329.11	344.91	363.79	374.43	427.92	346.29	398.24	359.6	333.19	375.91	365.81	349.55	382.71	392.92	355.61	357.7	390.3	352.81	364.3	367.96	411.03
500004	349.7	383.53	378.16	355.92	401.61	364.12	347.97	356.01	381.44	430.85	380.75	370.48	341.12	374.86	371.04	405.2	353.96	401.72	367.51	330.04	339.03	369.23	375.09	424.94	345.38	392.91	357.13	332.05	377.22	365.03	355.02	388.07	379.46	355.33	358.01	389.99	351.18	365.2	365.24	419.42
501004	353.59	395.53	371.85	354.76	399.67	359.05	344.04	349.81	372.13	427.47	368.44	366.78	337.26	367.89	372.01	406.01	351.27	398.72	362.54	324.99	340.39	362.06	373.24	419.59	337.84	391.81	354.91	328.3	369.25	361.66	346.44	388.13	366.42	353.73	355.34	382.98	347.58	363.79	361.28	408.03
502004	342.6	393.76	381.03	352.47	402.26	362.21	346.89	349.73	379.42	428.68	366.22	368.52	338.1	374.97	369.29	397.9	347.63	403.12	358.86	326.21	338.29	361.47	376.16	419.46	340.55	390.85	351.84	329.72	368.05	362.21	345.84	385.6	377.47	358.77	359.28	388.67	351.77	365.58	364.73	407.99
503004	352.44	388.4	378.93	353.56	408.26	364.07	347.81	349.46	371.54	431.87	369.6	371.44	340.53	380.93	374.23	401.06	355.04	405.98	361.01	329.98	339.49	365.68	375.87	425.47	340.4	391.15	352.23	329.34	371.15	368.1	348.53	385.7	385.85	359.52	360.14	386.39	350.48	368.99	364.77	411.5
504004	351.24	378.69	374.27	349.87	402.78	360.98	346.44	347.63	375.87	428.51	367.79	366.87	337.66	381.37	370.13	393.29	352.17	399.37	359.79	323.85	339.36	363.35	375.22	420.4	339.8	393.16	351.91	329.13	367.58	365.5	346.55	390.43	391.67	354.93	360.33	382.42	349.82	369.05	364.8	404.92
505004	345.47	379.74	373.11	349.49	404.39	360.09	346.35	347.65	366.6	426.38	365.01	365.67	334.27	368.5	365.73	391.4	348.05	399.88	358.26	320.92	340.1	360.14	369.82	413.37	337.27	389.42	353.78	327.85	366.97	362.47	344.7	382.74	380.86	350.99	360.1	375.83	348.07	364.55	366.62	406.17
506004	351.03	391.34	380.16	360.66	413.89	366.03	352.81	354.84	378.38	433.38	372.92	372.45	339.45	371.55	376.5	403.22	365.53	403.5	358.03	329.38	342.64	369.4	378.85	408.44	343.42	394.09	360.54	335.04	373.35	370.84	351.02	395.56	375.03	355.58	364.17	383.35	357.41	373.4	372.02	414.57
507004	345.06	383.55	370.73	347.64	408.6	358.61	343.95	349.18	370.82	424.56	362.25	363.18	335.92	372.8	368.94	382.84	354.28	393.1	353.3	323.19	335.28	370.07	370.83	411.75	336.54	384.89	353.97	328.55	369.17	366.67	344.5	384.3	382.02	351.63	359.78	373.97	347.89	365.54	361.69	404.48
508004	337.91	369.34	371.76	350.43	404.5	354.37	343.85	344.86	365.93	423.38	364.11	363.94	334.54	369.68	366.47	397.57	354.41	394.7	351.55	318.05	334.24	361.59	370.77	399.94	335.54	385.75	352.32	324.67	363.76	362.86	341.28	379.93	376.91	346.29	357.28	369.48	347.29	366.95	360.11	404.98
509004	348.6	390.46	377.63	350.48	408.76	359.49	345.84	349.28	371.41	426.37	364.76	364.34	341.77	370.4	366.85	404.84	353.34	395.5	357.99	321.69	333.63	356.41	372.03	407.77	339.35	388.58	355.65	329.7	370.55	366.82	345.88	390.1	391.02	351.86	359.8	379.02	354.59	362.74	364.86	409.86
510004	351.26	387.4	379.82	355.54	412.37	363.1	354.21	354.49	371.6	432.86	373.64	369.43	347.49	378.17	370.28	408.39	353.82	399.5	356.23	325.56	335.98	370.22	380.18	399.29	348.37	396.59	362.56	335.83	374.88	369.86	353.07	395.47	407.54	357.9	368.75	382.07	363.25	370.51	369.29	409.61
511004	340.06	372.71	367.91	346.29	395.46	354.13	346.25	345.59	361.9	419.64	372.06	357.45	334.52	365.25	356.38	397.76	354.26	382.95	348	322.24	328.38	365.6	365.85	391.11	334.18	381.18	354.29	325.54	365.68	356.77	342.79	377.04	382.76	348.26	353.63	368.02	353.05	359.73	356.09	400.4
512004	352.74	363.66	375.21	350.84	399.12	359.13	350.76	353.44	369.94	428.72	372.12	363.04	344.42	369.1	363.47	399.64	359.63	384.34	352.84	328.92	334.98	364.28	373.16	382.2	343.41	384.19	356.1	334.57	373.71	365.72	351.11	390.55	380.93	355.03	365.52	377.34	361.81	370.22	363.55	400.34
513004	341.09	365.41	367.64	348.57	396.29	355.3	347.59	348.85	359.93	427.04	372.97	358.34	341.5	363.25	360.89	396.65	359.78	385.2	346.69	319.09	331.52	366.05	365.1	376.6	340.47	381.26	352.9	330.29	370.19	361.34	342.91	386.8	374.11	349.63	361.05	368.76	359.69	361.64	358.42	392.98
514004	337.84	367.31	361.81	343.86	390.33	350.26	340.88	344.09	362.21	417.13	364.13	352.53	334.07	352.99	350.73	393.11	346.38	388.62	344.86	317.65	328.65	359.91	361.56	374.07	335.98	373.16	348.44	328.02	367.51	353.69	339.21	379.62	370.33	344.96	355.39	362.03	355.15	353.92	350	381.83
515004	328.11	344.77	355.68	334.12	383.53	340.69	335.79	338.25	347.15	405.27	355.78	343.81	326.86	342.44	339.12	371.77	335.75	357.5	336.03	311.74	321.24	350.73	352.15	362.16	330.48	362.18	341.09	322.48	359.26	347.42	333.1	364.44	354.47	334.61	350.6	350.45	348.45	352.36	343.41	369.75
516004	325.22	357.2	352.56	331.81	370.75	341.69	335.01	336.33	346.72	402.5	349.68	340.51	326.78	345.2	336.35	365.69	336.11	361.74	331.63	311.21	319.61	352.89	349.5	357.91	329.01	359.58	337.8	322.03	357.69	345.31	333.95	363.84	350.21	337.35	349.17	347.57	346.88	345.27	339.75	361.28
517004	331.92	335.69	357.86	331.38	368.7	339.85	334.58	335.51	346.94	397.47	345.57	340.14	326.84	340.94	335.69	364.15	332.25	361.46	332.22	313.53	319.12	347.2	348.95	350.61	330.95	353.68	338.51	324.41	360.1	342.03	330.79	357.6	343.27	337.34	351.97	345.66	350.22	343.35	342.48	358.5
518004	331.85	340.17	356.23	331.83	363.94	340.67	336.51	342.6	352.09	395.21	348.42	341.7	329.66	341.48	336.12	364.98	330.98	354.98	327.6	316.17	319.51	354.97	346.73	344.69	335.89	351.88	342.01	328.33	359.28	345.86	336.06	356.65	336.96	336.96	350.28	342.89	353.06	337.98	341.58	357.81
519004	335.55	335.87	355.76	334.25	363.38	342.35	340.58	340.51	350.39	394.63	343.89	340.48	330.12	340.68	337.46	355.6	333.84	358.28	330.6	317.3	327.01	354.43	349.74	342.31	335.96	352.52	347.14	331.45	359.7	345.88	335.07	360.78	335.81	334.63	356.66	340.88	353.8	341.06	343.1	353.6
520004	326.26	336.6	355.34	329.53	353.25	340.46	334.73	342.47	345.2	383.75	342.32	339.32	331	341.21	335.52	350.73	330.84	351.62	327.11	317.69	323.94	355.84	351.39	333.7	332.21	346.51	345.19	328.72	360.8	343.25	333.16	354.48	332.48	337.91	354.74	340.85	353.83	337.53	340.46	349.74
521004	333.86	348.38	359.54	336.79	359.73	348.25	342.42	345.95	351.84	383.65	349.95	345.76	338.52	345.09	341.64	353.96	343.58	358.22	330.98	322.86	329.05	356.32	353.97	346.18	340.33	349.75	354.31	339.68	364.41	349.05	338.57	360.49	341.4	344.31	365.55	348.1	364.85	345.06	347.88	352.1
522004	328.33	330.24	349.17	328.52	347.6	339.46	333.14	340.38	344.18	372.08	342.47	339	330.86	328.5	335.96	338.9	328.76	354.08	322.68	317.58	323.35	356.82	347.07	329.96	328.56	342.44	343.11	327.58	360.8	338.6	334.33	350.48	321.76	333.27	355.35	336.19	352.24	340.04	341.45	343.9
[truncated: 428 more rows]

## Sheet: Experiment 3
Time (ms)	Cell #1	Cell #2	Cell #3	Cell #4	Cell #5	Cell #6	Cell #7	Cell #8	Cell #9	Cell #10	Cell #11	Cell #12	Cell #13	Cell #14	Cell #15	Cell #16	Cell #17	Cell #18	Cell #19	Cell #20	Cell #21	Cell #22	Cell #23	Cell #24	Cell #25	Cell #26	Cell #27	Cell #28	Cell #29	Cell #30	Cell #31	Cell #32	Cell #33	Cell #34	Cell #35	Cell #36	Cell #37	Cell #38	Cell #39	Cell #40
[truncated: 951 more rows]
