# Supplementary material for: Conformational motions and ligand-binding underlying gating and regulation in IP3R channel
Source: Nat Commun. 2022 Nov 14;13:6942. doi: 10.1038/s41467-022-34574-1 (PMC9663519; doi:10.1038/s41467-022-34574-1)
Supplement: Supplementary file 8 — Source Data [file 41467_2022_34574_MOESM8_ESM.zip › Exo hR1 - Figure 6c-e - Raw Imaging Data.xlsx]

## Sheet: Experiment 1
Time (ms)	Cell #1	Cell #2	Cell #3	Cell #4	Cell #5	Cell #6	Cell #7	Cell #8	Cell #9	Cell #10	Cell #11	Cell #12	Cell #13	Cell #14	Cell #15	Cell #16	Cell #17	Cell #18	Cell #19	Cell #20	Cell #21	Cell #22	Cell #23	Cell #24	Cell #25	Cell #26	Cell #27	Cell #28	Cell #29
4	352.57	299.1	328.83	317.94	311.15	313.79	323.31	335.1	322.44	311.24	317.55	342.09	317.43	315.96	314.01	313.59	319.48	333.69	312.23	308.9	307.92	309.19	309.41	306.06	310.01	309.82	314.77	307.67	315.51
1004	354.51	306.84	331.44	321.16	316.02	324.2	328.24	341	325.31	320.51	325.78	345.87	323.17	323.62	320.17	321.14	325.92	344.02	319.79	311.64	317.76	316.8	313.72	313.95	316.28	314.53	320.72	309.67	317.18
2004	357.31	306.21	327.99	322.34	318.85	322.32	330.64	339.91	327.06	324.15	326.51	345.06	326.73	323.53	322.32	324.03	325.84	349.04	319.15	314.53	319.23	318.68	316.95	316.5	318.48	317.34	325.41	314.91	322.16
3004	349.07	299.97	327.01	317.04	309.75	312.74	322.38	333.13	322.64	313.91	318.43	342.22	317.82	317.19	314.9	315.73	323.54	339.82	314.09	305.21	306.66	311.62	308.51	307.18	312.07	308.92	315.07	306.29	313.26
4004	354.95	301.45	326.04	318.58	317.09	320.05	327.03	340.74	326.54	321.97	326.1	341.72	326.45	323.37	321.16	320.48	327.68	343.77	319.66	312.44	314.28	317.8	311.25	313.26	317.62	313.11	319.46	310.35	319.8
5004	357.27	301.03	335.58	326.13	319.52	322	330.04	344.73	327.71	322.75	326.56	347.61	322.31	322.39	320.84	321.9	331.77	346.56	320.15	311.23	314.68	317.26	316.62	313.79	316.83	315.04	321.64	314.45	320.51
6004	349.45	301.48	331.47	317.82	314.06	318.12	328.23	338.01	324.58	320.08	320.7	346.7	320.79	322.19	315.53	315.59	324.73	342.9	315.99	308.23	312.55	314.23	310.19	311	314.44	311.81	314.86	307.18	314.18
7004	360.18	301.43	331.69	322.99	318.01	323.11	331.09	347.36	328.99	322.88	324.37	350.83	326.97	329.27	321.72	321.12	329.9	345.31	319.24	313.75	316.9	319.53	316.8	317.1	319.26	317.08	320.32	313.65	323.66
8004	350.55	294.54	321.24	314.76	310.77	314.17	323.04	336.02	321.21	315.94	316.32	342.47	315.29	312.5	312.35	313.07	320.89	334.79	311.69	305.36	306.65	311.11	305.06	307.85	310.82	308.78	310.18	303.13	309.92
9004	363.52	307.16	334.12	322.19	318.41	322.72	332.13	347.91	329.38	326.62	322.82	347.6	326.54	327.43	321.92	321.63	328.45	344.44	319.06	314.02	316.99	319.59	314.85	315.31	318.85	318.95	320.38	311.85	321.78
10004	359.51	306.84	331.57	326.39	319.65	323.68	331.01	345.36	326.37	325.61	325.71	349.64	326.06	328.52	320.53	320.66	329.22	345.24	320.92	311.88	315.19	320.28	315.41	316.75	317.59	318.03	319.76	316.05	319.18
11004	344.09	295.34	321.91	314.45	309.91	316.72	320.07	333.11	320.22	313.15	313.93	342.14	314.81	314.96	310.94	312.37	320.21	333.83	309.01	302.14	305.09	308.68	308.4	305.59	308.61	306.63	309.19	301.02	308
12004	357.74	308.68	337.65	324.89	319.37	326.89	333.02	345.4	330.35	328.31	328.58	349.55	328.16	330.22	324.94	323.3	335.71	347.94	321.84	314.64	320.78	320.3	321.1	315.2	321.57	320.14	322.85	313.98	326.35
13004	350.35	299.35	327.16	316.86	310.95	316.09	323.86	335.66	322.92	315.49	319.22	341.71	317.47	319.66	311.63	314.19	320.93	337.03	310.59	304.9	308.79	310.51	310.02	307.4	310.83	308.79	312.41	305.56	312.63
14004	356.64	306.55	335.9	321.72	318.05	322.92	330.98	347.11	332.57	324.64	324.89	356.49	325.18	323.98	319.77	320.4	331.44	345.71	319.27	312.01	315.85	321.98	315.55	314.85	317.24	316.15	320.35	310.01	316.51
15004	350.07	300.48	324.57	317.58	312.16	315.05	323.65	339.04	323.83	317.68	319.45	348.69	318.7	319.06	314.05	313.8	324.28	339.19	311.04	306.94	309.96	314.08	312.13	313.37	309.43	312.63	313	306.36	310.97
16004	351.53	300.36	324.63	318.58	314.01	318.37	327.22	337.74	325.22	319.32	320.25	343.27	319.8	320.29	316.4	315.25	324.74	342.59	311.46	307.63	310.96	314.7	312.18	308.18	313.92	310.09	314.45	305.55	312.02
17004	353.92	306.17	332.95	321.23	314.26	323.29	329.03	341.41	324.98	322.94	319.61	347.77	322.79	322.45	319.22	315.62	329.28	346.22	316.2	310.45	315.03	317.23	318.73	312.82	317.3	315.69	317.37	310.43	316.97
18004	345.83	300.37	326.91	316.8	313.1	318.05	325.33	337.44	326.34	317.87	318.11	344.33	317.98	320.85	315.52	313.72	325.47	343.25	314.04	305.87	310.41	313.86	315.18	311.2	313.76	311.76	312.59	307.3	310.9
19004	348.32	298.27	330.37	319.06	311.97	315.04	323.66	337.14	325.58	321.05	316.97	342.46	319.58	319.35	314.19	314.07	328	339.63	310.45	305.05	312.2	312.48	310.8	307.37	310.96	312.7	313.48	304.13	311.01
20004	354.49	303.63	327.59	320.94	317.59	324.24	327.8	343.71	329.52	322.17	324.88	345.22	326.6	326.51	318.73	316.57	329.88	343.35	316.06	311.42	315.49	316.2	315.97	311.93	315.97	314.96	315.91	308.11	313.11
21004	344.22	300.13	327.31	312.44	310.17	313.61	323.05	333.86	321.64	315.78	316.72	341.76	318.06	317.34	311.55	311.94	318.42	340.15	310.73	303.7	309.54	312.23	304.79	307.45	308.72	309.4	310.98	302.31	307.7
22004	355.73	302.18	328.73	320.51	315.28	318.15	327.21	340.06	329.53	320.31	322.15	350.12	322.47	323.07	319.43	317.16	330.82	345.35	315.47	308.05	313.15	316.9	313.28	313.05	314.83	316.64	315.3	309.88	312.77
23004	355.36	304.48	329.7	320.73	315.41	318.17	325.59	338.58	325.85	319.88	321.2	349.75	323.67	319.18	318.67	316.84	328.72	344.81	315.09	309.32	311.11	317.17	315.24	311.04	313.45	313.27	316.88	308.63	313.32
24004	354.25	302.47	324.37	322.96	318.66	321.77	329.55	347.66	329.89	324.06	327.11	346.49	326.79	323.87	321.28	319.6	334.32	349.72	318.73	311.97	316.84	321.4	313.77	314.44	316.85	317.59	318.17	315.09	315.14
25004	348.27	297.68	326.29	317.51	312.93	314.33	326.8	338.59	325.36	318.68	318.94	343.65	321.54	314.5	316.68	312.32	327.92	343.96	314.92	307.08	309.54	315.8	313.48	310.6	312.63	313.41	312.25	308.76	311.95
26004	354.45	299.87	330.27	322.61	316.52	322.67	329.86	348.14	331.12	325.2	326.83	351.76	328.08	321.56	320.51	319.49	331.94	347.85	319.63	312.01	315.26	319.2	315.77	313.74	316.6	315.96	317.84	312.87	317.72
27004	364.68	308.82	334.06	326.43	320.24	328.37	333.34	351.03	333.14	327.67	329.59	352.62	331.68	327.25	321.94	320.45	337.82	348.85	321.13	315.19	319.45	319.44	317.07	316.25	322.06	319.39	322.49	315.33	316.65
28004	355.83	307.49	337.19	329.78	320.89	327.21	335.12	352.48	335.87	327.75	327.21	355.65	329.58	326.15	325.7	321.7	339.06	351.01	323.11	316.04	317.95	320.36	319.5	318.99	324.99	321.98	323	315.61	320.92
29004	347.98	299.32	330.03	319.8	315.59	320.27	327.01	342.31	327.76	321.31	322.68	348.53	324.06	321.86	315.95	315.81	327.83	343.05	315.26	309.26	311.12	316.46	312.66	308.92	316.8	315.44	315.16	309.88	314.3
30004	350.66	302.36	332.21	324.21	316.56	320.87	330.92	344.18	328.78	322.4	325.15	351.07	326.11	321.91	320.72	315.55	328.62	344.15	317.85	310.38	313.2	316.95	314.11	310.94	319.77	316.62	318.97	309.64	315.66
31004	348.94	302.27	331.2	321.06	317.64	321.76	332.32	346.49	332.42	321.34	326.73	349.8	326.2	325.26	325.03	318.2	332.11	346.95	320.72	307.91	313.9	318.74	317.07	315.46	318.18	317.65	318.5	312.17	319.48
32004	354.45	303.88	328.05	321.02	316.77	324.12	327.9	341.01	329.97	322.79	325.94	347.23	326.15	322.04	318.74	316.96	328.29	346.79	319.06	309.77	314.85	318.43	310.22	318.23	321.75	316.99	317.4	308.85	316.98
33004	354.8	302.41	325.03	319.14	313.19	318.55	325.7	343.97	329.37	323.09	321.88	345	324.54	321.63	319.32	317.75	328.9	340.78	315.54	312.67	315.12	315	312.59	313.14	319.43	316.34	317.44	309.59	314
34004	352.17	301.34	326.86	322.29	317.81	318.88	329.33	343.09	328.16	322.18	324.67	349.8	322.71	321.25	314.99	316.45	326.16	340.53	318.68	310.19	313.28	315.76	313.24	312	317.99	314.42	315.89	310.48	316.9
35004	356.68	302.32	332.29	317.36	317.39	322.07	329.35	344.09	328.2	323.77	325.58	349.98	325.94	321.37	319.14	316.34	328.2	338.77	318.85	309.39	311.91	314.03	313.85	312.46	316.96	314.9	316.61	309.15	314.29
36004	353.69	302.19	328.27	320.06	314.4	317.42	326.26	343.5	325.34	320.19	325.17	351.39	323.73	326.52	315.8	315.14	326.88	336.08	316.29	308.46	311.35	313.71	313.11	310.7	315.49	314.2	312.16	308.36	313.23
37004	363.14	307.08	337.42	327.57	321.65	328.91	336.13	350.47	335.27	329.55	331.84	358.3	333.81	330.33	327.07	327.2	334.45	346.21	324.91	319.38	321.85	322.73	319.59	318.32	322.18	321.23	321.82	318.48	321.52
38004	350.84	300.83	328.13	321.6	315.31	319.31	327.14	342.07	330.58	324.59	324.23	347.04	323.78	322.75	318.18	317.75	331.67	339.3	314.96	311.43	315.62	318.07	313.91	316.9	318	317.04	315.6	307.68	314.6
39004	363.26	310.18	336.73	331.02	324.02	327.15	335.23	352.94	334.84	331.66	332.27	356.53	335.39	332.85	327.17	324.68	335.69	345.09	323.43	319.9	322.03	324.43	322.66	320.24	325.38	323.25	323.34	314.97	322.8
40004	352.8	301.71	333.85	316.78	315.15	320.36	328.47	346.43	325.98	323.13	323.4	352.88	328.36	321.56	321.18	319.94	328.18	338.72	315.11	310.49	315.94	316.95	314.16	309.86	317.06	316.38	315.03	311.14	316.29
41004	353.2	301.64	332.67	318.57	315	318.4	328.63	343.63	328.57	323.79	326.27	350.57	327.94	321.98	317.08	318.22	328.1	335.17	312.69	308.65	313.05	318.53	313.93	311.23	316.19	314.78	314.23	309.47	315.64
42004	356.21	301.55	333.56	322.36	316.21	320.24	327.33	341.2	327.98	321.74	325.22	345.7	325.19	322.92	321.53	318.61	328.39	340.33	316.08	310.37	312.95	316.52	312.14	314.58	317.62	317.57	313.87	308.94	313.42
43004	348.13	295.85	326.98	313.7	309.56	313.69	322.11	337.23	321.79	315.98	322.02	341.24	321.26	316.55	315.18	313.78	318.81	335.66	312.72	304.27	308.06	312.3	308.17	308.41	311.69	311.12	310.46	301.89	314.05
44004	351.86	304.89	334.82	316.28	313.72	318.26	326.29	343.59	325.24	322.23	324.27	347.1	326.58	324.49	321.31	321.39	327.54	337.54	315.59	308.23	313.28	317.2	314.19	310.46	316.11	314.55	313.05	310.28	313.7
45004	358.99	303.24	329.68	321.9	316.98	322.87	331.56	344.82	327.72	321.65	326.18	344.49	326.57	323.44	324.75	324.43	329.62	341.74	317.25	310.26	316.44	320.11	317.3	318.19	321.72	318.86	319.61	313.69	318.83
46004	360.83	305.19	330.68	326.68	320.97	326.88	333.57	347.9	331.5	326.35	331.29	349.55	328.33	325.12	325.94	325.16	329.57	340.85	323.97	311.81	320.74	323.88	318.42	316.64	322.77	318.03	321.59	311.45	323.97
47004	348.7	300.99	327.86	320.65	313.19	316.78	326.36	339.34	323.71	317.52	321.97	346.23	319.94	315.2	318.93	317.54	325.49	333.64	311.82	306.43	309.27	314.03	309.38	310.85	313.53	310.17	312.88	307.73	309.85
48004	353.56	302.49	330.28	320.92	314.07	320.7	328.21	341.14	327.11	319.31	323.11	342.47	323.74	315.33	321.75	318.8	323.43	335.53	312.06	309.05	313.69	315.58	309.94	309.16	316.04	311.45	314.92	306.5	313.37
49004	361.24	308.82	335.17	326.46	323.55	329.6	338.28	352.65	333.78	330.49	336.34	350.23	332.95	327.82	331.16	329.13	336.73	348.03	326.05	315.95	323.82	325.19	321.09	319.05	325.72	320.08	323.19	316.35	322.37
50004	343.4	298.23	329.51	318.38	310.93	315.15	323.16	334.72	318.87	315.87	319.48	342.33	317.33	314.07	318.18	316.33	320.75	334.5	312.02	306.94	309.57	312.7	308.06	308.44	312.07	311.55	310.17	303.09	309.9
51004	354.98	306.41	330.3	321.75	318.4	321.89	330.14	344.03	331.42	324.89	326.01	345.99	327.84	324.67	328.23	323.07	329.53	342.43	317.33	313.85	315.67	316.23	315.89	314.84	320.39	316.22	317.65	313.77	317.98
52004	350.29	302.21	327.26	319.34	313.64	316.7	327.18	341.93	330.28	322.64	320.58	341.55	328.1	318.22	325.96	320.82	329.48	339.64	315.26	312.54	313.67	319.07	315.84	312.19	319.35	316	315.87	312.01	312.4
53004	358.78	309.78	338.49	322.1	319.01	322.46	330.87	346.45	328.22	327.07	327.35	346.1	331.39	325.43	328.11	322.08	330.94	343.73	322.31	317.93	319.12	319.81	317.78	314.41	322.61	318.03	319.48	313.9	320.41
54004	350.25	301.22	329.37	317.88	314.79	317.42	328.73	341.05	327.49	320.15	321.52	340.08	327.65	317.43	321.71	316.91	322.59	342.07	315.61	311.29	314	317.04	310.32	313.36	316.1	312.92	314.57	305.31	311.96
55004	355.67	302.01	334.78	320.54	318.54	321.56	328.74	346.46	326.38	319.55	322.8	346.04	327.14	321.13	323.09	316.51	327.88	342.82	316.3	308.26	316.48	319.71	311.51	311.67	315.93	315.35	316.29	306.8	315.49
56004	352.42	303.11	328.76	315.07	315.4	319.03	327.92	339.88	325.04	317.03	323.48	341.39	323.4	320.89	322.66	314.06	325.53	340.94	312.72	309.49	313.51	315.22	307.54	312.02	315.03	312.63	311.5	308.29	310.22
57004	358.33	308.99	333.75	320	320.46	323.87	337.24	347.89	333.15	324.74	324.58	350.62	331.4	322.91	329.81	322.25	330.76	345.86	322.97	316.62	320.41	321.88	319.59	317.55	322.22	321.83	318.63	312.61	315.25
58004	359.72	308.01	328.46	318.72	318.91	321.99	332.8	343.8	331.35	323.2	324.33	347.93	325.73	324.82	326.06	317.82	329.94	346.54	320.54	313.36	315.4	320.76	317.01	312.45	319.86	315.74	318.35	310.26	317.84
59004	346.18	304.78	330.35	315.66	313.77	318.85	328.99	340.35	327.12	318.1	318.98	341.59	322.56	320.64	321.97	313.58	321.25	340.84	314.27	310.45	314.39	314.35	312.44	311.23	314.88	309.7	310.95	308.28	311.8
60004	356.05	305.54	327.4	320.29	319.37	322.53	333.24	342.3	331.35	322.12	324.09	341.14	329.98	323.18	324.1	317.36	327.87	343.92	319.45	311.61	315	319.38	320.22	315.59	317.95	314.61	315.98	311.43	311.89
61004	354.23	303.57	327.66	314.77	316.54	320.76	330.53	345.83	327.71	321.8	321.03	341.55	324.91	318.87	320.83	314.4	327.69	338.87	315.87	307.6	312.28	317.53	313.87	310.08	315.33	311.26	314.93	309.18	316.81
62004	354.48	303.24	330.24	317.77	317.26	322.23	332.12	342.37	329.11	324.17	322.23	339.61	325.92	320.72	322.84	316.02	329.47	338.97	319.77	309.46	312.23	320.53	316.33	311.92	316.2	312.61	316.43	309.3	314.7
63004	354.14	304.86	329.42	324.34	321.36	325.1	336.06	346.46	331.56	325.82	326.38	342.92	331.27	322.73	324.12	318.84	326.31	340.12	321.75	316.29	316.31	321.56	319.39	315.43	318.18	317.28	319.72	312.41	316.28
64004	357.53	304.09	332.95	322.92	321.12	320.86	336.75	349.69	333.54	326.04	329.36	348.83	329.44	325.32	325.22	320.57	331.96	340.19	323.12	315.24	317.57	321.36	318.32	316.45	319.56	317.3	318.41	314.09	323.17
65004	355.65	305.24	332.79	325.51	321.19	326.04	334.06	348.46	331.53	325.42	327.22	349.01	328.08	321.97	324.5	318.85	330.45	339.95	320.34	314.04	317.87	322.1	321.29	317.2	319.42	318.29	319.02	312.11	323.66
66004	359.39	304.37	330.93	324.22	322.95	326.12	338.24	351.77	335.89	328.21	326.29	345.17	331.54	329.1	326.55	320.1	333.62	341.17	321.87	316.06	317.49	321.45	321.23	317.48	321.7	316.28	317.3	315.65	323.19
67004	353.75	304.91	330.16	319.68	318.1	321	329.98	344.24	330.31	323.48	324.89	343.88	323.29	320.34	324.58	316.57	328.23	338.42	316.91	314.76	314.59	318.17	318.44	312.48	318.75	313.98	314.72	311.56	323.53
68004	353.36	308.66	334.93	320.56	318.65	324.33	332.24	343.53	330.22	324.61	324.49	342.76	329.36	323.03	324.46	315.23	330.19	338.34	316.27	314.92	314.48	319.64	314.17	311.93	318.3	318.52	317.58	311.82	320.45
69004	357.62	318.89	335.74	324.96	320.97	325.86	333.33	348.4	335.66	327.77	329.65	348.66	331.28	324.46	335.18	324.43	334.06	344.39	323.34	317.95	320.23	324.35	321.71	319.36	321.88	321.94	323.06	318.4	322.89
70004	353.8	320.91	333.37	323.97	318.25	326.33	330.6	344.16	331.41	323.14	326.25	345.96	325.72	323.31	326.08	317.34	327.22	339.22	321.08	314.49	316.53	317.57	316.5	313.73	319.77	318.27	316.17	313.59	317.48
71004	356.56	325.73	332	324.41	319.44	322.12	333.97	347.06	334.26	329.37	326.74	342.26	329.82	325.57	329.1	319.62	332.21	343.94	321.57	314.92	318.45	322.36	323.36	319.65	318.62	317.14	317.87	314.7	316.2
72004	352.58	320.8	330.53	323.34	317.49	323.77	333.84	343.26	335.8	327.81	324.56	344.92	328.42	327.61	330.25	319.21	331.53	346.05	319.79	316.2	319.16	321.39	321.19	314.28	320.56	318.82	319.47	314.78	320.61
73004	358.81	315.95	334.1	323.58	321.31	326.3	334.87	347.96	334.13	328.71	328.76	344.17	329.3	327.95	332.55	320.82	335.65	348.57	322.68	316.49	320.15	322.79	322.91	317.19	321.2	317.66	321.04	317.59	319.41
74004	359.1	317.73	333.61	323.58	319.42	324.47	331.93	348.42	334.64	327.63	325.88	341.5	330.98	324.45	328.41	318.73	332.78	351.22	319.29	316.92	322.8	322.4	323.15	317.09	319.39	319.58	320.84	315.65	322.59
75004	357.89	313.47	332.47	324.22	319.44	326.14	332.01	346.29	336.2	328.39	329.96	344.89	328.98	326.78	331.65	322.68	331.59	346	320.96	312.15	318.75	320.66	322.75	313.9	318.96	318.53	318.83	314.95	319.59
76004	352.43	316.75	331.92	320.84	322.35	328.07	333.09	347.41	334.77	329.36	329.96	342.7	331.37	324	330.6	320.56	331.15	348.25	319.87	316.5	320.78	322.39	319.73	313.3	320.8	320.16	321.26	312.65	319.65
77004	358.4	317.85	332.44	322.53	321.03	326.04	332.64	343.69	332.82	326.14	328.44	342.86	332.15	325.14	330.4	320.94	334.36	348.45	319.47	316.61	320.78	321.78	320.5	317.08	318.01	316.81	319.46	317.82	322.78
78004	364.43	319.18	335.25	327.9	324.39	330.83	336.29	353.88	338.2	332.43	330.46	347.01	332.86	329.87	334.31	321.45	339.77	355.44	328.82	319.53	323.86	327.7	328.02	323.08	323.66	320.97	325.43	321.48	324.54
79004	349.79	314.23	329.49	318.05	316.86	319.39	327.71	340.11	326.13	321.75	320.05	335.58	324.98	317.59	325.02	313.95	325.23	344.28	318.29	311.34	316.7	316.66	316.97	310.21	312.38	313.38	314.29	311.53	317.57
80004	362.27	324.79	337.18	327.58	326.47	332.77	340.65	347.85	338.07	333.57	335.78	352.04	335.04	331.62	337.02	322.88	338.31	356.14	331.77	322.7	328.91	329.33	326.16	322.06	323.99	323.54	326.6	322.38	331.29
81004	365.73	327.72	338.59	330.66	328.99	335.94	343.18	355.19	339.64	339.07	339.37	353.72	340.26	330.99	338.03	327.53	341.22	357.99	333.45	323	329.39	330.63	329.16	323.48	325.4	326.31	329.04	321.73	331.18
82004	363.34	326.58	338.75	326.32	323.52	326.76	335.06	353.24	337.01	330.24	330.13	346.02	333.29	328.48	331.29	321.38	335.71	355.45	331.36	319.73	327.84	329.08	325.69	321.8	321.66	323.67	322.86	318.12	325.76
83004	348.43	324.36	329.54	318.14	315.87	320.08	326.07	338.42	327.75	320.27	323.19	335.24	323.3	316.16	324.72	312.41	325.46	346.64	324.84	313.05	320.28	320.74	313.21	310.98	312.46	315.19	313.42	310.64	318.03
84004	356.23	326.98	338.93	321.77	319.77	321.45	333.97	344.62	330.85	326.89	325.08	341.28	329.94	320.64	329.63	316.32	329.79	352.11	326.26	313.63	321.46	325.4	315.77	314.68	316.44	313.87	318.03	312.62	319.99
85004	354.68	328.09	332.2	319.87	320.83	325.84	333.36	341.28	330.27	325.45	328.99	340.88	329.91	323.51	331.24	320.85	330.36	353.75	330.18	314.75	326.61	325.19	319.86	317.7	317.86	317.24	319.24	313.42	320.87
86004	356.57	332.06	335.97	321.28	321.2	323.18	331.89	344.8	330.11	324.61	327.02	343.3	327.15	321.82	328.71	316.01	325.65	354.88	329.83	314.86	325.06	325.27	318.37	315.43	316.34	314.06	317.5	313.35	316.52
87004	360.41	338.33	334.42	322.62	325.25	327.09	333.59	350.2	334.31	327.74	330.25	342.31	333.75	325.75	331.44	321.94	329.99	355.81	334.05	318.36	332.37	327.84	320.12	317.04	318.24	317.88	320.31	317.21	324.11
88004	365.58	345.34	335.56	321.67	326.87	326.38	338.53	349.72	335.48	330.44	332.36	342.85	336.41	329.12	341.03	322.38	334.1	356.84	333.71	319.16	333.36	327.07	322.25	319.85	317.62	321.54	321.38	316.29	327.05
89004	357.06	353.34	334.32	321.36	321.77	323.78	331.13	341.68	330.96	324.52	327.3	341.36	330.1	322.18	330.47	317.27	330.68	355.42	335.14	317.12	329.7	324.31	320.53	316.89	316.75	317.36	316.21	311.7	321.62
90004	351.3	356.95	326.4	317.95	323.35	320.47	328.43	338.97	327.53	321.52	324.58	337.03	325.2	319.66	327.99	314.84	324.64	355.03	332.3	314.46	325.68	320.28	314.91	313.92	315.92	312.69	312.78	311.22	315.82
91004	352.38	377.72	331.76	315.54	322.25	323.97	328.92	337.87	325.25	318.84	325.33	335.08	325.47	318.19	326.97	314.87	327.34	356.52	330.01	314.07	324.49	319.24	315.94	314.54	310.32	313.12	313.3	310	316.54
92004	357.45	414.21	331.97	320.75	324.02	323.69	330.6	340.69	330.96	323.54	323.24	340.84	326.68	321.06	329.69	316.48	327.35	356.61	333	314.75	328.4	320.66	316.41	314.64	314.75	316.36	315.47	313.58	321.88
93004	361.17	659.91	333.36	325.79	330.37	330.19	335.06	346.81	337.46	331.04	334.14	341.8	331.39	328.38	332.85	322.31	331.98	360.45	341.3	321	339.99	326.39	320.46	321.54	321.62	319.53	319.8	317.64	326.68
94004	356.66	973.81	338.33	324.18	328.75	328.3	334.45	341.71	334.33	326.96	328.77	340.67	328.91	322.78	331.12	317.46	329.44	358.93	343.09	317.87	333.33	323.51	316.95	316.63	318.51	320.49	314.53	314.59	320.86
95004	355.68	881.99	334	321.43	326.46	322.82	329.34	337.48	331.69	321.84	324.85	336.14	326.3	319.89	325.36	315.71	326.3	357.8	339.09	314.55	334.38	320.3	313.78	315.02	313.29	316.92	313.73	310.55	318.69
96004	353.44	812.88	333.85	324.43	327.89	326.36	332.9	339.91	334.2	324.28	327.35	339.63	327.18	323.88	329.36	318.03	329.68	359.68	344.39	317.53	338.32	322.83	314.31	314.28	313.66	314.51	315.09	312.96	318.42
97004	354.12	728.46	332.36	324.23	331.06	327.32	336.44	339.85	335.74	321.8	330.03	339.4	328.06	320.55	333.22	320.18	330.26	364.4	348.67	318.01	334.35	323.73	315.32	318.29	316.72	317.16	319.49	314.6	317.52
98004	357.71	659.99	337.53	323.95	328.98	321.09	336.89	342.13	333.37	322.32	326.91	342.37	329.31	324	328.57	318.07	325.59	362.4	346.38	318.03	335.56	321.09	314.96	313.66	315.53	317.83	314.09	311.14	320.29
99004	356.59	596.54	336.17	320.34	329.48	326.55	333.72	338.49	336.18	325.44	326.31	339.35	325.12	322.55	329.3	316.98	325.24	363.91	345.8	315.9	334.91	322.14	311.61	316.26	314.12	318.36	313.09	314.18	318.73
100004	362.84	550.62	338.1	323.13	332.5	328.06	338.22	338.17	337.89	326.57	327.45	343.12	331.13	326.59	332.03	321.99	331.42	367.75	351.15	319.96	339.97	326.75	319.69	321.68	319.47	323.69	319.9	319.26	322
101004	350.12	504.43	329.34	318.04	326.99	322.63	330.1	337.46	332.64	320.31	323.53	332.98	324.73	320.53	328.54	315.59	326.21	366.67	348.91	317.44	333.86	321.55	313.24	317.12	313.92	315.6	313.26	312.88	318.97
102004	358.67	477.51	336.39	325.63	333.79	328.82	338.21	338.56	337.54	329.43	333.61	345.62	334.9	326.52	334.42	321.1	332.81	373.65	354.65	322.77	343.15	326.6	320.35	321.32	320.73	320.86	320.17	318.09	323.64
103004	348.65	446.82	331.63	318.87	326.04	317.85	328.92	336.93	333.87	320.14	323.52	330.19	322.04	318.97	324.13	315.38	324.3	368.54	347.68	312.66	331.34	318.04	310.05	314.51	313.6	314.03	309.92	309.33	317.5
104004	362.29	446.71	338.89	324.04	333.05	327.65	337.78	345.04	338.09	327.59	334.85	344.29	335.31	328.42	336.46	323.19	335.11	377.24	362.17	319.22	343.07	325	318.44	319.68	321.34	322.53	319.48	319.31	324.81
105004	357.62	420.48	342.54	320.08	326.62	323.38	336.98	336.29	334.43	324.53	328.09	345.88	327.35	323.82	328.71	316.64	333.61	372.68	362.21	315.82	336.36	323.77	315.95	316.27	316.41	317.04	318.22	315.92	320.43
106004	356.77	409.28	332.87	321.59	326.68	323.85	332.45	342.97	335.7	324.75	327.82	341.63	327.51	323.83	328.52	316.77	330.28	376.7	364.27	320.21	339.14	323.09	316.31	315.62	314.19	318.05	315.37	313.48	314.7
107004	361.07	403.88	335.18	322.63	327.53	321.75	335.24	345.75	334.43	326.83	330.48	344.02	327.47	324.16	330.39	318.36	328.53	377.82	363.72	318.54	343.5	327.03	317.75	316.74	315.75	319.57	318.89	316.29	317.66
108004	359	396.62	337.53	324.04	328.94	325.97	338.48	342.16	337.35	326.55	331.19	341.46	330.8	324.94	328.41	317.84	330.63	381.86	366.53	317.71	342.53	325.08	315.98	317.8	317.3	318.17	319.68	314.17	320.05
109004	368.06	414.46	343.83	331.48	332.87	333.3	341.71	350.33	343.48	334.21	336.99	346.08	336.92	333.64	340.47	325.81	340.42	391.56	375.22	325.08	348.92	334.64	325.05	324.96	324.48	323.98	327.12	321.45	323.93
110004	367.69	421.9	342.38	329.67	334.44	333.61	344.78	353.77	342.72	335.53	338.87	349.26	339	334.54	338.88	322.88	342.54	386.08	373.9	322.9	347.79	332.46	326.59	325.8	326.65	325.76	325.53	322.57	327.37
111004	362.79	434.48	335.93	321.98	326.68	322.67	335.77	339.87	334.67	325.49	329.89	343.88	328.19	326.83	329.23	317.72	333.6	378.94	364.41	315.02	343.06	324.01	319.15	316.93	315.75	320.55	317.47	316.03	315.42
112004	365.89	485.77	338.34	325.02	330.38	329.78	342.64	344.51	335.4	329.6	336.1	346.93	334.21	330.46	335.55	322.01	333.09	385.04	373.18	320.77	347.89	333.32	324.78	322.92	320.36	321.65	326.15	322.66	323.99
113004	359.06	607.75	332.37	321	327.27	324.6	336.34	340.52	333.85	325.89	327.26	340.3	327.02	325.87	330.41	316.99	334.09	379.94	366.45	316.7	346.24	328.14	314.33	317.21	317.05	318.06	318.43	315.71	315.77
114004	362.58	812.94	334.99	321.63	326.8	326.57	334.5	340.75	335.7	326.28	330.19	341.74	328.81	325.79	328.13	317.47	333.81	380.92	373.1	315.97	346.06	327.59	318.7	314.07	316.47	316.96	316.64	316.67	319.07
115004	356.14	787.18	332.9	324.54	325.01	327.48	334.19	341.4	336.06	325.73	329.37	343.28	332.05	325.61	334.23	320.85	332.43	381.49	370.1	321.53	346.81	329.58	321.39	319.52	317.35	320.21	322.44	318.45	324.89
116004	359.7	733.64	339.43	323.24	325.36	324.12	331.33	337.27	335.56	322.91	327.3	341.68	328.76	327.93	333.63	318.21	333.7	381.56	370.57	320.4	342.61	326.94	318.05	318.89	317.97	315.85	317.88	317.68	321.37
117004	362.21	692.98	345.15	323.37	330.16	330.79	339.45	344.99	339.15	328.72	334.11	350.04	335.59	330.57	338.37	322.13	334.87	387.36	386.39	322.78	348.59	331.64	322.51	318.4	318.79	322.63	323.4	322.11	328.31
118004	361.78	623.98	335.31	322.13	327	325.32	335.49	338.23	338.97	325.18	329.71	344.26	331.13	327.45	335.5	320.08	332.56	385.11	385.26	322.05	348.05	330.2	319.78	319.42	318.79	317.85	320.3	321.35	318.48
119004	365.73	584.46	344.75	332.5	333.63	335.1	342.96	350.65	342.67	332.38	335.5	352.89	340.87	338.63	345.26	326.9	340.64	392.47	395.23	326.48	356.5	336.68	326.72	325.77	322.44	325.44	329.41	327.29	335.13
120004	364.53	539.44	342.94	327.69	331.89	327.8	339.87	345.92	344.34	330.94	333.84	346.25	332.3	331.38	338.33	327.17	338.88	391.08	396.09	325.64	353.23	333.76	323.52	322.08	320.27	324.65	327.64	325.19	325.49
121004	363.13	502.85	340.66	320.88	328.72	327.67	338.11	345.74	340.34	332.24	329.15	347.07	334.52	332.8	337.75	325.22	335.5	384.83	391.75	323.94	351.98	328.76	322.94	319.75	320.21	323.69	325.03	323.71	322.64
122004	363.33	479.77	341.26	321.72	325.29	327.51	336.26	338.57	339.46	327.99	325.88	346.16	332.17	330.1	335.9	321.9	334.28	385.91	393.57	322.97	354.65	327.86	316.04	313.96	317.41	320.67	322.37	318.34	321.81
123004	354.11	453.15	336.53	318.09	321.88	322.66	327.75	336.22	331.21	321.41	321.41	342.72	326.75	321.47	328.24	314.51	329.68	384.59	388.65	315.48	347.47	323.93	311.47	312.93	309.57	312.61	312.45	314.84	316.94
124004	358.54	453.49	338.95	321.03	324.25	324.91	333.36	337.18	336.79	325.53	326.46	340.15	332.01	325.35	334.52	320.28	330.8	388.33	400.16	320.73	355.92	326.63	313.34	315.34	315.18	317.98	317.85	321.08	322.71
125004	368.1	459.68	342.4	330.95	330.27	330.82	341.1	345.41	343.6	334.29	331.66	348.97	336.42	330.54	337.82	324.12	342.25	392.72	413.4	326.37	365.14	332.53	323.72	319.26	321.56	324.19	322.65	327.22	333.57
126004	368.34	452.12	342.41	327.58	330.73	333.32	338.96	346.57	341.81	330.79	331.25	352.42	338.09	333.77	339.95	322.24	340.25	389.32	421.75	327.87	373.74	333.26	319.84	322.58	321.41	325.74	325.47	326.12	328.41
127004	365.31	449.66	344.32	326.07	331.46	330.81	339.81	346.87	340.33	327.91	333.09	351.22	338.44	331.1	335.48	323.3	337.96	390.61	421.86	323.76	371.72	332.32	323.19	319.91	319.29	320.37	324.77	325.17	329.03
128004	359.68	456.38	342.01	321.29	324.62	324.5	334.44	336.55	337.03	324.3	325.86	345.77	334	332.21	331.66	318.66	331.45	387.42	422.75	322.09	367.67	329.74	314.71	317.59	317.15	319.18	320.42	323.16	321.98
129004	363.74	480.25	343.24	326.41	329.13	330.31	338.22	349.3	341.29	330.98	335.16	352.69	340.15	332.69	338.15	323.86	337.6	389.39	432.79	326.85	373.96	333.52	322.52	321.58	320.65	323.18	324.94	325.25	326.62
130004	365.71	525.03	342.23	326.85	329.94	333.45	336.51	343.66	343.34	333.4	333.82	349.38	340.44	332.23	340.37	323.16	341.09	394.14	458.83	328.36	375.96	334.9	320.45	322.18	323.53	325.04	325.02	323.65	328.88
131004	369.62	646.18	347.25	325.01	326.15	329.9	338	342.38	342.62	333.28	332.64	350.35	337.72	335.66	341.33	323.37	340.6	397.11	462.97	327.3	376.48	332.83	320.25	322.07	323.98	323.87	325.48	325.23	330.43
132004	360.36	768.82	343.5	325.64	326.31	330.4	333.99	342.04	338.05	327.53	331.54	345.25	332.58	329.71	336.86	320.9	333.67	395.03	489.32	323.95	371.88	331.49	319.82	321.39	321.76	322.23	322.36	321.01	325.55
133004	370.14	747.39	346.4	327.97	328.56	328.19	336.21	345.84	342.32	331.96	332.18	347.74	338.1	333.19	335.54	325.55	339.51	402.11	502.26	324.64	370.48	334.85	323.68	322.3	323.26	324.04	327.38	324.4	324.93
134004	367.49	680.55	337.95	322.22	326.01	330.18	332.42	338.39	336.16	328.24	329.29	344.47	335.46	327.76	335.82	320.36	333.05	398.79	507.12	320.77	369.36	331.03	320.46	318.3	319.31	321.52	322.1	318.45	323
135004	360.87	636.73	344.43	324.11	327.28	326.83	337.88	343.85	336.56	327.49	331.12	347.72	334.17	329.62	333.54	323.06	334.8	399.09	519.58	323.04	371.34	333.71	321.85	321.87	320.88	324	322.49	322.6	323.91
136004	361.42	576.18	337.58	326.2	326.65	325.91	333.12	337.51	336.62	325.47	325.53	340.12	334.97	325.39	333.12	321.73	330.81	397.31	515.56	320.38	367.64	331.97	319.93	322.14	315.72	321.26	324.09	318.71	319.19
137004	356	537.6	337.02	322.36	324.42	327.99	333.19	337.61	334.44	327.97	324.7	336.85	333.88	324.98	332.54	318.62	331.83	394.92	506.28	321.8	367.2	331.23	320.41	317.96	318.62	321.47	322.16	319.57	322.6
138004	369.08	512.28	343.29	326.48	329.34	331.15	338.16	344.56	342.39	332.17	331.7	345.94	339.07	332.57	339.27	323.02	339.55	402.38	510.69	323.74	373.42	336.45	323.99	321.18	324.18	327.44	326.06	323.36	328.34
139004	363.61	480.14	335.98	320.76	322.59	326.03	330.29	334.24	333.62	326.26	326.03	342.9	333.18	325.72	330.67	319.83	332.22	392.7	495.67	317.43	367.4	328.8	316.03	312.86	316.55	319.73	320.19	316.65	323.01
140004	361.45	464.73	340.64	324.19	325.72	329.31	334.38	340.87	334.86	327.53	327.71	343.17	335.45	327.1	334.13	319.44	334	396.58	507.33	323.92	377.28	330.72	321.81	319.91	320.55	320.77	325.35	319.58	324.68
141004	373.97	465.91	346.1	328.9	331.41	337.93	344.6	349.58	343.49	333.28	336.01	351.49	344.16	332.66	346.1	326.83	343.45	400.13	509.22	330.01	381.25	339.28	327.56	324.76	324.55	327.59	333.62	326.47	335.88
142004	365.55	443.6	340.66	325.91	328.11	333.87	339.38	343.74	338.41	330.41	329.55	345.08	334.8	325.14	338.67	321.48	336.1	396.86	496.52	321.49	379.01	334.29	322.85	321.25	320	325.45	326.76	322.63	327.91
143004	364.65	439.42	340.22	326.88	327.07	330.46	334.9	346.5	338.94	328.74	330.98	342.83	335.12	327.88	336.62	319.89	333.63	396.45	500.76	323.61	378.67	331.09	325.39	319.69	318.71	323.95	328.47	323.2	327.97
144004	373.52	450.59	346.51	329.83	331.52	335.31	340.26	351.4	347.77	337.27	337.19	346.5	341.11	335.78	344.11	325.53	342.46	401.36	506.57	326.24	385.6	342.21	330.63	328.73	325.52	330.15	335.69	326.45	333.56
145004	361.89	432.96	337.96	325.2	324.36	328.15	336.61	340.99	338.01	325.38	327.71	340.99	333.11	326.97	337.09	320.12	332.38	394.74	488.31	322.82	379.93	332.28	320.15	321.24	319.9	321.57	327.66	319.35	321.99
146004	355.88	442.56	340.57	322.38	323.57	326.77	331.95	338.52	335.9	322.11	325.13	343.64	329.88	323.35	330.57	317.74	330.95	386.52	476.91	318.47	372.95	328.8	319.32	315.36	314.59	320.14	321.68	316.64	315.7
147004	366.06	459.46	342.47	324.92	328.34	332.82	338.28	345.64	341.56	329.04	334.4	344.54	338.11	327.88	332.39	321.96	336.25	394.85	479.79	324.7	378.49	336	323.69	325.59	321.24	325.1	325.99	324.58	333.74
148004	369.15	514.76	339.61	326.19	324.67	332.43	336	346.74	343.43	327.27	329.21	342.26	334.48	325.12	330.87	320.9	337.91	390.97	474.4	322.42	381.43	330.43	321.51	321.81	319.52	322.4	324.65	321.19	325.22
149004	363.01	602.95	338.65	322.88	323.9	327.92	334.23	342.78	337.67	326.91	328.18	340.22	331.7	322.03	330.17	321.35	335.02	393.61	466.01	321.19	381.54	330.96	319.76	319.36	318.63	319.46	319.58	316.91	321.71
150004	361.73	722.27	343.63	318.33	320.86	327.51	332.87	339.65	333.24	323.84	324.52	340.46	331.26	321.82	326.73	314.07	332.31	387.68	460.93	316.66	377.41	328.25	312.89	318.17	312.87	318.21	317.09	314.07	324.56
151004	370.03	729.14	343.64	326.86	324.88	334.37	341.41	344.43	343.25	330.41	331.24	345.14	337.84	333.78	336.07	321.97	339.71	389.5	466.13	329.16	394.45	337.98	324.55	325.04	321.66	323.78	325.32	322.4	329.13
152004	368.97	673.97	349.19	325.48	327.62	334.45	344.12	349.88	346.1	331.37	332.63	348.38	338.55	330.3	335.49	322.85	341.95	393.35	472.12	328.33	393.09	341.87	323.81	328.22	321.86	327.66	326.65	322.65	336.87
153004	362.35	613.79	348.12	324.81	326.45	333.32	338.47	340.86	339.84	329.78	334.62	342.9	338.6	332.8	330.11	319.29	333.96	391.08	470.22	326.16	391.42	337.69	327.97	325.85	324.08	325.8	326.75	320.67	329.51
154004	376.25	570.05	347.99	328.82	328.46	333.78	342.59	346.46	343.84	332.12	332.91	345.16	340.55	334.21	337.45	325.64	341.77	397.38	485.92	329.86	391.42	342.05	327.19	332.5	325.89	326.59	329.88	326.1	330.02
155004	364.3	523.9	346.2	325.69	323.63	329.72	336.37	341.98	338.85	325.73	328.44	342.29	334.99	327.55	330.43	321.04	336.35	392.89	476.4	322.99	390.11	335.74	316.75	322.98	319.85	323.17	322.49	320.23	322.33
156004	365.03	486.46	340.35	326.06	324.99	330.88	336.14	344.23	337.97	327.72	331.19	341.47	334.89	330.01	332.62	321.7	335.91	396.85	484.25	322.58	386.87	338.16	320.17	323.19	322.62	324.7	324.16	318.64	327.21
157004	359.59	457.75	339.93	321.35	325.09	329.1	334.86	340.31	332.77	324.08	329.4	344.99	332.03	324.95	328.84	318.85	333.56	393.15	490.33	319.45	384.83	331.7	318.19	321.16	319.3	321.56	321.7	318.83	323.93
158004	368.74	438.88	340.88	324.54	325.35	328.33	336.39	335.51	338.58	327.47	330.54	342.57	335.24	329.47	332.22	321.55	336.94	393.05	497.01	324.03	387.74	333.43	323.01	325.49	322.77	326.37	323.72	321.36	325.9
159004	369.05	431.55	346.11	327.38	329.11	330.34	339.12	341.51	340.7	329.26	333.35	344.33	336.42	333.29	333.56	322.61	339	394.3	496.24	323.81	393.32	338.17	325.33	324.92	322.25	325.52	326.1	323.29	332.31
160004	361.74	408.95	344.19	318.29	325.7	325.16	333.01	335.42	331.64	324.43	328.99	344.4	334.31	331.17	330.52	318.53	335.11	391.48	485.08	321.06	388.48	332.09	317.07	322.48	317.92	320.99	321.27	316.47	321.94
161004	368.64	400.82	336.8	324.62	328.99	332.49	336.17	335.28	336.19	326.95	331.78	347.07	337.32	329.38	337.24	319.82	335.17	393.38	488.42	323.73	399.12	335.56	321.97	323.37	322.1	326.48	321.06	320.32	321.98
162004	359.68	396.55	342.29	321.4	327.68	330.69	336.66	333.22	334.37	326.9	331.16	338.03	335.61	327.5	332.35	318.75	333.78	392.19	481.57	325.08	397.49	334.44	322.65	322.24	318.9	324.35	321.29	320.12	327.74
163004	358.42	393.16	333.75	322.47	325.81	327.43	334.34	332.06	332.78	321.59	326.87	334.31	334.22	328.99	329.77	315.67	330.68	390.43	473.55	319.69	394	329.16	318.87	319.46	316.74	319.83	316.72	315.83	322.73
164004	373.19	407.16	345.43	326.21	329.6	330.73	337.65	340.84	339.87	328.39	336.43	345.36	336.95	332.84	335.73	321.37	340.83	395.79	475.7	324.97	404.57	336.01	324.94	326.31	320.76	324.27	324.57	321.88	325.82
165004	362.73	402.09	339.36	319.08	326.11	324.12	332.98	337.66	334.19	322.69	328.83	336.02	332.85	328.01	327.48	319.44	333.24	391.43	467.49	317.82	402.56	330.41	317.98	320.2	318.66	321.33	315.99	318.17	322.94
166004	362.04	412.35	337.97	320.05	327.2	325.12	329.24	340.92	330.23	318.94	327.21	335.52	330.37	324.99	326.89	317.84	331	390.45	463.03	318.87	407.47	328.76	315.74	319.63	315.92	319.72	315.71	315.81	315.93
167004	362.6	428.21	340.43	329.31	330.09	330.07	335.07	341.64	334.61	327.88	335.27	343.3	334.03	330.95	331.87	320.23	337.4	394.67	470.04	324.33	416.51	334.71	322.31	325.38	322.53	327.16	322.11	320.05	326.66
168004	360.91	441.94	340.31	323.56	328.89	331.65	334.94	346.25	336.68	328.05	333.59	342.97	333.07	326.45	334.2	322.66	336.07	392.19	465.79	324.32	421.05	333.13	319.03	321.4	320.89	323.16	318.39	321.26	326.21
169004	366.76	489.79	336.96	321.32	328.64	330.6	336.49	341.61	339.52	326.17	333.08	341.72	334.06	327.23	332.58	322.71	338.32	394.96	464.62	326.6	418.84	334.67	319.01	326.8	320.73	323.32	321.99	319.86	323.93
170004	371.04	663.17	346.64	329.29	334.72	336.08	342.49	348.73	344.29	333	340.89	350.21	343.86	334.87	337.06	325	347.37	401.83	478.86	334.03	437.08	340.62	330.87	330.28	325.99	334.48	328.48	325.72	334.42
171004	357.06	803.22	340.58	318.76	323.17	321.59	329.83	332.84	333.28	319.47	325.87	336.31	330.41	325.03	326.26	316.48	331.51	388.58	459.86	319.8	435.59	328.78	312.44	316.46	315.23	316.56	314.25	313.34	320.14
172004	361.85	743.69	342.98	325.08	329.36	328.26	333.42	344.07	339.2	326.62	331.7	339.43	335.2	328.63	330.92	321.47	337.25	393.38	468.34	327.09	450.7	331.93	319.85	319.63	320.05	325.99	317.14	320.12	324.05
173004	362	654.55	341.8	327.34	329.75	329.28	335.08	342.89	340.73	326.55	331.24	340.98	336.55	328.94	328.91	319.95	337.75	396.24	479.56	327.83	472.57	332.41	316.5	323.17	318.29	323.12	318.79	314.93	322.83
174004	360.64	582.67	338.37	324.32	328.39	328	335.02	338.55	337.99	327.41	335.24	341.93	332.81	326.79	330.59	320.59	339.69	393.61	482.19	326.4	505.51	331.9	316.95	320.56	318.69	323.91	321.05	317.13	323.5
175004	366.37	543.4	342.75	328.72	333.84	334.9	337.13	342.58	342.97	330.85	337.83	345.13	336.67	331.67	336.27	325.75	343.77	401.69	502.88	334.81	542.68	336.1	324.03	326.77	325.93	328.24	323.95	321.34	328.63
176004	359	481.97	336.74	326.57	327.73	323.79	336.16	341.74	334.25	324.16	332.28	343.57	333.61	328	328.91	320.35	340.16	397.29	505.15	328.89	542.76	331.92	319.23	323.53	318.51	323.15	318.69	318.63	322.83
177004	362.36	445.58	345.68	326.47	328.36	328.84	332.87	343.07	337.91	326.89	332.95	344.33	334.74	327.18	331.55	320.78	338.05	395.53	503.67	328.34	538.51	331.5	317.11	322.6	321.69	324.76	319.73	317.03	321.53
178004	362.45	419.26	344.98	322.65	325.39	323.09	331.8	343.75	337.77	325.33	330.98	337.71	334.62	327.71	329.35	320.33	337.65	396.34	496.78	334.36	540.58	330.47	319.7	322.51	324.18	322.84	321.45	317.73	327.31
179004	362.3	403.58	343.16	322.37	328.74	325.97	333.58	341.41	340.56	327.78	332.72	344.11	336.99	329.44	333.73	322.24	340.75	397.23	491.71	327.28	532.22	334.34	320.69	324.36	321.71	324.13	323.12	321.44	328.07
180004	361.75	386.41	342.81	319.58	326	326.79	334.25	336.96	337.07	323.36	329.34	341.48	332.27	332.91	330.6	321.22	340.52	391.15	486.96	331.22	519.48	331.04	320.58	324.05	320.98	321.67	322.16	317.03	320.32
181004	367.2	382.1	345.43	324.76	330.58	330.63	339.08	342.76	340.05	329.84	334.32	345.15	340.48	336.33	333.78	325.17	341.81	392.9	482.55	335.46	517.7	333.67	321.19	323.75	324.22	326.74	324.22	323.39	324.83
182004	358.68	363.34	340.33	317.08	324.31	324.97	328.91	337.23	331.45	321.2	326.67	336.15	331.24	325.1	327.12	317.74	335.33	383.92	467.86	325.16	495.71	324.79	314.95	313.36	315.23	319.78	315.45	312.67	320.2
183004	365.16	363.48	348.01	318.22	324.81	327.67	332.53	340.15	334.04	325.14	333.37	344.23	334.71	328.46	330.43	318.87	340.25	388.5	476.76	328.44	493.71	331	320.58	319.83	321.47	324.26	319.56	317.24	327.87
184004	368.43	364.42	345.44	322.54	329.74	335.54	335.74	344.43	340.97	327.49	333.05	342.57	341.8	333.51	334.33	324.04	341.32	395.19	482.37	329.73	490.61	333.17	321.85	324.3	325.18	328.64	324.24	321.14	330.07
185004	365.51	358.8	346.03	325.82	328.91	328.85	333.61	346.42	339.95	326.94	333.13	343.43	340.63	332.27	333.1	320.86	342.76	393.64	469.89	329.7	487.38	330.26	321.03	323.82	322.99	324.86	321.4	318.87	326.74
186004	366.47	368.52	349.18	322.26	329.16	331.48	336.5	342.09	339.97	328.46	332.92	344.61	339.03	328.9	337.46	322.06	338.51	394.85	472.19	332.13	481.18	331.5	319.21	322.03	322.48	327.27	321.39	321.67	326.29
187004	359.12	352.22	344.65	317.99	319.29	320.45	326.76	336.91	331.47	316.8	326.27	337.77	330.98	324.46	329.43	315.27	329.58	386.65	459.19	321.5	472.16	323.39	314.52	314.89	313.8	318.21	313.1	311.31	318.1
188004	365.8	356.6	341.43	321.82	324.04	322.4	331.01	336.4	332.85	322.81	330.67	336.21	334.79	326.06	329.49	315.12	333.86	390.31	458.99	324.66	474.05	328.99	313.36	319.1	314.57	319.97	317.95	314.83	318.75
189004	353.2	355.39	335.3	325.06	325.3	324.31	332.98	331.93	335.3	324.98	331.24	339.34	332.06	327.14	331.47	317.64	335.69	391.68	455.01	324.28	472.56	327.34	315.16	319.32	316.85	320.58	316.5	315.72	321.48
190004	372.34	360.12	339.35	323.33	328.54	329.26	333.48	348.23	341.06	327.76	335.83	342.73	338.49	336.69	340.26	322.77	339.69	392.74	462.85	328.8	483.49	333.06	321.75	322.79	319.8	323.75	323.81	320.41	327.49
191004	361.3	357.51	335.41	320.11	323.97	325.27	330.53	344.79	332.46	325.67	332.72	338.76	335.51	329.21	330.01	317.82	332.51	386.99	454.12	328.56	474.92	326.73	312.9	321.24	316.45	318.07	318.79	316.31	323.38
192004	352.84	350.9	338.46	314.97	317.89	318.95	323.13	335.33	328.4	317.72	326.21	332.58	326.3	322.35	323.55	312.03	329.9	379.41	455.07	316.12	464.79	319.89	313.44	311.22	311.37	314.03	312.14	309.69	314.36
193004	366.49	369.53	341.32	328.85	329.37	332.32	336.91	344.75	340.02	329.27	338.35	346.07	337.02	335.43	333.75	322.34	340.45	392.54	475.53	330.09	475.97	334.64	318.52	323.45	320.7	324.74	324.68	320.47	331.4
194004	360.36	368.92	337.52	318.75	319.59	325.18	327.12	334.75	327.37	323.45	329.42	339.79	334.8	325.98	326.26	312.52	330.75	383.31	462.94	322.95	473.02	329.04	317.1	315.2	315.02	319.77	317.36	313.51	319.44
195004	357.59	374.44	341.99	318.39	322.39	327.09	330.78	338.93	329.46	321.99	330.57	339.29	331.78	324.85	326.88	313.06	333.56	380.3	467.03	322.86	477.83	328.08	314.66	317.85	315.96	320.65	318.38	313.8	321.99
196004	364.03	392.6	338.65	323.34	325.86	328.01	333.38	346.22	335.69	326.25	333.37	340.16	337.5	326.61	330.18	318.67	337.05	384.28	471.88	327.02	488.01	330.43	324.21	323.2	319	324.51	324.44	318.23	327.09
197004	369.88	402.01	344.65	324.94	327.74	332.57	336.62	346.81	338.29	329.28	336.86	343.75	341.3	331.39	334.98	319.81	340.15	388.27	475.62	331.83	484.47	333.74	325.94	325.69	323.66	325.5	324.83	322.45	327.59
198004	365.29	420.2	346.52	323.66	326.38	331.72	336.26	346.01	339.48	327.39	338.52	348.22	340.11	329.88	334.56	320.36	337.46	384.92	472.2	330.44	480.18	334.6	324.29	322.85	321.4	324.19	322.3	319.96	330.84
199004	366.75	453.56	346.85	324.9	328.67	333.54	335.87	345.94	340.24	330.33	336.91	347.13	339.1	332.48	334.36	319.31	339.06	382.03	470.56	329.38	475.59	334.28	323.58	325.56	322.81	325.54	323.75	321.73	323.77
200004	369.21	521	344.75	324.62	324.04	326.34	332.6	341.33	337.08	322.19	330.55	345.33	335.83	331.78	328.43	317.94	335.61	377.03	461.04	327.43	466.58	328.55	320.9	319.57	320.96	322.84	321.77	318.77	327.73
201004	363.99	868.64	349.07	321.13	324.17	327.41	331.77	341.78	335.57	325.09	332.23	345	335.09	327.59	328.15	316.82	336.43	375	453.94	325.04	461.36	327.96	319.4	317.42	318.8	318.63	318.25	315.64	322.61
202004	363.33	791.67	340.23	319.55	322.65	328.19	332.15	341.32	334.41	322.84	331.91	338.33	332.2	327.9	329.61	320.12	334.68	377.62	460.09	321.91	459.89	327.32	318.76	317.43	319.52	321.91	318.33	315.12	317.04
203004	362.94	695.33	346.32	324.4	324.72	327.72	335.33	344.58	336.68	327.09	332.21	340.07	336.16	328.74	328.14	318.32	335.29	379.79	461.98	328.88	457.49	326.93	322.41	322.32	321.52	322.77	321.82	315.93	323.83
204004	366.88	607.7	345.58	330.68	330.66	332.36	338.56	349.97	343.3	332.67	336.78	345.72	341.91	336.68	334.98	325.38	340.85	382.23	457.09	331.21	453.74	334.08	326.85	326.88	323.04	325.34	324.42	322.13	330.44
205004	374.58	535.15	352.9	325.94	332.25	331.75	342.99	349.75	345.25	333.11	338.92	350.73	343.51	338.16	341.02	325.8	345	383.94	458.62	332.9	452.8	338.92	329.79	327.46	327.31	330.07	327.41	324.13	336.08
206004	358.06	470.09	338.04	317.02	321.74	322.39	330.09	337.22	332.81	322.01	328.55	339.56	333.15	325.09	326.09	315.85	335.4	369.81	440.76	321.55	438.23	324.18	317.91	314.8	314.78	316.65	312.77	312.38	328.37
207004	361.37	441.64	345.26	319.71	323.49	326.2	332.23	346.47	337.07	328.86	333.39	343.95	335.21	330.61	329.93	320	341.15	377.14	445.14	327.94	442.69	332.31	320.85	317.92	319.47	327	317.51	317.47	323.1
208004	363.67	407.52	341.45	324.57	327.6	324.19	333.05	344.53	336.92	329.23	332.93	343.76	335.79	328.22	333.13	321.13	337.71	374.99	447.92	327.62	439.4	330.45	323.16	319.78	320.59	323.14	319.26	318.14	325.51
209004	373.71	397.85	353.53	330.39	332.76	338.79	344.37	349.87	345.83	334.18	340.48	347.98	345.44	338.36	342.24	326.99	349.45	388.73	465.9	336.23	451.74	339.45	330.08	329.3	327.82	333.03	333.68	329.27	337.42
210004	356.85	362.76	338.43	317	319.02	318.09	323.95	337.25	328.33	320.91	320.63	333.4	329.01	319.12	325.32	312.72	327.37	370.94	440.07	318.88	431.33	322.82	312.27	314.83	312.17	315.86	310.44	310.79	324.43
211004	368.06	362.71	347.95	327.26	330.53	334.84	339.43	343.95	341.44	334.22	337.57	348.55	340.28	331.78	339.6	322.7	343.4	380.07	456.76	330.79	449.72	335.86	325.67	322.65	323.71	326.92	321.52	319.63	337.19
212004	363.78	351.06	343.89	321.62	326.59	328.16	333	337.81	336.06	327.58	330.6	341.71	336.59	327.3	333.48	318.96	337.39	372.84	451.9	325.39	435.93	330.25	319.68	318.08	320.07	321.37	319.81	318.47	326.75
213004	364.56	347.16	345.66	322.41	324.39	323.56	329.94	337.04	336.06	326.22	330.39	344.95	335.67	326.88	332.62	316.6	334.74	374	448.34	323.94	439.83	330.08	318.4	315.5	316.51	321.02	317.8	316.01	322.86
214004	364.52	345.39	338.75	321.41	329.26	330.14	332.87	340.41	337.71	329.17	334.9	337.84	339.06	331.56	332.34	319.68	336.5	380.56	461.63	326.25	437.85	332.64	318.62	320.14	318.39	319.82	318.01	315.89	324.98
215004	358.6	338.35	343	320.08	325.17	327.94	332.79	339.55	335.1	325.3	334.21	341.5	334.45	329.87	328.16	316.52	333.15	378.16	460.14	325.95	436.61	332.66	319.26	319.16	319.86	322.21	320.35	316.3	328.7
216004	362.9	338.86	339.54	323.16	326.08	326.9	330.7	338.34	334.84	327.05	334.12	340.56	335.82	329.48	329.49	319.02	336.8	376.61	459.09	325.33	426.19	328.69	316.45	318.66	317.96	318.08	315.95	315.68	325.75
217004	372.22	340.34	347.97	326.26	330.31	332.27	335.85	343.15	340.01	329.3	337.73	347.67	338.23	333	335.92	324.3	343.43	376.23	461.1	327.9	429.51	334.27	324.7	323.85	320.87	323.31	318.67	324.09	327.29
218004	362.21	337.97	342.38	323	327.3	328.55	333.98	338.69	335.57	327.95	332.55	344.94	335.42	325	329.01	317.39	337.3	375.46	453.82	323.91	417.89	332.12	322.39	318.48	319.49	320.46	319.78	318.44	323.1
219004	360.94	333.68	339.56	321.38	324.65	323.04	327.33	339.53	333.04	323.8	332.14	340.55	336.21	326.59	328.72	313.97	334.66	369.26	442.38	322.87	411.72	331.36	320.74	318.38	314.88	316.5	316.76	316.8	323.84
220004	362.94	333.75	342.6	318.6	320	324.34	327.98	333.43	331.25	326.1	329.25	339.2	333.83	324.94	327.53	318.41	333.35	365.56	427.92	324.08	407.51	327.51	315.03	316.15	314.21	316.2	318.34	314.42	326.9
221004	367.95	334.84	344.5	327.5	327.37	332.13	336.33	341.69	339.74	330.75	337.33	349.98	342.05	333.47	333.97	325.16	342.9	370.46	429.44	327.75	404.68	333.44	324.26	321.86	322.69	324.27	324.63	321.28	333.39
222004	361.08	333.06	340.65	320.01	320.98	321.79	327.41	334.2	333	323.78	327.06	339.94	332.59	326.83	329.54	314.51	338.42	360.91	422.62	319.58	384.24	326	317.34	313.48	313.81	315.92	315.21	316.58	322.94
223004	363.36	332.4	342.82	319.27	322.67	327.96	329.77	337.25	332.32	325.77	331.47	345.63	339.59	329.53	328.4	317.09	337.03	361.18	411.59	322.02	382.02	330.17	321.18	319.89	316.91	318.18	320.37	317.79	327.51
224004	356.06	326.91	340.54	318.92	322.79	325.37	330.01	342.6	330.76	325.47	328.97	339.31	335.93	326.33	329.88	316.4	334.51	357.02	399.04	320.91	376.02	328.77	318.79	318.12	315.52	321.19	316.73	317.86	324.94
225004	364.11	331.18	338.79	318.18	322.43	323.77	332.64	339.65	335.85	328.34	330.37	341.86	336.19	327.88	335.15	319.17	338.8	353.97	391.75	321.43	374.66	329.29	319.94	318.21	317.37	320.01	318.38	318.24	328.72
226004	362.22	326.35	341.69	324.41	324.83	328.89	332.55	344.79	335.19	330.34	332.3	345.23	338.5	330.88	334.14	318.91	339.86	357.67	383.36	319.82	366.35	330.96	322.08	318.86	317.35	320.83	322.04	319.45	332.59
227004	369.29	328.66	351.68	322.55	326.2	332.43	335.49	344.57	337.43	333.07	336.87	346.39	343.54	334.85	332.22	321.34	343.19	357.29	384.48	327.64	367.25	333.05	322.48	323.28	323.02	325.7	326.42	321.66	335.43
228004	370.14	331.79	351.18	329.11	331.42	337.88	342.24	344.67	345.24	337.02	342.21	356.05	350.7	338.24	342.62	328	350.85	363.07	384.69	332.97	366.54	338.02	331.44	326.69	327.02	331.14	332.64	328.38	340.45
229004	359.65	319.65	339.08	322.38	321.74	326.93	332.05	337.16	336.54	328.37	331.62	341.24	337.63	329.46	329.64	319.37	336.99	348.57	362.9	321.47	351.93	324.27	318.58	318.17	317.23	319.16	320.25	319.38	327.96
230004	359.28	319.35	340.5	319.03	322.82	328	331.18	335.28	334.88	325.48	332.2	344.02	336.04	325.96	328.99	318.13	336.86	348.93	361.73	320.88	345.76	327.72	324.35	318.96	316.45	321.11	322.15	318.71	324.27
231004	358.47	323.73	343.39	323.49	322.83	328.57	329.26	339.4	333.35	324.23	328.12	343.83	337.19	325.79	326.5	314.85	339.08	347.04	357.4	318.48	342.71	324.08	321.39	320.89	313.76	319.5	319.93	318.11	330.2
232004	350.08	311.02	336.78	316.86	316.1	318.34	321.91	327.87	327.16	316.98	323.13	338.97	328.82	318	319.3	310.85	331.05	338.71	339.77	312.84	330.59	317.27	310.72	308.57	309.08	315.97	308.56	309.89	321.14
233004	355.36	313.8	339.08	317.69	320.9	325.77	327.21	335.2	333.34	323.87	331.12	342.98	333.98	328.32	326.53	315.31	335.26	343.82	342.26	318.03	333.39	322.49	316.85	314.96	314.31	317.63	318.18	314.84	318.75
234004	357.55	313.52	338.97	321.94	322.08	328.08	330.33	342.16	334.89	326.98	333.02	340.28	337.03	330.58	324.43	316.41	338.62	348.16	345.12	320.14	334.92	325.8	320.94	321.85	316.88	320.65	320.82	319.11	327.6
235004	363.8	314.08	344.76	325.03	324.47	331.02	333.56	344.33	336.83	331.08	332.33	347.86	336.88	332.94	329.14	317.93	340.35	344.82	344.71	321.41	337.24	325.73	323.25	320.31	320.22	323.05	322.72	319.4	332.6
236004	359.42	312.23	345.48	322.95	321.86	326.88	328.65	334.19	333.47	324.39	330.52	344.42	333.23	328.51	324.48	316.53	337.37	342.08	335.84	316.57	326.98	322.12	320.09	320.92	317.14	318.51	319.27	317.63	322.04
237004	357.3	312.86	340.51	316.57	320.57	327.16	327.08	338.69	332.98	324.81	327.42	344.93	332.07	325.21	323.18	317.33	334.68	343.74	333.83	316.42	327.49	321.17	318.52	317.16	315.93	317.85	317.94	315.52	322.8
238004	365.22	311.77	344.4	320.76	321.95	326.23	330.75	336.99	337.94	327.62	328.89	348.78	335.55	330.45	331.59	320.09	338.6	344.94	338.49	321.93	329.02	325.35	320.76	324.18	321.42	322.25	322.92	322.14	333.28
239004	361.42	316.16	343.44	322.08	322.95	328.68	332.05	342.08	335.01	328.17	328.87	349.78	336.05	327.53	326.24	318.46	337.58	344.47	334.18	319.47	326.21	326.24	317.44	318.48	318.91	321.55	320.61	316.85	329.49
240004	359.46	310.01	344.42	320.21	321.24	325.73	329.27	338.16	338.19	325.67	329.73	345.4	331.65	330.25	325.57	317.15	337.22	344.61	335.27	316.12	325.67	321.98	320.73	318.96	319.59	321.96	319.47	319.6	329.7
241004	359.17	304.21	339.35	315.28	317.41	320.75	325.38	334.65	334.36	322.04	321.11	340.17	329.45	325.42	322.94	313.83	331.68	338.64	327.51	314	319.75	318.75	315.95	316.45	311.93	315.22	315.15	315.92	324.64
242004	358.12	306.28	343.68	320.73	320.66	324.48	330.72	337.99	336.41	326.76	326.38	346.18	331.36	330.35	325.38	316.69	335.59	340.61	328.96	317.87	321.2	319.7	319.5	319.05	316.72	315.67	319.56	316.64	327.36
243004	359.26	304.07	341.19	315.52	317.1	324.94	325.26	337.3	331.05	324.42	320.79	340.42	326.87	324.52	318.28	312.34	334.38	337.46	323.92	315.53	319.66	317.64	316.48	315.5	313.59	315.41	314.03	312.68	322.33
244004	358.18	313.09	342.05	321.78	320.61	326.39	329.66	335.52	336	327.34	329.43	344.84	331.91	327.48	325.89	316.73	336.8	342.76	327.46	321.07	324.69	323.71	319.26	319.16	317.86	320.73	319.39	318.23	324.01
245004	354.75	305.6	339.83	320.69	320.49	323.25	329.02	340.21	334.02	324.56	327.86	343.23	327.28	325.74	321.81	312.03	331.1	341.75	329.48	316.87	321.19	321.83	312.85	320.26	317.17	317.43	318.65	314.58	325.82
246004	361.95	303.65	343.39	321.72	320.2	324.59	330.11	334.18	335.58	326.9	331.91	349.05	328.85	324.8	322.15	314.89	335.24	343.51	323.99	317.01	318.23	320.64	319.51	319.35	317.96	318.05	317.88	314.51	323.72
247004	353.37	308.48	341.52	320.71	319.65	321.39	327.73	335.44	336.22	324.86	327.63	347.17	328.49	328.85	325.03	316.62	335.32	346.17	325.02	319.4	320.95	324.03	317.31	319.6	316.3	318.26	320.1	316.42	327.43
248004	356.67	310.03	342.29	322.92	320.89	326.49	329.72	339.02	337.16	329.1	327.83	351.61	331.44	330.89	324.55	318.05	337.64	350.88	325.9	323.57	321.31	324.54	320.12	319.62	321.32	321.64	322.7	318.55	328.8
249004	355.54	309.95	343.39	319.33	318.56	324.68	327.28	334.83	334.52	324.97	326.55	348.69	326.51	328.75	323.09	317.23	333	343.49	322.36	317.75	319.5	320.29	318.85	315.98	317.16	320.4	316.39	313.26	327.99
250004	354.51	305.26	341.75	321.1	320.39	325.55	327.58	341.23	333.61	325.87	329.16	346.89	327.79	326.6	322.58	315.23	335.66	344.83	322	316.52	317.08	319.5	317.27	318.29	317.85	318.17	319.72	314.2	325.19
251004	354.08	303.65	336.4	320.51	315.38	323.57	322.58	335.84	332.78	320.55	328.78	339.5	325.52	328	317.5	313.71	329.45	341.65	320.18	313.85	313.78	317.35	314.95	313.88	314.34	318.02	315.94	314.21	324.24
252004	356.5	304.24	341.07	316.96	316.5	323.6	323.67	333.06	331.12	321.94	327.38	343.03	326.4	322.59	318.65	314.37	332.84	344.11	320.32	311.66	312.84	318.81	311.97	316.83	313.36	315.89	315.46	312.53	330.32
253004	349.97	301.98	341.38	316.92	318	324.83	324.29	334.31	332.94	320.7	329.35	342.05	325.12	329.26	318.57	314.73	333.12	344.66	318.32	314.37	314.41	318.43	313.92	313.16	313.03	316.83	314.37	312.62	326.63
254004	362.86	316.41	348.32	327.35	326.54	334.39	337.27	347.82	343.52	331.58	339.09	353.38	338.2	339.55	330.76	325.17	343.94	354.36	327.89	326.12	324.43	330.28	326.22	328.79	323.08	329.19	327.71	324.76	334.73
255004	347.85	300.47	335.47	313.24	313.04	317.78	319.78	332.46	325.93	315.12	321.55	337.9	323.75	322.07	316.38	312.02	327.99	340.52	312.22	308.01	309.59	313.08	309	311.46	308.26	309.53	311.18	308.86	313.45
256004	357.73	306.14	340.44	317.64	318.29	324.22	326.8	332.55	333.34	325.24	325.77	343.77	324.82	325.2	325.5	316.12	336.67	344.8	320.41	316.97	317	319.26	311.56	315.21	312.6	318.74	313.17	312.47	316.4
257004	359.14	307.27	345.84	325.65	323.98	331.38	332.45	341.76	338.87	330.07	333.26	353.53	331.4	331.86	328.59	322.51	338.25	352.33	322.6	320.04	324.18	326.58	321.97	322.39	319.84	322.87	320.51	321.31	331.39
258004	352.86	304.92	343.05	322.09	319.34	329.53	327.07	334.59	332.71	323.93	326.04	344.32	325.96	327.18	320.49	314.38	332.37	345.34	319.35	317.27	315.43	318.45	314.51	318.44	314.03	316.04	315.37	312.33	319.59
259004	347.25	295.55	336.89	313.63	312.16	319.98	321.57	328.13	326.75	317.99	319.01	340.78	321.27	319.85	316.12	310.72	329.79	340	310.38	312.06	310.76	315.91	308.87	311.77	308.16	311.49	310.55	306.95	319.18
260004	363.91	311.94	348.03	323.71	322.91	332.87	333.36	338.37	340.69	332.93	331.54	348.18	332.78	332.37	328.6	322.05	341.83	349.32	324.51	321.12	325.01	326.1	321.91	324.17	320.61	323.15	323.38	319.54	327.16
261004	347.39	299.09	342.68	317.84	316.15	323.33	323.74	327.41	327.95	321.56	318.53	343.44	320.67	318.9	314.64	312.72	330.13	340.43	313.05	312.02	312.49	316.9	314.51	312.63	310.99	310.68	314.35	308.75	317.19
262004	351.58	306.44	341.18	321.81	318.26	328.28	329.69	332.52	332.29	325.59	324.1	347.28	326.03	324.75	322.5	317.06	330.73	344.08	319.01	318.27	318.07	320.24	317.72	316.21	315.7	315.95	317.36	312.42	327.59
263004	347.44	297.78	340.3	316.46	313.93	320.78	322.85	327.77	327.51	322.71	321.22	339.9	322.72	318.29	317.75	311.56	326.46	342.6	313.33	312.72	311.62	316.42	314.92	313.16	310.33	311.72	311.7	309.64	315.62
264004	359.34	303.32	342.33	316.57	321.17	325.7	328.99	338.15	335.11	327.49	329.04	347.7	328.74	325.24	323.85	318.43	334.19	343.61	321.42	316.5	318.94	321.28	319.19	320.02	315.59	320.15	319.61	314.72	327.65
265004	353.55	300.54	344.6	316.54	314.59	320.5	325.92	329.39	333.7	321.52	320.19	345.35	321.03	320.2	316.99	313.49	328.44	336.87	317.68	315.01	312.82	317.25	315.62	314.35	311.59	315.15	313.88	309.39	321.72
266004	349.04	300.99	336.36	316.03	314.49	319.52	324.2	330	329.08	317.7	320.77	339.93	320.03	321.69	316.25	309.8	327.75	333.89	314.28	312.38	312.77	316.34	313.84	311.13	309.23	313.1	312.43	307.82	319.16
267004	357.97	303.68	342.86	321.55	320.35	325.91	333.5	337.95	335.87	327.13	328.75	348.79	329.77	328.57	324.02	321.39	338.44	341.31	323.04	320.08	317.19	323.38	321.63	321.09	318.62	319.1	321.08	315.66	322.6
268004	356.34	301.68	339.53	316.68	314.88	325.39	324.66	332.31	331.92	326.71	325.13	346.39	324.12	321.13	317.32	316.54	330.75	337.81	316.99	316.48	314.45	319.61	313.62	314.55	313.51	311.72	313.34	312.12	320.33
269004	358.09	305.64	340.49	325.75	321.38	330.66	331.33	337.9	338.69	330.27	329.54	351.42	332.17	330.97	323.75	320.54	336.56	342.18	322.89	321.05	318.02	324.42	321.27	320.35	318.15	317.59	320.55	319.45	330.54
270004	355.67	311.24	346.39	319.82	319.31	327.4	328.75	335.1	335	329.3	325.59	354.34	328.94	328.5	322.66	316.75	334.4	340.11	319.01	318.24	318.59	324.42	318.53	317.89	315.42	314.18	320.3	312.5	327.27
271004	349.91	306.12	345.2	320.82	317.38	322.7	329.35	335.05	334.01	325.74	325.85	347.77	327.63	323.46	322.35	315.7	331.97	337.26	319.94	317.79	317.14	321.34	314.52	319.71	315.66	314.94	317.5	312.76	321.87
272004	355.61	306.14	342.94	318.38	315.62	321.99	326.37	335.45	334.53	325.21	325.95	345.24	326.77	324.41	319.43	315.5	332.46	336.66	318.93	316.26	316.53	317.65	313.92	314.7	312.11	316.36	312	312.15	325.56
273004	352.37	306.96	346.43	316.14	316.26	322.59	326.14	334.86	331.4	323.15	327.52	345.86	323.51	326.04	319.45	314.61	329.81	334.97	315.82	318.95	315.05	319.76	319.58	313.98	314.15	313.62	317.16	313.19	325.05
274004	352.15	304.28	342.49	319.65	320.07	326.61	331.54	336.55	336.05	326.44	327.19	349.89	332.27	331.24	321.85	318.09	333.47	342.39	322.99	319.01	318.79	323.38	317.03	317.96	319.22	322.37	317.29	316.85	326.85
275004	353.74	303.99	342.99	319.21	317.8	324.29	329.97	336.15	334.42	326.96	323.85	349.01	328.33	327.6	320.83	315.17	332.35	341.46	318.41	314.93	317.49	321.09	316.4	318.55	313.19	314.2	316	313.25	323.96
276004	355.17	306.11	348.18	323.43	320.82	325.43	332.53	337.53	340.96	328.66	330.45	350.85	334.14	329.61	323.36	315.62	337.07	345.2	322.28	320.48	317.25	326.06	319.28	318.91	317.33	317.49	322.17	315.41	326.5
277004	360.73	308.16	342.04	320.78	321.12	327.52	334.72	339.78	340.04	331.26	330.01	353.24	330.41	330.72	325.24	319.55	337.49	346.42	323.69	320.76	323.67	327.19	322.56	322.84	319.86	319.76	322.68	319.22	330.28
278004	349.39	307.31	342.64	319.79	318.15	322.24	327.71	334.95	331.59	325.7	324.03	352.36	323.67	327.78	319.13	315.2	332.75	341.01	319.75	318.38	319.03	322.55	315	315.39	315.6	318.68	317.77	315.37	321.73
279004	355.99	309.85	344.12	327.77	320.98	326.63	333.12	341.15	338.15	330.35	332.53	352.6	332.53	331.76	324.14	316.55	338.42	345.85	324.76	322.97	321.07	325.2	320.21	321.14	321.02	319.8	320.93	323.37	330.13
280004	355.65	306.33	340.45	322.96	320.39	326.1	332.06	337.81	340.58	327.63	326.89	352.6	331.3	327.96	324.13	319.67	338.55	343.28	322.58	318.37	320.81	324.98	319.41	320.14	318.56	320.41	318.26	317.44	326.24
281004	356.28	304.25	349.15	321.36	318.93	325.96	332	334.59	338.48	329.61	329.04	350.08	330.51	327.52	320.71	318.64	339.06	344.03	318.43	322.54	322.01	326.39	318.93	319.99	319.06	321.86	319.02	316.2	325.79
282004	360.07	312.24	346.78	321.8	321.51	331.68	334.14	340.92	339.28	330.54	331.81	355.32	332.58	334.37	326.44	317.92	338.24	344.48	323.8	322.71	320.19	326.99	320.61	319.94	320.19	320.08	321.55	318.38	324.07
283004	365.21	314.11	345.08	327.63	325.97	336.75	335.94	345.84	341.3	333.85	334.83	359.88	337.55	336.23	332.51	321.16	344.01	347.6	329.28	328.74	326.41	332.92	329.06	324.64	323.24	325.65	325.94	322.42	330.76
284004	351.45	304.21	338.3	320.94	318.36	327.68	331.04	338.52	336.26	329.57	326.01	349.21	327.32	328.03	320.25	318.52	335.5	343.43	320.08	318.82	316.58	325.96	321.3	318.83	316.51	317.57	316.54	312.42	322.27
285004	344.33	302.45	343.82	318.62	315.62	325.45	329.86	334.08	335.12	325.6	327.03	346.14	327.6	328.48	315.25	313.17	330.03	339.8	318.33	315.93	314.67	324.06	317.46	316.73	315.28	315.46	316.04	310.62	324.53
286004	352.78	304.81	340.56	316.59	314.62	321.09	323.52	333.11	329.42	325.14	320.52	341.84	324.34	325.62	318.7	311.94	330.94	340.56	318.64	315.76	311.67	322.17	313.67	315.46	313.06	314.15	313.98	310.25	318.88
287004	352.57	304.36	344.51	318.53	317.64	324.36	328.37	335.84	333.6	325.94	328.35	345.3	328.34	327.06	322.9	318.18	335.26	345.76	323.21	319.76	314.63	325.01	318.63	321.68	317.49	316.3	317.7	314.75	323.1
288004	344.21	300.3	341.43	317.02	315.11	321.48	322.29	331.76	328.23	322.41	319.17	340.99	322.67	321.48	317.57	312.63	333.14	341.58	316.13	313.05	311.18	321.41	313.58	310.43	311.5	312.17	312.48	308.41	318.5
289004	349.86	304.35	337.01	317.48	315.32	323.68	323.56	333.89	334.96	323.07	323.91	343.08	327.78	328.61	320.2	314.1	332.67	341.47	321.46	314.18	313.22	323.9	314.8	316.17	315.23	313.24	314.15	312.21	326.41
290004	351.92	299.61	335.33	313.73	312.42	316.31	322.1	329	330.49	322.3	320.59	342.42	324.55	323.84	320.19	312.29	327.88	341.52	317.54	312.51	310.23	319.21	310.6	313.75	311.04	312.6	311.07	310.53	321.27
291004	354.46	303.94	345.68	320.06	317.06	322.04	327.44	333.82	334.92	325.86	325.54	347.51	326.43	326.01	318.97	316.14	338.36	339.31	320.06	315.42	317.92	322.34	316.32	316.29	315.57	316.14	314.84	311.47	329.05
292004	358.05	306.01	348.86	320.25	318.9	326.93	328.75	334.87	335.51	326.98	328.67	346.95	326.3	330.01	324.69	317.98	338.34	340.61	321.13	319.84	315.06	323.64	317.21	318.44	316.9	315.03	318.88	313.1	326.66
293004	357.23	313.54	350.07	324.29	325.44	333.02	334.5	341.67	341.05	331.15	335.47	351.8	334.26	336.35	329.35	320.9	344.25	346.67	324.28	326.01	324.85	327.34	326.74	325.83	321.7	322.53	325.84	320.77	334.12
294004	347.74	304.11	342.92	317.41	313.65	321.03	324.43	332.08	330.75	323.53	324.16	346.52	325.59	324.12	320.19	315.31	332.64	337.21	317.95	317.98	315.59	323.5	315.71	317.49	312.65	314.59	313.53	308.51	319.59
295004	358.82	313.98	351.95	319.25	322.08	330.75	331.48	334.52	337.14	330.44	330.83	355.73	329.89	334.69	324.6	319.34	338.62	341.06	320.78	323.59	318.48	325.24	321.12	322.19	320.63	318.97	316.3	316.55	326.79
296004	363.66	315.01	355.21	329.32	326.95	332.74	338.68	343.93	345.64	336.16	337.43	355.2	338.59	339.17	333.23	324.42	350.21	348.44	328.91	331.19	329.23	332.26	327.19	331.76	325	326.4	328.86	321.41	333.83
297004	349.31	307.19	343.74	322.54	317.92	325.24	327.93	337.6	336.77	325.65	327.54	345.78	328.27	328.27	320.39	316.58	338.5	337.11	321.1	319.8	319.67	320.59	316.58	319.42	316.79	316.39	316.65	310.82	325.93
298004	347.42	307.85	343.29	318.97	315.74	319.62	322.52	330.75	331.36	323.5	324.44	340.03	323.08	322.14	318.41	313.51	336.11	335.03	315.35	319.62	315.89	318.29	316.93	315.14	314.65	311.37	315.07	311.01	321.52
299004	348.55	300.71	346.15	317.27	315.39	319.41	322.68	330.77	332.05	321.44	323.73	342.46	322.1	320.37	316.81	311.24	334.18	333.94	313.3	316.8	314.64	319.69	314.52	315.31	312.71	314.25	312.31	308.84	318.66
300004	352.96	307.74	346.03	326.95	321.27	326.97	330.23	338.93	335.22	326.13	329.78	350.14	328.49	329.25	326.04	316.51	338.13	341.69	321.21	324.08	321.17	325.88	321.67	323.47	318.63	320.2	321.56	316.95	328.07
301004	350.41	302.99	350.82	322.53	320.22	331.51	328.72	334.45	335.12	327.99	330.86	347.76	330.55	330.25	324.04	316.73	337.05	337.1	321.84	322.37	320.53	322.21	319.95	323.13	316.66	315.93	317.86	312	325.88
302004	352.44	303.36	339.1	318.07	318.17	323.42	323.5	329.43	334.56	324.21	321.49	340.38	323.07	327.83	318.17	315.74	331.29	335.07	316.69	320.51	318.33	320.91	313.17	317.71	313.04	313.95	317.15	310.87	321.08
303004	353.11	307.67	346.27	320.78	321.3	325.51	329.06	336.9	337.07	329.57	327.12	349.47	329.3	331.39	321.74	319.69	340.02	335.75	322.43	323.5	320.32	323.94	319.2	321.56	317.69	319.98	320.89	312.51	326.4
304004	359.32	312.55	349.37	327.48	327.64	332.9	338	344.35	345.09	338.1	333.59	352.5	334.75	335.92	332.34	326.88	347.77	343.42	329.17	330.06	327.73	331.84	328.56	331.85	325.63	328.52	327.92	320.73	335.01
305004	357.25	306.63	343.65	322.06	321.71	326.65	328.41	335.74	338.9	325.82	326.31	342.53	325.02	328.07	325.6	317.67	338.35	337.17	319.13	324.38	321.47	322.37	318.66	325.12	317.71	319.75	319.43	313.71	322.09
306004	353.84	304.68	342.43	320.87	321.05	326.34	328.07	335.79	335.99	326.3	326.75	343.08	328.17	331.97	324.99	317.51	337.52	333.36	318.92	320.33	317.34	324.47	321.38	319.76	317.44	317.24	318.8	313.53	325.44
307004	349.13	304.88	340.25	316.01	317.59	323.83	325.54	332.44	332.91	330.81	324.62	342.7	326.79	324.37	322.74	318.31	335.83	333.83	316.39	318.3	314.38	321.53	317.63	319.67	316.73	315.65	319.04	311.23	320.22
308004	349.94	302.71	343.78	320.31	315.05	320.39	324.48	332.11	332.51	324.26	321.3	338.78	324.99	324.02	319.45	314.17	329.28	333.85	313.39	317.18	310.51	319.55	314.13	316.96	311.91	311.65	315.22	310.06	327.01
309004	352.18	307.35	340.53	319.93	317.85	327.19	330.4	334.09	337.55	325.12	325.31	342.67	328.1	328.29	324.79	315.5	337	333.53	317.75	317.56	315.82	322.84	323.34	318.73	314.9	317.47	319.17	315.98	319.37
310004	354.24	304.74	345.62	322.54	320.58	330.53	332.1	339.7	338.63	328.16	326.17	347.5	327.65	326.01	326.84	318.94	338.4	333.43	319.21	321.73	317.84	324.57	322.25	320.71	318.25	317.81	322.64	313.62	324.93
311004	343.36	297.83	330.17	312.56	311.93	319.33	320.93	322.98	327.72	316.3	316.84	331.75	319.07	317.27	311.81	306.85	325.17	323.56	308.34	310.67	306.46	313.69	310.07	312.05	307.14	308.04	311.03	301.07	315.35
312004	354.27	308.02	345.38	322.31	319.82	333.75	333.6	338.63	341.01	329.03	329.15	346.42	331.97	330.28	327.69	321.17	340.63	336.74	320.06	321.51	318.42	326.64	322.62	325.72	319.49	319.93	321.99	317.05	331.98
313004	352.2	303.04	345.3	322.97	318.8	333.49	329.83	334.06	339.18	329.29	327.95	342.96	331.61	329.48	324.46	318.49	336.7	331.69	314.6	318.38	315.21	324.17	322.99	320.49	317.58	316.14	320.41	314.31	330.79
314004	347.84	308.17	343.5	320.82	320.34	334.49	333.24	333.74	337.97	333.3	327.97	346.87	332.7	330.05	328.71	320.98	338.14	337.33	319.59	320.79	320.4	324.91	323.64	323.84	319.56	321.32	319.69	318.18	329.08
315004	351.3	306.62	340.45	321.36	320.07	335.25	331.48	334.82	337.93	330.87	327.02	341.28	330.68	328.58	324.79	319.68	334.75	336.47	320.39	318.86	317.19	325.86	325.86	319.33	315.92	319.24	320.22	313.51	326.04
316004	358.6	311.96	339.81	324.96	322.23	334.41	334.64	339.28	340.32	334.19	327.71	345.55	333.65	331.92	326.73	324.36	340.72	338.85	320.94	320.38	321.07	326.53	328.39	324.22	318.92	323.98	321.15	317.35	333.15
317004	347.02	305.09	343.67	319.02	315.94	329.25	329.73	334.24	330.68	328.02	323.14	341.06	326.28	327.52	322.1	316.68	334.03	334.85	313.11	318.04	317.22	316.84	321.52	317.63	311.83	314.72	315.12	312.46	322.16
318004	354.43	304.06	341.93	316.31	316.91	332.7	331.55	336.36	336.49	329.9	323.89	339.56	327.57	328.97	322.61	318.08	336.37	336.7	316.15	317.32	317.68	322.1	321.86	319.89	315.7	313.62	315.63	315.59	325.57
319004	351.35	307.94	341.48	319.14	316.17	331.37	329.07	337.7	336.18	327.91	321.47	341.56	328.15	328.49	319.05	315.54	336.8	337.55	315.01	315.89	314.13	321.09	320.9	322.01	314.09	318.16	318.14	310.45	326.07
320004	352.52	305.44	339.81	323.87	319.8	331.48	331.5	339.64	335.53	329.08	324.91	344.5	331.58	328.82	322.8	318.07	336.64	339.74	321.63	321.93	319.36	322.04	322.34	323.27	318.19	321.28	320.35	314.11	324.46
321004	360.92	309.04	342.36	322.46	320.33	334.4	335.48	340.42	341.59	330.74	326.48	350.78	331.41	329.78	327.7	320.42	343.29	342.51	322.77	323.91	321.13	325.59	325.66	322.08	318.26	321.49	320.66	317.86	329.19
322004	347.34	302.76	337.69	318.4	314.12	328.27	325.19	333.99	327.5	323.51	318.87	339.59	324.73	324.86	318.32	313.89	329.24	333.39	312.07	312.34	311.89	320	315.09	318.07	313.41	313.17	316.62	311.69	321.44
323004	352.97	309.76	345.93	317.45	318.59	328.04	331.33	342.25	336.75	328.67	325.93	339.95	332.29	327.92	324.77	319.07	337.9	340.95	319.81	323.86	318.46	323.53	321.82	321.12	317.7	318.91	319.03	315.8	326.06
324004	351.9	309.58	340.11	318.92	318.58	330.56	329.24	336.53	335.62	327.36	322.38	344.78	329.96	328.67	322.9	318.96	333.6	341.75	314.57	320.8	316.69	322.63	322.69	322.88	313.65	316.51	314.92	315.76	320.65
325004	348.26	300.68	344.97	310.52	310.81	321.68	323.32	328.06	328.89	319.42	317.47	334.59	323.3	323.21	314.28	310.77	331.55	334.84	308.99	313.39	308.53	315.4	317.23	317.06	308.69	311.28	310.96	308.08	319.21
326004	347.25	305.2	343.69	320.74	320.71	334.94	331.37	340.4	334.56	325.35	325.68	346.3	331.99	332.12	322.95	320.88	339.83	341.71	318.05	322.34	318.52	322.17	321.78	321.14	316.8	319.95	318.05	314.07	325.12
327004	355.87	307.76	340.43	321.38	320.75	335.42	335.17	339.8	340.92	330.43	324.24	348.02	334.49	334.1	326.36	320.51	342.22	343.1	320.51	327.1	323.41	323.2	326.17	325.52	319.68	321.82	322.39	316.21	327.42
328004	349.81	304.92	339.39	322.02	320.03	330.61	330.83	338.87	335.26	326.98	327.42	342.71	330.92	329.24	322.82	317.76	338.12	342.26	321.18	320.69	317.99	322.44	321.73	320.56	317.43	317.94	318.35	314.43	320.86
329004	353.06	309.57	344.26	319.17	319.51	332	334.75	343.98	336.48	330.02	325.16	347.2	333.44	335.24	327.83	318.97	341.05	344.08	321.45	323.47	323.15	325.9	322.56	322.84	318.95	320.25	321.32	314.97	327.81
330004	355.31	314.76	344.84	322.32	321.1	333.82	332.35	339.51	338.02	329.88	327.11	348.53	335.12	334.54	329.8	320.79	343.03	345.5	323.11	323.64	323.38	325.75	321.77	327.02	320.39	321.42	321.57	316.13	328.23
331004	356.56	312.88	351.2	322.77	323.24	335.56	336.29	346.82	338.81	332.73	329.45	349.86	335.65	334.17	330.13	322.33	344.47	340.8	324.66	326.57	325.67	327.92	322.77	326.38	320.98	322.36	321.03	318.05	334.32
332004	357.97	309.81	348.99	324.43	322.92	338.02	336.94	349.37	342.36	334.57	331.97	348.52	339.64	340.13	333.58	324.14	346.76	342.96	324.92	328.58	328.31	329.98	327.02	330.54	321.69	327.49	325.28	321.35	338.15
333004	359.82	317.3	352.86	329.06	326.91	341.13	338.6	347.6	342.79	337.1	333.41	351.88	340.36	341.47	334.93	326.83	345.34	347.64	325.29	331.85	328.29	330.3	326.68	332.17	324.4	328.29	324.26	321.83	332.72
334004	353.59	308.15	343.06	323.02	320.6	328.77	334.17	337.97	336.02	328.54	324.08	346.63	330.61	331.39	325.74	320.42	340.02	341.82	321.58	324.78	322.45	324.01	321.86	326.93	315.84	318.34	324.44	317.38	327.48
335004	351.94	308.03	343.66	320.41	319.52	330.5	332.5	340.94	335.07	323.58	323.44	342.98	334.13	329.89	324.34	317.94	335.32	340.95	314.16	321.28	319.25	323.54	322.62	322.46	313.82	317.82	316.23	315.37	321.94
336004	345.81	304.49	341.8	322.11	317.46	326.37	326.4	337.86	330.15	321.17	321.1	339.19	327.02	324.89	318.3	314.76	334.41	338.89	317.42	316.95	314.53	319.09	318.81	319.48	311.99	315.03	314.54	309.83	317.16
337004	345.35	296.02	337.82	314.17	313.1	322.94	323.85	332.37	325.05	319.09	318.73	336.15	320.9	315.77	316.13	309.42	329.21	334.62	311.08	311.94	311	313.6	315.05	314.42	308.84	308.15	310.96	303.9	313.89
338004	350.86	312.39	346.61	321.25	319.24	332.04	332.97	341.42	334.3	326.19	327.48	348.12	335.15	332.59	322.45	318.88	337.74	343.14	318.37	323.14	318.14	321.93	321.17	323.87	315.5	319.91	317.66	312.78	322.79
339004	358.86	309.74	350.47	323.67	320.21	331.68	334.01	337.95	335.62	329.41	326.74	342.58	334.22	331.22	322.39	318.83	341.35	345.33	319.72	323.37	319.8	323.8	323.02	325.68	316.66	321.41	320.12	312.47	326.16
340004	346.99	301.51	337.48	313.66	313.94	328.18	325.35	331.58	329.36	321.45	320.4	336.21	323.96	327.21	320.7	314.8	332.83	340.45	313.47	317.95	312.18	316.61	311.82	314.87	311.51	313.02	312.58	307.28	316.97
341004	351.43	305.9	346.78	317.9	317.15	328.41	329.68	337.82	331.73	322.44	321.52	342.57	329.02	325.28	322.93	316.41	336.19	341.79	318.66	321.2	315.52	320.94	319.45	321.18	312.24	315.38	316.92	310.03	320.57
342004	348.14	305.37	341.23	315.83	314.38	327	324.95	336.02	330.31	321.74	320.15	343.42	325.11	324.49	317.21	313.84	333.11	339.49	313.11	318.62	316.39	318.9	311.66	312.97	309.59	312.05	313.13	307.91	322.73
343004	350.07	309.45	342.31	314.73	317.65	329.03	328.15	333.28	332.64	324.33	322.6	344.9	331.27	329.71	325.92	315.82	337.35	341.1	319.43	323.02	316.72	321.61	319.08	320.33	314.91	319.95	317.82	314.82	321.97
344004	341.34	305.68	340.76	317.98	315.93	326.92	326.7	334.31	332.06	323.13	324.16	341.09	324.65	320.16	320.67	313.3	333.48	340.43	314.47	321.59	314.11	320.77	316.05	317.54	313.11	313.11	318.89	312.16	323.67
345004	351.98	310.34	345.72	324.59	321.84	331.98	333.08	339.44	338.55	332.57	327.32	346.92	335.59	331.28	325.08	320.25	340.06	345.75	320.81	326.06	321.01	324.97	321.04	321.95	319.94	322.86	321.33	317.49	326.94
346004	349.77	306.45	347.84	319.62	318.76	325.35	331.9	334.24	334.39	327.08	324.73	349.66	330.09	326.49	324.03	317.61	333.06	339.77	320.52	324.14	318.25	322.09	316.66	321.97	316.6	314.72	318.5	310.61	321
347004	344.19	298.57	339.71	316.9	316.97	320.05	325.43	330.22	327.87	322.02	320.32	340.5	327.19	325.9	318.83	314.92	333.43	338.1	312.47	315.39	315.11	317.4	315.79	316.75	310.74	313.04	311.57	309.53	323.79
348004	348.4	307.84	341.31	317.99	320.42	324.97	332.43	336.54	334.34	329.31	322.21	341.11	332.3	325.91	322.68	316.85	333.24	334.24	314.61	320.88	317.43	317.46	317.57	318.83	315.66	316.14	314.95	310.24	328.73
349004	358.59	314.97	351.06	324.47	325.82	335.32	341.16	343.24	346.23	338.32	331.4	351.5	341.94	334.16	338.35	325.23	345.91	344.67	326.09	332.31	329.34	329.7	327.01	329.03	326.64	327.68	327.2	320.4	334.69
350004	365.03	318.14	356.43	328.58	328.47	334.74	342.36	345.41	344.97	339.14	331.8	361.8	340.21	337.08	336.44	325.37	346.68	345.24	326.36	334.33	326.6	328.97	329.08	328.03	324.54	330.58	325.37	320.98	336.99
351004	350	312.71	349.53	322.72	320.33	323.76	331.06	334.39	336.28	327.58	324.16	352.09	330.28	328.8	321.79	316.29	337.36	336.77	315.2	322.01	320.39	323.36	321.02	318.58	316.47	316.09	316.01	314.23	326.71
352004	349.93	308.07	350.72	318.5	320.01	327.02	330.44	337.61	334.24	328.5	323.04	353.35	332.01	329.55	322.86	317.33	335.75	338.4	318.07	322.96	321.66	321.9	319.93	321.28	314.36	318.27	318.41	312.08	328.28
353004	348.11	307.1	343.23	321.36	322.88	329.45	331.16	335.47	336.77	333.45	326.21	350.42	333.53	329.8	327.03	319.63	339.45	341.63	320.7	324.68	322.17	323.65	319.13	319.36	317.45	319.15	321.8	315.05	324.86
354004	356.44	308.86	346.86	323.09	325.79	331.51	339.27	340.09	339.14	335.15	331.09	362.01	337.14	332.78	325.64	320.94	341.96	345.17	320.69	327.35	323.97	327.46	321.62	323.38	318.97	322.58	322.02	318.18	331.69
355004	347.61	305.66	345.35	317.38	319.81	322.81	327.26	330.17	331.6	327.57	321.1	352.82	328.61	324.46	322.13	314.51	330.91	337.57	315.06	320.31	318.63	317.94	314.35	315.11	311.85	316.34	313.91	311.81	326.51
356004	345.67	303.47	341.46	318.04	320.2	324.61	330.69	334.94	333.08	328.11	323.29	351.7	329.61	325.7	324.08	315.82	333.4	337.7	311.91	316.6	318.55	320.18	319.66	316.91	311.92	314.17	315.7	314.03	328.95
357004	349.77	300.21	342.73	317.31	319.41	324.99	327.45	333.39	333.95	327.21	321.73	356.61	326.92	323.63	326.77	317.32	336.07	340.21	316.27	317.21	316.43	323.04	315.56	318.29	314.82	317.93	316.76	313.39	330.14
358004	343.57	302.16	344.89	320.42	317.56	323.72	328.69	333.1	329.86	324.9	319.92	349.73	327.79	324.27	321.69	312.37	328.34	341.67	310.35	314.9	315.41	318.92	313.41	314.44	310.28	314.79	312.38	311.11	323.7
359004	351.65	306.43	344.74	318.63	320.72	327.84	331.19	339.12	336.95	329.76	326.27	359.14	331.48	325.96	328.27	320.89	333.83	347.57	314.58	320.28	316.88	325.98	320	324.76	316.19	318.39	319.08	316.82	331.24
360004	349.06	301.35	343.56	319.75	316.99	324.93	326.75	334.16	331.86	326.98	322.58	350.99	327.93	325.59	322.44	313.46	331.32	341.17	315.84	314.67	316.18	319.75	313.06	319.03	313.41	314.34	312.07	312.12	329.88
361004	351.7	304.84	343.28	319.34	321.8	328.24	332.76	338.39	335.22	330.9	325.43	356.69	333.04	326.82	326.24	317.18	337.58	346.61	316.44	322.75	320.51	328.58	320.49	319.5	315.95	319.56	319.99	315.88	322.86
362004	357.26	310.36	349.74	323.09	325.43	335.69	336.32	341.37	337.55	333.44	329.96	358.32	340.17	332.07	329.41	320.23	338.28	352.69	324.13	325.42	325.38	338.23	325.7	323.32	318.79	321.25	321.57	319.7	326.97
363004	384.95	317.66	350.63	328.05	337.89	339.81	343.84	357.11	346.87	337.64	335.48	369.6	341.79	332.95	337.42	332.1	346.25	361.23	335.28	332.78	340.56	554.72	348.87	336.08	326.04	331.82	331.66	327.09	337.71
364004	460.28	326.8	355.65	346.96	421.56	352.15	351.26	512.73	345.56	335.53	338.04	367.68	352.24	338.09	337.46	346.27	345.09	374.02	364.08	341.51	371.54	943.93	356.69	337.3	325.71	337.39	325.32	326.67	336.55
365004	860.88	807.16	359.25	369.12	552.28	375.1	358.89	682.7	349.15	335.85	341.72	369.18	373.22	355.45	353.09	447.71	356.78	464.15	885.63	396.65	1017.58	980.38	360.18	344.25	336.56	354.67	325.32	325.22	337.01
366004	1113.86	1183.21	356.88	362.59	545.82	380.38	372.25	738.41	354.04	337.85	387.16	373.56	986.49	400.23	422.03	836.35	384.79	985.7	1060.8	973.62	1089.97	959.18	368.72	358.14	361.27	496.71	341.48	330.37	362.7
367004	1247.56	1170.28	375.2	387	553.29	406.14	614.14	774.37	369.52	357.29	1102.47	394.04	1106.41	594.61	1142.39	894.95	414.3	1060.24	1062.24	1043.03	1104.81	951.86	399.81	432.54	487.2	912.26	373.34	351.65	726.56
368004	1287.42	1076.54	383.99	399.64	543.02	418.76	775.31	781.57	372.06	372.48	1181.09	400.02	1055.18	862.54	1164.19	851.92	475.39	1007.86	1009.29	1024.08	1070	923.69	447.8	605.83	816.73	949.94	393.05	372.83	936.41
369004	1237.77	951.25	407.34	440.17	538.39	431.41	763.25	775.26	394.71	404.49	1116.4	398.6	987.49	834.52	1094.23	781.91	762.27	914.24	951.44	947.7	989.4	887	634.58	802.28	909.88	909.71	599.26	696.83	999.43
370004	1218.89	891.87	608.97	856.86	568.43	493.52	791.61	761	419.26	544.09	1037.18	422.29	918.74	811.12	1019.56	725.68	895.25	843.17	878.31	900.41	928.25	844.89	808.81	801.7	855.84	867.76	1040.41	1064.54	1057.1
371004	1187.67	859.24	1160.63	861.8	563.83	588.64	763.52	746.84	457.94	1007.21	968.73	447.38	860.27	796.89	936.53	685.97	876.77	787.51	821.65	841.02	864.55	787.42	786.21	760.84	781.21	815.35	1001.61	1029	966.97
372004	1123.53	850.92	1178.77	811.45	548.85	629.79	724.67	720.48	515.69	985.33	872.22	484.04	789.54	765.95	863.4	653.57	831.77	732.33	776.88	784.46	800.71	729.64	739.65	707.07	712.76	751.51	924.74	962.74	875.04
373004	1043.01	889.43	1112.99	750.56	552.08	630.09	687.19	715.64	626.01	910.42	791.72	596.38	732.98	744.21	783.79	639.23	793.52	698.54	760.32	728.54	753.23	696.56	707.65	667.84	658.41	701.5	836.73	876.9	799.92
374004	995.48	953.62	1046.08	706.99	768.4	738.53	707.61	721.85	705.6	837.32	732.6	646.16	690.99	752.13	737.61	652.96	764.74	694.67	774.38	694.36	731.95	691.14	683.32	648.19	620.88	679.04	773.81	805.34	720.05
375004	915.39	932.08	961.39	657.4	794.07	754.91	691.95	710.09	727.21	751.72	662	640.92	643.64	753.77	686.17	667.84	720.89	695.78	772.7	660.69	729.2	693.6	645.81	622.93	595.19	648.39	696.57	724.38	641.58
376004	904.09	963.92	917.05	637.12	789.29	766.32	701.07	717.84	742.63	708.11	633.01	654.74	655.32	759.07	666.85	705.31	710.48	753.57	837.57	699.32	812.96	769.95	655.28	628.97	616.87	682.92	660.94	686.64	614
377004	878.51	967.48	850.97	622.73	782.38	744.6	712.16	727.45	714.4	646.91	604.76	657.05	655.84	742.61	642.9	724.94	680.73	794.48	856.1	736.99	865.5	796.54	639.55	627.11	649.82	696.57	623.41	642.86	583.68
378004	875.04	964.63	798.61	635.48	786.04	741.43	739.3	730.88	717.67	614.95	600.15	681.46	728.74	752.82	655.81	725.87	695.94	839.57	877.98	796.05	893.07	835.2	644.21	661.04	691.77	737.52	613.49	624.28	565.06
379004	845.07	963.73	741.81	639.76	750.12	722.34	754.97	728.45	696.2	574.94	605.21	661.88	819.23	749.56	672.03	716.5	674.54	844.51	896.22	829.32	904.49	866.11	637.33	669.17	695.11	759.87	601.7	615.34	588.73
380004	849.25	942.42	708.36	674.56	714.45	688.98	752.61	735.76	676.24	541.32	609.89	658.42	831.67	728.3	736.66	698.03	658.46	845.76	889.6	836.27	889.62	869.78	641.11	666.38	696.31	757.01	612.55	631.54	631.25
381004	865.7	931.83	689.44	718.17	687.8	676.53	739.3	729.53	682.56	535.73	670.73	666.2	850.99	744.12	799.54	703.39	680.22	829.16	892.85	837.1	877.95	858.31	713.91	673.25	704.53	767.95	657.2	706.13	743.72
382004	889.35	935.73	714.14	748.74	666.55	659.68	740.6	728.76	675.86	536.23	758.59	685.62	848.14	746.46	840.17	709.87	686.73	819.14	902.06	854.53	870.4	844.56	714.63	670.15	693.56	780.41	722	783.45	840.49
383004	863.76	907.28	736.47	722.36	623.55	643.79	712.46	706.94	647.27	531.83	804.11	656.35	803.12	705.2	806.97	677.74	657.96	768.32	852.82	808.44	816.48	787.93	672.2	641.5	655.27	741.25	749.15	797.82	792.89
384004	908.97	931.55	882.63	733.58	625.04	651.26	744.52	725.08	666.08	578.7	842.74	681.04	823.06	723.41	833.27	697.44	672.36	779.87	868.45	824.79	843.31	793.17	688.37	674.49	678.33	754.97	798.75	839.83	820.07
385004	877.44	906.68	882.72	706.25	593.64	622.85	711.06	703.85	639.22	569.47	792.71	639.4	763.18	686.58	777.03	675.16	648.25	756.62	828.64	776.47	809.89	760.59	644.35	652.51	666.36	722.22	752.46	795.41	760.22
386004	870.46	905.58	879.32	699.55	591.42	628.21	703.58	690.46	631.63	614.03	778.98	618.07	730.4	695.88	763.97	665.72	655.23	741.86	808.83	760.5	818.53	747.18	627.92	641.47	676.77	700.61	720.55	781.47	732.52
387004	894.26	890.07	881.76	707.55	599.02	621.68	711.96	692.19	644.48	671.51	762.27	607.38	724.29	709.01	773.48	673.55	644.99	756.48	820.98	751.91	821.33	754.36	634.09	667.26	682.55	696.32	713.18	782.97	723.43
388004	901.32	890.36	883.05	708.28	612.2	622.19	719.72	708.26	637.49	687.05	748.76	615.59	726.62	716.85	768.67	685.73	655.1	772.29	815.2	766.94	817.71	759.52	642.65	677.01	674.8	689.89	694.38	758.52	722.57
389004	861.15	888.73	827.8	681.92	636.96	629.58	712.71	684.7	619.41	662.57	720.14	589.13	705.99	691.64	755.26	665.71	658.31	770.41	803.6	751.19	806.55	733.61	617.89	641.2	645.16	663.98	680.07	730.8	701.31
390004	887.17	904.12	847.24	673.86	797.19	701.6	741.02	700.04	621.3	680.59	720.17	600.34	720.97	714.6	763.91	681	682.27	793.01	813.4	777.5	836.26	765.55	638.77	647.76	655.39	688.62	697.94	741.33	727.35
391004	857.85	860.35	816.11	642.77	782.04	691.11	716.13	682.14	606.29	655.3	677.04	575.26	706.17	668.98	740.8	646.24	665.49	758.83	789.48	754.36	802.71	738.57	611.09	612.31	628.2	676.43	672.07	708.64	705.31
392004	879.56	857.12	814.81	657.83	759.98	676.07	719.18	696.95	600.36	672.49	667.98	591.92	717.86	685.97	744.42	639.34	655.2	748.01	792.43	765.22	811.56	743.91	620.37	614.89	620.5	699.78	678.58	714.49	711.97
393004	909.33	887.56	822.14	660.8	746.97	699.65	743.54	704.74	602.59	658.24	689.53	592.27	733.47	696.76	748.98	645.69	644.42	750.67	806.42	787.05	828.25	758.06	628.76	624.03	625.33	722.59	702.54	738.04	763.48
394004	928.09	879.26	837	667	716.45	695.29	735.79	695.2	594.9	641.84	718.09	594.54	755.58	700.38	754.94	637.42	641.7	744.05	799.4	779.8	816.24	758.19	630.26	632.93	622.77	712.43	702.17	756.71	759.64
395004	897	882.75	833.18	672.9	685.76	671.7	702.55	663.77	598.94	618.97	732.17	592.79	748.85	702.13	739.64	626.23	632.44	743.5	792.18	762.53	801.15	758.33	608.07	604.54	627.92	693.01	690.29	751.12	738
396004	915.63	893.44	870.75	692.1	675.88	652.41	695.82	665.6	595.97	615.33	751.22	578.25	751.11	706.51	756.28	648.76	633.37	763.13	791.45	767.83	811.94	768.77	627.21	599.2	633.35	702.45	706.53	763.31	731.08
397004	913.54	869.76	850.11	698.22	648.67	635.31	687.99	653.09	579.13	613.32	732.97	579.81	741.91	706.67	749.65	654.36	628.66	755.4	794.08	744.96	812.82	752.75	607.52	596.84	620.55	687.85	685.38	764.76	727.35
398004	897.38	848.76	842.47	700.16	630.53	622.18	689.41	656.45	583.24	611.53	743.05	576.53	734.12	683.82	746.6	665.97	633.95	755.96	809.99	739.84	827.36	753.85	594.51	595.46	620.35	675.02	700.73	753	702.01
399004	888.3	837.39	837.6	692.05	603.12	595.24	681.29	652.35	573.54	591.4	730.5	564.89	741.34	690.62	721.75	655.95	603.58	754.38	822.23	730.57	801.87	733.36	578.65	594.1	621.94	663.65	684.03	724.69	704.47
400004	847.09	807.53	810.54	670.27	582.14	578.74	672.82	658.47	570.52	588.99	706.96	566.24	731.56	673.69	721.17	649.28	602.03	726.05	818.34	731.71	785.85	734.12	580.01	593.83	613.33	660.06	666.15	727.66	688.75
401004	836.69	825.15	794.73	660.52	570.28	562.31	670.18	664.9	571.22	585.01	688.63	587.02	717.94	653.68	727.03	640.23	603.53	717.18	808.42	740.39	779.87	742.21	596.91	615.22	608.68	664.04	652.74	713.65	685.4
402004	811.56	826.3	784.55	651.7	563.48	555.97	663.31	649.45	567.4	581.4	682.77	585.97	704.3	629.55	726.63	617.38	603.28	721.95	784.63	737.82	769.1	733.03	593.09	609.95	603.33	663.95	651.98	709.06	679.07
403004	824.16	849.85	813.41	656.27	571.52	577.36	683.65	658.8	591.07	591.77	699.3	605.38	731.44	639.92	751.8	632.69	625.19	740.84	808.4	749.39	795.76	748.56	611.29	622.1	617.84	685.02	693.27	726.73	692.5
404004	809.79	834.85	811.44	638.16	576.17	584.84	675.49	681.12	584.22	588.84	704.53	605.88	735.98	643.39	734.79	625.22	613.41	734.24	813.34	727.12	797.79	738.34	605.67	603.84	635.87	683.69	678.21	730.96	677.35
405004	815.16	837.83	808.16	634.35	582.01	586.21	662.88	673.68	585.55	585.33	725.39	591.36	739.11	639.42	724.6	612.71	613.83	728.06	798.97	716.59	783.52	729.81	599.97	591.55	613.77	669.33	682.81	730.81	676.58
406004	831.62	832.67	809.67	636.6	602.32	593.72	659.7	686.51	577.81	574.76	726.11	577.47	732.87	625.99	711.73	632.52	614.89	726.25	792.91	711.77	775.87	718.14	599.47	594.27	605.52	675.33	660.16	725.48	687.96
407004	822.47	813.96	824.89	646.93	711.56	629.03	675.87	683.06	579.27	575.87	729.38	579.29	725.41	648.02	717.03	642.24	623.59	733.4	793.12	713.4	787.94	715.66	616.25	597.42	611.85	678.27	657.15	728.07	688.8
408004	814.33	813.47	826.37	655.62	754.24	647.93	671.71	686.11	571.16	586.32	725.43	563.85	714.65	664.81	710.91	637.93	610.15	725.58	780.44	729.79	794.76	709.79	603.73	579.76	604.36	682.78	641.33	724.51	697.94
409004	812.3	796.23	809.64	646.8	723.54	633.77	671.24	665.83	573.75	579.36	709.26	545.79	695.81	660.03	702.22	637.06	595.49	714.92	768.5	716.54	795.63	705.96	598.05	577.55	607.39	676.16	634.52	725.67	689.73
410004	795.85	822.12	797.57	646.57	697.82	621.82	676.46	663.79	581.47	584.22	707.72	545.26	711.38	672.66	701.55	631.94	591.24	712.6	773.3	734.31	797.95	718.12	622.45	584.87	594.5	673.06	638.69	726.65	692.47
411004	798.63	812.29	785.53	626.88	656.43	600.87	680.48	630.87	581.91	608.46	685.68	532.33	710.77	656.89	707.83	611.61	571.57	708.68	769.05	740.11	797.2	711.88	609.96	572.48	586.35	679.23	669.71	736.45	680.98
412004	813.26	799.42	794.27	610.5	625.03	579.99	659.17	615.19	577.08	605.32	665.72	522.78	699.3	637.09	721.82	601.88	566.71	710.05	756.93	734.21	773.66	708.19	587.14	561.85	574.65	662.49	661.18	725.46	686.89
413004	817.31	808.78	789.23	625.98	608.77	578.1	657.42	606.74	572.61	595.56	667.82	540.95	707.71	627.22	713.92	610.06	567.78	718.06	770.42	732.78	760.64	719.92	576.36	576.68	586.22	665.35	656.24	717.92	678.37
414004	827.7	822.2	783.06	634.04	595.54	574.23	648.22	604.88	581.12	611.94	676.32	541.15	721.24	628.94	722.86	628.21	563.89	717	774.65	730.41	755.12	724.74	575.88	592.99	590.15	670.53	649.04	710.02	659.2
415004	814.3	841.05	788.41	636.6	572.95	584.14	647.79	617.29	571.08	591.22	662.54	537.43	713.49	611.91	704.63	623.65	556.53	714.9	766.5	718.45	764.23	714.36	568.25	593.17	601.58	679.17	637	697.74	647.01
416004	807.97	825.54	792.85	623.42	551.7	582.22	628.81	634.06	565.38	579.05	670.51	531.92	699.14	603.92	699.39	599.42	556.89	711.23	762.31	712.63	746.21	702.99	605.28	573.9	605.82	686.91	622.26	693.61	635.97
417004	822.75	829.43	800.33	628.42	559.88	595.49	649.4	640.2	567.79	589.68	692.89	563	714.38	643.28	710.25	611.31	570.3	725.86	776.31	732.68	775.95	719.33	601.69	593.57	613.46	689.5	638.55	722.97	655.15
418004	825.97	855.33	829.72	627.87	552.71	575.1	648.7	631.31	567.01	584.95	712.74	558.71	714.36	658.7	709.45	614.75	569.74	726.44	785.19	743.8	799.04	707.22	601.26	585.42	592.87	669.96	634.95	730.29	675.07
419004	797.64	810.08	816.52	621.11	546.96	556.84	639.9	621.76	550.46	561.53	711.54	544.52	690.98	637.85	687.11	602.88	557.73	713.8	770.26	723.91	768.07	689.19	592.71	577.58	583.23	635.84	630.29	717.51	677.94
420004	783.08	794.38	803.17	601.9	533.12	543.55	630.01	620.56	529.42	527.46	688.01	529.41	676.64	611.03	684.05	581.1	535.87	702.1	768.7	708.7	749.23	658.34	570.65	555.41	557.51	599.28	619.07	697.08	668.8
421004	798.55	804.91	812.97	607.44	555.22	565.98	665.68	642.24	535.9	549.84	698.03	546.17	690.98	620.52	711.59	590.02	545.95	723.12	803.95	733.96	762.02	685.33	571.97	576.24	573.73	612.62	647.68	704.31	690.17
422004	747.59	764.85	751.22	596.98	572.49	540.94	634.54	600.18	507.88	532.66	645.15	510.68	651.87	594.55	688.56	582.47	527.74	688.6	769.93	698.08	713.08	667.29	549.7	538.11	555.17	602.73	616.61	672.83	645.81
423004	788.19	808.61	781.99	620.99	676.55	594.16	665.02	614.25	526.96	542.22	664.58	540.94	689.67	616.25	717.09	614.56	554.71	701.25	775.98	738.73	761.8	704.87	561.47	558.22	578.15	635.26	640.1	698.85	669.15
424004	772.53	810.4	763.8	634.23	716.17	608.36	679.94	628.95	523.35	543.58	666.34	534.65	692.75	649.05	717.94	602.33	573.74	698.31	777.01	742.41	769.25	700.56	567.01	561.19	587.51	633.64	633.52	700.53	661.37
425004	772.05	794.75	769.64	640.09	692.08	607.9	683.85	612.29	516.84	539.25	658.84	524.16	681.08	624.63	700.36	590.79	556.7	702.8	753.36	716.77	767.57	691.62	583.73	565.19	573.83	616.39	619.93	686.18	634.92
426004	782.7	805.45	771.35	636.01	656.73	620.64	682.45	626.32	520.78	550.69	666.18	521.77	677.87	620.95	715.27	602.84	564.77	701.86	750.95	712.36	766.91	685.66	576.11	555.08	587.55	624.67	618.39	694.93	646.37
427004	762.95	792.37	767.39	626.77	624.34	586.32	657.11	616.84	508.71	531.63	665.77	509.79	658.85	588.76	687.56	598.77	541.87	691.67	747.18	686.07	744.9	698.38	563.23	549.06	574.85	627.57	604.16	684.7	642.67
428004	777.23	797.36	764.69	614.72	594.64	561.66	636.43	601.23	498.45	544.24	660.33	513.17	651.56	584.56	671.2	584.48	545.39	691.21	726.81	670.45	746.84	689.81	557.41	538.46	558.38	646.39	617.5	679.15	651.26
429004	788.29	788.06	811.41	616.35	582.39	552.07	638.99	618.4	511.57	558.24	679.83	526.07	676.98	591.48	677.54	584.75	558.47	704.65	740.13	680.17	756.87	701.86	583.2	551.87	560.19	681.46	631.57	692.08	677.05
430004	794.18	794.45	800.99	599.83	562.15	538.52	630.96	605.16	504.24	559.58	682.27	527.83	679.76	600.04	676.52	598.59	555.9	709.01	757.74	690.32	740.65	691.64	578.93	547.11	551.76	678.9	617.37	673.89	662.82
431004	811.17	785.76	802.96	592.22	548.95	538.66	634.96	599.45	513.02	566.7	680.01	535.38	701.37	611.25	674.23	603.19	568.89	717.62	771.96	701.75	749.17	684.75	576.58	547.62	556.84	666.26	611.34	672.87	665.09
432004	810.39	792.81	786.99	601.34	540.81	542.16	641.66	596.2	507.62	555.64	676.01	537.77	692.93	599.64	681.67	591.31	550.07	711.67	773.66	706.88	752.67	682.8	589.8	562.01	538.71	653.61	610.06	666.56	667.02
433004	827.76	815.23	777.67	609.01	537.19	540.8	643.92	603.08	511.18	550.59	656.08	528.55	679.29	582.62	699	600.95	541.18	697.34	779.65	684.54	751.61	681.54	584.8	566.81	538.92	658.41	615.01	660.13	665.17
434004	812.86	821.6	764.84	602.21	525.49	540.32	639.47	591.48	506.28	543.32	637.51	517.64	679.06	582.31	719.54	607.12	534.52	691.19	775.2	666.77	743.28	681.57	587.01	571.36	545.79	641.74	605.5	661.79	653.17
435004	808.31	812.61	752.71	602.04	535.13	536.67	631.04	584.29	512.35	531.6	606	502.19	687.9	573.09	705.14	605.89	539.29	679.43	777.08	674.1	741.52	670.41	572.17	559.09	554.36	641.54	604.98	656.35	647.11
436004	788.04	763.06	730.36	594.69	521.83	514.49	605.43	612.65	496.67	526.05	583.55	491.38	659.51	559.64	680.82	604.87	533.26	661.98	755.21	682.11	730.76	656.02	554.22	533.19	541.78	606.87	600.73	665.67	620.1
437004	799.54	785.57	740.11	587.69	541.32	509.58	612.7	612.52	499.91	534.11	577.65	498.96	662.25	568.62	673.99	596.07	531.16	673.52	758.13	691.64	734.54	670.04	557.98	545.66	552.8	607.76	633.79	693.29	636.4
438004	782.7	773.52	745.53	584.65	555.88	509.48	599.46	585.38	484.54	525.86	583.08	489.67	644.7	558.76	661.67	577.93	530.7	677.92	743.5	687.75	729.86	683.75	533.37	548.66	543.58	612.64	624.04	682.58	615.05
439004	800.82	796.86	772.19	593.66	660.31	549.62	629.4	590.36	493.07	545.04	638.23	493.19	634.24	579.63	669.88	587.93	545.77	696.01	757.79	680.84	735.22	694.56	538.64	561.76	574.71	632.39	626.29	684.23	630.66
440004	782.44	802.1	760.09	589.24	699.55	576.44	624.73	576.21	487.86	536.04	650.84	471.02	645.37	588.89	677.11	602.53	544.59	683.68	745.64	654.11	731.2	672.79	521.73	544.26	581.53	608.46	585.07	658.98	609.01
441004	799.01	791.28	775.96	586.89	687.79	584.23	625.67	584.65	489.39	537.98	702.7	483.4	650.17	593.64	684.48	605.57	559.63	691.57	752.13	666.98	750.11	669.35	535.39	531.48	576.31	609.35	577.29	672.09	650.94
442004	778.62	781.25	758.24	603.59	647.83	574.68	650.74	561.93	485.58	526.02	686.08	475.47	657.63	584.63	692.17	593.8	548.34	686.66	738.37	666.15	752.54	659	526.94	522.27	554.66	592.51	577.61	670.4	641.52
443004	777.04	774.77	744.23	617.12	618.46	557.88	660.3	587.53	491.88	526.24	686.36	483.64	668.2	583.07	696.01	566.23	543.22	694.14	741.33	687.9	754.16	674.02	520.76	522.54	528.51	597.67	575.2	666.09	631.63
444004	761.37	768.51	717.05	606.39	589.69	538.16	637.56	598.84	487.23	506.75	666.32	472.67	672.88	580.78	701.48	577.5	537.9	679.9	747.56	688.79	739.58	673.62	509.91	525.71	525.06	606.88	576.77	658.96	642.65
445004	751.86	771.22	727.66	591.87	557.53	519.47	621.04	595.96	495.18	486.89	635.33	467.9	670.75	604.16	686.39	569.58	527.82	665.11	746.9	687.96	716.51	664.14	522.1	521.89	524.51	604.15	579.67	649.26	624.62
446004	754.46	758.98	742.93	584.2	529.57	512.42	624.8	592.11	497.47	483.97	621.72	467.38	672.44	600.02	657.92	571.47	521.43	670.2	748.83	673.11	709.45	652.53	513.8	538.57	537.02	614.56	593.57	663.39	622.04
447004	752.26	764.92	771.57	586.86	507.36	508.08	600.57	582.34	496.73	481.63	599.92	460.18	652.17	579.94	642.71	601.13	510.39	679.41	736.27	669.17	711.67	644.72	503.97	539.82	546.41	614	610.12	670.39	632.04
448004	797.45	800.52	817.75	594.95	519.81	515.77	619.31	599.63	505.41	488.57	618.08	482.96	659.24	593.18	663.94	632.65	519.06	705.78	769.35	662.91	752.62	676.81	520.05	554.74	589.51	655.27	648.49	694.97	658.37
449004	782.49	792.01	785.95	600.1	518.8	506.71	603.33	593.62	502.16	477.45	615.78	479.22	650.08	562.21	651.41	605.29	515.37	699.44	765.48	648.61	745.98	677.09	552.54	553.14	573.72	633.15	628.08	680.63	674.29
450004	760.16	773.48	764.99	600.49	507.72	487.36	597.9	585.2	499.3	477.04	614.5	474.52	648.3	565.03	648.86	586.42	516.26	689.09	753.5	671.67	740.44	675.13	539.32	533.17	568.91	611.12	603.2	681.25	679.6
451004	745.53	772.86	733.7	595.04	499.9	476.69	588.85	576.91	490.55	474.89	628.32	470.93	640.79	576.49	650.86	565.79	516.7	674.47	735.94	689.63	726.94	670.85	518.27	514.95	542.94	584.63	590.06	676.07	660.68
452004	733.29	785.01	735.46	592.68	493.13	462.6	597.61	568.21	487.81	475.97	643.78	462.52	648.06	594.23	657.7	559.32	533.32	668.16	739.28	700.13	718.3	658.94	508.27	491.76	526.52	580.34	592.47	675.5	664.02
453004	736	778.12	728.55	590.64	485.65	469.92	615.25	562.08	482.26	490.83	650.93	461.2	649.64	608.8	685.54	566.39	526.87	678.23	737.39	696.24	714.21	657.53	498.49	485.42	511.66	590.06	594.09	663.22	630.59
454004	743.81	793.07	768.5	600.83	495.81	475.1	618.19	566.3	499.2	514.87	672.94	470.87	661.1	609.82	696.67	568.66	537.2	682.7	752.37	700.07	711.9	662.96	531.72	496.1	506.98	597.22	591.72	655.92	619.56
455004	747.72	784.75	770.87	591.64	505.58	476.11	602.94	558.87	488.58	508.19	670.6	460.11	662.15	585.33	693.23	577.67	532.33	680.17	746.76	689.27	715.28	659.84	553.69	503.22	508.7	583.9	595.06	651.63	610.93
456004	720.75	786.3	763.14	578.03	514.32	470.43	584.6	552.02	478.34	496.62	646.96	468.43	636.08	568.34	664.15	573.02	525.94	676.26	738.13	663.75	698.81	653.84	553.89	498.52	503.28	575.36	582.21	644.93	579.4
457004	740.88	795.74	763.58	590.22	539.78	473.11	596.16	583.34	482.07	503.47	649	483.3	644.3	578.93	680.71	581.32	541.14	692.91	766.8	674.78	727.13	659.64	576.24	533.47	531.1	593.28	599.88	660.78	608.15
458004	709.16	756.18	705.18	570.19	646.91	497.28	590.22	572.27	462.56	477.61	604.74	467.51	625.12	543.68	646.3	564.37	518.04	666.67	733.87	633.34	714.46	637.89	545.46	534.23	526.17	584.08	571.55	631.25	594.52
459004	744.9	803.1	738.44	589.92	696.56	542.48	625.65	618.58	490.37	491.62	620.44	491.8	662.16	578.22	681.72	596.65	545.43	682.84	743.54	671.06	744.9	660.23	550.71	545.18	570.27	628.26	602.74	660.04	642.8
460004	739.84	812.52	736.46	564.74	652.3	532.81	623.33	606.01	481.02	481.66	601.53	486.34	666.86	577.83	677.86	596.04	542.26	682.66	729.88	693.23	726.44	671.12	533.26	542.22	566.23	627.41	597.64	670.33	652.18
461004	732.32	806.28	730.79	568.15	623.74	520	608.64	588.66	468.09	500.37	590.28	475.43	667.98	588.57	679.68	583.74	534.31	672.36	723.59	690.42	702.43	677.47	514.89	538.08	541.82	615.24	594.72	676.46	636.22
462004	751.75	789.47	764.25	581.52	600.5	517.04	603.57	589.03	473.28	520.61	607.05	488.37	664.73	578.43	688.87	570.49	538.87	684.92	738.97	682.89	707.17	669.15	546.71	530.69	550.78	616.27	599.67	683.05	648.53
463004	742.04	772.18	774	587.07	570.85	500.04	600.85	588.71	464.96	520.24	621.48	484.18	653.48	567.86	686.42	593.07	546.53	685.11	750.37	666.08	711.69	653.22	567.64	520.05	532.6	611.99	598.28	660.07	619.85
464004	729.24	803.65	759.04	563.54	538.23	477.33	582.21	590.29	464.7	513.05	612.84	473.94	638.45	545.38	668.58	582.12	529.02	678.2	747.48	653.54	717.82	634.22	542.66	509.17	519.78	591.6	574.43	641.56	608.21
465004	732.31	802.41	752.66	557.07	517.82	469.67	592.52	609.06	470.03	527	642.95	473.12	647.3	538.84	671.82	591.57	515.36	674.38	752.12	650.25	748.68	669.02	528.32	526.2	517.19	591.86	589.91	646.02	610.79
466004	725.98	763.62	726.72	546.06	491.46	458.65	577.53	568.71	452.92	520.61	642.71	463.53	623.6	520.1	682.81	572.54	504.91	675.11	739.19	625.16	750.79	668.26	509.37	514.78	508.12	609.95	584.28	652.3	602.64
467004	742.52	762.67	723.55	536.54	478.73	444.32	563.42	550.95	445.7	503.57	625.77	469.79	611.95	526.08	679.26	564.17	521.39	673.54	718.16	619.27	735.39	645.26	528.48	527.21	528.9	628.12	580.83	659.05	595.59
468004	722.47	758.97	699.91	542.84	471.8	449.59	561.87	540.8	447.39	485.32	626.11	456.32	621.4	534.34	644.52	555.6	530.36	677.98	706.13	628.04	690.15	633.4	521.2	530.28	533.75	621.89	587.91	659.51	602.58
469004	725.89	776.87	710.55	547.66	474.03	445.68	574.8	541.84	451.01	489.57	608.01	460.01	636.28	533.28	647.18	551.4	531.95	681.95	715.48	662.55	697.71	625.42	543.01	528.01	559.46	622.37	595.02	666.28	629.82
470004	726.53	800.56	734.98	559.4	481.98	447.64	581.79	556.32	471.53	496.51	612.32	456.22	642.27	555.41	650.71	558.72	533.34	679.75	731.7	689.84	701.84	631.89	553.05	523.33	570.74	598.39	602.85	664.71	622.61
471004	701.85	786.88	740.88	559.38	474.17	438.63	569.59	545.45	463.54	489.97	598.2	449.13	617.47	545.17	657.86	557.35	514.3	667.06	721.64	662.57	704.49	631.04	528.76	515.76	540.27	577.2	600.64	637.66	593.22
472004	719.33	770.3	769.86	562.71	482.78	445.11	580.68	545.35	474.22	501.71	630.23	457.1	648.46	544.68	685.2	586.73	516.26	670.97	722.97	645.52	735.87	679.73	527.17	529.68	531.01	580.66	608.64	647.97	615.71
473004	724.6	799.71	762.61	563.6	485.52	448.05	583.86	557.87	477.04	505.93	648.16	454.2	659.19	542.09	682.52	591.55	516.27	672.52	742.99	643.54	760.79	693.05	518.13	527.61	523.62	589.62	602.27	657.17	593.07
474004	686.4	769.7	710.46	551.18	463.92	433.26	552.87	545.91	452.78	487.96	628.38	427.23	640.72	517.21	645.06	572.98	493.98	645.47	710.02	623.49	724.72	670.17	495.47	509.41	501.59	577.05	578.09	649.76	586.81
475004	709.2	777.37	719.34	564.81	469.09	437.31	572.64	553.88	466.33	488.56	647.65	444.34	651.66	536.93	643.82	583.49	510.95	651.14	724.8	647.63	727.59	667.5	507.23	515.04	510.95	609.49	587.83	668.14	607.77
476004	721.3	780.85	738.31	554.89	476.05	445.59	587.39	577.47	477.15	485.14	644.7	449.8	642.33	536.19	647.12	575.58	528.46	664.6	743.9	670.78	736.08	675.91	505.38	516.67	514.22	611.61	584.47	677.95	617.47
477004	724.79	799.23	740.96	566.5	485.58	440.48	596.17	589.04	478.59	471.27	637.75	463.58	621.96	529.39	634.96	571.57	535.43	673.68	740.51	670.42	715.44	668.93	504.55	503.78	497.69	608.6	606.09	666.08	639.53
478004	732.61	807.18	738.89	567.57	479.18	446.73	599.04	592.9	488.16	460.12	643.14	455.43	606.53	524.64	633.77	576.44	535.63	672.14	732.83	648.22	704.78	653.7	499.1	499.84	497.82	603.37	593.45	656.04	660.13
479004	727.75	762.18	710.91	550.75	467.21	445.57	577.43	558.44	470.08	441.25	624.57	450.62	592.34	511.35	648.33	563.41	535.07	648.37	705.19	621.8	673.59	640.94	502.17	501.9	487.29	588.85	576.79	623.08	630.47
480004	755.07	756.02	719.96	545.58	474.17	449.66	581.04	548.57	470.96	433.61	622.35	448.64	595.12	529.79	676.75	568.32	547.18	648.78	697.92	636.62	690.42	651.19	519.86	503.41	501.56	578.89	554.98	623.78	609.88
481004	731.78	782.57	735.06	541.67	487.05	449.34	575.12	548.33	480.3	439.72	616.54	447.99	613.07	545.59	680.43	557.72	528.87	652.72	714.78	643.76	684.06	632.78	516.65	498.72	522.04	577.13	548.1	627.1	603.01
482004	732.62	766.64	743.63	538.89	517.1	466.55	589.12	544.45	477.14	432.14	621.36	437.42	671.33	552.89	665.42	560.01	524.5	663.37	737.92	662.26	685.92	625.02	524.68	499.38	540.27	567.73	551.88	641.85	585.66
483004	736.77	772.16	771.44	561.73	679.37	539.73	614.04	556.74	489.3	436.74	622.58	442.96	695.94	554.22	664.18	575.93	531.7	665.06	742.37	687.35	704.71	624.07	540.18	505.06	551.53	578.77	572.12	670.03	608.87
484004	714.61	772.51	765.43	553.43	666.09	543.91	609.6	559.51	477.3	426.13	629.5	441.61	676.95	540.27	628.13	563.95	517.25	662.59	737.48	677.29	702.53	647.42	512.67	521.5	546.31	573.16	568.9	658.76	589.99
485004	717.18	783.51	742.75	548.19	626.8	522.56	602.14	567.08	473.94	416.02	626.42	438.64	652.62	529.01	633.25	566.69	504.99	668.67	733.28	660.92	708.8	656.77	508.29	516.06	537.39	587.32	579.73	651.51	600.98
486004	694.45	748.8	688.11	531.13	594.68	492.83	582.99	573.55	458.43	407.7	608.42	429.23	612.77	539.99	617.05	571.81	482.88	661.94	705.43	618.71	694.04	639.4	503.14	492.4	524.07	579.2	559.18	627.98	585.4
487004	691.1	745.05	671.77	550.01	571.11	480.47	583.95	559.45	454.55	405.8	615.81	430.09	603.67	534.66	615.84	576.9	471.73	653.39	700.38	610.42	703.94	636.58	498.92	498.31	511.35	589.69	562.96	632.28	596.17
488004	720.29	772.8	683.36	571.47	542.88	474.8	582.36	558.7	467.27	414.55	636.59	436.03	618.44	541.84	649.27	587.78	476.94	664.67	710.77	616.21	708.73	638.68	525.06	496.91	517.8	600.98	581.41	632.1	634.92
489004	714.3	777.93	713.65	582.56	514.61	477.67	591.29	540.25	472.71	428.08	619.94	425.8	628.07	540.91	672.28	588.82	473.73	668.47	719.44	629.77	716.61	644.63	533.46	517.31	513.39	595.78	582.53	633.14	627.17
490004	693.63	762.91	706.16	564.07	483.71	454.99	578.11	529.31	461.03	418.33	602.13	423.1	630.53	526.97	678.31	560.74	468.65	668.69	708.48	643.19	706.69	624.32	522.29	500.35	515.3	603.02	559.56	633.23	593.17
491004	718.24	797.02	731.99	586.54	485.68	486.05	599.76	564	472.18	427.53	594.24	431.81	652.07	543.18	681.94	584.51	494.24	683.96	725.25	687.17	722.54	656.3	525.81	506.77	538.41	620.32	552.78	657.94	605.93
492004	700.04	759.71	743.8	570.74	477.39	465.22	575.1	547.09	457.98	420.87	576.72	421.73	632.17	533.82	655.72	578.5	480.16	674.45	701.43	668.08	705.58	664.9	499.24	489.14	531.85	594.34	530.96	658.32	594.61
493004	683.49	747.97	752.04	562.37	466.41	451.57	564.1	550.19	455.17	422.86	576.85	403	633.81	537.6	650.96	558.97	480.17	653.53	693.63	642.58	699.49	666.54	479.24	472.77	532.24	566.55	528.28	648.47	585.25
494004	691.37	759.62	743.21	567.71	460.12	456.07	571.78	557.9	465.23	420.36	612.63	412.58	621.36	535.13	643.82	544.81	485.24	637.09	686.99	628.88	712.16	668.19	487.43	459.83	515.06	556.88	541.17	636.56	592.93
495004	702.05	757.01	734.11	555.33	447	450.2	575.91	549.05	465.57	412.27	609.81	415.16	628.71	536.92	619.02	550.12	490.35	624.24	692.18	604.27	723.8	643.73	501.6	457.63	496.83	544.57	550.22	628.5	590.4
496004	691.38	754.65	709.7	536.85	437.28	450.8	561.41	550.25	460.33	403.83	598.92	417.61	635	526.51	608.68	561.71	482.32	630.76	674.13	604.76	709.11	617.18	497.17	485.92	488.99	540.63	561.86	622.19	588.61
497004	713.16	770.71	703.62	545.76	451.01	455.09	584.1	563.15	459.44	414.33	601.71	424.13	629.42	531.27	621.35	578.76	508.09	656.64	696.63	629.55	716.93	616.3	533.13	508.94	508.02	563.15	564.54	644.93	604.47
498004	694.24	765.36	684.57	544.64	451.39	459.89	587.59	541.52	441.89	403.84	586.34	415.98	610.36	525.48	624.17	557.66	502.34	655.27	684.38	636.97	671.36	609.77	523.29	496.3	501.85	555.89	545.63	619.44	570.48
499004	725.18	778.37	715.66	561.43	474.71	474.65	602.88	552.76	452.6	414.49	598.31	429.13	618.08	537.6	663.33	555.98	523.85	676.86	704.19	662.96	698	642.89	544.97	516.11	521.94	575.9	571.62	644.41	587.22
500004	731.13	760.3	701.96	549.32	463.47	463.82	592.14	551.9	441.51	408.42	592.69	420.82	615.6	543.9	651.37	534.51	513.98	657.16	696.75	632.54	704.99	634.61	521.06	508.02	517.99	563.37	564.76	644.17	572.81
501004	724.66	752.15	722.99	557.47	457.69	458.35	585	542.1	438.31	406.78	617.96	428.3	634.84	550.22	668.49	553.71	519.92	653.2	707.89	632.3	719.67	634.37	517.5	508.93	523.65	571.82	559.55	657.3	575.63
502004	705.9	755.15	711.99	557.3	448.66	444.29	567.27	541.35	427.04	399.19	615.63	414.92	645.64	533.64	652.78	553.3	503.73	642.85	706.4	618.58	701.52	649.65	530.79	486.73	524.45	557.26	544.45	647.75	559.27
503004	721.4	770.66	740.59	560.95	464.13	448.53	564.38	553.06	432.52	412.09	643.94	432.44	647.98	545.94	664.8	574.19	522.28	653.17	736.02	624.92	700.52	638.92	524.14	486.13	526.33	582.56	560.13	642.46	569.55
504004	740.66	782.42	740.36	548.54	471.53	449.44	569.54	557.07	439.45	425.28	655.88	428.84	655.39	558.66	667.59	567.5	534.85	688.62	739.18	636.12	722.52	635.36	520.91	487.54	526.47	602.41	594.56	640.1	605.68
505004	738.69	767.68	719.62	534.42	459.19	443.44	572.96	557.04	434.96	423	630.45	423.5	637.12	546.04	659.87	563.24	518.82	699.2	736.9	635.29	736.16	623.81	508.19	487.94	523.85	591.51	595.79	630.86	620.93
506004	732.74	742.79	704.2	514.42	462.39	443.88	584.73	565.63	429.56	428.66	639.53	419.04	637.05	557.93	655.9	564.99	510.92	677.98	722.97	638.38	719.08	619.16	502.14	506.24	536.79	580.45	577.94	651.14	630.28
507004	698.06	756.82	684.15	507.3	455.98	444.1	581.83	557.27	419.59	414.33	608.98	412.25	621.53	554.26	654.99	566.4	506.58	647.55	689.41	625.16	677.89	629.06	496.83	500.9	517.7	551.11	548.52	672.04	609
508004	700.16	751.87	705.42	543.43	484.86	454.73	580.4	563.81	423.54	416.57	608.53	420.15	619.65	578.85	665.7	564.76	508.17	643.83	704.17	634.47	684.05	640.21	492.24	502.87	519.19	559.62	571.21	679.59	613.12
509004	693.75	739.73	722.72	551.18	578.94	471.8	590.61	551.01	425.58	420.29	600.1	418.93	620.52	568.88	663.76	560.29	506.08	647.2	721.2	642.15	702.64	638.88	484.99	502.96	513.94	593.36	582.83	644.34	595.71
510004	691.37	768.99	763.81	544.96	643.51	510.67	610.95	535.33	433.15	432.65	604.37	424.55	628.76	546.34	665.45	578.56	511.62	643.78	739.05	637.23	718.4	640.64	493.11	493.52	524.69	621.8	571.69	624.46	573.64
511004	670.53	751.07	755.06	551.23	606.59	500.33	605.83	522.22	426.17	432.33	600.85	421.23	630.19	527.7	644.27	568.6	498.87	631.6	723.34	614.81	703.21	628.19	478.97	491.48	537.22	606.09	541.64	592.6	554.07
512004	682.29	751.27	736.14	551.62	569.22	492.66	597.13	545.69	423.88	428.92	607.1	439.2	625.09	522.18	633.37	560.36	494.04	641.23	722.97	648.56	690.13	629.85	497.98	501.36	556.46	593.28	525.94	603.14	546.01
513004	666.6	761.8	690.62	535.74	533.17	488.75	587.86	545.9	430	423.56	626.37	428.2	616.9	508.07	619.49	544.43	499.2	643.76	710.16	677.64	685.49	608.84	490.56	487.39	537.35	568.16	505.48	605.77	562.08
514004	681.99	775.33	690.22	552.64	505.92	475.95	572.84	555.28	433.86	419.62	633.79	426.64	620.16	511.88	629.1	556.66	503.49	655.83	707.27	680.83	711.48	620.44	492.06	490.56	533.18	557	504.01	633.01	589.35
515004	660.37	735.72	679.89	542.9	474.94	459.09	542.87	524.75	424.74	417.55	604.92	418.14	594.14	495.16	607.98	536.36	483.49	642.33	699.07	634.78	694.34	609.39	475.07	486.54	514.49	525.44	509.99	641.96	573.5
516004	668.03	736.65	735.42	548.05	473.41	460.76	543.86	525.24	431.33	427.29	589.68	418.51	614.82	496.11	614.89	548.3	491.29	644.13	695.78	616.17	695.67	613.77	477.48	484.82	510.54	533.06	539.14	644.61	588.27
517004	633.72	717.1	731.59	523.4	451.96	444.53	527.36	525.32	425.26	411.64	564.43	409.19	602.71	484.57	605.48	536.14	475.29	623.69	666.99	580.54	660.26	588.16	468.8	472.63	486.75	516.45	533.02	620.09	576.89
518004	628.04	748.12	708.47	502.16	441.37	439.1	545.24	516.78	428.17	414.39	549.89	403.31	604.79	491.19	610.85	524.33	470.7	614.07	669.89	568.76	637.28	585.55	465.26	461.84	477.56	536.63	539.32	606.32	562.95
519004	603.36	706.64	652.18	476.26	418.13	416.87	537.82	522.19	402.08	395.72	516.49	388.16	559.74	453.62	585.14	488.16	441.37	590.48	648.82	526.57	608.24	572.71	442.01	437.08	453.24	513.16	511.65	575.85	527.99
520004	606.84	698.21	639.89	475.06	412.64	415.62	538.31	510.24	407.02	391.24	507.45	386.43	563.26	458.66	575.26	484.66	437.66	588.14	662.48	534.4	627.85	578.49	448.16	441.43	442.44	522.3	511.44	571.16	523.38
521004	618.54	685.56	620.7	461.1	403.72	407.77	520.89	484.48	404.69	394.22	517.87	384.07	561.87	448.69	574.31	478.28	432.47	597.96	661.72	526.75	652.05	573.81	440.12	433.95	432.26	525.67	498.63	572.28	529.61
522004	597.28	682.04	612.7	454.74	392.12	401.45	513.74	465.74	396.52	387.15	504.47	380.17	555.61	436.33	564.09	465	418.03	597.45	634.57	524.24	650.66	556.4	426.68	426.46	421.09	516.2	478.42	564.76	517.94
523004	591.31	698.81	595.88	442.39	386.72	392.11	495.63	454.13	392.05	381.93	496.58	376.62	548.68	439	556.23	456.11	408.5	585.61	619.11	509.87	636.68	531.78	410.95	412.38	406.35	510.59	462.63	575.83	499.25
524004	564.33	681.37	579.07	421.46	375.59	382.32	474.19	440.4	381.78	368.76	478.82	374.67	535.66	412.58	540.99	442.32	389.74	568.74	612.28	492.93	604	498.41	404.4	392.67	391.21	489.02	440.64	563.09	491.8
525004	534.3	659.95	588.52	406.07	362.86	373.85	467.12	420.72	374.38	358.52	455.37	362.92	511.89	393.77	521.27	418.48	382.16	549.77	588.52	465.87	577.82	481.83	392.57	376.99	382.17	466.95	419.57	539.31	481.76
526004	518.87	620.46	594.08	388.33	353.81	357.78	448.42	397.15	363.24	344.94	438.57	355.75	487.4	375.72	500.97	392.21	367.86	529.94	581.74	440.62	548.11	452.24	369.43	358.73	362.33	434.94	396.26	509.54	454.08
527004	521.99	631.42	623.14	380.04	352.98	357.71	446.49	402.57	363.63	345.62	435.08	357.09	484.22	378.67	498.57	395.17	363.99	523.55	575.56	429.75	541.37	444.36	372.73	357.8	359.27	422.81	392.05	500.78	438.32
528004	500.01	603.16	607.21	366.09	344.59	350.21	430.52	382.94	356.18	338.23	420.46	351.44	462.56	367.09	478.75	375.56	360.97	502.71	562.49	411.06	513.76	422.91	358.82	349.06	346.52	401.84	374.52	477.2	421.98
529004	475.66	582.15	582.3	356.48	334.88	341.27	410.74	371.18	350.06	335.88	402.84	347.06	442.08	356.28	457.41	364.95	353.49	479.93	540.35	394.91	493.03	405.79	351.86	341.43	338	378.57	359.47	453.84	410.96
530004	476.01	579.32	555.27	349.13	334.02	344.02	407.72	369.98	351.8	332.47	397.6	350.93	436.31	355.8	448.56	357.57	352.66	469.38	529.49	383.73	477.93	398.07	348.74	341.32	336.66	374.89	357.01	444.57	401.26
531004	449.65	560.05	513.67	341.55	325.09	331.92	391.04	356.07	342.21	325.42	383.59	349.58	416.21	345.62	428.66	343.38	343.22	449.22	500.68	367.44	462.13	378.04	335.84	330.94	327.76	359.07	345.3	422.85	385.48
532004	438.59	560.14	485.49	336.28	324.61	333.2	384.52	355.79	346.63	326.51	377.22	345.08	413.52	340.61	417.95	342.86	340.28	439.99	497.36	365.58	455.77	370.84	334.72	331.56	330.06	356.44	341.93	411.37	386.56
533004	423.09	543.53	449.91	332.64	320.9	333.07	375.53	349.46	342.25	323.79	366.51	342.58	403.27	339.15	404.99	334.39	336.76	428.75	477.01	355.63	437.18	362.63	330.02	322.91	322.79	342.5	336.66	405.62	372.19
534004	405.27	513.67	438.17	320.42	312.53	320.74	360.56	337.28	332.53	316.25	353.75	343.36	378.48	325.1	380.44	324.98	327.91	406.43	460.04	341.37	414.44	344.67	322.21	316.68	319.17	331.58	319.81	387.01	357.32
535004	402.6	518.59	427.8	327.75	318.73	329.06	367	350.81	341.76	323.31	359.05	348.38	383.39	333	382.85	331.71	334.39	405.36	451.49	346.48	408.57	348.84	329.67	325.88	324.03	335.66	329.72	391.1	359.45
536004	393.96	496.77	410.07	328.67	320.27	329.89	362.57	340.67	342.14	324.14	356.64	350.08	379.14	337.45	376.14	329.72	336.49	396.2	434.69	347.17	393.33	343.74	326.74	323.88	321.62	332.68	328.59	379.68	353.44
537004	378.89	459.89	390.43	316.94	308.98	318.37	345.8	333.74	325.27	314.81	337.97	337.73	358.03	324.17	356.95	316.72	321.98	381.78	418.68	328.44	369.4	332.13	318.74	315.21	312.65	322.79	315.65	363.19	341.14
538004	377.91	448.69	391.21	325.41	314.23	325.24	348.82	335.74	331.16	319.55	345.27	345.01	359.39	325.38	354.46	322.92	331.07	377.58	406.37	331.91	367.05	330.16	320.19	320.06	314.28	323.31	319.92	360.96	346.03
539004	367	422.22	380.49	317	306.7	316.6	337.98	333.66	325.38	308.42	332.28	336.95	345.1	317.86	341.86	316.65	324.73	367.96	390.5	325.98	353.46	323.25	312.21	312.32	309.73	316.39	312.56	345.8	342.21
540004	360.72	407.66	373.43	313.11	306.58	314.97	336.65	327.94	325.99	311.88	330.02	330.69	339.04	316.27	338.15	316.65	324.52	358.4	382.31	323.49	344.4	321.68	314.56	307.8	307.12	312	309.09	340.12	331.19
541004	361.96	401.96	373.22	320.24	308.79	319.77	338.95	331.38	330.84	316.69	333.6	337.15	343.59	321.14	340.68	317.97	327.41	360.59	377.2	326.49	347.46	326.08	318.57	313.89	313.18	317.84	318.03	341.83	334.46
542004	358.16	396.72	370.93	314.09	311.89	318.28	335.6	331.62	323.45	313.69	329.43	336.39	339.95	321.07	331.85	314.84	324.98	351.64	367.43	324.58	344.94	322.48	317.94	317.44	313.74	316.31	312.5	337.31	327.16
543004	362.16	387.88	371.44	318.83	312.98	319.65	339.6	334.7	329.89	319.02	331.81	343.11	338.87	323.62	335.4	320.28	330.49	355.09	369.61	329.75	342.57	324.27	320.42	317.58	318.76	320.67	317.64	338.05	326.35
544004	349.98	374.49	360.01	314.48	309.2	318.05	333.04	327.5	325.25	312.76	327.85	335.13	336.06	314	330.2	314.75	323.49	346.19	354.98	323.24	333.04	317.02	313.68	313.9	311.58	313.96	310.4	328.45	328.23
545004	348.25	365.59	362.95	311.12	304.42	314.18	327.22	322.43	319.9	309.81	323.04	337.82	331.25	318.25	328.75	309.87	320.79	341.69	353.48	322.13	331.41	317.18	312.98	308.42	308.86	311.34	310.28	325.69	323.43
546004	354.53	368.79	368.17	314.88	313.24	325.21	339.26	333.05	326.88	318.94	333.58	346.65	337.89	322.76	334.42	318.17	329.74	346.06	352.79	327.71	336.48	324.53	319.81	316.65	317.16	317.84	319.78	330.13	332.79
547004	353.78	358.57	359.96	314.36	311.16	321.03	335.85	333.86	330.68	317.98	331.5	342.47	337.44	320.29	332.86	319.97	327.51	342.65	350.05	324.26	332.65	321.72	320.48	316.94	318.23	323.15	318.08	328.36	327.92
548004	344.41	342.14	359.51	307.49	303.53	314.12	324.16	325.43	319.85	308.12	320.92	339.99	325.76	312.83	318.73	311.37	321.74	332.78	333.62	317.01	321.1	313.56	309.95	308.01	305.33	310.75	309.74	316.76	319.58
549004	345.29	352.02	360.77	313.86	308.53	325.16	330.39	329.55	324.3	314.02	327.01	338.45	332.42	321.92	324.15	316.36	326.64	335.11	338.87	323.88	330.01	317.97	314.68	314.28	311.82	317.16	314.61	321.43	319.22
550004	345.85	339.35	350.51	311.51	308.26	316.58	327.39	329.95	323.99	309.95	325.45	337.31	329.43	318.26	322.12	317.12	325.38	332.28	335.41	321.05	325.39	313.68	312.09	312.28	311.76	315.77	309.96	317.16	321.73
551004	344.75	337.78	355.26	314.28	309	316.5	327.64	327.68	322.32	310.52	322.73	338.22	328.12	310.18	324.02	315.06	321.78	330.77	332.26	318.84	323.93	314.39	313.3	311.15	308.44	313.92	310.47	317.25	319.74
552004	344.2	336.69	359.2	315.44	311.74	316.91	327.54	331.65	326.36	310.93	326.81	344.27	330.02	315.56	324.71	316.37	325.94	330.1	336.24	322.02	327.12	314.99	312.55	311.46	309.05	317.92	314.35	319.04	325.59
553004	346.85	339.28	364.36	311.07	307.49	315.72	325.48	326.73	324.22	312.25	322.78	342.57	329.73	317.36	322.87	314.32	324.03	329.27	330.28	320.13	323.09	316.12	311.38	315.21	311.98	316.98	312.14	315.95	310.98
554004	332.3	326.19	351.52	306.99	298.42	307.34	317.58	318.64	313.28	301.8	311.41	329.16	318.66	306.7	309.55	305.89	315.78	318.6	320.17	313	313.1	306.59	302.68	304.27	300.42	308.35	303.24	304.73	313.08
555004	346.86	334.47	358.57	313.32	310.07	317.44	329.19	328.05	328.7	314.34	324.94	343.49	329.52	315.12	324.57	314.64	327.34	332.03	335.4	325.67	327.53	317.8	316.8	315.99	312.85	317.98	314.64	316.94	320.9
556004	341.19	324.54	350.02	311.79	305.75	312.98	323.17	325.06	320.58	311.54	318	335.61	327.88	311.83	316.57	309.54	321.04	325.2	325.77	316.48	318.03	311.18	308.6	310.33	305.08	310.2	307.72	309.32	312.33
557004	342.26	321.87	347.79	309.8	302.74	311.68	322.73	321.6	322.98	311.65	318.77	338.83	327.81	315.6	316.88	309.38	317.97	326.11	325.63	317.39	319.05	313.84	309.89	306.21	306.61	313.11	307.44	311.11	315.69
558004	342.06	326.14	359.13	315.01	308.54	319.55	326.25	326.12	325.32	311.98	322.42	335.26	324.94	314.37	321.74	311.76	325.46	327.49	325.23	319.81	325.43	313.4	314.56	311.72	308.85	317.34	311.39	312.64	311.29
559004	342.28	331.68	351.36	316.37	309.48	316.56	323.79	330.72	329	312.82	321.73	336.76	325.35	315	319.28	311.57	326.26	327.81	327.81	321.07	325.06	314.41	314.7	312.49	310.01	315.86	313.95	313.02	321.37
560004	340.68	326.53	349.13	308.98	302.51	313.24	320.12	326.09	318.84	307.3	315.72	339.78	325.4	313.45	315	303.88	319	322.46	319.13	317.19	320.54	308.85	309.1	304.79	304.55	308.39	308.56	304.57	309.61
561004	337.8	324.4	350.26	312.8	302.92	313.15	321.45	325.25	321.19	309.8	317.56	332.87	321.49	314.56	315.31	310.27	320.84	321.89	323.06	315.6	318.06	311.25	309.03	306.43	305.09	307.1	308.29	307.55	313.54
562004	341.59	329.28	348.57	310.87	304.22	315.88	320.68	323.55	323.96	310.66	319.64	339.28	323.81	309.34	313.04	309.79	321.88	324.02	320.71	314.47	318.7	312.28	306.33	307.97	304.66	311.46	305.95	307.03	312.98
563004	342.17	328.97	354.07	314.55	308.13	315.83	324.19	331.19	325.36	314.62	323.12	346.33	329.68	314.45	320.41	312.59	331.8	328.56	326.18	321.41	325.51	316.98	314.27	312.42	310.6	315.65	310.04	308.82	317.76
564004	335.46	324.11	354.46	311.22	305.24	315.34	322.41	329.68	328.04	315.49	322.76	332.26	323.99	317.3	322.27	311.3	333.76	327.98	324.26	319.5	324.73	316.15	311.91	313.06	309.66	314.53	310.17	311.67	315.56
565004	338.36	321.65	353.92	307.58	300.32	307.94	319.54	325.8	320.6	305.59	313.92	333.35	321.24	308.36	314.07	306.56	326.73	320.7	314.66	316.05	316.98	308.42	308.17	302.96	301.88	304.3	306.77	303.11	305.15
566004	342.66	323.75	352.23	313.55	305.31	316.12	321.88	323.39	327.34	311.56	318.83	339.45	327.38	312.85	321.66	311.14	332.11	324.69	323.87	321.97	323.04	313.5	307.44	311.97	307.58	313.78	309.85	308.25	313.41
567004	337.39	319.16	350.68	310.59	302.33	310.45	317.62	326.03	322.7	308.01	315.59	334.54	322.65	308.77	317.09	306.85	333.08	323.3	317.1	315.56	321.75	309.31	307.57	311.41	305.36	308.89	308.06	305.26	312.92
568004	346.3	334.21	359.53	316.91	312.09	321.08	331.54	329.96	331.41	320.35	328.9	340.66	333.33	319.03	325.87	317.66	344.74	332.75	331.98	325.39	326.01	320.87	317.21	320.3	314.2	322.1	320.47	317.01	321.87
569004	340.25	317.53	355.17	309.62	305.61	314.49	322.48	325.38	325.26	310.04	318.67	338.55	327.98	313.09	321.44	311.96	335.3	326.09	323.81	319.65	322.39	314.94	313.71	311.31	308.13	312.78	310.91	309.45	316.07
570004	346.9	329.2	350.8	313.44	306.08	315.27	323.16	325.7	323.37	314.12	323.72	340.72	326.57	316.79	321.47	311.42	337.76	326.26	324.61	320.63	322.97	313.53	309.16	312.63	309.48	314.28	309.84	308.54	315.83
571004	348.39	327.75	363.67	318.44	311.1	320.33	328.96	335.65	330.53	320.24	326.96	343.15	329.35	317.8	326.23	315.18	343.31	329.23	332.22	326.99	329.23	318.46	318.76	320.19	314.36	320.02	316.36	314.75	316.96
572004	339.1	317.25	346.48	313.54	305.82	312.07	320.86	322.77	324.02	310.67	318.1	335.84	322.34	312.02	318.94	309.75	337.46	325.28	322.14	318.73	322.71	312.79	309.32	310.86	307.7	310.38	307.21	309.08	309.86
573004	337.8	316.77	353.7	304.79	301.82	310.39	317.92	321.53	320.18	310.35	316.31	334.63	321.31	310.78	315.61	307.9	333.61	323.03	320.06	319.69	320.3	311.68	310.17	309.27	306.63	310.2	306.39	305.92	314.14
574004	341.71	320.96	356.31	310.26	305.66	314.88	323.52	327.88	324.59	312.95	317.59	343.03	324.38	312.36	320.92	315.2	334.43	325.07	322.71	320.1	322.67	314.31	313.22	314.32	308.65	312.31	308.21	310.51	313.49
575004	334.94	320.21	358.33	307.65	301.76	310.44	319.39	319.14	319.32	307.32	313.01	330.85	318.25	311.03	309.78	306.15	331.44	322.26	317.54	316.53	316.78	309.13	306.48	307.7	305.29	306.85	304.52	303.18	317.59
576004	339.11	325.16	361.45	315.53	307.07	315.16	321.02	327.36	323.77	313.09	319.9	341.37	323.2	318.56	321.94	311.38	333.64	325.23	323.65	320.75	324.63	313.28	313.29	314.06	307.96	314.85	308.3	310	313.72
577004	347.95	322.73	363.51	316.68	309.5	315.52	326.46	329.72	330.54	314.91	321.68	342.07	329.91	320.81	324.77	314.39	337.78	328.6	325.95	324.78	326.76	316.6	314.41	316.75	312.9	318.79	314.78	311.88	320.54
578004	340.33	319.61	351.8	310.45	306.24	314.55	321.88	326.66	327.03	314.77	318.22	339.43	322.47	313.01	321.09	313.66	335.51	325.93	323.11	316.91	321.63	312.29	309.88	312.11	308.67	312.25	311.23	308.32	318.32
579004	349.71	330.65	365.1	313.96	313.15	321.28	329.28	333.05	330.61	318.97	327.8	349.72	327.81	325.46	324.4	317.88	338.71	334.36	330.05	330.37	327.5	318.42	320.1	318.83	315.54	317.83	316.55	315.18	321.82
580004	347.26	325.76	362.48	314.02	307.49	313.7	326.84	327.83	331.06	316.28	321.68	339.74	324.97	319.58	325.1	312.93	335.97	328.11	325.83	322.61	323.56	318.09	317.01	313.72	311.26	315.84	311.71	312.59	318.41
581004	349.2	334.99	364.79	316.44	312.83	319.08	326.02	336.73	330.67	319	326.05	345.55	331.57	322.79	324.45	318.64	338.98	334.07	330.9	324.04	328.46	319.99	314.91	315.4	314.64	317.57	314.42	314.57	323.15
582004	340.48	321.76	350.39	313.19	306.03	314.05	320.26	320.52	323.19	310.13	318.06	335.33	320.34	317.74	313.49	309.98	332.03	322.66	321.52	316.64	317.14	309.63	307.63	307.2	306.18	309.45	308.13	306.28	312.01
583004	339.45	321.38	356.1	311.26	307.28	315.21	320.21	325.78	322.08	313.21	321.88	338.27	326.75	318.32	317.1	312.02	332.56	325.87	326.14	317.66	319.26	313.23	312.47	312.28	305.91	314.29	309.89	307.56	320.55
584004	338.43	322.06	354.36	314.35	308.33	314.65	323.9	328.21	326.06	316.25	321.14	337.22	325.91	318.28	315.89	314.9	332.19	326.75	323	320.82	322.08	315.46	310.99	309.44	310.71	314.7	309.16	309.66	320.27
585004	339.7	322.49	348	317.02	306.17	315.36	320.14	328.4	320.71	311.86	316.87	340.44	322.62	314.52	315	311.32	330.58	324.07	320.38	320.16	316.82	314.9	311.26	308.81	305.4	310.91	310.26	306.96	313.5
586004	342.77	316.72	357.07	313.66	308.96	315.28	323.29	326.68	322.57	317.27	321.89	343.07	327.22	318.98	318.56	312.34	329.1	328.64	324.06	324.87	319.73	314.96	313.8	316.56	311.97	315.77	310.81	310.94	318.42
587004	343.17	320.61	356.51	308.91	304.55	310.13	320.25	320.6	320.82	312.76	315.2	339.06	317.23	313.84	311.6	309.07	325.93	325.79	319.85	316.92	317.97	309.22	305.91	307.53	306.29	312.77	305.9	302.71	311.11
588004	335.82	321.19	343.71	305.07	302.13	312.13	317.69	320.7	319.92	309.6	312.26	336.48	319.85	312.02	315.12	308.57	321.39	323.79	314.28	315.24	313.66	308	309.45	308.54	303.2	308.08	301.92	303.36	314.21
589004	344.6	318.94	354.02	312.09	306.42	313.94	321.74	327.2	326.35	313.82	318.24	341.91	325	313.48	319.8	312.82	327.64	327.9	318.61	321.93	322.35	313.42	312.07	310.25	308.21	312.7	306.86	309.16	316.7
590004	340.73	316.58	356.29	306.67	301.33	307.49	319.33	316.96	323.19	312.22	315.21	337.17	317.87	309.41	319.17	310.65	324.28	324.15	320.73	315.07	314.82	308.9	307.88	307.58	306.61	308.98	303.79	304.3	308.15
591004	338.15	316.4	349.18	305.21	299.71	308.36	317.13	319.47	314.89	308.33	310.82	336.51	318.91	309.77	309.4	304.52	320.65	320.16	317.64	316.86	312.9	307.12	306.35	305.52	300.37	305.6	303.53	300.5	312.9
592004	342.46	315.77	353.35	308.91	302.82	312.08	319.06	323.05	321.14	309.75	316.35	341.73	320.35	311.3	314.55	308.85	321.65	322.91	315.79	317.23	315.71	307.87	308.89	309.1	303.34	311.7	306	304.57	311.13
593004	340.47	318.05	354.3	310.27	306.56	313.09	320.86	323.56	323.53	314.39	317.86	339.07	324.47	316.03	317.18	312.07	328.26	325.89	322.94	320.77	320.7	313.01	311.8	309.64	308.7	313.5	308.9	307.45	311.78
594004	346.11	320.81	353.48	312.65	306.97	316.17	324.45	327.85	328.6	314.48	322.56	344.43	326.34	318.52	321.66	313.32	332.45	327.7	324.53	323.59	323.29	314.36	311.27	314.39	305.99	314.82	308.3	308.49	317.63
595004	343.87	320.81	357.74	312.2	307.21	312.02	321.57	326.5	324.29	314.88	318.74	338.17	322.93	315.55	318.75	314.27	330.17	326.28	322.11	319.01	321.93	310.61	310.93	310.76	308.39	313.14	307.6	307.97	313.23
596004	336.7	318.32	354.32	312.09	305.34	314.04	322.44	326.27	320.32	309.66	318.87	341.9	320.98	310.25	318.8	310.73	327.03	325.06	322.34	317.16	321.28	310.65	311.67	306.38	307.47	309.23	308.47	306.59	314.94
597004	347	321.49	361.54	310.82	307.07	318.88	327.65	329.51	324.62	317.3	321.47	341.71	327.75	318.71	320.27	313.92	328.59	331.25	324.2	324.03	323.07	315.28	313.23	313.66	312.08	314.84	315.01	313.36	323.56
598004	346.16	321.9	361.63	311.12	309.95	316.2	326.06	331.2	328.94	317.25	325.23	340.15	326.75	319.04	318.68	315.66	331.24	332.32	325.72	320.25	324.95	318.26	315.06	316.57	312.24	317.48	311.06	312.47	318.99
599004	340.66	317.94	359.57	311.58	305.65	310.99	320.25	319.76	325.47	312.38	320.32	340.68	321.01	310.92	316.8	313.93	328.47	330.11	320.27	317.99	317	311.94	311.16	308.82	307.11	311.74	308.57	302.53	314.08
600004	340.63	322.61	356.12	310.32	302.17	313.8	319.64	324.07	320.48	311.5	317.76	340.46	319.67	308.52	316.36	312.5	325.79	327.84	318.69	318.36	316.45	312.01	307.99	308.96	307.05	313.91	306.92	306.37	312.26
601004	335.57	314.2	351.59	305.74	299.34	307.21	313.51	322.62	315.86	307.47	314.94	332.89	316.34	308.93	306.58	306.05	320.12	323.05	316.84	312.08	313.82	308	304.74	306.05	301.29	308.43	301.65	300.92	310
602004	343.22	325.82	358.27	312.93	307.85	316.44	323.21	327.16	324.58	315.23	323.24	345.93	324.1	319.07	320.12	313.05	330.18	328.96	324.69	322.01	319.67	314.82	312.14	311.58	310.35	313.78	311.83	308.43	317.21
603004	337.84	318.38	353.32	308.63	303.71	310.64	324.4	325.6	321.44	308.39	316.72	343.78	320.71	310.24	315.32	311.64	324	324.57	317	315.23	315.58	312.01	307.4	311.35	305.67	313	308.82	301.17	315.34
604004	340.68	323.36	357.41	312.98	308.03	316.11	324.13	329.68	329.17	316.45	322.13	344.39	327.23	315.32	322.41	314.61	329.13	328.07	322.78	317.47	322.46	315.06	316.03	310.82	308.77	315.79	310.76	307.55	318.89
605004	349.56	326.03	359.8	313.76	311.05	318.23	328.47	325.33	331.75	318.63	325.23	351.43	327.06	319.37	320.87	315.25	331.58	332.89	327.15	321.84	323.24	317.65	314.32	317.26	313.73	318.22	315.29	311.67	320.81
606004	342.67	322.8	354.04	308.29	303.36	311.75	321.64	326.94	324.5	308.26	317.08	344.86	322.41	314.78	312.48	309.48	323.91	324.67	318.17	319.04	318.09	311.72	305.88	308.35	305.99	311.98	306.15	303.24	313.56
607004	342.04	320.29	357.97	309.64	308.03	313.89	322.24	327.59	326.22	313.09	321.78	341.71	324.43	315.57	316.62	309.67	328.85	327.49	324.37	319.65	320.28	314.5	313.13	311.75	311.85	314.34	313.01	309.84	313.55
608004	344.41	319.59	362.94	313.04	307.66	313.36	324.43	323.73	324.43	312.7	317.7	344.12	323.52	312.98	315.89	309.02	328.35	326.14	321.06	319.23	320.83	313.03	310.44	311.73	308.67	313.86	308.66	305.37	320.1
609004	344.26	323.54	355.7	312.01	309.85	318.25	327.23	328.45	325.64	317.23	321.27	350.11	328.48	319.06	318.11	310.66	330.62	332.07	327.02	321.22	324.76	317.27	315.26	315.77	311.86	313.4	311.99	308.33	319.19
610004	342.75	322.14	357.38	310.01	306.11	314.53	323.03	330.47	328.43	312.91	321.26	347.56	325.26	313.61	318.56	310.85	332.87	328.15	321.83	321.81	320.72	315.34	315.31	312.85	309.83	314.62	311.53	309.55	318.5
611004	341.17	321.38	369.81	314.6	305.65	309.76	320.06	323.98	327.24	314.62	319.89	343.52	322.69	317.25	316.7	311.65	329.21	328.64	322.93	319.58	321.39	314.51	314.17	310.36	310.49	313.53	308.4	310.31	320.12
612004	344.36	319.84	362.37	313.76	308.48	318.54	324.18	326.87	326.57	313.34	321.14	347.18	326.07	316.49	320.8	312.67	330.84	327.78	320.04	323.77	323.79	316.52	315.06	313.91	310.59	314.72	311.48	308.04	325.06
613004	338.67	317.02	352.64	304.81	304.58	311.72	320.13	324.29	320.71	312.05	318.14	337.44	319.76	311.83	315.74	306.53	321.9	323.82	318.46	316.59	320.22	309.01	307.68	307.49	304.24	308.85	305.12	304.99	321.14
614004	339.46	319.01	361.63	311.5	304.75	311.08	321.3	324.22	323.28	315.63	319.1	341.92	321.86	317.16	316.84	309.18	326.19	325.03	321.81	315.97	318.48	309.55	305.4	310.82	305.39	310.94	306.12	307.53	319.95
615004	344.39	323.69	361.88	305.56	302.64	312.22	319.36	323.9	321.75	313.15	318.76	341.43	317.66	315.44	314.07	306.62	325.67	324.22	318.59	316.68	316.9	309.95	308.45	310.13	307.6	311.85	307.24	304.15	308.66
616004	345.39	321.21	355.27	316.02	311.23	319.05	330.79	333.77	333.66	320.64	324.54	344.69	327.46	321.59	323.75	316.48	330.87	329.62	325.6	324.26	325.61	317.23	316.8	315.24	311.9	315.7	313.88	312.03	327.84
617004	343.1	316.74	357.88	309.18	306.55	313.03	325.3	323.88	326.27	316.93	319.47	342.64	325.43	316.28	319.57	311.12	326.89	325.08	320.65	319.67	318.27	311.13	311.34	312.19	305.12	311.97	308.03	307.21	314.86
618004	338.06	318.92	350.98	312.23	305.77	318.06	322.59	327.46	323.87	315.43	321.31	340.55	324.75	317.74	312.86	311.9	327.09	324.51	319.32	321.38	321.76	312.57	309.84	312.71	307.85	312.43	308.41	306.68	314.99
619004	337.96	318.05	350.11	310.08	306.36	312.56	323.13	326.38	322.38	309.15	316.85	337.85	320.67	314.21	311.98	310.55	328.04	326.36	317.22	315.38	317.55	312.55	308.94	308.04	305.04	313.03	308.03	305.99	316.72
620004	342.25	316.34	361.42	310.68	306.18	318.13	325.71	326.08	326.54	314.43	320.65	346.66	323.68	317.39	318.59	312.6	332.7	328.59	322.56	319.91	322.39	315.44	310.53	313.71	311.43	315.46	309.37	310	318.63
621004	344.66	324.43	353.44	316.71	312.79	322.01	335.38	330.38	332.94	322.17	326.24	349.3	332.55	324.04	325.97	321.22	334.69	332.13	324.65	322.91	326.39	319.98	318.81	316.48	314.61	316.8	315.51	315.15	319.92
622004	346.7	331.51	363.47	317.38	309.87	319.05	331.93	331.69	330.65	321.88	325.26	347.15	328.6	321.1	321.82	314.16	335.73	333.46	327.51	324.29	320.08	318.19	315.97	319.88	313.03	320.73	310.79	311.82	320.22
623004	341.92	316.79	355.21	311.09	306.69	314.64	324.87	325.03	324.72	313.33	320.28	345.46	322.49	317.68	318.5	312.15	326.95	325.44	316.52	318.4	318.71	312.78	310.39	312.8	309.07	311.23	309.15	309.44	313.03
624004	339.08	317.03	355.4	305.4	304.14	313.92	323.74	324.86	321.47	312.58	318.27	339.94	319.41	317.79	315.97	308.83	327.38	325.19	319.62	315.3	316.63	312.64	308.33	309.56	306.7	309.19	306.37	308.26	309.76
625004	342.28	323.5	358.94	307.35	303.44	312.19	322.66	321.87	321.07	312.88	315.68	342.09	315.24	311.66	311.4	308.39	326.37	323.14	313.49	319.11	320.48	311.86	308.24	310.07	305.79	311.44	309.58	302.48	320.56
626004	337.79	319.26	360.51	314.18	305.99	312.9	325.06	326.27	322.85	314.44	320.52	343.16	321.62	313.38	318.69	310.19	330.1	326.25	323.79	319.53	320.35	312.81	315.38	310.41	309.83	315.56	308.28	307.88	312.52
627004	331.82	311.35	341.03	304.19	298.03	309.78	317.61	316.04	313.28	303.23	308.64	328.08	307.35	303.08	302.62	304.97	317.42	319.09	309.99	310.93	309.16	302.71	300.71	302.87	300.61	304.05	300.18	295.74	305.56
628004	335.45	315.96	347.97	308.21	302.42	314.48	323.18	322.55	321.43	310.64	316.34	338.5	321.89	316.25	312	309.36	323.98	325.65	319.07	312.78	315.61	310.07	308.29	309.78	305.82	309.21	307.54	304.05	318.8
629004	340.94	315.05	346.31	308.06	302.58	314.13	324.9	320.33	323.66	309.54	316.04	335.81	314.57	316.49	312.61	309.35	323.58	322.59	317.15	313.23	311.63	309.46	305.37	309.33	305.11	307.96	306.96	303.15	314.63
630004	340.01	315.72	346.31	311.83	307.85	316.8	327.66	327.26	323.34	315.9	321.69	340.43	326.56	317.7	318.9	313.07	327.81	328.14	324.51	318.86	320.88	314.34	313.97	313.69	311.04	315.12	313.52	308.46	312.75
631004	342.03	316.41	356.67	309.83	305.4	315.33	322.47	324.13	325.2	310.86	318.64	340.44	322.03	313.23	318.78	310.14	324.78	327.69	320.05	317.23	316.77	311.94	308.81	314.02	306.27	310.61	305.58	306.76	315.67
632004	346.81	327.86	357.92	314.22	310.35	320.59	328.25	329.64	329.65	319.97	325.19	344.04	327.91	323.21	322.62	317.66	333.55	334.18	329.13	320.7	323.66	317.23	313.46	316.38	312.81	319.41	312.65	309.97	320.54
633004	348.67	321.84	351.02	318.33	310.56	318.22	328.99	329.27	329.37	319.61	323.23	350.24	326.61	322.05	318.32	315.8	331.48	331.34	321.89	321.25	324.44	316.12	315.55	316.29	312.91	316.67	309.8	310.18	320.2
634004	344.38	317.4	352.53	312.17	307.4	313.03	325.41	326.98	327.06	312.29	320.3	340.26	321.36	315.28	315.5	312.93	329.83	331.36	323.62	315.85	322.42	315.54	312.3	311.77	308.32	311.11	309.16	310.38	316.18
635004	338.61	319.13	353.22	313.26	308.96	316.93	327.72	324.81	328.25	316.19	318.92	346.56	323.45	315.67	320.1	312.35	327.06	332.81	322.31	319.47	321.16	316.63	309.13	315.66	308.78	314.74	312.68	306.05	319.61
636004	349.75	324.5	363.09	317.91	311.12	322.31	330.85	332.37	332.97	318.25	323.33	343.47	326.27	322.37	327.24	316.77	333	335.09	326.42	323.24	325.67	317.46	315.29	316.08	313.49	317.83	314.01	312.46	320.81
637004	350.7	322.94	354.62	311.1	306.29	314.69	326.28	329.99	328.62	312.28	319.08	346.69	323.81	320.59	321.57	313.67	331.06	332.39	320.99	322.9	321.16	312.55	312.64	315.23	308.96	311.71	311.24	307.2	322.23
638004	341.49	320.17	361.88	307.91	305.42	311.97	323.07	324.08	327.45	312.73	316.68	339.81	318.35	315.04	319.66	312.21	328.78	326.38	318.55	320.35	322.34	311.48	311.9	310.25	309.62	313.9	308.56	307.66	323.7
639004	350.17	317.99	365.51	314.75	309.76	319.18	330.57	329.48	330.54	319.71	325.09	349.63	328.06	322.08	326.44	316.61	334.85	333.66	328.37	324.07	324.27	317.11	318.91	317.56	315.44	315.65	315.05	313.59	328.12
640004	339.03	316.3	359.8	309.37	308.2	312.34	327.27	328.66	329.08	317.66	319.02	341.83	327.25	320.16	323.21	313.15	331.88	329.61	319.7	320.64	323.97	312.88	307.52	312.2	311.81	313.76	309.94	308.5	315.91
641004	337.2	315.55	352.13	309.02	303.58	312.48	318.08	322.93	321.49	309.35	316.42	338.52	319.01	311	312.42	308.41	322.84	324.06	316.56	314.05	316.08	308.51	304.59	308.08	304.63	308.16	303.79	302.98	313.39
642004	337.7	320.3	356.61	306.14	305.03	314.11	324.1	325.25	323.68	311.57	319.42	340.07	322.55	314.86	315.06	310.39	324.81	329.09	319.95	314.2	317.82	311.1	310.72	309.42	307.15	311.14	305.61	307.1	312.73
643004	342.5	319.22	355.43	309.72	306.86	314.41	326.64	323.36	326.06	312.12	319.35	342.76	324.1	315.11	317.16	312.72	332.18	329.45	319.49	319.77	319.3	313.1	310.92	313.81	311.21	313.76	307.51	308.18	317.02
644004	347.31	327.84	356.24	316.59	312.41	319.02	330.85	329.36	338.7	325.89	325.23	350.57	334.99	323.84	327.32	320.47	341.06	336.2	326.03	326.19	329.07	320.12	317.08	317.87	316.7	321.71	315.48	315.48	324.74
645004	337.54	314.68	349.19	310.99	305.53	312.56	322.1	322.82	323.83	312.94	315.93	342.27	322.24	314.83	315.61	309.58	324.66	330.22	319.17	317.48	317.92	309.93	309.62	309.23	309.47	310.57	305.2	303.48	320.96
646004	342.24	319.53	356.8	309.46	309.39	319.49	326.2	327.05	329.48	321.29	319.72	344.47	325.59	317.86	320.93	310.52	332.09	330.68	318.56	318.88	324.37	313.77	315.02	315.44	311.79	316.39	312.09	309.97	322.79
647004	342.05	321.13	370.48	310.01	305.56	311.28	322.45	322.84	324.09	312.21	316.37	344.61	320.3	317.81	317.48	310.6	324.4	327.6	317.47	317.15	317.18	309.21	303.69	314.07	308.83	309.67	307.34	307.22	321.16
648004	335.96	325.02	359.54	308.93	304.77	312.22	323.17	326.01	321.49	312.06	316.12	345.07	320.92	313.73	314.62	308.52	327.56	328.4	317.69	317.42	315.81	308.61	307.93	310.71	306.56	310.9	306.84	305.75	317.85
649004	333.88	314.6	355.05	308.88	303.84	312.51	322.89	325.69	324.34	308.67	315.09	341.39	317.6	314.46	313.51	307.32	326.05	325.33	316.95	314.61	315.75	307.01	302.79	310.12	305.52	311.82	303.82	303.2	310.3
650004	340.79	326.31	362.12	312.73	309.43	316.6	327.92	328.66	330.04	317.51	317.8	351.2	330.14	322.5	322.09	316.38	332.17	334.14	325.69	323.51	324.39	317.63	313.77	318.52	315.2	315.86	313.29	312.73	321.12
651004	339.99	320.8	353.83	311.39	308.19	315.69	323.69	325.29	325.29	315.96	318.97	347.23	323.64	316.44	314.2	313.15	330.5	330.3	321.75	318.65	320.54	310.11	308.48	312.64	311.39	314.84	307.86	306.84	312.4
652004	335.85	317.03	350	307.42	307.02	310.41	323.38	328.8	322.38	315.46	315.9	340.96	321.71	314.72	317.52	311.53	323.98	328.05	322.07	315.51	317.68	310.78	310.89	314.06	306.87	310.59	307.28	307.25	317.64
653004	341.48	325.22	351.26	305.64	304.43	312.72	323	321.89	323.39	313.14	313.26	340.77	322.11	316.95	315	309.92	328.05	327.92	316.65	320.46	317.4	311.14	308.79	313.58	305.26	309.94	309.2	304.79	309.81
654004	340.06	317.61	351.26	309.47	306.33	318.18	325.85	325.11	326.78	315.28	317.66	346.21	321.14	318.22	317.16	313.49	330.38	331.94	318.68	322.05	320.58	312.99	312.46	312.37	310.77	316.63	310.89	308.91	313.44
655004	347.17	326.19	362.43	318.69	314.98	322.57	330.74	334.47	331.94	321.81	324.51	349.58	333.61	323.55	324.95	318.32	341.5	338.23	326.16	327.86	326.66	319.74	320.02	322.29	316.54	321.89	317.09	314.98	328.5
656004	341.58	322.37	365.03	318.42	311.42	320.52	331.13	331.5	331.8	320.76	324.35	353.2	329.73	320.66	323.76	317.15	337.39	336.41	321.32	324.51	324.45	318.74	323.41	318.03	315.15	320.92	314.67	314.3	328.09
657004	341.07	320.97	353.88	311.78	309.97	314.98	328.73	327.93	327.97	318.08	319.67	348.27	329.15	318.73	324.79	311.8	330.22	331.59	321.58	323.86	325.12	315.05	317.19	315.5	313.22	319.94	314.04	309.43	324.19
658004	343.48	321.3	350.55	310.05	310.81	318.63	329.25	327.37	330.48	317.94	322.8	344.6	328.13	321.27	320.42	315.45	332.7	335.86	322.26	321.05	320.72	313.78	315.84	314.69	311.11	317.29	311.81	309.27	317.13
659004	344.98	322.18	355.85	309.15	309.71	317.34	326.72	327.27	330.4	315.72	321.56	347.35	325.99	315.43	320.74	319.22	333.48	337.95	325.23	323.65	321.03	316.24	318.9	318.29	313.13	317.4	314.36	312.99	319.45
660004	345.03	320.47	356.31	315.6	308.69	314.65	322.6	331.48	325.49	313.65	320.52	350.94	324.49	318.55	319.05	312.2	328.45	332.64	319.1	321.54	322.21	316.12	314.37	313.77	308.38	317.75	312.4	308.15	321.41
661004	340.77	325.85	361.27	315.44	313.13	315.76	327.14	336.51	330.22	315.15	322.05	347.97	324.69	315.91	319.68	315.92	333.78	335.95	325.69	320.78	330.82	320.56	317.7	313.69	314.98	318.67	313.99	309.75	323.03
662004	367.96	360.08	346.85	315.62	313.17	320	327.5	345.56	329.18	317.27	326.49	350.56	338.11	314.78	321.22	322.52	334.91	342.84	336.71	325.41	335.54	342.33	319.92	316.84	314.38	320.81	311.93	310.83	327.54
663004	424.85	1145.67	367.62	320.91	328.48	343.57	351.46	709.03	339.71	324.03	344.55	358.32	360.49	331.69	333.31	350.84	354.18	365.29	386.69	340.78	390.96	866.94	365.78	331.4	325.84	333.96	316.28	318.46	335.71
664004	660.71	1131.87	371.78	341.67	446.16	355.56	361.77	789.91	347.3	325.82	438.62	366.37	968.82	336.49	376.17	741.49	394.86	488.33	1004.68	392.62	1006.28	976.44	383.44	354.63	336.15	347	322.13	319.12	333.61
665004	1043.95	1063.97	369.18	362.64	548.46	369.1	512.6	774.12	357.1	325.26	1156.75	369.82	1032.08	351.5	607.56	873.78	557.91	1037.61	1004.59	948.82	1038.24	957.92	398.6	431.5	384.66	770.1	335.78	327.83	355.69
666004	1196.27	1042.29	381.74	384.04	547.57	398.44	816.05	784	399.52	349.97	1149.11	398.65	1013.25	441.55	1162.59	888.96	1056.11	1003.55	1000.17	997.72	1027.04	986.97	665.11	678	663.18	977.95	370.41	376.08	637.99
667004	1208.7	1015.2	398.67	432.28	544.73	511.52	873.95	782.83	476.88	380.42	1086.09	572.16	960.39	984.28	1103.61	822.85	1075.06	937.34	967.14	970.1	970.81	936.81	861	797.21	954.29	946.01	397.06	922.52	1067.84
668004	1192.67	990.42	532.95	928.31	570.7	597.4	807.77	767.39	752.49	652.04	963.2	767.67	879.91	933.1	970.53	744.02	980.78	851.59	915.89	902.61	876.6	845.89	789.13	766.92	866.38	849.1	642.07	999.18	1010.69
669004	1177.02	1029.39	1120.88	875.01	557.96	620.68	752.54	750.21	872.51	1028.9	850.72	758.94	818.61	852.85	863.4	706.41	907.23	804.07	897.77	843.62	817.88	786.21	737.77	758.47	778.09	781.46	1025.33	952.63	906.93
670004	1168.53	1049.25	1114.28	820.89	579.81	642.3	725.36	774.29	862.91	953.82	772.12	770.65	792.72	787.42	788.47	694.09	863.66	788.28	896.95	798.81	789.73	764.51	739.6	743.68	696.39	717.58	963	866.92	829.8
671004	1108	1031.4	1009.71	747.05	820.79	740.98	734.35	780.57	832.78	827.85	690.03	753.79	766.77	742.92	721.09	708.91	783.66	783.14	888.91	759.57	808.46	756.13	709.19	700.23	629.59	668.18	851.84	752.96	710.48
672004	1084.87	1045.23	934.03	707.88	871.85	812.7	764.33	810.29	837.12	752.2	646.22	784.03	837.93	732.58	697.88	757.01	759.7	837.41	912.29	786.61	868.71	797.5	722.21	703.38	611.04	670.84	776.64	694.07	660.91
673004	1075.5	1086.97	883.81	680.59	852.85	826.17	804.71	825.23	833.23	695.16	636.67	808.52	883.14	777.63	716.42	784.61	734.17	877.93	919.37	841.07	934.17	869.64	759.54	719.64	654.49	732.88	712.27	691.71	647.16
674004	1004.64	1030.7	779.24	655.63	780.18	793.37	790.4	782.15	782.09	613.45	663.82	787.21	876.17	777.33	742.12	755.85	689.04	858.79	907.22	819.8	904.75	901.21	727.36	761.05	751.78	780.88	659.32	688.03	610.67
675004	1009.65	1047.07	752.84	711.44	760.24	787.53	795.37	795.2	774.33	588.73	798.66	781.9	912.23	806.76	836.28	760.18	727.82	867.24	928.69	841.95	914.16	937.4	728.22	775.13	819.85	819.43	630.55	767.52	701.93
676004	1006.57	1048.52	778.35	744.09	732.58	771.06	792.39	787.13	767.85	575	898.71	798.53	937.54	824.25	851.46	756.69	755.07	860.3	912.29	852.29	914.92	930.86	750.82	751.77	786.9	818.07	645.38	833.67	871.76
677004	953.88	1017.84	824.33	736.03	683.28	732.43	770.06	769.02	740.55	607.83	887.63	740.39	906.59	792.47	846.76	732.61	764.05	865.34	892.49	834.49	882.24	900.18	735.27	717.27	727.33	785.93	705.25	841.99	846.39
678004	989.96	1061.05	895.44	773.68	683.62	732.31	801.23	786.01	760.98	700.86	895.9	750.52	925.81	834.7	883.55	770.02	808.97	885.57	919.15	850.79	900.05	909.22	753.1	711.08	702.89	792.07	826.35	854.54	831.85
679004	948.6	1001.07	860.5	767.01	655.13	710.35	765.53	744.28	727.02	767.39	830.75	711.14	864.48	812.95	837	756.52	778.84	858.27	895.06	800.95	861.62	860.24	731.48	673.55	656.94	748.11	780.47	821.69	775.48
680004	938.73	1003.56	871.16	762.84	655.75	679.98	761.67	734.52	725.73	755.39	802.57	691.05	847.86	803.28	809.49	743.17	764.42	842.45	888.38	792.51	849.45	834.88	724.65	664.08	655.63	726.56	739.91	802.12	759.87
681004	928	1020.18	883.2	772.91	725.78	691.22	785.13	738.4	730.11	737.8	783.71	680.25	832.94	794.68	811.02	734.49	769.74	836.86	877.08	791.34	851.2	828.57	714.12	668.48	677.67	738.08	730.11	794.6	750.02
682004	915.35	992.73	859.96	757.71	821.71	724.47	783.91	730.57	712.22	714.38	745.94	664.51	811	780.36	814.74	718.19	760.19	826.67	871.54	776.15	850.55	818.89	683.06	663.81	681.6	734.2	732.99	789.55	748.39
683004	901	958.58	844.44	762.25	798.58	735.44	779.17	740.13	704.94	691.85	742.08	662.32	812.58	769.39	808.33	693.85	746.54	799.5	847.13	788.76	839.7	798.79	658.92	651.51	679.35	740.3	739.76	807.25	748.36
684004	907.17	985.29	848.65	740.07	759.93	725.08	776.53	744.23	689.21	680.08	765.43	666.53	813.05	770.03	811.39	683.36	748.79	796.39	859.47	803.33	840.43	820.3	663.44	687.12	673.35	744.73	744.64	818.59	773.36
685004	927.77	957.3	853.01	711.95	708.11	707.41	762.58	755.4	683.68	647.99	794.06	664.24	824.22	771.96	799.01	686.75	748.12	817.58	856.94	822.49	840.24	820.38	656.89	686.71	666.52	759.76	737.23	805.62	753.22
686004	902.71	971.55	838.4	704.41	666.2	663.32	748.58	742.97	673.51	631.29	809.38	670.05	822.73	760.81	788.29	701.84	727.19	812.89	851.99	822.44	837.82	805.43	675.8	673.94	666.03	751.12	719.48	791.03	722.23
687004	903.55	979.62	855.42	693.57	657.61	663.64	759.28	744.28	681.07	639.54	818.21	708.02	835.43	767.38	797.47	706.98	727.02	827.09	868.93	804.04	853.86	821.53	696.75	677.6	676.93	746.25	734.96	805.29	725.61
688004	907.44	997.61	866.98	717.19	670.79	670.8	753.44	738.5	681.52	638.56	793.2	684.21	824.24	759.53	810.46	712.21	715.31	829.43	893.96	803.8	879.34	818.61	694.1	681.66	683.77	714.05	734.56	783.26	742.58
689004	905.77	979.55	881.08	725.26	688.09	687.49	758.55	730.37	693.68	661.28	790.42	688.95	838.69	760.27	813.91	709.1	721.54	820.49	894.97	778.06	871.77	812.08	697.52	707.67	707.28	724.28	738.5	781.78	769.98
690004	903.64	956.79	870.35	720.38	718.47	687	746.59	708.27	688.13	646.1	790.48	683.39	845.91	738.18	803.56	698.18	712.81	807.46	868.84	766.59	846.14	796.74	686.21	699.42	685.13	715.39	710.09	792.5	751.89
691004	909.97	967.98	873.04	736.91	750.1	697.06	743.3	707.29	678.96	628.62	799.68	678.69	842	735.28	802.98	679.27	709.03	809.26	854.07	742.95	821.86	805.97	702.49	677.79	667.28	712.4	720.78	792.28	758.62
692004	886.14	944.43	827.26	721.26	731.01	684.65	729.94	682	669.68	614.61	791	675.12	795.19	704.02	780.49	656.9	692.79	780.75	820.86	723.96	797.84	791.43	688.96	652.84	643.17	703.14	702.37	770.23	709.29
693004	897.23	947.81	825.19	703.41	706.62	691.52	736.57	689.11	684.42	660.57	794.22	671.27	789.34	731.62	771.61	683.52	689.58	787.19	818.84	748.4	817.56	780.79	675.64	641.67	655.5	705.33	706.92	772.46	713.63
694004	921.94	984.57	859.6	700.23	688.52	685.42	747.79	713.05	696.23	700.99	807.03	707.19	819.17	758.35	782.7	710.39	724.14	799.55	841.11	774.8	830.2	798.42	680.17	673.48	677.33	715.55	735.3	769.7	709.25
695004	902.45	957.39	849.74	696.08	659.29	669.84	733.23	711.12	682.58	681.26	764.28	674.19	813.97	723.53	766.72	676.01	698.66	787.58	848.29	793.15	818.79	781.44	663.55	667.94	663.68	720.03	743.98	749.95	714.63
696004	916.83	968.44	869.38	706.15	657.83	663.75	759.45	724.69	682.99	669.76	769.63	669.72	834.68	727.44	780.94	674.1	705.87	800.86	860.58	815.47	824.14	802.11	677.79	666.26	655.49	719.6	747.92	787.23	750.3
697004	896.77	966.09	858.4	693.63	665.31	679.22	756.44	691.16	679.59	652.77	766.31	674.61	815.24	733.56	795.56	671.31	688.33	800.52	861.55	798.23	827.57	782.12	668.06	646.53	633.86	705.57	730.02	788.82	735.35
698004	860.32	909.45	826.32	682.61	696.6	665.55	725.04	692.58	665.15	625.75	745.23	642.14	790.59	714.72	772.76	654.81	654.49	764.19	816.66	737.52	808.9	763.55	662.57	612.49	632.02	682.04	696.71	763.41	720.56
699004	862.8	919.81	837.78	673.51	705.41	672.56	715.21	711.11	663.25	611.86	732.75	612.52	776.98	706.51	768.31	661.45	652.22	772.4	828.55	734.8	821.89	750.74	655.21	634.12	649.31	693.44	705	745.79	718.62
700004	867.23	929.4	848.52	689.54	688.25	650.5	712.13	713.85	659.3	644.88	733.75	622.02	781.07	718.43	770.28	659.23	679.04	794.26	852.82	740.92	821.57	753.88	662.42	640.06	655.76	685.39	711.42	735.7	707.71
701004	875.13	925.31	858.48	690.93	693.35	660.29	731.25	713.68	671.18	645.16	731.12	655.85	795.66	738.11	780.28	657.28	684.27	788.78	864.66	755.29	826.35	764.49	660.81	641.99	646.24	701.76	720.67	729.61	720.67
702004	874.34	927.27	844.25	686.82	677.11	655.01	729.71	701.68	669.38	627.56	724.43	641.19	825.42	732.56	772.97	659.98	704.4	770.2	859.68	764.02	822.38	785.65	661.42	638.27	646.45	705.15	710.64	733.98	736.17
703004	841.34	895.82	812.53	670.04	645.19	632.3	689.77	668.28	622.41	603.34	699.83	616.88	778.61	682	733	638.72	676.79	738.53	808.38	730.35	784.06	752.24	639.41	607.75	612.77	667.33	685.11	718.38	706.39
704004	873.74	917.58	845.18	686.06	662.02	645.64	701.96	698.14	627.81	643.74	742.01	624.63	782.6	692.34	755.94	639.02	699.68	776.35	839.78	761.49	818.13	778.34	665.24	619.93	655.33	707.62	698.08	754.29	702.18
705004	855.35	908.47	820.63	688.39	658.13	637.07	699.99	685.96	617.23	641.81	742.77	608.62	773.98	681.56	768.57	627.02	681.64	780.26	824.83	732.42	793.21	788.23	654.64	636.14	638.58	712.02	715.26	768.82	700.66
706004	844.31	880.98	828.37	677.09	665.47	630.17	715.81	672.8	611.01	611.44	738.75	606.73	779.44	661.14	762.47	627.24	670.26	767.1	815.54	722.81	788.9	778.87	635.38	638.59	637.13	694.27	693.75	740.84	710.55
707004	865.19	898.65	840.26	668.11	684.52	642.98	743.64	686.64	643.11	632.5	760.4	630.59	812.38	681.73	795.44	681.71	678.19	784.45	846.45	750.97	810.84	795.06	653.45	643.41	636.04	698.57	679.46	760.05	727.18
708004	854.98	909.98	848.73	687.65	685.84	652.09	730.59	668.11	648.94	640.82	752.76	658.29	812.83	699.11	798.25	709.85	674.9	777.83	847.21	786.84	816.87	770.46	637.57	629.89	653.78	687.05	667.95	757.2	720.57
709004	809	884.15	817.78	667.33	671.23	632.33	704.16	657.99	632.28	633.59	718.79	625.94	776.36	680.43	759.95	683.82	656.39	769.71	827.04	776.72	786.5	741.63	626.58	603.02	634.21	665.29	641.17	737.51	689.94
710004	805.03	879.23	809.66	663.31	670.73	636.74	705.15	679	628.9	609.91	712.32	616.4	775.72	674.05	741.99	654.57	670.47	767.47	826.86	759.21	779.99	745.43	636.86	595.9	618.59	683.91	650.37	733.31	692.97
711004	813.3	855.44	796.54	648.9	666.74	635.28	696.74	693.86	608.14	589.42	717.75	623.85	754.17	661.7	743.25	643.04	656.15	749.16	810.44	730.02	780.93	726.99	629.32	592.28	607.24	690.46	683.33	728.78	686.28
712004	820.07	870.81	809.16	638.69	655.72	641.17	705.09	695.77	605.15	592.66	723.95	608.26	769.03	685.63	748.87	649.94	658.95	746.6	805.65	727.77	782.01	719.6	611.44	603.63	628.63	692.65	708.96	714.82	698.35
713004	825.43	894.52	816.36	658.13	649.61	635.19	715.28	671.03	605.95	595.17	750.93	607.57	772.28	685.62	759.59	652.29	641.34	735.53	811.86	730.64	788.99	730.71	629.39	612.84	648.55	688.58	691.75	725.69	708.44
714004	842.2	882.63	821.76	691.29	656.21	626.14	712.25	676.59	619.93	632.92	730.21	608.93	781.75	677.73	761.72	655	642.78	744.22	820.69	775.97	805.06	763.84	618.99	611.95	637.5	679.35	666.02	747.14	692.8
715004	839.99	875.36	804.78	685.13	666.19	623.41	691.81	650.14	611.99	657.42	708.84	602.5	770.07	679.93	736.61	650.47	628.1	733.23	824.46	773.95	800.21	755.95	616.04	602.48	614.24	687.11	647.7	751.36	689.41
716004	823.65	847.44	802.21	661.35	650.62	586.62	660.07	632.93	582.56	617.81	674.77	556.58	738.04	651.2	715.51	640.92	616.65	725.9	797.81	737.07	760.17	731.38	638.45	591.05	593.36	673.75	626.23	728.01	674.24
717004	832.2	843.46	794.83	657.27	655.86	589.17	670.38	641.1	597.86	602.4	674.96	561.75	727.51	668.54	724.71	649.77	627.46	739.08	800.36	721.2	762.89	731.64	647.53	590.85	592.86	664.86	619.13	711.45	704.59
718004	852.86	858.3	818.25	656.85	649.24	605.62	693.39	651.36	605.57	592.15	686.25	581.66	750.68	707.93	773.34	661.09	650.66	760.42	805.9	725.12	788.95	763.26	659.13	609.44	607.68	676.24	675.34	725.78	710.18
719004	832.51	846.19	798.59	658.87	628.25	596.7	687.82	648.94	608.48	578.01	695.55	586.74	752.92	685.45	763.84	660.52	653.57	732.53	802.43	722.92	799	793.38	630.93	606.13	599.18	680.49	684.89	736.33	690.9
720004	835.54	875.66	810.68	657.94	635.31	598.53	684.19	677.91	604.56	573.73	727.42	625.03	768.91	679.65	773.19	659.88	669.67	734.78	800.48	741.09	798.53	792.21	640.47	594.92	588.62	676.24	697.23	735.89	698.16
721004	833.07	856.52	818.45	658.78	643.29	608.07	687.6	657.37	584.62	561.78	716.79	615.61	767.2	649.88	750.39	651.51	642.61	745.21	802.57	734.34	776.65	765.54	608.99	587.09	598.74	662.43	677.26	718.45	686.46
722004	808.47	850.53	819.9	652.29	662.17	618.72	705.14	659.26	598.51	569.55	720.01	618.23	756.96	671.38	742.5	658.85	637.22	743.55	790.95	752.82	782.66	764.68	617.14	588.29	599.93	669.62	666.64	715.04	700.57
723004	810.82	859.08	805.98	636.45	641.89	603.23	680.27	663.36	585.57	572.84	718.57	607.15	746.34	670.89	738.87	651.9	630.39	733.48	788.85	747.35	791.23	741.82	609.83	565.99	594.86	660.59	629.71	720.29	671.71
724004	838.97	874.36	835.6	638.19	654.33	608.91	689.26	660.52	593.67	617.2	754.34	626.41	784.69	677.99	778.09	659.82	649.09	767.02	830.65	770.13	826.76	764.91	624.6	603.34	614.28	686.13	667.05	757.72	680.42
725004	798.08	857.89	820.63	627.61	645.91	589.52	674.95	652.17	578.89	613.15	742.96	606.94	786.46	642.24	754.47	631.79	634.83	751.56	800.26	736.19	813.23	743.02	636.8	589.66	586.29	686.4	658.33	742.66	650.83
726004	809.38	838.33	821.08	633.28	647.58	578.75	661.66	648.85	574.12	600.65	734.35	585.32	766.27	652.38	735.26	643.65	630.73	754.22	789.76	713.89	793.51	739.39	623.2	588.6	610.27	693.46	665.59	733.92	667.91
727004	814.36	846.24	825.62	651.39	658.13	577.5	675.52	636.78	574.78	587.42	739.83	596.35	744.46	669.51	752.82	652.39	643.37	750.84	777.89	712.28	800.21	752.11	634.95	596.13	620	702.65	678.53	725.56	667.84
728004	820.68	866.52	829.61	670.48	666.18	590.12	710.16	663.75	582.73	588.03	733.66	602.17	742.5	668.34	761.42	658.84	660.05	752.84	796.45	713.47	802.99	766.09	648.49	596.92	610.73	691.03	686.75	744.18	706.98
729004	782.82	834.48	796.82	647.7	651.71	588.54	707.41	632.77	573.08	552.47	704.81	596.83	728.44	663.12	731.12	631.81	630.63	720.29	767.71	689.7	774.86	738.31	606.87	585.2	574.74	647.54	670.02	739.41	683.04
730004	790.32	845.55	816.95	647.69	668.09	612.33	703.17	653.92	584.27	562.17	693.92	598.62	756.61	667.47	741.11	641.33	632.95	741.99	810.61	717.28	791.46	731.61	628.5	582.99	582.37	642.08	678.63	738.88	667.27
731004	759.69	817.31	798.32	645.72	651.42	599.36	675.06	648.66	563.36	536.18	683.56	611.77	735.71	624.01	715.37	622.21	592.86	732.51	787.01	713.76	799.94	704.32	594.42	579.08	594.42	647.52	640.78	723.29	649.89
732004	788.16	837.52	808.54	646.82	643.31	593.16	676.41	672.46	572.12	550.54	701.14	646.58	755.55	653.26	748.01	645.32	610.71	749.98	799.43	746.12	817.46	734.54	616.85	586.17	628.75	674.2	670.94	721.51	668.32
733004	787.5	820.56	804.96	633.55	613.02	579.24	666.99	628.4	558.88	563.92	702.33	624.27	751.89	632.24	744.86	626.9	615.13	746.87	793.63	734.93	793.42	721.99	620.87	575.85	626.58	653.98	647.78	724.58	683.11
734004	781.62	843.58	839.04	660.85	604.22	574.59	669.15	626.5	568.86	587.82	703.34	635.6	753.28	649.52	749.27	620.77	616.91	742.02	781.49	721.28	781.75	743.99	643.28	565.78	611.18	673.72	654.6	733.41	701.02
735004	801.81	840.83	835.48	668.51	607.32	572.79	668.31	642.1	591.5	591.62	719.11	623.8	754.58	652.86	756.13	621.85	619.32	742.33	809.9	703.63	794.29	743.95	622	588.2	607.53	675.98	692.28	738.24	706.69
736004	803.95	827.79	829.01	656.15	637.52	573.78	666.08	638.89	597.55	587.59	733.02	608.47	744.87	659.49	736.67	638.38	621.52	746.36	796.77	710.4	782.8	748.08	616.29	598.12	591.8	672.6	710.46	754.83	701.15
737004	786.13	817.11	775.56	647.67	674.73	587.61	675.35	640.18	581.53	574.64	698.28	588.22	744.16	644.77	717.87	632.93	604.57	742.35	791.18	695.07	768.66	736.58	602.99	572.81	565.71	658.64	680.24	726.37	668.97
738004	771.31	797.3	768.79	644.39	668.18	580.96	664.98	634.56	572.67	572.65	677.37	591.86	715.61	630.89	725.46	629.68	588.99	737.38	780.94	693.37	759.15	722.2	598.64	548.92	542.69	643.45	633.81	709.81	657.4
739004	795.1	825.7	823.4	657.5	644.08	589.87	680.93	652.03	595.01	576.83	686.97	599.32	763.34	654.04	753.27	628.08	602.93	753.82	792.53	740.16	794.79	742.36	594.58	556.84	552.16	691.68	625.89	720.36	663.92
740004	775.79	811.93	800.46	645.34	598.65	563.18	662.81	626.84	589.23	552.8	675.19	584.59	741.4	632.41	743.85	619.38	604.04	746.4	783.35	748.2	798.64	735.67	586.57	567.2	583.08	692.43	600.24	707.5	659.64
741004	769.8	802.11	800.53	641.96	572.66	550.07	659.2	620.96	592.96	546.86	685.54	577.05	739.42	658.23	748.72	632.7	599.08	741.06	791.25	735.67	773.02	736.08	621.96	605.4	600.45	671.61	605.84	714.33	667.05
742004	768.47	797.58	809.85	624.48	563.4	529.63	661.24	617.9	593.1	537.73	681.78	562.48	721.51	655.46	728.28	640.38	612.64	731.35	765.41	726.57	760.07	738	623.8	596.71	600.7	642.1	630.76	719.22	674.96
743004	766.18	798.66	819.69	631.37	581.05	531.55	673.49	618.86	594.5	540.36	695.01	570.56	715.98	651.31	718.89	632.79	628.48	726.36	759.18	735.03	758.07	747.38	609.8	581.54	589.34	617.11	653.35	718.04	670.49
744004	792.21	799.02	828.7	628.73	668.84	587.46	697.93	640.45	586.55	551.57	678.07	564.02	725.92	652.29	723.02	635.15	640.98	729.48	782.36	746.38	785.79	738.77	601.88	569.92	582.52	624.58	674.68	730.55	658.93
745004	789.74	814.53	830.23	646.56	720.78	627.99	700.18	644.04	592.42	553.12	679.16	580.64	770.9	687.13	735.21	632.13	653.56	750.6	804.74	739.56	790.69	732.17	596.73	562.72	580.02	648.25	678.6	746.25	667.58
746004	774.41	792.69	794.98	639.06	666.72	608.26	665.72	624.17	588.21	539.07	678.27	563.25	752.05	655.74	738.92	611.71	639.02	725.49	759.27	725.17	761.06	711.39	583.46	564.86	567.79	660.88	643.29	702.61	672.32
747004	789.87	782.24	812.59	632.5	635.82	580.75	667.17	629.77	581.56	542.43	693.71	566.95	750.77	644.84	739.63	615.79	627.84	715.88	747.29	713.52	738.6	701.86	584.19	553.49	572.52	660.4	624.92	682.7	669.08
748004	767.3	758.27	784.31	644.36	605.5	567.27	670.58	604.4	559.48	535.03	686.52	559.37	722.03	638.75	721.64	628.81	614.46	709.4	739.82	723.07	743.16	696.56	571.66	550.94	587.46	647.42	606.18	681.91	656.9
749004	755.67	759.64	779.36	646.04	578.48	563.77	671.54	603.42	556.58	534.31	700.86	560.41	719.55	642.07	708.18	636.23	609.69	722.87	758.59	729.89	771.01	723.3	591.15	564.68	585.67	642.13	623.49	700.15	661.05
750004	734.83	753.12	769.33	630.23	547.09	557.28	650.2	582.01	547.2	520.31	656.53	539.44	703.52	611.37	699.52	626.77	614.17	698.42	745.37	710.49	754.25	707.73	578.47	545.9	563.21	633.7	604.74	686.81	630.43
751004	764.11	789.55	827.72	646.81	562.99	565.36	651.47	630.72	581.56	548.33	677.03	554.76	737.85	637.61	728.97	634.69	621.85	728.33	784.3	725.51	766.78	738.33	613.28	575.68	568.56	669.75	644.39	710.07	644.93
752004	755.83	778.46	799.78	626.64	565.08	551.36	636.1	632.52	586.9	558.25	660	594.52	742.76	638.81	741.06	626.71	606.99	736.1	774.04	700.95	750.66	735.76	614.12	589.8	583.21	671.33	681.43	715.08	650.09
753004	737.58	744.85	751.13	595.35	545.04	531.86	637.12	602.47	580.45	550.1	658.03	559.56	732.08	629.49	717.26	630.55	595.2	724.93	760.87	692.24	750.04	716.53	595.76	567.34	587.88	651.76	655.68	701.89	683.73
754004	781.37	787.11	790.27	609.75	617.71	558.31	696.83	619.14	579.29	576.66	697.77	588.39	775.74	655.97	728.4	633.69	614.54	747.28	785.77	746.5	783.98	741.95	619.22	582.06	604.91	658.56	641.13	719.72	704.07
755004	730.58	766.3	788.67	611.12	705.65	614.8	705.14	615.5	562.24	554.5	679.17	570.66	749.6	647.69	705.06	616.27	601.6	723.77	761.63	717.97	766.18	723.5	584.56	561.23	584.15	632.51	603.5	698.22	657.73
756004	768.84	774.68	829.95	642.52	696.08	646.19	692.8	639.88	568.59	553.46	684.28	581.56	747.01	659.38	737.16	632.06	622.78	732.75	789.28	718.25	791.48	747.04	589.99	605.24	599.14	651.7	641.82	724.2	650.69
757004	762.79	770.69	817.41	625.14	651.59	622.8	658.38	635.54	550.57	539.68	655.96	608.34	734.97	661.07	727.28	617.38	625.48	729.19	772.12	712.33	777.2	726.67	553.1	590.09	582.5	651.11	674.09	723.66	643.58
758004	772.04	753	786.31	607.63	599.41	576.63	658.8	642.96	536.74	536.85	656.73	599	743.38	668.45	728.3	615.96	621.86	740.1	776.68	694.35	745.8	711.61	565.98	559.7	581	661.95	665.03	710.41	662.83
759004	781.52	756.83	764.64	613.98	574.35	547.13	672	633.62	539.43	560.04	672.34	591.92	761.63	670.09	735.27	636.73	636.38	735.29	786.2	698.81	750.53	708.99	584.38	554.22	580.27	666.92	645.19	716.82	692.85
760004	774.07	754.73	790.35	636.48	559.14	525.87	670.79	623.2	547.47	543.28	679.09	583.34	756.16	648.32	729.38	643.92	648.11	725.11	771.54	719.85	757.07	706.32	588.95	563.05	576.62	672.06	626.27	694.59	686.46
761004	767.43	755.95	785.9	632.7	550.06	512.12	645.74	604.53	560.1	530.25	707.63	560.88	763.79	622.39	734.59	650.71	639.99	731.09	774.8	721.44	755.8	711.9	593.4	591.9	600.75	672.99	611.38	691.69	658.55
762004	760.82	741.74	792.55	612.67	529.68	497.79	625.88	600.6	551.97	527.65	726.35	549.83	735.12	606.02	718.34	634.59	624.98	718.47	761.95	710.97	763.74	713.22	588.03	579.42	569.81	651.41	623.44	712.77	635.9
763004	756.01	745.87	800.84	609.15	522.2	497.52	629.74	609.29	557.7	521.1	711.77	543.94	722.18	591.05	720.16	609.52	605.9	724.94	756.07	721.83	762.27	706.59	583	556.94	562.64	639.02	633.76	726.05	623.66
764004	775.78	771.5	823.19	621.06	537.06	505.94	668.77	633.66	588.35	535.69	700.24	572.81	749.4	644.85	765.2	611.28	624.81	753.29	783.34	736.92	774.52	733.16	606.6	559.74	580.21	660.68	648.37	711.98	639.55
765004	739.11	739.27	777.95	595.71	544.25	545.28	676.13	610.74	563.55	523.17	646.29	552.95	707.41	644.62	726.5	577.79	590.59	707.85	753.51	702.27	741.74	702.24	569.23	562.1	584.78	633.95	614.75	675.97	628.77
766004	737.45	718.47	774.37	595.98	706.77	621.61	653.86	609.46	563.52	532.07	647.53	549.87	695.36	626.47	700.06	582.16	592.33	696.61	744.95	680.37	745.44	688.7	560.97	570.81	588.26	623	601.17	677.67	661.47
767004	784.3	757.44	808.87	633.29	705.81	622.51	657.09	641.98	585.81	568.3	674.03	575.93	731.1	644.52	732.93	654.81	616.44	729.59	785.94	707.94	784.3	717.37	582.97	594.06	593.86	675.82	622.44	714.74	704.7
768004	741.28	733.74	807.12	613.93	624.76	563.71	638.05	617.8	581.84	545.42	669.78	550.82	705.25	609.84	709.47	642.16	579.2	714.1	769.8	682.39	746.86	706.85	593.52	571.12	562.31	650.23	602.15	689.2	685.61
769004	750.68	737.82	808.32	640.61	608.35	548.74	650.21	639.59	591.91	559.74	701.02	570.58	748.64	635.59	731.6	637.08	602	729.01	768.33	697.2	764.21	744.27	618.32	567.3	572.01	670.16	671.41	702.12	664.61
770004	730.26	731.96	758.16	631.73	574.37	513.63	629.99	617.49	590.75	530.38	681.95	555.72	729.34	631.37	706.52	622.71	594.82	705.56	753.36	679.69	763.69	723.75	574.31	541.77	556.37	645.5	638.41	683.32	624.05
771004	725.71	706.43	747.98	611.19	545.43	514.05	648.43	605.31	592.96	520.38	679.75	550.19	701.72	614.17	697.75	609.97	594.46	698.75	744.36	691.54	762.99	700.69	561.7	529.79	568.04	629.83	608.34	692.95	616.86
772004	757.43	730.23	802.33	615.15	534.94	528.85	662.39	624.7	599.33	537.81	682.06	563.12	733.31	626.41	720.47	624.49	607.09	717.43	769.81	710.35	760.32	706.07	563.39	545.56	578.82	626.54	619.44	727.87	671.66
773004	747.29	706.19	787.14	602.69	501.52	505.76	629.4	598.19	581.27	519.18	649.06	542	734.38	623.38	703.06	612.3	586.83	700.13	744.06	670.58	719.72	694.16	578.29	555.52	560.79	614.86	630.09	709.54	687.36
774004	728	721.26	762.89	616.52	502.92	500.06	634.65	607.17	567.4	518.17	634.8	529.51	746.55	610.96	712.73	610.22	578.39	703.5	734.91	666.71	726.55	720.27	573.02	556.01	561.62	638.84	649.63	693.21	680.28
775004	745.22	740.04	781.47	636.8	515.45	496.87	645.04	624.54	579.91	536.23	655.77	527.04	754.29	616.63	733.39	627.01	598.51	740.25	764.24	705.09	776.71	735.48	574.23	548.35	558.89	662.11	658.95	695.6	658.14
776004	740.45	722.89	790.03	626.46	519.99	496.45	644.32	603.11	568.72	519.98	676.76	531.88	738.78	625.05	722.52	630.27	616.12	729.56	760.7	715.5	775.82	726.18	564.77	541.2	538.44	639.63	635.88	707.36	623.27
777004	717.93	717.2	787.8	597.33	555.94	515.78	657.29	619.96	562.99	508.77	688.32	521.09	704.93	647.25	702.58	606.38	613.55	704.7	730.42	694.55	740.44	716.98	556.82	537.03	516.86	594.04	604.62	691.45	595.18
778004	702.76	706.18	791.87	603.84	716.44	604.87	660.83	650.9	553.9	498.3	691.36	517.66	712.98	630.08	697.99	596.52	592.1	703.7	729.9	683	724.96	711.08	588.61	538.52	517.76	595.06	612.01	692.85	626.42
779004	727.97	710.36	778.61	608.65	680.27	597.51	653.32	643.09	551.23	508.91	672.36	513.87	733.45	630.02	705.04	603.23	578.52	711.51	737.41	680	751.69	717.95	596.53	555.16	542.86	626.82	622.63	686.66	653.73
780004	742.1	711.05	766.85	610.04	627.85	562.95	648.37	632.92	552.84	524.84	673.44	512.68	737.09	617.87	708.77	604.9	578.37	717.7	759.49	700.92	755.96	710.84	593.82	577.14	574.37	638.98	639.17	683.84	656.34
781004	731.07	698.65	750.87	613.73	590.73	521.41	626.52	592.32	538.03	502.67	658.79	494.19	713.02	606.31	686.48	594.59	564.68	705.26	722.02	683.7	723.1	692.63	579.66	550.4	567.6	614.25	612.69	660.75	623.39
782004	738.58	707.69	803.82	604.86	562.83	506.53	625.07	573.76	546.48	507.99	672.7	518.09	719.26	644.7	711.56	598.83	563.56	708.09	734.67	685.76	733.21	693.2	585.38	537.17	561.43	621.48	604.84	701.35	634.45
783004	742.25	705.6	803.63	611.95	545.89	523.22	649.33	579.86	550.01	504.16	657.89	542.91	726.59	657.88	716.39	620.21	573.13	716.52	745.91	699.37	745.57	697.99	580.06	543.45	550.4	629.02	612.73	707.98	633.85
784004	728.19	710.37	791.9	605.81	524.39	531.51	646.41	581.18	548.79	499.44	661.53	565.95	729.84	619.19	707.52	622.07	575.71	721.54	754.82	720.42	763.24	693.49	574.46	536.35	540.77	625.67	632.03	685.91	633.59
785004	721.43	698.94	782.45	611.46	504.02	519.98	636.33	594.94	551.77	501.03	657.78	568.78	728.89	603.48	708.64	616.9	566.86	706.77	742.02	719.65	756.72	682.02	583.22	563.17	548.48	647.85	628.29	677.51	641.78
786004	691.58	690.36	779.28	602.21	486.45	503.96	626.93	596.97	533.49	479.46	655.71	547.13	692.77	610.13	699.57	621.97	578.85	701.93	740.66	687.36	728.8	677.13	579.44	560.07	559.94	650.79	619.41	690.12	666.97
787004	709.16	684.17	739.61	598.04	487.85	489.39	623.12	602.52	533.48	486.36	674.25	539.72	694.21	616.91	705.83	622.04	586.87	689.24	739.23	662.11	713.75	689.49	564.12	538.63	560.8	642.08	602.87	685.31	660.05
788004	714.68	686.09	772.14	611.04	521.6	501.7	630.21	609.31	546.09	504.5	697.48	532.36	713.12	621.51	706.41	617.16	575.26	696.98	756.4	676.1	736.42	716.69	569.94	542.04	562.56	642.98	605.92	682.56	637.24
789004	715.28	680.22	778.48	606.81	544.01	500.03	626.44	591.05	543.85	505.29	673.61	543.44	717.61	607.12	688.53	601.97	575.23	685.12	748.2	694.17	746.35	696.24	571.84	530.02	543.03	616.71	597.03	654.73	611.87
790004	703.74	686.25	775.82	624.89	694.13	553.29	643.51	590.7	546.36	507.3	673.02	557.43	722.6	625.78	690.01	589.83	574.61	699.63	750.94	673.86	736.43	698.27	587.48	528.68	546.75	592.87	633.82	648.24	602
791004	702.38	684.89	757.06	615.48	685.3	569.73	647.16	610.01	539.7	521.67	676.51	546.71	711.47	638.52	700.96	608.07	577.99	708.09	755.82	687.34	732.99	689.43	584.44	538.99	574.53	591.77	639.74	677.78	636.56
792004	696.41	685.23	748.5	603.99	628.57	558.94	641.08	614.05	532.82	519.45	663.87	533.26	715.09	637.91	703.98	607.2	568.02	691.64	749.13	667.55	721.69	679.84	585.56	542.71	579.9	634.65	635.34	687.58	662.19
793004	696.92	687.52	772.8	600.03	599.57	540.62	638.93	582.94	538.23	540.39	657.6	528.35	722.44	630.36	729.02	607.3	570.26	699.17	761.56	692.95	740.7	693.63	589.12	525.24	558.67	671.74	629.13	686.96	672.04
794004	702.63	700.1	783.79	612.78	589.22	512.3	626.39	571.4	551.72	557.53	657.67	530.63	723.94	628.27	714.54	602.56	564.58	734.47	743.07	694.02	748.52	698.37	567.64	518.23	533.96	636.16	624.15	679.1	651.99
795004	694.96	685.1	794.02	632.77	559.51	520.71	627.49	595.2	561.87	548.29	654.43	544.63	715.39	607.5	696.85	603.96	579.83	729.87	736.34	665.49	734.18	685.46	552.42	534.02	528.19	595.23	637.58	673.17	627.82
796004	718.63	683.77	812.45	650.44	531.95	522.92	647.42	631.35	558.7	546.3	693.07	566.46	721.77	641.82	698.35	606.9	590.43	707.91	755.63	681.54	722.29	697.64	582.14	574.55	539.01	602.98	645.98	694.82	643.36
797004	691.67	681.34	766.74	608.5	498.01	526.59	651.59	626.57	551.75	543.81	685.88	564.63	707.76	639.71	686.14	590.37	576.57	700.62	748.64	687.09	720.46	690.18	582.77	558.03	565.89	595.87	616.23	679.81	621.12
798004	702.52	683.82	770.26	608.41	491.12	519.63	627.52	605.26	551.81	550.82	686.45	552.85	722.96	630.91	687.6	601.77	575.37	697.21	742.63	702.04	733.87	702.76	558.14	534.75	589.89	629.06	603.55	696.57	631.65
799004	674.24	678.62	783.45	592.99	495.85	499.44	608.27	595.76	554.49	547.9	661	555.84	714.74	620.46	695.6	614.32	581.79	698.09	734.63	681.71	742.58	717.73	551.88	531.59	597.11	658.28	613.81	683.18	652.62
800004	675.46	680.46	785.44	611.8	513.11	494.11	603.53	614.56	561.25	534.39	655.23	562.17	695.17	612.63	704.66	619.05	592.45	709.88	742.74	690.15	750.82	730.35	561.76	533.84	580.8	648.18	635.34	690.17	647.96
801004	671.99	659.89	752.57	608.02	508.03	487.93	595.5	573.72	553.06	515.43	654.43	539.77	682.27	616.98	687.11	614.1	579	699.2	731.46	668.65	731.52	709.12	546.94	539.86	546.55	604.73	617.53	662.87	619.87
802004	700.34	648.18	749.51	595.07	521.1	489.49	604.16	575.31	536.5	498.98	663.98	537.08	687.61	616.47	714.37	610.86	561.15	687.87	720.37	671.8	723.22	691.02	533.33	538.9	531.22	580.62	604.8	659.17	624.63
803004	726.74	676.32	787.69	606.53	691.66	572.32	650.66	612.31	544.64	504.63	676.48	534.69	714.36	640.63	726.36	627.93	583.08	689.54	725.13	696.24	749.73	692.6	542.3	577.97	548.23	617.29	610.06	686.18	635.38
804004	711.32	665.43	765.09	609.91	672.65	566.75	636.98	624.25	534.86	493.82	660.84	537.26	710.09	641.72	703.6	607.12	570.97	666.91	707.3	692.92	738.13	677.53	559.53	566.07	539.58	628.3	599.88	689.08	673.46
805004	698.81	667.1	771.64	628.93	632.22	557.34	654.53	617.09	546.25	507.29	645.42	556.85	712.05	643.6	698.63	602.92	562.04	664.16	704.24	669.5	735.1	665.9	550.17	548.16	533.02	627.9	604.96	672.97	661.4
806004	710.66	667.17	755.75	625.46	590.32	556.79	655.78	589.55	542.13	527.78	650.12	543.77	723.02	636.6	688.27	590.83	567.44	673.17	713.46	673.17	726.17	662.16	537.16	536.87	527.76	603.51	621.13	681.91	634.41
807004	693.04	660.55	763.55	612.64	552.01	544.44	639.4	563.28	552.85	517.6	654.72	546.88	719.39	640.82	693.29	581.07	565.85	681.15	712.44	679.41	710.2	660.34	528.57	543.75	531.91	599.84	600.94	697.37	616.24
808004	695.69	659.83	761.03	591.43	533.47	511.87	618.52	573.24	557.61	509.22	662.8	541.49	716.46	630.12	694.22	606.49	565.99	667.99	707.2	681.5	731.57	684.32	543.63	559.31	542.55	586.37	584.24	682.45	625.22
809004	707.34	664.07	786.48	585.75	517.62	495.21	624.48	598.55	556.6	514.57	657.26	539.88	702.74	627.21	704.46	600.46	577.29	664.81	716.59	674.31	757.58	704.22	545.46	566.04	541.26	600.87	612.13	687.54	652.41
810004	686.16	655.98	746.34	594.11	514.36	484.91	618.98	587.89	538.66	506	663.15	534.95	714.75	626.53	681.93	596.25	567.8	649.6	720	653.69	745.81	686.02	548.15	542.69	531.49	631.25	611.52	680.38	659.51
811004	685.93	652.08	735.29	599.09	502.56	475.19	618.51	566.42	538.59	504.36	661.36	523.06	710.21	601.18	659.78	566.26	556.49	661.92	720.99	657.19	721.44	679.28	567.26	538.94	518.69	635.1	607.61	686.98	638.6
812004	719.6	672.68	771.97	626.78	509.87	495.55	631.91	568.99	552.61	535.68	681.98	550.84	733.42	626.79	695.76	590.85	587.98	705.28	737.69	695.12	729.3	672.7	579.58	537.48	537.92	634.4	621.63	699.96	641.84
813004	697.05	669.22	782.35	600.19	505.24	486.22	607.66	565.98	534.27	525.52	652.78	528.98	710.72	598.38	687.92	589.56	585.83	695.89	729.13	692.02	749.73	662.1	570.39	527.86	537.04	601.31	603.32	672.36	624.49
814004	675.38	646.18	767.16	588.02	522.13	484.65	622.83	586.01	519.57	506.49	640.61	526.09	735.85	603.94	696.8	594.28	577.7	675.72	723.61	680.99	744.42	647.61	547.96	537.28	537.44	579.48	584.11	651.94	615.49
815004	668.29	627.79	735.34	573.55	666.43	509.25	624.13	582.42	511.32	480.67	638.89	505.77	712.83	600.15	670.81	586.18	576.9	660.93	702.24	666.18	703.35	643.42	521.3	523.64	539.12	576.94	554.19	642.65	621.07
816004	681.39	642.94	760.69	584.33	658.06	524.07	617.35	597.97	514.24	478.47	642.06	519.87	693.19	619.66	666.6	584.14	586.15	667.83	708.22	673.85	710.25	667.36	519.77	528.27	555.27	612.43	577.43	651.77	628.72
817004	684.73	641.59	755.25	597.34	597.66	507.7	610.06	595.6	507.55	467.49	652.49	523.71	682.04	600.73	664.39	573.48	564.24	681.53	708.05	658.09	702.01	663.7	525.93	517.64	541.66	620.14	593.03	659.25	616.87
818004	706.34	673.06	779.52	624.58	584.96	523.05	653.45	611.57	527.31	486.68	666.86	561.97	724.85	622.5	686.14	605.5	579.2	706.82	753.38	675.94	744.21	683.07	564.64	538.67	550.65	630.51	632.91	682.75	635.09
819004	676.55	636.48	735.77	611.71	546.84	501.5	623.88	577.94	506.26	467.5	644.64	542.82	699.81	591.12	670.46	580.23	553.21	678.04	714.27	650.12	740.92	666.12	551	520.93	536.54	586.31	608.55	671.78	620.03
820004	679.54	656.95	756.74	605.42	550.68	497.07	620	579.57	524.04	493.34	643.03	538.76	694.9	615.31	683.74	580.98	573.86	684.18	715.62	666.4	738.36	677.46	557.92	523.31	539.49	609.59	618.27	693.02	627.88
821004	670.11	633.75	749.06	576.01	505.62	476.24	606.5	571.87	522.36	519.52	634.07	526.85	684.55	609.55	681	570.53	576.62	682.78	717.4	655.68	730	651.83	550.48	504.08	529.83	630.64	581.31	649.05	633.53
822004	666.44	646.35	740.75	578.8	480.74	476.41	612.29	598.74	539.58	553.15	665.93	529.56	699.71	616.03	674.48	577.56	578.59	677.37	715.49	649.71	731.08	647.1	563.92	502.18	528.85	624.19	579.68	662.83	644.55
823004	662.73	657.11	757.34	589.71	487.11	487.39	637.08	578.34	551.59	553.82	679.72	529.61	723.92	641.33	671.3	597.34	598.94	695.6	731.04	651.73	722.39	650.98	556.81	521.14	546.75	616.88	578.77	673.92	636.55
824004	653.84	642.46	745.13	608.47	484.49	481.65	615.85	559.07	535.4	518.89	664.74	508.59	699.18	629.4	647.67	580.71	590.52	701.4	734.6	644.86	711.13	665.32	548.83	517.25	530.9	612.07	588.9	652.57	618.69
825004	667.23	653.82	761.61	604.87	498.38	493.87	614.32	563.47	541.62	505.94	656.92	512.73	724.48	608.08	683.41	598.52	614.39	700.34	745.46	667.72	746.89	684.53	555.94	520.4	538.58	625.42	632.9	689.5	615.51
826004	653.43	643.81	763.25	611.9	501.29	490.15	614.22	555.06	535.19	490.36	635.16	496.54	717.51	604.98	692.98	601.38	594.03	697.33	722.5	669.39	730.11	684.93	576.13	523.03	531.79	618.14	632.6	690.3	633.15
827004	645.24	637.71	763.64	589.81	507.33	488.32	622.45	573.35	530.45	475.28	624.09	500	688.45	593.36	679.97	610.24	574.65	672.2	706.81	674.16	711.94	678.08	561.7	528.31	518.69	594.01	599.41	662.73	637.75
828004	645.16	639.35	751.39	586.09	553.19	505.64	629.54	573.3	524.06	473.41	622.12	488.63	711.85	622.22	684.06	595.4	569.02	686.92	707.44	653.26	706.29	668.31	535.14	519.92	507.54	583.77	588.85	652.85	625.15
829004	657.69	639.01	761.52	587.93	682.34	572.57	635.54	584.52	523.3	487.63	628.83	507.69	724.73	629.71	685.05	599.68	577.97	694.51	709.31	657.4	717.02	683.21	538.64	511.41	521.64	583.52	593.93	664.17	636.58
830004	663.92	657.43	780.51	587.95	641.57	555.29	620.67	600.95	532.9	497.85	661.95	516.85	712.2	648.41	673.3	587.42	580.37	685.83	718.28	664.99	719.03	692.59	545.04	526.53	516.57	613.42	608.44	676.8	616.92
831004	670.18	639.34	775.46	579.44	602.55	530.02	613.91	586.85	530.5	489.88	651.78	518.86	700.48	633.49	680.61	593.16	564.42	675.63	709.06	700.04	719.59	680.04	547.93	518.13	518.76	615.31	600.73	668.19	618.5
832004	659	638.25	765.86	600.52	553.56	502.37	605.67	571.38	520.7	467.74	634.82	510.36	698.37	610.01	670.47	620.65	540.76	662.52	693.96	670.79	710.29	659.11	541.73	501.98	523.01	592.65	589.16	674.56	605.79
833004	654.98	631.82	751.52	605.45	510.06	475.43	598.11	558.08	505.41	459.75	617.97	508.13	705.52	585.87	685.65	608.72	534.79	670.41	702.79	642.72	700.49	632.41	527.27	489.9	498.61	565.91	570.17	680.26	655.75
834004	648.89	616.62	734.05	594.21	485.66	463.01	593.49	562.5	494.74	455.78	620.8	495.08	692.22	579.21	693.72	575.4	535.18	667.68	695.12	628.08	684.94	651.83	522.71	491.57	484.03	545	575.43	660.67	646.78
835004	643.76	621.06	748.62	568.9	471.46	444.07	592.84	566.95	479.3	450.26	622.1	490.4	681.18	580.33	694.12	575.14	519.67	653.37	690.41	643.53	702.05	665.7	545.77	515.8	494.5	543.26	591.69	636.46	624.83
836004	631.04	612.13	722.32	553.78	462.75	441.59	583.76	540	471.3	437.02	611.42	474	652.19	561.73	651.49	566.96	509.95	629.16	674.31	653.49	697.97	647.54	526.45	525.77	490.76	571.54	584.73	618.19	570.18
837004	635.24	629.7	752.37	551.35	462.12	438.61	573.75	517.73	475.12	446.88	613.03	463.09	669.11	594.92	648.93	563.49	515.78	641.24	688.78	647.4	707.46	651.58	530.92	522.41	485.83	607.24	569.43	644.93	573.97
838004	611.91	601.47	740.09	546.96	449.58	425.59	548.71	518.18	465.8	434.13	613.03	442.68	659.6	578.72	626.57	531.81	504.36	639.25	671.02	597.35	685.57	630.64	514.13	488.25	465.26	579.69	538.6	629.76	563.07
839004	607.98	607.2	720.18	550.92	452.13	442.96	539.99	528.74	465.3	416.75	596.2	447.87	647.55	564.71	629.3	528.74	512.67	635.2	664.53	590.61	675.28	625.28	491.99	467.8	456.58	551.73	529.84	627.62	579.1
840004	610.96	621.95	708.71	534.96	458.55	441.41	540.25	526.87	462.04	413.39	592.77	445.88	663.93	569.45	645.79	520.67	511.5	631.83	663.21	593.14	673.38	629.91	499.98	469.95	464.76	533.04	555.46	628.71	614.02
841004	592.1	595.6	682.76	499.58	447.13	419.99	543.24	500.81	443.28	400.69	558.06	433.72	641.49	556.87	623.53	504.28	485.99	614.58	652.78	581.63	674.15	594.75	472.53	462.51	454.38	514.76	551.18	603.82	603.75
842004	578.52	577.76	679.4	496.59	431.55	413.88	544.52	486.84	429.67	389.11	537.05	430.69	631.16	532.91	610.06	493.13	483.2	614.91	653.8	552.53	654.26	571.04	468.02	453.87	445.77	511.81	541.79	603.91	559.89
843004	565.58	582.6	674.14	494.06	425.99	410.1	534.54	478.52	425.75	380.59	533.67	429.81	609.02	504.51	599.45	491.01	472.55	610.21	638.75	538.74	641.39	557.04	480.4	443.29	438.47	511.16	526.29	611.82	559.74
844004	555.9	571.04	663.63	486.98	419.9	395.89	509.05	459.7	414.26	363.25	518.89	413.39	596.63	487.01	588.06	493.41	471	596.55	611.11	541.56	632.27	547.76	466.75	425.53	426.76	511.08	525.54	617.42	537.02
845004	537.18	570.5	665.03	466.59	419.31	387.22	501.48	450.77	413.35	359.91	516.08	398.96	577.32	485.21	569.31	476.94	449.94	582.07	611.43	555.56	615.54	540.37	456.25	410.74	417.27	518.92	523.58	599.85	532.62
846004	544.97	586.63	676.84	463.58	418.17	390.76	502.54	448.83	410.26	359.29	515.67	399.81	576.09	481.88	562.71	455.13	445.09	581.81	625.86	565.63	612.43	544.24	462.25	413.13	412.61	518.33	508.67	578.51	535.15
847004	518.19	565.14	639.93	433.44	403.93	377.33	485.75	420.06	388.58	346.42	499.56	382.68	545.19	457.38	540.59	435.29	411.49	549.59	598.93	524.78	568.75	525.1	447.62	390.51	381.67	477.75	466	544.64	503.32
848004	499.6	540.83	601.55	416.52	387.79	363.52	482.69	395.35	381.51	340.03	471	372.26	524.89	429.99	532.34	407.53	398.24	531.99	567.71	491.78	550.58	495.39	432.76	373.32	368.06	445.34	433.91	528.91	496.67
849004	477.89	533.5	587.45	400.19	376.61	360.95	478.44	388.61	370.88	335.87	454.31	363.34	518.13	426.75	519.44	398.17	387.04	540.05	558.51	466.97	561.43	478.12	417.89	369.42	359.08	429.57	427.73	522.12	496.8
850004	462.4	535.03	584.3	389.78	372.05	354.36	460.99	374.87	365.72	331.77	439.45	371.65	501.51	417.85	495.83	385.03	376.61	522.31	547.81	451.22	561.32	457.69	397.54	355.04	347.28	408.09	407.39	521.03	480.07
851004	436.49	517.6	566.41	374.51	357.94	344.38	439.64	362.89	358.67	323.59	419.61	364.02	485.41	400.01	479.4	372.15	367.24	504.5	537.15	418.69	524.46	438.05	382.39	346.89	340.19	386.34	389.76	521.78	464.3
852004	432.18	509.48	567.3	368.86	353.64	340.27	420.46	360.67	351.8	325.64	412.59	355.81	474.53	386.44	463.83	359.96	358.32	485.4	516.37	409.66	506.69	417.37	367.48	343.99	334.27	381	383.25	509.82	464.94
853004	410.94	490.66	554.58	353.95	341.85	331.47	404	352.94	346.07	320.81	391.89	353.94	461.17	373.75	440.35	347.87	353.93	466.31	492.54	385.09	480.01	403.54	360.1	331.3	326.31	369.12	366.77	479.16	430.34
854004	398.17	477.65	516.07	343.7	335.56	329.85	393.58	347.75	342.02	321.59	380.09	356.82	445.58	361.12	425.6	344.92	345	456.21	476.33	378.96	457.22	394.17	357.31	328.27	324.28	354.1	356.46	464.88	414.96
855004	387.44	461.93	502.6	338.88	331.61	329.97	381.41	344.98	338.1	320.19	370.43	351.61	423.16	357.29	407.76	337.85	342.25	439.46	453.15	365.86	437.39	377.37	351.74	326.13	320.96	351.7	348.4	443.53	403.72
856004	366.4	444.63	478.47	327.04	317.13	316.06	359.58	329.9	325.57	309.31	353.43	350.59	396.44	337.13	381.1	324.36	334	412.6	429.89	348.04	405.1	360.61	337.81	316.8	310.07	335.28	330.05	418.8	372.94
857004	368.07	431.05	460.48	329.09	325.82	326.54	363.69	338.64	334.54	315.4	356.67	354.89	400.22	344.02	382.51	330.82	337.08	415.94	431.46	347.73	400.35	358.76	347.58	324.54	319.18	340.67	335.88	413.89	381.44
858004	367.24	419.52	441.57	333.14	324.99	324.99	357	338.96	331.76	317.15	353.92	347.8	385.85	344.4	372.43	330.05	343.12	400.28	421.65	349.59	387.33	350.1	335.21	319.04	314	336.24	331.32	398.04	373.85
859004	357.82	401.17	437.96	325.31	322.73	323.68	353.27	334.83	330.73	314.87	350.38	353.26	375.68	338.52	362.14	325.99	335.46	389.68	408.73	340.98	372.45	345.35	330.24	321.9	314.24	329.38	329.6	386.91	364.93
860004	357.38	389.85	413.02	326	319.76	320.64	347.04	334.76	329.5	316.92	343.63	353.45	367.68	336.25	355.98	320.57	336.83	378.16	400.87	343.06	366.18	342.97	330.66	322.14	315.32	330.66	329.98	383.37	360.84
861004	354.25	393.53	414.97	324.83	321	324.24	347.53	335.74	331.62	318.41	341.25	347.98	365.85	335.54	351.88	327.47	341.89	375.97	389.72	343.67	363.35	339.08	329.75	322.47	316.77	332.45	327.65	377.96	355.17
862004	351.36	373.82	396.53	316.25	314.39	316.45	337.94	333.06	325.13	310.77	333.13	349.86	350.64	330.64	342.58	316.07	331.63	357.7	373.98	337.26	347.46	330.62	321.26	318.62	311.01	325.01	322.23	362.1	347.24
863004	353.11	374.56	405.15	324.22	321.27	327.29	346.34	340.23	332.48	319.57	343.33	355.67	356.68	336.62	348.67	325.04	341.61	363.5	373.73	344.43	356.82	338.61	333.11	325.12	318.55	331.53	332.6	371.44	350.81
864004	349.47	371.45	394.7	323.32	321.47	325.14	344.31	339.86	335.34	321.63	342.03	355.12	355.19	337.79	347.08	330.52	342.05	356.33	367.46	337.01	350.41	335.45	329.33	321.88	320.38	330.52	327.14	359.35	350.86
865004	339.84	352.3	385.65	316.34	313.47	319.87	335	330.36	325.71	314.76	329.24	343.07	341.37	328.2	337.25	319.9	331.33	345.43	355.04	331.01	336.57	327.23	323.94	319.25	309.57	323.57	319.51	346.63	336.48
866004	345.04	354.9	379.45	314.48	311.53	315.45	333.33	329.44	318.83	309.06	325.75	350.73	333.41	323.07	331.53	315.38	325.17	336.03	341.82	327.31	332.82	322.77	322.81	317.07	308.36	320.39	313.6	341.79	331.88
867004	343.77	350.62	382.29	319.31	310.56	317.65	331.02	331.45	328.18	309.38	327.57	347.12	334.4	328.68	331.09	320.19	335.18	336.64	346.07	327.58	333.8	322.72	323.15	316.77	309.06	320.06	316.04	341.16	333.89
868004	340.74	346.88	383.46	315.58	312.6	316.55	330.71	329.53	322.64	311.57	330.43	349.76	335.21	326.32	331.04	319.97	332.86	333.16	338.3	329.77	331.07	321.01	321.74	314.86	308.83	318.41	316.29	338.97	332.11
869004	336.11	342.13	384.04	311.04	306.22	311.82	324.89	323.67	319.63	310.67	319.53	347.54	325.05	322.25	320.24	313.22	327.19	326.94	327.87	321.76	326.3	315.55	308.69	310.55	301.56	314.58	308.94	327	320.62
870004	330.92	330.1	383.55	313.16	307.17	311.87	323.29	321.81	319.08	306.36	320.85	343.94	328.14	317.93	319.62	311.35	327.91	329.64	328.86	321.51	324.65	317.27	318.07	314.46	305.7	318.22	310.27	328.06	324.8
871004	347.1	344.21	390.37	318.34	313.62	322.94	334.1	333.26	327.42	315.7	328.69	351.59	336.86	330.88	331.74	323.23	340.38	334.26	338.08	336.98	334.18	323.37	324.55	322.76	314.35	327.05	320.06	337.62	330.88
872004	333.4	335.47	367.09	311.92	307.64	313.49	323.52	330.44	318.74	313.48	322.35	347.69	328.2	322.37	322.46	312.56	324.19	322.25	329.43	325.67	326.68	315.85	314.51	312.79	306.37	317.86	310.47	326.2	322.71
873004	343.17	344.12	387.49	319.18	313.8	318.65	330.93	327.91	325.59	315.51	330.02	351.52	332.99	325.59	325.47	318.17	332.7	328.39	334.93	334.29	333.13	321.67	324.47	319.57	311	322.02	318.13	327.88	331.76
874004	333.51	333.59	387.19	311.3	308.28	309.37	322.95	325.4	318.7	309.67	321.55	342.48	324.74	323.55	319.67	310.22	327.45	321.94	323.95	324.22	320.51	313.31	311.3	309.66	303.78	315.01	309.65	316.72	319.58
875004	330.06	338.02	379.13	314.68	309.47	314.98	325.38	327.64	318.78	312.04	321.92	348.99	330.32	322.37	321.25	310.79	327.32	323.68	329.72	322.37	323.98	317.39	319.56	308.13	306.58	314.89	311.28	323.71	322.45
876004	340.18	339.35	377	312.84	309.06	314.19	326.05	325	318.97	309.49	322.26	345.4	325.98	319.6	322.45	311.92	328.34	324.5	331.32	329.16	323.48	316.7	319.94	312.73	308.44	317.86	311.31	322.99	320.58
877004	336.95	327.92	373.49	313.31	309.92	312.76	328.09	327.4	320.42	311.27	324.56	343.67	329.99	321.11	323.14	313.63	330.33	325.12	328.23	327.26	324.27	318.8	316.42	313.89	307.72	317.74	312.87	321.6	323.09
878004	340.32	336.38	368.17	310.4	306.17	312.65	321.8	324.41	319.93	311.3	322.01	347.71	325.62	319.61	319.17	310.88	329.08	318.92	322.5	323.15	318.91	311.16	313.41	307.4	303.81	316.52	309.99	315.1	320.82
879004	332.91	332.3	375.3	315.86	309.95	314.16	325.26	326.32	324.33	308.72	325.76	352.22	329.62	324.6	323.75	314.34	330.53	321.53	327.41	325.39	324.62	315.63	317.08	312.01	306.44	315.3	311.44	319.52	330.44
880004	342.39	342.45	366.76	311.79	309.56	314.41	325.74	332.34	326.85	312.72	322.78	347.61	326.63	325.27	325.66	313.41	330.63	323.44	328.44	325.49	326.59	316.68	320.24	313.66	308.25	316.19	314.97	319.44	325.77
881004	332.48	330.73	360.47	311.15	305.58	310.07	325.96	324.95	320.66	311.72	320.74	344.4	324.21	319.14	317.28	310.52	331.47	321.67	325.25	323.09	316.4	317.35	311.56	310.76	304.21	313.62	311.75	315.15	318.77
882004	340.68	340.93	382.1	315.32	312.2	316.57	327.45	333.45	325.57	317.2	325.2	351.06	331.73	326.29	326.72	318.1	334.32	324.51	330.69	329.94	329.36	322.49	317.27	317.79	313.28	325.77	315.09	321.23	329.98
883004	333.01	334.11	379.96	306.26	304.69	310.98	317.41	321.09	319.37	305.49	315.43	344.59	325.36	315.95	316.04	308.42	325.6	316.56	315.94	325.28	320.75	310.01	314.42	308.78	301.92	309.4	306.74	314.74	319.53
884004	344.36	341.5	373.85	317.51	314.5	319.57	327.87	338.95	327.8	318.51	330.31	349.94	338.42	327.53	328.1	318.84	335.6	326.58	331.56	331.57	331.58	321.24	321.82	316.89	315.58	322.91	313.53	320.91	332.47
885004	339.21	331.7	380.29	313.5	305.65	311.79	322.54	324.05	321.07	310.18	319.33	351.87	322.96	321.25	321.47	314.12	327.34	319.63	322.77	325.93	322.69	315.3	318.05	312.45	308.56	315.24	310.47	312.05	324.02
886004	344.98	347.07	382.89	319.54	315.57	323.89	333.55	330.92	331.43	317.7	332.38	352.37	335.98	329.99	325.89	319.55	335.96	326.93	329.81	339.41	338.4	324.54	326.29	318.68	316.06	325.37	321.08	322.72	325.98
887004	335.11	328.97	387	313.81	308.89	313.03	323.56	330.48	316.52	306.42	316.34	344.16	324.49	323.35	315.92	314.07	329.8	318.86	324.71	324.66	322.31	312.47	311.56	311.87	304.44	315.7	307.79	313.95	320.59
888004	340.42	340.72	379.95	309.5	309.9	316.73	324.55	329.06	325.66	313.12	321.9	350.41	327.43	324.97	323.45	315.84	331.67	323.36	327.63	328.65	328.4	318.68	320	317.77	310.56	317.77	314.82	315.91	328.85
889004	338.13	334.41	376.68	313.43	309.44	315.42	325.73	329.06	323.97	312.66	320.75	353.78	328.78	327.74	324.18	317.12	330.38	324.31	324.78	330.74	326.89	316.84	314.39	313.86	309.67	320.19	314.31	315.03	327.96
890004	339.38	331.66	379.12	312.23	309.98	314.39	323.84	329.97	328.3	312.04	322.8	349.91	328.32	324.82	322.93	316.33	334.48	322.84	325.12	331.49	328.67	317.19	316.65	317.51	310.04	322.04	312.83	316.2	327.46
891004	334.87	335.83	372.23	313.77	309.48	314.65	325.97	327.98	324.99	311.46	321.51	348.09	327.9	324.24	317.41	314.71	332.08	324.55	322.2	322.26	324.44	317.01	315	311.08	311.81	316.67	310.21	315.37	322.72
892004	339.99	340.9	384.82	315.47	311.28	318.28	330.38	331.23	332.33	313.23	328.17	357.69	331.56	326.97	325.83	322.24	336.11	327.42	330.5	334.18	331.45	322.41	322.24	320.19	313.98	317.82	314.88	317.4	331.99
893004	335.42	322.48	370	308.52	302.58	312.63	321.36	319.57	317.75	305.71	314.57	344.26	322.96	319.33	320.09	307.37	324.16	317.06	318.99	319.93	317.46	309.18	307.46	309.66	302.92	311.2	307.15	305.2	312.85
894004	338.5	339.49	377.29	311.23	305.57	310.18	319.82	329.74	321.53	311.15	321.16	345.35	325.31	320.96	321.15	312.08	331.4	320.96	324.14	329.44	325.21	316.16	315.06	314.24	305.73	317.15	312.32	313.91	322.41
895004	339.18	327.94	390.41	307.79	308.71	315.58	326.16	324.34	326.18	313.04	324.09	355.49	324.22	323.6	322.32	314.9	329.51	319.38	321.83	326.66	325.67	313.8	317.98	313.97	306.41	317.66	310.71	313.54	331.9
896004	337.87	329.73	377	311.95	307.03	314.39	323.25	326.69	321.25	309.24	322.08	357.52	327.17	322.63	319.11	310.65	329.27	321.24	323.04	324.47	324.79	313.73	316.74	316.51	308.33	314.14	314.2	309.7	321.95
897004	339.92	334.32	380.08	311.73	310.18	314.92	326.8	328.26	326.15	313.35	321.91	349.28	326.04	323.93	326.2	317.36	332.99	324.06	325.66	330.01	327.12	321.97	315.97	319.74	312.72	316.64	316.55	315.96	327.78
898004	347.58	340.7	374.39	317.72	313.59	323.56	330.13	333.83	331.5	319.82	327.58	358.23	331.01	327.93	328.39	322.5	337.37	327.69	331.37	334.15	330.24	322.76	324.1	321.42	315.86	323.54	318.45	321.46	335.67
899004	339.75	334.88	384.91	317.77	312.7	318.07	330.73	333.55	327.21	316.83	326.7	354.6	333.15	324.6	324.18	317.01	334.52	324.33	329.04	333.18	326.97	323.08	322.2	317.44	314.86	323.32	318.23	316.6	329.74
900004	348.04	338.25	378.67	315.56	312.99	319.1	329.7	336.15	329.56	318.19	325.71	360.89	331.8	331.91	330.11	319.39	336.45	327.72	325.77	335	331.74	323.13	323.07	320.91	312.02	322.58	316.59	321.93	332.77
901004	337.97	327.25	374.78	309.95	307.29	312.85	323.32	324.04	322.51	311.39	321.21	352.09	322.18	322.15	320	312.54	326.29	318.47	321.84	329.2	322.29	314.82	313.9	313.18	307.91	312.89	309.71	315.58	318.24
902004	330.47	330.45	385.18	303.39	297.63	306.64	317.62	320.16	314.78	300.39	310.42	346.53	315.42	309.87	309.13	305.2	318.38	312.22	312.88	321.94	316.5	305.91	306.68	306.95	300	307.43	302.88	301.77	316.67
903004	330.91	328.63	382.9	308.1	302.71	307.79	317.45	323.41	315.74	304.97	313.84	349.96	319.94	314.71	316.98	307.65	327.07	312.4	314.08	321.02	318.14	309.53	313.06	308.03	304.01	311.77	302.11	307.77	316.98
904004	331.6	322.35	366.43	312.52	304.63	308.73	320.13	323.49	317.34	305.33	318.37	342.18	324.5	322.55	314.58	310.1	322.66	318.91	317.23	322.91	323.14	313.14	316.24	310.54	305.45	312.26	308.61	309.29	319.64
905004	328.08	326.52	385.65	312.73	305.56	312.31	321.28	325.66	323.7	309.36	318.54	350.19	324.84	320.6	316.86	308.95	325.08	319.17	320.23	326.94	321.6	312.49	314.16	309.2	307	313.04	309.16	310.24	316.48
906004	332.78	329.96	375.57	310.67	308.79	315.06	323.98	326.3	325.79	310.4	321.13	353.84	324.85	320.57	321.99	310.81	325.88	321.39	321.76	326.07	323.38	313.47	317.48	312.02	307.59	317.24	308.76	310.66	317.78
907004	335.32	336.98	383.88	312.23	310.65	318.72	324.65	331.88	326.02	311.19	323.79	351.65	326.92	322.77	323.93	314.44	332.14	325.51	322.12	327.89	327.8	319.35	317.53	314.55	307.57	316.64	315.54	313.02	336.5
908004	342.34	336.37	386.97	313.97	312.95	316.37	328.31	328.01	326.24	316.31	326.38	352.28	332.13	332.28	329.74	318.79	334.32	326.31	328.72	332.02	327.7	320.08	320.73	320.68	311.79	323.98	316.21	319.17	334.5
909004	344.69	334.85	375.97	319.36	314.78	321.8	330.27	331.31	332.82	315.71	330.84	353.05	332.45	332.08	329.54	317.61	336.34	328.53	332.02	332.84	330.84	323.93	325.81	316.25	313.64	320.89	317.78	322.36	329.19
910004	331.89	336.05	382.89	305.08	307.26	313.2	321.82	328.92	319.81	308.4	319.91	347.38	320.11	319.05	318.4	309.1	324.74	319.11	322.56	325.17	322.27	312.12	314.29	311.76	304.59	316.64	307.15	309.1	321.05
911004	339.31	325.85	369.05	310.42	307.74	314.07	321.79	332.7	323.05	310.15	319.56	349.82	323.56	319.57	321.85	312.19	330.57	321.22	318.71	326.87	320.86	313.54	317.23	311.37	308.17	315.89	308.33	309.49	317.35
912004	338.49	329.61	369.27	314.23	310.22	317.59	326.4	326.68	329.41	315.1	323.41	346.48	325.49	328.73	323.05	314.86	332.11	321.53	323.49	326.4	327.81	316.89	319.69	315.3	311.1	315.86	312.5	312.71	319.29
913004	341.23	331.53	385.55	309.7	311.15	316.15	327.24	328.94	324.15	312.62	321.02	352.56	327.55	325.13	323.07	311.25	324.94	321.89	324.79	327.16	329.79	315.04	314.5	311.75	308.23	322.25	312.24	315.53	326.4
914004	329.96	326.66	372.53	308.78	305.82	310.08	320.05	325.57	319.57	305.49	315.03	345.28	319.21	321.81	314.64	305.82	325.17	316.54	315.34	326.31	319.45	310.87	313.2	309.49	302.38	311.84	305.47	308.87	321.18
915004	337.14	335.51	374.3	310.45	308.93	313.82	321.74	326.35	324.87	310.51	319.51	348.94	326.11	323.63	318.97	312.81	329.19	321.31	323	325.64	322.11	316.52	317.4	313.86	305.03	317.59	313.86	312.13	325.03
916004	331.36	321.61	370.61	303.09	303.28	310.94	316.74	324.94	315.03	301.88	315.28	350.87	316.96	314.97	313.71	305.68	324.75	317.81	316.39	321.39	317.44	308.2	308.94	307.95	301.53	308.8	302.32	302.78	317.66
917004	335.23	325.19	367.05	311.76	306.22	311.1	320.83	331.06	324.81	307.56	317.78	345.45	327.12	318.06	320.24	312.04	324.87	323.4	320.17	324.52	321.33	314.58	319.18	314.01	303.72	315.33	311.32	309.22	319.39
918004	337.83	328.1	367.15	306.24	310.01	315.64	326.31	326.77	324.29	308.3	318.28	350.29	326.55	322	321.09	310.78	328.36	321.58	318.28	326.59	324.06	315.56	315.17	312.14	308.08	317.4	308.8	308.82	318.98
919004	340.87	339.81	377.32	314.16	314.96	323.25	330.64	333.96	329.96	318.85	326.89	354.17	333.4	328.43	326.49	319.18	335.7	327.67	327.81	333.63	328.73	322.41	319.59	320.72	315.24	325.47	316.2	318.99	330.57
920004	337.6	340.1	378.4	308.22	304.23	308.1	320.35	325.37	319.59	307.74	314.63	349.93	321.65	318.62	318.75	307.2	327.37	320.37	320.97	322.87	322.62	313.89	315.74	313.06	303.86	311.1	311.02	308.99	318.91
921004	338.4	335.28	388.6	309.09	304.41	313.49	320.21	327.83	321.59	307.54	316.44	348.34	319.64	319.31	316.57	310.36	323.47	317.87	318.71	325.02	320.55	314.11	311.03	310.23	304.56	314.27	305.95	305.57	315.23
922004	335.54	321.79	364.06	308.32	307.82	310.78	319.61	322.74	322.42	309.31	319.46	345.02	318.69	320.65	313.64	310.9	326.25	318.52	318.18	321.83	321.91	313.7	311.96	312.34	302.22	315.6	309.53	308.03	326.98
923004	338.84	337.68	365.38	309.43	305.87	311.73	321.44	325.67	320.2	309.01	315.63	351.92	319.75	318.67	314.64	307.87	325.97	319.84	317.71	323.74	322.81	314.26	309.03	310.42	305.84	314.48	306.49	305.81	326.01
924004	346.59	334.81	392.85	315.14	314.03	320.67	329.27	337.81	333.3	318.75	329.03	354.7	329.82	323.33	328.43	321.44	335.8	326.05	328.81	329.77	334.52	321.57	322.37	318.54	312.91	323.87	315.33	318.52	333.25
925004	333.42	328.34	353.94	310.96	306.14	309.15	321.07	327.73	325.67	310.24	318.78	347.86	320.64	320.85	320.39	311.57	328.5	318.69	320.31	321.09	322.08	311.63	313.2	313.98	305.48	312.83	306.48	309.43	320.03
926004	337.61	324.54	397.92	309.36	307.09	312.92	324.18	326.19	324.31	311.43	319.91	349.97	322.29	321.18	320.33	312.55	328.18	320.9	321.22	321.7	322.73	314.54	311.96	314.65	307.94	314.11	308.19	309.82	319.09
927004	340.99	328.39	378.05	309.84	307.68	312.99	323.86	329.35	325.39	308.57	319.47	348.2	323.95	323.16	328.21	312.54	330.63	322.26	320.77	328.51	319.43	313.18	315.04	311.85	307.5	313.67	309.88	310.26	324.82
928004	334.87	330.02	369.44	307.87	304.97	312.28	321.11	323.02	322.66	306.9	314.53	346.76	320.25	323.9	321.3	310.78	326.11	322.74	322.28	324.84	321.21	311.16	312.03	312.75	306.89	313.71	306.2	308.64	322.4
929004	340.98	328.96	375.21	312.71	309.31	315.75	323.74	331.81	327.5	315.76	319.87	354.35	325.79	320.49	322.29	314.44	331.71	323.87	319.9	326.61	321.01	314.49	316.44	318.69	308.5	317.01	312.56	310.84	323.3
930004	333.31	323.68	383.28	307.35	301.14	310.86	317.66	321.57	318.61	305.16	314.5	343.53	318.12	314.13	315.72	308.27	321.85	316.12	315.03	316.76	318.67	307.24	303.58	311.27	299.95	311.46	304.37	303.17	314.13
931004	341.19	332.36	383.85	311.5	310.92	316.34	330.38	330.64	331.03	319.64	326.82	349.51	330.66	324.91	323.33	317.37	334.71	327.91	329.06	330.48	327.18	322.16	321.06	317.97	314.32	319.12	317.32	315.88	330.78
932004	328.07	337	376.24	304.57	301.91	307.1	316.1	324.55	315.87	304.1	316.28	352.03	316.92	313.43	311.72	303.18	318.09	313.64	313.46	320.83	316.5	308.99	308.49	308.97	300.14	308.62	302.06	301.12	316.25
933004	335.58	325.53	380.74	308.25	307.13	313.5	322.58	330.39	324.72	311.75	319.64	354.16	322.8	320.06	322.05	315.86	323.6	321.32	321.08	325.01	323.14	313.45	316.79	314.02	308.52	319.23	309.3	310.65	326.71
934004	333.44	331.67	375	308.17	304.89	313.33	321.72	329.15	321.32	311.57	320.33	351.37	323.18	319.09	321.97	310.78	325.59	319.21	323.9	325.97	319.01	313.16	317.63	311.22	308.18	314.71	310.12	309.84	318.48
935004	340.21	339.24	382.63	314.74	312.76	319.31	328.83	336.13	333.59	315.2	324.77	360.15	329.57	327.93	326.82	316.37	332.32	327.68	326.64	328.83	327.08	319.35	323.51	318.48	314.18	321.3	315.14	314.49	331.75
936004	330.71	321.88	372.62	308.22	306.97	309.92	322.47	323.25	322.34	308.17	314.97	347.58	321.63	317.45	318.51	312.56	327.92	317.99	322.6	324.73	323.43	313.53	313.78	312.15	308.39	315.09	305.03	307.92	319.74
937004	337.15	330.57	363.95	310.35	309.43	316.32	324.6	326.98	329.74	315.41	323.53	347.95	328.43	323.21	319.31	311.73	332.18	322.92	322.17	328	325.96	315.75	317	315.76	310.45	320.91	311.96	309.74	330.23
938004	341.79	336.33	383	312.74	307.56	313.77	324.42	329.38	325.1	314.82	319.77	346.62	326.72	322.07	320.14	311.72	329.82	321.35	320.11	323.46	321.85	314.7	314.3	314.63	309.81	317.14	308.52	309.92	332.4
939004	333.5	334.58	366.5	307.21	303.03	309.55	320.25	327.41	319.78	307.23	316.36	349.47	315.76	317.53	312.76	305.14	320.54	320.63	317.56	320.36	318.32	309.81	307.09	309.55	307.46	311.51	303.85	304.95	320.59
940004	336.67	332.99	377.42	311.58	309.34	315.84	324.98	330.74	322.61	311.8	320.76	350.2	325.67	322.32	320.77	312.87	329.72	321.92	318.91	326.13	324.63	313.78	316.24	313.7	308.39	316.01	310.14	310.83	321.45
941004	340.6	328.63	380.36	314.16	313.53	319.8	325.22	331.86	327.18	312.66	322.9	356.76	331.09	325.1	325.12	316.61	333.41	324.68	323.77	330.16	327.7	317.87	321.46	317.85	312.73	322.95	313.5	315.58	323.99
942004	343.51	325.68	386.87	315.7	313.01	317.83	325.39	328.51	331.21	309.98	321.95	357.14	327.84	324.67	322.19	314.21	332.78	325.97	325.84	326.12	323.37	316.01	315.2	316.5	311.95	319	314.75	310.67	329.03
943004	337.49	330.69	384.86	310.36	308.22	315.49	323.06	324.24	326.22	318.55	321.15	353.63	322.85	320.62	319.68	311.69	330.11	321.29	319.94	327.21	319.01	314.19	314.19	314.18	308.29	316.74	311.16	308.9	321.2
944004	342.97	334.86	382.17	313.18	308.47	312.33	324.04	326.73	324.87	312.46	319.86	347.8	322.57	320.15	321.84	312.3	325.71	322.87	320.64	326.37	320.93	316.53	317.24	311.99	308.41	316.2	310.99	312.66	318.31
945004	339.83	329.6	375.86	310.29	307.95	312.05	323.17	327.81	323.94	312.33	316.44	353.71	325.38	322.33	320.32	309.75	327.81	322.6	322.4	322.07	325.91	314.9	316.94	314.89	305.48	317.23	311	303.76	323.96
946004	340.2	332.59	375.67	315.16	310.12	316.24	321.66	327.45	324.41	314.14	323.66	350.03	325.09	323.23	320.47	312.52	330.11	325.61	323.55	323.54	324.36	316.99	319.87	313.21	309.23	316.03	314.27	311.19	321.91
947004	333.2	325.89	379.61	311.17	305.14	312.26	319.54	322.32	320.42	309.07	314.38	342.42	318.37	319.13	318.33	310.39	325.07	320.37	315.6	320.66	321.22	313.64	313.61	313.18	304.07	314.47	307.86	307.05	325.2
948004	341.02	322.72	392.07	314.37	307.55	313.07	320.68	327.53	324.6	313.64	319.13	345.93	319.84	317.3	318.12	311.72	330	322.39	320.84	327.79	325.74	315.65	317.23	315.9	308.17	317.94	308.82	309.87	327.64
949004	348.88	331.24	385	318.2	312.73	317.45	326.4	333.5	330.73	315.91	323.9	353.58	328.52	325.23	323.09	315.36	336.32	325.2	323.74	332.61	330.33	318.54	321.54	317.63	313.61	326.27	316.13	316.69	326.27
950004

## Sheet: Experiment 2
Time (ms)	Cell #1	Cell #2	Cell #3	Cell #4	Cell #5	Cell #6	Cell #7	Cell #8	Cell #9	Cell #10	Cell #11	Cell #12	Cell #13	Cell #14	Cell #15	Cell #16	Cell #17	Cell #18	Cell #19	Cell #20	Cell #21	Cell #22	Cell #23	Cell #24	Cell #25	Cell #26	Cell #27	Cell #28	Cell #29	Cell #30	Cell #31	Cell #32	Cell #33	Cell #34	Cell #35	Cell #36	Cell #37	Cell #38	Cell #39	Cell #40	Cell #41	Cell #42
4	337.05	347.81	333.15	322.09	348.39	345.01	309.69	310.36	315.74	308.93	325.86	311.34	305.74	311.14	318.43	314.53	310.94	322.06	327.3	314.43	314.99	372.63	329.26	334.98	311.99	328.03	353.82	350.75	326.95	313.82	325.36	320.19	318.05	332.17	340.99	462.82	326.63	349.45	329.42	342.2	370.41	315.85
1004	330.73	343.25	330.54	318.8	343.19	344.3	306.78	304.38	311.91	307.54	323.56	310.17	307.44	311.74	316.35	314.1	311.03	316.63	322.86	311.95	310.53	364.87	322.53	331.26	311.43	322.55	345.96	346.85	320.9	308.53	322.77	315.6	313.2	332.79	337.72	460.12	321.37	349.43	327.19	338.95	368.47	317.29
2004	335.63	341.34	333.58	321.29	349.59	344.9	307.37	309.26	315.33	314.99	328.48	312.88	307.72	312.74	317.91	316.89	310.54	322.6	325	314.1	312.36	371.16	328.41	334.91	313.17	326.13	351.42	353.01	325.77	312.29	330.28	319.6	319.64	338.66	340.86	460.21	323.2	350.78	327.62	342.73	367.92	318.34
3004	337.68	350.21	338.47	328.87	352.45	354.9	311.81	316.25	322.89	321.04	331.05	318.48	311.95	317.7	322.81	320.5	315.6	328.11	333.58	319.22	318.62	379.13	333.22	340.27	322.93	332.63	358.35	360.13	333.21	319.02	336.11	324.13	324.31	344.45	353.59	472.49	327.52	359.46	335.05	349.44	375.24	326.33
4004	343.76	352.5	341.91	329.05	353.46	350.85	315.16	315.85	322.97	320.43	332.79	318.37	313.31	320.01	323.15	324.97	318.69	329.12	334.61	321.76	320.6	378.22	337.24	343.06	317.95	335.78	358.19	361.75	334.15	319.41	332.3	326.8	327.03	344.11	352.15	474.9	331.7	360.91	337.97	350.7	376.23	326.31
5004	332.92	336.95	330.53	318.54	346.33	342.75	308.83	307.64	315.71	308.59	323.44	311.46	305.51	310.56	316.32	312.81	307.18	321.91	326.14	314.02	310.67	367.83	326.35	329.9	311.9	324.7	346.85	347.3	322.79	310.84	324.94	314.55	318.01	339.58	341.52	466.73	321.08	354.48	326.74	342.43	366.22	317.58
6004	332.35	342.86	332.67	318.59	346.81	343.36	306.54	308	313.93	311.11	325.28	307.47	304.06	311.9	314.91	311.98	305.25	319.36	322.95	312.22	309.32	368.55	325.61	330.72	309.97	322.35	349.97	348.64	322.64	310.8	322.69	316.08	315.65	334.33	339.39	459.72	318.15	353.52	327.12	341.07	367.79	316.36
7004	333.74	340.08	336.17	323.66	347.46	349.49	308.47	309.52	318.73	314.16	326.65	315.06	307.75	312.65	317.15	313.55	311.1	322.13	327.9	315.8	313.53	369.59	329.89	338.59	314.78	325.55	353.05	351.41	328.56	315.83	326.61	321.01	320.2	338.24	343.82	468.46	327.43	357.43	331.61	345.43	371.71	318.74
8004	340.04	350.91	343.68	328.75	354.97	360.08	314.92	319.42	326.58	322.82	336.17	319.5	313.03	321.54	322.55	322.33	319.03	330.14	335.73	326.21	321.42	380.78	336.53	342.82	322.76	334.21	363.95	359.64	333.97	324.35	333.22	325.4	326.3	348.24	354.55	476.52	334.03	363.55	341.47	353.55	380.62	325.55
9004	339.74	349.6	339.31	324.76	353.02	351.47	313.48	316.35	321.55	318.46	329.5	315.14	307.64	317.87	320.44	319.06	314.68	326.94	331.72	319.88	316.81	373.52	332.05	337.84	318.28	329.42	358.94	355.09	332.51	320.8	327.7	323.39	319.67	340.29	350.79	467.47	330.62	360.86	333.5	348.54	375.73	319.95
10004	342.35	348.52	336.92	326.43	353.53	357.05	314.25	317.05	324.73	320.27	333.16	316.51	308.81	315.38	321.32	319.55	317.89	326.17	332.82	316.98	319.01	374.5	332.25	340.72	319.84	335.36	359.91	355.42	331.38	317.9	328.08	324.27	324.29	344.16	351.34	471.1	330.91	363.72	335.62	350.07	379.1	323.5
11004	346.45	352.06	343.59	332.04	356.58	360.39	316.54	320.17	325.79	324.09	337.01	320.53	314.82	322.85	324.58	325.94	319.83	330.49	336.81	323.42	321.9	379.15	337.25	343.42	320.75	333.79	361.49	359.59	339.17	323.71	334.33	327.94	325.26	346.77	354.84	479.37	334.76	369.68	340.78	356.22	384.48	327.04
12004	339.23	343.66	338.59	325.48	351.38	353.91	312	314.07	319.68	315.25	328.81	315.01	309.34	316.35	316.82	317.21	314.38	323.7	331.37	316.95	314.84	373.13	326.14	334.94	318.01	329.44	355.45	354.79	326.96	317.04	324.6	322.86	318.37	339.71	345.83	471.23	327.76	359.35	333.62	349.31	376.39	316.31
13004	335.85	344.2	334.95	321.48	347.92	351.94	310.25	314.01	320.57	313.72	327.21	313.38	307.38	315.3	316.95	316.4	312.67	321.62	328.87	314.01	313.54	372.47	329.85	334.76	314.77	328.89	353.72	355.1	324.73	314.46	324.36	319.94	316.61	337.71	347.23	468.64	327.55	358.38	333.74	347.17	375.67	319.61
14004	344.19	353.65	342.74	330.72	361.34	356.36	315.64	320.88	328.22	322.55	335.45	319.37	312.91	320.56	326.11	321.85	319.08	329.33	336.13	321.66	319.6	380.98	338.55	343.2	322.67	336.69	361.66	361.73	336.06	320.62	327.94	327.45	325.78	345.74	355.08	477.05	333.57	364.05	339.88	353.73	381.35	326
15004	337.89	349.42	337.33	327.09	355.05	354.43	312.55	315.27	322.42	320.24	332.28	318.99	311.95	319.12	324.89	320.76	315.37	326.76	331.34	319.68	316.8	376.79	333.39	340.85	318.12	331.99	354.91	361.16	329.02	318.85	327.39	325.51	321.87	341.28	351.93	467.67	330.33	361.06	337.72	349.13	378.59	322.24
16004	343.55	351.49	340.39	329.28	356.89	358.94	310.32	316.77	323	319.32	333.1	318.08	313.23	320.3	325.35	322.08	317.43	325.79	333.37	317.42	320.14	378.2	332.26	340.18	320.18	332.19	355.84	356.1	331.3	320.06	327.83	325.98	322.68	343.73	352.03	472.95	331.58	363.23	337.83	353.23	382.06	324.1
17004	338.06	343.51	336.22	326.25	350.62	356.17	311.13	312.45	317.97	317.08	330.48	315.43	310.09	317.58	321.43	319.99	311.76	323.25	330.31	317.25	315.01	371.73	330.73	335.69	314.5	330.86	354.11	357.05	327.38	315.63	325.37	320.19	319.16	339.72	350.21	472.6	326.57	357.14	331.01	345.76	378.33	321.78
18004	340.39	353.79	341.2	328.24	359.19	357.34	312.07	317.07	319.86	318.95	334.14	318.53	312.71	317.82	323.77	322.75	314.6	326.33	335.51	321.34	317.75	373.05	337.48	337.5	318.95	330.44	355.74	359.93	335.85	318.33	327.59	325.54	321.63	342.48	355.65	470.49	327.97	358.58	338.4	351.4	380.7	325.14
19004	339.42	342.83	337.49	326.27	356.79	357.52	312.74	315.43	322.26	318.56	331.52	316.31	312.6	315.97	322.82	320.82	314.79	328.71	336.2	319.15	316.7	373.52	332.83	339.77	316.76	329.76	354.21	356.98	328.77	317.43	323.96	321.47	322.77	342.55	355.29	469.77	329.39	359.14	330.87	346.86	379.38	323.58
20004	348.49	353.27	346.69	334.53	362.19	365.39	317.11	318.61	325.11	324.31	339.88	322.12	315.35	321.65	325.31	325.11	320.24	332.8	338.45	325	321.32	375.36	340.71	343.78	325.81	337.76	362.53	366.44	334.55	323.83	330.77	329.97	326.76	347.19	357.51	473.8	336.1	361.96	337.11	353.29	383.75	328.73
21004	340.24	345.61	333.86	319.61	352.18	355.88	307.95	306.22	314.55	312.72	323.94	309.44	307.38	313.12	318.93	314.04	308.36	321.22	328.38	313.01	310.43	362.89	326.37	332.71	312.41	323.39	347.66	352.57	321.25	314	322.84	316.12	316.28	333.07	349.4	460.48	320.75	348.25	326.4	341.19	377.08	319.46
22004	342.38	345.96	338.38	325.28	352.12	356.21	311.14	308.48	315.04	313.47	331.68	311.28	308.67	312.85	319.55	316.62	309.69	322.15	328.11	317.69	312.75	368.22	329.31	334.67	315.16	325.61	352.71	356.54	326.57	315.25	322.66	319.77	316.64	333.58	349.8	467.12	326.02	350.87	332.72	343.85	375.82	320.51
23004	338.25	344.33	329.16	321.27	351.84	356.1	306.58	306.34	314.05	311.97	325.89	311.49	306.92	311.48	317.79	314.47	307.25	319.81	326.71	312.02	308.45	367.66	326.29	334.01	315.44	325.37	345.68	349.76	324.08	314.82	318.74	315.36	318.2	334.2	347.89	463.54	323.68	345.29	326.59	339.95	373.43	318.74
24004	352.39	353.34	345.36	332.63	359.91	367.06	315.31	316.73	325.09	325.2	338.65	321.44	316.25	320.16	325.21	326.83	319.94	330.23	336.72	321.87	320.87	380.07	337.21	342.22	326.92	334.88	361.66	365.6	332.7	324.29	329.47	328	325.22	344.33	359.19	471.61	335.66	358.68	338.34	354.32	385.86	329.73
25004	345.65	359.58	343.53	329.86	358.66	362.59	314.04	319.52	328.55	323.28	338.49	319.56	315.56	320.88	325.6	327.01	318.41	331.21	336.92	321.26	319.47	376.61	336.26	341.66	323.48	333.19	363.24	366.78	335.13	323.09	328.92	330.37	327.17	346.81	362.03	470.99	333.72	354.75	338.12	348.85	381.94	331.03
26004	342.53	347.52	338.01	326.69	353.43	356.95	311.6	312.82	317.34	316.77	332.7	313.66	309.58	313.3	318.31	318.03	310.23	323.16	330.29	317.47	314.74	372.14	331.65	334.61	321.08	329.58	356.08	357.43	322.46	317.3	320.6	319.33	317.81	338.53	349.35	459.71	325.13	346.9	330.64	343.91	374.58	323.13
27004	339.12	345.16	338.37	329.28	355.47	358.64	312.13	314.19	320.69	318.67	335.76	315.37	310.29	317	319.14	322.64	314.18	327.76	332.19	318.08	315.48	374.09	332.68	338.95	318.08	329.89	357	359.31	326.99	317.29	325.82	322.78	319.61	335.25	349.54	458.54	328.57	348.69	332.5	345.03	376.28	322.96
28004	327.09	338.64	329.94	318.47	345.7	346.2	303.42	305.43	310.8	308.86	323.03	305.57	302.36	305.62	314.19	311.86	303.83	316.02	319.81	307.09	306.43	362.49	324.82	329.2	307.57	320.92	345.68	347.39	315.89	308.43	317.18	314.34	309.54	327.53	340.71	447.95	320.71	338.77	322.37	336.73	367.03	314.09
29004	327.47	340.07	330.59	315.85	342.62	347.87	302.1	303.01	309.33	307.74	322.61	305.7	303.19	307.1	311.59	308.25	301.71	315.52	321.7	306.13	305.54	362.3	321.98	327.34	308.55	317.27	346.21	347.17	321.09	309.13	314.96	310.49	308.99	328.38	339.31	439.06	318.09	338.62	319.77	335.38	369.17	312.87
30004	336.96	349.31	337.9	325.23	350.64	356.89	309.41	310.03	321.7	318.49	333.33	313.73	310.53	314.08	318.94	321.1	310.68	322.04	328.54	316.8	313.29	376.77	335.21	338.88	317.05	328.5	358.72	359.11	330.22	315.74	323.95	318.51	317.26	338.25	349.15	457.31	328.02	347.44	331.13	345.03	380.9	321.71
31004	339.94	358.31	345.43	332.48	359.33	361.74	317.57	318.42	326.36	324.22	339.29	319.4	315.72	320	326.2	326.66	318.69	330.21	333.27	323.84	321.63	386.68	339.82	345.86	322.89	335.93	363.39	368.59	337.24	324.07	332.57	328.58	327.66	341.79	359.16	466.4	334.07	356.32	340.69	355.01	393.28	330.87
32004	334.35	341.31	332.7	322.28	346.01	354.01	308.55	311.28	317.8	312.87	327.17	309.4	307.72	309.41	315.36	312.58	306.96	320.23	325.41	314.25	309.85	366.84	328.39	336.07	309.6	324.05	351.04	352.58	320.66	312.09	319.23	314.31	311.34	334.07	344.65	446.32	323.54	346.69	323.53	342.18	381.7	316.35
33004	347.24	355.3	347.21	333.78	359.19	368.06	317.11	320.35	328.98	324.74	339.44	322.09	317.96	320.81	326.82	328.4	318.44	331.8	339.18	324.26	321.33	386	340.84	347.98	328.15	336.12	368.77	365.25	336.82	326.32	330.86	328.26	327.78	349.67	363.05	460	337.41	361.17	340.53	354.97	398.18	331.08
34004	339.3	340.32	338.79	326.59	350.43	354.32	311.28	312.54	321.98	315.96	332.48	312.68	310.9	311.94	318.09	317.99	311.63	321.45	328.56	316.85	311.75	374.05	332.27	340.56	315.35	328.07	353.06	356.67	327.65	316.38	324.36	319.47	317.82	338.96	349.35	450.35	324.04	351.51	330.78	342.65	385.51	320.91
35004	343.56	348.42	341.64	325.88	356.83	362.9	316.15	315.84	325.59	317.82	338.04	318.37	313.02	317.72	320.28	325.04	314.87	327.07	334.01	320.29	316.83	378.85	336.91	346.12	318.23	332.97	360.56	360.51	332.08	320.44	328.24	322.53	321.6	345.06	354.99	450.4	335.94	355.78	338.6	350.36	386.91	323.75
36004	343.58	354.41	345.69	332.77	359.89	367.01	315.16	319.04	326.95	323.69	340.1	317.85	317.5	319.68	321.34	328.23	318.66	329.33	336.18	324.62	320.85	384.13	341.09	350.25	321.16	334.76	363.6	367.08	334.88	322.77	330.12	328.58	325.6	347.77	358.1	453.7	337.26	361.5	337.16	354.12	392.54	327.99
37004	342.72	346.47	342.29	328.16	358.9	363.52	314.67	317.34	323.68	321.93	339	317.3	314.87	316.27	321.66	322.96	312.74	325.82	331.68	320.65	316.75	381.42	336.73	352.14	320.69	333.11	361.99	359.51	330.84	321.95	327.87	323.84	321.86	339.87	354.86	451.06	332.55	354.17	332.49	350	385.5	323.89
38004	341.82	348.55	342.33	331.04	357.05	363.15	314.38	316.8	327.89	324.44	338.67	319.69	313.63	316.96	322.09	323.18	318.3	328.74	332.61	322.27	320.36	378	338.38	349.85	321.92	332.55	360.48	356.96	331.2	321.4	328.69	324.34	321.67	340.96	354.63	446.84	334.31	356.7	337.56	350.36	383.61	324.44
39004	334.26	340.66	331.76	320.89	350.02	357.59	304.27	308.09	312.07	311.4	327.29	305.75	302.53	305.17	313.44	312.68	308.58	319.42	323.57	310.84	308.11	368.81	329.58	340.16	308.14	322.6	354.42	346.97	320.96	310.46	317.34	313.64	312.36	328.94	343.43	436.39	324.93	344.53	325.63	339.5	374.54	312.66
40004	337.89	345.89	340.04	328.5	356.97	367.59	310.49	313.47	319.84	318.36	331.37	313.26	311.02	314	318.3	317.08	311.78	322.61	327.59	317.12	315.17	372.61	333.26	346.54	316.24	328.25	360.12	355.67	326.51	316.51	325.17	319.57	317.12	336.68	353.21	446.95	331.51	349.95	333.85	344.94	378.76	321.4
41004	330.62	335.72	329.37	316.73	350.72	356.72	303.98	304.55	311.59	307.01	320.55	303.01	303.57	306.63	310.37	313.88	307.4	314.6	320.34	309.14	308.22	363.33	323.04	335.26	304.27	320.65	349.36	347.26	319.09	308.53	316.61	311.94	312.08	330.09	338.79	434.93	322.18	342.5	322.41	339.13	371.29	312.26
42004	334.94	340.33	334.65	323.45	354.73	364.92	308.59	311.69	319.14	315.41	330.48	310.12	308.42	312.91	315.86	319.77	309.91	321.21	325.65	313.17	312.58	368.85	328.76	343.59	313.88	325.18	356.52	352.99	324.76	313.02	325.12	316.22	314.78	334.9	345.91	443.16	327.24	349.42	328.5	341.85	373.65	317.22
43004	324.16	331.52	324.83	313.3	346.77	352.47	299.66	301.13	303.47	302.36	318.98	300.01	296.97	301.42	306.23	302.77	297.33	310.03	314.09	304.12	301.47	356.38	318.68	330.98	302.57	314.28	343.57	338.59	314.1	302.98	311.47	303	302.79	326.88	334.32	431.74	317.09	338.79	314.8	335.63	365.03	310.98
44004	335.33	339.97	333.18	323.37	353.58	362.21	308.72	309.15	317.05	312.95	326.2	311.37	305.85	310.24	315.7	315.5	305.98	320.32	321.87	309.03	308.86	361.53	330.07	341.5	312.62	324.09	353.31	351	323.67	312.5	320.71	312.34	313.07	333.8	345.33	437.01	325.06	349.01	327.76	342.21	373.91	317.22
45004	346.79	347.1	345.98	337.62	364.3	375.61	319.89	320.85	327.24	324.93	338.33	322.82	314.53	321.64	325.68	327.17	321.09	333.12	336.39	323.83	322.97	373.51	341.78	354.43	322.55	336.78	371.5	365.11	337.24	322.62	332.88	327.34	324.48	345.44	359.39	452.74	338.02	361.42	339.31	356.66	384.87	329.59
46004	342.69	345.43	343.07	328.03	360.67	363.81	317.46	317.92	325.48	320.93	337.22	316.8	311.4	316.64	320.15	319.99	313.77	324.96	328.06	318.28	316.01	373.74	336.47	346.68	319.14	330.31	364.66	358.7	330.94	320.48	326.83	322.6	319.82	341.19	351.67	445.67	332.1	356.86	336.21	348.62	377.66	322.36
47004	338.83	350.74	342.74	331.61	358.9	365.6	315.57	317.84	322.65	319.14	333.34	315.69	313.52	314.08	320.8	322.44	316.05	326.42	332.25	317.2	316.05	370.85	334.66	346.06	319.54	331.91	364.49	360.33	330.95	320.97	329.21	324.34	318.63	340.38	355.42	442.72	333.83	355.58	338.77	350.56	382.38	324.5
48004	334.12	343.02	340.97	328.95	357.93	362.78	315.8	316.25	322.58	319.29	334.81	315.77	310.74	314.39	319.94	321.47	311.21	323.56	330.69	315.85	314.61	372.23	333.22	345.71	318.9	330.5	364.81	358.34	327.46	319.89	327.81	320.55	317.71	338.43	351.53	439.74	328.73	352.31	335.3	348.43	377.99	321.91
49004	331.68	339.43	335.77	322.42	353.06	357.01	309.05	311.53	317.36	312.73	324.1	309.89	302.39	308.84	316.16	317.22	308.96	321.19	325.18	308.69	309.64	360.98	324.68	337.25	310.56	323.84	359.76	353.42	322.6	313.33	321.51	311.39	313.21	333.99	343.4	431.12	323.92	345.75	328.23	343.53	370.5	318.6
50004	353.75	356.57	351.98	338.26	368.37	374.85	324.2	324.33	332.95	327.9	342.41	324.54	317.27	323.92	327.75	330.41	323.3	336.66	339.03	326.96	325.69	385.83	343.74	354.49	329.39	338.25	377.85	371.71	341.8	331	337.3	330.79	329.08	351.12	363.15	452.03	342.45	361.55	346.22	364.09	387.84	330.11
51004	342.4	346.45	340.31	327.65	358.52	364.65	315.31	313.58	322.7	320.41	332.06	312.5	309.47	314.25	320.35	321.78	312.01	323.68	328.4	315.89	312.61	375.14	333.23	342.48	321.44	327.5	367.85	356.12	325.36	319.62	323.11	316.57	317.53	338.89	348.92	438.84	329.8	350.88	333.6	349.08	375.07	320.92
52004	341.77	344.95	341.65	328.73	357.65	364.42	313.95	316.43	321.28	320.06	332.99	314.08	308.74	314.88	319.1	319.05	313.62	325.69	329.3	314.27	314.39	369.64	334.1	343.17	317.26	329.06	367.75	356.13	327.36	315.53	325.98	321.39	315.96	338.24	351.54	435.34	331.64	352.24	334.97	351.44	372.49	320.44
53004	357.17	362.38	359.26	346.17	370.31	381.98	330.56	330.48	339.09	338.66	348	332.71	324.12	331	332.98	340.64	330.1	340.15	347.46	332.2	331.57	393.26	353.52	361.67	335.39	346.78	389.7	377.01	351.42	337.66	344.37	339.63	334.88	358.42	372.31	455.4	350.29	370.57	356.4	369.59	392.12	337.08
54004	335.31	339.49	339.28	326.24	352.9	362.93	310.84	311.05	319.45	316.47	327.96	312.09	304.58	309.45	318.19	318.06	308.05	318.89	327.39	312.44	312.31	368.92	329.65	340.32	315.46	323.19	360.72	352.62	324.98	315.25	319.33	316.08	314.78	337.37	348.13	427.93	326.16	344.87	328.92	344.77	368.41	322.81
55004	340.46	344.3	344.71	330.9	354.94	365.88	317.09	316.01	326.24	321.77	333.94	316.69	309.67	316.16	320.71	322.94	315.21	325.46	331.42	318.48	318.26	372.57	334.52	343.69	319.17	331.88	367.27	359.01	332.07	320.85	327.69	323.81	317.21	337.18	350.91	437.43	332.62	355.23	335.15	352.16	372.39	326.36
56004	348.44	351.33	346.11	332.76	362.72	370.89	318.64	317.7	331	322.96	343.74	322.28	314	316.84	323.59	329.04	315.88	329.11	334.58	319.04	318.95	380.44	340.67	349.03	327.06	334.74	373.1	367.66	336.53	324.48	331.58	325.99	322.82	346.5	359.18	443.08	337.06	357.9	338.25	358.08	377.63	327.21
57004	352.96	353.44	349.13	334.8	362.57	370.94	318.85	319.01	330.3	325.3	343.39	323.15	313.3	319.06	324.23	326.92	317.97	331.39	336.57	319.55	320.82	380.73	340.75	350.73	326.5	334.39	373.85	363.63	337.92	325.5	334.28	325.77	327.64	350.42	357.19	442.89	338.13	361.48	343.02	362.76	377.52	328.11
58004	336.46	339.66	337.29	327.03	354.24	363.73	310.79	311.75	317.31	317.16	329.37	311.51	305.83	311.26	316.26	319.12	308.32	321.83	328.57	313.03	310.68	365.94	332.98	338.2	318.66	326.36	359.86	355.3	324.23	315.8	323.38	319.28	314.82	337.66	348.2	428.74	329.91	353.21	328.86	348.63	363.6	320.75
59004	342.38	343.16	339.23	326.68	351.58	362.63	310.8	312.4	319.75	316.96	333.83	311.8	309.28	312.34	317.82	319	308.1	321.89	328.3	312.52	310.95	367.74	331.98	339.09	315.36	326.13	362.36	356.96	324.48	316.43	321.82	317.74	315.28	339.3	346.12	427.33	329.45	350.14	330.03	350.81	365.01	320.91
60004	341.81	351.67	343.99	328.26	351.99	363.08	316.07	317.23	324.14	322.07	337.1	316.37	311.16	316.35	320.84	323.47	312.92	323.94	328.48	315.08	312.3	375.42	336.66	341.64	321.16	332.11	364.02	359.83	329.94	318.15	326.28	320.83	317.18	343.1	348.56	429.12	330.99	354.23	333.82	353.29	367.58	320.73
61004	338.33	342.05	340.93	327.83	354.41	361	310.88	313.04	321.95	317.67	334.76	313.74	308.05	311.07	319.28	319.6	309.28	320.94	328.9	315.7	311.95	377.68	336.04	337.27	318.81	327.24	361.75	356.06	328.61	317.4	325.5	318.48	315.23	338.86	348.2	426.88	330.19	356.19	331.09	348.99	361.32	321
62004	327.02	331.63	332.86	319.24	343.14	351.78	305.68	304.15	311.38	307.8	323.76	303.96	302.9	303.26	311.39	311.37	299.43	314.09	317.96	304.17	303.43	363.53	325.22	326.92	307.48	315.82	349.78	349.78	317.72	308.26	312.85	309.13	305.08	329.75	338.57	414.74	323.56	342.55	318.87	338.79	351.09	313.73
63004	335.91	338.21	337.04	323.52	351.13	360.09	310.14	311.45	321.23	316.77	329.19	313.18	308.29	308.74	318.35	315.86	307.36	319.61	327.65	311.56	311.14	375.79	333	336.42	316.04	327.79	362.92	356.85	326.36	314.42	323.78	316.92	313.15	336.88	344.26	424.63	327.54	349.9	328.92	348.02	358.15	318.5
64004	348.04	357.41	350	335.15	358.84	366.08	320.54	321.03	331.6	326.07	341.89	322.69	314.8	320.01	325.63	326.42	316.95	330.22	334.11	322.57	319.79	381.61	340.21	348.75	327.42	333.79	374.95	365.83	335.32	327.76	333.57	324.94	324.9	346.07	356.98	432.87	338.99	360.33	340.79	360.2	367.41	329.24
65004	351.24	363.1	348.41	336.08	361.07	368.56	320.77	321.17	330.76	323.08	340.44	322.23	316.54	319.63	327.08	327.48	317.25	330.45	333.68	321.45	319.41	382.84	341.75	346	327.07	334.31	368.98	366.35	337.99	326.12	330.2	325.49	323.56	350.52	353.8	436.39	341.25	362.69	338.79	358.96	369.1	325.65
66004	335.59	345.34	341.57	322.21	351.56	360.5	313.53	314.11	322.1	315.7	332.22	311.59	308.87	311.35	319.32	316.56	308.15	321.21	326.28	311.8	310.91	368.47	333.02	337.37	313.99	326.55	363.47	358.34	330.02	315.14	323.79	317.31	313.8	337.82	345.62	424.51	328.7	351.76	329.25	348.88	356.27	320.08
67004	336.44	349.53	342.81	326.51	355.35	362.2	313.75	315.48	324.26	316.55	335.19	312.86	311.21	313.41	321.55	319.97	311.72	326.18	328.72	313.47	316.42	375.28	334.35	338.53	315.17	328.5	366.07	360.09	330.59	319.65	326.41	318.07	317.73	337.92	345.69	424.76	331.08	357.02	334.63	352.72	362.41	321.76
68004	341.31	349.81	343.68	329.41	360.91	366.17	315.25	316.73	326.97	318.47	333.83	313.87	315.61	317.76	325.72	324.98	314.91	325.72	332.55	320.02	318.68	379.11	338.3	342.17	321.51	330.03	368.99	360.92	332.6	324.36	328.63	321.28	320.02	343.22	353.81	435.89	336.56	359.39	336.04	354.86	366.43	325.59
69004	339.85	349.8	340.62	323.62	354.75	363.4	313.17	313.07	323.49	314.64	333.7	311.07	311.34	313.94	321.06	320.49	308.63	318.62	328.83	309.02	312.97	373.43	332.74	337.25	316.49	326.36	365.14	358.32	328.45	317.24	322.97	318.05	315.96	336.47	348.86	432.47	330.48	357.58	332.15	349.57	365.35	320.24
70004	339.21	349.11	343.01	326.97	358.18	362.49	317.05	315.43	328.1	317	335.63	314.22	310.63	313.86	323.61	325.38	313.93	326.31	331.15	313.66	315.83	374.15	334.75	339.51	319.19	330.05	366.19	359.28	332.33	320.73	326.27	319	319.44	342.8	355.2	436.27	333.63	360.02	336.9	351.06	364.01	321.99
71004	340.43	350.99	341.53	325.11	353.38	364.36	315.3	315.94	325.32	316.63	333.15	310.56	311.78	314.49	319.49	322.33	311.7	322.07	330.22	312.11	313.47	377.69	332.52	337.9	316.75	327.36	364.31	357.19	329.02	319.71	325.37	318.01	316.07	337.08	353.97	435.48	330.82	355.4	331.75	350.12	362.37	320.15
72004	335.07	346.81	340.7	327.47	357.58	361.6	314.21	312.47	323.35	316.94	333.5	313.24	310.87	315.4	322.29	319.64	309.61	323.07	328.86	313.73	313.1	375.3	334.22	336.72	316.61	329.13	365.1	357.71	329.07	319.5	326.61	318.79	319.25	339.66	354.89	437.35	331.7	355.16	333.92	349.1	364.88	321.8
73004	339.37	354.74	341.55	329.01	358.63	366.9	315.67	315.86	326.67	317.38	337.74	314.86	314.17	313.62	321.71	319.74	313.55	323.27	330.41	316.45	314.49	377.79	334.49	338.76	320.4	329.01	366.65	360.61	331.05	317.15	328.49	317.82	317.69	338.35	359.64	447.23	334.18	358.87	334.06	352.81	367.55	322.26
74004	329.97	342.45	337.1	322.06	350.1	360.62	311.43	313.13	317.38	313.22	331.91	307.91	307.88	310.28	317.32	317.51	304.27	318.04	324.61	309.31	309.42	369.62	328.25	331.92	314.03	324.93	360.31	351.56	323.65	314.33	322	313.25	311.31	335.69	351.79	443.63	327.24	351.41	329.03	339.28	362.63	318.77
75004	343.94	351.12	343.6	329.9	360.57	372.33	318.95	318.92	326.99	320.31	340.69	316.8	316.78	319.44	324.84	323.96	313.46	327.21	333.85	317.65	316.63	377.3	340.51	341.35	321.49	333.24	367.95	360.96	331.36	324.93	330.56	320.41	321.28	344.05	363.02	451.37	335.57	359.19	335.96	349.77	371.08	324.87
76004	348.65	358.26	351.99	338.55	367.08	377.17	323.51	323.48	331.68	326.66	346.56	322.61	322.56	326.33	332.34	333.95	321.95	332.91	339.35	324.38	324.06	381.6	343.97	351.58	327.21	341.86	377.82	367.28	342.22	330.86	335.81	329.24	327.06	348.22	371.92	455.51	340.73	368	342.99	357.41	381.74	332.8
77004	329.03	346.08	335.62	319.68	351.01	362.77	305.41	307.59	314.3	307.8	329.51	306.68	308.7	310.54	319	315.89	307.76	316.16	322.91	308.58	308.74	367.09	327.37	328.27	309.72	323.15	358.84	351.92	324.28	312.13	319.4	309.46	311.38	332.86	353.87	448.41	325.42	355.74	326.2	337.84	362.83	318.8
78004	336.37	348.76	337.46	326.49	354.19	365.86	310.18	313.01	319.3	312.76	334.25	312.17	313.73	313.32	322.19	319.17	307.34	322.91	327.71	311.84	310.8	368.38	333.29	334.48	316.67	327.29	365.6	354.68	329.26	320.11	323.03	316.33	315.92	333.84	356.08	451.61	327.86	358.45	333.31	346.03	367.38	318.99
79004	340.01	354.83	345.63	329.52	359.51	370.7	318.17	319.3	328.63	321.08	340.3	317.19	317.31	316.3	325.35	326.31	313.82	328.59	330.82	318	316.95	378.05	340.18	341.13	321.27	333.66	371.23	361.84	333.8	322.9	328.41	319.02	318.36	342.38	361.62	461.93	336.37	363.9	339.29	354.32	374.84	324.8
80004	338.99	354.73	339.69	326.64	353.58	372.69	313.96	313.9	321.46	317.37	336.43	313.73	316.04	316.35	325.66	325.14	310.96	324.43	327.71	314.67	311.97	367.28	335.77	335.76	317.17	330.98	364.61	357.12	328.83	322.07	328.15	315.57	319.48	339.07	356.63	457.43	329.84	360.25	335.32	346.77	370.05	321.52
81004	340.63	354.76	344.64	332.77	360.25	381.21	320.21	317.76	328.6	321.29	339.68	316.09	322.09	321	332.5	325.85	316.86	326.69	334.15	320.32	318.72	374.81	339.85	342.01	320.98	336.05	372.26	364.07	336.68	322.04	331.62	321.64	321.96	342.82	361.23	471.52	344.23	367.88	340.81	356.08	378.68	324.78
82004	341.3	358.54	345.84	330.44	358.39	380.87	318.1	318.83	326.54	322.16	340.91	315.35	321.72	318.59	330.61	323.22	315.98	326.55	331.16	317.74	317.74	374.59	336.93	339.63	323.02	333.51	370.96	363.62	334.15	321.19	329.58	322.44	319.88	343.61	362.17	479.97	336.15	366.94	338.09	353.88	376.72	323.06
83004	338.65	346.26	341.72	327.11	358.76	376.45	314.13	313.79	323.39	315.75	333.88	313.22	318.42	316.35	329.56	322.45	310.59	324.24	329.7	317	313.24	372.07	331.67	335.23	319.96	333.24	363.11	355.5	331.85	316.7	326.96	315.84	316.01	342.38	359.85	476.69	333.41	360.39	333.58	346.86	370.26	320.84
84004	327.3	351.45	338.55	322.48	350.9	373.44	309.86	312.39	318.74	313.63	331.39	310.37	314.54	312.69	326.51	317.75	307.14	321.37	327.69	311.1	310.05	372.56	331.5	331.91	317.18	329.76	356	355.01	327.75	315.93	323.81	314.39	312.49	335.08	358.02	483.99	330.34	359.62	332.45	345.49	363.68	318.95
85004	343.13	349.26	342.23	330.64	356.88	380.08	316.58	314.28	326.18	321.07	337.65	316.65	322.41	319.1	336.12	327.79	312.31	328.64	330.91	318.89	318.03	377.91	337.3	340.97	323.94	335.39	369.6	363.9	331.27	319.44	328.72	322.08	316.98	347.82	363.76	495.64	337.56	368.02	337.91	355.88	372.28	323.46
86004	332.11	341.61	331.98	318.63	347.7	367.76	307.98	306.55	318.55	311.97	324.95	305.83	314.05	310.64	327.7	316.47	302.31	315.91	323.37	305.62	305.35	362.84	326.23	325.63	311.58	325.54	353.63	349.14	327	311.5	317.88	310.51	306.86	337.57	354.33	486.27	323.3	357.01	328.92	342.98	360.54	313.87
87004	340.47	352.14	341.91	329.99	354.13	376.93	317.23	317.05	328.56	320.87	336.92	315.16	323.98	322.88	339.33	327.04	313.56	328.13	333.93	320.87	317.52	370.37	337.33	338.21	322	337.68	367.72	358.82	332.19	323.44	326.31	318.39	319.66	347.48	368.22	505.77	337.89	369.04	338.8	354.97	374.28	324.72
88004	341.76	364.61	346.38	330.98	360.7	381.01	323.41	321.15	334.69	323.92	342.1	316.9	326.62	326.54	346.16	330.35	319.47	330.01	335.33	320.97	322.67	378.16	341.1	343.9	327.52	340.89	376.36	364.19	339.07	326.3	335.41	325.14	325.77	348.9	370.4	508.28	339.88	371.49	345.49	360.44	377.27	325.06
89004	339.16	359.74	344.15	329.98	359.33	378.8	321.19	317.34	332.09	321.25	337.23	317.42	326.13	324.58	346.58	327.03	316.28	328.79	331.19	318.16	318.22	373.5	336.49	343.29	323.45	336.97	370.75	361.1	337.16	323.09	331.5	321.3	321.54	344.77	376.29	508.44	337.54	367.76	340.63	357.2	372.66	325.55
90004	335.64	354.12	337.33	325.04	347.05	372.07	313.75	316.46	328.08	313.36	334.04	312.11	325.21	320.42	342.26	322.93	309.93	323.68	327.19	316.11	312.7	365.33	332.49	334.37	317.93	331.74	365.11	357.9	330.76	317.67	324.83	315.64	314.21	338.34	365.71	498.16	332.74	359.86	334.07	352.25	362.68	320.69
91004	354.68	370.29	354.94	340.55	367.64	388.75	327.56	329.25	340.78	329.15	347.18	324.68	337.74	336.42	358.01	342.25	323.74	339.78	342.85	327.62	326.99	382.86	346.73	349.52	329.5	347.23	383.98	374.36	347.09	329.89	339.31	331.7	330.27	355.63	390.28	520.35	346.94	376.98	351.29	366.07	382.61	334.12
92004	339.65	358.73	344.42	331.12	354.47	377.18	317.73	318.93	327.97	321.35	335.09	315.77	330.42	324.02	351.72	328.41	315.82	328.39	334.82	320.19	314.68	371.26	338.64	341.77	320.66	335.22	372.36	363.77	333.65	322.8	332.55	322.28	320.16	343.46	373.47	495.79	338.3	364.75	340.15	355.75	367.96	324.78
93004	340.78	363.34	346.72	332.65	355.02	378.94	317.97	318.51	330.1	320.85	337.14	315.23	332.96	328.47	356.54	331.04	316.63	329.84	334.29	321.97	319.12	379.52	338.93	342.36	323.66	338.03	375.75	365.52	336.76	321.85	334.25	322.64	324.83	350.21	379.13	507.29	340.22	367.15	340.73	358.59	373.36	325.63
94004	343.16	352.52	345.46	330.69	354.01	374.98	317.82	320.49	327.16	320.75	336.48	315.72	332.06	328.86	360.62	329.28	313.35	326.31	330	316.96	314.52	372.61	335.45	338.26	322.83	338.11	369.8	360.84	332.02	323.83	330.96	320.73	316.64	343.89	380.43	498.06	335.76	360.75	338.67	353.79	367.06	325.12
95004	341.04	362.81	346.06	328.85	356.8	381.43	316.15	319.21	323.32	320.45	340.1	313.24	334.79	331.92	372.56	331.47	314.66	326.9	334.27	320.06	316.14	378.7	335.45	338.01	321.24	337.44	372.06	363.92	333.8	321.7	328.55	321.31	318.19	344.72	378.61	501.4	337.18	360.45	338.84	352.57	365.19	326.44
96004	340.86	360.06	345.43	328.89	358.04	389.41	317.54	318.37	323.43	319.86	334.17	312.09	346.38	349.34	433.5	342.65	315.08	327.77	333.75	320.18	315.31	375.22	338.26	339.76	323.55	335.19	370.08	363.6	334.64	324.41	327.64	320.41	320.92	345.67	386.95	501.43	338.48	360.6	337.78	353.75	362.63	324.54
97004	343.18	366.49	346.45	332.98	360.96	393.56	317.73	320.51	327.02	320.49	338.91	317.13	361.32	371.26	517.49	349.28	319.08	330.81	336.07	322.8	319.83	378.8	342.17	342.76	327.11	339.25	374.95	364	340.52	323.72	331.95	323.9	323.32	347.89	391.95	505.62	339.67	363.63	345.01	357.65	366.37	326.74
98004	333.86	360.58	341.23	326.13	356.15	383.78	313.56	314.85	324.98	314.61	333.48	309.28	358.1	362.88	508.73	340.33	311.57	324.76	326.45	316.76	310.04	372.34	333.69	334.22	316.36	333.59	367.56	359.49	328.69	315.08	324.25	315.96	315.83	341.82	383.67	494.35	329.12	356.82	334.68	351.9	354.22	317.58
99004	342.49	363.87	346.57	332.74	360.81	394.25	321.51	322.48	329.9	321.53	336.82	317.33	365.21	366.54	496	346.94	317.84	331.52	335.48	324.41	320.21	376.24	342.57	340.22	326.17	342.17	375.88	364.47	334.3	322.67	331.61	323.28	322.6	346.78	396.83	496.73	336.85	362.66	339.64	355.87	361.46	326.61
100004	347.12	372.18	346.07	333.81	361.31	391.7	320.98	319.63	327.93	320.31	338.35	317.1	364.89	358.23	473.74	346.55	316.43	331.93	334.09	323.19	318.53	374.43	340.19	338.08	325.8	340.17	375.61	365.99	337.12	325.46	330.05	324.46	319.64	346.27	392.22	494.73	338.58	364.8	339.42	354.23	362.07	327.13
101004	338.6	365.88	346.6	328.43	363.35	390.05	317.84	318.58	322.79	317.12	336.12	315.98	362.8	354.35	455.03	338.99	314.8	329.01	333.79	324.18	317.2	371.69	337.52	339.87	322.77	338.12	373.92	364.36	334.34	321.38	329.51	320.84	321.19	343.67	395.84	492.68	335.63	360.46	336.58	353.42	361.73	325.58
102004	342.6	363.48	341.34	330.35	360.98	391.42	317.64	318.2	324.49	317.83	337.61	315.08	366.29	349.26	436.93	339.43	314.11	327.02	335.09	321.22	316.34	375.34	338.71	336.77	316.92	335.41	371.65	364.33	332.14	323.57	328.76	320.04	319.54	343.53	395.44	490.63	334.44	360.66	338.07	351.98	360.21	324.93
103004	339.21	361.03	338.91	325.08	352.65	386.37	314.28	314.06	317.11	312.69	334.13	315.04	359.89	341.43	417.41	331.51	312.76	326.12	328.14	317.67	311.53	371.58	332.99	334.75	318.55	334.26	368.43	360.06	332.69	318.54	327.68	316.73	316.59	342.91	394.5	488.59	329.95	356.63	333.52	348.09	355.01	323.24
104004	336.92	360.84	340.5	327.58	355.92	387.31	316.64	315.65	321.3	313.43	335.04	316.95	362.44	342.63	408.62	337.05	313.62	325.16	331.13	320.1	314.13	367.25	337.26	337.86	322.28	335.83	369.95	360.13	329.5	322.06	327.72	319.31	319.51	343.01	397.97	487.61	335.45	357.36	335.38	349.32	354.8	322.56
105004	337.96	362.56	341.14	325.7	354.92	385.64	315.85	313.27	318.61	313.84	335.28	314.23	361.36	336.75	396.95	332.2	311.49	323.89	326.97	317.04	314.6	373.84	332.51	334.03	316.18	334.57	367.36	363.33	332.41	318.52	325.91	316.67	317.76	339.32	396.56	486.65	332.02	356.7	335.55	348.3	352.45	320.75
106004	343.02	367.74	345.5	333.65	361.56	388.63	317.61	318.57	325.19	319.63	338.82	319.63	365.53	341.68	400.04	334.77	317.83	329.14	333.43	321.83	319.27	375.18	337.86	338.04	326.95	340.64	375.4	367.84	334.54	321.47	331.48	321.16	322.33	346.98	401.91	482.72	338.42	364.23	340.99	353.3	357.7	326.3
107004	335.97	369.28	344.14	330.56	358.13	389.79	315.47	317.93	322.65	315.89	334.26	315.7	364.97	336.81	391.81	336.32	314.25	328.29	331.4	317.75	315.71	372.77	336.11	335.15	321.34	335.14	369.54	365.27	332.5	319.98	326.84	316.69	319.05	341.18	396.91	484.31	336.52	362.89	338.22	354.2	354.12	324.81
108004	341.82	371.3	346.47	331.97	362.54	393.15	319.32	320.34	323.68	320.29	341.04	318.88	374.09	340.02	391.97	337.25	319.02	330.66	332.14	321.6	318.05	379.88	337.38	342.36	322.95	339.92	377.27	368.31	336.23	322.75	331.17	322.5	322.05	347.29	405.56	487.44	340.59	364.08	339.01	356.88	356.87	327.14
109004	347.44	380.31	353.53	339.56	365.52	401.22	324	323.49	332.34	323.3	344.34	325.42	381.83	346.71	397.42	343.84	321.22	338.16	340.85	330.79	325.03	379.7	345.81	344.48	327.69	343.12	382.7	373.95	343.35	330.11	339.31	326.32	328.94	351.41	414.6	489.91	344.99	369.92	345.84	362.57	359.44	332.74
110004	335.64	368.53	337.92	323.35	354.72	389.11	313.37	312.78	319.08	313.58	330.59	312.02	371.01	334.91	387.65	328.42	309.25	321.69	325.81	313.75	310.59	373.2	330.35	331.37	316.12	334.71	364.99	357.36	326.35	315.44	322.23	315.08	316.26	338.01	399.89	470.9	327.85	354.44	329.36	348.74	347.51	319.47
111004	347.11	375.46	348.29	333.81	362.09	396.02	321.68	322.67	326.48	321.15	337.44	322.19	382.64	341.81	403.42	337.94	318.93	335.63	337.27	324.52	320.93	380.48	340	343.98	324.75	340.38	377.29	370.64	341.77	329.09	334.27	324.73	326.39	350.54	419.68	482.07	340.27	364.16	341.84	357.39	358.61	328.13
112004	350.31	385.52	354.55	341.51	368.3	403.48	327.1	326.3	336.52	327.1	344.58	329.28	396.72	352.25	422.31	346.32	323.64	341.12	343.62	331.43	325.04	386.05	345.2	349.12	334.09	348.34	383.04	376.93	349.97	334.99	339.56	329.5	332.23	355.61	424.45	491.19	345.4	371.19	350.56	365.82	365.26	331.41
113004	341.52	377.3	344.18	332	358.64	395.06	320.33	320.01	322.66	316.86	333.05	318.31	396.44	353.92	441.54	341.87	315.3	331.8	333.18	325.41	317.95	369.82	336.42	336.61	321.3	339.23	371.32	365.48	334.64	324.66	327.35	319.05	321.14	347.42	424.28	478.42	335.45	363.18	337.43	356.42	354.28	327.03
114004	344.02	372.69	346.96	335.62	363.78	398.53	321.8	319.9	327.46	318.86	337.19	321.8	405.66	360.73	472.11	347.29	317.4	334.71	334.89	327.06	317.83	379.33	338.8	338.33	324.58	342.11	378.1	367.34	338.23	325.19	330.47	321.53	324.48	350	426.24	484.88	335.85	363.65	337.65	354.65	356.87	328.48
115004	342.21	377.94	344.83	329.31	357.69	396.85	314.85	318.96	324.45	314.56	333.69	316.3	413.07	360.79	479.61	341.36	315.42	330.35	332.57	326.36	315.43	372.58	329.38	335.95	317.54	336.2	372.81	367.68	336.1	320.77	326.63	317.81	320.55	340.94	427.68	475.14	334.81	360.83	337.26	349.13	351.79	322.21
116004	346.92	375.5	349.05	335.2	361.6	396.73	321.16	326.02	330.25	323.64	335.98	325.32	421.93	364.19	473.43	347.77	319.33	335.31	336.58	326.71	322.29	376.8	337.6	341.27	323.91	343.1	380.57	372.41	339.75	330.87	333.55	326.94	322.29	346.1	431.64	483.29	341.54	367	342.76	354.33	358.98	330.75
117004	341.57	379.63	342.56	330.26	358.17	391.88	318.11	317.82	322.43	318.45	333.77	315.85	424.12	354.75	456.31	340.41	314.14	329.1	330.46	323.64	317.25	371.97	336.48	338.63	319.75	337.56	371.93	363.55	335.66	325.82	328.79	315.88	321.04	347.08	422.17	473.31	333.33	358.37	332.41	353.73	355.97	323.94
118004	335.09	373.63	342.14	328.59	354.13	392.25	315.37	317.37	320.26	316.68	334.19	316.93	434.49	351.29	442.4	336.23	313.41	326.86	329.02	324.94	314.95	369.69	333.55	335.53	314.17	336.44	374.65	361.51	332.2	324.54	327.55	316.39	316.79	341.76	425.94	472.48	333.81	355.78	333.64	349	351.25	321.68
119004	347.38	388.26	352.68	336.46	364.67	398.91	321.47	325.11	326.12	320.52	340.58	323.49	457.38	356.74	439.97	343.35	319.43	334.68	337.02	329.38	324.07	377.75	341.35	344.03	327.48	345.26	381.58	371.86	342.19	330.24	336.26	325.62	326.05	354.5	434.82	484.31	341.1	365.71	341.14	358.44	364.52	329.08
120004	344.57	382.97	344.66	330	354.95	390.9	319.3	319.91	326.77	318.88	336.82	316.85	464.64	353.21	424.02	337.06	315.61	329.22	331.09	325.4	317.93	375.54	334.6	341.26	322.52	341.09	374.33	364.59	336.31	328.67	329.53	319.36	321.12	345.53	426.24	478.41	337.02	362.29	334.1	351.48	356.37	324.9
121004	350.49	381.47	350.87	340.34	362.28	396.39	323.74	327.95	330.82	323.04	344.89	323.39	494.43	352.75	421.53	341.64	320.91	335.41	338.07	332.09	322.66	378.58	344.06	349.34	332.91	347.27	383.32	372.05	344.37	332.62	337.98	329.66	327.75	352.24	436.75	479.89	342.26	366.2	344.3	361.32	364.4	329.81
122004	347.24	391.27	346.45	332.36	359.85	393	320.49	322.51	328.09	319.42	339.06	320.12	526.07	351.91	413.2	335.28	317.52	331.03	340.26	331.72	319.6	376.21	337.56	346.55	325.39	343.34	379.5	370.11	342.57	326.6	333.19	324.54	324.16	348.97	432.01	478.4	340.11	364.33	341.9	359.42	359.72	326.26
123004	339.96	379.75	342.53	328.53	357.61	391.02	317.73	318.76	324.07	317.11	333.93	315.57	550.07	350.26	409.82	335.88	314.36	326.74	334.53	327.82	316.66	373.37	333.91	342.13	324.13	340.57	372.96	365.38	335.01	324.87	328	322.37	321.53	345	434.15	472.8	334.25	355.81	334.66	355.08	358.93	326.57
124004	349.06	391.66	346.08	334.84	359.13	394.46	320.34	321.95	326.06	319.75	336.96	318.45	573.01	352.25	408.97	336.52	319.14	331.22	337.01	332.44	319.97	374.05	340.11	348.02	325.87	344.14	379.38	366.97	340.6	329.15	331.03	322.85	326.02	348.93	432.87	473.5	338.21	361.77	340.03	359.88	361.33	326
125004	343.61	386.96	346.11	334.47	364.31	393.16	323.74	321.29	328.21	322.89	341.41	320.32	585.57	354.47	413.24	341.97	321.94	333.79	335.76	333.99	321.75	377.49	339.39	352.59	326.53	342.53	378.37	368.83	339.63	329.3	332.29	326.19	325.87	346.01	435.7	474.41	341.66	364.77	338.87	361.05	364.69	329.05
126004	352.55	396.12	346.88	338.19	365.71	396.63	323.98	324.71	332.64	324.1	342.2	320	589.58	359.31	421.83	343.08	324.37	335.56	338.92	336.73	323.39	381.29	343.17	360.65	330.25	349.07	381.46	372.53	343.61	329.77	335.48	326.97	330.38	352.18	441.68	477.45	342.07	366.98	344.73	366.19	370.51	328.05
127004	346.9	402.53	348.48	333.38	359.38	391.25	322.14	323.87	327.43	322.18	339.33	317.93	569.74	359.43	422.69	342.49	320.64	333.24	337.63	335.48	320.58	379.5	341.09	354.33	325.72	343.26	378.46	371.53	337.15	326.29	332.07	325.29	326.7	349.15	432.72	465.33	339.85	363.11	340.67	360.77	364.79	329.47
128004	338.64	396.71	340.89	331.01	357.18	384.06	317.12	318.62	323.59	316.15	333.25	312.97	539.92	351.08	418.96	333.34	314.41	326.66	331.35	325.32	315.55	372.59	333.16	346.93	322.47	338.03	375.22	363.49	334.43	319.71	327.42	320.35	321.13	342.59	429.71	458.87	332.53	362.98	335.27	355.71	360.1	321.62
129004	337	395.24	338.35	326.94	354.44	380.99	315.81	315.74	320.75	313.41	332.76	312.36	525.31	353.72	422.1	334.32	312.82	324.07	330.56	323.79	314.53	365.56	331.99	348.15	320.13	334.3	370.88	358.36	327.46	322	325.65	318.53	313.37	341.03	427.94	453.19	330.48	357.66	331.58	354.71	358.54	319
130004	348.52	407.45	351.37	335.77	361.93	389.85	322.48	325.88	331.62	323.74	342.49	321.26	519.44	359.31	435.24	339.23	321.77	334.07	337.04	331.74	321.08	383.13	342.97	361.46	328.91	344.93	381.26	372.66	341.88	330.94	335.85	328.78	327.76	352.92	439.32	464.39	341.32	372.22	344.04	364.68	366.78	327.46
131004	339.2	393.16	342.79	327.59	353.47	379.55	315.4	318.29	321.25	318.05	332.96	311.59	493.13	352.78	433.96	332.97	316.22	327.26	330.01	325.76	315.84	370.56	332.93	351.71	319	333.63	368.22	362.44	329.13	317.61	325.72	322.21	317.26	343.17	429.24	450.32	333.16	359.36	333.45	354.47	357.36	318.5
132004	337.05	384.16	338.56	326.54	349.75	373.6	314.62	312.45	316.89	314.04	326.1	309.88	482.89	352.3	440.68	331.6	310.62	325.57	325.31	321.23	311.8	367.5	325.73	348.48	319.1	330.25	363.68	359.83	326.97	318.09	323.49	313.17	317.78	338.57	422.36	446.78	328.04	355.52	330.92	353.14	353.41	318.53
133004	341.19	398.11	346.46	334.56	356.58	378.08	319.43	320.3	323.51	319.64	337.09	316.86	487.89	360.46	447.4	337.09	317.84	330.77	333.15	327.24	317.61	372.96	340.21	359.12	323.48	340.15	374.23	365.87	336.25	325.16	328.89	322.78	323.91	341.86	431.28	453.07	337.13	362.59	341.46	358.09	363.05	325.19
134004	347.24	399.77	343.97	334.13	357.96	378.43	319.74	322.68	326.19	317.85	338.35	317.8	477.45	360.75	442.88	341.78	319.31	331.15	331.94	327.43	319.2	375.61	336.82	356.81	327.63	341.28	373.66	365.87	337.45	324.53	332.77	321.55	325.66	344.01	432.74	452.12	336.42	363.16	343.72	361.09	362.58	325.6
135004	356.13	406.38	353.3	338.77	363.91	382.94	325.03	326.45	330.42	322.98	343.44	321.7	486.23	363.17	439.72	344.84	323.73	336.68	340.13	330.46	324.56	382.28	342.72	365.52	330.95	347.85	379.81	370.48	340.43	333.78	335.71	328.4	330.76	350.31	436	459.18	341.86	371.99	346.76	368.09	368.47	328.77
136004	348.54	413.08	352.4	335.88	360.92	382.87	322.38	323.05	329.12	322.26	340.63	319.03	477.88	356.62	427.5	343.56	320.23	333.88	337.57	327.88	321.4	383.88	341.13	359.76	329.68	343.76	376.41	370.24	343.14	330.84	334.86	326.34	328.02	346.81	430.29	460.53	340.03	365.99	346.11	360.07	364.56	326.93
137004	351.35	410.85	349.8	339.88	356.72	380.88	324.02	323.81	327.02	322.7	341.31	319.25	473.17	353.97	420.56	341.88	321.7	333.96	338.68	332.12	322.94	383.93	337.65	359.09	328.72	340.79	375.89	367.18	340.99	328.29	336.19	325.57	330.24	350.08	431.89	458.82	336.13	366.19	339.83	366.98	362.72	328.26
138004	346.51	401.24	345.95	332.54	356.36	376.49	320.52	319.04	324.28	317.01	336.99	314.39	464.49	348.92	411.12	335.59	314	330.76	335.62	325.76	319.81	375.4	334.01	354.52	322.08	337.83	367.98	364.42	336.5	322.57	330.09	322.8	323.01	344.02	421.32	451.96	336.93	359.7	336.25	356.49	359.39	321.67
139004	352.93	412.69	353.03	341.11	363.03	388.64	324.27	325.01	330.19	324.95	344.31	323.14	476.06	356.41	415.24	343.74	324.04	334.1	343.67	331.54	324.43	387.43	341.27	360.56	328.8	346.05	377.54	372.84	346.88	331.63	336.26	328.52	330.59	351.73	431.44	460.07	344.79	366.52	345.89	365.78	365.65	330.94
140004	350.51	411.28	344.84	333.54	360.66	375.8	319.69	321.13	325.46	317.49	337.94	316.49	476.27	349.92	407.23	338.62	315.27	330.13	337.38	325.93	316.73	377.68	335.38	353.94	324.24	337.13	373.79	367.22	341.19	324.46	331.81	322.81	322.67	347.8	420.42	452.49	337.39	360.07	335.62	354.95	359	323.55
141004	353.45	417.24	355.73	341.42	364.02	384.8	330.22	329.87	332.89	327.47	346.23	326.3	480.57	355.16	414.51	342.15	324.15	336.87	344.84	331.11	326.66	389.05	346.83	364.75	333.45	349.27	380.45	374.83	344.93	333.07	342.13	327.78	332.51	353.46	431.52	461.51	342.89	368.02	348.47	366.75	365.71	331.03
142004	357.77	425.2	355.25	342.91	366.31	387.91	328.41	330.97	333.22	330.35	347.64	327.81	487.35	355.34	418.02	346.52	326.59	337.63	348.85	335.65	328.07	392.59	345.51	364.53	335.16	349.52	385.88	378.29	348.22	335.81	339.58	333.92	335.07	357.97	429.64	458.06	346.75	371.95	348.06	369.43	366.85	331.85
143004	349.96	407.38	345.17	332.51	355.83	376.26	318.65	319.49	324.18	314.87	337.19	317.38	479.37	351.62	413.98	336.67	316.82	328.77	338.32	327.29	317.36	377.47	334.19	348.02	323.09	335.42	367.58	364.02	341	324.52	332.04	321.26	326.67	344	422.03	442.25	333.95	357.32	336.3	358.5	359.41	321.32
144004	342.89	405.72	342.16	331.73	352.28	373.86	316.71	318.79	319.09	311.77	334.1	315.26	482.76	351.09	418.02	332.11	311.48	326.74	337.21	325.11	314.43	372.58	334.24	347.75	322.01	332.41	367.16	366.33	335.48	323.1	328.49	316.55	321.95	346.19	412.13	435.61	330.38	356.72	334.4	351.65	354.16	321.27
145004	338.18	406.18	339.99	328.56	351.72	369.33	315.25	313.52	317.21	311.57	331.45	312.04	481.4	350.18	421.33	332.24	310.57	324.05	332.42	318.21	310.05	373.55	328.72	346.02	319.12	332.2	363.61	361.2	332	319.36	323.81	315.54	316.98	338.41	410.68	430.45	328.38	353.25	332.31	351.49	350.98	317.62
146004	343.5	420.24	344.33	336.51	354.75	374.73	316.3	318.96	321.61	314.73	334.91	319.02	495.43	359.76	435.87	337.55	318.23	330.63	336.26	325.44	318.14	375.31	335.46	350.16	320.23	333.2	369.07	366.45	334.05	325.78	329.79	316.42	325.53	346.78	413.65	436.71	334.74	361.52	336.09	356.18	357.9	323.51
147004	350.18	429.26	349.89	340.64	362.75	381.91	324.57	330.42	326.21	322.78	338.95	322.75	512.05	366.55	446.77	342.3	323.63	335.33	344.92	336.37	322.74	381.7	345.36	357.19	327.67	344.07	373.89	373.4	345.09	330.78	338.23	326.9	330.69	349.98	425.62	440.27	341.82	366.32	344.96	360.29	362.69	326.34
148004	355.63	446.34	356.69	344.21	359.32	387.48	327.64	330.71	332.79	326.76	343.92	327.69	526.05	371.6	452.25	346.79	326.22	341.15	347.43	333.02	327.19	388.62	344.44	362.38	335.4	348.31	383.49	381.49	349.6	335.16	341.23	332.57	334.53	356.05	428.83	444.1	348.32	372.61	349.66	365.34	366.42	333.69
149004	356.38	442.76	360.22	344.7	364.57	387.59	330.8	330.49	335.53	330.51	347.85	327.86	531.84	370.24	450.57	347.95	326.26	343.04	348.57	334.71	327.12	386.64	348.17	363.19	337.68	351.23	384.04	377.18	352.27	339.73	341.81	334.62	337.22	355.59	427.93	442.2	345.1	372.2	351.84	364.76	370.27	334.82
150004	351.35	438.34	351.5	338.76	357.38	380.33	325.5	325.53	332.54	320.91	341.83	321.56	531.04	361.91	436.4	342.78	322.53	336.17	343.27	330.75	322.18	378.06	342.04	353.84	328.46	344.57	373.74	369.92	342.15	328.66	335.17	327.54	328.38	351.4	421.93	430.08	338.89	363.74	345.72	359.39	361.07	328.65
151004	345.9	431.86	346.46	335.69	353.5	372.7	318.35	321.86	322.38	316.37	335.89	316.32	528.26	355.76	425.47	337.62	318.99	331.5	341.56	326.66	320.19	373.92	339.72	349.96	324.01	341.73	371.89	367.77	336.26	329.22	333.69	324.66	327.29	345.13	419.42	430.71	337.66	361.48	341.24	352.78	357.2	323.53
152004	349	445.64	352.95	336.57	357.7	374.83	325.01	324.25	327.38	321.17	338.22	320.92	532.83	359.13	422.7	338.46	317.91	335.15	341.55	331	320.94	376.03	339.29	354.47	331.76	344.4	373.12	372	345.18	331.9	339.22	325.55	327.77	348.33	428.63	424.69	337.04	358.22	342.24	355.79	360.06	326.9
153004	352.55	465.24	354.07	341.17	357.41	380.7	324.77	330.38	329.62	323.73	343.49	324.08	538.16	361.29	415.67	340.53	323.89	337.68	345.86	334.7	322.29	382.33	340.72	356.31	332.79	346.46	376.81	371.44	345.45	336.48	340.01	328.21	331.74	351.4	429.81	427.39	343.54	361.24	345.39	360.84	363.99	326.83
154004	347.36	453.66	347.65	333.25	355.09	372.54	319.41	325.25	324.66	317.73	336.96	317.51	533.25	352.43	406.76	336.46	320.1	332.63	342.13	326.05	319.65	373.71	336.28	349.64	325.87	339.06	371.9	364.91	341.28	327.61	334.87	321.07	325.42	344.84	420.86	419.45	337.32	356.12	339.32	354.22	357.23	326.24
155004	352.11	479	356.29	340.29	359.47	381.58	328.13	333	330.38	324.12	345.76	325.53	531.65	358.67	411.62	345.25	325.64	339.47	348.86	333.88	326.33	382.55	346.61	358.59	330.78	347.22	377.1	375.94	351.01	335.55	340.76	331.29	332.62	352.38	429.04	426.02	342.74	362.05	348.58	361.5	364.84	334.16
156004	345.13	476.16	345.76	330.16	350.63	368.9	321.66	322.27	324.34	316.78	334.05	318.98	518.59	351.01	400.57	336.82	315.94	330.52	340.11	326.46	315.33	371.76	333.43	345.16	325.86	336.67	370.6	365.49	335.78	326.14	330.32	319.99	321.02	343.71	412.54	413.22	334.56	351.45	340.36	351.27	352.97	323.48
157004	350.46	485.46	353.73	337.12	356.28	377.76	325.16	326.71	326.77	319.19	339.18	323.88	514.79	355.03	404.11	340.07	318.91	337.49	346.49	329.89	321.31	374.94	342.7	351.45	322.99	343.77	374.84	372.65	342.59	332.91	338.88	323.61	327.1	350.72	415.7	420.06	338.18	358.87	340.67	356.46	359.03	327.02
158004	349.37	501.2	350.18	339.13	358.24	383.15	321.62	329.07	327.92	322.35	341.79	321.88	499.77	354.15	407.75	339.22	320.12	335.63	346.45	329.45	320.5	379.38	343.55	347.08	328.07	345.26	376.79	373.2	344.38	329.73	337.84	325.97	329.27	352.6	405.67	421.53	338.86	358.83	343.35	357.46	360.4	326.92
159004	348.83	502.61	350.1	336.53	355.47	377.84	324.13	325.41	326.24	316.75	338.3	322.48	493.93	357.38	410.39	339.07	317.98	336.93	346.5	329.44	319.09	377.63	337.46	349.05	325.98	342.13	373.64	369.58	344.52	329.77	336.88	324.99	326.2	344.62	413.28	423.74	338.49	355.79	341.28	357.61	361.22	327.65
160004	351.79	518.93	352.28	340.15	361.33	381.28	326.18	328.11	329.26	320.19	343.31	323.25	482.73	361.08	423.28	343.88	320.64	335.74	347.88	331.61	322.12	382.45	344.09	353.7	329.89	344.52	376.4	377.18	350.25	333.31	338.13	327	330.6	349.99	409.35	420.2	339.95	359.63	349.04	361.4	359.54	328.67
161004	349.78	529.18	349.92	337.09	357.88	374.82	323.8	329.34	330.03	320.78	337.95	321.02	480.05	360.66	438.7	340.86	319.57	335.1	343.09	327.34	319.94	383.02	339.48	349.07	327.54	346.44	373.57	371.09	344.46	328.55	338.8	324.86	326.04	347.26	406.1	419.33	335.64	362.06	344.76	356.76	355.75	326.78
162004	355.13	544.84	356.42	341.78	362.01	382.68	328.27	329.44	331.97	326.48	345.27	324.97	484.39	372.51	452.61	345.55	323.2	340.61	346.93	332.74	325.48	383.49	343.29	355.62	333.18	347.98	378.78	380.17	349.6	332.99	345.59	331.44	327.73	350.94	414.69	428.85	342.75	361.51	345.83	359.41	361.52	328.1
163004	349.58	539.76	349.73	333.79	355.54	375.77	322.73	325.89	325.19	319.7	337.24	319.03	476.39	365.66	448.27	340.1	317.87	333.66	345.26	324.15	319.14	375.54	335.43	346.87	326.69	344.82	374.6	373.08	345.74	328.95	336.43	324.31	323.5	344.59	408.37	420.41	334.77	355.38	342.02	351.63	352.31	323.81
164004	337.88	535.14	348.43	331.51	356.45	373.21	317.43	322.15	321.4	314.26	339.27	316.47	476.55	358.86	436.05	334.54	316.84	330.97	338.81	323.32	317.69	375.66	336.27	341.39	323.82	341.35	369.56	369.48	339.5	325	332.8	318.5	321.99	341.09	410.71	421.3	335.53	354.59	340.38	351.06	349.05	323.13
165004	352.65	546.73	354.38	336.45	358.47	376.77	326.03	328.28	330.13	319.45	341.37	322.23	481.33	359.85	432.88	342.74	320.58	336.25	344.58	328.78	321.54	379.05	342.06	350.59	330.81	349.88	382.49	376.33	342.43	333.84	340.08	326.12	326.94	347.84	410.84	423.3	338.37	358.58	348.9	356.4	354.33	328.04
166004	341.74	530.6	346.25	334.27	354.33	369.4	322.08	327.81	322.33	316.89	335.8	315	470.21	353.25	418.1	332.46	315.47	329.71	337.4	323.33	316.24	371.11	332.89	342.36	323.15	341.85	371.04	367	336.38	326.53	331.44	321.85	321.13	342.52	401.6	418.37	332.25	352.87	343.34	347.2	347.04	323.46
167004	345.24	535.02	352.41	338.5	354.2	371.87	325.17	330.1	326.27	319.25	339.76	321.19	472.04	353.35	410.81	340.7	318.98	334.54	339.59	329.12	320.57	379.25	338.43	347.9	329.29	343.81	374.23	370.6	343.06	335.66	333.35	323.62	322.21	349.35	406.51	427.05	336.16	359.84	342.55	353.25	349.18	323.88
168004	343.44	520.96	351.22	331.42	354.77	371.63	323.3	328.95	325.23	316.13	337.41	318.21	465.49	352.27	400.08	336.02	316.38	332.79	336.26	328.33	317.86	374.2	335.64	346.01	325.81	345.62	370.33	369.2	344.05	331.39	333.77	322.84	322.79	343.07	407.31	430.1	334.33	353.84	340.28	348.6	348.84	320.61
169004	353.25	528.7	349.8	332.97	354.66	372.81	323.37	327.63	327.79	318.1	335.8	320.27	464.12	351.54	398.7	334.78	317.15	331.18	338.47	329.97	319.25	377.47	338.55	346.02	327.83	346.54	375.98	368.56	343.18	333.83	337.31	322.27	324.18	349.42	407.76	429.35	341.22	358.92	343.73	352.25	349.61	324.33
170004	345.65	511.1	345.44	333.54	351.06	368.43	320.22	327.09	320.72	317.36	334.85	315.21	462.67	344.6	391.42	332.22	314.11	327.03	335.15	321.52	316.06	375.24	330.66	345.83	319.45	338.18	369.29	367.42	336.61	330.42	329.29	320.06	318.42	343.02	404.06	423.77	333.74	353.52	341.22	349.1	345.57	321.18
171004	355.43	533.99	357	340.94	365.19	376.35	331.24	336.84	336.84	330.32	348.18	328.08	475.32	354.22	401.33	343.09	323.37	340.67	343.34	335.99	324.9	389.9	346.36	358.68	335.33	355.89	387.39	382.89	348.34	338.17	346.32	332.66	332.6	358.34	417.16	434.4	346.97	364.11	349.58	358.87	355.9	329.41
172004	346.26	512.4	350.63	333.66	351.9	366.66	323.74	328.92	326.11	320.11	335.99	316.98	472.55	346.72	388.39	332.55	314.98	331.99	332.74	324.19	316.4	377.93	337.96	347.12	327.28	343.47	376.42	373.95	340.15	332.19	336.02	325.28	321.54	344.18	408.11	417.81	334.57	352.71	341.24	352.37	344.61	320.85
173004	353.57	500.46	353.11	335.29	357.15	366.57	328.8	330.53	329.33	322.45	341.14	318.9	483.39	348.52	395.95	336.69	320.07	334.69	336.14	327.5	319.9	382.08	341.76	350.92	331.66	348.64	380.92	372.88	338.19	332.27	336.25	330.36	327.22	351.18	407.31	414.98	339.12	357.37	343.88	350.54	350.33	323.87
174004	341.92	495.72	349.57	334.35	351.25	363.2	324.89	331.13	326.62	322.74	338.44	319.06	484.62	350.62	397.09	336.39	317.9	334.68	335.18	325.4	317.37	380.19	338.28	344.65	325.69	344.93	376.75	373	338.42	329.75	334.91	327.55	323	344.75	405.15	412.58	335.56	355.46	340.35	350.06	347	325.43
175004	349.85	483.99	348.05	332.48	354.26	366.93	327.13	327.21	325.89	318.4	339.79	317.93	490.46	350.26	399.54	335.17	314.82	333.95	333.01	326.6	318.35	379.92	335.93	348.32	327.72	347.11	375.7	375.08	341.04	331.48	333.09	328.03	322.19	349.09	405.29	416.97	338.62	353.96	342.28	351.02	345.62	325.21
176004	350.18	487.45	352.62	339.54	355.37	369.49	328.43	332.66	329.27	324.51	343.21	321.5	497.26	361.45	420.55	343.97	322.87	341.61	338.75	333.42	322.06	383.09	340.8	353.32	328.51	350.85	384.51	378.95	344.03	332.39	338.94	334.93	327.74	348.5	409.56	416.64	339.8	362.67	344.64	359.4	351.46	326.05
177004	357.86	482.19	356.17	340.16	357.35	372.74	329.82	333.24	333.59	329.04	345.6	325.27	511.33	374.68	458.98	348.09	324	341.55	339.24	332.09	323.92	388.69	343.8	356.4	334.93	356.32	386.71	382.29	348.85	336.16	339.15	340.3	328.97	351.78	412.3	415.84	345.07	362.49	345.9	359.16	350.56	328.8
178004	347.22	463.94	347.93	335.97	349.37	364.63	324.33	326.82	326.63	319.79	341.41	316.17	502.85	370.35	469.51	341.91	316.88	334.82	332.39	326.34	316.56	377.32	337.87	349.36	327.27	351.98	376.8	378.39	336.95	329.5	333.16	333.44	322.81	346.69	404.29	409.64	334.6	354.54	341.9	350.79	348.02	319.05
179004	350.68	460.7	352	337.4	355.07	370.04	328.8	334.44	332.37	324.36	342.7	320.81	509.75	372.14	466.03	346.3	322.77	336.76	338.51	335.47	321.59	386.09	339.91	352.23	329.05	354.95	380.96	386.15	344.09	332.58	338.52	336.6	330.16	353.97	405.09	413.82	339.68	360.74	346.69	357.79	354.06	329.28
180004	356.54	464.96	354.95	341.43	360.67	375.85	328.26	334.56	332.57	328.23	345.08	322.69	503.18	371.68	449.82	344.63	322.49	338.5	337.96	332.18	323.46	391.78	345.28	358.84	331.4	360.49	387.21	387.79	348.53	335.21	342.66	342.11	330.27	353.85	413.47	412.89	345.69	361.97	346.08	362.11	353.64	328.52
181004	355.75	466.76	357.84	340.76	356.61	372.68	331.73	334.65	336.11	330.33	348.54	326.24	489.55	362.99	431.92	346.96	326.24	341.92	342.75	336.93	325.18	392.57	347.4	360.13	334.16	361.35	390.59	391.68	353.46	337.91	345.26	348.48	332.4	353.26	409.29	412.69	344.9	366.82	352.98	364.32	354.99	328.82
182004	354.91	461.59	348.67	334.41	355.14	367.17	324.78	329.4	327.54	320.89	339.52	317.93	473.14	355.64	414.58	335.07	318.39	332.91	334.06	330.89	321.47	386.92	340.77	346.13	327.5	353.7	381.29	384.5	339.75	329.18	335.12	337.48	323.86	345.1	408.08	406.32	335.13	357.29	343.76	355.24	351.3	323.98
183004	346.09	454.95	347.05	333.67	349.07	365.09	324.41	329.81	324.72	319.6	339.1	315.18	465.02	348.34	401.26	334.31	317.64	332.66	334.24	326.75	319.44	380.84	337.45	348.82	326.33	350.92	375.66	376.49	343.68	327.16	333.56	338.82	325.89	347.28	406.29	403.47	335.69	359.63	343.68	354.82	349.98	322.76
184004	340.75	443.75	342.07	328.94	346.45	361.48	319.64	327.65	320.73	314.57	333.81	313.02	450.51	340.14	388.79	331.6	312.44	324.68	328.65	321.11	313.2	381.92	333.81	343.43	320.59	347.84	369.97	372.44	336.85	322.63	329.53	333.25	317.27	343.55	398.32	399.71	327.63	351.81	338.21	347.77	346.81	321.96
185004	349.79	441.7	347.17	335.66	353.53	368.05	327.22	329.84	329.1	323.29	342.15	316.59	457.81	346.25	389.92	340.08	320.3	334.1	330.58	325.94	320.89	386.83	342.7	348.5	325.64	357.26	378.62	383.55	343.18	329.73	333.42	338.21	323.96	350.07	407.94	408.58	339.64	362.12	342.64	355.6	357.47	328.45
186004	360.35	453.06	352.59	342.8	360.39	370.5	331.91	337.16	335.77	332.49	347.58	327.48	464.45	350.1	395.33	344.57	324.1	341.84	340.62	334.47	328.11	400.69	350.77	358.42	335.38	367.03	386.33	385.3	348.73	340.3	342.88	348.11	330.31	356.15	414.51	411.36	345.31	369.77	351.69	367.79	360.37	332.02
187004	347.33	438.35	345.96	334.05	351.2	363.23	326.82	331.37	329.24	324.15	340.81	318.49	449.71	344	382.76	337.4	318.69	333.33	335.7	328.9	319.27	392.86	342.77	349.25	330.15	357.25	380.63	373.18	341.47	329.37	337.33	336.03	325.19	350.13	406.64	402.51	337.61	359.17	339.99	356.04	355.3	326.78
188004	344.75	441.68	351.64	337.54	352.16	364.8	328.76	334.32	332.05	326.21	340.37	320.34	456.4	346.85	387.2	340.17	322.41	337.33	339.52	333.1	323.33	387.86	344.04	352	329.51	359.41	381.76	376.92	346.5	329.94	342.56	340.39	329.16	354.85	409.82	407.89	341	361.92	347.98	359.17	360.07	329.06
189004	356.1	445.99	352.59	343.83	354.16	365.14	329.96	331.79	331.92	325.71	342.08	323.19	459.64	348.44	385.71	338.56	323.43	341.19	336.95	329.48	327.11	388.84	345.19	351.99	330.54	361.38	381.5	378.29	346.94	332.23	341.66	341.86	326.77	351.68	412.11	402.27	341.02	363.61	348.97	362.43	360.28	329.61
190004	349.98	434.39	349.34	334.78	349.14	360.03	324.75	330.68	326.5	319.15	336.13	319.31	465.51	343.63	387.44	337.26	319.76	334.89	331.59	327.51	320.14	382.81	338.93	346.37	325.21	353.55	377.49	373.02	338.98	330.42	336.74	338.31	323.87	345.43	401.78	396.58	335.83	358.62	344.92	354.6	355.97	323.53
191004	349.44	417.09	341.43	332.66	344.21	354.23	320.47	322.91	322.26	321.51	335.33	314.72	467.29	343.53	387.34	330.93	314.39	331.94	326.44	323.21	315.03	376.85	336.98	340.7	322.37	350.25	371.03	365.77	336.15	323.06	334.32	328.81	318.47	342.76	399.32	392.94	331.48	350.84	337.46	349.26	348.42	320.74
192004	341.47	428.08	341.54	329.57	347.41	357.07	319.62	320.86	321.51	315.16	334.41	312.5	478.74	347.31	400.92	332.29	313.39	329.33	325.88	324.2	313.31	378.08	330.61	338.95	322.34	348.5	369.78	363.19	336.63	322.34	335.13	327.01	318.46	345.19	400.64	393.48	332.04	349.09	333.49	346.66	352.28	318.43
193004	349.92	430.69	346.85	334.15	352.47	364.91	323.79	325.5	324.74	320.31	337.67	314.62	482.12	358.81	418.16	335.9	314.67	336.01	329.52	328.44	317.39	380.81	337.75	344.45	323	351.74	376.68	370.96	340.34	324.28	335.59	333.5	322.18	344.43	406.03	394.88	330.72	354.04	340.94	350.38	357.01	324.08
194004	346.87	425.21	346.13	336.86	350.3	363.65	324.15	327.52	327.47	325.22	337.12	317.24	495.94	367.05	443.48	341.5	317.47	336.95	330.87	328.21	320.71	381.63	338.38	348.62	328.29	354.3	375.36	370.99	342.84	329.24	335.49	333.86	322.43	347.74	411.82	398.14	336.07	356.8	340.11	353.74	355.87	321.5
195004	349.61	431.67	348.18	336.47	352.29	368.75	326.1	324.83	326.56	322.21	338.81	318.98	504.23	372.3	457.71	342.46	318.16	334.81	333.84	330.44	321.76	382.48	337.09	347.12	326.81	349.1	376.28	368.91	341.88	326.71	337.33	332.79	324.76	348.25	407.21	400.51	338.1	357.39	342.05	353.67	360.6	325.89
196004	347.31	429.75	346.92	337.52	354.42	368.84	324.34	326.93	327.77	321.87	338.18	318.26	497.48	369.54	457.79	341.62	314.91	337.49	332.49	329.31	317.87	385.77	338.75	349.88	324.47	354.14	377.62	372.7	345.64	327.51	334.85	333.77	326.6	347.9	405.05	399.72	335.74	354.44	343.99	356.85	363.18	323.36
197004	344.23	420.37	343.38	333.47	349.17	366.06	321.63	326.08	324.52	318.43	339.79	316.93	488.06	360.78	440.54	341.42	313.25	329.66	327.51	325.08	315.59	375.71	336.63	345.79	321.76	348.42	373.79	365.88	340.64	328.3	332.96	326.9	319.26	347.37	400.81	392.07	334.53	354.42	334.69	351.39	359.89	320.34
198004	355.76	439.76	353.27	343.98	356.79	373.42	329.32	332.66	332.33	328.23	344.87	322.78	502.65	367.7	435.37	343.44	322.93	341.04	338.43	333.53	326.97	389.59	347.93	357.3	332.85	356.49	385.05	378.23	349.53	333.25	344.25	338.18	330.38	353.04	414.17	400.13	339.91	362.34	346.67	362.2	372.99	326.53
199004	348.42	420.5	345.65	337.3	348.56	370.1	325.88	327.74	328.07	322.51	339.73	318.55	490.42	358.24	416.22	339.48	318.13	331.67	333.4	330.59	318.46	379.35	338.27	347.61	321.09	354.46	374.17	369.11	341.1	327.26	337.99	329.76	325.27	347.11	406.81	395.39	336.83	355.06	343.72	354.33	367.14	322.94
200004	351.99	418.55	350.1	343.9	359.65	373.17	327.05	330.21	328.05	324.47	339.39	321.11	496.38	357.98	407.69	338.48	320.96	336.51	334.91	333.78	323.08	385.09	343.77	350.18	329.28	356.6	377.45	376.61	347.57	334.06	345.29	333.26	326.68	352.17	411.4	398.66	340.53	360.59	345.49	358.81	370.28	327.64
201004	341.62	398.75	336.98	329.92	346.74	360.31	321.41	320.97	319.31	314.69	331.22	310.28	478.11	345.49	387.46	329.74	310.81	324.86	326.45	325.1	311.59	375.19	331.26	340.76	319.2	345.19	369.8	362.7	332.63	322.12	334.01	323.52	314.58	340.57	397.83	386.79	327.9	349.27	331.08	349.16	356.21	319.23
202004	349.39	411.73	346.97	340.62	352.65	371.28	330.35	331.01	329.16	324.73	342.02	323.32	492.15	352.17	386.03	336.94	319.65	334.31	335.04	335.13	323.72	382.37	345.83	352.48	327.37	352.07	380.87	372.65	345.52	332.55	343.09	334.19	326.89	348.45	414.04	390.94	338.25	360.51	347.9	359.71	367.04	326.59
203004	345.06	413.25	348.03	338.3	354.18	370.44	325.46	329.27	327.44	319.03	339.68	323.13	490.82	349.03	382.55	334.93	317.6	333.28	334.24	329.77	319.71	385.25	343.04	351.59	325.79	351.94	378.28	373.65	340.15	330.44	341.05	332.48	323.76	347.4	416.97	394.06	335.35	355.71	344.53	358.87	363.02	325.93
204004	356.82	406.95	348.46	342.51	356.54	375.89	331.45	328.26	330.73	324.39	343.84	322.9	489.08	345.83	385.14	337.36	318.41	337.47	338.05	332.61	322.54	382.51	344.83	353.23	328.94	353.44	382.51	376.95	348.94	333.3	344.45	336.34	327.96	351.74	419.59	397.8	338.11	358.81	344.35	364.51	364.01	327.06
205004	345.01	394.93	341.79	333.39	347.58	365.83	323.39	322.02	322.28	316.16	334.14	314.26	479.03	338.73	374.1	326.89	313.24	326.19	331.5	326.81	314.5	378.73	334.23	343.85	321.53	345.79	375.14	365.97	337.93	325.36	333.26	327.44	318.25	340.58	398.77	386.53	332.45	353.06	338.07	355.3	353.45	316.2
206004	345.95	402.21	346.24	336.25	352.33	372.75	325.1	325.79	326.63	323.63	337.23	319.82	478.9	340.76	379.44	335.22	317.21	333.14	333.99	330.24	319.46	384.56	338.38	349.85	323.37	346.97	378.39	373.37	341.51	330.28	338.87	333.07	324.28	345.94	414.31	388.89	338.27	358.44	346.24	360.28	357.18	322.33
207004	350.58	399.78	350.36	340.47	358.19	376.25	329.43	330.87	330.85	329.46	347.32	322.62	491.18	352.2	387.91	335.58	321.98	334.33	336.23	335.87	324.58	388.71	346.45	352.61	333.42	351.74	382.26	378.51	349.38	335.01	342.5	337.26	327.48	347.62	410.69	396.61	340.4	364.51	348.73	364.13	359.53	328.17
208004	335.5	378.04	337.21	327.04	340.62	362.37	318.3	319.1	318.85	314.38	331.16	311.44	471.03	340.04	377.67	325.48	309.78	322.41	324.57	323.41	311.49	370.24	333.64	337.57	321.6	337.37	364.45	367.31	336.65	320.65	330.17	324.08	316.23	339.76	397.68	380.61	326.79	348.65	333.67	350.61	347.05	316.09
209004	346.36	388.34	340.52	327.67	345.74	363.14	320.29	316.15	318.93	313.66	327.88	309.31	470.46	339.31	382.99	328.47	309.53	324.64	326.63	325.73	312.1	373.1	332.03	333.98	323.9	338.82	368.05	365.14	335.27	322.85	328.92	322.45	318.94	339.28	396.06	381.75	329.39	348.76	331.67	349.59	348.89	320.55
210004	350.15	386.26	347.02	336.65	351.68	370.86	324.86	322.82	326.99	320.83	337.69	318.46	472.04	346.41	387.4	338.41	316.7	330.49	333.63	328.61	319.31	382.57	341.77	343.83	327.79	345.45	379.12	372.19	342.36	325.62	336.83	332.76	326.12	346.53	400.45	391.72	331.12	357.09	342.94	355.9	358.95	322.47
211004	346.22	385.49	345.43	336.41	356.5	370.11	323.97	325.57	326.36	318.46	339.26	317.99	459.28	342.29	383.51	330.97	314.95	331.93	333.33	327.81	317	383.15	344.02	345.86	326.97	345.01	378.11	374.27	343.05	327	335.84	330.92	324.8	344.33	394.1	385.05	335.18	355.39	339.51	355.75	359.06	322.97
212004	341.61	376.87	341.14	332.81	345.3	367.21	320.83	320.3	322.38	318.03	332.85	314.94	428.64	334.59	370.38	330.83	310.76	326.32	327.32	321.42	314.17	379.2	335.63	337.1	320.69	339.18	374.4	365.83	335.04	326.27	330.62	323.98	320.4	339.18	384.65	377.97	333.16	350.26	339.92	352.83	354.25	320.59
213004	341.18	372.81	341.78	333.09	349	366.47	317.99	322.2	321.27	314.19	330.99	316.31	408.39	330.89	363.14	331.67	310.46	325.72	325.96	323.41	313.56	376.18	338.58	341.36	325.83	340.5	378.33	370.85	337.53	324.82	335.06	326.7	322.01	344.33	382.87	374.32	329.8	349.94	337.82	354.41	356.09	322.64
214004	334.12	367.96	336.4	322.13	343.17	356.26	314.45	314.88	316.34	308.33	324.61	307.46	385.5	323.73	349.59	319.92	304.13	319.63	323.04	318.17	309.47	371.77	332.76	330.28	318.58	332.85	366.4	363.11	328.51	317.89	321.18	321.1	314.51	337.29	369.81	367.42	327.09	346.13	330.19	345.51	351.4	315.66
215004	342.8	362.69	341.22	330.59	345.97	363.66	320.18	321.16	322.99	316.01	330.53	317.91	377.33	327.72	347.94	327.85	308.62	326.83	331.74	323.97	314.65	380.69	340.06	338.92	324.2	340.62	372.71	369.38	336.79	324.91	331.14	326.14	318.08	341.81	373.86	373.67	331.12	352.83	339.64	353.22	358.14	322.97
216004	335.95	363.16	334.44	322.51	340.34	359.42	314.86	317.09	319.29	311.37	325.79	307.36	356.8	317.27	335.58	319.08	304.59	321.22	323.66	316.58	308.68	369.01	329.62	330.58	318.39	334.53	368.99	364.35	331.05	319.69	325.73	321.36	314.98	336.71	361.85	362.6	329.22	346.09	330.48	347.14	351.1	314.96
217004	343.57	363.03	344.56	332.45	345.92	365.42	323.81	322	327.43	322.85	332.53	316.55	353.14	322.82	337.48	328.68	310.79	328.95	327.5	319.68	318.55	375.69	339.43	338.47	328.54	342.55	379.16	371.22	331.98	326.92	333.08	330.44	323.79	345.02	368.18	365.96	334.74	356.04	340.95	357.6	359.7	322.72
218004	348.59	370.2	344.33	334.18	349.4	366.04	324.64	322.56	328.17	319.59	337.06	321.22	348.09	322.01	336.76	325.74	309.64	331	331.45	321.35	320.03	387.25	345.03	341.47	330	343.82	382.99	374.55	341.58	330.65	336.82	333.23	323.59	347.35	366.78	367.26	334.98	355.42	345.39	361.26	362.91	325.82
219004	351.38	367.03	348.29	334.44	354.54	368.92	327.85	328.37	332.47	324.69	344.23	324.88	340.84	322.96	336.44	332.07	316.16	333.08	335.34	325.29	323.45	386.99	348.47	347.98	333.57	350.74	385.22	380.83	347.41	336.13	341.9	339.18	327.39	350.44	372.57	368.57	341.37	363.25	351.11	362.48	365.26	328.67
220004	337.21	356.58	336.36	325.8	339.7	357.76	318.73	318.92	320.04	311.99	326.68	316.58	328.87	316	323.48	318.75	305.49	324.23	326.97	316.48	314.34	377.29	333.12	335.96	325.58	338.48	371.81	369.85	334.2	322.49	327.83	325.71	316.61	341.32	354.61	354.63	329.26	348.06	337.57	352.65	355.27	318.63
221004	343.6	351.76	339.22	329.3	343.65	362.37	322.27	320.18	325.46	318.15	332.16	321.22	328.51	317.79	328.57	322.46	307.84	328.21	329.84	319.94	316.4	383.64	341.15	338.66	328.28	341.85	374.55	371.27	341.84	325.62	332.04	328.2	321.8	343.96	360.26	359	330.61	354.06	342.68	356.27	360.3	323.74
222004	334.72	341.27	332.55	319.54	334.62	354.92	314.59	312.57	312.73	310.04	323.16	313.86	315.67	308.73	319.31	316.63	298.7	318.71	318.85	307.31	307.02	377.32	329.04	330.63	318.36	332.84	368.01	363.78	327.76	318.68	322.23	318.32	310.12	341.59	347.1	348.34	322.6	344.26	330.42	349.01	350.91	315.39
223004	339.21	348.36	337.35	325.95	342.02	360.96	320.53	318.52	322.31	317.67	329.98	316.58	316.89	312.3	324.5	318.49	307.27	322.78	326.18	317.22	313.2	377.13	338.01	336.96	322.22	338.44	370.57	369.69	334.49	325.49	329.94	327	316.26	339.69	348.63	350.51	331.03	353.32	335.64	355.46	354.49	317.91
224004	343.87	342.66	335.7	324.92	341.38	361.82	317.99	318.96	319.23	318.63	327.69	318.87	313.72	309.55	320.28	319.43	304.21	324.06	323.82	314.88	314.03	381.59	338.37	334.65	325.66	338.48	369.23	366.09	335.19	324.46	331.75	326.72	316.3	342.71	349.67	351.39	329.69	353.25	338.93	351.96	353.14	321.1
225004	329.01	335.59	325.47	316.14	334.53	356.35	311.11	309.54	310.6	307.69	319.93	307.81	307.85	304.71	313.05	310.22	296.39	313.21	318.61	303.21	300.87	373.84	328.12	323.52	319.1	326.37	359.34	355.38	328.9	316.04	319.7	315.5	310.79	331.93	337.46	339.26	316.92	341.81	328.04	342.72	346.16	309.37
226004	344	342.45	335.83	324.27	341.92	366.12	318.15	318.07	319.87	315.91	325.41	318.4	316.29	312.42	320.37	321.39	305.06	323.21	326.23	312.86	313.24	380.7	338.49	334.53	324.43	339.33	370.77	365.71	337.4	321.18	329.65	326.14	316.91	342.3	348.29	348.86	331.31	352.11	336.05	357.19	354.33	319.52
227004	342.32	354.44	337.51	330.17	345.14	371.47	321.66	321.6	324.34	316.06	334.96	322.96	315.15	314.63	323.82	323.61	309.19	330.97	329.6	318.78	317.41	385.32	340.2	339.73	325.5	342.91	374.46	370.4	338.42	327.26	334.66	330.51	321.45	345.16	353.57	355.72	334.04	353.83	343.08	360.87	356.72	323.36
228004	327.89	338.27	328.3	316.54	333	362	308.46	311.55	315.24	308.19	324.09	309.89	305.68	301.72	313.34	311.79	298.73	313.64	316.69	306.14	303.07	376.75	330.55	328.14	316.02	332.2	360.14	358.07	332.09	316.9	321.66	319.86	311.16	334.62	340.08	352.73	319.35	345.32	332.51	350.02	343.93	313.19
229004	341.25	351.69	337.56	327.57	347.05	372.11	317.25	317.4	321.64	315.7	329.08	318.49	310.36	312.73	319.98	320.78	306.94	324.87	326.08	317.09	313.8	386.43	343.02	336.35	328.77	340.99	372.91	372.7	338.51	323.97	330.5	330.94	321.22	347.71	352.16	370.29	329.83	355.8	342.17	360.32	353.26	320.13
230004	346.21	349.89	340.55	334.04	346.58	373.77	324.21	321.11	326.96	319.01	336.74	322.28	314.52	313.17	322	326.28	309.59	330.9	330.98	321.24	316.89	392.32	341.07	341.16	335.2	345.74	382.82	378.3	340.47	329.87	337.24	333.86	325.02	349.88	351.69	376.75	336.95	362.01	348.2	366.4	358.75	323.65
231004	350.43	351.02	344.93	338.01	351.85	382.36	325.57	326.93	331.53	327.4	340.3	325.99	317.55	318.96	326.75	329.74	313.75	335.24	333.02	323.15	322.49	392.46	350.29	343.57	336.79	352.09	385.59	380.26	347	335	337.87	337.16	333.94	351.72	363.02	384.7	344.48	365.36	349.57	373.18	363.24	329.52
232004	333.13	342.07	330.63	323.93	341.82	365.48	313.21	315.48	315.91	311.45	323.35	312.83	306.34	306.37	318.28	318.86	303.15	319.58	325.44	314.73	311.34	371.39	334.18	331.34	321.21	336.02	371.16	361.98	334.55	321.72	327.08	321.89	317.65	340.9	351.58	375.59	331.49	350.91	334.64	354.31	351.08	316.33
233004	332.43	337.5	331.54	322.18	342.31	360.61	312.83	314.5	315.18	310.98	322.42	312.38	304.6	305.87	314.34	314.47	302.57	319.76	321.64	310.37	308.91	375.88	330.72	328.75	319.18	333.78	368.27	359.28	334.44	319.28	325.06	320.54	315.96	337.33	345.33	373.47	328.43	348.96	332.74	355.05	347.83	313.29
234004	331.81	338.29	329.6	319.59	337.42	361.78	314.76	315.45	313.61	312.36	325.54	310.92	301.95	303.52	313.75	312.91	301.09	318.62	320.46	308.45	307.01	374.46	331.85	326.19	319.41	334.88	362.82	364.24	331.56	318.07	323.46	317.79	313.72	338.76	345.93	373.9	329.2	350.88	329.93	355.22	352.91	311.25
235004	342.51	339.01	341.27	331.51	348.73	373.07	322.68	325.48	326.93	318.55	333.11	318.63	310.24	314.53	322.35	322.6	310.86	329.62	332.03	316.17	318.37	385.88	342.17	336.69	333.22	346.47	378.36	376.95	343.79	330.14	332.26	332.43	326.46	349.17	356.67	387.57	336.51	360.56	347.49	367.51	364.45	319.97
236004	337.81	337.88	335.33	323.96	342.75	366.29	317.11	318.45	318.81	317.52	326.54	314.62	307.98	311.87	318.51	319.69	305.93	323.6	324.31	314.24	312.78	378.21	335.21	333.33	324.3	338.04	373.74	366.37	333.75	326.38	329.85	324.58	317.95	342.71	351.31	378.54	331.44	351.93	335.89	357.38	354.47	317.31
237004	332.84	333.47	330.25	322.87	340.01	359.67	313.5	317.62	319.59	315.6	324.83	311.28	302.92	305.62	316.15	317.33	304.44	321.62	323.36	312.31	308.19	378.99	328.65	328.86	320.5	336.68	363.76	366.42	337.14	320.34	323.75	318.57	316.54	341.05	344.43	377.34	330.62	348.45	335.84	355.66	354.19	313.27
238004	335.96	339.02	330.81	323.9	340.16	360.42	315.06	320.05	321.19	317.59	328.61	313.75	303.08	309.35	318	318.75	305.31	321.66	324.03	316.82	312.28	378.42	335.75	330.69	325.6	339.62	365.54	365.9	338.61	322.99	329.35	322.95	315.06	339.92	344.38	378.22	331.12	351.75	338.37	356.74	355.73	315.83
239004	339.47	348.44	336.37	327.53	342.42	365.63	320.73	319.75	324.41	320.06	332.58	314.86	307.32	310.45	321.2	322.13	307.97	325.08	328.16	317.6	314.38	383.07	339.25	335	326.69	346.13	370.84	370.11	339.07	327.75	332.84	327.1	323.68	346.13	349.79	387.37	334.66	354.56	340.98	357.94	360.04	322.64
240004	342.35	348.88	345.65	333.51	349.02	369.8	325.18	328.24	331.93	325.91	340.91	324.14	312.21	317.39	325.01	325.76	315.89	332.09	331.55	325.49	323.66	391.67	342.55	343.26	329.68	352.7	382.47	379.9	344.9	330.84	341.03	332.62	330.58	351.83	356.53	392.14	341.46	362.29	346.42	364.8	366.31	328.12
241004	333.66	339.99	331.44	322.73	338.34	359	318.73	316.53	319.7	316.6	327.41	311.79	304.61	307.08	314.95	316.42	305.05	322.03	321.69	309.92	311.9	377.8	334.38	330.38	316.94	338.29	369.83	365.02	331.76	322.31	326.8	319.52	317.45	340.13	342.45	382.08	328.86	349.23	335.19	355.67	351.34	316.56
242004	338.21	346.15	338.17	333.24	345.55	366.26	322.2	321.32	324.95	322.39	334.07	318.18	308.06	313.28	321.03	321.86	311.05	325.65	328.5	318.47	316.84	378.57	336.57	336.53	325.79	345.93	371.17	371.26	333.96	324.89	334.73	326.63	322.31	348.72	351.05	382.3	337.88	356.61	343.04	360.22	357.29	321.57
243004	337.4	340.98	335.91	327.77	342.97	364.14	318.1	322.33	322.13	319.61	334.71	316.21	306.26	309.99	318.58	320.75	309.89	325.23	326.16	316.06	317.21	382.16	335.81	334.76	325.03	345.49	373.38	369.91	338.09	327.39	334.61	325.84	321.64	344.23	348.29	384	336.06	356.09	339.51	362.02	357.05	318.49
244004	336.25	340.15	333.74	325.02	341.2	362.59	318.55	317.99	319.15	316.46	327.53	315.01	304.71	310.2	317.21	319.22	304.5	323.62	324.54	314.99	311.76	377.64	335.01	331.81	321.74	344.01	367.9	365.93	336.09	322.52	328.81	324.56	319.12	342.24	349.91	381.05	331.84	351.7	339.08	355.47	354.56	316.55
245004	345.3	356.13	344.69	335.54	349.23	369.53	323.99	326.44	330.47	329.63	341.73	324.19	314.01	318.68	326.85	328.31	316.49	334.97	332.89	324.64	324.53	394.35	344.28	346.47	331.97	356.19	383.43	377.55	346.68	334.36	343.42	334.07	332.79	354.02	366.21	390.24	343.29	364.93	350.1	366.99	365.78	328.47
246004	339.79	347.25	339.89	330.8	345.07	362.38	322.15	322.34	326.41	321.89	336.21	317.62	310.28	312.18	321.45	324.59	309.95	332.22	326.42	319.79	316.64	381.18	343.15	340.01	330.1	350.59	377.18	369.68	343.9	329.19	334.83	328.62	325.05	351.77	357.26	381.56	335.03	358.83	341.46	358.66	359.69	324.1
247004	348.54	344.16	344.27	332.62	349.28	362.44	324.21	326.38	330.34	328.37	342.13	322.11	310.47	315.95	325.46	325.11	314.69	334.39	330.72	325.07	323.05	392.07	347.94	340.41	331.71	355.09	384.12	376.28	348.03	333.14	340.47	329.87	329.55	351.64	361.46	383.81	340.59	364.35	343.08	361.31	360.4	324.95
248004	348.82	347.28	343.62	331.22	348.82	363.42	324.36	323.7	329.34	324.96	339.1	320.52	313.72	315.58	325.21	325.66	312.96	334.24	330.4	324.23	321.23	393	346.33	344.04	335.91	355.14	383.34	375.26	344.77	334.3	341.15	331.26	330.42	351.03	359.4	385.47	342.23	367.77	345.77	363.7	362.62	326.62
249004	346.22	344.98	338.32	326.77	343.05	357.38	320.91	321.77	322.45	320.02	331.1	316.13	307.68	312.23	321.17	318.55	307.86	329.14	325.3	319.52	314.99	383.78	340.84	335.94	325.19	347.87	372.75	369.31	338.67	325.52	335.09	323.71	324.11	345.93	349.61	379.45	335.49	358.02	340.79	357.13	355.15	321
250004	347.72	356.95	347.98	335.2	350.06	361.92	326.41	328.79	332.82	327.98	339.81	322.02	311.33	316.28	323.56	324.8	314.58	336.81	333.05	323.3	325.17	398.04	346.04	343.93	337.06	354.42	387.99	382.27	348.95	334.85	344.47	332.6	331.1	357.38	355.88	383.8	344.42	368.28	347.56	367.1	363.41	322.86
251004	351.27	355.62	351.44	342.64	352.69	367.18	329.26	332.68	335	329.37	345.46	326.03	315.4	322.9	330.05	331.62	317.22	341.19	339.31	331.94	327.52	396.88	352.76	350.49	337.4	357.33	390.71	382.4	348	343.75	346.62	337.26	334.64	356.15	366.41	387.51	349.33	370.89	354.97	373.8	372.86	329.8
252004	333.25	336.47	333.36	321.86	339.86	348.67	317.9	316.58	316.76	314.68	330.1	312.9	305.64	308.58	318.74	314.76	305.87	323.73	324.28	312.67	311.84	377.18	336.29	334.96	323.89	338.14	368.43	362.15	333.32	325.38	330.07	317.74	316.36	337.75	347.56	369.81	330.49	353.3	337.2	354.96	351.32	316.82
253004	340.07	350.73	342.7	329.29	342.41	357.77	325.31	325.13	329.92	320.35	333.67	319.62	309.88	316.82	322.44	323.3	310.02	329.98	329.27	320.96	318.94	387.9	343.95	337.63	328.49	347.29	373.64	368.2	339.29	330.42	334.95	328.76	327.1	349.89	353.1	378.08	336.2	361.37	343.82	362.7	357.24	320.91
254004	326.55	334.53	328.74	319.23	331.59	345.64	312.58	312.36	311.4	307.74	322.74	307.72	300.27	302.66	312.76	308.81	298.68	317.17	315.18	309.47	305.5	373.88	328.54	325.77	317.98	331.51	358.55	356.44	330.81	318.6	322.51	312.97	312.45	338.58	342.37	364.08	325.71	343.88	327.2	347.46	344.97	310.36
255004	331.95	334.34	332.28	322.16	333.94	345.36	318.46	316.4	317.32	315.25	329.45	312.34	300.26	302.96	315.13	312.84	300.38	321.99	320.07	310.87	308.44	377.32	332.52	327.84	319.82	336.13	363.69	360.1	333.98	322.05	329.51	318.59	318.02	339.81	345.7	368.2	327.61	347.73	333.02	348.64	348.71	313.9
256004	335.58	338.43	336.91	327.06	340.14	355.93	320.85	320.2	319.57	313.16	330.37	317.07	307.63	310.69	321.41	318.71	308.14	326.1	326.31	318.4	315.11	383.43	339.67	334.13	322.22	340.22	366.72	364.67	336.75	328.16	332.63	321.56	322.14	342.84	348.75	376.97	332.62	354.85	339.45	356.44	356.79	319.96
257004	336.1	347.69	337.9	326.34	341.1	356.04	323.44	322.25	325.87	318.03	333.02	319.91	305.84	312.15	322.94	317.22	306.64	327.42	324.72	318.18	317.55	382.47	337.58	337.54	327.89	341.08	368.48	366.58	334.26	330.67	332.01	324.78	326.65	345.09	352.63	375.52	334.47	360.02	338.59	356.66	356.55	320.75
258004	343.79	347.84	340.36	333.52	345.06	360.67	325.85	324.04	328.87	321.58	337.62	320.72	312.06	315.11	323.06	321.49	309.74	331.59	328.81	321.09	319.36	387.14	342.15	338.14	328.69	342.83	373.87	369.87	339.73	332.87	337.66	325.59	325.2	351.81	357.44	376.42	340.81	361.5	343.35	358.56	356.73	322.18
259004	345.38	345.25	344.9	331.91	345.2	363.63	327.73	329.06	331.66	323.92	341.76	324.32	314.89	315.35	325.63	327.07	312.93	334.47	332.47	323.17	321.39	391.29	342.04	340.9	335.75	350.3	378.9	376.5	343.99	338.33	341.17	334.65	330.32	353.71	356.46	382.97	342.03	362.75	349.61	361.28	362.24	326.04
260004	345.26	340.73	340.77	330.53	340.73	360.9	326.24	322.64	326.72	319.16	338.59	320.13	314.55	313.78	323.01	327.05	312.09	330.23	329.75	322.45	318.03	386.98	343.22	337.35	331.39	344.25	375.38	372.27	340.74	333.11	339.77	328.76	328.11	352.97	362.39	375.62	340.89	360.17	342.9	352.59	355.98	326.16
261004	334.6	337.74	334.75	324.48	339.96	356.88	317.75	316.62	320.56	315.33	330.24	316.21	309.81	308.49	319.35	318.81	303.93	325.72	321.51	311.84	311.89	378.11	335.64	330.74	323.58	336.39	370.74	361.89	334.34	324.49	331.54	320.67	320.09	342.78	349.75	369.06	330.96	351.2	336.88	345.04	348.45	319.29
262004	343.65	342.05	340.13	328.25	343.41	359.22	323.28	323.61	328.15	320.04	337.84	319.78	312.87	315.52	322.45	321.72	308.74	330.4	328.42	319.13	317.17	388.99	341.71	337.5	327.98	341.3	375.03	369.98	338.65	332.57	336.65	327.43	326.14	350	362.58	376.88	338.35	361.02	345.14	351.57	354.62	324.58
263004	343.72	344.76	344.15	331.49	346.38	365.98	327.21	329.69	328.34	322.41	339.3	324.3	315.83	315.59	325.98	331.16	313.07	333.75	330.83	321	320.65	388.2	342.43	341.96	334.25	346.37	377.81	374.63	344.6	337.3	340.44	331.98	329.63	359.7	363.01	377.14	336.82	360.65	349.63	354.63	357.22	327.84
264004	340.86	335.07	335.14	327.23	342.19	354.87	321.26	320.24	326.78	314.71	332.5	315.71	307.34	308.91	319.25	323.42	307.94	325.91	322.69	318.58	313.27	382.15	338.22	334.69	327.97	339.04	367.17	368.59	339.52	329.01	330.98	320.9	327.77	346.13	356.34	369.61	333.16	356.67	339.71	346.99	352.92	319.53
265004	342.74	352.98	348.96	334.92	349.48	366.42	331.37	324.66	330.24	327.77	344.73	323.82	316.07	315.41	326.29	329.68	315.57	333.58	332.12	326.88	322.96	394.57	347.85	341.89	337.23	346.2	382.58	378.59	345.82	339.86	340.64	330.48	334.79	360.2	363.92	379.65	343.61	363.95	350.19	354.17	361.36	329.02
266004	348.97	353.42	350.98	338.01	355.18	373.19	332.25	329.46	337.76	333.65	344.8	328.71	319.82	322.96	328.8	332.29	319.61	340.11	335.51	328.93	325.82	397.6	351.7	346.88	343.29	350.35	387.82	386.12	351.45	343.71	346.36	338.65	338.09	363.36	374.8	385.36	348.07	371.81	357.35	361.3	366.26	329.54
267004	349.1	351.92	347.38	337.24	356.06	369.5	331.56	328.17	333.53	329.16	344.69	328.5	319.17	320.45	328.17	331.61	317.09	335.94	335.8	325.9	325.82	398.83	348.35	347.47	338.31	347.36	385.15	382.4	353.12	340.67	342.05	333.12	334.8	359.12	365.05	380.49	345.9	369.72	351.76	357.71	363.58	331.44
268004	344.52	350.22	344.2	329.58	351.3	365.67	323.76	325.16	326.29	326.36	336.42	325.1	316.75	316.64	321.76	327.34	313.89	329.86	331.13	323.34	320.67	392.71	344.96	341.49	334.35	344.29	380.79	379.4	343.96	330.8	336.6	329.98	332.33	360.79	364.17	378.9	344.68	368.44	350.66	352.64	359.28	327.09
269004	342.95	352.47	346.93	334.3	353.39	366.07	329.1	327.6	331.19	325.06	342.21	322.97	315.47	318.19	325.7	327.74	316.55	334.17	334.92	325.13	323.6	391.48	346.8	342.56	336.96	346	381.75	379.14	349.37	333.39	340.21	332.41	330.55	356.6	371.71	380.46	347.01	371.14	346.83	354.41	360.34	327.72
270004	353.22	354.61	353.13	343.27	360.52	373.29	334.91	332	337.07	333.6	346.36	331.34	323.12	324.1	330.73	337.31	323.22	343.05	338.88	331.05	332.84	399.48	357.36	350.21	346.3	351.62	391.29	388.65	353.08	341.87	350.12	338.43	339.84	368.24	377.34	384.87	354.19	376.04	356.55	360.74	369.68	337.24
271004	345.53	344.22	343.09	331.4	350.12	362.38	327.13	326.23	329.21	326.11	337.99	323.25	314.3	316.26	323.15	325.25	310.43	332.32	328.26	324.78	320.68	393.44	345.59	341.26	333.62	342.32	381.34	377.95	343.7	330.28	339.98	327.84	328.68	356.96	363.61	373.82	344.22	365.26	343.24	351.27	356.53	328.92
272004	337.03	343.96	333.66	322.35	345.85	355.16	321.27	316.84	320.9	318.17	331.04	315.95	305.74	307.69	315.8	319.26	307.01	325.53	323	318.06	315	382.29	335.38	328.75	324.45	334.48	371.66	366.6	338.34	322.5	332.63	319.58	322.11	347.9	356.45	366.2	332.97	363.53	334.85	343.43	352	319.41
273004	343.24	346.16	340.99	329.24	350.66	361.65	324.54	321.68	327.29	324.24	333.73	319.98	312.76	314.15	320.42	325.21	308.99	328.66	328.51	322.66	319.25	387.46	341.28	335.96	329.48	341.74	374.89	372.3	341.36	326.94	336.22	326.24	325.28	354.54	362.61	373.39	339.57	364.33	339.15	347.75	354.49	326.45
274004	335.14	340.73	334.57	323.58	340.07	350.86	318.42	318.34	322.22	319.26	326.39	313.33	304.34	306.74	316.64	318.98	304.35	323.62	322.89	315.23	314.59	384.84	335.25	327.25	326.49	335.8	367.94	368.11	333.6	322.5	325.67	320.79	318.87	346.05	350.44	364.09	333.18	358.49	333.34	344.13	350.72	320.12
275004	344.5	349.3	344.88	331.03	350.13	359.28	326.1	324.03	325.9	324.89	339.96	320.61	312.41	314.01	323.05	327.03	311.19	332.1	326.92	320.22	322.06	388.78	343.08	342.5	329.75	339.92	375.21	384.53	341.62	329.86	336.15	326.27	325.88	355.15	359.43	370.76	341.51	368.61	345.36	349.27	356.74	329.24
276004	330.89	333.41	328.96	316.83	336.53	343.78	314.92	312.68	314.62	314.61	325.47	307.93	301.98	304.2	311.51	311.02	299.54	316.24	314.54	307.6	308.1	377.02	331.56	324.78	317.47	328.64	356.28	364.11	329.73	314.56	322.28	313.88	313.44	348.7	344.22	357.77	326.77	348.77	324.62	335.62	346.24	314.34
277004	343.8	346.8	342.63	331.24	348.82	355.87	323.84	321.91	330.3	322.49	335.15	320.44	312.68	316.26	320.51	325.51	309.53	331.22	329.08	324.64	321.27	392.32	343.7	338.25	332.46	341.63	378.72	379.01	345	329.99	336.35	328.21	326.03	360.11	354.73	374.01	343.02	366.81	345.6	348.62	361.84	328.31
278004	342.21	352.5	343.45	336.89	355.27	360.79	326.72	323.3	331.05	325.73	340.85	322.73	313.96	313.38	323.16	326.49	312.27	333.07	331.3	326.48	323.33	393.17	345.12	340.31	331.28	345.89	381.96	378.05	348.04	331.94	343.13	327.18	332.97	363.59	358.54	371.7	345.28	369.24	345.85	349.76	363.54	329.69
279004	340.32	348.4	340.65	331.95	345.38	354.47	323.7	321.19	326.41	320.79	332.37	317.31	310.28	313.07	321.38	325.39	309.17	330.06	325.52	320.84	320.36	379.94	341.82	338.34	327.76	340.92	372.51	378.31	339.44	325.58	336.86	325.9	326.74	355.31	358.6	369.14	338	360.63	340.95	347.29	363.29	328.04
280004	345.27	349.72	344.3	336.2	350.33	360.91	328.28	329.36	331.81	327.37	342.97	322.99	312.54	315.62	322.83	327.79	313.93	335.9	330.71	325.36	322.58	390.99	347.55	340.93	336.64	349.91	381.69	382.31	345.67	328.74	343.05	328.98	330.21	361.45	367.07	372.07	343.24	367.64	347.38	350.22	363.42	329.23
281004	348.41	358.34	349.17	337.89	352.33	362.82	328.34	328.86	334.72	324.15	340.67	325.37	316.61	319.35	325.47	330.41	314.33	336.66	331.6	325.88	327.36	390.47	350.22	345.15	331.54	352.59	382.16	380.57	349.64	335.63	343.06	333.41	333.2	354.77	363.13	373.11	347.64	368.74	350.79	353.72	367.35	331.61
282004	341.11	341.69	334.49	327.21	344.25	352.72	320.86	317.89	323.61	316.06	332.59	315.26	307.95	311.4	316.58	317.92	305.93	325.58	323.58	314.36	314.7	381.24	335.51	332.43	328.08	339.48	369.23	369.27	339.43	323.07	331.94	320.96	322.7	350.5	355.54	363.25	336.95	356.06	332.16	344.41	359.62	320.98
283004	344.65	354.06	346.02	337.5	350.84	362.38	329.03	327.58	333.59	325.27	343.06	324.25	314.46	315.83	325.44	327.17	317.39	335.42	332.46	326.52	326.29	391.95	344.85	340.36	338.07	347.27	379.04	378.89	348.15	334.14	340.61	330.01	331.41	357.49	362.82	371.83	344.2	367.19	344.51	354.58	365.4	329.85
284004	347.83	342.63	344.41	334.77	349.25	359.39	327.44	327.16	332.17	326.62	340.66	322.34	314.04	318.34	324.18	327.09	311.72	336.45	334.21	323.6	322.42	391.49	346.79	344.09	332.24	348.44	379.27	378.25	345.2	333.28	338.76	331.86	330.1	358.35	362.74	369.38	342.25	364.32	344.48	353.89	367.25	327.15
285004	334.2	339.54	330.98	321.92	338.57	345.87	316.33	316.33	320.33	314.43	328.05	310.62	304.92	304.85	315.53	316.1	302.14	322.59	322.37	311.63	310.81	376.57	330.76	325.67	319.78	334.32	362.3	363.44	333.95	317.26	325.96	314.55	317.18	343.11	347.32	354.5	326.07	353.32	331.27	339.37	353.29	316.54
286004	342.12	347.75	340.11	331.36	348.95	354.6	324.76	321.13	327.44	321.69	335.59	320.69	312.16	315.18	321.87	324.19	310.97	330.55	327.14	319.03	319.91	388.69	342.01	337.01	332.05	342.91	372.15	369.29	341.04	327.26	334.84	322.45	325.66	359.63	358.83	364.82	338.61	357.49	337.79	348.68	362.39	322.52
287004	344.51	342.35	331.98	327.22	344.37	347.75	317.64	318.17	322.32	313.51	331.08	314.15	307.54	308.41	315.55	316.82	303.5	323.6	325.03	313.89	313.52	381.41	334.19	328.75	324.26	335.69	368.03	363.7	335.83	323.33	324.94	317.78	318.66	347.61	351.13	356.42	331.01	352.28	336.87	341.26	353.79	317.45
288004	338.66	344.09	337.3	328.6	344.56	352.36	323.13	320.4	325.98	320.25	334.78	315.09	312.25	312.38	321.2	323.12	306.32	327.19	326.21	318.81	317.54	387.22	338.85	331.74	325.57	338.96	369.62	370.38	342.25	328.19	332.09	324.07	322.4	352.25	357.9	363.4	335.99	357	344.89	346.43	356.92	322.57
289004	349.46	353.17	344.42	334.4	353.97	356.43	326.55	324.16	328.55	323.18	341.89	321.62	315.56	316.54	325.2	325.92	312.51	333.24	332.36	326.35	321.8	392.52	345.38	338.91	335	343.91	377.22	378.48	348.23	335.95	339.85	327.73	330.22	355.13	363.45	367.24	340.39	358.19	344.39	352.83	364.91	326.6
290004	339.42	345.85	335.16	328.66	345.7	354.83	322.21	319.2	323.89	319.29	333.21	315.61	312.12	312.75	320.81	321.26	307.61	327.86	324.91	316.7	318.16	380.43	337.76	332.08	328.1	338.3	364.35	367.81	338.54	324.51	333.4	319.94	322.61	350.84	352.89	358.02	334.36	351.08	337.52	345.06	358.16	322.1
291004	334.98	336.44	334.52	325.57	342.68	350.74	319.15	317.5	323.35	314.29	330.46	311.94	306.7	310.03	319.2	321.06	302.93	325.29	324.64	314.62	312.17	384.17	334.16	331.46	325.92	336.47	367.62	367.94	337.72	322.76	330.98	322.34	319.94	349.92	352.86	357.56	329.98	347.31	337.59	343.16	353.44	319.74
292004	344.06	341.59	339.82	328.7	348.67	357.44	323.07	321.81	330.95	319.34	339.26	318.38	309.6	314.38	323.32	326.34	308.87	330.16	326.71	318.69	319.22	388.26	344.04	337.04	332.34	339.29	369.84	374.5	348.36	330.01	333.9	324.04	326.2	351.48	360.14	362.24	334.5	354.13	340.06	349.71	362.53	326.3
293004	338.24	340.47	337.56	327.3	348.46	356.98	318.44	317.1	320.54	317.48	334.58	317.15	308.05	312.73	319.53	323.09	306.7	326.7	323.51	316.57	314.3	390.38	339.08	328.63	330.83	338.04	370.24	373.13	338.93	327.81	332.01	319.92	325.76	354.59	360.85	360.43	331.55	351.32	337.91	350.82	360.92	322.07
294004	348.05	350.8	339.65	329.22	346.57	356.7	325.44	321.97	329.72	325.06	339.57	321.7	312.99	316.2	325.61	326.34	309.92	331.17	329.2	317.87	320.99	391.51	342.68	338.77	335.4	344.03	374.19	374.82	344.94	331.33	335.83	329.1	328.07	357.15	369.05	362.61	333.54	355.15	342.92	351.68	361.51	324.92
295004	342.83	354.23	341.94	332.34	350.38	359.22	324.7	325.42	329.14	319.38	338.38	319.57	312.56	317.08	326.32	329.06	312.63	333.07	329.07	320.6	320.22	393.7	341.05	338.06	332.47	343.37	376.03	379.25	347.01	330.05	340	325.39	329.02	358.26	370.31	365.67	340.24	356.78	343.62	353.84	363.2	328.6
296004	336.62	339.28	333.3	326.73	340.62	351.09	319.27	317.22	324.91	314.06	332.77	316.08	305.14	309.11	317.88	317.26	303.51	324.4	322.75	313.4	311.51	387.78	339.02	330.29	328.41	336.9	365.07	373.23	338.09	325.23	328.35	319.16	320.26	350.82	358.95	357.77	327.79	346.72	339.01	346.46	354.16	316.98
297004	341.36	346.51	341.59	334.83	350.07	356.34	322.71	321.7	331.32	322.18	338.99	319.77	312.08	315.7	324.09	326.09	312.96	333.99	329.87	319.99	321.43	392.07	345.31	337.33	335.15	344.98	375.73	380.03	346.97	331.72	338.17	328.35	330.14	355.64	376.04	363.25	335.17	355.82	345.08	352.61	359.62	327.36
298004	333.79	336.18	331.24	327.58	339.44	350.86	316.22	315.11	321.41	309.69	328.27	316.16	306.09	307.55	315.78	317.95	303.04	324.41	318.35	313.94	310.12	381.1	334.88	328.4	324.11	335.46	365.05	368.3	339	323.04	330.04	319.15	316.99	348.44	362.85	355.15	323.57	344.19	332.42	345.05	352.36	316.96
299004	334.57	341.28	330.66	325.37	340.34	348.22	314.81	315.56	318.66	307.22	323.96	310.23	305.11	309.89	313.8	313.44	301.79	323.89	321.02	311.77	309.29	374.65	333.02	326.69	319.01	330.67	366.66	370.53	336.84	320.71	326.92	316.27	317.64	353.09	363.24	350.92	324.1	345.52	330.46	343.2	353.12	314.16
300004	349.46	344.79	346.35	338.28	352.33	358.86	328.86	328.12	334.05	325.17	342.52	326.63	314.5	318.92	327.14	331.74	313.95	336.49	332.94	323.7	324.14	390.42	349.1	343.03	339.9	350.45	382.63	383.24	346.98	337.61	345.14	331.49	332.14	360.5	379.95	367.58	342.55	363.12	346.55	358.94	366.56	330.76
301004	343.99	348.13	342.08	334.18	350.99	359.72	327.77	324.79	331.15	321.56	341.65	320.8	312.37	317.15	323.92	324.45	313.13	333.07	329.49	325.78	321.2	393.59	345.13	338.5	336.32	344.05	377.68	377.86	345.29	332.83	340.69	329.44	330.07	358.09	375.42	364.85	335.86	359.64	349.05	353.48	362.82	325.76
302004	337.34	333.18	333.36	325.3	344.17	345.42	318.2	316.53	322.44	313.35	327.53	315.62	303.88	309.36	318.5	318.86	303.02	322.89	319.69	312.46	312.5	380.67	332.82	330.69	327.86	336.34	368.46	369.63	334.48	322.65	328.5	318.08	318.64	353.63	369.97	353.06	330.36	348.14	335.19	342.56	352.63	320.1
303004	340.02	342.35	339.1	330.03	345.54	351.32	324.17	320.43	327.6	318.87	334.79	318.39	307.71	313.15	322.48	321.85	308.73	328.31	327.76	316.02	317.29	387.07	342.33	333.19	329.59	339.42	377.36	377.67	342.56	329.28	332.62	323.16	325.05	347.22	367.48	362.12	333.4	354.5	340.79	349.88	359.78	324.52
304004	332.06	337.13	329.92	323.86	342.94	343.33	317	315.11	318.86	312.48	327.44	313.19	302.67	307.61	317.25	316.27	302.61	321.59	320.27	311.96	310.55	378.23	336.12	325.61	319.26	335.05	368.05	368.41	333.08	322.06	326.82	316.89	319.83	346.97	360.19	351.36	326.64	347.59	330.19	340.28	353.34	320.37
305004	340.87	340.98	337.64	329.32	343.91	346.85	320.13	323.72	325	318.26	333.62	319.25	306.03	311.82	321.81	318.23	306.74	327.19	325.68	318.63	317.51	385.33	338.1	335.66	328.86	337.65	374.12	371.56	346.44	330.53	332.32	322.61	324.13	352.29	362.32	358.32	333.44	350.89	342.02	346.48	358.56	322.67
306004	333.84	338.65	332.28	324.1	339.46	343.93	316.67	316.79	316.8	311.36	326.36	315.8	304.05	308.77	315.39	318.33	300.81	321.65	317.24	310.42	311.45	381.11	330.72	327.74	325.18	334.87	366.37	366.26	335.53	322.28	329.29	317.25	319.49	353.85	354.09	353.59	328.67	348.06	335.8	340.26	351.66	316.19
307004	343.17	341.63	338.33	328.92	347.91	349.55	323.03	323.34	326.25	319.66	336.3	322.44	311.41	317.04	320.84	324.56	309.49	330.18	327.83	320.25	317.72	379.66	338.66	334.7	331.48	341.32	375.02	377.71	339.75	330.32	335.72	323.82	326.01	349.59	362.22	359.74	335.41	354.8	342.55	349.91	361.47	324.8
308004	330.06	336.36	335	325.49	343.34	347.28	319.05	317.78	322.14	313.48	329.25	315.7	306.74	308.82	316.91	319.52	303.6	324.54	323.25	314.05	310.24	377.09	331.83	329.11	325.55	335.39	368.25	368.35	332.05	324.13	329.61	318.45	318.87	350.71	352.29	354.89	327.79	347.61	333.15	342.2	355.63	321.24
309004	357.4	355.95	353.94	348.68	363.27	362.69	334.63	335.41	343.55	330.18	352.49	334.5	324.5	326.25	333.87	337.94	321.57	346.26	340.3	335.16	330.36	399.35	357.59	354.76	345.65	356.69	392.4	390.35	358.58	345.07	351.6	338.19	340.91	369.83	374.38	372.89	349.94	367.82	364.72	365.36	375.4	339.48
310004	343.15	345.26	344.39	333.4	351.99	354.94	328.55	325.67	329.44	321.38	339.91	322.91	313.1	316.98	323.38	328.14	311.71	331.93	328.67	321.53	320.73	384.7	342.99	337.88	330.26	347.62	375.42	372.56	348.73	333	338.57	327.54	324.99	359.52	357.78	362.86	338.19	356.31	348.94	352.08	361.87	325.73
311004	334.42	338.36	335.27	325.6	340.24	342.17	319.7	319.32	320.79	314.88	328.52	316.79	303.58	307.07	315.83	316.7	304.56	322.78	321.03	315.58	311.42	379.11	334.54	329.02	324.34	337.03	366.31	369.33	338.57	325.49	330.65	318.18	318.98	356.02	349.32	351.7	329.77	350.58	338.56	340.97	351.87	319.15
312004	344.72	340.13	339.77	331.74	350.68	351.56	323.55	324.56	327.79	319.67	338.99	324.31	312.22	317.17	323.32	328.27	310.87	331.89	329.7	320.72	320.2	389.15	343.54	338.68	336.96	343.93	375.8	374.68	344.73	333.52	338.83	324.26	328.52	359.23	356.02	360.56	339.72	356.19	340.59	349.66	363.21	326.16
313004	338.91	341.41	336.24	326.13	345.89	347.06	319.36	320.28	323.79	312.87	333.06	317.66	307.28	312.4	317.19	320.87	306.17	324.11	324.95	313.88	313.84	379.46	336.49	333.38	323.21	336.27	364.53	366.43	339.88	331.18	332.63	316.82	323.49	351.04	352.72	354.56	331.38	354.89	335.17	345.07	356.48	320.7
314004	347.9	354.42	347.39	338.31	354.54	356.16	330.69	330.3	336.13	327.14	343.73	329.4	316.3	319.11	327.37	331.83	315.65	337.02	335.07	322.26	324.2	392.6	351.12	347.62	341.75	349.68	381.59	382.5	352.28	341.57	345.61	330.99	334.26	359.41	364.15	366.79	344.87	362.43	353.08	354.95	370.12	328.38
315004	331.41	339.66	328.48	318.63	334.63	337.49	310.06	313.69	315.09	308.1	323.66	309.85	299.94	306.24	311.98	315.18	295.97	318.24	316.71	308.24	304.94	372.62	326.62	323.98	318.25	331.95	358.58	359.46	328.39	320.82	324.03	313.5	312.43	344.09	338.19	344.04	322.49	342.2	329.84	334.71	347.6	312.1
316004	337.86	341.73	332.07	325.91	338.2	346.63	318.84	319.73	321.25	311.47	329.55	317.46	304.3	309.26	315.79	318.2	301.65	322.28	321.49	313.56	309.99	379.47	334.64	330.3	324.67	333.6	366.57	371.37	336.05	328.95	330.63	315.88	316.47	342.31	345.03	353.96	327.34	349.63	336.03	339.36	352.88	320.19
317004	328.67	334.43	330.72	322.75	336.68	341.31	313.99	313.81	316.85	309.6	328.63	312.93	304.66	307.34	314.03	314.67	301.95	321.11	319.23	311.26	308.13	371.48	329.68	324.98	317.13	332	361.6	364.16	336.3	327.3	327.52	314.18	315.49	340.01	336.86	350.15	327.38	347.86	332.03	334.77	350.28	316.67
318004	348.66	355.14	345.45	339.54	351.79	358.58	327.7	330.16	335.84	328.09	344.74	327.73	314.37	317.38	327.48	330.33	314.62	337.76	333.7	326.14	326.08	399.36	347.27	341.4	340.15	352.56	385.56	387.43	353.3	341.9	342.29	333.37	334.91	363.15	358.15	365	345.6	367.81	354.08	358.16	364.24	327.22
319004	338.98	337.28	333.27	328.68	340.54	347.58	319.29	318.98	322.63	313.34	330.54	317.31	305.15	310.05	317.42	319.12	303.31	326.32	324.06	313.9	312.59	376.24	335.27	330.14	327.42	337.63	363.11	370.19	340.5	331.57	331.51	316.31	317.87	346.63	344.35	350.38	331.03	351.87	336	342.09	352.23	319.03
320004	342.77	346.21	336.36	328.18	342.9	348.88	318.84	321.42	325.8	314.81	334.4	319.35	309.29	312.53	319.69	319.45	306.77	326.35	324.51	317.35	316.59	379.18	336.75	330.43	327.56	340.76	370.06	374.23	342.89	332.8	332.91	320.2	322.91	353.36	345.28	353.55	337.12	357.13	340.5	343.78	354.94	321.03
321004	329.58	337.67	322.99	315.11	329.73	333.88	306.77	306.96	312.41	308.42	320.2	305.15	296.56	299.67	311.38	307.92	292.93	310.84	312.14	299.46	299.58	371.75	324.75	320.56	317.61	325.02	355.2	360.29	329.15	317.76	320.8	310.09	310.26	343.2	331.24	339.21	320.47	342.06	325.06	328.84	336.96	309.83
322004	337.7	344.53	337.83	329.14	346.04	349.96	321.77	323.35	322.51	319.4	335.48	319.19	308.99	312.88	317.92	318.71	305.44	328.87	327.69	314.85	315.18	384.19	338.99	332.52	330.24	339.91	369.92	378.39	342.84	334.91	334.7	323.06	323.98	352.5	348.71	355.48	335.87	355.2	341.07	346.62	357.28	321.56
323004	352.45	352.16	347.11	337.3	354.81	358.94	328.42	329.08	338.16	324.35	345.47	327	318.25	319.22	326.8	329.66	313.38	338.58	332.63	323.63	323.85	392.94	349.17	345.83	337.63	350.01	376.38	385.37	349.72	343.07	343.98	330.55	333.03	360.06	357.04	365.73	344.82	367.27	351.83	353.67	367.3	329.58
324004	335.3	337.27	332.97	325.01	337.4	344.2	315.38	318.77	319.73	312.71	328.57	313.31	305.16	308.54	312.96	315.34	300.76	322.8	319.03	308.41	311.87	378.52	330.43	325.48	327.17	332.43	361.47	369.15	335.39	325.38	329.78	314.91	318.18	347.33	343.95	352.03	329.3	351.25	336.15	337.95	350.36	316.7
325004	351.99	350.95	346.72	339.86	356.21	354.56	328.22	331.76	337.39	332.43	347.11	328.47	317.29	318.7	326.29	331.77	314.99	338.38	333.6	322.64	325.51	397.19	349.46	342.82	340.58	348.74	381.61	386.38	353.32	341.73	347	333.63	334.01	359.36	354.46	364.77	346.12	367.34	352.7	354.64	364.63	329.25
326004	339.41	336.56	329.21	325.72	336.76	341.25	315.63	318.13	322.2	314.28	328.69	313.05	304.93	305.65	314.47	315.45	300.63	324.25	319.68	308.3	309	378.96	330.55	329.87	323.76	332.6	356.26	367.38	336.19	327.33	329.65	310.64	319.78	345.23	341.43	352.73	330.55	349.75	335.2	339.94	349.31	312.46
327004	352.77	350.89	344.82	338.55	351.39	352.77	329.4	328.78	336.56	327.99	346.01	327.46	315.91	317.07	325.96	329.64	311.98	337.81	331.14	320.26	323.76	392.07	344.81	338.76	344.34	348.44	380.65	386.75	350.25	339.91	342.01	330.14	335.58	360.35	354.12	369.49	346.71	364.74	350.85	355.82	363.47	329.95
328004	341.57	350.15	337.47	328.53	346.93	348.66	322.18	323.03	330.56	321.58	339.18	320.26	310.28	311.17	322.65	320.13	307.2	329.75	327.44	314.44	317.28	382.79	335.56	335.09	330.48	339.14	368.45	376.79	346.92	333.27	334.85	321.24	327.3	350.8	350.11	359.41	336.52	356.86	344.19	345.7	355.68	324.34
329004	337.1	342.59	334.77	327.62	339.46	344.42	319.64	320.36	324.43	318.94	335.54	317.76	306.82	307.24	317.08	317.48	303.49	324	322.76	311.48	313.72	386.19	332.58	330.63	326.52	336.59	365.37	373.99	340.4	333.93	331.18	320.3	322.47	359.04	340.71	352.99	333.3	355.46	338.45	340.97	358.26	317.33
330004	348.86	352.22	346.47	337.59	350.3	354.29	326.51	328.29	336.48	325.77	345.74	326.78	315.66	317.19	325.62	325.55	311.4	332.99	330.49	320.69	321.43	392.52	342.89	339.17	338.22	345.89	380.52	385.12	348.81	341.66	342.65	328.22	333.99	361.86	354.41	363.02	342.26	364.02	348.67	349.99	369.73	324.57
331004	345.97	345.09	338.18	328.67	347.89	349.81	319.62	322.45	326.67	319.81	334.06	319.14	310.16	311.93	319.35	319.99	304.69	326.77	325.78	315.84	314.55	388.05	335.28	332.73	327.91	339.74	368.96	377.84	341	334.64	335.31	324.82	325.93	360.7	344.9	362.7	336.41	353.2	342.11	346.3	368.02	318.75
332004	341.79	338.09	333.43	327.01	344.92	344.73	320.2	321.66	327.58	317.91	336.26	318.6	308.42	309.12	319.35	320.71	305.64	325.01	325.56	315.15	314.66	382.4	334.72	329.97	328.21	336.85	370.36	372.94	341.4	333.14	331	319.27	326.76	352.48	347.76	355.29	334.53	354.02	340.84	343.16	369.16	320.9
333004	345.69	348.2	341.96	335.45	348.03	349.89	323.69	325.45	331.63	323.12	339.48	324.57	313.26	312.9	322.38	323.87	309.9	333.25	328.97	317.32	317.97	390.81	340.94	337.24	334.6	341.73	374.78	383.41	346.23	337.2	340.61	326.81	331.18	357.46	350.14	364.29	338.16	361.64	346.39	350.22	372.79	324.76
334004	355.43	364.84	352.94	354.72	362.38	365.18	334.5	335.86	340.69	337.11	353.08	334.28	322.61	328.24	331.64	336.59	318.01	345.23	340.88	329.3	330.64	396.42	352.87	349.95	347.09	351.51	389.46	396.29	358.57	349.82	354.83	339.71	345.69	370.44	362.02	375.35	353.7	374.76	361	361.74	389.77	334.25
335004	353.78	348.27	344.58	345.08	348.06	357.31	328.21	327.38	330.7	322.02	340.45	322.7	313.59	317.48	323.13	325.41	311.07	334.58	331.48	320.69	322.93	393.9	342.98	335.93	334	342.84	379.6	385.6	350.58	340.68	342.86	327.4	334.89	359.83	345.1	360.92	342	365.44	350.24	351.49	378.21	325.16
336004	338.73	349.66	338.98	336.81	346.19	350.55	321.48	325.83	326.35	321.4	337.1	319.09	311.35	310.08	320.16	321.55	308.04	331.66	329.55	315.34	318.31	387.15	337.18	334.84	334.79	337.73	371.52	380.93	345.91	334.61	341.62	321.36	333.88	356.96	348.76	360.53	336.73	358.91	345.35	346.92	373.64	323.49
337004	344.68	346.41	338.36	334.38	344.23	347.61	321.4	325.16	327.12	319.58	336.4	318.89	310.23	309.76	321.35	321.87	306.76	328.38	326.9	315.89	315.96	384.12	334.94	335.35	332.27	337.24	370.01	378.69	345.49	336.95	341.31	321.52	330.32	355.2	349.08	354.63	334.96	358.33	342.05	343.85	372.32	320.8
338004	341.53	348.98	338.59	338.84	352.32	355.58	325.09	326.08	327.89	321.1	337.68	319.78	310.74	314.9	323.04	325.91	310.9	330.75	328.36	318.5	319.88	385.73	339.31	340.53	335.06	342.59	374.12	383.57	343.11	336.5	344.25	325.76	334.07	356.23	346.93	358.67	336.97	360.19	346.61	349.66	375.44	321.28
339004	341.65	339.08	335.81	334.12	347.38	346.95	320.91	319.09	320.01	316.99	331.26	315.13	305.64	309.38	317.18	318.57	302.54	324.8	323.1	311.7	312.63	383.15	334.34	331.33	330.55	334	367.09	379.75	338.97	330.35	339.7	319.94	330.59	352.52	343.67	352.17	329.55	353.74	339.56	341.88	370.08	314.23
340004	351.61	353.81	341.48	338.41	354.96	354.15	329.51	330.35	331.92	324.19	338.67	321.52	310.94	315.88	324.64	326.35	311.89	334.06	331.45	320.43	318.66	393.03	343.9	340.99	336.31	343.25	380.72	386.71	348.35	337.4	347.26	329.52	337.68	362.28	352.27	358.87	339.42	365.71	347.8	351.36	380.47	322.84
341004	341.76	338.12	332.33	330.02	341.16	346.76	318.69	319.88	321.02	317.95	330.89	314.11	312.04	308.39	316.04	314.45	302.8	324.25	325.96	313.39	313.07	385.21	330.14	329.35	327.82	334.76	367.3	375.98	336.48	329.81	336.7	318.11	324.42	351.26	340.71	351.57	329.86	354.17	338.26	340.19	368.72	315.3
342004	347.48	355.79	340.78	337.57	355.32	354.38	325.76	328.54	329.03	322.93	337.96	322.87	315.87	316.9	324.7	328.17	310.85	332.15	332.06	319.48	322.6	388.63	340.41	340.81	333.06	343.03	377.12	385.63	347.68	342.47	344.34	326.2	336.49	363.58	352.43	359.08	340.06	362.83	346.31	350.33	378.03	325.52
343004	341.3	340.82	333.53	332.53	344.01	348.81	319.9	324.37	328.57	317.57	330.88	317.73	311.49	310.83	319.76	320.55	305.23	327.93	327.52	313.57	316.5	380.37	337.87	332.36	333.27	339.9	372.31	375.64	341.04	333.31	337.33	317.64	332.72	361.35	348.3	356.56	332.74	358.46	342.59	345.67	375.88	320.03
344004	343.17	341.91	334.89	330.59	350.67	344.87	318.1	321.93	326.62	318.55	329.54	317.89	309.82	311.14	320.59	321.57	306.86	327.56	324.86	313.22	315.14	384.76	337.7	336.52	329.98	338.55	373.43	374.7	341.48	328.96	334.5	318.98	330.28	356.48	345.9	353.94	333.27	352.16	339.64	344.6	371.69	319.54
345004	358.66	351.05	338.35	334.69	349.81	351.5	326.24	327.76	328.81	320.97	336.61	321.69	313.73	316.89	322.55	327.49	310.37	331.8	330.94	319.68	318.74	391.08	340.97	339.33	334.06	339.21	382.56	380.83	345.54	337.4	339.97	326.54	332.59	361.27	350.33	358.9	340.36	362.97	347.55	350.54	378.28	323.5
346004	344.2	345.52	336.83	330.67	347.68	352.13	320.32	323.47	327.5	320.3	336.32	319.16	312.41	314.14	322.64	321.39	307.56	327.54	328.04	317.47	317.61	380.46	339.45	333.13	336.57	334.23	375.41	379.7	341.79	333.65	336.78	322.57	332	354.38	349.91	355.01	335.19	358.98	343.42	348.1	372.7	320.18
347004	349.45	348.5	338.63	333.46	346.01	350.35	324.75	326.02	328.66	320.69	335.88	321.97	312.79	313.95	323.28	324.53	307.27	331.05	330.46	319.12	319.59	384.4	342.68	340.05	335.36	341.31	380.57	384.71	341.33	335.85	340.49	326.24	335.98	359.77	354.4	357.35	333.95	357.9	347.38	348.53	374.67	323.06
348004	347.29	349.27	335.47	330.44	345.24	349.07	321.61	322.75	326.59	317.87	331.77	319.83	310.02	311.76	320.67	322.73	306.99	325.9	324.42	317.59	315.59	385.96	334.15	334.7	331.98	337.08	374.26	381.38	340.15	332.62	337.44	321.55	331.27	355.35	344.92	355.05	334.12	355.72	342.64	347.63	371.08	318.36
349004	345.68	337.02	334.85	327.82	342.04	342.56	319.53	320.16	325.5	317.48	330.01	320.24	310.13	308.16	320.39	319.84	303.18	321.89	323.43	314.53	313.41	383.03	335.05	337.42	328.74	335.17	375.27	378.18	340.71	330.62	338.37	317.85	329.22	350.77	344.48	352.19	330.9	351.21	340.77	345.33	366.42	316.9
350004	340.68	346.01	332.63	323.43	339.04	344.37	319.52	320.37	321.26	314.56	327.65	318.39	306.31	308.03	319.14	318.11	304.07	324.41	321.75	313.86	312.89	385.01	332.69	334.82	331.58	332.07	368.18	372.17	340.12	325.38	334.97	315.42	329.17	353.1	343.22	353.47	329.92	352.01	338.72	343.45	365.69	318.29
351004	355.41	363.63	344.51	338.06	355.87	354.79	331.31	332.74	336.57	328.21	343.14	328.06	315.41	318.98	328.95	330.28	314.2	334.12	332.52	323.61	325.19	393.96	344.58	348.03	342.41	345.74	383.03	386.65	348.95	338.19	348.6	329.62	338.66	361.47	360.58	364.86	344.44	361.74	350.85	357.25	374.9	325.4
352004	355.99	351.15	341.72	336.57	350.43	354.22	327.64	329.52	336.11	325.11	336.86	325.7	314.86	322.35	327.83	330.77	310.86	334.33	331.07	322.18	321.99	391.82	346.31	344.36	335.64	345.74	381.48	387.22	353.72	339.91	345.67	325.9	337	358.79	352.7	363.29	346.57	363.38	349.69	356.13	376.2	324.73
353004	346.5	346.49	339.53	333.35	347.57	355.76	326.53	325.84	332.35	324.44	338.23	324.27	314.54	317.03	324.07	327.17	309.76	331.69	329.82	320.44	321.32	394.71	344.79	343.15	337.77	341.9	377.2	385.43	353.54	335.89	342.75	326.52	336.62	360.61	352.77	358.34	340.84	361.18	349.28	355.78	374.42	322.56
354004	349.13	342.94	338.34	333.17	348.77	351.69	323.62	326.68	329.07	321.79	340.29	321.94	313.12	316.23	323.02	325.3	308.34	331.37	328.05	319.96	317.19	392.38	343.76	341.9	334.83	342.48	373.98	384.79	345.98	334.45	339.52	325.99	333.12	358.89	351.23	356.23	335.62	358.67	346.37	353.35	373.72	319.26
355004	346.21	349.22	336.38	326.89	345.2	346.48	322.38	323.28	328	316.45	330.1	320.41	308.52	312.3	320.92	322.33	307.59	328.81	327.34	316.66	317.79	383.44	338.89	337.2	331.3	336.81	372.52	383.17	342.85	330.3	336.75	321.01	332.48	357.14	348.11	351.47	336.47	356.09	341.57	349.53	367.89	319.05
356004	345.06	344.13	334.94	325.14	341.88	344.6	319.76	318.46	324.88	318	331.83	318.37	306.18	310.12	319.08	323.47	305.12	327.49	323.47	310.65	312.63	388.78	339.96	334.53	333.42	338.71	368.96	378.29	342.21	327.39	334.89	321.64	330.29	356.98	346.73	350.68	330.67	350.4	342.69	346.77	363.9	321.15
357004	351.82	351.48	339.95	330.48	347.81	348.28	326.88	325.22	330.03	320.22	336.84	321.16	310.38	314.26	324.63	326.88	307.98	327.68	327.69	317.81	318.29	385	338.71	338.63	333.89	341.53	374.9	382.19	341.85	333.29	340.4	323	335.03	353.76	349.26	356.89	337.99	357.78	344.53	353.38	368.77	323.72
358004	342.92	349.12	334.43	323.77	343.18	341.05	321.68	320.02	322.37	316.44	329.33	314.21	305.2	307.67	318.45	317.28	301.35	323.25	319.5	312.39	311.64	388.97	333.54	334.64	333.46	336.15	364.52	374.56	339.78	328.67	332.41	315.88	327.44	348.9	346.17	348.32	329.08	347.82	337.72	346.3	361.38	318.92
359004	350.56	355.01	344.6	333.81	349.63	349.45	329.15	326.96	335.01	329.3	339.75	324.67	311.66	317.99	324.77	326.93	313.02	334.9	331.78	321.44	321.46	391.47	346.52	345.49	338.6	346.3	384.39	388.45	348.98	337.87	345.18	328.27	333.43	353.35	352.27	362.61	337.59	362.71	352.52	358.29	370.24	326.6
360004	341.36	348.13	337.09	327.89	339.38	345.64	323.11	322.26	328.69	319.86	335.05	322.07	311.18	312.88	321.79	320.82	306.92	327.6	323.59	315.57	315.89	391.02	339.64	337.74	332.43	339.84	372.67	377.97	344.01	332.78	337.63	321.96	331.34	354.7	350.49	356.05	334.12	355.41	344.96	352.35	364.1	321.26
361004	342.75	343.22	332.71	321.43	340.9	343.48	318.71	319.19	324.45	315.92	329.82	317.56	309	312.53	321.8	317.84	304.88	322.17	322.68	313.4	309.69	388.65	333.9	333.53	331.13	335.2	366.95	372.83	337.69	328.99	332.83	317.98	323.43	348.94	346.56	359.89	327.93	349.74	340.64	349.86	359.79	315.43
362004	345.06	350.87	340.74	331.59	351.13	363.14	324.49	325.12	328.12	322.11	338.46	323.03	346.32	398.87	490.01	340.72	321.57	334.84	325.63	318.14	317.26	394.55	337.57	342.11	334.18	342.65	371.93	379.58	346.69	339.74	338.39	321.84	329.48	354.33	362.87	390.63	339.38	353.17	346.46	354.15	365.54	323.02
363004	347.51	356.79	342.16	329.01	366.38	410.03	321.36	330.33	329.99	329.43	344.44	322.45	404.8	438.86	658.77	351.42	334.88	333.14	327.48	320.99	318.12	393.17	342.23	339.27	335.84	349.15	371.76	381.44	347.62	350.59	340.93	321.58	330.95	363.43	458.89	907.45	341.47	361.7	356.84	358.79	370.78	323.61
364004	354.77	371.3	351.93	338.35	411.28	584	330.56	335.22	339.53	339.8	376.71	326.41	1073.11	488.78	786.83	375.25	606.27	347.3	332.03	360.47	324.37	403.65	347.25	348.16	344.58	370.3	376.74	385.91	374.56	402.13	349.75	329.06	333.54	376.74	1166.78	966.03	350.32	369.69	371.82	366.39	373.57	328.6
365004	347.56	376.59	375.77	340.18	560.09	733.1	333.98	341.53	342.04	368.9	558.13	328.54	1120.32	526.3	824.68	392.93	1158.12	354.58	334.68	366.24	321.59	418.5	346.77	351.65	350.59	451.82	372.21	384.77	462.41	854.09	361.21	323.46	333.96	373.87	1192.79	934.24	351.89	368.57	374.02	373.88	370.63	325.54
366004	369.94	447.62	610.33	360.34	859.95	749.06	351.59	369.91	391.61	763.89	836.51	345.8	1088.49	526.74	823.78	472.13	1201.26	379.6	343.09	375.38	331.38	464.04	366.53	383.87	373.01	1075.24	379.91	396.77	642.57	914.6	389.92	333.6	343.91	376.33	1174.47	912.15	359.5	374	394.94	405.68	382.05	330.91
367004	379.2	1098.48	802.27	387.6	857.87	785.15	377.29	435.53	427.55	852.13	870.6	360.81	1055.92	532.33	898.33	928.59	1219.73	425.96	357.17	397.6	345.15	490.26	383.66	485.53	397.29	1128.87	389.43	409.79	762.62	911.29	481.09	344.33	359.17	396	1159.33	898.36	375.4	389.16	454.9	618.83	396.31	337.46
368004	377.39	1097.17	765.93	390.98	802.69	734.92	446.53	768.22	476.3	813.36	827.88	367.2	966.7	533.27	857.84	983.32	1156.89	849.82	359.72	392.95	342.51	511.18	387.99	872.19	523.95	1070.88	387.85	405.31	781.7	869.18	1018.05	347.81	355.5	385.89	1063.92	837.06	376.62	388.44	542.22	996.14	395.93	332.55
369004	363.42	1023.02	714.71	392.56	742.52	692.31	889.87	807.38	525.2	772.31	768.64	370.54	872.86	597.39	819.67	919.43	1059.12	1041.63	361.81	405.21	342.53	534.32	374.38	812.21	940.21	990.03	374.63	393.41	749.07	786.12	960.17	343.11	352.03	381.2	945.17	770.4	388.66	380.01	632.72	911.25	383.6	322.62
370004	377.76	987.76	683.05	424.82	714.94	691.22	876.55	806.35	741.16	744.64	729.61	383.31	823.31	885.4	793.98	838.86	999.26	1009.58	393.03	426.37	360.7	543.7	386.86	775.07	870.64	917.27	385.75	401.08	737.23	726.84	895.57	354.87	370.45	418.26	870.21	721.52	449.23	394.47	685.19	844.98	388.79	328.32
371004	378.84	973.57	665.42	514.35	705.73	694.15	827.65	779.43	773.7	715.64	705.26	397.26	780.42	855	798.73	782.77	919.94	977.25	470.34	486.97	542	545.71	394.84	754.16	821.35	859.14	393.84	405.38	740.96	689.3	865.21	367.99	404.36	528.75	854.5	752.13	958.5	408.78	706.27	803	400.61	329.62
372004	409.95	1021.75	695.18	950.67	722.88	722.05	828.24	771.52	777.87	715.34	708.59	456.68	798.1	834.67	829.95	766.94	875.03	980.43	720.7	824.68	967.62	564.93	429.63	765.25	801.44	846.95	425.96	427.74	772.35	684.46	847.28	428.34	484.75	1139.96	889.58	759.84	993.46	441.95	758.27	797.54	433.95	348.44
373004	414.52	942.56	678.37	904.4	705.67	708.61	771.34	727.34	735.66	693.29	686.53	524.68	784.98	767.15	804.58	699.09	779.88	908.34	791.82	822.56	924.8	559.06	453.17	727.25	728.49	778.31	427.74	424.52	742.12	641.43	778.67	742.82	709.67	1096.44	797.39	710	913.82	442.81	740.24	732.77	436.93	346.35
374004	426.51	892.9	674.51	841.19	698.79	679.02	732.59	682.01	705.89	662.78	673.11	669.16	803.77	707.63	781.16	655.53	703.3	838.61	769.29	768.1	849.76	559.82	462.67	692.62	660.88	722.62	428.04	419.3	709.02	609.47	721.31	919.13	776.6	996.5	740.59	697.16	834.99	443.33	741.7	677.75	447.39	348.33
375004	463.21	819.72	687.73	794.59	725.26	692.05	684.12	653.23	691.29	663.6	676.57	745.11	858.1	670.41	768.33	616.5	655.34	773.86	733.59	716.63	772.91	569.6	494.22	684.55	612.83	687.55	433.57	422.7	706.19	614.22	667.6	871.48	733.58	906.61	706.6	694.52	769.29	442.73	723.94	618.99	450.04	350.34
376004	1066.82	812.46	716.71	768.31	753.39	692.33	678.31	646.18	699.69	707.12	711.59	748.36	935.28	668.21	784.85	616.02	637.99	743.99	741.25	700.3	733.85	593.26	523.63	691.98	592.96	685.55	447.38	437.11	703.31	659.43	642.36	845.99	702.84	859.71	710.76	733.99	740.72	467.35	734.74	604.02	465.59	356.24
377004	961.47	764.19	702.73	691.87	735.15	677.23	634.64	605.81	675.82	702.72	708.7	696.16	917.96	630.82	768.4	584.36	588.29	666.83	703.94	636.76	650.67	570.55	529.74	652.77	544.12	656.86	437.5	423.87	684.21	679.99	595.41	764.18	640.37	763.08	724.39	736.07	671.93	461.48	702.63	555.34	460.35	348.48
378004	900.8	763.24	697.72	671.26	742.33	679.82	622.6	614.78	682.4	708.06	748.79	672.09	938.13	619.19	788.94	594.12	591.58	639.74	706.54	609.69	612.62	562.47	556.29	651.56	526.06	687.24	437.09	428.2	688.59	710.36	579.52	719.64	602.8	719.49	856.29	801.9	639.7	471.38	688.51	537.71	459.77	344.45
379004	851.67	802.89	727.1	656.44	762.29	701.88	627.07	659.36	697.33	734.44	771.48	673.76	935.94	624.56	831.85	684.07	631.21	628.81	720.48	610.19	597.04	571.62	613.62	693.47	541.07	750.05	448.67	439.47	700.76	756.95	590.38	688.95	595.56	705.63	1000.27	845.18	635.05	489.62	689.82	547.5	480.85	356.28
380004	830.04	839.15	727.36	642.95	755.77	706.41	659.48	720.09	724.19	748.4	783.28	666.64	939.11	645.25	855.68	769.74	697.95	614.81	740.12	624.03	589.12	581.82	667.46	721.97	560.17	837.15	455.65	445	707.4	773.85	616.53	655.51	591.72	678.03	1046.29	854.71	632.69	495.85	682.18	549.27	491.43	354.77
381004	735.64	853.92	718.1	608.45	726.68	676.88	663.14	728.72	722.39	716.3	755.17	644.08	893.8	659.68	827.51	755.5	812.98	609.26	718.14	637.86	566.53	554.65	687.15	728.04	619.74	846.1	446.81	435.53	685.95	746.4	662.24	620.57	554.67	620.14	992.39	816.21	616.08	492.54	658.93	559.31	488.52	346.8
382004	705.95	868.8	713.73	610.51	713.25	670.94	699.47	727.19	720.64	712.44	751.53	638.87	892.06	781.09	821.89	753.9	902.76	640.97	728.95	658.98	584.32	551.89	693.94	760.38	792.01	857.77	444.75	431.25	688.28	742.46	766.76	605.86	554.62	614.11	972.58	814.04	635.07	513.45	644.9	643.9	491.34	344.19
383004	693.1	896.76	719.48	633.38	714.13	688.21	739.84	731.86	751.78	710.35	743.41	651.22	893.44	813.55	828.6	771.25	954.73	725.36	765.73	707.83	689.61	563.86	701.25	770.49	791.69	863.17	458.1	436.43	682.88	740.02	805.42	621.79	567.85	651.65	935.44	823.58	687.78	543.68	643.25	801.67	505.92	348.78
384004	674.68	903.47	701.38	649.4	714.81	681.34	742.81	724.45	740.81	713.28	732.43	655.82	906.28	771.3	810.2	754.78	940.41	771.27	787.35	697.14	836.44	548.76	699.13	775.43	743.83	843.32	454.79	428.75	672.76	720.52	806.2	671.74	597.22	696.16	891.7	814.78	728.87	544.47	637.48	832.25	499.52	345.92
385004	725.08	923.3	700.44	695.25	713.78	686.8	749.92	720.53	737.79	721.05	745.12	666.1	918.96	740.35	807.33	738.96	934.29	827.56	799.27	698.06	830.18	563.71	704.83	775.32	713.01	842.16	468.74	435.1	676.33	724.49	805.16	748.48	651.81	787.08	887.89	819.96	787.58	570.67	661.93	816.32	512.79	350.92
386004	788.03	888.68	681.72	717.46	693.4	677.27	726.22	686.71	694.11	689.76	725.87	656.73	903.72	701.76	778.87	712.72	891.53	820.2	766.14	667.65	763.7	544.69	676.55	740.17	645.13	786.57	466.33	420.43	655.55	696.85	765.93	751.42	660.77	831.22	850.73	801.79	774.48	561.13	649.34	764.77	503.74	342.04
387004	868.35	895.25	689.39	745.96	716.83	697.68	730.68	704.35	712.46	701.35	724.82	671.54	917.02	700.64	787.74	712.41	895.15	825.1	765.99	689.47	741.1	547.6	687.17	741.26	640.54	787.16	471.92	429.93	658.73	696.86	756.23	768.79	662.89	845.84	862.8	814.36	784.51	583.83	650.91	747.7	513.42	350.03
388004	855.97	895.7	698.3	759.21	721.98	680.31	727.81	705.51	692.11	692.91	727.93	666.45	906.98	682.65	787.43	709.67	866.59	824.44	746.39	669.82	694.89	550.8	690.78	731.85	624.48	772.49	481.46	438.9	656.16	688	734.71	771.91	654.97	829.38	884.84	800.57	757.98	590.53	651.13	712.03	516.15	354.1
389004	839.91	918.3	705.57	767.72	740.9	678.89	735.77	707.35	691.81	688.73	740.13	676.26	937.13	698.61	806.6	715.46	850.99	805.09	759.44	660.92	675.76	566.67	701.64	729.93	626.8	772.01	489.46	440.98	663.84	693.85	722.67	770.92	670.71	830.08	935.41	817.4	761	605.13	656.46	687.98	552.81	357.11
390004	791.52	893.27	701.29	744.5	692.43	649.93	700.11	684.42	663.38	676.77	722.62	663.69	905.21	707.49	793.38	719.33	813.81	768.85	732.58	642.85	640.04	546.99	671.88	700.81	604.52	750.24	484	433.52	645.18	673.94	698.11	734.87	646.97	781.81	935.82	790.84	720.2	578.05	636.48	662.05	536.45	351.33
391004	783.18	878.41	704.83	716.33	701.15	651.25	690.41	682.75	661.12	695.01	721.65	676.52	899.64	742.84	787.78	712.58	809.93	743	738.9	658.98	642.79	546.26	671.89	703.35	629.75	757.07	491.71	437.88	676.72	674.25	690.72	729.37	650.26	772.68	972.39	806.19	721.78	580.76	631.12	665.52	539.5	354.3
392004	785.03	877.64	699.35	711.6	700.76	650.52	691.51	692.83	683.47	702.24	738.32	677.35	896.12	752.22	795.07	727.68	807.13	728.79	741.29	674.15	656.07	550.52	660.87	698.45	654.95	760.62	506	446.39	665.08	682.34	698.95	720.6	664.48	748.59	1018.24	794.97	724.19	577.2	632.53	678.22	545.27	357.52
393004	747.11	853.76	677.94	672.79	671.87	640.52	669.05	686.17	671.57	673.15	703.61	659.03	868.27	723.34	764.1	698	788.1	695.44	728.18	664.84	667.46	529.83	640.55	664.75	637.92	745.68	487.05	425.6	641.26	662.78	684.61	683.01	645.22	703.82	961.18	766.1	695.09	556.85	598.09	667.88	519.29	350.4
394004	807.85	891.65	709.33	675.24	688.73	654.85	678.35	709.95	703.26	686.99	702.59	670.58	896.83	732.1	782.75	710.47	828.59	712.08	752.66	690.41	738	542	663.18	694.2	657.13	774.83	503.85	434.43	642.68	686	693.34	690.81	668.83	730.85	982.21	780.97	714.55	575.92	625.58	707.48	525.7	352.22
395004	813.83	888.35	695.14	662	698.09	662.7	684.39	701.45	691.68	677.49	700.71	661.04	886.7	722.71	787.54	707.13	856.37	702.05	748.1	685.45	769.1	541.77	661.57	692.02	653.16	784.45	517.01	440.77	638.62	696.61	708.99	684.34	662.11	731.57	926.41	787.93	718.04	585.41	625.16	716.17	526.76	362.62
396004	796.6	885.82	669.25	641.24	679.85	629.78	659.18	680.08	676.11	642.58	676.2	634.74	874.38	688.81	770.67	687.24	863.19	697.25	728.88	646.99	742.67	532.08	635.32	670.81	631.59	760.65	501	427.65	618.62	687.31	687.43	652.01	633.85	701.1	879.35	771.13	682.1	565.33	615.96	695.09	512.1	353.14
397004	789.94	873.98	688.55	670.46	695.21	638.65	685.98	692.48	686.02	666.87	702.23	647.39	877.15	706.23	778.16	709.48	892.39	734.87	743.67	650.87	748.3	545.01	646.19	701.75	645.28	785.33	523.55	445.55	643.55	721.45	717.01	663.8	650.98	727.28	880.26	789.59	693.34	587.83	635.45	719.13	529.68	360.99
398004	772.26	870.97	679.84	669.2	680.46	623.1	684.64	691.55	687.53	665.09	692.9	647.81	875.84	680.84	759.29	694.16	908.34	740.21	729.67	632.77	721.71	530.08	622.88	705.36	653.54	778.6	525.43	439.73	636.97	708.74	708.78	677.13	654.25	729.57	862.21	790.82	688.43	580.4	638.89	719.57	522.01	359.1
399004	765.49	851.03	668.28	663.5	680	613.28	689.56	676.66	669.31	659.94	686.33	651.15	864.28	658.95	749.79	682.28	902.22	731.85	716.34	620.55	695.81	535.88	631.09	713.38	640.99	763.57	521.58	433.62	656.25	699.99	713.15	678.8	648.73	729.85	837.44	784.77	690.78	577.49	627.84	705.82	527.35	356.83
400004	774.05	826.61	665.46	655.51	676.57	632.34	687.23	663.82	649.75	652.76	670.32	652.31	857.47	661.84	743.59	679.14	878.31	736.08	709.14	608.62	666.2	532.83	631.75	712.25	628.37	759.62	514.08	423.48	656.77	697.46	695.68	685.08	644.83	736.92	831.97	783.7	685.57	562.41	620.07	679.73	532.48	358.42
401004	793.18	847.49	670.54	668.14	691.48	660.67	687.52	673.48	661.18	659.27	698.32	658.74	875.01	710.73	756.32	687.05	866.7	757.32	703.76	624.91	667.4	551.23	637.48	706.33	640.95	762.45	525.98	431.32	663.63	697.02	709.16	687.41	646.01	755.65	867.3	780.71	701.93	568.61	628.62	678.65	543.08	369.74
402004	788.07	844.36	658.61	669.02	684.34	646.28	681.21	669.81	661.47	644.73	685.52	643.96	879.87	713.25	753.43	672.17	834.57	742.28	688.1	620.21	657.93	540.56	624.56	687.34	641.7	746.81	516.75	427.37	633.91	693.97	712.4	669.43	634.58	753.39	884.76	765.82	697.78	564.21	619.53	671.14	531.19	361.4
403004	796.67	849.24	661.67	678.92	687.74	644.13	673.75	665.8	650.44	652.42	673.99	646.21	876.66	713.87	762.41	675.92	805.85	750.1	691.78	621.65	650.48	543.98	619.7	692.74	651.73	750.42	526.03	432.64	631.56	687.91	720.03	688.53	626.97	736.48	900.07	757.55	708.68	560.84	629.24	659.47	526.72	366.14
404004	794.97	889.28	675.27	687.8	688.59	660.42	692.8	685.19	660.76	656.18	675.8	670.23	886.3	716.51	791.62	700.22	808.38	762.28	711.78	653.59	683.94	550.26	617.76	693.29	656.79	763.89	531.37	446.29	631.91	690.78	729.76	697.7	636.41	749.07	950.76	763.89	730.73	586.33	630.64	696.65	534.53	378.88
405004	769.83	847.39	653.09	655.42	657.51	616.57	668.38	666.43	645.42	638.98	646.97	634.52	844.78	679.89	760.53	673.64	771.89	727.39	692.88	647.95	687.7	523.47	589.63	654.31	644.79	724.97	503.32	425.51	595.79	660.77	685.55	677.61	600.38	698.9	910.82	736	683.35	552.1	583.75	658.03	509.47	365.21
406004	817.1	899.44	693.17	672.41	664.01	637.95	694.41	688.03	682.76	661.27	662.36	645.29	863.61	681.19	770.05	697.82	802.62	737.97	717.1	701.15	739.16	543.3	609.93	670.98	674.69	756.12	523.14	442.72	619.55	666.87	711.88	711.61	629.2	728.19	956.47	764.13	694.01	549.36	609.82	686.09	523.62	374.13
407004	800.88	885.6	687.69	660.53	654.37	624.91	692.55	691.12	685.65	647.12	656.55	645.12	879.77	670.98	756.87	691.89	816.14	728.28	712.93	682.09	741.38	540.26	596.43	665.47	657.96	747.68	514.17	438.09	616.6	653.18	690.22	684.5	636.06	725.31	936.2	757.88	691.6	549.97	602.52	674.72	517.24	369.64
408004	807.51	876.23	686.62	675.17	657.65	621.7	702.52	683.44	683.79	662.12	654.32	638.84	882	664.72	752.05	675.78	815.65	706.89	697.38	670.86	724.63	539.71	588.27	666.78	654.91	749.16	508.67	438.84	626.2	651.19	685.94	680.23	627.66	725.91	912.41	752.15	695.68	551.16	590.1	674.64	513.53	369.8
409004	800.02	854.96	674.84	671.69	644.12	616.06	682.65	664.83	678.88	649.68	656.15	625.77	873.58	669.98	746.4	676.47	801.74	691.9	681.67	659.82	696.37	546.11	582.4	650.92	636.18	737.56	498.84	431.72	608.73	641.84	665.01	660.56	615.5	744.3	889.08	736.54	688.62	544.95	584.39	648.24	505.84	364.54
410004	755.1	807.14	645.96	638.15	630.61	602.71	662.69	649.83	648.21	637.5	658.13	605.72	842.94	661	732.52	662.11	772.02	663.9	654.05	622.69	663.83	517.38	576.51	637.45	621.54	719.99	490.02	420.22	590.6	620.29	648.8	630.71	590	724.67	823.65	715.52	657.14	535.51	581.01	616.17	485.47	356.99
411004	794.37	843.99	682.9	671.34	670.08	628.58	693.77	680.51	669.31	655.58	708.08	647.61	869.2	681.16	771.6	689.11	813.89	713.42	694.56	637.09	693.67	543.04	615.34	696.38	652.73	752.56	525.29	444.6	628.02	663.74	681.07	670.59	622.64	776.45	871.58	753.95	692.99	566.87	624.8	658.55	513.14	368.93
412004	763.53	826.62	646.79	640.82	652.63	603.29	650.02	644.42	627.74	624.62	657.14	619.67	840.45	685.04	747.53	662.37	798.61	698.87	673.82	601.25	661.07	516.25	594.11	669.69	627.17	719.18	509.72	421.43	608.12	640.53	640.12	661.12	583.78	723.42	831.49	723.37	656.37	529.53	585	614.88	494.21	357.8
413004	791.27	868.25	652.95	641.78	670.41	619.74	652.58	650.39	642.82	634.7	654.18	632.03	847.41	709.04	749.79	668.32	802.4	717.55	690.65	611.48	672.6	525.41	606.51	696.66	650.76	731.51	533.82	439.47	636.87	659.9	663.11	664.34	589.55	731.92	861	728.7	675.43	550.81	604.97	641.52	503.59	374.16
414004	783.13	844.75	634.5	646.68	655.15	625.84	631.29	644.49	638.74	636.41	630.92	625.26	851.48	708.62	741.59	645.56	784.98	707.84	692.12	608.03	675.72	524.59	599.14	680.37	643.2	714.26	520.43	438.04	611.49	650.91	656.71	640.63	595.44	723.5	873.37	718.79	668.57	530.16	598.67	636.23	498.8	365.81
415004	782.07	861.68	644.04	652.84	666.6	628.8	625.93	650.54	645.67	631.69	648.93	622.42	864.09	685.73	735.59	644.12	770.01	710.76	696.91	602.65	681.54	532.3	588.46	681.99	635.66	718.3	520.8	432.17	600.58	668.57	658.44	640.2	616.88	703.46	881.61	708.88	674.1	516.81	588.75	661.23	504.33	367.66
416004	763.42	841.08	649.44	653.82	662.38	613.22	618.62	647.15	641.65	617.51	634.83	619.63	843.63	649.97	727.76	634.18	748.43	701.42	677.66	595.43	676.85	526.35	573.78	670.71	622.65	707.52	510.51	431.78	595.83	664.02	647.29	630.22	608.39	684.6	858.6	711.28	666.62	514.78	579.21	679.12	497.41	365.5
417004	782.62	857.66	677.24	662.72	665.26	612.55	626.85	653.28	660.45	617.03	647.17	620.27	845.72	642.01	736.9	648.93	745.97	723.88	678.31	598.28	691.22	536.5	581.35	659.46	646.49	719.14	514.25	438.19	603.88	666.95	659.53	653.64	613.38	682.08	860.01	716.04	686.08	525.22	593.54	700.2	493.85	371.1
418004	771.69	831.8	667.73	637.24	629.48	578.28	613.15	631.73	622.51	610.01	643.45	597.74	817.07	629.01	722.19	649.68	738.29	701.79	665.5	581.92	672	516.31	562.38	628.88	640.7	704.53	499.93	421.78	584.13	641.43	654.62	634.39	595.06	656.38	820.1	692.05	656.81	513.76	560.75	653.81	483.73	362.07
419004	773.67	809.96	654.84	630.76	624.73	573.26	627.52	630.96	629.21	629.19	648.41	594.38	806.98	625.28	718.57	656.56	752.38	689.92	675.66	596.07	670.38	515.22	553.51	621.22	639.28	705.38	491.35	421.88	577.13	628.79	642.66	643.66	607.29	663.13	830.65	695.77	655.68	515.63	552.18	644.73	492.48	363.07
420004	766.02	815.93	650.07	630.76	622.13	579.81	632.98	629.37	606.92	624.95	642.58	591.73	815.86	630.91	719.88	665.1	761.15	676.07	680.23	593.66	667.49	513.86	538.58	609.58	625.77	703.48	483.04	420.45	585.49	621.03	644.59	636.25	608.74	683.49	848.64	709.36	666.9	522.4	554.21	632.07	485.15	361.34
421004	780.44	834.21	654.34	633.53	651.14	613.08	639.92	633.49	609.76	629.5	638.7	615.21	841.49	658.05	731.65	671.78	771.4	678.07	673.33	615.69	668.62	519.31	550.8	631.13	618.29	721.99	487.32	422.94	586.93	641.84	656.09	641.16	613.5	699.05	873.66	731.79	673.81	527.9	576.22	642.03	489.67	364.27
422004	776.25	853.79	645.21	628.01	648.57	626.18	640.1	624.46	595.89	610.01	626.33	611.85	836.01	681.76	739.98	674.31	781.07	684.25	659.57	598.53	648.45	518.05	537.08	636.73	606.07	730.78	477.96	425.28	585.96	636.14	651.15	625.75	601.82	694.35	890.03	712.67	656.82	523.7	571.73	621.07	484.61	365.9
423004	786.26	842.48	639.86	628.21	643.09	617.05	648.29	613.22	595.43	608.14	626.23	611.04	837.12	685.69	737.2	647.23	795.9	683.19	655.25	602.34	648.07	511	524.83	628.13	605.58	739.81	465.91	422.15	585.59	622.45	662.18	634.72	599.69	684.45	892.05	692.11	652.14	509.37	560.49	609.76	477.72	360.15
424004	776.74	819	628.89	618.7	646.35	592.97	644.13	611.44	583.96	604.22	630.61	606.12	803.28	664.48	705.54	621.34	789.52	664.78	640.17	586.76	637.38	508.06	512.01	623.62	599.27	715.89	458.12	418.51	586.75	615.44	657.19	622.55	580.55	669.73	844.35	669.45	630.44	512.13	537.47	596.91	464.49	360.01
425004	730.27	773.47	604.05	600.33	618.45	557.13	624.66	596.89	565.28	584.12	620.86	579.89	778.22	627.12	674.45	599.51	757.94	648.14	616.02	568.6	618.17	493.56	508.85	608.42	581.4	681.68	449.68	404.15	566.52	601.97	652.01	617.17	556.73	638.69	812.97	640.61	606.69	493.76	520.21	576.06	450.52	349.56
426004	762.79	792.76	635.73	618.99	646.45	590.8	645.34	626.18	586.83	589.36	642.45	613.74	825.74	624.12	696.18	609.88	778.19	670	639.8	590.78	659.49	516.14	515.17	638.18	612.67	705.84	467.31	420.44	588.87	649.43	674.12	637.84	585.68	665.95	834.56	657.38	644.43	508.37	545.25	606.8	467.36	363.39
427004	754.58	812.83	633.47	616.38	635.01	580.82	645.4	629.89	594.61	587.62	639.95	614.93	827.8	623.5	712.74	632.83	776.59	673.63	650.37	580.3	679.02	525.36	527.38	640.56	635.08	706.29	466.17	421.38	573.71	659.35	666.14	654.09	593.05	678.75	832.52	667.61	652.24	515.02	552.65	625.18	473.7	370.5
428004	733.79	806.47	618.22	607.84	617.17	569.94	632.52	615.2	585.87	565.86	621.53	602.4	814.42	609.42	714.12	635.81	770.05	666.42	648.48	568.32	679.15	527.74	511.84	651.32	630.64	687.71	456.38	416.94	582.84	656.18	665.9	641.86	590.58	670.01	834.99	668.86	646.04	514.31	541.22	627.31	480.51	364.56
429004	732.65	810.54	605.23	598.61	632.05	572.63	618.12	614.33	590.88	551.12	621.16	591.23	795.77	601.07	704.19	628.56	746.72	677.07	643.61	569.19	675.28	517.43	497.73	643.73	619.47	672.07	448.15	405.82	579.86	641.98	662.39	635.86	576.65	668.15	831.08	665.95	636.37	501.83	535.97	643.09	466.05	353.75
430004	752.45	811.83	603.36	595.52	631.83	588.61	616.55	635.69	605.57	565.36	620.25	598.43	809.3	613.65	695.95	619.93	744.22	687.33	636.25	584.19	673.74	514.98	506.82	663.12	615.27	671.34	457.71	414.58	579.18	636.68	681.75	625.86	580.68	677.66	827.33	673.5	641.1	505.94	548.41	658.83	467.22	357.84
431004	751.48	808.82	601.66	612.59	633.74	606.53	610.9	638.84	609.16	577.73	604.06	590.64	805.84	611.04	705.25	611.14	746.94	693.69	623.66	590.95	653.66	506.92	499.35	646.75	599.2	665.3	451.38	408.94	578.76	608.78	665.52	619.12	564.52	667.27	831.79	670.35	620.88	494.25	533.64	661.33	456.11	354.35
432004	716.98	787.78	603.26	611.83	639.72	602.53	597.03	626.07	596.04	580.85	595.66	567.95	794.57	619.54	691.25	593.37	732.34	686.68	602.52	584.13	636.53	505.44	500.08	634.99	575.1	647.31	445.65	399.07	545.16	586.26	638.34	609.56	540.07	658.51	820.26	649.55	611.26	488.22	514.89	631.53	445.21	350.37
433004	771.37	864.16	678.49	667.97	676.92	637.62	636.19	661.79	646.77	632.44	646.07	605.12	841.43	667.1	717.88	651.05	788.34	740.13	640.7	621.85	669.98	541.64	554.17	665.1	628.99	718.39	486.29	430.67	576.54	635.11	683.97	664.91	581.25	720.27	884.74	692.48	658.99	517.11	557.82	666.68	488.19	377.29
434004	741.23	828.9	648.7	632.71	633.89	603.36	609.53	628.43	616.75	599.99	625.63	590.14	795.95	621.36	676.31	618.92	739.68	686.41	612.8	587.62	642.46	504.78	520.34	622.96	600.79	692.96	458.96	412.36	544.65	592.75	641.94	622.6	547.1	677.69	831.36	666.15	618.59	503.49	530.28	618.29	464	358.71
435004	722.75	790.03	618.25	613.56	618.06	577.93	593.6	606.85	598.53	583.56	604.91	568.83	782.5	615.48	671.99	609.12	723.17	669.64	599.14	560.82	637.29	494.96	509.71	591.84	596.24	687.49	447.23	400.16	530.21	588.56	614.18	604.9	536.84	653.83	794.54	647.62	602.1	489.7	505.57	580.54	448.49	349.13
436004	764.48	790.94	623.95	622.29	613.88	581.07	600.69	597.63	586.26	582.54	629.87	582.23	803.11	643.61	686.73	614.33	724.12	660.85	617.76	590.74	657.01	504.39	524.33	586.6	601.47	696.76	458.06	404.07	526.18	608.2	615.3	603.32	552.86	666.33	799.47	639.99	612.59	498.28	521.21	578.28	457.72	359.72
437004	738.74	763.76	596.7	593.96	590.37	559.29	581.72	570.66	548.43	543.52	592.14	562.81	790.24	637.19	671.49	596.57	684.84	623.22	598.78	599.88	639.4	483.14	502.94	560.12	578.74	670.6	448.41	387.8	498.49	585.61	589.83	579.38	535.39	634.03	759.52	616.94	584.02	470.78	492.65	550.14	435.67	349.12
438004	762.04	822.72	623.28	615.9	624.34	580.33	611.96	584.21	573.76	565.57	616.28	587.54	824.72	670.19	702.12	617.52	714.11	647.1	617.48	624.67	658.04	512.72	521.87	584.89	601.61	692.04	458.08	406.3	519.46	622.73	627.27	607.32	571.13	664	812.98	637.91	634.1	487.37	510.33	578.33	452.28	361.22
439004	742.3	818.63	625.35	613.65	627.54	583.04	621.63	587.2	577.4	580.88	606.56	587.38	815.38	666.03	697.66	615.43	748.51	646.52	613.27	604.4	644.19	520.79	531.56	600.4	608.88	688.61	458.91	412.12	531.49	629.49	619.19	612.73	566.12	659.7	819.32	643.79	642.55	485.15	512.89	587.41	451.81	363.05
440004	718.77	793.5	601.34	594.69	606.54	549.7	612.3	598.53	570.71	588.55	579.31	573.74	792	631.69	680.15	605.01	762.14	653.7	599.53	578.68	624.95	495.52	524.89	608.71	610.14	657.94	445.82	400.66	528.9	613.38	613.56	614.42	538.81	635.28	793.23	626.48	648.3	471.32	506.32	581.36	436.98	351.02
441004	762.46	817.6	629.91	617.11	626.52	561.24	638.26	622.34	593.69	615.49	603.86	589.87	809.56	636.17	700.06	609.88	798.45	680.41	621.43	596.6	646.77	516.13	539.03	637.34	636.56	684.01	467.93	415.27	580.8	641.84	641.21	636.19	572.83	653.47	803.85	657.69	670.53	492.84	537.68	620.18	458.72	369.03
442004	756.14	780.91	617.1	603.22	603.22	549.61	615.96	603.5	577.64	600.27	602.05	581.1	784.41	623.42	676.86	596.72	779.56	672.67	612.54	574.34	631.76	504.64	531.83	622.08	626.6	667.86	451.45	399.64	555.67	603.25	622.04	621.36	555.71	637.88	781.92	639.15	643.24	479.77	518.47	620.85	442.28	357.42
443004	824.39	853.9	642.57	625.49	637.94	582.15	627.07	627.36	611.48	615.61	630.48	599.4	807.98	633.91	702.56	613.32	799.52	708.04	632.41	577.56	659.99	523.82	557.63	653.02	665.91	723.47	468.92	421.02	576.61	616	668.24	648.64	583.4	681.87	817.33	665.61	663.62	501.08	538.13	641.42	449.01	368.83
444004	744.42	810.06	615.36	601.05	612.38	565.44	617.2	609.57	594.62	596.64	616.25	593.1	785.65	614.55	690.25	595.6	748.54	685.29	602.84	570.89	649.54	509.25	534.79	638.48	625.29	696.1	451.49	408.78	557.24	586.36	653.26	626.22	589.46	653.88	795.62	638	639.35	495.47	519.22	622.94	438.98	361.22
445004	725.28	799.84	606.56	581.96	613.12	565.96	596.56	591.25	587.12	579.75	610.8	579.35	778.43	591.97	671.44	573.13	709.67	655.23	582.57	550.36	636.83	501.03	522.97	612.91	596.59	680.26	437.39	397.56	526.13	567.44	631.06	621.01	553.89	637.74	762.39	619.46	603.26	478.29	519.92	598.92	432.87	347.93
446004	734.29	783.71	612.12	589.59	615.97	575.54	600.39	604.24	592.75	578.85	627.47	579.23	785.08	589.96	677.72	578.57	696.14	659.15	590.92	552.33	639.75	509.7	533.39	619.66	576.47	687.52	440.66	400.51	526.95	578.74	637.77	622.54	557.82	639.48	758.3	621.24	601.66	486.93	541.5	612.13	426.33	353.7
447004	732.54	810.81	615.99	590.89	624.56	586.65	597.78	612.71	604.89	573.56	625.84	584.2	786.47	601.77	690.53	605.63	680.07	666.7	606.53	549.89	655.43	525.41	532.78	624.92	581.92	707.98	442.97	405.24	540.06	596.21	637.07	621.42	557.97	667.07	810.45	632.24	609.44	488.9	552.33	614.47	429.59	359.71
448004	744.52	833.07	631.98	589.41	636.35	586.54	606.05	616.55	604.24	581.32	624.19	585.06	778.66	592.67	693.42	609.65	667.38	656.17	619.55	572.21	653.76	528.2	534.67	628.41	588.53	713.08	450.98	411.67	566.16	605.55	642.94	618.67	555.09	668.09	839.56	639.51	622.63	488.13	550.92	622.66	431.2	363.33
449004	728.6	803.66	626.76	573.29	623.18	583.46	599.4	612.16	586.18	566.38	600.66	570.7	781.34	577.59	675.42	616.32	642.78	641	612.79	562.91	630.74	518.4	518.52	619.51	574.5	685.42	441.51	404.73	556.26	602.77	627.43	613.19	539.59	656.71	808.19	630.53	615.93	474.61	530.59	609.02	418.93	357.61
450004	721.76	768.45	614.19	570.45	613.82	566.79	587.93	613.39	578.92	558.23	593.01	553.67	777.83	598.98	662.68	604.22	663.12	633.03	599.76	545.24	610.06	501.48	504.98	597.97	571.47	664.85	430.05	399.98	574.85	589.23	608.22	587.4	545.24	630.92	782	626.44	611.33	464.6	511.07	603.52	408.63	353.38
451004	723.13	793.43	617.5	582.31	622.85	586.74	598.32	630.09	612.58	581.46	625.67	564.31	806.71	633.91	672.78	615.98	736.08	650.78	589.99	552.13	620.73	524.75	512.63	601.56	599.41	666.6	440.4	410.62	598.87	586.53	624.64	608.31	565.15	635.25	776.53	633.57	634.42	467.99	513.96	604.06	415.41	362
452004	730.16	783.96	601.96	590.19	623.91	578.4	600.72	619.7	600.96	577.16	618.68	556.51	791.21	637.42	674.77	610.42	808.81	671.78	580.59	527.43	615.4	513.17	503.84	590.25	596.11	643.79	438.67	403.94	598.48	584.72	626.32	591.21	549.49	622.49	760	619.9	635.73	462.44	515.62	612.43	416.74	363.05
453004	746.83	801.55	615.59	607.71	631.74	576.63	616.53	613.54	591.11	593.5	611.76	565.23	798.39	620.42	677.17	594.5	832.3	681.57	589.32	533.56	623.98	506.09	505.27	587.18	586.47	648.95	441.41	408.06	577.04	594.72	629.76	579.28	544.92	617.62	745.59	617.48	626.8	457.98	514.44	609.89	418.2	361.51
454004	718.59	790.64	604.24	596.42	596.15	550.62	608.46	593.21	569.77	581.88	588.73	548.28	779.03	593.86	662.52	573.16	763.91	667.25	574.25	522.88	610.47	491.43	494.69	576.54	571.47	630.5	425.62	392.81	540.8	590.26	609.82	563.87	532.5	600.89	736.28	596.07	611.06	440.82	499.76	582.47	406.75	352.52
455004	712.54	799.55	598.99	590.19	599.31	557.26	610.62	586.27	574.01	576.67	584.21	557.71	775.02	575.02	657.86	564.33	705.44	667.07	584.52	538.62	629.48	503.45	494.9	589.44	574.92	639.24	431.61	398.38	542.98	589.54	617.17	556.22	531.7	602.01	756.67	597.03	626.8	443.48	496.74	582.57	399.18	352.11
456004	717.76	787.7	592.2	593.3	611.84	558.18	606.59	579.54	576.34	582.11	591.23	554.22	770.9	588.74	661.67	575.15	669.9	665.67	585.66	541.74	644.85	499.45	516.89	620.8	594.67	657.61	437.31	400.97	543.17	604.49	626.24	552.24	542.89	613.31	755.1	603.33	625.92	454.66	508.38	571.78	402.77	354.88
457004	753.68	819.81	618.27	604.36	639.57	575.02	617.31	601.06	611.54	601.25	617.61	569.98	805.84	625.66	686.6	595.13	649.35	672.33	605.46	571.67	664.06	517.35	533.68	654.85	618.73	696.78	456.14	412.72	562.82	640.37	642.16	585.57	553.23	636.36	769.65	620.48	645.67	468.51	523.31	578.63	418.63	359.79
458004	741.99	780.12	614.17	590.68	624.84	561.66	601.25	594.09	602.41	569.38	588.55	561.1	789.53	626.49	672.83	576.07	617.27	635.64	588.61	572.84	641.32	505.45	520.63	625.35	602.19	695.67	441.36	403.63	547.59	617.21	615.53	595.32	545.31	630.49	734.12	600.41	623.38	454.06	495.71	553.06	413.57	353.44
459004	743.17	782.35	626.49	584.22	612.95	560.44	593.24	588.13	593.33	551.24	589.37	576.2	785.73	633.32	663.89	570.96	619.07	626.72	588.02	579.85	639.39	499.55	511.43	613.38	584.24	679.42	442.87	401.57	549.21	601.89	611.12	609.83	550.2	635.85	717.59	591.25	617.79	452.19	487.22	561.21	418.7	353.33
460004	703.07	736.05	597.63	565.59	586.07	539.7	569.32	565.76	557.06	533.03	588.94	550.08	755.96	613.17	658.79	547.74	604.04	605.16	563.64	572.24	604.52	492.82	486.68	579.37	549.65	651.18	427.28	389.39	518.75	584.88	573.64	581.22	543.78	619.41	675.39	576.79	588.21	432.44	471.93	553.81	401.21	344.57
461004	725.84	790.19	619.43	595.26	607.35	548.43	578.74	575.74	563.63	557.04	609.16	575.55	771	615.75	666.48	572.18	652.83	625.83	584.19	614.71	617.72	507.82	508.66	599.8	565.13	669.9	445.5	403.56	524.51	603.09	591.4	591.75	558.89	645.34	690.23	594.98	604.71	445.83	500.43	585.67	415.02	354.66
462004	749.22	840.62	624.23	611.14	626.98	574.31	605.54	588.45	576.16	579.43	612.47	585.29	795.08	619.86	679.94	588.15	704.21	653.29	603.84	614.94	629.3	515.62	519.16	602.79	566.75	698.11	452.31	410.91	537.5	597.51	609	599.04	568.15	681.74	737.94	609.56	615.69	454.25	510.44	606.65	424.36	356.99
463004	727.25	810.55	611.11	592.88	614.15	556.11	587.12	589.57	558.87	571.38	593.05	556.4	778.56	595.32	675.07	583.52	733.02	661.12	597.01	583.14	625.48	504.4	502.2	585.62	572.15	686.92	435.83	398.94	535.29	572.35	596.4	573.84	552.25	670.29	731.88	605.6	604.84	441.98	505.62	615.6	402.97	355.21
464004	723.81	782.41	593.77	586.64	613.52	552.61	593.42	580.08	557.02	563.87	586.48	554.49	769.61	582.97	666.71	583.38	731.24	673.62	585.42	559.69	624.99	506.81	503.8	573.4	597.65	669.21	428.49	392.52	544.74	556.68	604.99	560.36	537.76	658.65	739.51	592.09	610.67	430.11	498.06	614.1	394.35	344.82
465004	725.16	772.88	586.84	590.04	629.79	548.75	605	584.22	557.55	565.18	603.25	549.56	781.12	591.91	672.23	586.49	721.88	683.34	587.87	557.96	635.17	521.52	505.58	585.68	620.62	655.23	434.77	398.87	554.14	579.14	607.95	568.97	558.22	657.18	740.36	594.82	631.42	435.31	515.98	608.92	395.28	348.62
466004	710.44	780.52	580.17	590.81	609.37	561.03	626.21	602.7	558.24	548.38	605.68	560.29	765.74	594.05	661.03	587.22	686.42	673.87	577.16	547.6	629.81	511.21	495.55	584.94	598.46	642.3	425.33	396.83	546.56	585.19	584.11	588.71	546.67	649.7	726.25	599.09	632.68	428.79	508.53	595.94	391.21	348.14
467004	707.98	767.51	573.22	577.42	595.72	544.98	611.38	601.94	551.42	555.72	583.64	553.9	755.15	618.63	650.43	569.43	651.12	660.39	567.28	542.32	619.05	500.07	495.65	593.31	562.17	619.66	417.94	388.13	526.51	558.79	588.4	582.92	522.6	620.89	677.37	581.82	615.88	432.33	493.64	583.92	386.42	346.01
468004	713.2	789.28	591.68	602.57	628.76	562.04	614.97	617.61	582.9	587.81	595.36	561.44	762.99	625.67	659.38	580.88	654.83	666.17	581.98	570.19	636.73	515.98	522.56	615.45	582.09	635.81	429.75	396.45	534.25	568.06	617.1	607.06	533.53	623.87	690.65	596.44	623.15	440.33	515.35	604.18	394.64	354.05
469004	733.75	798.22	596.64	613.06	632.25	580.56	604.54	609.03	580.95	591.9	585.91	562.34	781.62	612.89	660.23	593.84	671.44	650.99	588.7	606.62	633.81	517.24	518.44	607.17	565.38	642.79	430.18	409.16	549.96	580.7	635.67	601.94	529.72	611.48	672.98	596.23	611.14	448.43	516.19	601.61	399.69	357.05
470004	749.86	785.06	586.17	593.21	616.9	573.31	600.73	576.98	562.78	565.62	575.58	546.82	763.83	590.73	650.59	579.49	702.73	631.07	580.23	594.79	611.99	506.18	503.85	587.39	555.29	655.13	423.8	395.75	551.75	574.68	610.24	572.08	508.56	598.54	651.95	573.28	591.25	441.1	500.49	576.91	387.76	347.95
471004	755.15	793.53	604.83	601	638.18	578.3	606.7	578.44	589.09	575.92	595.44	554.7	781.71	584.21	673.67	614.32	757.09	653.54	583.52	587.05	625.83	510.95	508.32	586.5	580.59	682.85	439.4	402.39	556.22	594.62	617.36	572.81	524.18	613.19	681.72	580.49	601.91	448.41	518.92	592.81	400.45	352.31
472004	730.37	803.04	602.3	597.26	627.06	566.14	601.94	570.32	580.27	572.12	596.42	564.73	770.94	566.89	666.66	604.28	748.21	651.65	580.75	559.16	631.12	515.3	497.04	588.01	584.19	702.48	440.92	410.9	554.46	614.75	608.94	563.09	520.78	620.42	726.8	596.16	604.94	448.14	526.74	601.01	404.83	350.72
473004	699.62	795.23	577.04	579.07	618.1	546.79	575.29	561.55	555.92	561.97	568.98	555.03	749.35	551.98	649.06	570.85	696.81	628.42	580.94	527.76	621.53	497.9	489.64	560.35	580.48	682.18	419.06	391.24	525.01	601.83	586.03	543.75	506.75	598.37	729.31	593.02	584.34	431.64	505.91	579.4	389.43	347.45
474004	731.35	814.01	588.7	582.15	624.88	556.26	569.6	568.9	562.94	578.39	585.38	561.95	777.24	565.38	657.08	564.76	663.2	640.4	597.13	527.51	630.99	502.31	501.78	585.79	587.57	684.73	429.51	400.2	525.95	607.29	594.37	554.52	508.55	614.35	745.17	602.4	607.28	436.46	509.93	596.51	394.96	349.12
475004	734.61	789.76	590.17	585.94	607.31	545.57	556.9	564.87	554.53	560.09	581.18	554.72	775.71	567.2	647.86	555.26	632.41	627.72	587.24	527.35	627.45	499.27	492.77	576.58	572.45	644.19	417.72	391.48	509.41	578.3	594.46	553.13	498.76	613.09	708.22	596.06	612.3	424.07	502.66	578.49	384.45	345.52
476004	727.25	775.53	588.78	600.21	598.52	552.95	563.63	577.61	556.94	568.69	580.05	543.43	769.38	588.44	658.72	562.41	607.04	621.82	574.86	517.33	620.78	492.45	488.7	584.44	554.91	639.15	413.21	390.55	493.94	571.32	634.78	544.74	494.19	608.6	681.06	590.16	603.54	420.99	492.06	568.3	383.5	342.51
477004	698.35	769.99	579.76	593.59	582.94	550.86	566.86	581.8	569.33	574.73	593.54	536.28	767.84	617.05	653.76	570.26	604.35	620.71	556.85	501.13	611.85	495.83	495.47	596.97	557.55	626.5	416.69	388.07	495.25	559.86	644.33	566.39	500.5	600.64	649.23	579.24	594.01	424.73	489.63	557.51	383.79	344.22
478004	696.47	821.37	602.04	617.32	610.73	553.17	582.26	594.91	572.11	569.97	599.1	547.73	794.72	631.43	666	603.62	619.54	640.07	563.06	521.97	612.91	513.89	495.73	631.02	582.9	656.18	426.25	400.53	503.67	566.1	634.61	603.08	517.77	633.36	661.05	590.91	596.95	446.49	492.39	572.75	400.15	351.25
479004	712.97	829.77	614.14	609.99	606.64	552.69	580.33	591.75	560.64	559.99	594.82	549.04	778.45	632.27	659.23	611.02	654.12	649.7	569.23	533.9	608.17	524.84	498.78	629.93	602.47	670.21	428.17	408.06	518.74	570.8	616.42	614.67	535.81	648.32	676.19	595.24	593.12	444.85	501.45	581.94	400.56	353.75
480004	733.64	817.47	610.38	592.71	601.53	562.55	578.72	583.98	568.31	558.88	593.06	549.11	776.68	615.84	658.63	596.07	694.58	654.53	582.12	526.16	600.47	528.97	509.25	616.24	593.97	677.12	432.89	407.71	517.03	568.53	590.41	619.64	541.41	651.35	682.74	603.07	582.94	439.35	514.86	585.68	404.02	352.96
481004	725.2	797.37	589.91	565.68	589.94	546.51	551.94	565.64	555.3	555.43	581.77	534.86	770.2	599.91	637.72	588.47	715.62	629.72	560.97	510.93	580.97	507.27	485.45	576.01	559.31	644.16	416.77	396.26	492.68	548.35	553.92	593.5	518.79	625.16	673.26	577.55	568.18	423.14	493.97	561.65	390.22	343.55
482004	716.57	767.18	582.25	558.86	589.93	543.53	548.7	557.5	557.39	560.6	577.15	533.33	765.21	593.37	630.08	577.67	697.49	612.31	550.21	533.66	589.82	492.99	478.39	564.24	547.05	620.82	412.39	390.91	486.71	542.31	549.61	572.86	517.34	618.63	670.68	566.59	568.41	421.99	481.54	551.45	383.39	338.42
483004	703.07	776.04	591.52	574.03	605.28	561.87	568.02	574.13	560.79	567.32	585.86	548.1	775.73	592.44	637.74	579.67	681.64	609.31	560.65	546.17	614.99	506.6	489.28	573.55	559.41	615.55	423.96	401.5	496.45	568.28	566.85	567.01	523.59	627.2	682.58	563.79	587.04	433.69	506.59	566.25	395.82	349.87
484004	668.47	755.49	578.05	560.61	585.32	553.83	568.56	560.14	548.93	551.54	557.26	539.66	749.63	571.04	636.89	563.56	632.19	580.65	554.83	538	623.3	495.95	475.66	572.56	547.4	604.99	414.54	392.07	475.21	547.3	574.93	545.4	518.56	626.55	661.9	548.6	573.19	421.9	488.9	557.14	390.99	340.84
485004	693.57	793.63	601.32	600.38	605	568.18	608.52	585.81	572.61	584.13	603.86	575.16	762.28	576.51	656.56	597.82	619.31	601.92	578.76	548.52	666.51	523.19	492.14	601.96	579.86	645	430.98	411.78	492.06	578.32	657.35	578.79	561.68	650.79	686.12	574.44	605.21	446.78	511.29	616.08	408.11	355.62
486004	670.91	781.11	587.8	569.23	585.34	543.73	589.01	573.22	555.29	602.91	592.18	562.87	738.48	561.13	635.99	579.32	584.67	590.13	561.21	549.74	622.94	503.08	475.46	566.16	568.8	653.69	419.95	402.87	502.76	575.98	629.49	564.32	543.09	609.73	651.15	565.07	570.2	425.22	502.97	609.61	395.9	343.67
487004	717.44	789.07	605.1	561.96	595.92	550.81	587.21	583.12	580.18	605.03	598.76	567.92	763.91	557.7	656.92	586.21	601.35	606.92	565.83	550.94	609.93	507.92	474.89	561.22	563.69	670.05	419.64	405.26	495.16	570.35	616.8	567.41	546.24	609.91	653.42	568.87	584.48	431.44	515.61	623.96	399.27	346.13
488004	765.15	797.01	601.61	562.91	604.88	553.07	580.79	584.43	587.62	574.51	590.54	569.44	772.78	566.56	650.66	587.63	634	630.37	554.78	558.55	597.15	512.43	483.57	552.99	570.36	659.74	424.83	407.64	486.54	576.73	594.06	581.85	536.44	602.24	654.13	574.64	590.49	432.48	516.61	614.96	406.25	350.97
489004	725.63	779.21	576.22	547.77	590.26	551.02	563.24	579.64	571.51	543.69	563.6	552.59	754.3	571.73	637.64	585.94	665.76	648.91	541.5	542.2	585.2	500.28	480.84	556.78	560.82	638.29	416.4	398.6	486.6	567.36	575.55	574.11	522.73	603.83	654.03	566.21	601.52	425.1	512.37	595.91	400.53	346.73
490004	684.68	757.38	567.48	550.57	595	554.87	560.99	591.33	582.08	559.98	565.62	551.7	746.97	572.5	633.89	599.46	678.1	677.6	551.74	539.07	596.61	508.31	483.35	561.35	556.13	622.93	422.21	399.68	501.43	575.53	581.29	575.48	516.52	609.28	668.24	560.69	594.18	423.69	515.63	583.25	399.12	350.3
491004	653.26	783.85	565.98	548.12	593.5	551.24	552.5	584.73	584.37	570.15	568.83	545.05	742.99	574.13	650.81	599.17	674.32	659.53	552.41	528.02	597.74	506.76	488.12	574.1	544.03	609.96	419.13	399.17	520.23	566.76	578.76	567.84	513.81	617	677.8	558.98	598.07	418.84	519.51	574.68	397.14	346.63
492004	659.09	773.96	576.19	566.59	590.3	559.7	564.19	596.14	588.69	591.51	586.29	555.65	760.32	583.75	656.12	585.9	658.43	657	571.64	543.15	629.84	514.3	491.77	611.79	536.22	618.42	431.71	405.23	541.57	578.91	597.4	574	513.43	611.63	679.26	564.57	609.06	434.44	531.43	576.62	400.43	351.8
493004	685.45	769.34	580.59	564.31	594.78	552.88	558.21	585.62	562.34	563.18	577.04	539.72	758	560.89	633.05	551.5	630.64	640.3	570.21	524.78	638.29	510.8	486.68	596.16	531.27	608.02	428.01	399.95	543.02	559.02	597.96	574.69	509.03	600.59	667.12	557.64	606.15	423.44	511.19	562.38	397.65	347.23
494004	773.41	764.42	585.13	564.01	596.27	545.3	564.98	578.27	551.26	538.18	578.96	533.27	755.58	549.89	619.23	531.67	622.69	613.38	560.67	521.39	628.99	508.27	481.68	572.6	531.48	626.21	425.62	402.49	544.76	542.35	605.5	575.52	513.47	586.95	642.3	563.74	598.71	417.77	499.66	562	395.84	347.35
495004	774.85	756.08	578.39	560.29	597.9	541.34	561.79	562.35	549.43	525.96	587.3	527.06	721.17	552.58	616.45	529.25	618.78	585.74	547.59	514.38	603.88	506.81	477.12	562.52	541.16	632.39	422.27	399.94	522.71	540.52	581.48	561.73	506	595.59	628.81	571.49	591.64	417.52	491.33	572.17	395.93	346.38
496004	732.4	784.69	595.59	568.34	602.99	570.57	577.14	577.98	569.13	517.06	592.1	546.92	740.72	603.06	636.56	558.27	642.18	608.94	562.73	520.13	592.17	508.77	494.16	573.89	598.44	664.92	433.41	410.94	531.64	565.08	601.33	575.93	519.3	618.27	645.85	587.9	596.36	424.04	502.96	600.67	407.07	354.99
497004	660.5	776.46	579.77	550.43	589.32	545.39	560.98	567.14	546.44	483.01	562.29	529.26	733.48	583.84	628.16	560.51	619.07	592.6	546.25	506.68	566.16	493.07	470.46	559.96	583.72	650.11	415.78	399.08	497.03	560.67	573.35	553.2	513.34	610.95	639.57	572.37	580.46	409.06	491.22	579.27	397.29	341.35
498004	668.44	795.1	587.43	575.8	604.21	560.22	584.97	600.95	556.9	506.53	583.26	543.44	765.72	610.63	641.64	570.16	632.64	615.94	557	516.59	575.75	506.27	484.46	578.43	585.11	649.03	427.09	411.82	515.62	589.98	591.08	563.54	542.57	635	664.97	571.95	610.85	436.48	511.69	588.57	405.4	350.6
499004	653.39	774.94	593.59	561.48	588.31	530.15	587.07	587.81	539.69	506.94	580.56	538.39	744.97	591.76	648.31	558.45	613.6	610.52	547.39	502.09	581.75	492.76	468.03	571.83	561.39	614.37	412.26	403.18	499.12	574.23	573.26	556.56	532.76	619.29	664.62	560.07	621.52	427.77	501.8	566.29	395.64	347.62
500004	697.09	774.14	593.91	552.9	578.21	530.92	592.24	585.5	534.67	531.54	583.77	542.08	726.33	580.31	644.49	550.68	583.2	610.45	541.98	497.52	607.82	492.08	465.7	571.18	536.04	598.41	412.75	399.89	502.9	567.27	562.33	549.19	524.2	613.83	662.75	548.51	627.75	426.57	501.36	557.32	391.54	345.16
501004	770.62	778.92	597.81	563.41	590.38	539.81	607.79	587.84	532.83	529.37	595.43	543.45	732.23	596.97	649.87	564.46	580.08	627.14	564.8	499.73	665.85	516.95	473.03	579.86	554.32	608.36	417.11	405.77	523.96	556.61	569.55	562.84	505.67	629.47	660.09	560.28	628.01	429.04	519.35	562.8	400.49	350.67
502004	741.61	768.06	579.07	570.94	577.78	533.93	592.23	565.74	533.69	531.28	577.12	533.76	748.19	586.97	634.15	554.06	566.77	617.7	555.09	483.38	653.02	510.18	464.22	558.68	564.86	609.56	415	402.11	508.06	540.46	562.69	564.56	490.35	624.71	624.96	555.9	596.39	430.06	515.67	552.3	390.22	346.97
503004	695.68	769.91	581.78	568.7	594.4	549.49	593.42	568.31	545.47	537.11	575.36	530.65	751.1	607.02	626.34	563.78	582.17	621.52	550.5	486.39	635.47	505.67	468.34	554.81	584.26	631.39	415.64	407.77	532.47	547.65	586.77	591.22	488.65	622.88	629.47	564.61	585.27	439.88	521.42	559.68	397.05	349.75
504004	660.72	769.88	579.64	564.33	600.48	561.74	578.82	555.79	545.48	549.26	574.12	540.14	734.82	596.53	620.96	574.11	590.93	624.55	542.34	497.58	587.48	509.53	466.21	549.31	562.28	635.93	412.03	402.69	523.67	564.54	597.1	584.8	495.72	601.06	619.57	567.61	572.83	438.04	537.02	547.98	392.42	346.56
505004	640.51	781.36	591.03	562.64	607.32	564.31	582.21	561.66	551.68	544.94	570.34	547.27	735.08	569.7	622.91	574.7	590.54	619.65	538.45	488.09	554.49	505.33	461.56	548.03	546.76	648.46	410.85	404.91	505.06	568.63	599.14	571.39	501.2	597.8	631.35	575.94	568.06	435.05	523.13	533.06	399.25	345.71
506004	663.37	770.77	595.45	565.48	602.34	550.15	581.27	572.47	552.48	559.26	590.59	555.76	750.44	555.52	617.99	568.99	621.89	628.29	546.83	494.54	544.05	514.17	474.65	558.12	545.03	650.58	418.35	410.73	505.64	577.57	600.99	579.78	504	603.11	639.71	588.18	582.46	436.21	518.02	546.23	406.42	348.93
507004	740.33	764.16	579.75	543.14	579.6	518.95	577.19	564.84	542.8	542.09	586.9	548.74	750.57	535.5	609.04	552.18	626.32	601.97	529.1	481.61	522.02	494.16	455.67	562.67	530.87	640.72	405.16	401.86	497.87	564.41	572.11	554.23	485	590.8	616.72	571.7	579.2	426.92	494.85	534.73	386.46	337
508004	776.65	745.36	570.54	538	558.21	509.03	574.56	568.5	546.63	521.2	569.91	535.64	738.96	542.22	622.46	538.33	622	593	522.68	486.83	521.81	496.36	454.11	558.26	526.3	615.59	410.04	394.39	481.98	545.61	549.96	542.29	482.18	585.91	618.05	562.22	573.04	417.3	491.58	545.82	382.74	335.66
509004	716.68	761.84	588.49	545.2	570.42	517.06	575.44	584.68	563.85	512.39	569.06	537.53	724.98	548.08	615.61	536.07	602.91	599.46	535.81	487.6	578.99	498.39	458.4	559.37	541.51	603.24	410.71	399.9	470.57	549.9	538.07	539.99	474.24	583.75	616.86	543.79	574.02	419.39	482.08	553.84	389.22	340.41
510004	682.92	780.52	601.51	560.11	578.43	535.49	586.92	585.45	562.03	512.13	577.97	541.34	725.59	581.55	630.35	551	589.27	611.99	557.05	511.49	689.44	517.07	460.72	574.05	556.34	612.75	426.57	411.77	483.77	556.44	541.84	545.51	495.02	580.42	614.86	546.01	590.13	440.36	495.95	577.57	400.61	352.01
511004	627.58	746.09	574.91	547.34	569.13	525.13	554.71	563.87	532.74	496.52	551.99	524.02	696.92	565.74	607.5	533.8	546.09	606.24	540.27	479.4	665.18	511.94	449.7	553.72	550.31	587.44	413.79	400.98	458.69	534.57	523.14	522.09	484.16	555.14	590.44	530.99	572.84	419.2	471.05	568.44	389.09	342.72
512004	636.6	776.01	595.23	564.48	591.72	552.58	557.68	556.78	534.9	514.56	593.71	533.36	718.42	578.05	614.31	541.16	541.67	619.16	541.99	475.56	630.65	517.95	460.31	565.54	567.04	602.12	430.5	419.47	477.13	541.12	546.86	528.15	499.08	583.08	606.12	530.55	588.21	433.22	485.52	574.61	404.18	352.75
513004	634.28	757.39	575.89	555.26	575.05	535.66	538.89	529.34	519.52	508.1	580	528.73	717.07	551.21	600.37	531.02	514.2	609	521.02	458.45	578.38	504.14	465.15	542.23	537.46	580.37	430.38	421.26	479.28	519.54	535.12	511.09	484.41	572.66	598.22	521.78	581.69	429.7	475.3	555.9	403.96	354.04
514004	636.66	700.93	528.83	513.25	536.59	490.18	501.63	490.13	480.35	473.34	524.55	496.14	657.11	489.38	557.1	501.19	467.65	560.81	479.29	429.32	505.86	475.31	433.19	499.02	498.25	527.68	397.32	387.75	442.02	486.25	486.89	467.61	442.47	528.41	553.56	491.67	536.48	400.41	433.52	500.97	374.23	338.01
515004	784.48	678.73	517.1	494.63	524.09	473.34	489.78	473.38	475.03	456.53	521.28	494.16	642.21	466.3	543	500.35	451.01	547.87	474.1	423.1	476.79	467.12	428.98	488.77	479.17	528.18	399.13	394.18	436.13	483.15	480.2	462.23	436.98	519.24	536.14	487.97	524.29	400.73	436.34	484.88	373.28	341.92
516004	727.61	680.34	503.37	476.44	519.44	470.51	477.85	465.69	459.66	446.21	507.65	486.33	626.81	452.2	541.27	490.94	425.24	528.95	464.71	410.32	450.72	462.46	417.56	471.38	470.61	519.25	400.76	394.75	415.96	472.02	460.83	442.11	428.61	520.17	521.17	481.4	510.61	397.01	423.86	469.69	369.24	340.34
517004	658.58	659.79	494.2	468.65	500.96	463.26	466.62	454.64	446.35	439.04	498.24	477.08	623.59	437	530.06	479.56	405.19	507.4	463.33	398.7	439.39	462.61	426.95	463.5	463.47	510.07	401.17	394.03	406.77	463.36	443.02	435.06	419.54	504.33	504.67	478.03	497.56	396.84	418.32	455.83	374.47	344.86
518004	586.8	642.22	473.56	444.14	467.79	445.17	446.78	440.04	427.26	426.25	474.82	456.37	605.85	422.85	509.82	452.07	384.86	478.23	449.72	378.82	420.82	445.44	405.15	438.44	441.2	486.13	390.61	385.52	394.66	441.3	416.82	420.02	402.18	478.77	480.01	459.08	476.19	387.25	400.26	433.84	365.98	338.41
519004	537.3	626.96	456.97	421.99	446.5	420.79	424.19	421	400.64	406.73	450.33	432.45	577.6	408.17	490.75	432.74	364.37	453.97	433.53	366.75	401.57	433.21	395.19	412.62	422.19	466.12	383.34	375.72	383.65	419.49	390.87	399.33	388.85	462.8	452.41	444.68	448.3	378	388.42	414.75	359.34	331.2
520004	516.66	610.34	452.17	416.89	443.46	418.75	422.53	412.94	395.12	399.77	442.29	423.17	565.5	408.71	485.69	419.9	361.17	442.31	429.74	367.51	400.98	435.56	396.73	407.28	415.74	457.72	386.89	386.98	386.08	413.73	387.96	395.93	388.2	464.18	446.66	439.06	443.58	381.99	387.39	413.91	363.83	338.69
521004	461.83	549.17	417.44	381.5	401.21	382.73	387.42	379.74	361.36	365.49	404.93	386.3	508.04	377.95	448.18	380.65	330.7	397.84	398.1	338.68	370.7	407.64	364.97	371.13	377.81	416.4	361.67	360.96	357.23	379.86	357.94	363.95	357.93	421.78	403.55	398.03	403.33	358.51	355.28	376.88	338.32	318.85
522004	444.55	516.52	407.91	376.11	395.86	375.59	376.48	372.47	356.55	349.92	393.9	378.71	492.3	368.83	426.56	367	326.72	384.56	389.08	335.18	364.81	401.86	361.5	365.61	373.3	400.94	365.97	359.93	352.15	368.84	351.45	350.7	351.95	409.83	387.35	383	389.29	355.75	352.08	370.01	337.97	319.48
523004	445.35	523.53	407.79	374.53	391.26	373.43	378.37	370.38	357.13	353.11	391.84	376.79	479.28	368.58	417.02	363.59	328.63	380.65	389.7	342.17	368.97	410.23	367.23	363.48	376.84	401.73	372.49	371.63	362.91	372.43	353.44	353.88	358.1	413.34	390.6	381.26	396.04	365.47	362.7	376.26	342.02	325.69
524004	423.4	479.92	395.84	361.59	375.13	360.39	365.99	358.76	343.35	342.97	378.26	365.12	455.79	356.25	395.92	350.08	320.82	368.95	375.23	334.48	356.21	403.49	357.06	359.7	364.41	381.18	368.51	364.75	348.97	358.03	343.89	347.53	344.84	394.75	373.78	365.4	375.89	357.65	348.9	367.62	338.96	320.65
525004	422.92	477.47	389.39	363.7	374.56	367.31	364.07	358.34	346.35	342.5	375.41	364.44	445.21	355.14	389.9	350.61	323.55	366.53	374.56	335.54	356.95	407.75	361.61	354.74	360.21	374.71	374.04	368.64	356.69	360.58	347.08	343.79	348.68	402.31	370.32	368.58	378.61	359.49	354.83	371.48	344.77	329.69
526004	401.11	441.48	368.23	337.55	350.24	339.47	342.57	336.64	326.47	322.91	346.54	343.16	404.57	329.09	365.28	331.48	306.77	337.49	349.28	316.77	333.44	382.4	341.49	335.54	343.74	349.06	356.64	352.78	334.75	335.64	328.94	326.95	325.07	371.74	348.93	340.65	353.14	339.05	336.06	344.87	328.43	312.75
527004	403.02	439.15	370.06	347.89	354.35	349.34	347.38	339.2	335.17	328.23	353.68	343.15	400.42	334.06	365.17	336.33	311.65	344.4	357.09	324.92	340.48	392.69	354.61	340.37	348.4	352.07	362.26	363.93	343.31	343.87	336.15	330.88	336.17	378.4	350.15	346.04	358.86	350.4	343.58	353.02	337.05	324.52
528004	395.57	430.9	364.06	345	352.26	345.97	340.82	335.1	332.72	328.9	347.27	336.17	389.26	332.54	358.12	330.52	312.5	341.69	352.5	322.1	337.41	391.31	349.07	338.25	345.55	349.4	363.17	363.26	342.21	342.88	334.16	328.84	336.32	376.11	343.61	340.62	358.45	350.87	345.76	355.56	336.77	325.4
529004	390.65	404.24	358.47	335.16	348.19	337.7	335.7	329.59	326.55	318.34	341.18	334.03	372.69	325.41	347.47	327.16	308.35	336.13	344.08	316.87	331.92	386.63	343.67	335.56	339.79	343.9	358.92	356.48	340.12	338.06	329.42	323.58	327.63	372.71	336.45	331.26	345.69	342.11	336.87	350.33	334.12	318.22
530004	392.81	403.69	359.19	337.46	350.96	346.06	338.5	333.6	334.36	327.71	347.75	337.43	371.8	330.69	347.78	330.76	315.49	339.34	350.36	324.06	337.46	397.57	352.02	341.03	343.36	347.4	366.38	367.65	347.27	339.19	337.87	332.95	333.52	383.85	341.06	338.01	355.67	353.09	346.42	355.25	339.34	327.04
531004	384.6	398.12	353.95	330.01	343.18	338.34	329.37	324.82	326.86	321.65	335.31	326.19	355.78	322.08	339.07	325.4	308.6	331.68	340.54	315.91	327.16	386.85	346.31	332.62	342.44	337.27	363.22	362.51	340.67	329.96	331.43	324.63	327.14	365.57	335.57	326.57	347.62	345.63	339.95	349.04	334.8	319.03
532004	368.79	380.53	344.12	322.93	334.31	327.95	323.92	318.7	317.09	313.61	329.06	318.06	342.44	315.88	328.67	316.66	299.57	321.8	333.63	309.12	319.25	383.78	337.49	327.82	334.35	328.84	354.35	354.14	332.73	325.96	322.84	318.47	317.39	362.13	321.68	318.86	337.94	339.17	333.99	343.75	325.86	314.13
533004	387.13	382.32	350.85	332.25	347.52	341.73	329.63	325.62	331.22	322.98	335.38	326.39	347.87	322.74	338.1	328.91	308.79	333.98	342.23	317.55	330.45	396.18	348.55	337.33	342.28	337.09	364.49	364.62	340.96	336.19	332.26	324.92	330.57	369.38	332.85	329.94	349.64	348.21	340.58	351.91	338.22	324.31
534004	364.66	363.4	339.36	322.73	331.58	332.83	319.91	316.94	320.71	316.38	326.06	316.83	331.85	313.29	325.97	315.29	300.09	320.85	330.16	305.56	319.73	386.27	337.26	325.91	329.52	328.72	355.67	354.32	331.8	323.21	325.33	319.02	320.51	357.42	325.07	315.18	336.74	338.1	331.76	343.25	330.41	315.81
535004	370.39	375.74	341.41	323.02	334.71	335.88	322.36	318.87	321.35	316.46	327.98	319.95	334.29	317.86	329	320.96	305.78	324.41	332.8	312.15	323.67	388.8	341.56	330.4	335.16	329.6	363.19	357.1	340.01	328.76	324.04	322.59	325.4	360.56	327.85	323.24	341.31	343.06	340.97	345.17	335.73	319.57
536004	366.38	371.13	340.37	328.01	337.76	336.33	324.33	319.45	326.15	315.5	333.73	317.19	335.55	318.1	328.59	320.4	306.1	328.89	333.7	315.38	323.29	387.19	340.91	331.31	338.79	337.95	362.25	359.5	338.62	327.15	330.21	321.68	326.83	358.72	333.13	324.97	341.98	347.29	340.06	346.86	336.65	321.73
537004	363.22	363.65	340.64	324.92	337.38	335.59	320.91	319.77	322.96	315.52	330.66	319.77	329.82	315.19	324.6	318.18	302.07	322.48	330.76	313.46	320.11	386.6	339.76	330.5	337.13	329.12	361.12	361.63	337.01	328.8	324.74	319.21	325.23	356.41	323.67	320.88	332.35	343.85	333.98	344.33	335.99	320.72
538004	370.32	365.45	340.53	324.11	336.3	334.81	322.31	320.14	327.89	317.22	332.77	318.59	330.86	321.85	325.56	318.39	303.98	324.64	332.31	312.87	322.35	390.7	341.94	329.98	341.93	332.31	361.34	365.5	340.38	327.02	329.35	321.24	324.98	357.43	328.18	321.42	338.62	343.47	335.41	352.51	336.68	320.92
539004	352.92	354.57	332.45	314.68	326.91	326.21	311.44	308.32	315.72	311.39	318.98	310.88	320.98	307.92	319.84	311.54	295.9	317.1	323.99	306.53	311.3	380.17	329.56	318.41	329.28	319.13	351.05	351.37	332.54	321.14	317.8	314.53	315.53	350.49	320.28	312.05	324.38	335.26	327.85	340.78	323.75	312.34
540004	360.85	364.05	340.24	323.42	332.76	333.29	319.03	317.13	325.08	313.59	328.26	322.47	325.18	314.18	325.4	318.53	304.47	323.15	329.39	314.08	319.48	392.37	338.98	331.24	335.2	330.01	361.88	363.56	334.23	328.2	327.21	319.68	321.74	353.73	326.18	318.29	337.39	344.32	335.41	345.64	334.23	317.94
541004	349.78	353.56	336.89	319.91	333.58	331.17	318.06	316.18	320.68	315.58	327.48	319.03	318.93	310.06	323.06	315.02	303.45	318.53	328.1	308.9	316.58	386.75	336.85	327.28	329.23	327.68	360.27	363.01	333.95	325.97	324.22	319.73	323.16	352.62	324.05	316.25	331.18	341.62	334.73	342.58	330.67	318.45
542004	351.62	353.01	336.33	319.96	329.42	328.87	318.32	315.03	319.63	313.14	324.52	322.55	319.14	310.6	321.33	316.86	299.32	314.5	326.17	309.77	313.78	385.6	340.2	326.68	337.05	327.48	357.81	357.01	334.15	327.79	322.29	315.62	319.19	353.15	319.52	312.65	331.15	338.69	332.72	339.34	331.34	317.74
543004	352.64	354	332.34	314.63	324	327.32	312.8	311.29	319.64	312.53	321.48	317.96	316.46	308.87	317.15	313.82	296.93	313.69	320.2	306.36	311.52	386.62	332.99	321.19	332.47	321.27	352.8	357.89	332.89	320.58	318.02	315.83	316.99	350.08	318.99	311.05	322.66	334.81	326.82	337.88	328.67	312.33
544004	360.1	359.57	340.57	322.33	334.31	336.57	319.29	317.06	321.11	323.21	329.08	330.75	324.78	312.99	323.38	323.63	303.75	323.21	326.82	311.78	319.12	394.74	342.39	330.44	332.3	328.88	357.68	363.95	338.59	329.14	329.15	319.96	324.51	358.19	325.97	316.37	336.48	344.64	337.29	344.7	332.6	319.65
545004	350.67	358.19	334.66	317.85	329.7	330.58	314.73	311.19	319.6	315.47	322.82	325.64	320.38	311.19	320.05	314.42	299.53	319.43	322.02	308.21	313.94	385.15	335.8	326.06	329	324.53	359.04	356.95	338.95	323.18	326.58	317.17	321.16	354.61	322.14	315.52	328.89	341.61	337.33	341.66	331.87	314.75
546004	355.23	359.44	341.49	322.65	336.83	336.07	319.32	316.94	325.14	319.05	329.68	331.5	319.73	314.07	324.26	322.59	305.01	321.92	327.65	313.25	321.04	391.3	343.12	331.45	335.92	333.68	364.01	362.89	345.21	328.21	328.89	321.56	326.89	357.16	327.75	319.13	335.62	345.93	336.43	346.68	336.06	324.82
547004	355.98	358.06	337.37	323.59	333.89	336.49	319.01	315.5	322.06	317.98	331.25	330.08	320.41	314.46	325.04	320.52	303.37	323.33	328.69	317.48	318.19	392.76	339.79	333.12	337.34	328.97	360.21	366.33	346.12	332.86	330.13	318.49	326.16	356.73	325.69	318.36	334.96	344.82	337.07	348.96	338.54	323.73
548004	344.65	355.72	333.1	316.85	329.71	328.07	310.01	309.91	313.91	313.56	321.3	319.08	317.5	308	317.71	314.14	296.72	314.9	320.18	306.15	311.32	387.18	331.97	320.63	328.57	321.74	354.34	354.24	328.99	320.79	320.05	312.21	314.67	343.52	318.76	311.55	326.13	339.29	328.03	340.97	329.8	314.89
549004	344.9	348.37	332.19	315.73	326.94	327.92	312.55	312.86	318.26	312.42	322.92	321.2	315.08	306.32	316.8	316.23	298.62	317.48	322.99	307.51	312.53	391.58	335.2	327.19	331.7	323.64	354.45	355.33	339.75	323.04	321.88	315.36	320.11	350.18	321.87	313.22	330.89	337.57	336.1	342.44	326.46	313.76
550004	356.41	364.32	342.21	326.43	337.86	339.71	322.43	320.43	328.79	320	333.35	336.12	322.73	317.81	325.61	323.11	308.42	327.28	332.54	317.22	323.27	390.2	340.39	331.78	341.53	333.01	367.3	371.49	343.59	333.44	332.76	321.77	326.48	361.98	330.88	323.96	341.43	349.15	343.02	348.13	341.42	322.67
551004	337.46	344.04	327.79	310.29	324.62	324.28	308.23	305.03	312.8	308.83	320.84	318.69	305.29	302.13	314.19	310.21	295.16	311.47	316.81	302.52	308.19	383.13	323.06	318.51	327.89	321.04	350.85	352.52	333.38	319.04	317.02	309.12	313.83	349.31	320.54	308.34	323.87	334.76	328.34	337.01	321.78	307.99
552004	345.63	354.03	335.84	321.37	336.15	337.73	315.69	313.93	324.46	315.38	329.35	327.22	318.43	311.45	323.22	318.91	302.55	319.11	327.15	310.92	317.25	389.93	337.15	329.72	332.83	327.78	357.66	358.84	338.04	325.64	327.01	319.72	322.82	358.7	328.41	320.81	333.37	344.65	338.27	345.47	335.14	320.79
553004	347.07	356.64	338.28	320.55	332.54	335.02	316.22	313.71	317.85	315.17	330.34	326.75	316.03	312.82	320.34	318.43	302.74	317.69	325.11	312.68	316.55	390.07	333.25	327.26	332.39	327.64	359.91	360.84	334.61	327.81	325.4	320.3	322.12	355.58	327.03	315.04	332.42	342.84	337.04	345.14	333.31	319.59
554004	345.02	348.42	332.29	315.56	327.63	332.15	311.72	310.37	319.26	310.61	324.38	328.55	312.36	306.56	317.11	311.89	299.34	316.2	321.67	308.44	314.43	385.78	332.97	324.55	324.57	325.38	351.89	355.96	337.81	320.88	320.93	312.53	317.46	347.99	321.2	311.04	328.59	337.44	329.54	339.08	329.44	315.21
555004	353.12	367.49	341.98	325.85	342.91	340.65	322.2	318.99	325.47	321.32	332.52	338.69	320.8	314.85	324.37	325.43	307.32	326.27	331.86	317.06	322.77	391.59	343.83	335.41	337.8	333.16	370.02	368.36	342.86	334.19	334.1	324.09	326.58	357.26	330.47	320.96	340.49	348.02	343.34	354.12	340.07	325.13
556004	352.79	359	337.44	325.24	341.91	339.91	320.14	318.2	327.28	317.86	333.12	336.09	323.77	311.93	322.64	322.49	304.43	322.49	328.76	316.83	320.1	396.96	337.93	336.24	335.69	330.66	365.57	362.53	344.75	329.56	333.34	322.03	325.61	353.64	331.14	322.26	335.89	346.14	337.78	349.73	337.04	320.81
557004	352.87	356.25	340.98	325.8	337.2	338.61	318.9	317.02	326.37	323.32	333.33	335.28	320.81	311.65	323.73	319.73	306.01	321.8	329.33	315.8	319.93	395.59	346.14	335.61	341.02	331.18	365.1	364.47	341.25	332.78	333.89	319.83	328.86	362.5	329.41	321.38	340.69	347.19	342.65	348.42	336.97	320.72
558004	348.4	358.13	340.53	323.36	338.22	342.76	316.9	316.43	325.27	322.77	330.87	332.87	322.59	314.81	320.89	322.37	302.59	322.91	328.97	314.73	317.51	396.11	342.53	332.58	333.96	327.84	361.52	363.32	345.13	329.94	331.96	321.76	323.86	367.16	328.66	322.01	335.92	345.97	341.13	348.39	337.09	318.12
559004	339.16	346.36	332.34	318.23	335.12	330.85	313.92	314.07	319.11	312.76	328.68	328.35	313.86	310.76	317.39	314.32	300.46	315.36	323.6	308.15	312.97	391.69	337.52	328.23	329.75	325.61	356	358.53	335.97	325.67	321.73	316.49	318.75	354.2	325.48	313.97	332.06	340.16	338.23	342.54	331.5	314.72
560004	363.44	373.98	349.94	335.37	345.95	347.14	329.14	327.27	334.22	324.78	342.42	340.56	327.08	317.8	328.76	329.1	312.04	333.85	335.1	319.89	328.87	408.33	354.6	342.03	344.59	341.48	373.74	373.79	351.37	339.12	340.73	331.99	333.39	365.06	335.63	327.24	349.57	358.14	351.39	358.26	345.29	329.72
561004	338.32	341.82	328.27	313.07	327.41	327.15	308.3	305.6	314.03	309.03	323.12	320.99	306.8	302.77	313.48	308.51	292.98	310.39	317.42	301.96	307.9	387.49	328.51	320.39	323.57	316.95	346.91	345.9	330.52	318.57	316.22	308.4	315.3	349.64	319.69	307.54	324.77	334.3	328	334.95	324.23	307.93
562004	346.96	366.26	342.72	324.89	337.31	342.2	321.36	319.69	325.46	319.26	336.43	332.31	319.02	317.02	324.7	322.64	306.26	326.07	329.98	315.65	322.78	401.18	343.98	335.01	341.63	334.14	368.6	369.69	352.33	330.6	333	323.24	325.75	365.63	331.24	323.87	339.71	348.49	348.03	351.43	340.67	323.26
563004	340.32	353.21	329.75	317.72	331.06	332.19	311.72	311.45	315.85	316.51	328.03	320.12	312.9	310.26	316.93	315.16	296.9	316.04	322.79	307.26	311.08	387.85	336.05	325.28	331.08	322.64	354.98	355.98	340.61	322.18	322.39	315	319.93	352.87	322.22	314.91	330.31	336.65	336.46	340.21	330.04	315.69
564004	341.16	345.25	334.16	318.2	336.44	334.13	311.76	311.18	318.75	310.87	323.58	319.78	313.68	309.43	318.91	315.44	300.31	317.34	325.73	308.89	312.84	392.16	330.46	326.38	333.01	324.87	358.65	360.85	336.4	323.06	327.42	314.76	321.52	353.7	323.09	316.6	330.01	341.93	338.38	344.34	332.35	315.67
565004	335.71	351.05	328.73	314.92	327.74	329.26	311.2	307.59	314.62	310.35	320.95	314.7	310.02	305.3	314.42	312.56	295.24	312.24	320.62	306.34	307.51	394.13	328.48	319.15	332.35	319.78	351.04	358.19	333.77	319.11	320.08	311.74	317.63	354.26	320.46	312.78	326.73	336.1	331.64	338.22	326.88	313.13
566004	350.06	365.39	344.41	330.76	344.95	345.93	322.58	323.04	328.22	322.13	342.2	325.78	324.86	321.5	328.24	327.75	308.36	326.99	336.01	318.25	322.92	403.72	344.84	336.76	343.22	335.4	371.81	372.6	351.24	337.84	335.78	326.22	331.87	359.39	335.76	330.26	341.31	349.55	346.43	354.53	343.62	327.13
567004	343.67	348.9	342.28	328.06	342.57	342.41	320.62	320.67	326.97	321.8	335.73	320.82	321.75	318.34	322.57	322.86	308.52	327.31	331.07	315.17	322.86	400.35	342.36	334.85	340.74	329.48	371.31	368.69	349.49	329.65	332.5	323.14	325.09	364.56	334.26	326.56	335.86	348.84	342.94	353.79	343.94	321.53
568004	336.84	348.23	325.64	312.45	322.28	324.48	306.23	309.32	312.63	306.66	319.74	308.32	306.81	301.51	310.99	308	293.19	307.27	315.78	298.22	306.53	392.32	326.14	319.41	324.95	316.6	347.32	356.71	334.37	312.94	316.84	305.4	310.93	340.58	317.66	307.52	321.14	331.66	326.89	336.86	323.39	308.53
569004	339.06	350.92	328.75	315.61	329.11	332	308.73	309.34	315.3	308.3	322.03	313.46	311.9	308.64	316.87	312.66	295.57	312.81	319.05	304.24	308.82	386.88	331.94	324.33	326.24	320.74	353.3	355.32	333.77	319.95	320.58	309.76	316.92	350.66	321.47	313.99	325.98	337.91	333.05	337.99	330.21	313.99
570004	335.2	342.27	332.61	316.24	328.43	334.28	311.42	309.4	315.9	314.54	326.49	310.9	310.49	307.29	314.54	311.4	296.51	312.13	321.27	305.75	310.43	387.6	330.66	322.2	331.9	321.45	355.78	354.99	335.03	318	320.5	312.74	318.46	350.88	322.15	317.09	328.3	338.41	333.97	341.75	330.89	314.52
571004	341.5	351.54	336.8	318.61	334.85	338.41	313.04	311.29	321.12	314.71	328.54	314.54	316.1	310.77	319	315.56	299.96	317.06	325.56	307.72	314.31	390.01	335.23	326.14	331.93	323.52	361.21	361.92	340.16	323.49	325.14	315.67	323.8	355.05	322.45	319.58	333.03	339.8	335.84	342.14	335.7	316.99
572004	338.09	349.11	333.38	317.98	330.84	336.94	311.33	310.87	316.68	309.3	326.61	311.85	313.95	309.82	316.62	311.52	298.28	312.98	321.89	307.84	312.73	388.91	332.12	323.48	330.17	321.35	355.4	360.58	335.24	322.94	321.62	311.82	316.92	353.43	324.96	321.65	330.6	339.96	333.54	342	337.49	315.15
573004	341.27	353.39	337.59	318.95	337.53	340.99	313.68	314.61	319.43	319.73	331.66	313.94	315.99	311.92	319.69	318.17	299.35	317.1	325.17	310.08	316.85	396.46	336.61	328.69	332.64	325.94	365.16	366.98	339.97	326.2	328.23	317.75	323.48	361.8	329.92	322.91	334.85	342.58	337.2	345.91	337.54	318.06
574004	342.79	349.86	337.46	320.34	337.56	339.12	314.62	315.21	318.92	315.27	329.65	315.47	315.02	312.99	320.68	319.89	301.8	319.78	326.37	310.23	317.12	392.57	338.18	330.06	337.85	325.19	363.52	365.33	335.87	326.1	324.91	316.14	323.34	361.29	328.02	323.26	335.27	344.53	338.43	345.27	341.47	320.4
575004	350.53	355.95	341.32	324.17	340.01	340.52	318.38	318.72	322.9	318.43	335.88	316.91	317.15	316.19	322.79	323.2	303.29	321.32	328.73	314.03	319.23	399.21	342.69	333.87	336.6	333.25	370.26	371.07	350.51	326.68	329.31	318.84	329.72	354.52	332.33	326.84	337.13	344.84	343.22	350.27	342.2	322.91
576004	341.33	346.85	337.53	321.64	331.11	335.98	313.48	313.29	319.67	317.7	329.06	313.91	313.94	309.4	320.78	320.04	300.67	319.79	324.25	309.06	313.22	396.98	335.11	327.85	331.22	326.37	363.29	367.09	344.84	322.52	327.43	313.77	323.88	350.71	322.94	321.43	331.17	342.54	341.28	342.28	335.5	318.83
577004	342.19	346.28	340.73	321.53	336.1	338.42	316.17	314.64	319.51	316.78	330.81	314.61	315.13	310.48	320.71	318.84	302.56	320.2	328.64	311.89	316.53	390.58	337	328.38	333.64	328.01	365.75	365.9	340.76	328.16	329.86	318.78	323.87	350.87	325.12	325.54	332.4	346.81	338.21	343	339.02	319.24
578004	333.23	344.82	328.32	308.77	323.95	327.77	304.26	306.22	310.15	309.45	320.28	304.67	303.98	300.99	310.12	307.72	290.9	304.28	317.35	299.44	305.61	384.29	326	316.09	323.16	318.1	350.73	356.59	326.96	310.81	315.99	310.28	314.57	352.48	317.27	312.29	321.07	332.12	328.6	334.13	326.79	311.12
579004	332.41	338.4	333.11	313.47	329.81	334.21	311.79	308.16	315.2	312.25	323.25	307.02	312.87	308.05	316.7	312.83	296.54	312.49	324.9	306.84	311.35	389.38	329.82	326.4	330.25	323.72	359.33	359.86	330.48	322.36	321.8	311.41	319.97	352.84	318.86	319.12	326.15	342.59	334.41	341.61	334.06	314.99
580004	344.05	352.68	341.05	322.59	339.06	339.57	315.44	315.47	325.07	318.5	331.87	317.09	316.98	315.24	321.22	318.33	302.33	321.44	328.45	312.86	319.07	395.11	339.54	330.58	336.13	332.16	366.58	365.62	343.98	327.6	329.97	318.81	326.78	359.17	324.49	324.28	333.19	349.3	341.62	349.69	341.74	322.49
581004	330.03	345.88	332.47	310.46	330.91	334.15	309.51	309.39	313.74	309.3	320.72	308.23	306.27	304.67	314.23	308.05	293.59	305.59	319.9	305.72	308.35	393.55	330.32	320.69	328.99	317.78	356.23	353.74	337.21	318.46	321.31	313.15	315.15	342.84	320.39	313.67	324.98	339.94	333.49	337.79	329.88	314.29
582004	340.38	354.38	335.61	316.14	332.49	338.27	311.4	311.78	318.7	310.84	324.77	312.89	310.92	308.48	318.51	317.26	297.9	316.96	323.14	310.32	313.05	393.92	334.4	329.45	333.05	326.39	359.75	359.93	337.45	321.64	324.85	315.59	323.12	351.34	320.47	319.34	328.72	341.24	336.48	340.31	336.95	321.09
583004	339.2	364.07	342.21	326.3	340.33	340.72	317.13	314.16	323.1	319.81	334.71	317.69	316.53	313.11	320.53	323.76	304.19	324.15	329.55	315.88	318.65	384.54	341.05	332.73	337.09	330.94	366.02	362.61	340.84	327.37	329.61	317.77	328.51	347.64	326.32	326.93	333.57	349.96	340.19	346.3	344.53	324.85
584004	338.09	344.49	336.66	320.06	333.31	336.04	311.26	315.35	317.77	315.66	326.05	312.39	312.56	308.26	318.13	316.18	297.68	315.31	323.82	311.62	313.33	393.01	331.18	326.35	336.51	321.5	363.54	359.17	338.83	324.53	324.37	314.71	323.14	351.38	321.78	321.72	325.87	345.28	334.85	343.16	336.03	316.81
585004	335.3	350.33	332.85	314.05	330.06	336.04	307.63	306.94	314.44	312.16	319.09	307.07	310.6	306.91	314.42	312.31	293.81	312.8	322.04	307.66	311.08	391.32	329.26	321.93	329.75	321.51	359.53	358.62	335.96	319.51	321.5	312.78	319.96	361.42	323.68	321.58	322.99	340.62	334.63	340.82	336.31	307.33
586004	339.51	348.38	333.59	317.6	329.26	336.18	308.01	309.98	316.13	311.18	323.08	308.77	311.62	308.23	316.5	311.22	297.65	311.33	324.98	307.81	311.44	391.05	330.04	322.66	325.22	322.21	359.44	357.5	337.98	319.04	322.97	311.26	322.27	358.94	322.32	321.3	328.46	342.47	331.45	340.46	333.13	314.45
587004	344.65	354.49	333.52	316.2	332.61	333.65	311	312.39	320	313.22	322.76	309.85	309.14	305.83	315.72	314.01	297.51	317.3	324.29	307.93	314.32	392.55	330.26	326.74	330.44	324.11	361.12	358.28	337.83	320.97	325.85	317.25	322.24	355.45	322.43	322.55	327.41	344.02	335.83	341.63	338.95	316.57
588004	331.98	345.3	330.18	313.49	329.49	330.48	304.23	309.34	316.24	308.87	319.48	306.14	308.84	306.69	313.1	307.74	292.91	311.27	318.87	303.36	307.5	381.95	328.66	319.86	326.06	319.55	354.97	353.45	334.18	316.97	320.1	310.41	316.75	354.33	320.94	319.51	321.62	337.23	327.27	336.36	336.04	310.77
589004	328.78	337.4	326.08	308.67	326.44	326.96	302.76	305.71	312.34	305.82	316.41	299.57	305.46	301.11	310.33	303.64	291.71	303.88	317.96	301.81	305.46	386.38	321.85	314.82	328.65	316.51	346.85	351.63	326.59	316.82	313.88	305.01	310.91	344.88	316.35	317.17	321.34	336.22	328.89	330.24	330.42	309.63
590004	336.31	347.85	329.98	316.6	331.93	332.16	309.2	311.61	314.65	313.63	325.68	308.22	311.57	309.01	317.26	313.32	295.82	313.42	324.66	307.4	312.04	385.25	332.54	327.48	328.47	325.01	357.58	361.53	337.21	321.94	323.72	313.39	320.59	351.54	320.32	323.11	325.05	342.6	336.34	337.44	337.25	314.17
591004	347.56	353.07	341.75	325.77	339.58	341.96	318.17	320.31	323.74	323.26	335.2	317.32	320.64	312.33	322.92	321.35	302.05	323.78	330.49	314.23	319.22	397.53	342.95	333.63	335.82	329.34	373.21	368.5	344.44	330.28	333.37	323.36	328.63	363.67	334.81	333.48	337.51	350.69	346.64	345.68	343.99	322.85
592004	338.24	348.41	332.96	315.24	331.51	333.64	310.99	312.35	315.01	313.11	325.98	308.01	311.58	309.45	316.38	313.22	298.87	314.2	321.37	308.02	311.25	384.61	327.82	326.05	329.61	320.68	360.7	362.59	334.75	321.5	321.49	310.96	320.79	355.36	324.36	324.85	327.16	343.54	332.22	340.68	336.41	314.85
593004	330.36	338.38	326.57	310.96	328.3	330.8	304.54	305.48	308.97	305.08	320.72	302.97	305.31	301.41	312.24	310.25	292.56	307.71	316.82	301.35	306.79	389.42	325.41	316.23	329.47	316.18	356.33	354.99	331.06	316.64	317.83	310.29	311.44	347.44	321.88	319.94	320.8	334.76	334.25	331.38	329.89	310.94
594004	335.73	350.51	329.62	313.75	329.43	332.84	307.63	310.09	314.78	312.18	322.86	305.96	309.39	306.97	312.51	307.96	296.5	312.04	321.91	305.16	312.06	388.83	327.72	325.41	326.82	319.38	358.72	359.66	332.15	318.51	318.95	312.74	315.16	347.15	320.28	324.16	322.68	339.18	332.81	337.11	331.67	312.17
595004	344.93	360.35	338.93	322.21	335.96	340.67	316.77	319.14	324.44	318.44	331.77	313.36	316.39	316.29	322.28	319.59	304.52	321.03	333.12	316.31	318.6	395.5	340.91	336.17	334.88	328.37	371.78	369.32	344.59	329.99	330.69	318.97	325.82	356.35	333.89	332.97	334.77	348.4	345.84	345.71	342.3	321.64
596004	335.25	342.13	332.16	313.83	332.48	333.48	309.82	309.71	316.82	310.31	325.43	307.07	310.4	308.59	314.67	312.53	297.29	312.87	320.66	306.01	309.94	388.74	331.95	326.17	330.07	322.97	361.64	359.45	333.83	320.76	323.06	311.64	318.67	348.61	322.11	323.02	323.56	341.87	335.76	338.23	333.78	314.78
597004	338.85	350.3	328.79	313.66	331.71	330.67	303.8	306.81	313.45	311.99	321.45	304.38	306.99	304.59	311.72	306.84	294.13	311.84	318.91	305.01	308.84	392.4	328.6	323.35	321.69	320.47	357.85	361.95	333.59	316.57	320.72	311.56	312.84	346.87	318.43	321.52	323.52	336.48	333.25	335.81	329.82	309.93
598004	335.38	344.13	327.41	312.39	330.7	329.63	306.8	308.57	314.09	309.21	320.07	304.65	305.3	304.99	314.9	310.12	295.71	309.29	319.87	304.64	309.53	385.81	330.22	321.58	331.84	318.65	358.23	355.83	336.7	318.57	320.49	309.5	312.76	347.73	320.92	321.03	321.72	337.68	332.51	336.91	329.57	312.58
599004	338.18	346.29	334.83	319.89	331.81	337.8	312.3	315.67	320.03	315.09	323.85	309.29	312.98	309.37	319.32	315.69	300.16	317.78	325.31	309.54	316.03	392.06	337.57	330.18	336.1	325.33	366.43	363.38	339.17	325.8	324.81	315.94	320.96	350.61	324.9	323.59	331.33	346.15	341.56	345.29	335.88	319.15
600004	341.78	336.58	333.9	319.1	329.78	336.29	308.75	311.56	318.5	316.78	325.82	309.41	310.42	308.31	317.55	313.69	297.89	319.78	323.65	307.42	313.19	389.08	335.16	327.94	333.53	326.4	367.09	364.82	344.01	324.14	323.08	315.24	322.42	351.95	323.52	326.75	331.27	345.31	336.14	343.54	337.73	317.75
601004	341.37	354.04	339.19	320.16	336.58	340.24	315.45	317.76	321.79	318.41	333.25	315.51	314.21	313.51	322.49	318.32	302.45	322.12	331.03	315.63	317.31	396.75	338.62	336	336.72	327.87	370.95	370.33	346.29	329.62	331.87	321.73	325.83	363.98	330.49	332.46	336.54	349.94	345.14	346.58	344.45	321.31
602004	336.11	345.61	327.9	312.03	326.74	331.71	304.68	308.26	312.72	310.45	319.67	305.53	307.45	306.65	315.17	308.81	292.92	310.52	319.98	306.72	305.32	390.73	326.99	323.44	326.38	316.76	358.5	356.26	329.22	317.34	319.79	308.47	314.63	353.22	319.34	322.01	325.75	338.84	333.52	337.14	331.11	312.36
603004	330.87	346.76	327.75	311.79	327.63	330.21	307.94	307.5	314.05	308.15	320.17	305.18	305.54	307.81	312.06	309.84	292.16	307.51	320.54	306.81	308.72	379.98	333.31	321.38	327.12	321.28	357.61	351.99	333.49	317.84	319.63	310.99	314.42	349.05	321.42	319.14	322.05	340.62	335.67	335.75	333.08	312.5
604004	350.91	361.23	340.01	323.45	338.76	343.45	317.25	317.34	326.38	322.13	330.52	315.61	314.38	312.92	322.43	316.77	302.07	323.43	329.39	315.05	317.06	397.99	341.62	331.32	337.52	332.84	371.77	367.33	347.68	330.53	331.49	325.76	326.34	361.05	334.44	329.96	331.43	353.19	349.13	348.1	345.2	322.81
605004	335.08	348.18	334.91	315.97	333.21	335.51	310.87	310.28	318.21	313.01	323.34	307.78	315.69	310.15	316.08	313.65	295.74	317.04	323.68	308.58	310.37	393.52	335.12	325.3	329.06	323.24	366.49	361.15	335.01	320.31	324.9	315.87	320.58	356.86	326.77	325.24	326.35	342.77	340	343.53	340.82	314.28
606004	342.41	354.78	336.92	316.62	333.07	340.83	312.95	313.69	321.47	314.01	325.86	311.8	315.67	309.97	318.37	316.47	298.22	317.54	323.13	314.01	313.99	396.26	336.14	330.65	340.09	329.3	367.08	364.86	347.72	323.64	327.99	316.03	323.37	355.12	328.21	324.48	329.73	349.62	347.04	344.28	341.99	317.05
607004	334.77	355.58	337.85	322.28	335.13	340.95	316.29	315.35	324.24	316.59	328.27	312.64	321.43	312.57	319.46	317.32	301.09	320.37	330.11	310.58	317.69	397.16	339.01	330.47	332.66	328.61	364.58	365.08	343.05	327.62	331.68	317.15	324.09	356.44	330.67	332.01	332.64	353.61	346.7	346.46	347.51	318.25
608004	345.92	364.51	342.97	326.36	339.27	342.3	319.47	318.17	330.09	320.71	335.02	315.94	320.56	314.19	324.76	321.07	303.92	327.22	332.55	317.31	319.87	399.59	344.1	336.88	340.77	331.7	376.17	373.52	348.12	331.62	336.33	324.02	328.11	364.49	332.66	333.96	334.98	356.71	353.7	352.66	352.79	324.13
609004	327.84	341.41	326.8	310.22	328.76	325.22	303.59	306.15	311.43	309.24	316.07	302.43	309.07	303.8	311.18	306.06	290.79	308.03	318.2	299.45	303.76	388.72	327.59	320.72	327.17	316.42	353.25	354.06	333.22	316.88	319.39	307.3	313.66	355.93	318.54	318.28	319.27	337.92	340.13	336.7	336.15	309.06
610004	335.26	333.85	326.7	310.79	326.96	328.96	304.87	306.86	311.65	308.05	318.95	304.87	307.53	303.6	310.39	308.35	291.92	306.74	317.97	299.72	305.6	395.3	328.26	324.45	323.12	317.69	353.98	355.35	329.96	317.42	320.2	308.97	310.77	353.29	320.92	319.3	322.08	337.74	334.5	335.55	336.23	309.84
611004	342.08	349.81	334.4	317.42	334.16	335.85	311.7	313.05	317.39	311.78	324.14	309.21	313.02	309.05	317.38	315.49	295.97	319.42	324.37	309.56	313.65	395.88	336.2	327.96	334.64	323.95	363.19	363.05	337.73	325.33	325.98	315.61	321.31	355.71	333.47	328.97	331.8	345.59	348.31	344.6	344.02	317.89
612004	351.78	363.15	342.04	326.6	344.78	342.74	317.95	319.32	325.93	322.85	330.42	317.15	319.24	316	326.09	322.84	303.55	323.34	332.18	317.95	323.01	399.64	342.94	335.75	338.33	330.4	374.22	369.49	344.69	331.22	335.57	324.72	326.58	358.39	332.9	336.81	336.91	356.16	351.53	350.33	350.84	325.6
613004	336.33	342.74	328.27	311.39	325.24	326.73	306.67	305.76	314.88	311.36	318.99	300.87	305.41	303.15	314.43	310.2	289.91	306.97	318.24	301.58	306.12	390.03	330.37	322.2	329.39	318.55	351.75	355.08	335.18	318.1	316.58	311.35	316.71	351.24	318.44	318.68	319.5	336.81	334.1	338.24	331	311.28
614004	337.98	357	337.08	320.89	335.56	338.05	313.98	313.77	321.41	313.72	329.27	310.32	313.9	310.44	318.55	318.78	301.1	317.65	325.67	308.86	315.44	395.5	334.32	328.71	336.87	327.18	364.33	364.77	343.22	326.91	322.93	315.59	324.09	357.78	327.07	326.73	330.18	348.39	346.29	346.95	340.62	320.23
615004	338.15	352.41	334.5	315.09	335.3	338.79	308.18	311.22	314.48	314.71	324.52	311.52	311.69	307.03	315.46	315.74	295.23	313.59	326.17	310.15	315.34	398.17	339.09	325.31	337.29	324.72	358.73	362.51	338.44	328.2	324.54	315.16	319.08	357.72	324.89	324.7	330.54	346.18	345.58	344.17	339.51	316.99
616004	333.27	349.6	329.85	311.76	336.35	335.82	306.57	311.35	315.64	314.12	322.77	309.82	308.04	306.53	315.98	313.73	297.35	316.86	324.69	309.85	311.97	389.26	332.7	329.6	334.71	324.17	357.23	361.36	338.35	322.27	324.16	313.61	315.77	349.56	321.98	322.86	327.12	343.83	338.68	342.22	336.51	314.75
617004	342.8	350	337.85	318.81	338.09	339.51	313.87	314.61	321.51	317.45	329.25	312.77	312.52	312.04	318.88	318.65	300.76	320.23	325.58	311.98	315.68	394.8	340.48	333.65	331.74	327.59	367.69	366.36	343.5	329.66	328.62	317.69	324.81	367.04	330.58	328.19	334.89	350.22	343.54	347.79	339.58	322.44
618004	331.21	348.89	328.33	309.32	330.39	330.9	305.15	306.86	312.68	306.35	320.33	304.79	305.45	302.12	311.04	306.99	290.69	306.78	318.35	302.59	306.67	394.95	326.97	318.36	329.18	318.02	353.02	352.44	334.64	318.77	315.59	309.44	312.7	345.78	319.64	320.18	320.64	336.95	329.55	336.4	331.93	309.83
619004	340.74	356.82	342.3	324.93	342.07	343.38	316.36	319.85	325.12	323.77	337.94	314.02	317.03	316.06	324.33	322.55	303.78	325.47	331.83	316.43	319.71	397.17	342.81	334.97	340.63	333.74	370.41	369.69	350.25	333.26	332.03	322.77	327.24	362.02	330.61	333	336.45	355.84	346.11	349.5	344.12	325.69
620004	330.2	337.85	328.23	310.98	329.77	330.45	305.59	308.81	311.7	308.98	321.82	303.52	305.65	304.13	310.61	310.66	293.23	309.46	320.14	304.19	307.14	394.1	329.69	322.79	329.45	319.23	353.78	356.56	335.02	319.78	319.27	310.15	312.53	355.79	321.34	323.88	319.76	341.01	334.16	338.86	332.8	310.84
621004	334.54	341.9	335.26	316.28	334.63	337.76	311.35	316.93	321.03	313.72	327.35	309.96	313.06	309.55	318.01	316.14	298.1	317.12	325.29	311.37	314.58	395.31	339.42	325.59	337.56	327.44	362.33	362.8	341.78	327.26	326.91	316.57	320.91	356.05	320.91	328.74	333.5	348.28	338.84	343.94	337.21	318.25
622004	337.04	351.22	337.13	317.86	336.48	336.49	312.04	314.28	319.17	316	329.96	309.89	311.23	310.76	316.52	312.18	294.51	317.24	324.99	310.25	313.44	390.46	335.71	327.76	335.94	325.06	365.27	362.68	344.3	326.42	324.44	317.1	317.93	356.77	324.19	328.64	325.18	343.83	339.39	341.13	339.16	316.79
623004	341.22	355.69	340.43	319.02	343.07	339.27	318.66	318.98	323.28	318.81	335.66	311.24	314.89	314.57	322.25	320.97	300.85	323.05	327.08	314.13	318.87	403.89	340.81	332.82	337.93	331.12	370.38	373.18	351.26	331.71	333.4	320.34	323.21	363.89	332.56	330.95	332.97	350.69	345.81	344.84	343.47	322.19
624004	330.68	340.51	328.61	311.51	330.49	334.94	308.97	309.46	315.6	306.9	322.62	306.45	303.29	302.15	312.44	309.07	292.57	313.04	321	303.05	307.45	398.07	330.67	320.18	330.83	320.03	353.62	353.94	334.22	321.35	319.42	312.94	309.61	358.18	316.56	323.69	324.3	339.24	334.97	339.2	332.9	312.35
625004	336.02	349.82	336.69	317.41	337.19	338.43	314.14	313.57	318.68	318.58	326.02	309.17	311.59	312	319.84	318.04	299.57	320.04	327.49	309.82	315.61	388.99	334.69	328.3	334.4	328.44	366.63	363.33	341.02	326.11	325.66	317.54	320.35	365.88	328.63	331.11	331.29	349.95	344.48	345.65	337.66	319.63
626004	342.16	348.94	341.14	320.99	345.51	341.65	322.28	320.54	322.87	319.18	332.28	314.82	316.09	316.17	321.55	324.01	305.26	322.86	331.11	315.09	320.12	396.89	342.67	334.24	333.88	333.52	370.22	372.63	348.02	331.1	332.83	321.39	324.89	360.93	331.26	335.01	334.74	352.66	344.99	351.62	344.33	320.5
627004	337.31	347.45	335.9	316.48	336.57	337.31	314.24	314.16	321.59	314.24	325.6	310.59	309.28	307.62	316.94	315.25	296.72	321.21	326.01	308.74	314.5	394.72	336.76	327.27	333	327.05	364.3	363.2	344.07	326.95	322.44	318.44	316.37	355.86	326.17	330.98	330.89	345.7	340.92	346.52	335.8	314.99
628004	334.66	348.44	334.5	315.85	336.23	338.12	317.11	314.45	320.6	315.03	323.71	309.11	310.85	309.53	314.29	313.34	296.07	315.61	324.03	311.91	312.66	394.03	337.25	329.44	329.41	323.79	363.76	360.38	343.55	321.64	323.51	314.83	317.12	346.92	325.39	330.03	327.82	343.18	340.47	344.07	334.11	315.38
629004	330.8	334.46	326.17	308.39	327.55	325.36	308.45	308.36	308.82	309.13	316.98	302.82	302.62	302.24	309.39	304.93	289.21	309.25	315.85	302.12	306.83	389.85	328.87	319.74	333.06	318.86	351.91	356.28	329.26	316.03	319.96	308.76	311.14	347.8	318.93	320.35	319.76	335.5	331.69	336.44	325.95	307.35
630004	341.7	355.99	335.84	317.26	337.87	340.63	317.79	315.54	323.23	317.26	327.34	310.9	311.34	314.61	317.34	317.65	299.29	318.31	324.76	310.15	312.75	395.76	339.34	332.01	337.51	329.89	364.63	364.53	345.33	327.63	330.26	317.37	321.41	355.11	326.41	335.68	332.63	346.88	340.13	347.68	338.12	317.84
631004	336.57	344.39	334.56	315.94	336.7	339.35	314.87	312.37	319.15	311	323.16	309.39	310.16	310.83	317.87	312.28	297.84	317.62	325.79	308.26	312.35	391.34	333.64	329.15	336.44	323.34	363.98	359.12	341.2	322.96	324.89	316.79	321.17	351.71	324.82	331.96	329.81	347.47	339.18	344.85	335.23	315.26
632004	338.89	350.31	339.57	322.94	339.74	341.4	316.37	316.89	324.95	319.9	332.33	315.32	314.22	314.46	318.89	318.26	301.64	322.07	330.27	313.28	318.56	390.21	340.05	331.86	340.74	327.28	370	365.19	341.69	326.87	330.38	321	319.2	355.56	328.51	335.25	331.53	352.56	345.34	348.13	341.8	319.82
633004	330.98	343.71	332.17	311.73	332.66	337.88	314.33	309.87	317.63	314.81	323.17	307.52	308.89	306.95	315.61	315.83	295.12	318.57	321.43	307.23	311.99	388.01	331.07	324.16	329.84	321.96	358.7	357.13	334.61	323.29	322.66	316.62	317.02	352.64	328.1	325.72	328.43	344.72	335.14	343.77	336.58	312.53
634004	338.38	349.59	334.78	316.88	332.31	340.67	315.77	316.03	319.68	314.34	328.24	312.67	309.18	311	316.23	317.84	298.59	316.92	328.24	308.2	311.67	388.84	336.85	330.53	332.79	323.22	362.01	357.53	338.67	323.49	328.9	316.62	321.2	347.65	324.36	327.7	330.02	347.35	335.79	345.25	338.36	317.68
635004	340.24	345.69	335.76	316.35	334.25	340.22	316.98	316.39	320.96	314.55	326.73	308.94	309.38	310.32	320.45	317.9	298.16	320.83	326	310.94	314.72	392.46	335.93	328	339.82	324.85	366.85	359.11	336.2	323.8	328.69	318.18	323.74	352.16	328.43	329.02	329.38	346.22	341.88	344.58	340.43	316.61
636004	338.98	354.83	332.94	315.09	337.17	335.05	312.75	311.07	318.04	316.32	325.78	310.97	306.63	307.31	315.78	313.95	296.5	317.66	326.64	309.29	312.99	403.28	337.8	328.86	337.86	325.89	366.15	363.59	343.96	320.21	326.6	317.64	321.2	357.92	327.18	327.54	330.88	348.48	338.16	345.39	335.05	316.9
637004	357.54	354.31	347	328.29	348.37	349.58	326.26	325.62	333.74	329.68	340.82	320.33	319.5	316.83	325.8	326.63	306.59	332.73	335.87	316.28	323.07	408.08	353.48	343.39	346.39	340.23	380.39	379.77	356.27	339.54	341.11	330.95	330.76	362.57	338.43	337.04	344.2	361.66	353.66	358.62	349.7	329.33
638004	346.97	360.49	341.58	323.07	339.48	347.76	320.78	319.51	327.52	322.77	333.23	315.35	316.67	315.96	321.44	320.9	302.21	328.68	331.97	316.84	322.16	407.24	343.91	337.1	347.1	336.05	372.76	372.54	349.16	335.08	336.89	327.47	330.58	365.2	339.31	334.09	338.56	354.62	348.49	353.67	344.86	325.76
639004	341.88	351.49	336.15	320.12	334.4	337.35	316.58	317.35	323.58	318.13	329.44	312.88	311.12	308.37	315.42	313.73	297.78	321.53	327.02	309.24	316.45	395.7	338.05	329.78	335.26	326.01	363.9	365.07	339.97	327.05	325.61	319.99	325.45	352.12	328.54	326	333.03	352.28	344.33	345.45	340.29	320.14
640004	340.51	343.88	330.45	313.31	330.31	333.62	309.68	310.23	318.46	311.26	321.93	309.03	307.25	305.69	312.27	311.06	297.47	316.33	322.52	304.37	308.84	387.96	332.55	326.52	334.35	322.37	358.35	356.91	341.21	321.11	322.92	314.13	318.55	355.04	326.92	322.35	330.3	344.37	336.49	342.75	330.42	313.37
641004	319.66	327.18	320.63	304.13	320.37	324.19	301.68	303	305.22	300.38	314.26	297.81	297.18	296.45	305.92	301	285.12	303.6	312.67	298.02	302.42	380.73	326.38	317.17	326.25	310.85	346.44	343.54	329.04	309.29	310.38	306.98	307.93	347.69	313.97	311.78	313.87	332.37	326.21	330.32	323.3	304.11
642004	343.4	348.82	334.49	316.93	336.99	337.78	314.76	313.47	323.06	315.82	327.12	310.99	310.01	307.49	317.79	316.79	299.69	318.42	327.93	307.49	315.73	399.92	338.41	331.6	332.43	326.28	361.98	360.26	344.05	323.77	328.38	317.72	321.4	360.24	328.96	326.82	334.45	349.89	342.19	348.62	339.77	319.76
643004	342.36	357.17	341.63	321.82	338.49	344.61	321.05	319.68	326.29	322.02	331.76	318.75	316.34	315.58	320.54	320.05	303.02	325.48	331.84	312.01	320.63	404.28	342.33	337.98	338.66	333.05	375.51	372.1	350.62	331.49	331.85	323.33	328	358.78	333.98	333.03	342	355.91	351.23	352.26	347.43	323.44
644004	335.62	348.35	332.51	314.98	331.7	333.39	312.27	313.72	318.81	314.61	324.74	309.49	306.02	302.48	314.56	312.87	294.46	319.94	323.96	305.49	312.44	390.48	334.91	326.08	338.66	326.92	363.99	364	337.94	321.7	324.25	321.41	318.99	354.45	329.77	323.29	331.6	343.47	334.47	342.22	336.84	316.27
645004	342.66	346.98	332.82	313.35	328.82	334.32	314.5	316.36	318.94	316.23	325.89	307.41	307.63	306.42	314.55	310.41	294.7	314.49	325.51	306.71	310.04	393.49	331.89	327.68	334.7	325.06	361.07	358.26	346.53	322.06	324.92	318	322	356.58	326.09	325.01	328.66	344.84	334.91	341.79	333.96	317.45
646004	348.81	352.78	340.17	322.97	343.75	344.64	319.79	322.11	330.26	322.35	334.2	315.95	314.56	314.64	322.8	320.4	302.12	327.73	333.58	317.38	319.19	400.61	346.55	337.19	337.56	329.86	369.06	366.56	345.91	333.62	335.37	326.67	326.86	361.19	333.99	333.35	338.52	352.45	344.06	352.72	344.32	322.64
647004	344.13	362.74	334.43	320.31	331.49	336.89	317.67	314.67	322.14	320.5	332.22	313.34	309.4	309.5	318.31	315.13	298.59	323.54	330.95	312.99	316.38	398.38	336.96	334.22	342.45	329.2	366.2	365	342.58	330.27	327.87	319.5	323.67	363.31	336.45	332.63	335.52	350.5	344.5	347.31	339.65	319.17
648004	337.85	339.48	332.44	314.4	330.7	334.55	313.67	312.49	320.35	314.22	324.51	309.01	308.77	304.78	315.34	312.58	294.56	316.23	324.34	308.36	312.18	391.11	334.63	327.02	331.08	323.07	361.19	358.05	339.8	321.54	331.98	316.25	322.91	353.22	327.33	324.92	329.28	345.64	338.44	341.04	336.77	316.9
649004	333.08	358.21	333.33	311.16	328.91	332.66	310.7	311.56	316.37	314.61	325.87	307.69	304.77	304.61	314.92	311.91	291.78	315.51	323.17	304.12	310.04	396.3	337.45	328.5	341.13	325.84	358.14	358.6	341.67	322.88	325.15	315.19	319.57	356.58	326.44	324.02	326.72	343.74	337.86	342.26	334.87	315.05
650004	338.62	348.85	334.65	320.05	337.03	339.74	317.39	316.12	321.68	320.17	333.81	314	312.76	309.59	318.93	319.11	300.74	322.74	326.51	312.11	317.68	393.45	339.08	331.87	338.65	328.28	363.79	361.23	342.89	328.22	331.04	319.1	321.77	359.12	333.02	326.43	336.03	349.37	341.62	346.1	339.88	321.36
651004	336.11	342.9	331.99	315.16	327.72	332.39	310.44	309.48	314.84	311.9	323.99	306.72	306.88	308.07	314.9	311.5	295.92	316.52	323.63	306.93	310.44	397.61	334.7	325.29	335.92	323.9	359.07	359.43	339.35	319.92	326.11	315.22	319.71	349.08	328.24	323.43	327.05	344.02	337.74	343.38	336.46	313.68
652004	337.84	347.81	335.33	318.97	331.93	338.81	316.06	317.31	323.87	316.76	329.95	314.56	310.48	309.84	315.93	315.21	299.76	321.91	329.91	309.54	314.74	396.48	343.2	333.32	335.76	329.01	365.29	363.23	345.12	329.03	328.41	320.7	321.57	359.51	333.35	328.13	332.19	347.93	341.66	347.86	340.21	316.58
653004	320.4	337.37	327.3	305.32	320.79	325.13	305.47	304.19	307.06	303.12	316.01	303.05	299.38	298.83	308.2	304.9	286.39	305.88	315.67	296.03	301.56	382.41	326.78	316.2	324.92	318.34	349.08	349	330.67	310.04	315.36	307.43	312.76	351.31	318.6	316.89	320.36	334.68	326.46	330.02	323.11	304.69
654004	343.65	350.39	344.08	318.98	331.96	339.37	319.94	316.13	322.81	317.39	330.83	316.33	312.91	313.03	320.59	315.48	303.14	322.23	330.46	311.05	316.64	388.56	338.51	334.51	342.19	329.3	363.71	360.67	346.74	327.68	332.18	322.64	325.25	357.92	329.35	329.95	337.32	352.22	344.66	347.34	341.67	319.39
655004	336.18	343.16	337.21	313.14	333.87	333.28	314.71	311.19	315.96	310.77	323.06	308.69	308.21	303.68	314.94	312.97	293.86	315.72	325.28	307.42	312.95	385.77	334.83	322.83	337.86	326.19	355.16	359.19	341.09	323.83	325.8	314.45	320.67	357.03	330.66	319.15	327.06	343.77	336.61	339.52	334.96	313.98
656004	344.98	346.38	344.15	319.92	334.16	337.86	316.57	315.7	320.49	316.07	328.44	313.58	309.9	310.62	318.31	317.28	300.43	319.03	325.69	310.58	316.28	397.07	338.53	329.93	342.24	329.56	367.25	365.57	346.29	326.98	327.51	321.72	325.67	364.43	336.31	325.43	337.78	349.17	345.27	348.38	340.09	317.53
657004	347.27	351.99	343.89	318.66	337.89	338.38	315.73	319.57	322.32	318.53	331.27	316.84	312.35	311.06	319.2	312.01	300.56	320.78	328.18	312.15	315	392.16	340.6	331.53	343.19	329.93	360.99	366.71	350.02	326.63	331.52	320.28	325.45	355.7	330.91	325.98	335.49	349.57	342.33	347.69	338.66	319.04
658004	342.78	353.54	340.49	315.51	333.19	336.46	314.29	318.24	321.75	313.66	327.89	313.37	308.6	306.79	316.28	316.39	297.58	319.59	328.15	309.33	315.19	390.77	340.49	329.14	338.51	326.46	360.4	361.22	346.21	324.93	333.08	321.6	323.89	350.6	330.97	321.17	333.45	347.65	344.03	344.24	333.69	320.16
659004	350.12	357.69	351.65	327.71	342.3	344.88	325.54	323.62	330.55	323.29	338.38	319.67	319.34	317.45	324.15	321.37	305.05	329.1	337.3	317.73	323.42	399.05	350.22	339.59	347.71	336.26	376.1	372.6	359.48	338.69	343.88	329.65	329.84	368.15	338.28	331.78	342.11	357.42	350.15	354.67	344.62	327.27
660004	335.9	349.8	341.69	318.38	335.28	336.22	315.82	316.34	321.69	316.59	327.8	312.07	310.51	308.96	318.3	315.53	298.05	317.22	327.86	310.54	313.04	389.5	336.15	329.01	337.19	324.75	358.98	359.67	345.22	324.93	327.71	317.03	322.14	356.1	330.71	323.58	333.04	345.57	343.54	344.84	335.39	314.52
661004	342.27	351.88	345.76	318.83	337.38	347.82	313.87	318.44	319.68	316.23	329.48	312.16	323.61	356.09	396.61	323.47	300.72	320.07	327.51	309.8	313.9	393.96	340.73	327.43	338.35	325.74	365.3	362.75	352.53	325.12	329.36	320.43	322.88	355.8	336.57	328.62	331.28	343.58	347.46	343.26	338.1	318.22
662004	341.14	367.14	352.78	322.46	366.87	396.54	315.99	317.74	320.71	319.59	337.7	313.44	412.87	454.25	624.21	338.09	306.56	325.24	331.62	318.84	319.19	407.16	342.15	328.05	342.43	331.12	366.18	359.88	351.44	333.44	334.5	322.28	325.25	365.43	365.9	397.26	334.2	351.35	353.39	348.02	337.07	320.52
663004	347.16	364.82	370.12	329.06	515.97	747.68	321.65	323.96	327.57	329.5	363.55	317.74	965.18	517.36	795.74	364.88	325.69	334.94	334.97	364.19	321.9	463.27	344.39	339.85	347.28	334.34	367.97	358.21	358.72	344.21	338.28	323.81	330.1	373.12	806.34	890.11	350.73	361.18	357.82	358.2	349.46	323.12
664004	347.54	402.74	536.03	341.75	926.61	802.05	328.46	332.41	337.27	344.17	580.69	319.66	1062.41	541.7	829.19	444.54	344.28	338.3	343.09	374.56	325.45	554.67	355.68	351.38	345.57	354.77	370.29	364.11	404.42	535.46	344.51	321.48	330.19	382.38	1077.71	887.12	350.65	364.26	364.48	377.9	353.31	322.9
665004	361.56	938.28	845.92	369.33	910.95	856.94	346.09	371.17	362.18	457.39	880.57	327.27	1020.46	550.84	941.34	1052.73	364.01	359.87	374.76	408.76	368.22	623.96	371.06	421.52	367.8	503.39	374.59	374.19	788.69	890.96	387.56	327.05	334.76	386.82	1000.4	857.75	358	373.22	469.07	712.38	363.04	327.61
666004	381.22	1110.4	859.35	456.95	894.15	882.86	434.51	771.13	490.3	806.44	951.81	368.66	1079.5	1008.39	980.71	1072.41	698.61	434.96	537.28	700.01	492.99	684.21	417.15	932	924.55	1109.95	403.19	396.51	910.97	967.7	1058.64	356.19	371.4	398.93	954.27	845.43	395.44	419.62	779.79	1038.12	397.92	336.95
667004	394.28	1170.93	865.34	1048.48	813.88	837.99	982.14	867.77	680.87	817.64	905.75	430.54	1010.82	997.38	948	966.05	1144.07	1097.32	947.01	962.54	1001.99	649.06	447.89	890.87	963.05	1048.23	424.63	396.74	858.21	902.42	1029.71	373.03	768.8	437.53	870.45	792.77	884.86	486.3	812.85	1004.47	423.02	340.05
668004	406.15	1113.37	819.62	997.17	764.22	789.13	954.27	888.22	928.16	846.62	884.01	838.94	947.67	935.18	940.37	879.92	1067.68	1103.2	906.43	874.05	928.06	655.91	516.71	862.83	900.65	969.13	518.88	409.07	831.66	838.73	971.55	406.19	855.32	1178.39	898.61	815.94	1035.57	667.84	833.68	922.94	476.6	346.54
669004	416.6	1082.51	774.79	909.95	741.06	777.35	887.25	844.27	901.31	861.17	860.25	975.79	936.66	857.53	928.22	811.42	994.23	1048.13	864.77	788.01	847.01	674.76	693.2	836.33	819.84	913.44	736.95	420.15	771.86	788.51	900.4	826.54	797.44	1137.06	854.25	799.69	966.32	728.08	846.44	861.18	537.02	350.6
670004	1003.9	992	760.64	830.03	743.67	757.07	827.75	789.64	856.74	876.46	826.92	910.82	921.01	780.7	910.63	750.8	882.76	966.41	841.92	709.44	766.04	689.47	839.45	807.67	727.3	840.19	823.52	436.15	732.66	740.33	815.6	977.39	752.48	1061.25	876.45	815.11	892.01	730.31	830.89	790.3	625.75	364.38
671004	925.48	899.78	747.87	745.12	749.9	733.43	747.48	732.04	773.15	832.48	770.27	806.26	916.93	706.61	865.23	678.96	773.88	855.8	816.1	631.03	679.56	669.47	847.18	750.22	647.11	754.25	759.26	428.32	669.01	683.6	727.3	889.04	669.94	918.6	911.32	834.02	789.33	718.95	794.56	710.19	641.23	360.94
[truncated: 279 more rows]

## Sheet: Experiment 3
Time (ms)	Cell #1	Cell #2	Cell #3	Cell #4	Cell #5	Cell #6	Cell #7	Cell #8	Cell #9	Cell #10	Cell #11	Cell #12	Cell #13	Cell #14	Cell #15	Cell #16	Cell #17	Cell #18	Cell #19	Cell #20	Cell #21	Cell #22	Cell #23	Cell #24	Cell #25	Cell #26	Cell #27	Cell #28	Cell #29
[truncated: 951 more rows]
