# Supplementary material for: Conformational motions and ligand-binding underlying gating and regulation in IP3R channel
Source: Nat Commun. 2022 Nov 14;13:6942. doi: 10.1038/s41467-022-34574-1 (PMC9663519; doi:10.1038/s41467-022-34574-1)
Supplement: Supplementary file 8 — Source Data [file 41467_2022_34574_MOESM8_ESM.zip › HEK-3KO - Figure 6c-e - Raw Imaging Data.xlsx]

## Sheet: Experiment 1
Time (ms)	Cell #1	Cell #2	Cell #3	Cell #4	Cell #5	Cell #6	Cell #7	Cell #8	Cell #9	Cell #10	Cell #11	Cell #12	Cell #13	Cell #14	Cell #15	Cell #16	Cell #17	Cell #18	Cell #19	Cell #20	Cell #21	Cell #22	Cell #23	Cell #24	Cell #25	Cell #26	Cell #27	Cell #28	Cell #29	Cell #30	Cell #31	Cell #32	Cell #33	Cell #34
4	314.23	301.06	333.99	342.53	327.05	331.33	345.16	331.05	331.78	318.96	334.02	322.36	331.22	318.31	328.48	336.55	334.19	322.31	340.67	329.29	302.63	300.85	314.61	317.08	337.95	324.29	332.45	321.3	323.63	359.97	346.77	349.16	347.01	359.8
1004	329.54	312.77	343.27	355.86	341.8	351.64	360.21	346.28	345.5	331.73	346.98	335.4	350.37	333.47	342.5	354.32	350.88	339.02	356.03	348.44	317.39	317.23	331.54	330.84	352.55	341.11	343.8	336.51	339.22	376.81	362.92	365.9	363.06	375.88
2004	337.74	320.86	355.33	363.04	347.44	358.95	363.87	352.8	351.9	343.43	357.58	344.29	354.85	339.04	354.13	362.06	355.77	344.67	363.59	355.82	325.82	327.32	337.79	342.8	368.89	345.34	354.52	344.02	346.93	386.47	370.6	373.57	374.17	381.43
3004	313.99	299.49	332.13	342.47	328.11	337.64	346.39	331.49	333.29	320.95	331.64	324.88	334.02	318.12	328.21	341.14	333.72	325.43	343.7	334.31	301.21	304.58	315.86	315.59	341.66	323.26	330.32	321.74	324.27	363.99	348.59	351.11	347.67	355.86
4004	304.65	292.62	322.66	335.05	322.34	330.43	340.56	324.85	327.26	311.39	327.33	318.22	328.04	322.66	320.36	333.85	328.9	318.7	335.61	328.26	297.17	298.14	305.47	310.67	330.51	317.55	323.46	312.85	318.06	355.18	342.73	343.46	345	349.22
5004	313.9	296.93	330.87	336.48	325.64	334.55	343.67	331.91	331.74	318.04	329.27	323.89	333.52	317.37	323.82	338.07	329.77	323.46	337.76	334.41	300.56	303.51	313.45	314.5	334.02	322.68	330.46	320.61	320.97	358.45	349.15	350.76	350.02	357.38
6004	314.69	305.06	334.63	348	329.53	338	349.18	338.84	336.94	324.03	337.17	328.76	339.85	327.1	332.34	345.92	343.99	328.35	345.98	339.69	306.47	309.16	320.69	321.57	338.97	330.01	334.27	328.48	330.65	369.18	355.84	356.85	357.34	363.8
7004	288.52	275.92	308.62	315.98	301.23	313.69	326.37	308.54	313.35	295.43	307.47	301.47	315.23	302.68	305.19	311.64	311.62	301.72	319.06	312.49	280.79	281.15	290.41	294.7	314.5	302.59	307.86	297.04	303.52	339.28	325.83	326.46	323.99	333.03
8004	323.28	310.65	341.96	349.94	339.91	343.23	355.77	344.87	344.34	332.59	345.48	337.67	344.19	328.79	340.14	352.39	347.66	337.06	355.46	348.26	316.77	318.76	328.41	330.18	353.29	336.66	340.4	333.5	338.28	376.13	361.69	363.67	367.24	372.33
9004	311.86	300.8	336.47	342.15	330.12	334.12	349.84	334.37	335.11	323.7	335.53	325.27	339.55	322.28	330.82	340.54	338.55	325.37	342.84	334.49	307.01	308.57	316.73	319.28	335.05	323.57	333.01	321.61	323.47	364.51	351.8	353.55	358.63	362.88
10004	314.62	309.44	338.16	344.07	334.1	341.32	354.16	339.95	340.26	329.74	341.41	328.99	342.18	330.27	338.87	345.59	342.6	333.77	348.6	341.85	312.91	310.38	322.66	320.5	336.44	330.81	340.1	327.21	331.59	369.14	357.19	358.19	362.66	363.54
11004	332.38	317.18	346.04	357.54	350.13	363.88	367.01	351.67	353.65	341.22	357.14	342.21	357.87	341.82	349.56	362.12	360.13	350.78	363.72	356.17	325.76	322.52	337.05	337.14	357.76	340.63	352.92	341.77	346.09	382.94	371.93	373.51	376.45	382.31
12004	296.75	282.06	317.17	321.74	311.84	320.22	334.04	317.26	321.31	303.83	319.51	310.67	320.37	308.03	315.51	325.07	321.31	314.6	324.8	318.18	291.54	292.83	300.78	304.36	318.26	312.65	314.21	305.3	308.07	346.37	336.77	336.01	335.5	340.24
13004	301.23	291.46	320.72	328.74	318	324.12	336.19	321.5	326.43	309.09	323.66	314.62	325.33	312.04	319.05	327.53	327.22	317.7	327.19	324.68	300.09	295.79	304.52	304.49	324.59	313.62	320.81	316.01	312.41	348.1	339.8	339.54	340.59	350.73
14004	314.81	302.81	335.1	344.36	332.9	344.74	348.32	336.94	339.02	325.1	339.06	326.89	339.19	325.36	336.94	343.37	339.81	333.65	344.24	337.91	309.25	308.41	316.26	320.53	331.2	327.6	335.13	323.73	325.06	362.85	359.15	357.58	357.1	364.36
15004	301.03	285.73	325.18	332.53	316.42	325.46	333.42	321.57	324.75	311.52	323.6	314.5	325.81	308.83	316.65	328.25	323.59	320.85	326.1	320.42	295.89	297.43	302.42	303.95	319.51	313.99	322.96	313.26	313.69	345.32	341.51	340.08	341.82	345.58
16004	324.09	311.36	347.17	353.62	342.92	355.01	355.08	346.56	346.27	338.03	350.22	337.29	351.43	336.31	347.21	352.24	348.33	340.76	355.72	347.35	321.01	320.18	328.19	331.6	349.72	337.29	346.04	333.66	335.15	369.94	365.71	366.82	374.88	380.1
17004	301.18	296.1	325.47	331.07	319.95	327.95	333.01	326.36	329.31	314.14	328.59	316.36	326.99	318.83	321.63	331.35	328.65	319.55	329.92	324.24	299.4	298.64	305.27	310.96	325.85	315.84	323.16	312.24	312.55	349.69	343.27	342.41	345.45	348.79
18004	309.31	297.86	331.72	336.44	325.24	338.09	341.39	329.65	332.06	318.28	334.31	320.65	333.38	322.36	327.44	334.8	330	324.97	335.24	331.12	300.61	304.59	311.33	316.36	330.29	320.95	329.53	317.95	318.66	353.6	348.55	348.99	352.67	356.53
19004	293.07	281.86	321.23	319.09	306.09	321.99	325.65	314.28	317.17	305.9	318.06	306.45	315.73	302.67	313.65	318.67	312.8	309.87	319.56	314.37	289.31	288.02	296.8	302.38	316.98	306.51	315.22	306.6	308.09	336.3	332.46	331.05	333.42	340.43
20004	324.3	310.86	346.85	351.08	337.91	348.38	353.65	341.34	344.69	333.01	352.15	336.94	349.88	333.03	343.43	351.24	346.45	340.89	351.94	343.22	319.22	319.11	330.11	331.38	344.79	335.27	341.84	333.12	334.12	366.09	365.24	363.84	368.56	373.05
21004	301.68	297.17	330.07	334.28	321.76	332.8	338.03	329.78	329.71	315.27	333.21	317.36	330.02	321.2	322.91	332.06	328.31	319.6	333.3	325.23	301.91	300.41	312.95	312.5	327.73	316.29	324.62	313.5	318.65	347.48	342.76	344.94	344.18	350.51
22004	309.04	297.23	329.52	340.78	327.81	338.94	342.8	337.33	334.75	320.86	338.22	322.65	334.11	323.45	329.76	338.13	334.68	329.25	339.23	332.71	306.71	304.38	316.23	314.83	336.83	320.49	329.61	324.82	322.46	354.86	352.25	352.39	353.62	355.09
23004	307.94	297.92	322.94	336.8	322.91	330.84	339.81	331.84	332.75	315.7	335.06	320.29	330.18	322.31	330.76	334.46	330	325.33	335.29	327.02	305.38	301.91	309.7	315.98	328.51	318.42	326.52	319.29	324.8	350.14	346.85	347.36	349.05	354.2
24004	318.2	303.36	332.97	343.06	328.87	335.75	344.07	331.85	337.51	321.39	337.76	324.61	333.13	322.25	333.25	341.96	334.72	327.67	338.32	334	314.43	308.18	318.19	316.67	334.13	323.74	331.59	324.47	327.61	354.23	353.71	353.67	356.9	356.45
25004	312.41	304.91	337.79	343.5	331.81	344.82	345.56	336.52	338.72	325.71	341.31	329.32	343.48	328.19	335.79	342.42	339.18	332.06	340.35	336.2	312.59	312.54	318.63	318.56	330.27	325.46	335.76	325.13	329.83	356.04	356.6	354.52	355.56	358.97
26004	301.89	290.99	324.81	333.34	319.31	326.03	334.56	324.96	329.11	309.11	327.6	316.81	322.71	317.77	325.08	327.18	326.13	317.77	328.47	321.48	298.05	299.72	305.69	305.88	327.53	311.27	322.23	316.32	317.67	344.27	343.64	343.48	341.08	349.74
27004	321.17	313.63	349.31	353.15	340.88	353.91	355.54	346.04	343.06	331.3	349.14	338.07	347.88	330.79	345.8	350.05	346.99	336.44	352.7	341.53	322.31	320.43	325.13	328.92	347.91	333.25	342.53	335.26	334.28	367.14	365.81	364.77	367.09	371.49
28004	316	309.06	339.46	348.92	334.27	347.21	350.26	339.01	342.36	328.8	343.58	329.15	341.99	323.48	340.06	343.93	344.8	334.61	346.14	338.47	316.56	310.25	321.71	323.31	340.64	327.12	342.19	333.9	334.83	362.66	359.73	357.41	362.58	369.24
29004	308.87	297.56	330.89	342.07	327.48	340.07	341.8	332.28	333.84	315.5	336.54	323.32	330.72	323.65	330.72	337.12	331.05	327.17	335.58	330.6	309.15	306.21	311.94	317.82	329.36	319.81	331.18	317.01	324.06	352.8	352.85	352.31	349.98	357.97
30004	306.64	298.72	319.68	333.13	322.51	335.2	338.77	326.66	330.19	313.64	329.34	319.45	325.17	316.73	322.29	331.19	327.85	318.51	328.9	325.07	302.41	301.67	310.91	312.59	323.07	314.55	324.85	318.16	319.13	347.28	348.56	343.8	348.52	349.38
31004	320.36	312.05	342.67	355.11	338.47	353.37	356.62	341.7	345.89	332.2	346.68	336.85	344.9	331.28	345.6	354.77	350.1	337.15	352.64	341.83	316.9	318.41	326.01	326.01	346.49	333.72	345.26	335.49	337.2	365.13	365.97	362.58	371.7	370.63
32004	304.24	291.34	320.28	329.17	318.53	330.13	336.24	323.78	326.52	307.16	324.09	316.04	326.67	317.82	319.56	330.42	324.21	313.65	325.47	321.1	302.37	295.61	303.27	302.99	318.34	312.61	321.33	315.9	318.81	344.75	345.23	343.48	340.95	347.96
33004	312.72	304.23	338.84	343.83	331.36	344.52	347.61	334.88	335.9	321.74	336.8	325.4	333.63	325.26	333.41	338.5	333.46	328.15	342.47	335.68	312.07	308.01	317.77	321.38	331.4	325.07	336.18	331.68	329.25	357.03	357.89	353.62	356.93	365.6
34004	312.05	303.24	331.45	344.73	330.75	341.34	349.48	340.1	339.49	324.93	340.48	327.38	339.18	328.45	340.43	343.16	339.5	328.73	341.97	334.62	315.13	308.61	318.98	320.12	331.87	324.89	338.11	331.42	333.3	358.72	357.05	356.62	359.23	363.26
35004	303.65	295.34	325.55	340.18	323.08	341.54	342.94	332.67	330.01	316.89	332.28	322.9	329.43	322.35	331.72	334.15	332.24	319.44	332.38	328.63	308.09	303.79	309.72	313.57	318.88	320.06	330.04	322.95	325.59	352.23	349.71	348.35	349.5	353.02
36004	308.8	305.1	335.51	345.87	330.33	347.69	348.44	335.98	337.71	324.63	341.16	327.5	335.86	327.89	336.78	338.78	340.12	327.84	342.72	335.04	310.9	308.56	316.71	319.87	331.91	326.87	335.75	328.74	331.55	356.46	358.98	356.21	356.11	362.13
37004	299.36	297.87	324.69	333.17	322.51	335.22	341.73	327.65	328.69	308.74	330.75	318.06	322.15	317.54	326.64	332.47	330.7	318.46	329.14	325.05	305.74	299.05	307.83	305.85	327.55	314.77	326.33	319.22	322.51	344.08	346.15	344.33	345.52	351.62
38004	311.73	301.9	337.53	346	333.61	341.98	355.18	339.65	340.1	324.72	340.59	328.87	343.79	330.92	339.97	345.45	345.13	330.03	345.57	335.83	314.57	311.14	320.85	322.56	334.4	324.75	340.52	329.27	333.22	356.18	360.33	354.92	358.77	358.69
39004	295.39	287.91	323.61	330.88	317.64	334.36	339.25	322.75	325.8	310.58	321.93	315.6	321.4	321.16	321.83	324.88	325.65	314.77	327.46	319.43	297.43	294.47	302.17	307.58	324.46	311.63	321.96	314.82	317.8	338.99	343.45	343.83	341.13	347.52
40004	307.72	299.05	332.14	341.2	328.58	339.51	348.61	330.86	330.89	321	332.9	324.68	334.3	325.34	333.47	336.89	337.53	322.04	336.63	329.08	308.05	304.95	314.71	316.85	330.98	319.88	330.48	328.3	328.59	352.45	353.38	350.4	351.61	359.14
41004	319.38	310.1	338.75	352.85	340.09	352.22	357.13	343.12	341.77	332.24	348.54	336.24	347.03	341.13	345.67	348.77	347.71	336.15	348.66	343.01	319.14	317.13	327.14	325.74	341.61	333.31	344.62	333.1	339.71	361.53	363.85	365.03	369.36	373.75
42004	322.89	311.58	343.14	357.79	346.76	353.6	359.34	351.07	345.24	333.25	353.79	338.45	344.47	338.96	349	353.55	352.06	338.28	354.6	345.94	324.57	320.46	328.81	330.92	351	337.8	346.58	338.35	342.06	366.64	367.09	368.51	371.97	377.71
43004	304.06	297.86	329.53	349.02	333.89	340.43	348.22	336.02	332.78	322.28	335.74	326.7	329.8	323.95	332.44	336.3	337.54	325.94	337.7	330.67	307.86	307.77	313.81	311.84	330.49	320.05	332.42	327.23	331.24	351.15	351.92	351.84	355.31	357.29
44004	302.5	294.52	325.36	344.59	327.7	336.17	343.03	324.72	327.52	312.42	334.81	323.19	328.55	330.6	328.68	331.5	332.78	323.11	333.49	327.16	306.31	304.14	309.15	313.69	325.58	320.11	329.67	324.1	317.92	348.87	347.68	346.24	347.18	355.37
45004	318.18	308.49	340.73	355.96	342.85	352.4	356.03	341.24	342.06	328.89	346.83	333.61	344.67	334.75	349.89	351.21	348.4	336.19	351.24	338.84	317.98	318.57	327.15	326.91	343.9	331.13	345.3	335.18	340.31	362.4	363.79	360.58	364.69	369.88
46004	304.29	292.87	320.29	337.89	326.57	332.65	341.11	327.47	327.98	311.28	331.26	320.58	321.75	327.48	329.12	330.66	328.41	320.43	332.7	325.92	302.44	298.73	308.82	305.62	322.27	318.09	327.94	318.56	321.23	346.73	348.05	344.36	347.34	348.05
47004	315.82	305.33	323.63	350.75	338.66	346.78	349.54	335.96	335.95	323.56	347.12	330.43	335.81	331.39	341.76	342.48	344.55	332.85	344.8	335.32	314.45	310.85	322.06	321.63	335.56	328.8	339.29	329.38	334.26	360.3	361.35	357.73	362.69	361.94
48004	316.71	304.44	331.04	349.66	336.98	341.41	348.93	332.59	334.33	323.6	343.63	331.21	335.19	331.39	339.36	339.86	344.28	331.3	344.68	333.74	310.21	313.19	321.39	318.43	333.11	324.7	341.95	327.11	331.41	356.4	358.66	354.31	358.49	360.74
49004	309.92	306.19	333.62	349.98	339.79	349.2	349.9	335.79	334.11	328.13	342.93	330.96	341.09	332.97	342.98	339.85	340.18	329.95	341.77	332.38	312.24	313.8	321.5	320.49	338.62	324.5	338.9	329.39	336.58	358.46	358.66	356.15	362.17	363.8
50004	308.92	300.53	329.74	343.97	330.51	341.27	345.43	332.33	331.54	316.81	337.99	326.73	329.23	327.49	334.9	338.14	330.97	327.13	340.13	330.66	304.49	307.99	317.35	318.19	331.22	322.34	336.65	321.43	330.26	355.67	353.87	353.9	355.82	356.09
51004	312	303.25	333.55	346.72	334.88	338.14	348.63	337.76	336.54	325.21	343.02	330.17	335.45	331.3	339.03	342.3	338.61	330.45	341.8	332.94	306.2	311.52	320.12	318.97	335.32	324.99	339.25	329.79	331.82	357.16	357.71	352.33	360.02	358.57
52004	300.27	292.48	319.56	337.38	323.53	331.5	337.8	326.99	324.81	312.45	334.45	319.82	325.9	318.02	323.41	330.85	326.89	319.9	332.6	322.27	296.71	302.7	309.29	307.05	319.06	314.53	327.38	315.81	318.51	347.76	347.47	341.44	349.57	352.84
53004	317.13	311.15	334.61	356.1	341.13	354.56	358.63	345.06	341.04	331.28	348.72	335.96	343.33	338.38	342.33	350.7	348.22	340.77	350.11	340.7	314.83	316.27	328.53	325.28	350.88	331.57	348.08	332.56	338.63	367.33	367.53	362.32	366.7	368.15
54004	300.58	296.93	321.63	342.19	327.24	333.45	337.34	326.68	327.35	316.94	333.93	321.12	324.5	323.97	329.03	332.26	331.97	326.22	330.77	324.9	298.99	304.94	309.45	308.43	328.22	319.08	332.32	317.45	324.68	351.08	350.72	346.05	350.83	348.76
55004	307.32	300.45	318.79	344.53	327.82	340.91	341.85	331.78	330.47	317.42	336.33	323.99	328.7	325.41	330.66	335.9	332.19	328.82	339.83	328.46	299.39	304.15	314.04	308.63	331.08	314.79	329.75	323.97	325.47	354.95	353.39	348.7	354.26	352.73
56004	306.75	302.73	326.87	344.86	335.27	343.9	342.73	330.22	331.4	324.41	338.26	325.49	329.85	331.54	335.83	339.33	336.06	333.67	340.84	331.95	307.03	306.79	318.2	311.72	338.93	322.27	336.35	326.24	326.44	358.55	355.69	349.87	350.36	354.24
57004	294.38	293.21	314	330.27	316.41	326.73	332.98	320.73	319.99	312.48	325.97	314.54	314.59	314.9	323.66	326.35	322.33	320.59	326.97	319.4	292.48	294.58	305.51	302.43	332.49	312.04	322.89	317.15	315.54	346.51	343	340.05	341.82	339.76
58004	308.38	305.21	332.04	349.86	335.2	348.12	344.09	334.66	334.64	326.36	340.65	329.36	341.15	333.35	338.56	341.23	340.07	339.73	341.98	335.71	307.53	311.55	319.55	320.21	341.94	324.39	338.7	331.92	335.17	361.51	360.09	355.67	357.23	359.88
59004	316.41	319.43	340.54	358.23	342.99	356.05	352.94	344.37	342.7	335.53	349.49	335.92	346.77	336.62	349.48	350.11	348.95	346.88	352.42	343.88	319.29	320	330.35	326.54	349.16	333.83	350.36	333.56	338.34	370.22	370.71	365.66	368.1	369.54
60004	311.63	311.45	326.47	349.9	332.97	342.06	343.67	334.27	333.97	324.46	343.06	328.12	336.8	331.08	339.79	342.9	339.72	337.17	344.46	335.39	311.7	315.17	322.78	314.61	333.94	323.32	340.86	326.49	330.96	363.86	357.34	354.43	354.53	358.48
61004	307.08	300.69	323.55	340.35	325.4	332.82	336.72	329.14	329.06	321.29	332.64	318.98	321.74	324.68	332.48	335.32	328.58	326.5	332.98	327.98	299.48	305.42	313.45	307.62	326.07	317.35	331.75	320.08	317.28	355.58	354.41	346.52	348.7	347.25
62004	302.43	300.44	315.2	340.2	324.49	334.2	338.72	331.89	329.21	314.27	331.43	316.65	326.42	324.76	327.33	334.04	326.45	326.55	335.26	328.2	299.73	301.17	309.88	308.37	325.05	312.35	328.12	316.85	325.05	355.53	353.99	346.14	351.33	349.26
63004	315.2	317.54	333.42	360.88	342.17	356.73	351.59	347.5	342.8	335.2	353.5	336.04	348.91	339.81	350.25	352.25	346.96	346.47	353.64	345.37	316.53	320.58	329	326.44	351.47	330.63	349.48	337.26	346.43	374.21	369.77	363.56	367.29	368.81
64004	318.51	317.67	343.81	361.08	345.45	355.61	352.19	348.86	346.31	337.79	355.54	337.68	343.15	339.31	355.29	356.46	349.35	347.24	352.69	347.81	319.24	322.37	330.98	327.92	346.13	329.98	351.55	338.11	342.32	374.14	371.82	364.39	369.71	374.14
65004	313.3	309.83	326.34	348.8	333.74	340.45	345.99	337.03	336.71	321.86	340.86	327.83	329.14	327.79	339.41	344.3	340.25	334.17	341.24	336.96	310.49	310.42	320.44	316.19	335.61	324.97	336.39	325.09	331.09	364.4	362.3	357.11	357.02	356.02
66004	313.05	309.23	330.29	352.05	333.17	337.43	343.38	334.94	333.33	320.9	339.41	326.68	335.11	327.28	335.66	344.08	344.18	336.02	339.26	337.02	306.51	311.91	316.39	316.58	337.3	326.61	335.96	325.51	328.94	363.74	363.98	357.03	355.68	356.52
67004	321.69	313.26	335.44	354.55	338.36	347.2	353.8	342.76	339.67	330.18	345.57	333.09	340.31	338.44	343.24	349.81	348.16	346.41	345.11	343.79	311.62	312.56	325.41	324.2	341.44	327.72	345.07	332.23	338.93	368.01	366.62	360.78	360.62	362.85
68004	310.7	304.87	323.37	349.88	335.25	336.54	349.88	336.41	333.18	320.61	341.89	325.44	332.41	325.36	338.4	344.34	334.51	335.31	340.14	335.39	306.64	311.91	319.27	315.79	335.16	323.29	338.49	321.06	330.5	361.82	360.45	354.52	354.71	356.28
69004	307.32	301.08	324.43	347.97	328.99	332.91	343.48	331.75	331.48	319.78	334.48	322.05	324.91	328.26	331.06	336.82	332.74	334.55	332.55	331.37	304.89	303.88	312.98	313.83	328.7	316.37	336.26	323.67	324.75	358.56	355.5	349.34	349.49	350.29
70004	314.69	311.65	335.15	361.06	339.96	342.54	354.6	340.84	342.94	329.84	347.09	333.74	339.82	338.14	345.04	349.78	347.86	342.4	348.98	341.52	313.11	315.83	323.55	324.16	344.58	331.49	348.04	333.12	338.21	371.25	366.6	359.66	361.23	365.06
71004	295.64	293.13	310.87	339.38	321.15	322.01	339.1	327.73	326.11	310.24	323.69	314.19	317.69	315.86	321.34	328.32	324.03	324.64	326.64	321.12	294.89	298.58	305.12	302.9	321.13	310.89	325.54	313.21	317.6	350.95	348.55	340.85	343.33	340.42
72004	304.51	303.44	323.63	349.25	331.43	340.47	349.3	335.43	335.1	323.31	335.17	324.39	332.26	324.11	333.4	339.73	339.38	332.21	341.57	330.11	301.41	304.38	313.99	309.22	335.55	318.26	337.97	325.04	320.79	359.37	358.05	351.66	352.49	352.55
73004	303.1	296.09	321.55	351.27	329.2	336.36	348.1	331.24	332.5	320.85	332.71	322.82	329.84	322.14	326.79	337.36	334.91	326.78	338.16	326.36	297.79	306.09	312.93	310.25	329.97	315.67	333.33	321.89	319.73	357.48	355.48	350.3	349.24	350.5
74004	323.57	320.67	343.99	368.81	349.86	351.64	369.42	346.53	349.65	341.04	358.09	341.71	348.44	336.96	356	358.88	355.65	347.98	357.3	350.34	317.7	324.9	335.78	330.16	353.85	337.27	352.94	344.48	347.74	376.71	375.65	373.02	371.71	376.3
75004	296.84	291.27	306.84	339.14	317.72	322.35	343.67	322.08	324.38	308.42	324.65	314.32	317.09	313.46	320.86	328.77	324.1	318.28	326.44	317.84	292.01	296.1	306.9	304.49	323.3	309.15	321.47	317.02	318.5	346.96	346.1	341.2	339.65	339.34
76004	309.26	301.63	325.38	353.08	330.5	341.67	354.68	331.01	333.96	321.68	336.21	324.74	328.14	328.36	333.25	337.45	345.6	334.51	337.91	328.2	304.83	308.89	319.7	313.97	331.88	321.17	332.27	323.48	324.31	356.44	358.1	352.96	352.31	354.58
77004	297.69	292.77	320.15	349.55	324.42	335.41	348.08	323.09	328.56	312.44	327.53	315.92	322.99	319.17	327.79	332.69	331.24	325.48	331.19	324.39	293.89	299.85	307.24	309.86	325.14	312.88	322.72	319.49	319.03	347.87	351.06	344.79	347.67	346.16
78004	292.74	286.13	305.65	335.92	316.61	317.34	338.33	316.47	317.05	306.52	319.07	307.37	315.3	310.66	311.91	321.9	318.34	315.63	319.75	311.56	284.24	287.13	298.02	299.85	316.24	304.77	315.29	310.26	307.47	340.47	341.14	333.95	332.59	336.42
79004	312.26	305.63	327.68	358.35	336.87	340.26	358.14	341.1	340.36	328.06	342.46	329.95	338.62	326.65	342.17	343.17	344.11	339.43	344.62	335	307.93	309.67	322.33	318.47	336.75	325.37	336.27	330.33	328.12	359.47	362.16	356.75	356.82	356.82
80004	313.05	314.14	337.49	360.93	342.13	346.22	361.69	345.23	343.53	333.42	346.88	334.64	342.3	332.83	344.59	349.82	349.66	341.9	351.3	338.15	316.24	319.79	326.08	322.61	345.72	330.94	342.89	334.08	333.82	362.95	369.25	362.56	360.6	363.13
81004	310.95	302.69	327.69	353.85	333.86	337.66	352.27	337.55	334.64	323.52	339.14	324.42	331.09	326.48	335.41	340.05	342.74	333.09	345.06	331.51	304.56	309.24	320.06	317.01	337.59	323.21	334.03	327.85	328.4	356.64	362.94	352.93	353.28	356.79
82004	308.27	304.66	324.71	354.58	336.55	336.82	352.89	337.23	334.2	325.13	337.85	324.88	334.79	326.98	340.37	338.86	342.97	335	343.99	331.63	308.07	309.17	319.67	315.48	336.44	318.95	337.03	326.34	330.58	354.09	365.24	350.52	349.74	353.09
83004	303.67	301.65	323.4	354.75	331.96	341.83	350.72	333.86	330.47	322.8	337.16	324.09	333.03	321.96	335.49	335.53	337.34	328.94	337.7	330.42	297.81	309.03	313.28	315.78	338.61	320.64	332.41	329.26	331.46	350.11	358.13	349.11	353.44	353.32
84004	288.73	285.91	300.23	333.73	316.24	318.93	337.38	320.92	316.52	306.94	321.33	308.77	315.22	307.8	318.79	319.26	322.24	310.11	320.42	311.77	287.25	293.8	298.18	298.65	314.51	301.36	317.14	309.7	307.3	336.66	341.85	331.07	334.53	333.76
85004	307.66	301.53	320.83	349.5	327.89	338.88	354.02	335.36	330.8	318.86	331.86	324.36	328.83	318.57	335.69	336.01	338.93	323.69	338.9	324.7	301.61	308.49	315.67	312.35	324.47	315.73	331.22	324.72	323.7	348.14	352.38	345.83	349.29	347.71
86004	309.71	306.15	322.28	353.44	331.17	340.09	355.78	334.78	335.05	322.51	340.76	325.56	332.35	328.92	340.44	343.86	346.24	330.98	340.41	331.71	302.78	307.72	318.23	318.47	340.27	320.36	338.45	331.68	326.06	354.83	356.89	353.57	351.82	354.87
87004	292.7	284.93	304.57	333.76	315.86	328.43	336.9	322.8	316.46	305.96	321.93	306.6	320.15	311.37	323.15	320.11	322.95	310.99	319.91	314.29	283.47	292.1	301.72	304.03	325.45	296.77	315.39	312.92	315.43	337.45	340.23	331.57	334.85	337.21
88004	309.13	308.66	330.19	354.94	337.65	344.21	361.33	342.15	335.22	327.29	338.98	326.92	338.89	326.1	342.98	342.02	342.94	333.17	340.6	335.96	305.38	309.72	320.51	317.65	337.95	322.42	342	331.34	333.04	355.78	360.49	353.96	355.92	356.98
89004	314.88	308.13	334.72	359.5	338.36	350.76	362.93	345.84	338.82	329.42	344.28	329.87	338.63	328.27	344.39	346.99	349.26	335.15	345.11	336.07	312.76	313.09	321.55	327.74	350.46	327.88	342.67	337.72	332.8	359.17	366.86	356.72	360.56	362.03
90004	305.64	302.57	323.45	348.49	330.24	337.74	353.79	337.62	330.62	317.89	336.56	322.15	330.32	324.78	341.23	335.59	336.9	327.83	337.46	325.83	299.95	303.73	314.08	312.27	334.84	318.69	336.69	327.74	323.92	347.49	353.44	346.06	352.24	352.15
91004	297.69	295.31	312.29	341	324.01	335.27	352.57	331.75	328.4	312.91	328.69	318.81	325.83	314.6	331.93	328.26	334.63	321.18	328.82	322.26	296.55	296.6	306.97	307.96	327.35	310.92	329.91	324.73	317.47	342.35	349.17	342.78	344.14	346.45
92004	308.93	309.09	321.81	357.34	334.94	344.22	363.7	341.36	337.96	323.6	342.07	325.93	332.28	325.65	343.18	341.3	342.4	329.58	344.52	332.81	307.04	310.69	318.09	322.5	338.85	320.59	340.54	332.62	329.85	354.45	356.04	351.96	353.11	356.2
93004	313.81	309.63	325.79	360.45	339.44	355.21	366.83	345.07	337.99	329.06	349.96	332.31	339.51	332.48	348.32	343.73	346.05	333.04	345.71	334.48	306.95	316.35	322.45	323.79	348.33	327.34	345.37	332.24	336.02	356.06	359.74	355.72	363.93	365.29
94004	311.84	309.08	325.7	355.74	336.78	343.91	363.08	341.79	337.85	322.02	341.07	327.22	332.79	325.02	337.65	339.17	345.09	329.28	341.41	331.71	303.8	310.44	319.37	320.47	334.62	322.7	338.54	330.28	329.48	355.12	356.8	352.89	356.84	353.5
95004	296.91	299.2	314.76	340.98	321.88	329.47	351.11	329.71	326.56	314.38	327.74	317.5	320.63	312.61	328.55	332.95	333.86	316.83	330.69	320.12	293.93	293.66	307.56	310.79	335.47	312.94	327.19	321.96	316.94	342.99	347.96	339.01	343.61	345.72
96004	305.79	304.62	318.89	352.8	335.6	344.71	362.73	335.38	333.67	320.42	337.33	326.56	330.59	326.03	339.58	338.99	336.56	328.8	337.71	329.04	300.86	306.07	316.21	316.87	335.86	316.45	341.23	332.41	327.99	351.88	352.64	347.74	353.81	357.24
97004	299.31	301.32	318.15	346.35	327.91	341.73	356.93	330.35	327.44	317.34	332.16	321.11	325.19	320.35	333.12	331.17	339.31	324.01	333.38	322.22	296.08	300.73	306.59	316.47	330.31	312.09	331.78	329.61	314.66	347.22	347.2	345.46	345.78	350.38
98004	303.9	302.02	321.91	348.49	330.28	336.44	355.46	335.98	329.5	315.43	336.37	322.51	324.65	319.41	338.04	339.31	337.45	324.09	331.83	325.87	301.92	305.42	311.34	314.35	331.09	319.3	339.28	327.61	317.79	350.25	350.4	345.17	356.97	354.18
99004	306.93	298.65	314.13	346.84	327.68	331.55	352.32	333.81	329.96	317.69	333.2	316.19	318.27	321.64	328.2	336.38	332	320.04	328.79	319.78	294.39	297.82	308.43	312.54	330.74	315.49	332.11	325.12	313.92	350.28	351.37	345.17	342.85	349.07
100004	311.82	311.81	329.48	362.69	340.51	343.57	359.93	344.71	338.72	327.07	345.88	330.27	333.86	332.47	343.52	346.3	344.69	336.93	338.59	335.27	308.72	316.51	323.05	324.96	337.31	324.59	346.57	334.69	325.78	360.95	359.21	358.85	361.32	369.79
101004	288.2	283.88	303.37	334.2	311.94	325.11	338.7	321.32	315.98	298.23	316.09	303.52	307.41	305.13	312.75	321.25	314.69	308.59	314.99	308.18	282.57	287.3	291.9	299.26	317.4	296.71	314.62	311.86	305.17	336.96	334.4	327.12	329.77	334.65
102004	308.86	304.55	328.3	358.74	337.43	338.21	358.57	339.1	337.41	324.37	339.92	326.46	335.29	324.14	338.15	343.47	337.98	331.62	340.95	330.87	304.41	308.39	318.61	321.87	338.3	320.73	341.77	336.9	324.55	359.06	358.29	352.6	357.12	364.25
103004	316.63	312.27	336.92	368.72	343.97	351.86	366.65	348.14	344.74	331.07	347.57	331.47	344.76	342.36	346.56	351.29	349.05	337.01	348.23	336.95	308.97	315.01	324.65	332.86	348.3	328.24	350.19	335.89	330.46	366.98	368.55	358.75	360.9	373.11
104004	296.54	293.43	316.74	347.74	330.47	332.98	350.74	331.49	328.23	313.59	331.23	316.64	323.51	321.24	328.74	334.75	337.03	322.96	323.86	322.67	297.72	299.16	311.14	313.79	329.68	313.07	330.47	320.71	320.92	349.1	348.33	343.6	341.88	351.82
105004	322.19	319.82	342.83	370.3	351.89	356.79	367.18	353.76	349.98	339.34	353.33	339.99	350.6	341.09	358.85	359.18	357.09	345.6	357.36	348.05	317.31	324.94	330.58	334.57	351.74	337.17	356.06	348.03	339.28	369.51	374.27	366.78	368.32	381.83
106004	335.38	332.15	351.25	379.98	362.35	364.11	376.14	360.38	356.61	345.27	364.21	347.92	357.94	345.95	364.02	369.36	372.03	356.32	361.22	355.38	324.26	332.96	338.45	347.14	357.73	345.06	366.96	351.89	346.89	377.73	382.53	376.38	382.53	390.99
107004	300.65	294.47	322.17	346.46	332.25	333.98	348.6	334.71	330.92	319.44	329.14	320.65	324.81	315.28	335.16	338.81	339.22	326.43	331.08	326.25	296.13	305.72	315.55	315.48	329.14	319.4	334.09	325.98	314.62	352.35	353.54	346.88	343.67	356.08
108004	318.99	320.89	341.11	368.61	345.58	355.56	367.74	352.11	350.21	337.6	353.32	336.82	349.78	336.5	351.4	357.54	354.82	344.18	350.51	343.44	315.03	320.38	328.46	329.37	348.06	335.65	356.77	341.1	341.9	365.58	371.01	366.14	367.59	376.04
109004	305.39	303.98	322.83	350.92	331.14	336.43	351.58	339.83	334.45	322.08	336.79	323.2	327.58	321.32	336.97	341.17	341.07	328.76	333.83	326.86	297.54	306.48	313.63	316.42	330.71	319.92	340.48	326.68	322.64	353.65	354.4	350.15	345.23	354.93
110004	315.87	313.4	330.99	363.69	345.09	352.24	360.61	350.22	345.81	328.84	349.46	332.5	341.32	335.06	347.53	349.83	352.9	340.8	346.48	341.42	311.69	316.41	324.14	333.12	346.36	331.09	355.48	343.49	336.94	364.4	366.85	361.74	363.03	370.62
111004	311.5	307.51	322.56	355.36	338.01	343.5	356.9	341.77	340.16	325	343.27	328.22	338.61	324.71	341.07	340.97	340.28	334.88	339.08	332.79	305.26	310.32	320.14	324.19	337.05	318.63	343.78	330.03	326.99	358.43	359.47	354.26	352.54	362.53
112004	319.85	321.25	337.04	369.01	352.08	354.08	368.61	353.21	351.21	336.26	352.17	337.17	348.13	339.32	351.68	357.4	363.91	347.03	351.43	345.39	315.36	322.63	331.46	333.22	353.95	332.75	357.29	343.21	343.38	370.54	370.58	366.06	369.6	375.82
113004	308.88	315.23	331.48	362.17	343.09	352.01	364.4	348.82	343.24	334.4	346.47	333.48	343.68	337.08	347.18	353.47	357.78	339.89	346.87	339.29	308.9	315.86	325.18	327.17	353.66	329.21	356.94	339.63	334.78	362.1	366.42	359.88	360.19	369.11
114004	319.77	316.09	334.32	363.12	341.5	350.04	363.54	347.45	346.31	329.18	349.95	337.44	337.11	336.55	346.47	349.45	349.88	340.74	346.89	340.71	312.34	321.03	327.24	327.73	341.7	330.44	354.72	332.25	331.17	365.41	367.91	362.23	360.92	374.38
115004	322.34	315.82	338.85	367.82	349	356.85	366.75	352.74	346.89	336.46	349.39	335.49	340.32	340.62	350.1	359.23	357.7	343.1	346.77	342.68	315.9	320.33	328.55	330.64	349.12	331.85	360.41	340.27	339.76	364.2	368.35	365.43	363.67	378.87
116004	297.43	290.53	303.9	338.81	320.75	327.31	340.71	324.74	324.09	310.21	326.87	314.25	317.01	321.48	320.36	328.58	326.96	320.15	321.2	319.45	289.85	294.59	306.9	308.9	323.11	309.56	330.95	316.1	312.32	338.53	342.88	336.65	335.19	342.56
117004	295.94	292.16	311.28	342.18	322.79	327.53	340.39	327.99	327.39	309.74	324.94	316.74	319.16	314.72	325.95	329.08	328.98	317.41	324.67	319.73	291.63	296.29	309.25	307.56	329.24	307.83	331.75	314.21	314.4	340.61	345.29	340.54	335.89	346.2
118004	318.06	315.29	332.11	367.6	350.51	352.15	363.09	349.34	347.27	341.08	352.17	339.07	342.58	337.53	348.43	355.93	357.45	343.07	350.63	345.27	313.35	319.67	332.76	328.8	347.16	331.53	356.51	336.76	337.84	363.26	374.49	366.08	363.81	370.77
119004	296.4	286.47	312.61	341.31	318.4	327.02	341.47	324.26	324.77	311.38	328.82	314.26	319.84	309.21	319.91	326.72	328.69	314.55	322.31	314.41	290.28	297.04	305.74	308.57	319.62	302.23	330.12	319.82	316.66	339.71	346.3	337.16	336.77	338.75
120004	306.26	309.36	327.54	356.61	338.86	344.06	354.96	334.89	339.64	330.8	338.67	328.92	337.7	329.33	336.38	343.96	349.32	334.61	336.95	335.52	307.57	307.78	319.61	322.68	338.67	322.23	350.55	333.5	330.41	352.52	359.68	354.3	353.21	352.51
121004	308.76	301.73	318.65	352.79	335.02	336.46	352.3	332.9	337.09	327.31	341.75	325.5	328.31	325.35	338.64	334.31	338.31	329.25	335.69	327.9	296.73	308.87	316.81	318.32	337.06	316.9	344.81	326.9	322.23	353.92	358.74	350.27	349	354.07
122004	302.11	291	312.63	344.27	326.76	328.44	346.28	328.03	329.33	320.56	329.43	320.23	320.3	322.72	328.12	332.83	333.23	320.15	325.91	322.49	296.2	301.89	310.62	313.86	326.8	314.82	338.19	324.51	319.44	344.98	352.14	347.86	339.7	345.68
123004	313.95	314.12	329.66	366.01	344.21	346.21	364.32	342.13	344.73	329.4	349.23	337.29	344.04	332.15	341.72	348.86	348.85	339.49	343.86	337.87	307.53	314.91	325.02	325.15	344.41	328.39	351.3	330.91	335.72	359.58	366.61	358.57	356.87	366.1
124004	316.3	306.14	329.92	356.72	337.35	347.73	360.5	340.35	341.94	328.55	345.47	333.19	336.18	332.27	335.9	345.98	347.48	332.45	340.58	333.03	306.61	309.41	321.43	322.11	337.11	326.74	346.06	331.57	327.52	356.46	363.34	354.1	350.27	361.1
125004	312.26	305.43	323.92	360.92	336.37	338.89	357.83	338.87	337.1	326.63	339.45	330.52	336.33	328.2	340.5	342.81	345.89	330.59	338.4	331.65	304.42	310.57	319.78	321.94	336.37	320.3	348.09	327.69	325.43	354.97	360.15	353.95	354.15	357.05
126004	298.68	294.02	307.38	343.52	328.67	334.54	349.57	324.63	329.85	312.77	325.95	317.68	317.54	316.11	320.7	331.54	331.24	318.97	325.08	321.89	294.67	300.37	310.49	307.44	326.37	311.22	336.79	320.03	316.72	343.03	350.79	342.88	335.04	346.74
127004	306.45	304.73	323.15	357.68	335.18	344.73	362.05	337.21	338.71	328.93	342.77	329.89	338.66	328.94	335.96	344.21	347.32	332.44	338.53	331.82	304.53	313.3	321.41	324.29	342.39	319.15	345.37	331.7	330.19	352.88	359.85	351.24	353.54	361.74
128004	332.29	330.9	348.57	383.3	360.63	367.67	382.11	359.06	361.44	350.14	364.49	353.97	355.55	344.87	360.33	364.58	371.09	352.27	363.99	358.55	329.91	338.73	343.65	342.69	360.98	347.53	371.7	354.02	351.4	375.32	385.87	380.22	379.76	391.16
129004	301.35	301.48	320.18	353.39	335.96	335	359.52	334.52	334.41	320.52	337.55	326.3	330.52	326.62	332.53	341.45	338.37	328.2	334.86	331.27	302.23	308.18	318.3	316.5	329.89	317.82	341.28	331.06	325.96	345.95	356.98	349.47	345.31	355.23
130004	308	306.71	329.05	360.52	335.88	343.04	366.05	339.17	338.91	325.42	338.64	329.58	337.67	329.99	341.63	341.67	350.69	334.09	341.35	333.29	306.26	310.37	319.93	322.19	343.99	321.81	343.34	336.39	330.56	348.03	359.93	355.42	356.07	361.29
131004	300.99	293.12	316.03	342.94	323.58	328.73	351.02	329.14	327.77	309.35	324.14	318.19	319.98	316.43	318.97	328.92	331.56	318.8	324.56	320.7	295.57	298.6	309.22	312.24	326.6	309.9	324.94	321.97	315.29	336.84	345.45	340.39	339.68	347.5
132004	300.42	293.68	311.33	342.82	328.11	330.26	354.26	330.47	328.91	310.54	323.64	320.41	328.31	318.31	325.49	329.87	331.36	323.92	327.7	325.08	294.87	303.13	308.36	315.4	332.26	311.78	332.63	324.19	314.97	337.39	348.49	341.04	340.79	349.39
133004	313.43	308.02	324.63	365.12	340.8	344.69	367.65	345.91	347.99	326.96	346.54	332.73	337.21	330.23	336.14	346.51	348	333.35	346.66	335.92	312.68	314.25	324.1	325.11	345.2	324.84	346.27	336.17	329.25	353.22	364.33	357.11	357.34	368.81
134004	287.75	284.25	312.57	333.5	315.22	325.2	343.56	320.58	322.56	305.97	319.56	308.75	316.93	306.06	314.13	318.68	322.76	308.39	314.59	312.69	286.56	293.04	298.86	303.07	321.5	301.87	322.64	313.28	312.33	328.85	339.66	333.76	329.06	335.53
135004	308.88	300.99	320.11	356.4	337.57	346.35	361.94	334.31	338.88	323.88	339.33	329.89	333.65	324.52	342.46	339.43	344.77	328.33	336.34	331.92	305.1	310.03	318.03	323.51	340.54	321.03	344.87	334.56	329.24	344.05	360.44	354.19	355.18	360.45
136004	301.68	292.7	316.92	348.19	325.76	328.53	348.94	329.54	329.04	314.38	328.75	317.36	324.68	321.98	325.46	328.37	337.79	319.81	324.02	322.85	292.56	299.68	309.14	310.25	326.21	312.71	325.73	324.06	314.71	336.35	346.38	343.67	342.65	346.57
137004	329.25	332.74	345.76	380.23	360.75	365.78	383.89	358.05	363.06	351.21	366.52	352.84	359.31	346.93	361.61	367.37	373.31	351.47	366.55	360.12	330.55	335.77	344.16	349.14	368.54	349.36	369.77	359.81	348.5	365.09	382.94	378.35	382.23	385.68
138004	310.41	306.14	326.35	358.44	333.82	339.18	360.25	337.6	337	327.57	338.32	328.58	334.14	325.2	332.83	340.65	344.46	331.37	340.19	333.14	305.64	313.3	320.03	325.1	336.91	321.48	346.51	327.32	328.29	348.63	358.55	354.03	354.06	359.64
139004	290.83	287.95	307.79	336.91	320.73	322.34	346.83	320.86	323.77	308.28	322.13	313.28	317.85	309.59	318.57	322.54	332.79	310.55	317.6	317.17	286.71	296.29	302.32	308.9	326.51	304.31	326.41	314.34	309.97	330.9	341.84	332.85	335.38	340.09
140004	311.45	312.72	327.24	363.45	340.21	344.13	363.66	342.79	340.72	334.76	344.82	334.75	339.84	330.92	340.08	344.83	358.3	339.9	341.12	340.95	310.9	314.14	326.75	332.12	341.9	328.37	346.95	339.96	337.79	349.65	364.15	358.76	354.63	363.7
141004	304.49	300.74	320.32	347.94	330.04	332.03	354.49	332.07	333.72	317.54	334.99	323.2	328.9	321.47	329.17	336.13	340.68	322.38	331.84	326.59	298.28	303.04	310.67	321.22	326.76	312.67	335.92	330.64	318.56	340.09	353.43	344.85	345.23	353.32
142004	298.52	297.31	320.45	352.41	329.51	332.14	354.7	333.64	332.52	319.38	332.86	320.39	324.45	320.98	328.59	337.44	337.52	322.47	334.81	329	298	305.74	313.12	321.89	336.11	312.76	336.82	326.82	322.16	339.73	349.73	343.14	344.98	355.86
143004	325.67	327.34	338.78	376.5	359.92	357.61	377.37	358.34	355.02	339.13	360.93	345.01	351.19	341.31	359.5	360.05	364.32	346.8	357.9	353.19	320.51	323.11	335.86	342.84	359.43	337.53	362.46	347.5	348.26	360.7	380.09	373.33	375.75	376.2
144004	289.43	283.51	306.74	336.32	314.17	316.18	342.9	318.65	317.44	306.92	320.19	305.92	305.57	307.59	315.56	318.43	326.13	307.61	316.56	313.13	281.98	288.69	298.13	308.71	321.25	297.93	322.94	312.98	311.85	325.26	336.55	333.28	328.32	336.05
145004	302.44	303.29	318.4	353.41	331.6	337.55	356.1	338.37	334.68	323.19	337.67	324.37	328.75	326.92	335.1	339.72	344.4	326.52	335.66	332.22	302.68	307.82	316.41	320.74	332.58	319.92	337.48	325.74	323.64	337.27	357.26	353.97	353.14	349.67
146004	306.08	299.3	321.3	353.44	337.44	334.17	357.33	337.15	334.47	321.27	343.22	327.86	330.91	325.07	335.9	336.74	340.57	328.88	332.46	335.92	303.36	309.99	320.43	323.85	334.45	318.57	345.02	333.13	324.4	341.27	357.9	349.6	350.44	356.31
147004	303.47	303.75	319.82	358.33	336.3	339.9	356.6	337.56	337.34	327.61	338.59	328.74	333.66	323.82	334.31	338.22	349.38	331.69	335.66	336.89	308.59	316.44	321	325.55	334.48	324.2	343.51	329.77	328.79	340.37	359.3	349.98	356.4	353.98
148004	300.55	296.97	312.23	344.11	324.3	331.81	346.72	329.01	330.61	317.02	329.13	320.67	319.96	308.5	325.48	330.51	334.52	317.49	326.09	321.22	294.6	302.24	310.51	316.93	325.49	312.47	331.52	321.89	318.7	331.86	349.83	344.41	343.98	337.56
149004	317.73	311.61	333.05	362.89	344.39	344.01	360.95	345.91	344.75	332.38	352.2	339.09	339.8	336.9	345.2	350.37	352.86	336.92	348.17	345.23	312.15	323.78	329.69	330.41	343.77	334.93	357.34	338.15	334.99	348.68	368.43	362.18	366.87	364.71
150004	294.78	287.63	306.83	336.09	315.07	317.92	337.85	321.89	322.85	307.45	323.61	313.26	315.26	313.23	314.11	321.26	325.18	311.66	321.47	321.79	285.25	297.73	303.33	304.68	318.79	305.17	325.94	316.02	305.9	324.15	341.34	332.11	337.51	331.07
151004	295.83	290.63	313.36	337.86	319.13	322.14	337.43	325.05	323.95	307.82	325.76	316.36	314.89	317.77	323.47	325.37	323.92	312.69	318.65	319.2	291.36	300.13	304.96	308.68	324.36	312.06	330.04	314.06	311.93	329.58	344.51	337.6	333.66	333.38
152004	309.62	298.3	322.7	348.96	335.19	343.46	351.18	331.05	333.16	322.58	338.98	322.57	330.45	325.53	336.17	336.93	344.45	328.32	334.58	332.61	300.18	312.14	317.52	321.02	333.19	321.27	343.13	330.87	326.99	339.61	355.54	348.96	347.31	348.05
153004	295.84	290.99	319.48	338.02	322.41	326.6	340.28	324.59	326.35	311.68	329.57	317.82	319.55	316.32	322.31	325.81	327.95	312.16	323.06	324.32	289.01	299.13	305.58	313.15	320.53	306.58	330.77	321.58	308.85	330.06	345.77	337.05	336.38	334.18
154004	318.73	323.49	334.42	368.83	346.17	358.45	360.4	348.77	349.66	336.41	359.03	342.09	344.32	340.96	347.82	353.45	360.53	340.83	351.43	348.79	317.04	331.09	332.01	338.16	347.49	335.83	361.63	342.89	335.95	353.31	373.12	367.98	369.51	366.77
155004	318.54	311.38	334.61	359.81	344.4	353.55	356.73	341.38	341.18	334.61	346.56	336.3	341.46	335.81	345.63	346.02	352.16	339.44	343.62	344.45	308.78	323.57	329.49	336.5	341.67	326.88	354.9	341.22	331.89	346.52	367.9	359.58	362.84	360.23
156004	306.2	301.47	316.09	345.06	326.77	329.36	339.55	329.21	330.72	316	330.89	321	316.71	313.87	323.55	331.46	337.6	322.59	329.24	326.86	296.01	304.96	314	316.22	326.22	312.86	337.99	322.33	318.46	333.26	351.59	344.98	342.68	341.23
157004	319.35	318.39	341.7	364.64	350.71	349.82	359.74	348.63	345.38	338.34	352.21	340.71	340.02	342.44	348.49	351.98	360.46	342.16	350.72	349.05	312.84	324.83	332.88	328.91	346.34	331.59	361.29	338.14	335.55	351.06	371.75	361.17	369.32	364.15
158004	309.01	307.97	329.73	353.41	337.17	340.42	347.72	336.6	336.11	327.41	342.95	330.66	329.53	330.3	336.8	342.91	351.71	331.73	337.37	336.39	308.38	318.27	320.22	326.1	338.01	321.92	350.79	331.71	323.21	342.08	359.85	353.66	356.29	356.47
159004	314.6	321.39	338.71	368.31	347.14	352.91	355.5	343.41	343.41	336.59	354.47	338.49	341.06	336.65	344.41	350.32	358.33	341.77	347.94	348.94	312.67	323.51	331.71	339.08	342.68	330.31	356.68	335.6	333.39	350.28	374.12	360.93	363.79	365.29
160004	311.63	315.83	332.39	361.67	347.14	357.28	355.29	341.05	340.23	340.85	351.14	338.21	341.05	334.42	347.12	346.17	358.2	340.72	346.09	345.72	310.13	319.96	327.04	333.79	351.98	328.75	357.95	344.46	335.32	347.74	365.34	359.48	361.01	364.45
161004	311.37	318.39	329	364.62	343.53	354.42	350.57	341.15	342.59	334.35	348.36	337.84	339	336.38	345.5	346.9	359.57	339.09	345.65	346.45	314.05	323.5	328.29	332.36	346.12	329.08	355.51	340.64	331.36	347.16	366.13	359.64	357.08	357.72
162004	307.19	304.53	320.18	358.22	336.83	343.55	344.6	332.13	335.71	325.55	340.65	328.39	332.96	326.54	341.07	336.91	345.62	330.2	337.21	338.07	301.74	314.59	321.64	328.25	336.97	316.04	345.94	340.21	325.65	341.85	356.95	347.89	350.57	354.87
163004	296.95	303.54	321.81	343.6	323.45	334.77	335.64	325.23	326.2	319.92	330.66	321.42	321.18	323.36	328.68	330.17	336.39	321.24	329.3	323.07	296.37	306.99	311.29	317.21	327.4	311.97	336.28	323.2	313.04	334.02	349.79	341.94	339.08	339.48
164004	316.57	319.66	338.62	363.5	351.11	354.16	355.67	339.68	344.87	334.68	350.51	338.24	346.03	337.25	348.82	348.17	361.93	341.61	351.99	345.8	318.44	326.05	332.13	336.54	350.67	330.25	353	344.84	337.28	347.98	371.25	362.43	359.25	359.12
165004	318	325.35	339.7	365.03	348.16	350.89	355.19	341.01	346.54	334.98	355.09	340.31	340.21	341.33	350.9	347.98	360.83	340.05	350.56	349.51	316.19	326.53	332.47	335.76	350.12	330.01	358.28	342.06	329.71	349.71	373.14	364.11	358.69	364.39
166004	305.85	306.13	326.75	352.29	335.78	350.19	344.22	331.88	334.63	326.33	343.18	327.79	336.03	337.81	332.7	337.84	348.85	329.64	339.79	335.35	305.58	315.74	319.71	327.12	343.03	319.74	343.78	330.81	323.16	340.84	359.34	351.4	347.46	350.07
167004	323.64	322.3	335.85	362.93	349.67	359.43	355.48	347.47	350.11	338.7	354.91	342.08	345.46	347.3	355.32	351.06	365.38	342.01	351.34	351.45	315	327.13	333.18	336.08	353.7	330.46	361.69	349.41	337.52	350.03	373.21	365	359.36	363.86
168004	308.23	309.03	323.55	351.03	331.1	341.16	339.27	331.18	336.05	321.91	338.16	324.24	325.79	323.22	337.46	336.07	342.65	327.95	337.66	334.58	301.81	314.39	318.82	323.41	338.43	317.27	342.68	332.59	318.22	338.58	359.85	347.94	345.78	351.47
169004	323.2	329.41	340.11	370.37	356.74	363.02	360.46	351.78	357.96	342.85	360.33	345.05	348.4	341.01	357.57	357.47	366.73	343.57	361.51	353.4	319.94	330.83	334.83	340.33	356.9	340.54	364.53	353.79	340.17	356.59	377.96	364.42	368.92	368.92
170004	305.27	306.49	321.61	350.62	332.12	341.66	342.56	331.91	335.37	327.63	341.89	326.26	328.77	323.44	338.29	334.58	345.9	326.05	336.52	332.9	302.69	310.77	318.21	331.21	334.28	321.19	343.09	338.13	325.08	340.12	357.56	347.69	345.28	349.12
171004	311.98	317	335.36	363.84	345.03	354.97	354.14	339.75	347.16	338.68	352.56	338.41	336.78	331.32	347.5	347.11	362.31	337.6	350.04	347.36	314.03	324.27	331.97	338.44	346.39	335.17	354.72	344.43	332.74	348.12	370.78	361.59	362.42	362.46
172004	312.56	309.13	327.08	358.89	339.8	349.41	348.52	339.95	341.2	332.96	347.06	334.99	331.46	329.24	343.71	341.54	348.89	332.94	345.08	339.6	308.16	319.03	325.31	330.72	342.84	330.33	347.72	335.23	322.94	348.21	363.52	354.9	348.94	354.69
173004	307.63	310.78	329.33	353.28	335.99	352.46	348.33	334.93	339.38	334.78	348.31	331.64	333.84	334.82	340.82	337.48	351.22	331.5	341.28	339.86	307.2	320.99	325.1	331.84	347.75	328.86	347.68	336.06	327.22	341.17	361.36	350.55	352.23	353.99
174004	313.44	314.76	334.47	356.38	341.08	342.68	346.62	336.66	342.6	335.49	348.32	333.18	336.02	331.59	340.64	344.02	349.14	335.92	347.93	343.04	309.53	321.65	325.06	331.6	338.68	337.4	348.91	336.73	329.28	344.03	365.09	356.11	351.31	355.72
175004	297.56	296.33	308.9	342.87	325.72	329.69	334.13	323.72	328.54	323.84	334.41	318.54	315.45	321.25	327.12	325.39	332.91	315.39	328.09	323.91	297.23	303.05	308.6	314.62	323.65	320.26	335.17	327.02	313.55	332.05	346.19	338.17	334	337.05
176004	310.67	312.86	325.37	359.28	343.76	353.18	349.66	340.2	345.06	340.52	350.54	333.05	336.6	336.74	346.45	342.21	357.57	332.64	346.21	343.07	309.59	321.32	323.03	334.39	342.6	334.64	348.93	340.87	333.86	347.39	369.59	357.71	355.58	355.76
177004	305.74	310.91	326.16	356.5	337.01	341.1	346.03	335.97	342.37	336.15	344.05	330.03	331.22	327.18	341.29	337.55	352.82	330.47	340.89	341.01	306.73	320.05	326.42	329.52	338.78	332.42	347.01	336.09	323.57	342.5	360.61	351.99	347.3	350.27
178004	309.67	307.04	322.69	355.93	335.86	343.17	343.22	334.96	337.61	331.85	343.63	327.76	330.17	328.94	337.07	337.54	351.74	325.18	341.15	335.74	308.59	316.75	316.82	327.49	336.69	333.51	339.12	333.64	324.72	344.43	358	350.64	345.5	353.61
179004	304.36	306.91	322.71	349.58	334.78	338.11	339.23	330.01	334.29	327.61	337.39	323.6	330.81	324.5	333.72	333.45	348.68	323.29	335.33	331.6	301.5	311.4	312.43	323.48	336.66	327.25	339.09	331.83	317.58	336.33	356.09	347.01	344.45	344.73
180004	300.63	306.22	325.7	348.36	329.02	333.46	341.33	333.16	333.47	334.2	333.73	322.94	325.11	324.87	330.13	332.29	343.85	323.88	335.14	333.34	303.36	313.52	316.04	322.75	335.11	327.15	339.42	329.72	318.78	337.47	354.19	344.88	343.62	340.98
181004	306.35	308.4	326.59	353.32	337.56	343.38	340.51	331.27	336.79	331.26	341.17	325.9	327.84	327.72	341.13	337.13	352.62	328.86	338.27	337.22	302.59	316.49	314.66	327.78	340.42	330.28	341.33	334.04	329.37	340.59	359.53	345.69	349.6	348.85
182004	305.03	299.93	319.03	346.23	325.58	332.67	333.26	327.87	328.59	326.91	334.1	321.53	325.98	321.55	330.9	325.9	338.49	319.81	332.32	329.46	297.53	304.95	310	322.04	328.84	323.16	336.49	326.43	313.97	334.08	350.04	339.36	339.16	341.13
183004	313.03	318.49	336.59	361.74	348.88	348.18	348.21	337.62	344.28	338.88	350.07	336.5	335.77	333.99	349.16	343.56	361.05	333.03	346.7	349.73	309.57	321.98	329.1	332.61	344.85	338.09	348.6	342.15	332.95	350.2	367.61	358.88	352.61	354.99
184004	310.4	312.44	323.69	353.41	336.06	339.54	339.45	337.47	338.8	331.92	340.74	331.27	325.44	324.93	337.71	338.34	351.63	328.25	341.46	340.45	303.67	316.9	321.58	320.35	339.37	332.89	343.37	334.45	326.18	345.55	360.79	350.22	346.68	350.67
185004	310.4	311.69	323.89	361.7	340.8	341.99	340.3	337.36	339.73	328.24	344.12	330.03	330.67	326.34	342.81	337.49	354.34	335.22	343.51	344.15	307.94	319.11	322.58	332.08	340.33	334.67	345.28	338.7	327.09	347.54	366.01	350.28	349.36	354.27
186004	290.16	283.17	309.26	332.49	308.23	315.55	320.56	316.58	313.81	305.76	316.32	306.8	302.88	307.31	314.25	310.61	330.15	306.7	313.2	316.48	284.46	295.9	296.02	307.39	319.53	310.64	312.74	319.66	311	324.59	336.38	325.21	324.7	323.95
187004	300.88	299.76	318.27	348.23	332.34	330.3	335.58	328.83	331.75	325.53	335.55	322.07	318.34	318.9	330.19	329.96	340.59	319.43	331.99	334.41	296.48	304.65	315.99	321.56	333.25	324.97	331.89	329.98	320.46	339.78	349.73	341.21	340.35	342.78
188004	319	321.3	338.85	370.59	351.25	356.65	355.78	344.42	348.81	341.69	355.7	339.43	347.33	340.6	355.2	347.87	363.53	341.1	353.09	354.61	311.12	328.58	335.57	340.82	351.86	344.49	357.75	349.61	335.15	353.68	371.83	361.32	361.1	361.35
189004	315.01	317.19	333.26	364.63	347.08	342.44	348.94	337.88	341.6	337.93	350.64	338.25	340.72	336.37	351.62	341.01	353.37	336.4	347.63	348.44	307.06	325.6	328.74	332.8	345.75	342.9	351.37	344.45	331.26	350.96	369.34	355.1	363.12	356.97
190004	321.7	326.34	339.64	372.6	354.79	350.03	356.36	349.78	348.37	343.84	356.22	344.54	344.94	345.73	353.5	349.58	363.21	344.97	353.72	352.72	316.98	330.55	334.87	342.53	349.12	350.04	359.29	348.53	342.77	356.65	379.43	365.53	369.64	362
191004	308.98	313.59	322.58	361.36	335.84	341.45	344.36	334	334.87	330.32	340.97	328.37	335.02	327.2	338.42	334.64	351.76	327.91	338.1	342.34	298.82	308.69	321.85	335.24	340.75	330.58	340.54	344.61	335.41	345.26	361.89	348.5	348.92	350.28
192004	305.2	309.68	325.41	351.16	334.04	333.91	338.39	333.72	329.79	329.63	337.34	326.8	325.84	322.72	334.19	331.44	346.05	326.64	336.86	337.06	302.05	303.88	315.29	320.63	330.03	330.57	340.56	330.4	319.99	341.05	358.33	340.94	346.07	344.03
193004	297.4	294.41	308.62	344.2	324.17	322.18	329.93	323.35	320.6	317.06	324.24	319.14	317.69	313.99	323.94	319.75	337.53	314.67	326.56	326.79	289.95	302.07	307.24	316.92	332.44	316.28	328.27	323.62	318.26	336.4	347.93	334.33	334.89	335.31
194004	303.99	302.61	318.53	350.78	332.85	331.93	337.83	330.48	325.78	320.25	333.21	322.86	319.35	315.52	332.66	325.18	341.29	321.15	328.01	333.33	295.02	306.76	314.87	323.06	330.28	325.05	335.31	330.61	315.6	341.58	353	340.51	343.63	341.31
195004	320.57	329.91	339.85	379.47	355.84	357.35	356.42	354.04	349.35	346.98	357.14	346.57	347.58	337.52	359.39	352.86	371.64	346.98	358.69	358.38	317.1	331.91	338.91	350.97	352.2	348.66	363.03	358.82	343.47	367.03	379.68	365.13	371.74	371.86
196004	315.8	311.36	328.75	362.96	345.43	340.51	345.83	340.64	337.21	333.25	341.21	330.43	336.47	332.2	340.34	337.62	354.09	335.21	339.89	345.38	307.26	316.77	327.82	335.62	343.97	332.06	346.82	344.62	328.99	355.63	364.46	351.24	357.62	353.1
197004	296.48	297.57	309.46	344.28	326.01	320.72	329.59	326.5	322.69	314.26	325.84	317.07	316.62	316.43	323.63	319.93	332.35	316.02	321.33	328.14	290.18	300.48	309.16	318.83	321.12	316.4	324.64	326.34	314.77	340.03	348.49	335.15	337.37	337.89
198004	303.6	303.44	313.83	357.71	331.53	334.05	337.51	330.78	330.71	325.33	331.89	321.77	332.66	324.81	332.32	332.24	343.88	324.25	332.78	333.23	293.54	305.66	313.37	328.07	335.95	323.99	337.49	334.61	323.8	345.63	353.19	341	344.83	341.98
199004	314.16	312.4	335.15	365.1	345.65	340.92	347.44	342.83	340.69	333.17	348.05	333.49	340.58	329.91	344.89	343.47	353.56	338.24	341.35	345.28	307.65	319.71	322.99	339.09	341.63	335.19	350.78	342.41	330.82	354.8	363.45	352.39	355.19	358.82
200004	317.71	320.64	337.55	372.32	352.48	346.37	350.48	345.23	344.31	336.18	347.59	337.28	340.6	337.29	345.04	350.85	358.01	338.79	349.51	350.72	310.97	326.14	332.37	334.48	341.94	344.74	352.67	350.94	340.84	358.63	372.79	357.94	367.86	363.7
201004	316.78	313.42	331.56	366.71	342.17	340.87	345.73	339.15	340.88	331.82	343.27	333.01	335.01	332.22	342.24	344.46	348.56	335.01	344.13	345.24	308.12	322.33	328.48	339.71	336.75	337.8	349.61	340.72	325.43	354.03	371.35	353.21	360.16	358.62
202004	297.2	291.12	312.22	348.52	319.45	317.38	328.94	322.04	321.88	308.99	326.74	314.46	317.23	308.94	323.42	324.34	337.37	314.44	321.33	322.97	291.63	294.73	306.32	318.6	317.98	319.97	324.35	321.02	312.01	338.19	347.18	331.1	337.3	337.53
203004	316.85	314.88	327.78	368.53	341.35	339.38	347.7	343.96	341.51	329.96	343.44	334.66	338.34	332.33	341.7	342.81	351.51	336.95	347.12	345.83	306.41	320.67	323.61	334.58	339.03	340.6	349.79	342.1	331.85	352.34	375.48	351.34	362.01	358.31
204004	314.26	305.66	329.71	359.04	339.2	333.1	341.47	335.93	334.19	322.67	335.24	329.9	327.98	324.29	336.63	336.24	346.63	328.77	334.77	337.42	302.36	317.41	317.22	329.73	333.69	333.17	340.18	332.85	328.01	347.17	360.78	344.69	354.45	353.16
205004	317.69	322.74	332.9	373.63	352.38	343.77	352.93	346.12	345.37	336.28	349.59	338.6	341.38	329.47	349.55	350.41	360.68	342.61	351.1	349.86	315.41	325.44	334.51	341.04	341.63	344.77	358.92	345.91	337.83	357.24	372.9	361.99	362.22	361.62
206004	307.86	306.35	324.84	361.76	336.14	334.15	344.01	338.56	336.3	323.85	336.88	326.9	330.24	326.57	334.44	337.04	345.47	327.47	337.26	336.28	302.69	309.42	317.59	334.57	332.91	331.41	341.3	336.22	324.73	345.07	361.44	345	356.93	348.74
207004	308.05	301.91	321.54	358.6	335.85	324.84	343.24	337.23	334.34	323.86	332.67	326.44	329.76	319.25	328.39	334.54	342.21	333.25	336.34	335.18	300.43	311.24	319.45	329.46	335.32	328.43	338.91	329.06	318.33	339.87	358.03	346.2	355.39	343.66
208004	321.55	321.58	342.48	373.31	353.95	343.84	356.78	347.37	346.88	341.44	352.21	342.41	347.71	334.97	348.35	348.52	358.94	347.94	347.24	350.04	314.5	326.42	333.14	348.34	343.34	342.68	357.04	341.46	332.64	353.93	371.15	356.82	370.08	366.29
209004	317.31	320.92	335.24	370.81	347.24	339.11	356.7	348.35	346.85	336.36	349.57	341.61	342.32	334.98	346.85	347.73	356.51	342.67	348.62	348.19	310.49	326.09	331.23	345.12	350.24	343.73	354.22	342.22	337.19	353.69	371.64	354.32	369.47	360.83
210004	314.67	311.68	337.85	362.06	338.67	338.57	352.76	340.72	341.45	329.43	339.46	331.19	330.9	331.27	343.13	341.47	352.82	336.04	344.09	338.59	307.47	317.84	324.73	338.32	349.47	330.54	348.03	337.97	326.68	347.25	364.92	351.83	359.16	350.31
211004	317.76	315.74	329.38	364.53	344.41	347.82	354.85	344.23	342.42	336.81	346.38	336.36	342.49	331.09	341.93	342.12	356.47	335.35	342.77	345.32	309.28	318.73	328.17	342.08	344.13	338.25	350.35	343.66	334.56	351.21	366.6	354	361.86	356.83
212004	305.4	306.44	321.95	349.25	328.39	321.07	344.91	334.44	329.9	315.53	331.38	323.37	323.27	318.4	328.22	328.95	338.04	324.45	332.83	332.12	295.28	310.15	311.4	330.59	329.48	323.32	334.97	323.76	320.09	339.6	354.49	341.05	346.7	343.25
213004	303.62	298.83	317.62	342.16	322.64	325.7	336.44	326.22	324.67	310.77	325.68	314.99	318.56	324.33	321.96	322.45	330.93	317.37	321.53	325	289.39	302.65	306.19	321.13	328.55	314.44	328.05	321.68	313.25	333.79	344.04	334.42	343.37	335.82
214004	310.06	304.41	330.46	353.09	333.7	333.34	347.69	337.24	336.01	322.15	335.89	326.95	330.04	326.48	333.51	331.17	336.66	322.57	333.13	335	301.16	313.2	318.56	328.53	330.04	325.95	337.48	327.28	318.59	343.52	355.63	341.44	347.97	342.23
215004	307.65	303.53	323.9	354.56	333.25	334.01	348.28	339.64	337.08	322.98	333.7	325.84	325.79	324.78	335.09	333.24	340.47	326.99	333.61	332.08	297.18	311.5	322.29	332.33	334.74	329.46	340.7	327	326.34	344.52	358.83	342.43	348	349.05
216004	323.5	320	339.03	366.01	351.62	346.72	357.53	348.8	344.12	335.72	351.09	339.41	347.82	334.66	348.75	344.68	358.72	336.33	349.95	347.86	311.09	327.69	332.22	346.01	348.23	340.26	348.83	345.39	336.78	352.2	371.15	356.64	372.56	355.89
217004	288.85	287.52	308.32	331.74	311.56	319.4	331.42	317.64	318.61	306.38	318.87	310.04	312.07	309.9	319.75	315.82	327.05	307.13	319.41	312.9	283.87	293.32	298.42	316.88	325.97	311.57	319.96	326.79	308.93	327.99	336.19	325.69	330.68	322.41
218004	313.9	313.81	327.25	356.47	336.52	334.75	350.81	337.38	335.63	327.07	338.12	326.33	330.07	321.72	327.4	334.92	341.76	324.08	337.22	339.93	300.25	315.49	319.83	335.37	339.79	326.05	340.81	334.11	328.77	347.11	362.81	345.19	354.6	346.42
219004	290.53	290.7	304.57	336.71	315.28	314.61	328.48	319.94	316.21	305.13	313.88	305.47	307.31	309.97	320.3	313.04	324.18	305.89	314.15	316.03	283.45	291.86	301.45	314.91	321.42	306.97	324.1	317.9	308.81	328.69	335.43	326.9	328.62	328.33
220004	310.87	305.5	333.03	361.1	337.61	334.2	348.72	338.03	338.2	325.18	341.95	330.93	332.19	330.55	338.8	334.52	348.09	330.16	339.38	337.03	302.76	316.23	321.03	336.42	340.78	325.1	345.18	339.81	330.97	350.25	362.3	348.56	355.1	355.02
221004	301.19	301.91	321.67	352.07	329.05	330.4	343.86	332.19	331.2	321.05	334.12	323.29	329.08	329.91	333.55	329.75	339.28	319.51	332.04	328.71	293.77	306.86	312.91	332.28	332.83	322.19	340.19	328.74	320.73	342.9	355.43	341.02	348.06	345.08
222004	313.39	303.68	325.93	356.75	335.5	326.66	346.48	337.11	336.63	326.21	339.7	325.97	323.82	325.49	333.93	334.02	341.11	326.75	338.81	336.89	301.34	313.24	321.04	335.37	340.28	330.08	345.79	338.93	326.82	350.06	357.71	347.38	353.24	352.51
223004	323.8	319.03	334.95	368.89	353.58	339.89	354.81	344.99	347.57	337.94	356.98	340.67	341.09	337.88	349.61	346.37	357.93	338.04	348.53	345.13	313.78	329.06	331.27	342.44	356.48	337.91	359.64	346.61	340.88	359.84	373.12	357.64	371.03	363.53
224004	308.62	305.77	325.2	359.58	337.09	326.65	347.51	336.53	342.88	320.41	338.79	326.18	331.6	330.7	334.18	332.72	338.98	325.45	336.22	334.47	302.98	308.8	321.61	334.91	342.6	324.94	339.77	332.94	327.67	351.42	358.75	346.76	352.98	354.71
225004	320.7	320.96	340.06	372.28	351.37	340.84	358.72	346.4	352.74	335.52	349.69	337.69	343.51	341.76	347.75	345.06	349.51	334.73	350.06	345.76	314.7	324.9	330.47	340.82	355.14	338.48	354.46	346.19	336	362.06	374.01	362.2	366.13	365.73
226004	321.02	315.77	334.76	367.66	346.27	344.29	358.4	343.24	348.66	333.54	347.68	336.37	341.77	336.66	347.66	344.97	349.11	335.72	345.54	340.96	310.08	321.77	327.85	338.13	357.36	334.72	350.86	340.76	340.53	356.19	370.85	357.06	358.21	359.48
227004	313.74	312.44	333.28	364.42	349.86	338.63	353.84	345.71	345.63	333.52	343.86	332.53	340.83	335.23	343.06	342.33	351.76	332.9	342.78	343.87	307.91	316.4	327.79	338.66	353.98	330.85	352.87	342.18	331.48	355.53	367.7	356.5	358.89	361.82
228004	317.5	317.8	337.32	373.34	355.29	348.04	357.19	347.99	347.73	337.76	353.36	340.24	345.32	340.18	353.53	346.8	355.97	339.45	350.12	348.29	314.48	326.28	333.05	340.74	363.59	338.81	355.2	351.02	334.8	355.55	374.93	365.94	369.78	363.65
229004	306.01	296.44	317.27	355.2	337.56	328.15	340.66	333.75	333.41	320.04	332.5	321.23	327.89	323.8	331.59	327.79	339.31	322.91	334.12	330.38	293.12	304.86	315.7	321.65	340.3	319.5	341.64	327.79	322.79	344.88	355.73	346.32	348.46	348.66
230004	309.15	305.92	325.13	359.04	340.04	334.49	344.07	336.9	337.22	323.63	335.91	329.45	325.63	331.82	334.36	332.72	341.79	328.27	336.56	335.99	300.7	313.89	321.15	325.21	344.27	325.66	345.34	332.14	330.4	346.62	363.64	352.44	356.42	351.25
231004	311.74	314.41	323.98	367.88	344.71	341.96	346.23	338.09	341.82	327.74	342.91	332.51	334.21	329.87	339.57	336.48	343.31	335.63	344.35	341.44	304.87	317.05	323.77	340.88	350.14	330.55	350.76	337.06	332.46	351.75	364.41	358.32	358.17	359.24
232004	306.9	312.35	328.98	368.74	348.19	340.95	347.55	343.17	339.92	332.77	345.55	331.42	335.6	332.6	344.07	338.91	343.81	334.22	343.17	340.52	309.33	314.49	324.74	336.17	348.59	329.32	348.23	337.84	336.52	350.82	364.25	359.45	363.26	358.12
233004	303.72	303.14	332.34	363.73	337.38	333.81	340.28	330.02	333.36	329.26	335.34	324.56	327.94	329.32	337.55	329.67	341.98	325.81	334.63	333.91	298.11	307.99	317.03	330.43	339.02	323.52	338.7	336.87	327.36	344.28	355.63	352.06	351.59	345.18
234004	312.57	309.64	331.23	369.77	341.01	342.66	347.11	338.44	336.74	330.84	336.8	331.18	339.03	325.93	343.52	337.36	345	332.51	338.09	339.52	305.49	315.6	322.87	331.4	349.75	327.66	348.58	333.84	332.21	351.95	367.41	357.86	366.32	352.64
235004	292.8	295.23	303.94	345.41	323.98	319.25	329.67	323.77	320.8	310.26	322.96	313.63	316.39	311.16	322.47	314.87	329.68	309.98	319.29	317.16	284.5	294.29	307.09	317.7	336.32	311.31	323.88	320.72	317.17	331.77	340.83	340.36	339.58	335.54
236004	309.83	309.69	331.19	370.66	344.15	339.65	347.59	340.4	337.36	335.2	341.35	331.3	333.91	328.98	339.69	337.69	342.63	331.65	342.24	339.66	306.42	316.01	326.77	336.44	358.41	331.4	349.42	348.7	337.98	351.03	367.53	364.29	360.3	353.26
237004	327.02	328.46	345.71	385.39	365.19	352.37	362.53	355.3	354.62	344.61	359.55	348.41	352.05	347.12	359.43	357.97	363.61	350.72	357.31	360.91	320.59	330.24	341.76	348.34	373.94	353.01	366.49	350.64	342.04	366.86	385.04	378.53	383.67	370.97
238004	300.24	303.4	321.78	360.39	340.99	326.53	342.04	336.83	337.47	321.07	336.96	326.85	321.86	326.01	334.42	333.99	334.87	329.17	334.51	336.38	304.19	310.27	319.11	326.47	347.94	324.87	339.43	329.5	328.42	344.62	355.31	355.97	355.34	347.57
239004	298.73	298.09	314.37	347.35	325.42	322.96	332.24	327.29	325.79	314.29	328.2	317.49	319.88	319.77	326.94	320.18	329.23	317.71	321.39	323.86	293.19	303.44	308.74	327.93	337.01	311.37	332.24	328.74	321.53	337.19	349.14	344.69	347.41	340.34
240004	302.86	305.89	323.26	353.88	336.3	330.62	338.79	331.74	330.36	323.66	334.97	324.16	327.07	323.48	336.41	329.22	343.63	326.69	334.19	335.15	296.49	309.44	318.79	329.55	349.15	323.24	338.99	334.66	320.5	342.2	355.1	352.67	352.53	350.84
241004	296.18	292.42	317.28	339.55	328.42	321.37	330.16	324.02	323.08	314.7	319.56	313.42	319.56	316.85	323.56	320.46	326.04	314.56	322.31	324.92	290.18	293.48	307.18	320.35	332.81	309.08	326.47	321.92	313.03	334.88	342.74	340.09	335.28	336.27
242004	305.7	306.3	320.52	350.3	334.43	332.08	337.36	332.44	327.55	322.57	333.13	325.95	330.31	328.39	332.4	332.37	338.01	326.88	327.35	333.52	297.9	310.72	314.82	324.35	345.17	321.66	335.3	328.71	321.31	346.07	357.58	353.4	358.26	346.01
243004	302.47	305.83	317.69	348.96	330.66	322.65	334.72	329.7	327.09	318.17	326.74	323.56	325.67	321.94	328.56	326.42	335.61	317.12	327.06	327.31	293.63	305.67	311.81	323.72	337.37	318.08	329.88	325.78	318.57	340.83	349.96	348.39	350.24	341.44
244004	309.75	312.61	327.2	354.29	338.24	332.41	339.41	336.64	334.08	326.42	338.07	328.18	334.61	330.83	336.82	330.6	337.34	328.88	335.01	340.14	308.06	314.7	322.46	333.99	351.65	323.89	343.33	338.04	329.02	352.74	360.62	360.1	355.29	353.45
245004	313.53	320.86	334.88	360.81	345.58	340.72	349.98	343.38	343.73	336.35	344.31	335.97	339.69	337.55	351.08	344	346.72	332.03	348.09	345.59	309.81	320.6	327.08	345.2	362.67	334.62	348.77	346.05	332.67	357.13	369.6	362.79	367.93	358.92
246004	298.79	310.51	320.53	342.09	331.5	326.49	336.27	329.7	329.55	319.74	327.7	322.02	325.79	324.12	333.56	331.7	335.71	320.75	331.6	332.46	294.92	307.92	315.15	330.62	340.48	315.7	334.6	329.07	321.15	345.16	353.24	349.86	349.51	337.3
247004	294.84	294.69	312.84	334.47	319.43	321.76	328.22	318.7	315.41	314.06	323.54	310.57	314.09	312.31	324.77	317.05	329.47	309.1	318.6	317.33	286.21	295.04	302.36	324.48	331.49	305.95	324.42	329.97	323.19	338.04	339.05	338.23	336.96	333.07
248004	309.22	308	321.22	347.43	336.28	333.37	341.79	334.5	332.26	326.62	335.09	326.77	325.99	322.03	336.25	334.71	342.46	324.7	339.68	334.33	302.74	312.86	317.82	332.78	342.58	323.88	338.28	330.98	325.11	351.89	354.91	354.97	351.5	345.76
249004	306.38	314.7	330.46	354.23	338.62	336.24	346.84	337.06	338.27	334.48	343.9	333.58	334.61	334.61	340.05	340.42	340.53	330.36	338.5	342.04	306.55	321.68	323.93	336.58	346.2	326.51	345.71	343.7	334.8	358.8	362.12	357.08	357.43	352.4
250004	297.02	301.71	307.99	335.01	318.01	327.62	334.31	320.81	323.86	317.09	325.4	314.21	321.01	321.54	327.89	318.16	333.76	314.04	321.6	319.09	290.24	298.75	304.71	319.89	329.28	310.78	326.94	331.4	318.55	343.92	345.95	339.58	341.37	336.87
251004	312.45	315.24	333.06	352.41	342.5	334.55	352.34	338.47	338.98	333.97	344.91	332.49	335.91	332.22	344.59	340.31	344.82	333.69	340.67	344.25	306.62	317.37	325.22	343.92	353.59	329.14	343.68	342.16	339.49	361.94	367.25	358.04	354.23	358.9
252004	302.43	300.42	323.14	339.15	328.03	321.52	333.5	326.01	322.9	322.4	332.66	319.33	325.02	316.49	328.32	324.44	331.17	320.18	325.28	328.35	294.81	305.9	312.39	324.59	333.44	316.21	328.73	331.99	323.44	352.04	347.72	344.4	349.35	334.37
253004	310.99	311.65	327.44	345.91	339.88	333.12	343.99	334.95	335.27	327.79	339	331.38	331.35	330.33	339.65	333.72	345.03	324.6	333.87	333.98	298.19	313.62	319.75	332.55	342.93	322.28	340.73	342.4	330.66	355.04	360.26	350.86	357.49	349.48
254004	313.67	318.62	331.19	355.09	346.15	338.26	348.72	339.36	342.52	329.72	343.18	333.8	335.11	328.07	346.1	341.64	346.28	330.54	346.62	342.46	304.03	318.61	324.98	337.95	345.61	334.51	344.12	340.51	333.62	361.86	362.17	360.96	358.48	359.56
255004	304.01	308.6	326.66	340.72	330	334.13	339.49	329.67	325.6	325.34	332.5	324.18	321.27	323.79	331.32	328.93	335.29	324.26	331.24	333.05	294.27	306.38	316.3	329.99	337.68	316.69	333.1	335.17	324.77	353.31	354.8	347.27	347.71	345.91
256004	311.12	319.08	332.23	351.69	346.3	342.59	351.03	335.06	337.99	333.96	344.81	332.97	339.01	337.22	345.41	340.81	354.38	337.37	342.3	345.97	302.55	312.41	332.72	337.8	349.22	330.28	345.35	341.83	334.01	358.73	365.29	354.59	359.36	358.6
257004	293.98	300.87	319.57	338.56	330.78	324.53	336.34	323.67	322.92	322.18	327.04	318.51	316.53	323.66	330.62	326.15	338.31	319.04	325.17	327.99	290.01	302.77	313.52	328.4	343.97	316.88	327.72	328.91	320.68	343.91	343.73	340.15	346.22	340.09
258004	310.81	321.05	331.05	350.23	345.84	341.66	345.65	336.96	336.31	332.85	341.95	331.72	331.47	332.97	343.18	338.95	342.09	330.07	338.84	340.86	307.11	315.92	327.91	338.09	340.34	324.55	342.51	338.44	335.33	353.68	365.14	353.68	354.5	351.54
259004	327	326.6	341.22	356.05	347.41	347.8	353.08	343.85	340.45	338.96	348.09	336.12	343.86	344.3	352.82	346.77	351.91	337.75	347.26	345.01	307.2	324.25	330.08	342.95	349.44	331.75	350.85	340.66	340.24	359.76	373.57	356.83	366.38	361.47
260004	313.69	322.62	332.68	350.13	339.93	333.35	342.42	337.83	336.17	336.05	342.82	332.39	329.58	328.71	343.46	343.39	344.96	333.96	341.05	342.45	307.31	314.14	328.32	343.62	345.82	326.98	345.18	341.21	339.52	353.99	364.91	352.61	360.59	355.08
261004	294.47	299.63	314.42	329.88	321.59	319.88	329.55	316.34	313.4	312.21	316.2	314.37	316.42	313.28	325.97	319.1	329.23	309.28	319.26	321.13	287.85	297.53	305.93	319.45	326.98	308.2	321.26	324.01	318.36	338.68	339.15	332.29	338.29	331.84
262004	333.92	348.34	363.37	375.56	365.85	369.74	368.26	359.94	364.49	357.55	369.34	354.09	361.3	352.78	374.72	370.12	380.77	361.73	373.25	366.77	330.13	339.47	352.12	367.02	372.58	351.41	372.84	363.51	358.2	377.07	392.18	379.4	391.67	379.01
263004	317.67	315.71	336.25	357.59	349.2	343.19	353.96	342.65	341.1	336.03	345.89	336.47	340.2	339.07	349.68	347.93	350.78	340.46	348.96	347.71	309.2	322.18	330.77	343.37	350.26	334.7	351.2	344.96	337.95	361.85	370.13	355.09	370.58	357.19
264004	307.57	311.56	329.36	348.92	335.94	334.82	346.28	336.99	330.51	328.24	337.99	326.69	331.05	328.28	339.33	338.76	343.02	330.66	336.65	336.13	301.05	312.96	320.59	339.84	341.97	323.98	339.03	335.93	333.12	354.24	359.16	347.26	351.79	346.34
265004	307.01	310.77	330.17	345.42	337.75	333.58	346.9	331.33	332.07	331.18	339.77	325.57	332.88	324.23	341.36	337.06	348.77	329.39	337.33	334.84	300.64	314.16	319.33	337.53	343.1	321.08	336.89	340.28	336.04	350.82	357.84	345.32	355.8	343.33
266004	336.89	338.75	347.51	373.7	361.92	356.98	368.16	354.49	357.08	351.75	361.82	349.14	350.49	347.57	362.72	361.36	361.24	352.42	363.3	361.09	320.81	331.92	343.82	364.38	367.68	345.8	368.19	352.59	352.91	372.83	382.71	368.07	376.77	368.93
267004	314.77	320.39	336.21	356.71	349.21	343.12	354.01	340.84	342.42	337.28	348.36	336.99	338.79	333.01	352.18	346.33	354.53	335.48	347.1	346.02	308.01	320.02	332	343.54	354.72	336.51	350.44	344.61	342.12	364.18	368.07	354.18	364.65	353.32
268004	302.86	303.91	325.03	343.17	334.2	336.12	343.97	332.23	329.27	325.9	335.97	322.7	325.45	328.27	338.26	333.92	337.49	327.91	333.23	331.02	295.21	312.81	317.9	336.66	334.73	317.49	336.89	332.65	331.32	349.24	356.84	339.16	346.2	341.44
269004	296.97	295.31	322.34	335.33	319.57	320.94	329.98	317.53	318.22	309.21	322.29	312.95	309.34	309.76	321.9	319.94	330.66	310.61	320.24	320.16	287.18	297.83	306.81	328.83	332.05	300.57	322.27	320.47	320.3	340.12	344.52	326.99	336.45	327.03
270004	309.75	314.02	329.44	348.46	333.53	338.71	344.01	333.66	330.28	328.97	340.93	328.26	329.41	333.84	335.75	333.88	333.24	330.17	334.22	335.07	300.64	317.02	319.44	344.51	343.95	320.17	342.35	339.26	332.3	351.35	362.67	344.21	358.17	350.01
271004	305.69	299.97	320.68	341.15	330.71	331.09	336.89	330.85	327.38	319.82	333.35	322.38	321.72	331.58	330.67	327.68	333.67	326.43	328.86	329.15	296.38	306.71	314.19	333.44	339.18	314.41	332.15	328.78	330.46	347.07	353.79	334.04	349.75	340.69
272004	302.38	307.92	322.81	347.35	335.88	331.51	339.99	330.36	331.78	319.95	342.74	328.73	328.93	326.18	336.78	332.85	339.07	327.42	334.67	332.28	302.07	316.15	316.16	339.26	346.27	326.66	336.88	341.38	328.13	351.36	358.44	341.67	354.74	348.4
273004	314.66	312.55	327.02	355.98	345.24	336.94	346.35	337.83	335.87	328.32	347.7	332.42	332.85	329.87	346.95	343.29	345.72	338.5	341.57	343.15	305.7	318.89	327.35	341.2	347.15	327.12	344.51	339.18	339.26	360.05	366.9	349.69	361.61	355.77
274004	292.49	293.98	321.19	337.03	328.82	326.74	331.65	321.05	320.35	315.57	325.5	319.37	318.82	315.82	327.41	324.54	331.29	318.42	324.62	327.04	291.6	308.93	310.4	332.37	328.31	313.32	328.62	325.06	328.28	342.47	349.59	332.65	344.79	334.84
275004	307.69	314.13	318.87	353.66	340.23	334.51	343.18	334.6	333.18	326.82	337.92	329.65	333.6	330.28	342.41	339.65	341.57	333.85	339.26	333.94	303.79	317.9	322.25	337.35	341.99	324.2	344.65	336.29	340.71	352.95	364.51	343.09	360.52	348.51
276004	328.24	338.17	350.79	380.43	369.16	360.5	361.48	351.43	351.38	352.55	363.86	352.02	362.16	344.72	364.36	359.55	363.04	353.38	357.15	363.62	329.21	341.47	347.1	365.23	366.2	346.64	373.07	359.58	358.65	374.44	392.36	368.63	384.54	376.08
277004	298.37	300.52	312	335.37	320.87	318.46	326.85	318.95	318.63	314.99	323.71	315.67	320.72	318.85	325.49	320.94	325.37	315.87	321.29	321.94	287.12	298.54	309.91	326.38	329.64	307.6	327.76	326.78	325.94	338.81	347.45	325.54	343.27	332.83
278004	289.37	294.45	307.13	326.56	313.69	313.31	323.99	312.08	312.34	304.85	314.18	309.29	313.26	315.93	321.54	315.83	323.76	311.09	313.4	317.5	284.68	298.74	302.63	318.24	325.36	302.7	317.82	318.18	313.5	332.43	342.08	322.64	335.25	321.53
279004	309.43	310.16	331.97	353.3	342.92	340.96	340.31	332.54	336.33	327.52	340.84	332.49	336.87	338.52	345.64	341.65	342.65	333.67	340.81	340.83	308.83	319.37	327.15	345.84	349.63	326.64	344.92	337.18	343.91	354.14	368.4	346.88	362.37	351.53
280004	303.48	312.1	330.68	350.15	337.89	335.47	335.61	328.98	329.96	325.41	343.33	329.3	334.62	330.58	343.28	333.55	346.24	334.79	335.58	334.64	301.85	317.17	320.61	342.93	344.2	319.96	338.69	346.78	336.86	351.99	363.23	343.49	356.32	346.43
281004	289.07	289.86	307.09	332.66	317.8	314.83	323.41	311.17	316.03	311.44	323.3	313.5	315.36	314.9	321.65	319.01	322.45	307.95	316.64	318.67	286.71	297.49	305.89	330.48	322.06	304.05	323.29	324.89	322.61	337.14	346.2	327.55	333.48	331.19
282004	318.22	325.22	336.17	363.31	351.75	343.15	346.26	342.28	343.22	334.42	350.72	338.73	341.71	340.63	349.38	344.87	354.88	340.82	347.66	347.89	314.39	328.1	332.33	345.4	361.85	334.42	353.11	345.76	345.47	359.95	379.01	352.6	362.72	358.02
283004	305.43	312.48	323.2	347.48	336.84	328.44	337.79	327.49	327.74	326.6	342.18	327.64	322.41	324.68	338.25	332.59	335.5	329.11	331.9	333.65	303.42	312.93	319.21	339.03	344.38	322.3	339.72	330.29	335.4	352.26	365.38	340.79	355.52	345.73
284004	309.49	310.94	330.79	351.6	341.05	332.66	336.75	330.56	331.38	330.76	345.68	330.74	334.33	324.91	338.24	335.31	341.61	329.16	336.46	336.04	302.7	316.64	322.99	346.7	344.63	322.73	338.57	341.25	338.08	354.19	371.53	342.6	355.95	343.82
285004	308.03	311.08	328.12	346.49	333.95	333.76	337.04	330.04	329.3	325.37	343.17	328.06	334.45	327.79	338.55	334.88	339.5	327.07	335.46	333.93	303.71	310.09	319.69	342.41	348.8	315.46	337.98	337.2	334.58	351.93	368.19	336.03	350.29	347.92
286004	309.46	315.79	336.96	353.73	343.56	342.1	347.2	339.14	338.08	332.69	341.31	337.46	338.24	336.49	347.28	343.83	344.94	335.49	342.79	339.48	309.42	322.86	331.96	344.04	347.34	327.11	347.8	340.52	340.65	355.54	375.62	346.8	362.98	349
287004	303.68	298.05	321.8	336.64	324.99	326	331.03	323.93	320.84	319.59	330.2	322.48	326.2	326.22	334.28	327.68	332.89	320.21	325.85	324.87	295.81	304.68	314.89	332.42	339.18	314.12	333.61	334.14	315.95	347	360.38	333.68	352.46	336.6
288004	299.49	305.67	320.47	340.67	335.23	330.1	334.23	328.96	325.81	320.08	334.42	323.44	327.43	329.64	333.33	331.7	337.52	325.86	331.52	327.6	299	308.96	318.51	337.48	340.27	313.29	330.28	330.16	325.96	345.75	358.83	337.97	348.05	337.32
289004	325.75	336.21	350.31	371.3	361.72	357.11	359	352.27	350.98	345.82	365.14	352.46	356.03	350.8	368.03	361.33	361.11	351.14	361.24	355.24	325.48	337.95	344.45	362.26	369.39	345.68	366.7	355.36	353.33	376.56	393.22	366.32	385.52	374.51
290004	303.17	303.69	318.83	337.25	326.96	324.67	331.83	320.2	320.88	320	326.32	321.34	323.22	321.68	334.1	327.06	332.66	320.85	325.65	326.76	292.55	304.68	311.7	328.41	333.26	313.06	331.7	328.15	322.37	345.67	357.51	333.04	348.43	335.73
291004	319.61	318.65	333.09	350.82	339.84	339.58	346.1	336.39	336.61	328.61	344.25	337.25	338.92	339.03	344.94	342.84	346.93	334.98	341.69	338.76	309.58	319.7	328.85	342.34	346.9	327.99	343.68	339.99	342.6	357.35	375.4	352.17	365.45	353.55
292004	298.77	298.9	315.54	335.18	325.17	322.93	329.4	321.03	319.94	313.73	321.66	315.54	322.2	320.15	326.78	324.27	327.09	315.47	324.99	321.29	293.1	302.26	309.55	326.85	330.99	310.23	327.62	324.07	317.91	342.68	356.12	332.21	340.76	332.34
293004	315.39	316.33	341.74	360.92	349.96	347.12	352.32	342.47	343.43	334.2	353.32	338.42	345.42	339.95	351.5	349.78	353.49	340.6	346.7	345.06	314.53	327	330.02	352.43	357.07	334.23	351.35	349.39	342.68	364.24	378.37	354.61	372.24	365.49
294004	307.36	317.8	326.95	345.63	336.01	332.87	337.77	324.01	324.6	323.34	338.25	327.16	331.73	329.97	343.23	335.03	339.62	323.03	332.54	331.27	299.09	311.39	320.02	337.42	341.95	318.28	336.93	343.36	331.12	350.04	367.09	339.21	353.29	340.91
295004	308.86	307.09	322.82	342.73	335.99	326.37	338.58	329.66	326.61	324.81	336.53	326.46	329.83	324.36	338.97	336.55	335.88	324.99	336.08	328.57	303.3	314.19	322.5	338.04	337.58	320.53	335.59	326.22	322.19	348.07	363.4	340.31	354.4	343.36
296004	295.05	303.5	317.42	329.47	321.1	327.21	328.23	318.37	318.22	317.63	323.25	314.24	316.6	322.93	325.65	323.42	327.59	312.77	324.83	319.28	287.85	297.91	308.07	328.32	334.25	304.63	329.13	329.43	326.96	337.69	352.91	328	340.12	332.09
297004	312.99	320.87	336.25	349.77	341.46	342.07	345.51	335.95	331.99	330.12	345.71	336.68	338.43	332.33	345.27	341.64	343.78	333.88	342.85	339.74	308.99	318.49	328.41	339.4	350.6	329.15	347.29	345.4	340.95	353.19	374.59	349.68	364.36	353.98
298004	313.14	316.6	332.7	357.02	341.81	341.98	349.66	336.96	335.4	333.58	347.4	337.73	339.5	333.84	351.81	341.57	351.1	336.23	345.65	341.31	313.3	321.14	330.72	352.29	356.61	330.78	349.8	347.25	341.04	357.16	374.37	351.27	362.68	357.81
299004	305.71	312.93	329.89	340.94	331.06	332.57	340.43	329.39	324.88	323.59	335.14	326.4	331.69	326.65	340.88	332.8	337.49	322.53	335.49	331.01	303.31	314.57	316.91	340.42	339.72	315.79	337.03	343.83	335.18	345.64	364.29	338.1	353.32	342.89
300004	319.47	324.92	343.15	359.97	345.11	345.58	352.91	341.94	339.46	342.13	355.05	343.82	344.84	336.53	357.83	349.31	356.35	346.41	349.11	348.27	312.65	326.07	335.77	357.38	360.16	334.28	357.9	348.78	350.84	360.82	379.24	356.11	368.8	362.99
301004	324.16	326.39	345.47	362.54	354.45	352.48	358.81	347.03	345.54	342.14	359.9	345.72	353.68	350.5	361.47	352.3	359.99	345.31	356.71	351.97	321.07	329.8	340.86	355.61	363.07	338.69	360	354.19	353.84	363.36	385.93	363.28	373.5	367
302004	317.53	322.63	343.41	358.01	347.97	342.04	356.01	343.57	341.96	336.87	354.73	345.06	345.69	338.77	358.64	348.02	347.76	342.58	350.39	346.18	310.63	322.71	336.38	350.64	355.22	331.67	357.71	347.58	348.22	360.8	378.43	353.49	365.81	361.86
303004	306.04	307.57	332.21	339.36	329.71	333.91	341.38	330.23	327.2	327.68	335.75	329.03	336.33	330.67	336.94	332.66	333.84	325.52	333.65	328.54	299.32	311.4	320.34	337.41	348.72	315.73	335.59	337.88	328.83	347.22	369.47	339.98	351.1	346.14
304004	315.53	324.48	343.8	352.86	342.54	345.89	346.11	338.15	335.9	325.94	347.91	337.09	341.58	341.42	348.83	343.16	345.81	335.99	345.52	342.17	311.34	316.33	329.08	350.94	352.91	331.37	351.24	340.15	336.76	355.81	375.69	354.7	363.05	358.75
305004	303.2	307.52	330.21	336.64	330.27	324.12	336.66	330.59	322.35	328.33	335.95	329.75	330.72	319.25	342.2	328.68	343.29	327.72	328.68	331.66	299.22	305.96	320.24	338.66	342.19	321.12	333.73	342.34	337.49	342.64	361	339.95	350.08	337.01
306004	298.86	304.42	324.68	331.5	324.81	320.94	331.66	320.76	317.98	318.28	327.68	316.73	318.57	323.12	334.68	320.18	331.51	316.56	321.73	322.36	289.12	298.78	311.75	331.04	330.53	311.92	328.19	327.24	328.36	337.16	351.29	331.07	341.65	331.35
307004	300.22	306.05	322.17	334.9	328.03	324.36	335.47	323.68	321.85	324.7	331.12	324.49	324.15	318.26	338.93	323.48	334.66	321.6	325.41	326.46	295.97	304.54	315.82	342.55	335.18	310.83	329.18	334.17	328.79	340.81	357.78	334.54	346.47	334.49
308004	309.41	323.21	330.87	351.99	336.67	336.02	347.07	336.25	331.58	327.31	343.57	333.96	337.66	335.01	345.99	336.8	342.24	332.85	335.66	336.58	309.14	312.86	322.98	340.45	345.01	321.7	342.02	332.24	333.45	353.85	371.72	348.4	355.85	348.52
309004	305.08	305.49	324.01	343.34	330.51	328.01	338.46	326.55	323.42	326.04	339.01	328.63	329.87	326.84	339.9	330.73	335.52	327.86	331.38	329.31	294.61	310.44	320.71	338.39	340.17	314.95	335.26	333.26	330.4	348.07	359.7	340.64	351.23	343.26
310004	315.72	325.09	334.55	353.49	341.68	342.72	352.21	340.13	339.36	337.87	349.63	339.65	342.22	343.43	347.47	343.89	345.35	340.46	343.87	344.91	313.33	321.06	332.66	348.97	354.09	332.44	351.58	338.63	332.68	358.02	374.8	354.88	360.55	358.53
311004	302.17	311.8	325.2	342.35	332.05	338.02	339.38	327.91	324.34	324.59	338.64	330.51	334.05	327.84	346.5	333.71	342.99	331.09	333.75	331.59	299.12	309.73	326.29	348.49	343.46	322.11	336.83	338.77	333.11	348.04	362.83	344.25	349.64	345.43
312004	306.48	312.57	329.98	347.02	337.46	329.73	344.45	329.36	329.41	330.18	342.3	336.5	328.6	331.28	343.17	335.6	342.85	328.54	335.36	336.49	304.18	316.81	326.87	339.79	341.65	322.47	340.1	339.08	335.63	350.29	363.14	346.4	355.01	344.38
313004	295.96	314.73	330.02	337.79	329.72	327.63	337.55	323.43	325.03	325.17	333.06	331.17	330.62	317.05	336.23	327.67	332.65	321.48	327.29	326.06	298.23	303.11	316.19	341.35	334.16	309.38	335.42	331.12	330.47	342.68	352.83	334.72	346.94	339.95
314004	325.35	334.73	347.11	370.67	355.33	357.95	364.59	351.69	350.53	348.43	361.61	362.06	361.67	350.81	362.48	359.64	361.66	349.38	356.44	355.5	325.32	333.49	348.38	359.32	361.89	343.38	366.65	355.76	354.46	368.79	387.16	370.27	375.85	365.7
315004	303.99	313.06	328.19	343.22	333	333.09	339.88	330.13	328.48	323.38	336.44	340.14	333.1	328.93	337.93	334.3	341.7	327.21	331.32	332.51	300.67	313.37	323.69	345.49	334.18	318.36	339.6	334.88	335.6	350.33	360.48	343.71	350.85	342.16
316004	300.25	305.45	321.72	336.53	326.84	327.14	334.94	320.69	321.15	324.1	326.49	332.15	328.84	320	335.55	324.1	335.75	319.11	326.99	322.49	291.72	303.62	318.03	342.9	343.91	309.69	333.09	333.07	323.82	347.54	352.34	337.38	343.77	329.97
317004	313.51	323.43	332.39	348.21	341.32	337.22	347.79	337.26	335.64	336.1	348.85	349.25	341.58	329.7	350.73	343.97	348.25	335.26	342.91	340.51	305.29	315.7	329.61	350.82	355.25	327.75	348.21	342.31	337.95	357.62	371.54	350.15	358.24	347.25
318004	303.22	310.38	324.11	341.37	333.74	331.19	338.07	329.39	325.22	322.36	337.57	339.03	331.47	326.63	341.64	330.68	334.26	323.47	330	330.61	297.38	312.47	319.99	338.55	339.37	316.72	341.79	330.47	326.91	352.09	355.09	339.88	349.08	339.72
319004	299.59	314.51	321.03	337.76	328.32	332.66	336.92	325.95	322.81	319.71	331.24	336.1	332.53	323.79	338.3	329.11	338.53	325.47	330.23	324.91	293.71	302.86	317.22	335.37	341.61	311	333.97	331.22	330.34	348.52	354.13	334.89	340.69	337.14
320004	311.18	319.64	331.81	347.23	336.28	333.41	341.62	332.06	330.12	333.79	343.79	343.69	336.19	334.51	348.88	336.6	344.48	327.96	333.22	332.65	301.46	313.34	322.85	346.61	349.29	321.87	341.97	344.36	335.21	356.74	359.73	344.9	357.37	343.41
321004	319.07	328.22	342.3	357.83	353.77	346.13	355.44	341.84	339.76	339.3	357.23	355.7	347.67	345.76	358.6	351.9	356.37	342.53	351.04	349.12	312.92	325.99	339.82	358.74	365.49	336.38	357.91	346.98	350.01	364.39	373.85	351.89	365.88	356.45
322004	313.78	327.74	339.27	357.68	349.36	344.86	353.25	345.89	340.91	347.84	359.54	354.75	349.01	347.31	359.17	351.5	366.91	340.45	347.61	346.64	314.45	330.4	341.54	360.66	356.07	337.59	357.37	356.57	347	363.82	378.32	356.57	369.51	360.1
323004	322.77	331.58	343.96	364.2	349.67	351.56	356.15	344.48	346.58	341.44	362.38	350.89	351.51	347.18	358.92	352.96	360.33	345.11	350.45	346.77	311.23	328.18	338.95	356.97	358.9	336.23	360.97	349.99	352.1	366.75	375.23	353.93	367.02	361.57
324004	330.68	344.57	358.1	372.29	363.9	361.41	365.44	355.54	354.98	353.87	368.94	361.81	364.2	355.83	372.72	365.82	373.14	355.92	364.18	363.5	327.82	340.42	350.15	370.6	368.76	349.12	375.38	362.31	359.74	374.7	388.05	366.65	382.64	374.55
325004	309.47	310.24	324.7	334.62	328.08	326.57	335.73	325.15	322.14	321.35	332.9	327.66	328.66	316.97	342.34	328.33	341.65	323.34	328	329.6	292.53	306.6	318.24	341.7	340.09	312.61	331.75	331.91	327.92	345.89	351.31	334.98	342.29	338.6
326004	304.32	312.06	321.14	346.12	332.97	326.5	338.99	330.32	327.51	326.52	337.01	334.01	331.28	326.83	341.34	332.63	344.22	326.21	330.68	333.32	299.25	311.32	321.73	342.77	342.41	316.17	337.78	331.48	331.25	353.44	357.32	336.11	348.42	341.96
327004	285.32	295.71	300.94	320.15	308.87	308.26	319.66	308.26	308.53	309.08	317.72	311.6	305.16	304.56	318.97	310.91	327.76	306.6	310.87	309.36	277.1	288.73	298.07	319.76	328.15	296.98	315.16	324.14	312.58	330.17	337.87	315.55	323.38	320
328004	310.16	321.13	333.94	348.29	336.87	341.49	343.96	334.95	332.1	330.14	347.13	335.81	335.23	335.47	347.38	338.39	359.57	335.51	336.46	335.14	304.8	313.81	323.65	351.27	347.66	322.57	340.16	346.35	341.32	355.27	358.59	342.62	356.26	348.57
329004	298.37	304.2	321.29	333.48	325.51	324.14	338.61	324.39	321.49	321.07	333.39	323.94	322.1	328.01	332.45	328.67	343.08	321.91	326.69	325	293.54	303.69	315.07	331.75	330.14	311.28	330.98	327.81	329.48	342.13	346.85	331.62	343.8	334.54
330004	304.85	305.04	321.1	335.11	327.76	323.35	337.33	325.75	325.23	321.88	331.74	325.01	319.65	324.97	338.25	327.72	335.92	321.57	330.88	323.26	292.23	301.21	314.03	335.04	332.86	311.83	327.31	328.82	328.22	346.71	347.72	334.72	343.85	334.22
331004	315.53	323.4	336.61	349.16	341.08	339.88	348.58	335.92	331.3	331.77	349.33	334.99	334.01	331.94	353.5	340.56	355.83	334.81	342.56	336.98	304.68	315.05	329.91	357.23	359.78	325.44	348.51	345.67	338.2	355.16	361.57	345.27	357.01	350.2
332004	309.05	315.66	333.41	347.09	339.82	333.59	345.9	334.83	331.41	330.73	344.41	334.28	327.69	329.99	348.34	341.61	346.37	331.52	336.27	334.16	305.17	317.06	325.95	350	347.35	324.32	340.38	346.23	340.36	354.84	362.14	343.38	356.29	353.27
333004	309.55	310.45	329.6	342.72	330.55	326.93	343.7	329.99	327.79	328.24	338.89	330.73	326.64	325.92	340.16	330.45	345.28	324.76	335.03	332.27	296.43	308.69	319.76	343.08	338.16	317.58	334.4	341.94	330.51	349.33	359.53	341.07	352.07	342.29
334004	321.91	322.4	340.46	356.47	345.55	343.63	352.03	344.47	335.03	336.18	350.64	341.61	342.23	335.76	354.4	345.07	353.92	335.78	346.38	343.44	308.61	321.61	331.79	354.1	347.59	329.16	349.33	348.42	344.96	362.34	368.4	349.19	369.98	355.92
335004	321.25	329.9	340.3	357.06	345.56	340.9	353.97	341.89	336.61	340.42	357.44	343.13	340.65	339.99	357.93	346.42	357.17	340.22	347.28	343.59	311.71	328.2	334.34	353.03	347.66	334.01	350.07	346.77	346.61	365.43	372.3	352.88	366.65	353.81
336004	320.04	329.82	349.42	360.14	347.8	346.97	356.75	346.98	340.4	346.53	358.63	344.91	348.74	345.61	357.13	351.58	358.48	343.8	351.82	346.96	312.99	327.5	335.79	350.88	352.24	336.1	358.75	349.8	348.22	366.92	374.49	356.65	364.47	359.49
337004	324.79	326.17	331.94	361.96	353.22	347.2	356.76	343.8	340.88	342.62	356.27	342.79	347.14	343.82	356.02	348.54	356.03	343.95	355.86	349.19	318.17	325.97	338.71	359.36	355.12	336.02	352.66	350.52	344.31	368.19	376.7	355.76	367.61	361.73
338004	307.5	317.55	325.35	348.44	341.14	337.16	347.08	337.42	332.12	329.94	347.05	334.95	335.28	329.34	349.4	335.13	344.1	330.07	340.82	337.99	307.77	315.22	326.87	349.75	341.7	327.93	341.51	342.59	340.44	354.15	361.75	346.26	357.41	354.16
339004	311.86	315.73	330.67	345.88	333.15	334.63	340.98	330.26	327.77	328.21	338.58	331.75	334.58	334.06	344.29	332.64	344.56	329.11	337.27	332.09	302.02	314.82	325.58	342.7	341.51	318.51	337.6	340.99	335.45	354.75	363.64	343.71	349.93	346.33
340004	308.89	321.08	331.75	356.66	342.35	335.41	347.17	340.07	334.93	333.43	349.4	337.46	332.96	331.5	353.16	343.29	348.98	337.67	341.26	342.36	307.82	324.08	332.97	349.99	346.59	329.69	348.34	343.7	336.62	361.1	368.94	348.66	360.99	356.05
341004	311.23	313.25	334.85	351.47	341.9	333.64	344.86	334.43	333.1	332.51	342.09	331.59	337.65	332.87	341.96	339.28	349.96	333.79	340.35	337.01	303.53	318.67	328.83	349.66	344.91	323.51	345.3	340.69	330.8	355.26	360.1	341.94	355.47	347.33
342004	310.64	319.67	336.31	354.56	342.88	344.14	349.21	343.75	338.39	334.4	352.99	342.55	340.95	340.13	352.33	347.39	352.76	337.25	347.14	339.45	311.55	320.43	331.75	358.35	351.66	333.99	348.96	346.64	342.84	362.01	371.36	349.06	360.73	358.59
343004	300.56	310.56	315.63	335.19	322.48	325.94	329.01	322.58	315.2	317.42	329.72	318.09	316.04	317.82	332.63	321.47	335.44	316.53	323.61	321.63	291.63	303.49	312.71	334.39	337.46	310.8	326.38	335.33	325.34	340.6	344.35	330.04	337.06	331.64
344004	319.89	331.73	352.08	363.4	348.45	344.68	355.94	348.19	345.42	346.37	363.01	350.21	350.47	343.97	365.02	350.76	357.45	344.22	351.98	346.69	317.99	334.9	341.77	363.82	358.28	333.39	359.24	354.65	355.07	364.39	374.61	356.63	370.88	364.92
345004	318.71	333.55	349.33	363.03	350.52	345.78	355.24	348.93	345.58	345.55	362.05	349.37	345.14	349.62	358.12	352.77	360.28	346.23	347.59	351.36	323.22	327.21	338.06	364.99	355.5	339.27	357.63	358.89	346.8	363.61	375.86	359.46	363.38	361.28
346004	311.13	328.24	338.51	357.36	341.55	341.1	349.73	339.47	335.78	343.1	352.91	342.89	338.07	330.87	350.41	345.53	357.15	335.92	346.65	339.82	312.98	327.52	332.09	349.41	359.44	336.82	351.2	345.97	344.31	353.07	369.46	348.91	358.64	355.46
347004	302.87	310.41	323.72	343.74	325.6	332.59	333.9	327.73	322.72	322.34	336.94	324.27	324.64	324.71	334.83	329.42	335.39	324.28	328.22	329.46	297.69	303.54	320.45	341.28	335.96	318.92	333.01	335.57	332.7	343.04	354.26	338.54	339.91	335.96
348004	319.68	321.08	344.01	354.65	341.78	335.39	351.21	342.18	337.38	339.97	349.66	342.87	337.39	341.01	356.16	344.3	355.1	336.85	340.53	341.42	315.48	322.27	334.49	357.51	353.92	334.04	351.07	348.6	341.62	356.46	372.3	353.88	353.9	356.02
349004	306.19	313.79	331.02	349.81	338.8	339.21	351.52	339.97	332.11	337.92	350.01	335.84	336.72	335.26	353.15	345.57	356.77	334.05	341.37	336.75	307.94	314.11	330.07	358.29	347.3	325.56	343.23	350.08	348.04	349.96	362.35	343.13	348.49	350.03
350004	300.01	307.85	326.36	338.58	333.43	323.48	340.37	328.93	325.49	327.17	336.75	327.87	328.49	323.85	342.13	330.36	339.13	323.41	332.99	328.62	298.92	308.1	319.76	344.13	343.57	316.09	337.52	338.14	333.29	340.58	352.93	337.21	339.57	340.27
351004	301.29	318.77	334	342.05	331.96	328.38	343.18	332.67	325.62	332.14	337.45	328.2	327.65	328.89	345	333.1	342.58	327.4	337.07	328.57	302.41	308.18	317.78	349.44	343.11	318.26	335.34	342.85	331.67	341.2	356.68	337.63	345.1	340.88
352004	329.15	336.7	355.48	372.2	361.83	353.25	368.07	358	352.33	351.82	367.47	356.03	354.76	357.42	365.72	361.45	363.74	353.33	358.9	357.52	324.08	338.35	349.63	378.77	368.7	351.18	369.18	357.9	360.27	366.42	386.9	367.94	374.88	369.38
353004	314.62	325.94	343.81	358.98	348.62	344.41	356.52	349.74	342.31	340.88	353.69	342.02	336.48	335.3	359.78	348.78	354.48	340.13	346.32	347.5	314.38	322.54	336.08	360.37	350.02	333.7	357.95	343.32	346.54	353.83	373.17	351.66	359.36	354.43
354004	301.8	305.22	326.74	340.29	331.54	324.49	342.94	331.47	327.87	328.04	333.91	325.62	327.68	326.42	336.5	329.97	341.24	322.77	331.13	325.26	295.91	308.44	321.21	345.71	347.83	316.39	331.38	339.59	334.27	342.2	353.64	330.6	342.91	339.05
355004	297.62	314.32	319.13	333.76	327.55	320.75	336.31	329.12	323.78	329.07	333.55	323.38	321.26	326.22	336.89	327.21	334.04	325.63	322.34	323.54	296.17	305.6	313.83	344.99	341.82	315.21	336.18	332.77	329.13	344.66	355.31	333.52	342.18	333.01
356004	289.22	306.94	325.86	336.68	322.71	327.24	333.57	326.94	324.31	322.66	327.37	318.01	327.18	320.92	330.58	326.9	336.89	318.84	323.42	321.68	295.5	301.05	314.49	341.88	332.41	312.99	329.06	335.64	325.32	339.87	349.96	332.98	330.05	333.26
357004	298.73	306.03	324.06	338.41	326.84	322.65	337.1	331.78	324.27	324.08	332.15	325.57	325.02	323.77	340.44	332.53	343.16	325.75	328.68	324.3	297.94	310.38	317.15	346.55	343.72	315.5	332.76	335.42	335.05	342.57	354.09	338.11	341.1	336.28
358004	295.1	304.98	321.78	334.54	325.54	327.88	336.98	329.63	323.12	320.05	328.21	321.64	326.93	325.48	335.06	331.75	341.65	317.94	326.35	324.39	291.94	304.41	317.48	338.14	342.28	315.94	331.18	336.31	334.74	340.93	354.78	332.08	331.56	333.06
359004	310.93	322.18	329.93	342.38	337.23	337.08	346.9	337.83	333.61	333.47	345.76	336.73	328.76	328.83	350.16	336.64	347.97	331.04	336.5	336.47	304.99	321.75	325.68	359.96	357	327.47	343.07	352	340.26	350.16	368.79	343.94	356.75	347.24
360004	322.96	330.82	341.05	360.11	352.4	351.31	356.19	353.8	345.97	346.87	356.36	348.4	341.3	343.93	345.75	353.77	357.82	345.83	351.46	350.72	319.54	329.5	340.64	364.05	359.62	341.37	361.19	351.15	347.86	363.56	381.04	359.09	357.8	355.24
361004	298.2	314.02	329.1	342.06	332.15	328.86	341.91	337.6	329.49	329.57	337.35	334.96	329.53	329.13	342.67	340.36	337.73	325.88	335.07	329.84	304.04	319.49	321.57	353.13	345.71	322.12	344.3	342.82	338.79	347.15	363.96	346.05	347.89	339.89
362004	309.98	322.65	338.65	348.66	342.24	337.62	349.13	345.66	336.6	338.24	347.02	338.83	333.81	341.31	355.52	342.29	344.68	338.39	344.37	340.27	312.5	323.14	330.81	363.39	363.3	330.61	350.57	353.1	346.06	353.5	373.35	350.43	353.28	351.67
363004	300.83	314.65	324.59	336.25	324.05	321.17	335.57	331.75	324.84	322.62	333.93	325.29	318.09	318.58	335.8	327.93	336.36	319.22	331.6	322.7	298.64	310.68	320.47	356	348.09	316.68	331.09	339.93	331.08	340.86	358.37	335.59	337.94	334.75
364004	294.36	308.14	322.95	334.9	324.64	323.74	334.34	328.92	318.88	322.2	333.44	322.89	323.25	317.87	334.88	328	336.58	318.04	324.52	322.11	295.05	305.86	311.9	347.8	344.08	312.59	328.62	336.42	321.08	338.75	358.16	334.1	338.25	334.48
365004	297.73	307.5	323.12	342.06	325.33	323.59	336.33	327.44	325.46	328.98	337.24	326.95	329.92	319.06	344.1	329.24	341.96	324.16	325.31	327.96	299.51	308.32	321.85	348.03	343.58	315.82	335.45	345.25	329.71	343.72	359.28	335.6	337.92	341.18
366004	325.14	339.77	355.41	366.92	357.21	356.39	360.46	359.28	352.92	354.81	363.66	355.23	356.03	347.66	364.85	358.62	362.79	350.38	358.52	354.8	322.48	342.76	346.86	371.29	367.34	346.49	365.52	357.08	357.49	367.26	389.37	366.33	370.95	367.95
367004	297.77	312.32	319.94	337.46	322.15	324.16	334.32	330.84	321.02	323.38	335.86	326.11	318.17	321.94	344.83	330.17	345.88	319.06	328.34	321.02	294.13	309.19	312.42	350.02	340.78	312.43	327.39	343.06	335.71	339.63	353.37	333.93	335.81	334.89
368004	309.82	325.22	338.22	347.51	342.19	337.27	347.37	343.2	331.24	342.74	348.74	340.66	335.41	337.87	356.15	340.87	353.59	337.51	340.04	335.26	311.85	321.87	331.26	359.76	355.73	330.22	348.39	351.55	341.16	352.57	373.9	349.94	349.36	351.23
369004	313.37	324.65	329.09	350.93	335.78	335.98	346.59	340.85	333.19	332.86	337.96	338.62	333.64	333.4	346.05	341.46	337.23	334.61	339.56	332.37	311.46	319.12	327.73	348.98	348.4	329.85	350.17	339.18	334.1	350.03	373.1	347.14	348.75	345.12
370004	312.91	327.03	338.69	357.01	347.02	340.79	347.36	342.19	335.58	340.47	350.13	344.04	339.78	337.55	359.55	344.18	348.48	342.77	344.55	342.09	318.06	324.38	333.55	366.33	358.36	333.98	355.1	356.09	343.02	354.25	379.72	349.37	355.49	351.41
371004	317.57	326.92	336.65	354.76	343.46	340.44	348.99	345.3	339.9	345.04	354.23	342.35	342.7	343.68	356.19	345.31	352.52	341.21	343.41	339.55	314.77	323.25	335.86	362.63	350.54	333.06	354.45	346.23	348.19	354.64	380.47	350.52	352.57	357.72
372004	304.49	319.78	329.41	348.96	338.02	329.98	343.94	336	328.89	335.38	344.9	332.85	334.41	331.3	352.42	336.39	347.06	335.89	336.58	332.01	307.85	320.48	327.3	356.6	357.42	327.25	343.54	345.23	345.07	346.98	373.63	338.33	349.32	348.93
373004	302.85	308.11	324.94	341.83	329.78	331.4	336.6	334.84	322.14	332.07	342.99	328.29	329.88	322.68	349.09	327.92	340.23	330.39	332.3	327.72	298.08	310.82	320.68	349.89	337.13	315.5	339.58	346.28	341.15	341.91	361.64	337.5	340.23	341.1
374004	307.47	316.15	331.08	348.87	338.56	327.9	342.11	336.1	331.32	334.99	345.01	335.08	327.98	326.08	350.84	338.97	341.68	336.06	339.85	330.06	310.6	318.71	325.01	354.6	352.93	327.71	347.65	342.52	331.25	346.76	371.54	344.58	345.88	348.62
375004	306.01	314.59	329.06	346.41	337.09	328.35	340.05	339.66	331.66	335.71	348.33	331.84	331.98	331.33	354.03	336.55	348.82	338.82	341.51	334.32	305.01	319.04	327.39	355.65	348.06	327.59	347.34	354.02	341.9	347.01	371.87	345.09	347.33	343.14
376004	320.72	325.4	345.64	359.06	351.85	344.35	351.61	348.43	341.13	350.41	359.44	349.25	342.05	342.46	364.91	350.07	360.49	348.45	348.7	346.16	320.78	327.22	337.65	363.79	357.55	342.04	356.01	361.92	347.91	359.29	386.25	357.04	365.41	358.9
377004	300.68	319.41	324.26	340.98	336.26	328.49	336.59	329.48	326.89	328.67	338.31	327.62	324.95	325.77	352.58	334.84	343.18	331.44	332.35	330.16	305.25	307.24	322.58	356.43	348.63	325.14	341.74	343.39	338.15	343.55	362.25	339.4	338.41	343.62
378004	323.27	319.93	336.44	349.63	339.99	337.75	341.5	336.29	332.63	331.37	346.78	336.39	334.19	333.25	355.47	337.88	345.74	336.78	334.88	336.86	308.31	314.17	327.06	363.81	347.13	330.18	348.78	352.37	339.88	349.88	370.79	344.97	347.65	346.84
379004	312.08	319.75	333.07	349.45	340.59	337.72	341.2	341.8	329.65	336.91	350.04	338.16	332.95	335.76	351.81	338.43	338.27	337.55	341.35	340.53	309.22	318.04	330.48	359.12	352.24	329.61	351.57	355.85	339.9	351.59	372.79	347.71	349.43	350.35
380004	324.17	335.91	342.92	357.14	349.7	344.92	348.31	348.36	343.6	339.69	355.08	344.78	335.18	339.64	361.49	346.38	352.49	345.07	349.73	345.48	317.43	328.86	339.01	369.01	355.12	337.08	361.13	352.95	345.06	358.41	382.56	351.91	359.39	358.42
381004	310.89	321	334.97	349.18	341.57	335.71	340.4	336.54	331.22	338.47	350.14	334.73	333.44	327.7	360.72	334.66	352.4	334.05	339.14	332.26	306.72	313.66	329.62	371.61	347.46	331.76	343.5	352.55	345.57	350.4	370.04	344.87	347.71	351.79
382004	308.09	317.63	330.53	345.76	339.52	336.96	341.04	339.74	329.05	332.65	349	331.94	331.74	327	355.36	335.09	340.72	331.14	340.6	330.83	305.85	314.57	325.78	359.98	349.19	327.54	342.6	350.14	338.7	348.02	367.51	341.86	344.99	345.59
383004	318.38	329.12	340.53	358.98	348.41	338.5	347.77	346.66	339.07	342.73	359.64	342.03	335.09	335.11	359.64	345.25	353.99	342.24	348.35	342.1	314.49	323.97	332.44	364.44	356.46	341.63	353.66	353.46	338.42	357.18	377.41	357.31	356.95	352.19
384004	300.63	324.3	335.56	345.54	338.98	331.02	341.11	332.37	326.97	338.27	345.79	330.94	329.32	324.85	355.05	332.75	345	326.16	339.05	330.56	304.87	314.46	325.51	364.67	356.22	328.05	339.67	353.27	338.79	346.25	361.82	339.21	344.27	346.05
385004	316.59	322.67	333.85	354.42	343.55	334.48	346.63	344.49	334.53	340.06	352.72	337.44	333.64	337.62	358.22	340.06	344.82	336.01	342.65	339.12	311.55	316.04	333.12	360.06	350.17	332.06	349.35	351.09	338.06	354.16	371.32	347.2	349.58	353
386004	318.72	328.35	344.64	359.08	346.21	342.19	353.08	343.42	337.32	343.77	354.64	341.81	344.36	342.71	361.94	346.55	351.49	339.41	346.79	341.79	314.56	321.57	338.02	366.1	358.81	336.12	352.58	353.61	349.53	353.47	375.83	350.46	354.68	350.75
387004	304.16	307.24	326.04	335.02	330.89	325.96	336.73	329.95	321.45	323.48	336.29	324.06	322.31	325.84	341.86	323.89	335.54	321.59	325.99	321.94	297.03	309.15	315.41	348.65	340.58	318.75	332.49	337.92	333.83	342.33	358.81	335.53	331.41	333.16
388004	299.79	309.78	329.3	337.43	328.76	326.21	335.99	327.64	321.21	331.01	335.42	321.52	320.68	327.14	345.23	326.31	332.08	322.08	330.31	323.43	296.37	307.65	317.92	348.08	337.67	314.53	330.14	344.63	332.31	338.9	352.09	333.03	334.43	332.12
389004	337.92	347.71	365.45	376.08	366.49	354.99	363.52	357.78	351.96	359.74	371.81	358.31	359.94	352.97	385.54	364.05	375.34	356.42	367.83	358.41	325.9	345.17	352.37	386.28	377.04	354.68	364.1	373.55	361.08	370.37	396.68	370.34	373.33	365.81
390004	335.48	349.67	347.44	372.09	363.71	358.59	359.97	355.51	352.15	361.38	369.68	355.22	356.49	346.54	380.89	359.4	369.14	353.85	361.18	355.68	323.43	336.57	350.27	378.74	370.77	351.13	371.45	368.01	361.97	367.57	396.05	369.74	368.4	367.74
391004	325.56	336.87	343.4	363.41	351.64	336.87	352.71	348.16	343.24	348.39	357.7	345.47	348.81	347.05	364.44	350.52	356.58	343.88	350.79	343.48	315.33	324.01	342.53	367.73	362.83	340.24	355.57	359.08	353.73	359.99	381.49	357.61	356.03	356.7
392004	308.9	323.34	329.19	346.67	338.14	329.69	338.85	338.65	329.81	332.73	344.64	330.74	331.08	337.36	344.47	334.05	349.86	331.27	343.39	330.72	305.05	316.96	325.31	357.38	358.12	326.93	341.78	351.88	340.12	349.53	363.92	344.29	345.62	342.52
393004	315.77	324.11	338.98	354.73	344.73	330.2	342.43	339.65	334.38	337.97	355.14	334.28	338.98	334.02	353.26	340.09	346.19	333.65	340.55	335.04	309.81	318.02	332.24	370.29	353.2	332.49	344.02	355.58	346.83	353.91	370.14	349.22	345.7	350.52
394004	330.11	335.7	352.08	360.49	356.12	341.6	351.58	350.91	345.11	351.55	363.09	347.69	348.01	344.57	367.82	353.08	365.16	347.98	353.94	347.7	325.59	333.77	343.64	370.23	371.61	345.82	358.55	362.63	350.06	362.12	383.82	358.98	360.34	359.03
395004	329.46	340.05	350.88	361.77	358.63	344.03	353.96	351.3	344.72	354.38	366.24	350.31	348.02	347.02	361.19	353.01	365.59	350.54	361.32	348.98	323.31	337.08	345.45	378.05	367.36	346.62	357.99	360.99	361.62	363.14	385.79	365.46	359.15	364.84
396004	310.23	324.5	326.58	343.78	334.5	324.05	336.9	332.84	328.43	334.55	347.28	328.44	325.76	329.07	350.6	333.95	340.21	326.49	336.22	328.95	304.68	311.07	326.89	349.95	341.17	321.72	339.43	355.17	337.6	344.46	361.81	339.54	341.12	337.25
397004	279.11	310.34	311.73	320.14	307.58	305.85	315.57	306.78	303.69	319.34	326.39	302.29	312.54	309.64	324.58	307.48	329.26	303.8	311.94	301.88	278.37	288.01	301.39	350.23	339.24	294	312.65	345.47	328.27	320.85	330.68	316.5	319.92	318.93
398004	302.86	323.74	329.45	341.55	330.87	323.24	335.73	330.04	324.83	328.47	346.02	325.79	327.13	323.9	345.43	327.67	343.85	322.67	329.81	322.97	299.99	307.66	320.24	350.84	352.08	320.47	337.34	348.43	340.31	341.65	356.44	336.23	341.72	333.95
399004	319.1	339.6	346.63	360.61	355.99	339.6	353.65	348.84	341.94	341.65	357.77	347.41	341.26	344.28	365.93	347.7	354.57	341.46	353.38	346.19	318.69	328.48	339.03	365.15	360.1	343.17	359.01	354.98	352.36	357.21	379.04	352.22	366.15	358.91
400004	321.88	332.92	343.69	355	344.74	336.51	349.8	346.79	337.19	338.9	354.3	341.17	337.83	337.88	361.12	349.83	353.91	343.44	350.52	342.91	319.85	323.35	341.64	364.7	365.77	339.4	354.02	359.06	344.27	358.49	374.63	348.56	352.95	351.71
401004	310.48	329.57	340.95	350.78	344.45	335.2	345.99	339.09	331.92	338.95	351.65	336.71	341.89	331.25	364.14	340.29	347.7	337.66	340.59	335.25	312.74	320.43	335.64	366.24	356.81	330.66	349.42	365.18	348.79	354.51	368.91	343.7	349.68	348.22
402004	315.99	318.01	332.96	349.18	340.02	331	344.63	336.67	331.4	336.54	347.04	331.22	329.6	334	351.23	340.87	349.86	335.88	339.99	335.57	310.75	319.02	331.94	364.04	354.43	326.77	347.45	348.25	344.02	351.05	367.89	341.93	346.49	346.58
403004	312.62	321.74	337.27	352.45	339.59	326.24	346.63	336.72	326.96	337.28	347.89	334.31	335.04	329.25	355.05	335.91	343.77	338.02	340.29	333.81	313.37	317.28	333.18	359.25	350.66	328.14	345.69	349.75	339.57	351.67	368.98	343.71	348.22	344.06
404004	342.66	358.42	374.57	387.87	377.32	364.64	371.37	368.08	361.81	369.21	387.08	366.58	362.71	361.56	389.51	373.5	382.64	371.05	378.98	370.24	346.25	358.84	362.57	390.8	391.13	365.84	381.43	379.92	375.49	380.84	406.33	379.05	387.13	383.71
405004	304.16	312.51	325.37	346.87	334.26	329.1	342.36	336.71	328.26	330.54	347.74	329.7	331.08	331.71	348.8	335.52	345.2	329.74	336.45	332.22	305.41	311.68	324.12	353.36	344.89	325.85	338.83	348.96	338.14	347.64	360.4	337.36	350.77	340.72
406004	325.72	342.68	346.26	364.1	355.24	345.75	358.86	349.98	347.38	343.57	361.8	347.9	344.4	350.57	366.57	351.98	357.33	349.23	355.94	350.87	326.08	333.39	346.64	366.92	370	346.97	359.74	358.84	353.59	360.45	382	359.02	361.86	360.65
407004	314.89	319	326.28	350.54	336.67	331.3	342.5	339.97	331.97	333.95	348.21	331.95	333.3	335.09	347.92	335.2	345.26	334.86	337.63	332.32	307.55	311.14	328.16	363.71	354.9	327.35	340.34	346.89	344.37	347.14	364.04	339.69	347.71	344.67
408004	320.43	333.63	343.19	359.92	350.01	339.89	352.61	350.49	344.73	348.97	358.68	343.68	342.57	341.77	366.6	345.16	358.85	349.61	353.09	346.78	320.87	333.03	344	372.13	370.09	340.47	353.04	359.47	352.09	353.57	382.27	350.5	361.8	358.03
409004	306.13	310.38	330.36	345.17	332.59	326	339.81	331.73	327.84	327.65	343.63	332.05	331.33	333.65	345.63	328.95	341.23	331.48	335.16	328.93	305.55	312.76	322.73	362.63	350.68	326.71	338.95	340.43	341.61	341.83	358.88	340.47	346.38	344.62
410004	313.43	328.9	341.85	358.92	338.59	339.46	352.65	345.56	336.97	339.74	350.55	335.63	336.97	338.64	359.35	337.63	350.03	340.35	341.47	339.52	310.54	320.89	334.38	364.26	365.05	330.85	346.11	353.62	340.9	348.59	373.11	344.47	352.09	352.25
411004	317.97	329.93	345.43	359.3	345.98	342.89	353.03	343.59	338.9	338.84	358.2	344.32	339.94	341.52	359.36	345.24	352.89	345.07	346.52	342.24	309.09	325.09	336.18	359.99	364.06	335.71	351.45	359.43	346.02	352.26	376.61	346.37	357.77	354.75
412004	308.88	320.39	342.59	350.85	339.66	334.21	350.8	340.22	333.58	338.13	352.7	338.13	334.02	338.42	359.05	335.07	350.5	339.99	339.99	337.84	311.32	324.79	333.07	364.58	358.59	327.45	342.82	356.85	352.4	344.95	366.88	339.07	348.26	344.78
413004	318.53	330.52	347.61	356.16	344.65	340.42	356.22	346.05	339.75	346.85	358.92	341.08	343.61	345.46	364.69	346.83	353.17	343.94	347.29	345.55	313.05	325.02	338.39	369.11	363.03	336.84	354.19	358.31	343.22	352.16	375.05	346.23	353.72	348.39
414004	309.2	322.55	336.39	348.59	339.32	333.15	350.89	335.03	330.39	334.36	345.69	336.35	334.2	339.58	354.56	334.05	349.25	340.86	340.69	334.12	309.72	318.44	329.47	356.98	352.86	327.79	343.78	353.19	350.16	343.27	368.41	341.5	347.89	346.69
415004	303.99	310.71	330.34	340.67	334.82	328.19	341.61	333.4	327.22	327.02	343.43	328.31	326.92	330.35	343.32	328.81	336.81	329.3	333.27	330.73	301.08	312	323.66	354.6	350.39	320.29	337.73	348.95	335.88	345.35	363.78	337.11	343.69	341.4
416004	311.08	312.24	332.33	343.97	326.77	322.83	342.98	326.32	325.25	325.51	337.96	326.13	324.65	326.47	347.01	324.3	335.05	330.31	330.5	331.02	299.95	309.4	321.2	351.46	344.94	315.25	335.63	343.87	336.41	338.18	352.83	332.36	337.7	337.4
417004	313.48	322.67	331.36	352.51	337.33	322.38	347.75	338.78	332.77	330.9	350.04	337.53	329.39	333.66	354.93	338.13	347.8	332.91	338.48	338.82	308.61	316.47	329.81	353.86	352.78	330.92	343.5	354.84	348.37	348.15	364.96	342	353.44	351.5
418004	305.83	323.84	330.5	348.25	336.75	327.33	343.98	338.22	331.7	331.61	347.38	332.69	327.18	333.86	358.3	335.57	344.38	333.71	338.86	335.89	308.29	314.67	330.13	352.99	350.44	326.14	342.08	352.18	341.24	344.05	364.46	339.53	347.1	347
419004	311.5	312.91	330.76	344.27	331.71	326.41	342.73	332.36	327.03	326.56	345.76	328.27	326.38	323.63	344.58	328.55	338.66	332.2	336.42	331.53	299.85	309.77	323.52	347.11	341.35	321.78	340.72	347.86	337.27	341.38	360.52	332.58	343.32	339.19
420004	312.14	329.82	339.37	350.72	340.72	332.92	349.78	340.05	335.05	336.81	352.5	340.29	339.23	342.53	352.47	336.51	347.38	337.91	341.06	341.64	311.05	316.24	332.03	361.54	366.25	329.76	342.95	356.59	343.67	347.47	367.42	344.88	351.33	351.55
421004	303.79	311.3	330.45	344.19	332.68	324.34	341.74	335.44	328.24	325.11	345.14	329.83	326.99	327.76	352.55	331.59	334.66	329.1	334.88	331.83	302.25	311.65	323.6	348.73	352.65	320.73	339.08	339.7	330.41	342.26	358.47	332.73	341.07	340.04
422004	307.09	321.5	329.16	346.62	330.77	325.07	342.41	335.68	329.39	336.04	342.02	332.54	330.25	333.76	351.55	330.13	337.36	331.46	334.32	334.71	305.6	316.46	325.05	350.11	347.58	324.08	344.63	353.6	337.54	341.1	357.31	339.5	351.04	341.79
423004	314.33	324.15	337.09	351.91	339.52	327.77	346.7	339.95	333.48	340.03	350.45	337.8	331.86	335.26	361.6	336.73	353.09	335.92	345.92	342.42	310.7	320.68	334.43	362.68	356.34	332.28	347.3	351.91	352.94	346.23	368.51	341.22	348.56	347.99
424004	312.23	320.15	345.51	349.09	337.04	329.9	346.37	337.15	329.53	335.36	350.46	334.88	337.02	338.5	362.95	333.17	349	332.16	340.59	334.81	306.77	318.64	331.42	359.01	355.19	327.08	342.95	354.25	347.21	341.84	363.37	341.59	350.68	347.92
425004	304.6	317.59	330.27	343.39	330.55	326.61	343.51	331.81	327.44	334.19	344.12	333.53	333.42	329.62	360	331.67	345.37	329.5	340.91	331.46	303.02	314.22	324.98	360.28	356.78	321.92	340.12	358.31	341.73	341.18	363.44	337.91	339.92	342.99
426004	315.26	325.87	343.58	358.54	344.01	333	350.46	343.72	337.43	345.24	359.01	342.46	339.33	342.71	368.93	340.83	354.38	341.02	347.05	345.15	315.31	323.36	338.52	367.77	365.11	333.33	351.58	365.51	345.49	353.63	371.54	351.54	362.12	359.54
427004	288.46	299	313.65	319.43	311.03	302.59	321.64	310.4	302.87	312.9	323.65	306.75	301.8	313.52	328.47	301.63	322.51	305.92	316.29	309.05	285.52	289.49	303.5	345.96	333.65	299.03	316	332.94	326.31	317.55	331.4	314.81	320.32	319.03
428004	328.89	340.64	351.72	367.27	351.36	351.34	359.65	351.35	344.04	349.72	363.41	354.21	348.66	348.62	373.34	351.31	364.18	348.99	354.97	351.64	324.64	335.04	343.01	375.7	366.95	346.92	365.4	363.15	359.8	359.06	380.91	361.34	371.52	365.91
429004	313.7	321.59	344.45	349.94	341.24	330.5	347.72	337.06	336.36	345.45	353.48	339.51	332.12	331.75	360.52	337.18	357.19	340.25	343.83	342.05	314.66	322.14	337.08	360.16	360.23	328.72	351.37	351.15	348.55	347.26	370.65	349.71	354.11	350.26
430004	326.17	336.02	346.98	358.23	347.35	340.94	355.73	350.32	343.36	353.73	359.12	351.73	343.01	342.61	371.09	349.16	355.94	348.08	356.38	346.29	323.61	335.11	341.59	373.83	369.47	346.43	361.06	363.27	352.32	357.77	375.29	355.73	369.7	365.37
431004	295.25	298.11	319.6	322.26	317.14	304.26	327.16	320.98	309.06	315.16	328.61	315.1	312.65	313.15	334.47	314.21	327.54	311.2	318.47	311.71	286.48	299.09	306.63	343.25	329.62	303.29	323.11	342.41	321.73	323.64	341.48	322.32	323.7	324.37
432004	311.84	322.04	345.23	345.55	339.62	327	343.18	338.6	331.74	339.85	352.84	338.39	334.28	329.82	363.09	336.99	351.91	339.5	343.04	340.83	306.73	326.23	332.76	362.28	362.62	327.23	349.71	359.27	344.7	343.35	364.89	341.4	356.08	347.02
433004	304.22	320.06	329.26	334.12	327.36	320.96	336.84	332.85	326.7	334.43	341.69	330.15	321.83	325.61	349.35	329.98	345.29	323.21	335.05	328.27	299.85	311.15	320.61	355.88	351.47	321.82	339.43	352.77	341.28	334.7	353.82	335.45	343.98	338.03
434004	336.17	348.31	366.69	376.41	361.16	354.35	368.16	361.67	355.84	364.43	377.77	360.64	361.48	359.32	376.18	364.02	367.37	363.33	368.55	366	336.3	344.92	357.14	382.94	386.54	353.36	371.17	370.04	363.49	368.33	387.57	375.1	380.6	366.14
435004	292.16	309.11	323.6	331.38	321.6	313.63	332.44	323.17	318.1	322.16	331.91	322.74	316.19	317.09	338.61	321.9	333.57	317.14	323.86	321.97	292.19	307.26	315.45	345.16	339.7	312.27	328.57	346.74	333.32	330.51	346.37	328.02	339.37	327.01
436004	337.15	354.59	371.77	377.7	375.7	365.36	371.86	365.79	361.96	369.6	389.02	370.14	366.2	360.54	385.75	366.48	374.82	372.9	372.05	373.24	342.22	355.03	365.62	389.9	386.35	364.12	374.34	380.45	373.17	372.69	398.46	378.87	385.35	383.01
437004	315.12	323.97	337.39	348.22	340.55	336.81	348.08	338.67	332.59	332.29	351.77	337.52	334.32	331.21	355.36	335.46	345.29	334.58	341.78	337.29	307.69	318.94	333.53	358.48	358.31	329.48	345.15	351.81	340.84	344.59	364.3	343.68	350.33	345.39
438004	298.38	313.54	328.47	332.86	323.52	322.66	338.58	328.19	322.82	330.15	347.3	326.48	322.17	322.6	350.44	321.83	338.48	328.05	329.19	328.3	302.17	309.94	321.4	354.46	348.54	315.58	328.78	343.34	335.81	335.03	351.89	333.92	341.83	335.81
439004	306.26	319.87	333.16	340.35	327.19	325.34	341.09	332.18	326.42	332.8	350.59	329.49	325.07	323.37	353.02	327.4	350.34	332.06	337.88	330.72	302.86	312.21	325.2	364.31	357.64	318.8	332.25	351.81	343.36	336.24	354.83	340.42	345.62	339.76
440004	309.88	321.68	337.21	342.44	335.86	331.49	349.82	339.03	334.74	340.95	354.86	336.81	335.97	331.9	357.2	337.17	343.17	336.95	343.8	337.14	310.58	320.21	332.98	353.97	361.68	328.42	345.76	358.28	337.73	344.07	361.61	346.59	353.39	348.14
441004	313.98	327.08	347.5	352.58	336.57	332.3	352.51	341.15	336.4	338.97	358.91	341.93	334.04	345.64	362.54	337.27	356.3	338.71	345.39	339.37	310.59	322.83	334.98	370.82	367.93	333.12	342.55	361.37	350.89	345.38	369.6	348.81	351.82	349.6
442004	326.55	332.17	352.74	355.07	348.93	341.29	363.2	347.57	343.57	348.23	364.03	348.24	346.14	345.33	368.41	346.35	360.76	348.92	353.01	351.53	320.76	328.24	343.35	371.83	374.18	337.47	356.67	372.58	359.57	354.69	374.91	357.87	363.68	359.85
443004	313.49	324.61	345.52	348.98	342.61	333.48	353.3	339.51	336.47	345.86	357.55	345.3	337.51	335.38	358.86	340.6	348.47	340.85	341.73	342.99	312.62	321.28	337.61	361.96	360.71	339.41	349.69	354.1	346.81	349.49	371.19	351.16	355.77	351.07
444004	302.14	317.74	333.71	333.21	320.55	318.75	338.03	325.24	322.62	329.16	340.14	326.91	314.42	318.85	348.63	319.58	340.73	325.17	326.44	329.46	295.31	303.36	319.52	352.72	346.08	313.95	327.99	339.53	335.64	331.89	349.47	331.76	335.08	336.39
445004	304.93	323.09	340.37	340.11	328.9	322.04	342.24	333.85	328.75	337.18	353.56	332.1	330.45	332.67	347	332.28	339.43	328.99	340.05	335.24	299.57	316.31	328.28	352.22	364.08	324.1	332.03	352.07	336.71	337.35	359.14	341.93	343.85	340.36
446004	298.23	305.49	328.42	335.48	321.32	318.74	335.18	325.33	322.6	324.29	341.06	324.11	315.65	324.51	341.2	323.82	337.59	325.31	333.79	321.25	292.63	309.41	318.25	350.63	351.38	315.92	327.95	345.31	336.59	332.72	347.4	330.44	336.68	332.33
447004	324.85	328.18	345.91	357.54	344.08	340.86	356.96	345.29	344.33	342.41	363.11	342.63	340.06	336.68	360.8	345.18	356.2	345.75	353.4	344.1	314.12	322.66	336.96	363.36	368.52	331.41	350.79	357.09	349.69	351.1	374.18	353.91	359.86	354.45
448004	292.59	311.28	321.66	325.48	314.12	312.4	327.18	312.89	310.57	324.02	332.43	309.95	310.7	307.17	338.09	309.81	334.19	315.21	318.77	311.8	286.54	296.49	307.53	348.88	342.38	302.03	316.45	350.7	325.29	321.92	341.13	320.21	327.9	321.51
449004	321.74	331.3	349.52	356.44	342.49	340.38	354.34	346.3	342.89	341.91	359.55	344.06	337.55	332.75	357.09	345.77	356.63	343.35	349.53	347.44	312.82	324.01	342.74	369.45	364.43	335.08	352.12	352.5	352.28	351.77	376.84	356.55	356.03	356.16
450004	316.62	317.57	346.21	351.78	336.65	335.38	350.78	339.3	337	337.96	353.38	340.59	336.91	340.18	353.36	336.89	349.66	339.57	345.19	337.67	307.52	321.52	332.12	365.6	354.42	330.66	344.76	356.15	345.68	346.43	369.74	348.51	348.21	348.49
451004	331.04	336.48	357.26	369.6	356.27	353.02	362.47	352.87	348.92	359.28	369.38	353.24	355.32	352.97	373.22	351.87	357.25	358.74	363.8	352.52	321.04	336.15	352.58	380.41	371.52	346.8	365.48	367.22	355.57	360.68	382.05	364.3	364.98	365.43
452004	306.37	313.92	330.74	344.8	333.22	325.67	344.02	331.07	327.84	329.91	345.51	333.08	324.15	322.73	342.59	332.41	337.79	335.3	336.99	330.87	298.9	317.27	329.88	352.74	348.26	325.89	337.54	352.63	335.03	342.91	356.71	340.57	343.63	339.24
453004	329.99	349.41	360.11	372.61	360.59	346.2	366.75	356.34	351.63	358.61	376.76	358.78	355.48	362.9	378.05	358.04	371.28	357.5	366.77	355.15	330.47	338.39	356.45	390.37	390.55	352.97	371.3	377.08	370.49	366.73	393.63	371.95	375.62	370.53
454004	311.5	325.44	338.45	350.55	338.09	329.26	349.91	333.63	330.54	345.06	353.11	339.38	335.32	336.45	353.63	335.19	347.02	338.88	345.81	338.38	311.6	323.25	335.5	363.03	367.38	333.37	344.9	356.86	344.79	348.09	367.33	350.36	351.22	347.69
455004	315.77	334.23	350.12	356.86	340.9	344.52	353.63	342.92	338.43	342.48	353.28	341.26	337.36	335.04	354.09	347.97	352.88	343.93	352.57	340.99	316.22	328.9	335.3	372.9	361.07	340.04	353.62	360.24	348.19	353.56	372.33	354.32	360.9	357.05
456004	322.54	337.59	352.02	363.36	347.36	345.21	360.44	349.16	344.26	352.3	363.34	346.58	346.6	345.1	368.25	349.26	357.84	351.91	357.66	347.3	317.52	330.03	343.74	378.01	376.83	338.33	358.37	368.2	357.95	360.07	378.13	357.31	360.29	364.03
457004	293.61	305.84	321.49	335.25	320.15	324.51	334.31	324.08	317.4	328.75	333.14	319.72	323.24	323.63	340.35	318.19	344.84	320.85	326.14	320.73	293.54	307.16	321.16	352.13	339.63	315.7	328.62	355	335.12	334.92	351.35	336.02	336.51	334.79
458004	298.36	316.74	329.56	337.93	323.89	321.15	336.5	323.46	323.91	327.48	342	322.8	323.37	323.11	345.27	325.55	339.65	323.3	330.7	325.11	296	309.88	321.42	358.57	350.08	317.66	329.11	357.11	341.15	336.29	351.7	334.97	338.8	339.82
459004	310.39	324.05	340.78	348.01	340.66	329.94	347.92	340.19	332.77	344.43	352.97	337.94	332.96	340.42	355.5	334.74	353.49	336.25	342.47	335.3	308.68	317.27	331.93	369.05	356.44	330.95	347.33	363.9	347.1	345.98	367.29	348.25	349.06	350.82
460004	314.2	324.9	348.23	353.92	349.39	340.38	356.06	342.66	338.95	345.19	355.82	342.08	340.76	340.39	356.91	339.79	359.31	342.57	348.58	338.46	314.79	323.79	342.64	371.05	368.67	337.82	345.34	359.88	349.81	350.32	372.48	352.97	351.21	357.35
461004	335.73	343.84	356.89	378.37	364.74	353.21	365.51	357.94	352.58	356.4	375.81	359.05	359.24	351.42	373.86	359.26	372.9	358.26	363.07	358.32	329.48	341.61	355.96	382.99	380.8	356.82	368.54	376.21	364.61	366.7	393.19	369.44	376.3	373.48
462004	309.03	322.19	336.95	342.67	328.84	329.78	346.2	332.27	329.02	335.79	353.21	328.94	333.24	332.28	343.15	330.56	345.92	331.03	335.02	329.59	306	316.23	326.97	363.99	355.51	322.7	339.98	347.96	337.22	341.29	359.05	339.58	344.53	342.32
463004	303.76	314.08	331.36	340.14	333.32	321.69	343.77	331.57	325.67	328.14	346.18	329.11	323.36	331.96	346.39	330.15	343.37	328.28	333.67	327.62	302.45	314.59	325.48	360.41	354.37	322.79	337.71	351.7	340.11	339.21	354.12	336.65	337.86	338.75
464004	300.83	310.83	329.3	333.78	326.77	319.11	338.65	326.32	321.64	320.42	336.84	320.92	317.42	332.38	338.38	323.64	329.46	318.83	326.67	321.71	297.01	305.69	322.6	355.55	342.93	319.09	326.27	341.11	330.01	332.99	349.09	329.54	334.15	333.98
465004	308.95	333.21	342.11	350.74	339.88	327.91	349.53	332.79	333.26	343.07	356.82	336.23	334.82	330.49	349.49	335.58	349.85	333.14	342.57	331.97	307.79	320.85	336.06	375.71	363.48	330.64	342.52	365.49	352.27	345.48	364.45	345.18	348.71	354.04
466004	309.1	325.69	339.94	350.74	337.95	331.3	352.74	341.57	335.58	345.99	358.99	339.52	337.35	335.41	359.29	336.46	351.73	339.6	345.6	337.95	311.24	323.58	339.21	378.02	362.68	335.36	341.93	361.15	348.53	347.69	366.62	349.32	351.83	355.69
467004	307.3	320.12	340.52	349.22	334.96	326.67	348.15	337.13	332.73	338.13	347.71	334.95	334.86	331.04	348.92	337.63	347.1	335.47	342.01	334.48	307.42	318.27	333.8	358.68	367.79	328.94	341.17	362.76	346.62	342.35	356.89	339.81	347.47	349.24
468004	293.74	307.23	322.71	332.03	316.17	308.86	334.1	322.3	316.54	325.7	333.49	317.36	320.58	314.64	332.22	319.28	331.01	313.51	323.18	318.84	288.46	306.74	314.55	355.43	339.91	310.79	324.47	338.03	329.27	331.58	338.1	324.74	332.03	327.82
469004	305.33	318.46	330.39	341.66	331.3	326.19	340.58	327.63	325.21	331.62	345.76	331.12	328.39	323.46	346.82	330.02	341.15	331.51	335.65	329.75	303.22	313.07	329.66	356.86	351.11	324.13	335.46	368.14	340.29	339	358.09	338.02	343.16	348.55
470004	311.37	324.58	345.19	348.21	337.95	327.71	348.48	336.57	332.83	342.67	351.97	335.31	333.92	336.72	352.41	336.29	349.41	341.29	340.03	332.52	310.4	321.12	332.28	369.21	356.92	326.24	345.35	361.39	343.31	343.04	361.47	341.38	346.26	350.22
471004	294.76	316.44	335.09	338.45	327.5	321.6	337.2	321.6	323.47	332.29	341.1	323.86	322.62	327.06	348.14	326.28	338.28	325.95	328.01	324.46	301.82	311.26	324.56	355.63	339.79	319.17	334.2	362.28	336.25	332.79	346.51	329.82	342.45	340.26
472004	314.16	326.27	336.14	347.21	339.96	335.5	347.51	336.93	332.39	334.59	352.68	337.02	333.22	336.69	350.1	336.21	349.02	336.54	339.38	336.82	313.7	319.72	333.38	363.86	373.07	332.58	345.02	357.57	343.07	347.07	366	344.96	344.38	354.79
473004	315.67	329.43	348.82	348.18	342.9	336.58	354.49	344.16	340.63	347.09	359.04	344	338.94	335.71	357.19	343.29	355.74	344.06	348.57	337.59	317.82	326.22	338.92	373.49	364.93	338.72	350.21	361.09	345.5	350.63	372.46	347.25	353.9	355.81
474004	303.77	319	340.9	343.27	335.05	323	343.69	332.85	328.42	337.42	344.94	332.8	328.83	330.16	350.95	331.63	338.73	333.02	330.58	331.86	306.58	313.85	330.44	367.65	356.1	323.67	341.75	355.56	339.17	341.76	353.54	336.74	342.85	342.27
475004	295.21	305.74	324.74	331.38	324.68	318.88	334.63	321.06	317.87	330.05	335.38	320.6	320.32	323.61	334.91	321.3	333.47	322.75	328.86	321.53	297.35	307.08	318.16	356.59	350.67	319.49	327.72	347.27	331.78	330.94	347.6	328.8	333.58	335.99
476004	318.43	326.81	342.5	356.73	342.38	333.49	352.22	342.88	340.64	350.17	355.65	342.16	335.41	339.52	355.69	342.77	351.81	343.7	350.59	340.27	318.91	327.96	345.36	374.74	368.06	334.12	355.43	366.65	346.62	350.59	368.65	347.32	359.33	355.34
477004	319.73	336.83	345.76	358.2	348.11	340.61	357.51	346.04	343.43	350.56	362.75	346.46	347.68	346.6	364.41	348.05	359.49	344.04	354.66	340.24	315.73	326.67	346.07	377.45	371.23	342.8	361.89	369.25	357.54	350.71	372.35	349.77	361.43	358.9
478004	311.88	325.05	341.92	346.37	342.28	333.51	351.98	339.61	332.67	343.54	353.12	339.68	337.34	335.66	357.24	334.97	352.52	341.95	345.33	335.78	313.82	321.5	340.15	370.15	363.82	336.97	351.43	367.64	346.43	346.02	362.02	343.83	347.15	351.57
479004	292.85	316.88	323.25	330.41	323.28	313.74	335.4	323.39	313.03	330.97	335.81	318.7	317.45	322.62	340.34	318.55	334.19	318.96	328.36	317.36	295.29	308.93	316.22	357.44	354.21	313.34	330.51	355.24	336.43	327.63	343.48	326.49	332.52	327.99
480004	303.82	315.19	333.88	338.3	327.38	320.85	339.62	325.02	322.11	330.8	345.34	325.11	326.55	324.38	346.16	326.29	345.88	327.34	339.25	324.61	300.8	309.76	322.49	360.26	354.88	316.93	335.99	358.73	339.04	331.86	348.3	329.26	336.97	341.74
481004	332.63	343.81	360.65	369.36	359.47	352.97	360.27	354.15	352	362.91	369.41	356.42	360.98	353.42	371.49	357.37	366.84	359.41	367.85	360.92	328.59	344.6	355.7	387.42	379.2	354.11	374.59	368.48	362.01	357.87	384.79	365.04	374.17	371.18
482004	309.36	321.94	341.58	349.15	339.98	328.25	347.05	339.51	335.3	341.18	351.46	335.9	335.02	336.84	352.9	335.97	346.65	338.11	344.21	337.66	306.34	322.63	330.75	363.31	360.55	333.11	350.69	356.4	342.8	339.64	361.12	342.76	351.55	345.95
483004	299.64	316.73	338.14	340.31	331.84	323.73	340.91	328.82	325.05	335.82	345.73	325.59	326.51	326.87	348.99	327.98	348.11	329.73	340.66	329.73	301.09	318.53	327.04	363.52	364.49	324.25	336.69	359.8	338.11	330.29	352.5	334.04	340.97	339.56
484004	317.67	322.66	344.55	350	338.78	327.79	348.13	336.84	331.15	344.78	352.35	333.89	331.75	328.18	353.64	335.24	347.46	338.72	343.31	335.27	303	316.49	332.54	373.93	365.04	328.98	352.13	357.76	347.3	337.32	362.19	338.25	346.2	351.57
485004	303.65	321.66	332.98	342.05	334.73	322.21	345.56	330.88	328.68	335.33	340.51	330.16	328.5	324.89	348.38	329.48	340.96	334.5	333.47	329.59	301.97	313.76	327.36	361.81	356.59	323.56	340.68	354.21	346.14	331.09	354.21	335.49	342.95	337.49
486004	311.21	322.38	333.86	348.77	337.81	328.42	351.97	337.12	332.36	341.64	350.26	338.19	331.14	339.49	351.49	335.52	348.43	341.11	342.1	337.82	308.7	320.42	332.83	367.74	353.33	333.27	346.87	360.08	338.26	336.54	362.85	340.73	352.85	347.76
487004	313.46	331.71	339.8	349.32	339.66	328.3	352.06	336.43	332.03	345.26	351.59	336.85	334.69	332.41	358.85	334.49	352.52	336.79	343.34	336.11	308.63	322.82	331.2	364.01	366.8	335.36	345.43	361.87	347.77	335.07	361.95	344.76	349.7	346.41
488004	296.51	306.87	322.84	330.92	319.83	312.52	337.09	321.69	317.06	325.19	329.91	316.6	319.23	319.52	331.8	319.17	332.15	322.19	327.75	317.84	288.57	301.63	315.13	345.94	350.19	315.79	333.24	334.5	338.26	321.28	341.69	321.57	331.6	331.13
489004	303.46	319.44	330.72	345.34	334.05	322.25	347.97	333.38	327.52	334.91	350.12	331.84	329.64	323.78	348.73	327.44	343.72	332.43	337.85	332.2	302.39	314.32	329.79	362.02	356.2	328.46	345.12	350.39	341.01	334.32	354.32	338.6	343.84	345.84
490004	303.41	321.21	331.45	341.61	335.42	324.58	348.67	337.84	327.94	340.63	342.57	328.54	325.69	327.24	355.27	330.08	346.29	330.59	337.45	333.64	300.04	311.98	328.9	367.35	366.02	324.68	350.14	354.92	338.85	328.89	353.92	333.77	340.57	343.02
491004	308.4	328.52	336.29	348.9	335.66	327.24	350.46	336.48	326.56	335.98	348.97	334.21	332.89	339.74	347.65	330.72	343.57	330.05	339.9	332.87	304.89	315.93	329.28	366.94	358.29	330.83	345.36	363.65	347.58	335.67	356.21	340.11	347.51	346.79
492004	326.26	333.58	344.05	359.13	350.49	339.93	362.16	350.14	344.38	352.81	356.15	346.1	347.89	347.81	359.25	347.27	355.49	344.23	353.87	347.88	321.57	333.79	344.64	372.46	382.71	340.77	361.15	359.62	349.1	345.85	372.95	353.36	361.98	352.62
493004	325.23	335.98	351.74	363.57	356.18	341.15	368.51	353.13	345.46	361.6	366.22	348.95	349.51	348.03	373.48	352.24	362.31	356.8	359.44	351.88	323.45	344.43	347.37	376.79	376.32	345.06	369.09	368.85	366.08	351.04	377.97	357.63	367.51	364.3
494004	306.03	312.32	334.31	340.41	333.22	327.07	349.51	332.63	325.4	333.33	345.76	330.78	327.25	334.32	347.03	330.03	340.15	330.3	332.94	330.05	304.66	315.39	330.97	354.06	352.08	328.84	340.76	351.5	337.78	336.69	356.06	335.87	344.57	343.33
495004	311.43	326.87	341.79	353.61	347.6	338.68	357.82	346.01	338.77	349.35	360.59	339.17	335.12	335.17	362.02	341.66	349.57	340.72	347.41	343.93	314.75	329.61	336.56	371.9	364.72	335.56	354.73	357.31	354.08	345.5	367.92	347.71	356.27	354.72
496004	314.82	318.68	343.33	348.99	343.21	331.34	352.45	339.55	337.82	347.11	355.65	340.04	337.42	334.84	356.97	337.98	347.79	339.99	348.87	339.08	312.81	323.9	337.51	372.06	363.73	333.73	356.74	361.32	354.06	345.44	367.36	350.31	348.97	350.44
497004	313.54	333.58	336.43	350.84	338.81	338.27	349.79	340.33	333.05	349.46	353.63	335.72	336.52	329.97	352.18	339.74	349.53	336.15	346	335.22	309.09	329.79	336.84	369.44	361.76	333.4	350.14	374.69	348.26	343.11	361.23	345.26	351.43	350.98
498004	306.94	319.36	337.06	338.99	329.25	327.07	345.64	328.72	328.29	337.38	343.4	328.52	328	327.33	355.62	326.56	340.37	326.73	336.82	325.01	302.95	315.68	324.62	358.26	356.54	324.3	339.7	355.96	336.49	333.91	354.42	337.27	340.18	341.75
499004	294.54	315.26	316.21	324.11	321.9	313.96	335.94	323.84	317.2	329.32	330.58	315.52	316.54	314.98	338.65	316.73	328.48	316.19	325.06	316.54	295.51	303.87	316.71	354.19	351.05	310.68	327.58	344.58	325.63	323.21	338.57	324.74	328.27	321.82
500004	294.05	316.54	326.53	329.76	327.21	321.57	340.19	323.39	319.38	337.22	339.61	317.7	319.63	317.31	348.36	318.25	337.14	317.16	332.76	320.55	295.2	308.25	316.95	360.05	360.38	313.75	328.97	363.8	339.55	326.26	348.72	325.14	332.76	329.38
501004	317.62	322.04	334.49	347.44	340.01	330.85	348.17	340.12	334.94	346.52	348.06	336.57	336.35	333.2	355	337.25	356.22	339.63	343.36	334.82	308.38	318.85	336.07	372.05	357.24	327.43	345.97	358.95	350.26	339.5	365.36	341.08	353.65	345.11
502004	306.58	325.09	330.19	339.29	330.95	324.05	343.75	329.33	326.76	337.19	341.66	328.3	330.33	323.08	346.16	325.24	340.48	327.36	339.48	323.39	303.32	315.33	327.39	359.7	352.55	327.63	338.7	352.95	341.27	330.68	353.24	336.1	339.59	336.39
503004	331.39	335.77	351.89	359.87	351.59	341.44	360.38	351.07	344.56	349.21	360.19	346.49	348.35	348.16	365.47	347.45	358.26	348.26	356.25	348.72	322.17	330.06	343.01	375.24	366.94	342.04	365.04	367.49	353.17	349.09	377.93	353.1	362.92	355.67
504004	317.34	330.4	340.11	353.3	347.58	339.83	355.02	343.47	339.67	344.14	354.46	342.73	341.24	339.65	352.46	344.58	348.82	341.13	350.17	337.7	319.97	325.43	336.1	368.87	369.2	336.09	355.91	363.18	346.44	343.48	366.81	350.19	351.62	348.49
505004	300.89	318.26	334.48	331.54	320.39	315.65	339.08	323.71	320.13	328.06	335.23	322.86	320.01	315.69	342.26	320.92	333.58	319.01	326.36	318.62	295.47	309.9	318.85	348.8	351.03	320	329.02	348.6	332.67	322.96	345.84	328.18	334.45	332.65
506004	305.93	326.93	334.54	336.87	330.36	328.31	344.3	330.53	319.36	343.31	347.06	325.35	332.49	319.19	350.97	328.22	344.51	322.45	339.06	322.82	295.33	308.21	321.64	365.7	350.19	320.07	341.87	360.31	335.7	327.9	353.57	330.6	330.25	337.02
507004	313.5	327.78	352.4	351.12	344.13	328.12	353.03	341.24	335.56	347.49	357.49	340.91	341.92	332.26	361.25	341.91	352.08	341.14	345	335.41	313.83	326.8	335.23	371.5	369.92	336.31	353.63	363.39	357.18	336.36	365.01	350.31	349.97	352.47
508004	311.53	320.73	334.31	341.05	336.89	325.9	350	336.17	324.71	337.43	343.89	332.79	331.72	323.51	352.6	330.22	335.43	328.43	334.5	326.15	303.44	314.93	326.71	357.6	349.27	326.54	343.35	352.17	337.39	332.14	357.64	335.29	341.65	338.66
509004	309.58	314.65	334.56	338.96	331.3	320.4	345.43	329.02	323.76	339.02	345.7	325.66	326.81	324.01	348.27	323.83	341.1	323.99	335.32	325.39	293.67	310.72	326.5	359.03	352.59	317.81	342.69	357.75	341.81	326.74	355.06	329.58	338.2	337.03
510004	305.66	317.21	339.01	342.95	339.34	333.68	349.16	334.06	328.05	344.75	350.35	332.15	332.62	329.48	347.86	329.88	350.68	331.75	339.83	327.25	304.76	311.13	325.69	360.68	362.04	328.06	342.78	363.09	346.17	331.23	357.99	337.49	339.79	341.54
511004	305.73	317.48	331.39	337.79	331.93	314.65	345.11	326.53	323.47	331.96	337.05	325.08	329.56	322.11	341.23	324.05	340.05	323.05	328.3	320.25	296.51	309.28	324.38	354.87	357.23	319.19	336.67	343.66	339.56	323.93	349.76	333.35	338.36	332.27
512004	314.62	326.06	348.45	355.48	346.31	339.2	355.75	342.57	336.03	347.78	351.87	338.95	339.8	332.81	356.7	340.11	349.34	336.21	346.84	337.92	309.78	324.53	333.28	368.03	370.13	334.7	354.09	371.16	345.51	338	364.15	343.88	349.66	347.88
513004	320.69	325.17	351.68	356.99	353.53	340.67	362.37	343.63	338.44	351.71	359.18	344.84	344.99	340.72	360.28	339.21	356.69	339.65	348.06	342.88	310.84	325.2	340.08	373.67	366.36	342.32	358.81	367.41	348.31	341.13	368.4	349.9	358.86	354.9
514004	310.96	317.34	341.43	350.37	344.3	335.65	355.02	337.2	331.32	344.77	349.73	335.17	334.97	330.15	348.45	329.56	344.56	334.65	338.51	336.05	303.85	320.56	331.8	354.54	366.43	328.28	347.97	357.88	340.97	333.19	360.52	341.79	344	344.79
515004	294.33	310.52	335.21	338.53	332.84	315.84	345.09	328.01	321.15	330.57	333.16	321.8	323.32	323.4	335.46	323.05	335.8	323.89	330.31	320.57	293.05	311.23	320.83	357.8	358.88	318.4	334.64	358.74	333.21	323.84	346.72	329.4	337.36	331
516004	300.82	309.8	333.29	341.12	330.51	324.72	344.8	328.79	322.93	338.52	339.96	326.16	328.05	320.25	349.57	322.71	343.65	323.24	333.51	323.36	297.9	307.89	320.06	349.59	357.06	321.26	333.67	358.93	342.92	326.03	351.29	331.82	337.26	336.04
517004	298.58	311.94	330.38	332.42	325.53	334.23	343.54	324.59	320.39	336.26	336.63	322.38	326.08	324.59	347.13	321.47	339.22	316.49	331.63	317.39	295.15	307.92	316.35	352.61	356.49	322.99	334.94	357.62	341.62	325.26	345.01	327.48	328.43	330.83
518004	309.25	318.71	330.76	341.45	336.25	329.61	348.22	332.4	324.27	334.39	342.59	331.55	327.51	323.86	341.84	325.8	333.79	327.51	332.34	327.29	302.99	315.89	321.3	351.55	355.45	330.47	336.18	349.86	329.75	332.48	352.79	336.41	341.33	341.97
519004	308.74	319.04	328.4	344.04	333.03	330.06	348.43	328.67	325.68	335.96	346.14	326.26	331.95	325.69	349.5	324.99	345.87	326.38	332.1	332.27	295.42	313.97	327.64	363.53	360.89	327.21	336.21	352.73	339.12	330.81	351.69	332.53	338.09	338.03
520004	300.63	319.74	339.49	342.92	334.55	328.72	350.12	332.93	326.63	338.48	351.37	329.23	336.45	330.07	351.35	330.69	343.77	325.32	338.93	327.68	296.59	308.83	322.75	367.94	366.91	325.86	341.07	357.38	339.96	330.82	353.56	330.71	337.61	340.3
521004	293.13	315.2	323.76	337.74	325.39	326.18	341.55	327.06	322.04	332.93	337.43	323.08	323.4	322.34	346.66	322.49	342.01	324.57	332.62	324.04	295.49	304.83	317.37	350.4	355.62	318.32	332.33	352.52	334.6	325.99	348.84	327.3	334.33	337.1
522004	306.41	335.27	347.29	357.45	345.41	337.87	357.72	343.93	339.36	347.22	361.7	342.36	341.39	341.57	357.98	341.51	356.57	342.8	350.47	343.35	309.4	323.48	338.63	369.51	373.28	337.56	350.63	370.23	355.92	339.35	366.53	345.02	350.31	352.19
523004	333.59	345.06	364.19	367.77	355.72	354.65	367.87	355.36	351.17	364.92	369.66	354.36	351.53	353.35	375.84	351.37	359.53	353.19	367.07	357.76	323.85	337.05	350.53	373.99	388.79	355.71	371.33	375.08	361.77	351.86	384.36	364.79	368.8	371.49
524004	297.27	322.85	336.83	346.5	334.7	328.25	352.17	331.5	327.55	341.1	350.51	327.9	336.62	333.05	350.24	328.47	345.33	334.43	337.2	333.5	300.51	320.71	327.86	367.11	367.29	330.23	338.27	359.37	343.08	330.86	357.14	337.79	341.05	342.81
525004	309.96	331.26	330.34	344.23	339.87	332.52	353.95	337.39	333.76	340.69	351.07	332.81	337.5	331.95	351.9	334.12	347.3	333.44	344.51	336.29	303.31	319.56	332.37	357.72	367.79	333.36	339.9	354.54	345.77	334.35	360.69	341.75	350.53	344.97
526004	298.15	321.38	336.54	341.36	329.98	328.16	348.25	332	326.33	344.27	345.09	332.71	327.74	327.02	347.66	327.67	340.42	331.94	336.49	329.47	300.17	322.11	327.73	354.01	365	329.99	335.68	352.84	340.41	330.66	352.15	336.27	341.97	339.44
527004	308.44	329.01	343.67	347.21	337.29	334.54	353.14	333.05	331.41	353.35	348.65	334.93	341.29	331.51	364.47	329.74	346.33	331.28	341.67	337.35	300.87	323.22	331.89	366.47	369.6	332.3	343.68	356.37	344.36	334.84	362.67	337.8	345.91	345.56
528004	293.08	317.6	333.31	334.54	325.4	316.26	344.47	326.56	320.64	337.78	344.89	322.83	329.87	319.3	351.59	318.82	336.08	321.14	331.52	322.91	293.62	309.41	317.83	349.69	358.18	317.1	335.91	357.9	344.91	323.47	350.99	330.15	333.7	338.64
529004	314.81	338.29	350.25	353.27	344.15	329.72	358.78	342.72	337.38	351.53	361.53	342.26	344.77	336.16	363.02	335.87	349.45	343.95	346.85	345.74	308.57	322.6	339	369.43	375.01	339.34	355.46	368.54	346.14	339.95	369.66	345.06	351	352.65
530004	312.17	326.78	348.25	350.94	344.59	333.53	357.83	344.19	338.45	355.01	361.01	338.9	345.07	339.97	355.75	337.19	351.98	337.98	348.93	340.5	308.02	319.32	337.61	371.88	371.96	336.27	355.36	368.95	353	338.51	366.04	341.65	353	350.77
531004	310.65	325.81	338.13	347.59	336.55	329.09	353.11	338.19	331.63	345.56	353.51	332.27	330.95	325.7	355.77	330.24	342.7	337.55	343.01	334.41	304.82	316.82	327.41	360.82	365.66	332.1	342.17	355.21	346.45	331.46	364.07	338.79	342.91	342.64
532004	301.31	313.16	336.03	333.33	323.18	312.78	340.3	324.13	318.7	334.34	340.77	322.45	324.72	313.53	340.52	320.05	336.07	322.31	328.67	317.5	289.03	306.86	319.53	351.42	362.81	316.57	329.23	353.47	330.06	321.4	345.94	328.5	329.62	330.68
533004	313.72	330.82	336.61	348.42	340	340.27	357.03	342.68	334.76	345.03	356.68	340.79	339.02	332.05	361.19	336.55	350.57	340.21	343.41	338.01	308.48	323.67	337.9	363.17	373.47	340.65	351.69	364.56	350.69	336.66	368.22	344.28	348.11	350.26
534004	287.53	306.83	322.17	322.31	314.47	312.48	332.06	320.52	310.36	327.18	330.89	311.9	315.64	315.24	343.65	309.18	330.67	311.11	323.27	310.9	280.94	296.51	314.88	347.49	340.9	307.92	322.22	348.85	335.74	314.43	338.75	317.17	321.44	324.85
535004	303.75	320.36	331.87	345.25	336.39	331.3	348.79	340.63	329.47	342.21	351.33	335.87	334.2	323.92	348.44	330.27	348.5	333.02	342.43	334.97	303.65	317.53	329.14	355.24	357.32	331.58	339.74	355.55	337.12	333.78	356.32	340.68	346.24	345.53
536004	301.3	321.57	336.88	338.34	333.17	321.6	347.7	333.03	327.6	339.13	343.7	328.95	328.35	318.07	344.06	327.54	337.4	329.37	336.95	330.68	297.72	315.94	325.57	356.38	371.58	324.91	332.73	351.1	346.63	328.77	353.54	334.38	338.76	340.5
537004	322.99	336.32	352.27	359.4	348.72	341.59	362.75	348.45	340.7	354.68	359.25	347.99	337.8	342.7	361.73	343.34	351.39	345.97	351.45	346.96	313.13	328.27	340.57	367.27	376	344.57	357.04	361.08	354.26	346.54	376.95	352.04	353.96	356.39
538004	308.27	326.81	342.98	349	342.38	335.02	355.91	343.91	333.98	353.76	353.16	337.26	344.72	332.06	362.22	340.25	354.92	340.33	347.09	340.6	305.53	319.43	333.3	362.22	374.78	338.93	351.24	367.85	353.26	338.71	362.54	345.78	346.84	346.06
539004	288.97	308.64	328.34	330.85	321.27	312.57	338.19	323.44	313.44	332.07	331.15	313.25	317.71	309.23	336.38	317.51	326.29	320.63	323.69	317.82	285.72	304.15	310.05	352.61	338.93	313.43	326.06	347.08	325.7	319.05	341.99	322.37	323.02	329.64
540004	303.21	327.97	335.6	339.62	332.28	321.58	347.41	329.97	326.19	345.32	347.19	324.7	327.46	324.83	351.85	327.62	335.54	327.06	333.22	327.85	297.43	310.47	327.27	358.42	371.83	328.5	336.23	361.85	345.54	324.97	356.11	334.64	335.39	339.6
541004	310.5	329.07	342.8	348.05	340.88	328.7	355.8	340.36	336.67	344.62	356.95	338.17	337.1	331.75	355.73	340.17	346.03	335.53	345.94	338.79	305.18	316.34	334.93	368.16	376.1	335.8	344.71	364.27	346.06	336.88	366.19	344.38	346.42	352.39
542004	307.31	322.84	336.15	342.83	336.42	329.08	349.31	335.5	325.32	343.29	344.63	332.02	335.97	332.42	352	334.42	341.91	332.66	340.61	335.74	299.82	311.88	328.98	358.27	361.78	328.82	342.05	353.48	338.07	328.42	356.73	336.44	339.78	340.38
543004	312.62	329.64	344.58	347.82	344.07	330.43	358.06	346.19	338.62	350.17	356.21	342.48	340.68	340.76	357.15	344.02	346.62	343.42	348.06	341.23	309.48	325.56	331.57	364.25	371.59	340.15	351.67	357.79	349.37	338.13	369.5	342.84	348.38	347.94
544004	324.04	335.97	355.63	366.32	360.43	348.62	368.46	358.4	350.87	359.97	367.99	353.54	354.29	344.28	372.43	358.34	368.59	355.14	355.03	358.34	319.58	336.55	349.17	379.51	387.49	351.26	363.95	373.04	363.88	349.55	383.25	360.09	366.41	364.64
545004	315.89	336.84	361.5	354.59	347.32	338.18	357.73	344.49	337.15	359.34	358.12	345.93	343.16	336.77	362.5	343.99	350.82	342.89	352.02	343.52	308.68	327.84	341.06	376.02	380.87	337.68	354.96	374.42	363.49	338.5	370.6	349.84	357.18	350.33
546004	299.42	316.16	334.85	333.76	330.22	327.6	345.61	332.32	321.59	342.16	342.68	328.93	333.21	322.39	348.91	329.9	337.48	319.31	336.18	324.64	298.57	311.59	326.02	356.67	367.03	324.82	340.18	356.3	339.25	323.01	355.56	329.41	334.98	332.65
547004	307.01	327.84	338.48	344.8	337.79	327.59	353.43	339.63	331.58	351.12	353.4	340.19	338.03	331.95	353.03	339.81	350.17	332.17	338.69	335.3	303.79	317.97	326.49	361.83	376.4	335.38	348.97	358.52	347.71	332.74	361.53	342.81	347.09	340.42
548004	334.49	346.79	368.06	374.2	367.21	359.75	371.09	363.56	352.78	365.39	383.19	363.88	361.03	358.12	384.49	362.76	369.14	359.8	368.83	361.75	329.21	341.95	355.51	384.01	392.61	354.37	376.64	383.07	362.06	353.48	393.9	368.84	377.62	375.02
549004	292.81	323.82	329.53	332.39	327.01	314.93	339.82	324.56	317.99	329.71	339.37	320.54	319.24	326.36	347.36	324.7	332.34	317.68	331.3	325.49	296.24	313.68	318.49	357	355.03	322.38	331.99	344.68	343.14	318.09	345.29	328.44	333.09	326.97
550004	308.54	322.45	345.23	344.26	336.97	331.37	350.86	338.63	332.88	349.04	354.09	335.48	331.47	329.16	358.58	339.86	349.61	333.93	341.65	331.88	306.61	317.93	334.14	367.43	375.8	338.79	344.69	358.64	349.26	332.67	361.73	340.35	349.8	345.84
551004	325.6	348.15	363.62	365.66	361.43	347.78	369.34	354.17	351.38	359.72	373.43	354.35	357.7	345.23	378.6	354.03	361.55	353.02	362.67	355.66	323.83	336.71	351.22	384.8	388.39	348.51	369.3	380.63	360.62	348.77	384.64	360.94	368.08	364.65
552004	301.56	319.68	348.86	348.86	335.23	326.2	352.31	338.74	331.6	342.25	349.28	331.52	336.49	330.7	358.17	333.11	351.48	335.67	337.3	332.79	298.7	319.41	330.29	354.06	370.8	334.27	347.02	365.89	351.81	330.54	358.31	341.06	343.07	346.8
553004	307.06	321.73	335.95	345.9	337.96	323.69	349.19	333.15	325.58	340.93	352.17	330.77	336.13	331.2	351.83	332.42	347.23	330.92	336.71	338.26	301.98	312.54	334.8	365.71	368.55	328.43	343.45	362.63	348.14	332.24	358.04	340.8	341.44	344.38
554004	268.41	299.57	314.39	308.39	297.08	291.66	318.26	298.94	294.16	318.68	320.29	294.66	295.17	300	325.7	301.63	321.19	295.91	307.64	299.33	271.79	285.82	296.23	333.04	332.92	295.79	307.59	343	321.73	298.66	322.8	301.32	310.18	305.35
555004	312.26	333.23	344.07	350.27	338.38	331.2	357.47	338.94	334.28	348.44	352.54	338.22	337.97	338.19	350.82	339.2	348.58	338.56	342.82	338	306.74	314.34	336.05	362.51	369.42	344.58	352.32	360.73	349.5	333.89	366.58	344.56	352.18	344.04
556004	300.77	319.2	324.21	334.93	321.19	319.35	342.97	321.7	317.7	338.82	336.9	322.49	331.85	326.71	348.22	322.73	343.48	324.36	329.01	322	293.67	307.88	321.45	358.65	356.71	324.87	336.87	351.4	338.07	320.69	349.28	330.35	338.87	334.54
557004	314.72	333.72	349.85	364.59	353.08	336.59	359.93	349.91	342.92	359.59	365.06	346.37	349.8	338.29	370.24	349.16	364.32	350.49	356.54	352.49	316.12	332.86	344.08	383.79	378.36	342.88	361.18	382.7	363.56	341.01	377.68	353.99	364.06	357.36
558004	325.9	336.99	350.5	357.49	346.64	340.82	362.75	346.75	341.97	348.04	360.72	345.95	347.05	340.59	360.91	343.77	358.6	343.88	352.38	342.69	315.76	327.52	343.43	376.69	375.95	345.99	357.65	372.28	359.97	340	372.59	351.11	355.71	353.74
559004	270.3	305.74	307.51	307.14	293.2	295.94	316.79	296.23	289.36	318.77	313.7	294.97	302.88	290.7	314.94	293.39	319.18	290.66	305.11	292.19	267.05	285.24	299.25	358.5	345.33	294.86	306.29	334.13	311.73	295.66	317.85	299.91	306.55	304.95
560004	300.84	322.38	336.93	341.8	325.11	327.45	348.21	329.88	324.23	335.99	346.94	325.66	330.16	329.9	355.73	328.37	342.98	324.84	334.31	323.75	295.79	314.64	322.59	362.91	359.03	324.39	337.79	351.06	344.21	321.87	355.09	331.02	333.24	336.62
561004	314.93	322.88	348.4	350.12	336.16	329.72	356.55	338.49	331.08	353.12	357.99	338.81	337.44	331.35	370.89	337.57	355.71	337.86	347.92	340.71	307.95	321.73	341.65	374.95	368.94	338.33	355.04	367.8	359.31	331.18	368.5	343.27	352.39	351.51
562004	303.83	327.05	332.21	343.34	329.69	328.45	350	331.19	325.92	339.6	345.32	327.22	329.88	330.87	357.71	329.18	345.6	330.51	340.69	326.3	301.61	313.87	328.16	367.41	364.63	326.99	343.25	363.65	341.02	326.06	358.95	338.53	344.1	337.79
563004	330.98	335.49	345.41	362.22	346.63	345.96	362.89	351.14	345.46	355.39	361.37	347.25	350.81	339.86	364.74	352.09	357.6	346.52	360.74	344.25	318.3	332.51	345.9	366.84	377.55	349.05	362.55	364.53	353.32	342.69	376.94	354.57	363.29	357.26
564004	319.73	331.89	349	355.56	344.17	339.25	359.1	346.61	336.48	348.1	359.65	344.06	347.64	331.17	362.02	343.8	356.04	339.49	354.82	343	314.26	327.76	340.44	379.38	373.29	342.36	353.59	365.81	360.19	341.26	371.66	350.73	351.08	349.78
565004	310.28	328.21	342.14	344.15	338.61	328.63	352.05	335.19	328.73	349.52	344.98	332.91	332.66	329.13	356.36	334.56	349.03	329.99	342.82	338.16	308.23	324.96	332.94	361.82	357.13	332.12	346.71	350.43	344.3	333.41	359.89	340.62	343.6	344.12
566004	354.3	356.49	377.35	388.67	376.86	369.94	383	373.17	364.66	374.74	385.73	370.62	373.01	364.98	388.1	377.5	379.34	368.59	384.71	375.27	339.63	357.66	370.42	399.67	402.41	373.77	389.58	395.87	385.28	370.81	407.23	378.53	384.04	385.83
567004	313.36	319.82	333.16	343.9	334.46	329.92	351.63	334.87	329.47	347.78	350.67	333.51	337.11	325.06	350	336.21	337.48	326.74	344.96	329.85	302.04	317.77	329.1	358.55	370.25	331.2	341.61	369.91	355.58	331.36	364.33	339.31	343.83	345.29
568004	297.45	319.2	332.04	333.08	323.26	317.79	342.21	327.87	317.48	334.14	336.85	322.71	324.39	318.15	344.79	322.71	332.83	316.4	330.53	321.07	293.93	306.96	321.92	351.5	353.92	320.19	328.08	355.16	346.05	321.5	347.76	327.84	331.72	333.48
569004	319.5	339.63	354.01	360.03	351.53	338.08	360.83	350.34	341.04	352.18	367.06	343.86	349.36	341.71	367.95	346.87	360.47	344.14	349.32	349.54	315.38	331.06	345.32	375.53	370.33	342.1	364	366.98	352.88	345.27	375.66	355.26	357.7	354.55
570004	318.6	335.68	346.78	353.69	346.9	339.65	358.11	351.88	336.59	356.66	357.07	342.86	347.93	339.72	364.68	347.23	352.24	340.03	351.25	341.36	316.49	327.65	342.52	366.58	378.27	344.57	354.95	369.87	353.16	340.06	373.78	351.2	348.7	351.17
571004	337.05	344.72	357.45	364.95	355.82	345.88	363.62	355.67	346.37	354.75	365.71	349.93	351.98	342.51	376.37	356.45	359.28	350.9	359.16	351.75	324.29	338.88	349.03	376.85	371.02	348.39	368.66	369.24	355.62	349.17	383.85	361.82	365.64	369.54
572004	297.24	316.2	327.6	337.94	324.37	324.59	342.57	324.03	319.61	342.32	338	322.96	322.85	326.55	356.75	325.98	342.98	324.35	332.85	322.36	297.08	311.35	324.91	357.68	358.92	322.51	334.03	350.39	339.96	322.91	348.77	331.08	333.21	335.77
573004	338.72	342.45	357.37	364.97	357.34	355.8	367.05	355.81	350.22	364.15	370.82	354.59	352.99	345.14	375.32	359.52	364.93	346.97	359.94	353.74	321.19	336.26	353.52	376.75	384.69	355.69	367.68	372.47	365.78	351.43	380.16	367.65	368.95	368.89
574004	308.27	320.02	339.62	344.37	333.33	326.48	344.77	333.33	325.51	342.91	345.95	328.55	335.49	326.61	361.53	335.34	344.61	325.56	338.94	327.41	300.4	316.26	327.56	365.35	359.23	324.81	340.66	360.98	349.17	326.94	353.41	339.63	348.38	345.49
575004	342.47	356.03	368.84	377.67	365.5	354.61	373.14	361.29	355.34	366.9	379.11	362.55	364.66	358.41	388.05	362.51	370.82	357.43	367.73	365.68	333.9	355.58	358.32	386.31	385.18	366.97	377.69	379.14	374.52	356.63	395.08	377.7	377.03	374.24
576004	338.11	336.69	365.82	373.57	360.55	350.81	370.68	359.89	350.8	363.33	373.8	353.3	349.74	353.45	380.12	357.49	375.51	353.37	366.9	358.36	324.64	344.78	355.14	390.65	378.28	356.75	369.84	383.45	366.59	349.61	385.63	370.43	370.73	368.32
577004	294.12	312.34	339.39	334.84	321.06	313.34	340	327.3	319.38	349.71	342.99	322.3	324.94	323.48	357.68	327.1	344.55	320.71	339.69	321.65	292.28	312.13	326.86	366.5	365.15	324.84	335.52	363.13	353.52	318.87	351.86	331.71	329.25	335.47
578004	315.11	324.94	348.39	351.95	340.44	340.31	355.76	341.53	336.13	349.89	351.65	336.27	340.61	340.77	361.81	339.98	355.65	337.99	349.38	338.07	307.57	328.42	338.42	365.53	368.95	333.39	353.75	357.49	354.13	333.12	364.87	352.37	353.58	350.25
579004	309.13	322.64	332.92	343.24	332.03	326.79	350.66	334.54	328.9	342.34	342.96	329.61	332.99	320.71	356.4	330.66	338.62	327.04	344.23	329.64	299.96	316.22	329.77	357.95	361.5	334.37	342.59	356.12	351.64	328.43	354.4	340.9	342.73	341.1
580004	320.5	334.25	351.92	356.05	348.03	336.17	359.42	349.92	338.9	364.35	365.08	341.95	339.71	336.96	369.98	343.33	352.51	343.13	356.51	343.02	311.19	333.28	343.7	374.39	374.92	344.15	356.27	372.02	371.43	340.9	369.82	351.39	358.49	356.25
581004	313.02	327.11	339.54	348.64	338.26	329.84	351.58	341.78	331.82	349.33	352.02	334.44	336.38	337.28	355.68	333.65	341.42	333.07	343.57	334.98	304.09	326.84	334.29	363.33	359.36	339.93	347.64	362.59	359.63	334.35	362.06	344.76	346.25	346.9
582004	313.93	327.44	348.46	349.05	337.65	331.74	352.18	339.4	330.48	354.18	351.02	331.5	338.09	330.38	369.75	333.77	351.06	329.3	342.38	329.39	299.76	317.79	334.48	363.4	368.83	331.75	351.46	365.45	356.83	333.43	361.48	341.75	344.7	347.37
583004	307.91	325.78	337.96	350.58	340	330.81	352.37	341.98	332.13	348.07	355.79	333.3	337.31	331.19	364.67	337.21	350.98	335.41	345.22	335.66	302.66	323.09	336.48	366.76	371.42	338.58	350.95	362.7	357.87	338.85	358.7	344.6	350.59	349.73
584004	305.28	316.41	337.03	343.1	332.27	322.63	342.61	335.12	323.23	343.25	347.36	328.19	325.56	325.82	359.07	329.67	342.45	326.06	336.55	329.47	298.44	318.94	328.47	361.39	363.21	332.24	338.81	354.26	357.12	329.76	352.48	338.47	344.92	338.51
585004	322.54	324.68	346.56	350.93	342.49	333.97	351.9	345.02	333.39	347.59	350.45	337.14	340.46	336.64	360.3	338.07	352	335.7	343.42	339.45	305.18	327.06	341.04	369.41	371.39	337.64	351.33	364.14	362.02	343.52	366.35	348.92	352.63	349.17
586004	313.13	322.73	334.19	342.21	331.11	321.57	340.82	335.97	327.52	349.59	347.26	329.39	330.92	331.09	360.92	332.62	339.94	327.88	337.65	334.17	300.5	316.28	331.92	361.3	362.25	328.61	339.99	357.45	350.27	334.97	355.88	342.14	342.42	347.15
587004	320.37	333.09	350.99	356.53	344.06	335.83	356.8	344.81	338.37	352.49	358.85	342.91	341.95	338.14	365.35	342.35	352.43	342.09	351.13	344.75	316.04	329.11	341.57	368.38	372.33	341.66	358.76	360.95	356.78	346.83	365.67	353.48	359.68	357.21
588004	321.47	333.49	351.05	358.05	348.85	339.61	355.55	345.28	338.01	353.15	354.8	341.29	347.22	341.97	371.14	341.74	352.46	341.32	350	343.76	308.81	330.4	343.46	363.14	377.94	347.3	355.75	367.68	351.94	347.31	370.45	351.43	357.91	356.74
589004	304.56	326.35	344.75	349.91	335.95	326.39	348.72	336.54	328.75	351.37	349.39	327.37	335.05	325.86	361.62	332.32	342.81	334.66	340.74	333.22	306.29	318.74	337.68	366.8	362.45	331.18	343.9	367.34	356.86	340.06	360.28	341.88	348.61	345.46
590004	308.93	335.23	344.46	357.19	345.6	332.5	354.29	346.15	336.68	347.96	358.17	337.38	342.4	334.12	367.92	341	350.06	340.57	350.8	337.36	305.4	324.44	341.44	371.83	364.32	337.28	343.29	359.37	355.42	348	364.8	354.23	350.11	353.37
591004	327.91	348.78	369.12	372.49	362.47	349.61	368.34	363.24	353.62	369.2	374.59	354.13	352.55	354.62	383.43	360.65	368	358.03	366.8	360.33	322.27	344.74	357.67	385.87	381.32	355.07	372.15	372.5	363.83	361.24	381.92	372.08	375.66	372.03
592004	319.42	324.14	359.78	356.92	347	337.54	358.72	347.18	344.08	353.12	357.76	343.77	345.25	344.26	371.93	346.73	348.25	344.27	350.74	341.69	308.77	330.88	341.33	374.44	378.17	343.08	356.6	365.09	361.42	349.48	374.82	356.59	362.52	358.37
593004	324.42	332.38	349.92	361.91	351.32	338.06	361.28	353.13	344.2	358.44	363.4	346.58	348.7	348.12	372.31	350.5	356.74	348.29	359.44	342.73	314.15	337.33	345.54	373.76	380.36	344.51	360.16	375.09	365.11	352.14	371.73	363.55	362.42	367.8
594004	302.33	322.61	340.14	345.32	336.83	322.71	345	336.12	327.14	343.17	346.56	329.2	330.97	327.94	362.07	334.96	340.74	332.11	340.8	329.26	303.04	318.98	328.67	359.97	369.38	327.62	343.23	372.35	342.21	335.42	355.84	344.01	346.08	346.19
595004	313.47	322.51	341.51	349.1	339.86	328.85	346.25	338.54	330.48	346.03	351.42	332.13	334.22	330.18	358.42	336.74	348.21	330.35	343.89	331.09	302.28	315.39	332.94	367.99	366.82	329.59	345.2	363.33	348.9	339.95	358.21	348.1	349.12	349.78
596004	299.94	311.67	326.76	342.57	332.33	328.22	342.84	329.61	323.11	346.03	342.21	326.47	338.01	331.59	356.03	325.3	332.68	323.66	336.95	326.57	296.19	315.74	327.84	360.99	361.39	324.16	337.64	357.07	342.92	333.45	352.03	341.73	344.34	343.69
597004	298.1	323.02	339.97	346.33	328.93	320	340.83	328.02	323.41	343.16	346.49	323.42	323.93	327.77	358.04	323.38	342.58	325.88	335.39	323.56	296.62	317.25	326.94	368.3	365.67	325.59	337.81	364.4	351.84	332.42	351.65	340.48	342.04	340.69
598004	313.41	327.17	339.31	353.42	347.61	329.15	351.92	342.39	335.91	348.15	354.05	336.45	335.28	334.01	352.47	339.52	347.42	336.02	345.21	341.03	313.54	324.13	339.62	361.11	370.2	336.62	352.52	361	346.2	343.38	362.27	354.6	353.66	353.82
599004	323.37	341.83	349.73	369.77	359.48	346.8	364.44	354.92	349.15	361.95	366.99	355.11	354.62	355.98	370.97	354.87	359.36	351.82	358.73	351.96	321.03	338.68	351.39	381.78	386.1	354.16	365.03	375.58	360.02	353.76	382.74	365.59	374.42	371.09
600004	304.69	311.41	335.15	342.19	334.75	318.64	343.82	331.02	327.69	344.04	345.39	324.32	324.65	327.75	348.05	327.49	335.75	325.04	337.05	327.03	298.26	313.19	326.1	356.17	361.35	325.08	344.78	355.19	339.48	331.78	351.21	341.09	345.54	345.95
601004	323.23	329.93	342.88	356.25	343.13	334.23	353.93	346.22	338.92	351.58	354.38	339.79	347.88	334.61	358.8	340.01	349.02	336.14	350.33	339.43	307.61	329.35	341.24	364.21	381.44	335.89	350.01	363.72	354.84	344.45	365.69	350.23	361.69	356.61
602004	302.15	320.24	344.72	340.41	334.14	317.74	344.19	335.66	325.82	343.25	352.98	325.68	330.67	325.01	358.2	328.61	340.44	325.44	344.2	325.98	292.25	317.73	330.81	366.61	374.17	327.75	340.19	360.13	346.42	332.51	351.83	339.14	346.51	347.47
603004	284.23	317.65	328.67	326.2	319.59	305.43	330.79	322.19	310.55	343.83	338.03	315.98	314.28	316.07	348.41	314.22	329.33	311.23	327.9	312.48	289.03	306.04	325.85	346.96	360.17	315.12	323.85	362.4	348.11	321.66	334.68	329.76	333.72	339.34
604004	317.85	339.35	344.98	354.81	348.3	335.53	353.23	342.76	337.37	351.45	356.49	338.05	341.67	335.67	362.8	340.97	345.25	333.94	346.45	335.91	311.79	329.68	339.57	373.91	370.8	339.93	354.7	369.2	357.65	348.2	364.57	353.94	357.57	356.51
605004	319.34	334.84	345.08	356.36	350.37	337.28	356.84	347.49	341.19	352.33	360.08	342.15	348.1	345.84	368.9	345.43	349.13	345.11	351.64	347.27	314.46	332.07	345.77	379.28	379.61	340.27	357.82	371.46	359.19	348.96	365.76	357.68	366.38	359.23
606004	309.76	329.11	340.39	344.93	335.98	324.9	350.12	340.9	330.09	349.35	344.88	334.33	337.48	336.41	367	335.35	341.85	333.32	339.92	333.59	302.04	323.34	332.68	367.55	374.91	336.83	343	354.38	363.71	343.87	354.64	347.64	349.07	347.75
607004	293.7	314.16	331.21	339.28	322.6	316.84	339.43	326.6	319.64	335.91	341.91	318.72	323.35	319.84	348.18	322.02	329.34	318.44	330.74	316.73	288.01	308.92	322.1	357.11	361.43	318.18	326.27	353.83	344.51	330.9	342.93	331.81	334	337.7
608004	317.61	334.21	342.42	351.92	335.63	330.89	352.2	341.02	330.79	350.1	352.2	333.54	337.94	338.22	357.09	339.11	337.44	332.94	341.77	332.84	307.79	323.95	336.92	371.66	376.65	332.45	345.62	362.48	360.67	347.45	360.38	349.42	354.43	355.89
609004	292.39	311.13	336.94	327.63	316.67	307.16	335.33	324.31	315.73	335.69	338.66	314.13	316.01	314.86	344.73	320.31	325.13	317.8	328.7	317.3	288.85	305.76	324.65	361.62	356.74	318.98	327.48	352.97	349.63	326.42	339.5	331.77	330.15	332.58
610004	295.44	309.07	333.73	325.58	325.8	317.07	336.42	324.52	316.63	333.71	339.55	319.36	327.97	317.64	344.9	316.09	327.05	319.3	326.35	322.8	293.13	307.69	325.12	363.49	367.8	317.35	327.45	356.24	348.54	331.54	341.61	333.02	337.23	338.61
611004	310.15	330.24	342.6	349.34	341.17	330.12	353.52	339.9	335.45	347.6	354.73	336.45	340.3	336.63	357.53	339.5	342.73	337.06	347.58	334.53	303.12	322.73	338.54	366.43	367.14	338.49	347.99	359.68	369.41	349.2	360.15	354.9	360.17	354.15
612004	323.39	332.63	351.84	353.09	347.78	331.53	358.43	343.68	343.92	353.03	360.94	346	344.31	348.58	363.87	348.08	351.5	343.96	350.02	342.77	313.79	332.53	346.44	376.2	373.04	348.7	354.63	371.44	379.81	357.99	366.25	360.76	369.62	363.47
613004	318.45	336.14	345.71	353.77	345.27	336.15	357.68	351.72	341.25	351.51	356.26	344.83	342.01	347.75	360.02	345.03	352.27	342.99	348.63	342.53	313.8	326.95	345.45	372.04	375.61	340	349.09	368.04	381.79	355.79	361.74	361.3	358.73	364.71
614004	323.45	335.11	356.99	356.23	352.13	336.69	357.7	349.86	344.27	356.9	365.15	350.17	347.86	347.62	369.83	344.63	351.38	347.22	353.84	344.75	318.72	341.8	345.75	382.64	374.27	356.76	354.15	366.82	386.79	358.49	367.81	363.4	369.3	368.32
615004	299.81	329.94	336.83	332.64	326.97	312.8	341.62	333.23	324.4	343.63	343.98	328.31	331.26	325.93	355.96	329.34	341.98	325.65	339.48	324.82	301.9	318.68	328.7	366.89	357.57	328.38	333.38	357.82	368.13	338.15	345.26	341.18	345.26	342.79
616004	302.66	325.13	341.01	337.44	332.62	323.4	345.27	334.42	326.97	347.14	348.82	330.66	335.12	330.76	361.95	328.97	334.16	331.21	340.55	326.53	301.92	323.56	335.15	365.57	382.85	329.9	337.92	365.51	374.35	343.71	352.49	341.77	350.53	351.05
617004	316.64	330.86	348.08	347.43	341.45	334.91	351.73	345.98	336.05	349.06	359.45	338.47	335.47	331.95	359.65	342.91	345.54	340.67	350.18	339.85	312.94	328.68	339.18	379.1	371.83	339.67	349.02	367.13	378.87	353.1	358.34	351.92	359.97	359.68
618004	323.28	335.31	354.16	354.23	337.32	334.72	356.36	353.17	341.08	358.23	365.73	343.94	342.61	342.31	370.33	349.53	353.91	342.51	353.64	338.02	310.78	328.64	343.72	374.32	378.68	343.13	353.83	373.95	389.54	352.59	363.84	355.37	359.64	359.06
619004	340.08	349.81	361.8	371.01	362.68	357.53	371.14	362.85	356.97	368.07	381.3	359.6	365.62	354.75	380.74	363.29	366.78	357.05	369.43	361.21	327.57	343.36	364.05	388.34	396.2	358.47	367.25	387.57	407.68	370.15	383.5	370.64	382.28	383.99
620004	324.71	339.77	350.61	357.72	348.02	342.92	360.65	356.94	346.16	354.59	366.95	351.31	347.14	344.41	366.93	350.59	353.52	349.35	360.32	349.55	322.68	340.89	350.98	385.11	380.51	351.04	351.94	371.43	391.22	358.88	366.16	359.3	367.82	365.14
621004	324.11	342.67	353.84	356.64	347.94	338.92	355.82	351.38	340.96	358.9	369.17	344.61	345.79	338.12	369.11	343.91	353.46	349.16	354.74	346.58	315.74	336.89	347.77	377.68	376.66	349.47	352.1	368.13	393.71	356.32	365.31	359.1	365.54	369.51
622004	314.38	316.37	343.82	340.73	331.79	328.15	347.02	334.7	331.42	347.31	348.32	330.37	339.36	334.5	356.13	329.73	342.83	331.55	340	327.86	303.07	321.36	332.16	364.55	369.87	334.22	338.05	356.38	378.64	340.91	346.71	340.48	347.19	353.67
623004	327.8	338.93	361.24	370.3	356.95	349.2	362.25	361.49	352.48	363.22	372.77	352.9	355.4	345.44	378.28	357.24	365.95	355.67	360.15	357.9	322.06	345.36	357.24	384.9	389.92	358.46	367.85	378.44	403.74	363.71	374.49	365.61	374.45	371.77
624004	307.64	334.96	336.89	337.73	330.65	310.98	342.19	334.58	324.75	339.73	353.6	328.55	333.25	325.01	351.81	324.35	336.5	325.49	337.58	327.3	299.65	314.04	328.75	364.05	365.63	332.01	338.59	370.26	371.48	341.42	341.54	337.53	348.04	345.71
625004	315.03	328.16	348.84	354.29	337.78	330.79	352.92	344	339.35	346.32	360.98	337.87	342.77	338.31	356.06	339.67	346.83	338.2	350.1	334.27	308.17	323.77	343.95	373.41	377.35	341.34	349.95	362.37	385.86	351.37	351.92	350.2	356.27	356.47
626004	319.34	326.95	338.44	348.07	335.75	329.43	348.13	342.6	335.49	352.73	360.91	337.65	337.01	330.86	364.71	336.28	349.87	337.15	347.43	333.48	310.91	324.5	340.95	372.43	372.39	342.22	352.68	363.85	378.01	349.17	356.32	348.67	357.15	356.44
627004	296.37	316.37	326.72	331.53	326.51	311.74	339.19	329.57	320.55	337.11	340.48	322.04	325.11	319.71	344.27	321.15	331.97	325.23	330.99	319.85	292.61	310.72	324.01	352.94	358.39	320.45	330.88	358	362.14	335.45	336.49	333.6	340.22	341.48
628004	313.79	324.77	341.84	346.01	336.74	331.48	348.61	343.7	335.88	347.38	353.62	336.87	334.43	333.2	361.4	335	351.03	336.76	349.16	334.6	305.76	324.85	340.86	368.18	369.43	337.54	345.17	365.03	372.61	348.26	355.58	346.06	356.82	357.9
629004	325.37	326.9	348.19	352.84	343.63	337.98	354.92	349.47	341.26	351.29	358.32	342.3	348.72	338.9	365.41	344.93	356.44	341.38	352.43	339.61	310.93	331.01	346.01	379.09	383.94	343.85	347.89	363.79	371.67	353.48	359.15	346.32	363.35	356.91
630004	303.13	329.48	335.43	334.13	327.16	320.23	344.26	331.17	326.32	346.35	348.67	328.75	334	329.31	350.38	332.36	342.14	326.36	340.22	323.97	299.05	313.51	332.49	365.91	365.86	330.58	330.45	360.9	360.69	336.1	345.63	338.15	343.58	341.19
631004	313.64	328.99	339.54	345.63	334.9	325.43	349.3	339.54	333.75	343.38	352.77	335.78	337.96	333.91	353.29	337.53	338.61	334.04	341.16	334.49	302.9	320.61	335.91	369.42	368.06	333.77	343.97	355.02	365.38	346.64	351.76	343.93	344.36	348.2
632004	318.28	322.62	345.49	348.48	338.73	330.69	351.47	340.2	330.52	351.7	361.35	336.84	340.17	326	363.22	335.04	340.66	338.96	346.43	334.86	309.12	326.6	340.21	369.25	372.41	335.88	347.28	366.86	366.63	347.81	350	343.96	351.06	349.39
633004	311.39	332.19	351.31	349.21	340.34	332.73	351.79	343.27	336.25	349.01	355.41	340.18	340.67	339.59	359.49	338.63	347.19	337.45	348.56	337.23	311.32	328.95	339.53	370.16	367.23	340.49	347.34	364.5	363.65	350.76	352.11	346.08	355.12	352.59
634004	309.13	329.25	345.02	343.55	334.43	322.83	344.58	343.31	328.69	349.58	351.01	337.13	336.66	321.8	346.55	333.21	345.03	334.91	343.21	334.45	306.05	324.68	340.61	364.78	378.89	337.03	343.79	366.95	362.62	344.04	353.85	339.05	347.78	346.21
635004	315.45	337.41	353.94	352.08	341.38	335.66	353.25	343.51	338.5	352.67	364.44	339.65	342.9	340.03	360.58	338.98	351.29	339.64	347.35	339.88	311.02	328.57	340.34	374.36	371.35	340.69	346.85	374.56	373.97	353.31	354.09	348.98	356.53	358.78
636004	326.48	335.59	352.78	355.79	348.75	336.54	358.98	343.48	346.47	359.27	366.77	345.84	345.91	344.37	367.41	343.07	354.29	346.88	354.15	350.34	318.69	341.37	347.39	376.75	374.41	349.66	357.51	369.11	371.27	357.61	368.56	354.34	365.77	361.84
637004	311.6	322.88	343.24	345.96	340.39	325.17	352.22	338.62	333.79	347.09	353.46	334.67	338.09	328.01	359.63	336.1	348.94	336.95	342.59	337.39	307.32	328.66	343.61	372.76	371.55	334	347.68	367.68	367.9	347.35	354.21	341.56	354.91	345.68
638004	319.2	328.27	353.93	351.84	340.25	337.54	355.52	347.1	337.29	356.32	360.47	341.95	344.89	336.12	364.7	344.24	349.66	340.97	351.65	340.88	316.37	324.44	346.63	371.74	370.68	343.34	354.9	361.05	358.03	355.64	356.53	349.45	361.25	355.76
639004	306.75	333.52	347.89	345.22	335.05	331.92	350.75	336.66	328.53	352.12	357.87	329.22	345.36	334.77	360.24	333.03	349.23	337.82	347.34	329.21	305.62	324.39	341.65	378.71	372.41	331.11	343.43	369.19	366.61	345.8	348.44	338.86	348.37	346.12
640004	308.23	329.87	344.67	336.69	329.63	319.58	343.88	334.7	328.35	346.79	353.3	329.7	333.24	327.06	362.87	332.98	348.1	331.51	339.39	326.63	298.69	319.06	338.99	369.64	374.19	331.93	341.85	369.33	364.68	342.35	344.64	337.68	352.69	345.08
641004	330.84	344.23	360.47	354.56	345.96	336.63	358.83	347.43	342.9	359.77	357.07	345.4	349.15	339.49	366.53	346.28	352.43	347.79	350.73	344.67	317.65	329.9	349.12	376.96	378.33	342.51	355.27	367.59	364.73	358.19	365.96	352.57	361.87	357.99
642004	300.02	327.97	333.9	332.66	324.37	317.08	341.93	327.33	319.8	337.03	343.47	321.97	328.66	326.27	348.71	323.97	340.54	324.22	336.7	321.46	297	308.17	324.31	351.98	358.94	320.67	329.16	354.65	343.26	337.31	336.11	334.2	337.94	334.89
643004	312.32	335.07	354.18	345.07	337.42	326.1	350.18	340.22	332.34	355.31	361.96	334.62	343.57	331.85	373.63	340.04	354.15	343.76	352.16	338.45	311.76	329.23	342.17	395.06	389.2	335.11	348.67	374.64	370.9	347.18	354.43	344.85	353.34	349.64
644004	315.83	329.55	340.99	337.68	334.35	319.55	349.89	334.31	330.06	347.57	346.55	330.23	341.7	330.86	357.89	333.05	341.82	330.93	341.87	326.84	303.53	318.68	333.99	363	367.27	330.97	342.44	364.71	354.64	343.18	349.27	339.93	348.42	345.49
645004	309.05	325.75	335.05	338.69	329.56	321.09	343.98	332.97	324.25	343.43	346.39	327.31	331.36	324.56	355.4	333.42	338.93	325.63	338.75	326.66	302.85	315.58	332.38	372.74	365.9	325.05	335.89	357.23	356.83	339.93	341.13	335.96	345.16	337.41
646004	320.04	335.37	352.86	343.1	337.89	329.08	354.52	342.69	334.43	350.55	348.8	333.7	341.61	339.39	356.88	339.67	346.99	335.41	345.95	334.62	305.82	320.17	339.18	379.36	373.72	335.07	347.26	357.55	351.87	347.4	352.06	345.48	351.51	350.75
647004	325.67	340.27	358.36	357.08	349.55	339.22	363.02	351.14	345.71	365.61	368.02	345.94	349.04	337.68	372.99	349.67	359.29	352.42	358.68	345.39	323.82	339.28	354.16	382.53	383.42	347.32	354.29	376.61	363.6	359.28	362.53	353.96	362.63	365.91
648004	305.18	317.92	335.07	338.84	328.56	318.37	349.6	331.63	327.58	351.03	351.71	327.74	333.88	329.79	357.75	331.81	346.3	332.31	340.88	324.74	302.55	318.54	329.13	365.47	371.72	327.8	339.28	354.6	346.96	341.61	345.57	336.66	345.32	346.11
649004	297.27	316.84	332.64	328.02	319.56	310.91	338.85	317.41	312.39	339.45	341.55	314.79	324.67	318.48	350.04	316.51	334.19	316.26	330.06	310.78	291.75	305.01	321.34	365.19	354.41	314.76	326.26	352.88	345.86	333.42	334.08	323.16	330.9	334.52
650004	324.42	338.46	353.06	355.72	352.79	341.83	366.79	349.09	345.16	362.97	374.21	343.85	350.29	341.57	374.56	343.69	358.62	345.79	359.17	348.76	318.77	335.58	350.76	391.88	389.25	343.96	363.96	378.21	373.09	359.28	366.81	354.19	363.78	364.49
651004	325.86	330.59	348.33	354.34	349.21	335.79	363.35	346.71	344.41	355.59	361.02	344.88	344.62	340.47	363.01	346.7	355.63	343.57	356.68	344.85	313.87	333.26	347.96	377.92	373.87	340.94	359.14	365.15	363.42	357.41	361.1	350.79	357.67	360.11
652004	329.27	334.13	352.57	354.82	351.84	338.48	360.83	347.21	342.16	358.21	359.48	340.48	344.94	343.66	364.1	344.59	347.47	342.57	357	345.24	319.07	331.31	346.7	369.53	375.88	343.52	358.54	369.8	365.34	354.41	364.07	356.29	360.49	362.38
653004	321.58	329.78	346.45	349.78	347.89	330.5	356.64	338.15	335.05	353.3	355.39	338.22	340.71	334.35	363.45	338.48	350.17	338.72	348.53	337.4	307.51	329.82	341.72	369.56	371.97	335.67	349.7	360.84	358.71	353.12	355.13	344.56	350.89	352.31
654004	296.77	324.06	328.61	332.96	320.55	309.53	340.85	322.79	318.15	336.25	335.21	320.06	321.83	315.59	356.59	324.2	333.85	317.73	333.37	315.55	291.48	308.57	322.88	360.46	350.39	320.18	331.47	351.98	352.51	333.9	335.26	325.14	339.46	334.22
655004	298.85	314.71	324.53	328.2	323.12	308.8	338.82	317.05	312.67	335.76	339.18	314.38	317.01	315.96	348.76	316.1	330.39	318.81	327.71	317.99	287	307.85	321.92	350.75	374.04	314.83	325.64	345.26	352.41	327.72	332.7	325.4	331.27	328.61
656004	319.2	337.43	352.41	351.9	341.73	329.4	359.61	339.12	334.47	369.69	365.18	337.33	346.04	335.29	371.54	340.54	360.4	338.52	356.91	333.05	308.09	328.61	344.95	382.57	392.03	338.03	352.27	391.03	375.34	345.38	357.89	348.53	353.61	355.16
657004	313.37	334.61	350.05	351.48	342.26	329.92	353.71	340.31	334.37	354.38	360.75	335.71	344.58	334.5	358.63	343.3	351.25	340.95	350.28	336.88	306.06	329.59	344.15	376.34	375.42	335.62	346.95	359.71	355.3	348.69	356.19	347.82	354.15	354.19
658004	293.55	307.73	320.88	319.87	309.18	299.48	333.25	316.55	306.51	338.06	337.18	308.76	310.67	312.93	344.67	310.66	344.07	313.04	321.72	307.98	282.68	300.02	314.28	363.06	364.38	311.48	324.44	361.08	351.45	318.93	326.54	315.33	321.83	321.52
659004	341.98	364.26	362.05	368.99	367.56	355.42	376.43	364.55	354.62	375.36	380.2	359.06	362.76	356.79	380.16	367.99	368.7	366.69	374.49	364.11	331.28	349.65	365.41	387.4	397.8	360.82	379.35	384.15	382.21	370.25	384.2	372.91	377.46	378.64
660004	324.32	341.24	350.65	348.34	342.63	340.14	363.75	343.15	340.78	357.33	362.3	340.01	344.83	332.85	364.72	342.27	349.82	339.32	351.87	340.24	312.59	333.92	343.17	374.34	387.28	336.02	348.34	357.63	356.97	349.71	356.02	347.8	353.11	358.16
661004	315.03	328.24	343.69	342.68	332.26	327.65	355.71	333.09	328.02	353.81	349.33	330.12	333.62	331.09	361.64	333.12	342.46	332.16	347.11	331.16	304.81	327.43	335.39	365.95	377.84	328.47	338.76	368.67	351.52	338.62	345.96	341.71	346.28	342.82
662004	325.64	334.18	348.72	356.92	345.85	335.27	359.33	347.76	337.93	364.33	363.33	342.04	345.4	337.26	369.61	347.67	355.02	345.06	361.7	343.18	314.62	330.45	346.36	381.59	386.98	338.67	356.07	370.99	361.41	354.35	362.37	353.61	351.55	359.55
663004	299.53	325.48	334.93	331.7	321.54	317.73	341.67	322.71	319.17	348.48	344.88	320.97	326.94	318.68	347.8	321.69	333.92	317.74	334.3	323.53	295.44	312.91	324.45	378	365.32	317.06	329.73	359.82	347.87	329.82	337.81	325.12	334.01	335.21
664004	313.65	331.52	339.9	340.43	325.28	318.78	348.35	335	322.74	345.22	355.63	326.87	334.88	322.98	360.67	333.91	346.32	328.53	348.35	326.89	301.25	322.79	336.38	355.31	373.57	322.05	336.86	362.89	353.77	336.3	350.26	334.36	337.92	346.25
665004	325.3	347.52	355.53	361.08	351.37	344.1	361.47	350.43	339.9	362.21	370.83	347.63	351.24	343.28	379.12	347.04	361.97	351.33	362.85	350	315.11	340.67	346.79	387.01	390.11	342.52	354.28	376.15	372.98	356.96	370.11	352.74	359.98	359.42
666004	318.08	339.24	349.6	344.49	336.8	326.83	352.7	337.69	328.6	353.35	351.37	335.09	336.43	329.03	370.75	342.19	358.07	339.28	351.94	336.99	305.47	330.24	340.05	375.42	388.37	330.67	344.49	367.52	365.63	343.66	354.83	342.31	348.25	353.99
667004	313.33	335.35	342.26	343.29	328.8	325.06	348.82	337.83	331.26	355.79	352.11	333.68	336.8	331.44	355.6	333.7	353.95	331.56	350.21	331.38	309.79	322.37	334.19	376.13	383.8	332.81	347.74	368.11	356.86	340.49	351.42	341.92	343.63	342.63
668004	326.9	331.16	352.08	351.57	345.65	330.86	357.8	346.77	340.86	357.48	362.63	342.37	339.12	330.43	364.6	341.78	357.59	342.8	354.71	343.39	314.04	330.88	342.5	373.5	372.77	337.29	352.45	358.51	357.49	350.07	361.75	349.24	354.15	353.69
669004	308.79	327.56	336.58	336.21	330.21	319.22	347.84	331.04	323.34	341.74	351.68	328.8	329.79	324.55	353.47	327.62	339.86	329.38	338.84	323.36	298.32	316.75	331.42	359.78	367.76	324.31	335.19	362.37	344.71	336.74	349.7	334.25	337.82	335.35
670004	313.28	325.22	336.4	342.49	327.46	331.14	347.33	332.61	323.43	343.61	350.57	330.85	332.06	329.15	359.83	327.2	342.49	326.86	340.9	331.97	302.02	319.22	333.26	362	377.31	326.78	337.91	356.22	352.88	338.88	350.27	338.15	334.73	341.67
671004	317.42	327.95	344.14	344.67	332.83	332.83	345.11	335.89	330.42	350	357.26	334.56	337.02	325.81	363.27	329.52	346.27	336.08	347.35	331.89	303.19	325	340.95	361.98	379.05	326.64	341.02	360.52	355.23	339.45	346.3	338.08	344.76	343.16
672004	308.55	324.91	339.36	335.17	324.09	313.1	343.81	332.44	326.35	346.34	347.94	326.94	324.29	323.96	350.38	327.85	345.22	324.08	336.94	322.09	302.56	320.39	327.12	358.63	364.33	326.16	335.17	360.98	342.03	335.02	342.56	332.82	336.72	336.09
673004	314.49	330.33	340.84	337.28	327.92	324.01	339.7	328.93	322.4	340.19	353.91	327.85	334.46	325.12	355.6	329.07	347.7	329.71	342.39	324.34	297.14	312.36	331.96	375.7	369	326.51	333.34	371.66	351.31	335.91	345.64	328.88	337.93	339.27
674004	306.17	318.47	339.76	333.04	322.31	319.68	339.26	326.04	319.17	343.72	350.2	328.28	333.02	318.83	344.39	323.89	343.86	323.43	339.4	318.43	298.46	313.85	327.22	367.79	375.92	324.03	331.68	356.06	351.78	330.99	339.16	330.84	331.76	337.15
675004	325.64	337.91	346.12	360.52	348.79	344.08	362.99	354.57	348.76	364.96	372.62	349.41	354.87	342.72	373.47	351.46	362.39	350.64	365.13	344.51	322.57	340.29	354.07	389.72	401.8	347.28	364.26	375.15	375.7	352.19	366.25	351.56	358	362.35
676004	305.45	328.27	337.95	334.97	321.31	322.6	343.48	325.3	323.1	345.25	347.24	326.73	329.9	321.36	361.76	326.23	334.65	324.81	334.76	318.95	301.91	320.25	329.88	363.29	359.89	325.78	334.22	359.5	352.5	334.89	340.23	330.64	333.27	338.65
677004	302.23	331.48	335.27	332.01	323.96	320.97	343.99	329.25	320.78	346.73	339.38	325.12	339.45	321.05	349.84	323.6	339.26	324.3	337.04	321.66	299.51	314.07	331.3	366.2	371.68	325.79	335.55	362.54	362.14	329.54	340.18	328.77	328.91	337.98
678004	310.17	315.92	332.05	334.7	323.48	321.64	343.26	328.2	325.72	339.84	339.4	328.74	333.98	323.68	347.56	320.16	331.29	327.14	334.56	325.51	297.66	310.06	325.77	350.6	364.45	323.58	337.73	350.28	345.21	330.82	339.85	328.7	336.46	335.03
679004	321.16	330.59	343.06	345.41	338.39	330.79	353.28	342.49	335.61	349.5	360.28	340.81	334.56	331.35	365.13	338	347.65	341.15	349.29	337.01	315.16	328.95	339.73	370.3	389.26	338.06	347.64	365.04	362.89	344.6	350.95	341.18	342.82	350.14
680004	320.91	329.07	342.01	347.15	332.48	330.02	351.17	337.52	333.81	352.07	355.78	338.8	341.87	330.5	364.47	333.9	340.82	332.81	348	331.49	311.12	331.41	336.65	369.91	372.37	334.44	344.49	357.96	364.01	345.94	351.71	340.41	345.79	349
681004	322.04	339.62	351.32	351.02	339.41	341.59	356.45	345.98	340.02	362.61	365.3	341.67	348.82	339.41	364.05	340.82	350.05	341.24	352.01	339.8	315.54	333.5	346.21	375.25	381.06	340.54	353.96	361.56	366.3	346.79	352.16	347.87	354.25	356.64
682004	325.75	348.6	349.44	352.19	340.78	329	351.88	349.44	339.17	360.32	364.91	345.93	345.43	336.47	369.32	341.99	351.64	346.71	354.37	337.49	313.14	338	343.56	375.21	389	341.43	355.45	371.03	368.79	348.13	356.3	343.66	355.3	354.51
683004	316.47	326.52	335.91	344.34	331.69	328.59	345.08	339.48	330.4	351.27	354.4	333.23	338.06	332.17	366.13	331.64	350.15	333.53	344.68	326.14	305.18	324.65	337.34	369.64	385.46	328.32	343.71	354.4	355.33	336.57	338.38	335.84	341.05	341.78
684004	315.8	336.76	343.25	351.07	339.06	330.81	349.54	341.37	335.85	352.24	358.18	338.67	344.11	328.11	358.46	337.14	349.87	340.22	351.85	336.2	306.64	333.16	336	378.73	383.09	335.53	345.54	367.46	363.89	343.42	348.35	343.73	347.15	352.02
685004	313.53	340.05	336.63	340.54	329.37	320.13	341.45	336.47	326.46	348.35	352.91	331.31	334.97	322.01	356.6	331.49	342.79	332.16	343.63	329.81	303.58	322.85	335.34	370.64	367.27	329.35	339.38	358.15	360	338.76	347.99	334.48	339.79	344.12
686004	304.75	316.82	324.87	330.39	323.26	309.91	334.15	327.68	317.66	333.27	338.64	319.51	327.17	317.27	348.67	317.48	342.76	319.74	332.4	319.26	296.05	313.75	324.1	359.19	355.12	318.23	328.21	352.08	353.34	327.44	330.55	324.28	329.28	330.41
687004	321.23	351.91	359.15	355.01	348.54	328.04	351.36	347.55	341.68	359.98	363.53	346.12	349.92	337.8	372.79	344.74	357.46	350.51	358.3	345.73	322.16	339.95	349.06	387.39	392.85	343.48	355.98	368.92	366.25	349.14	354.1	349.96	354.02	354.37
688004	340.85	346.14	350.44	362.28	345.07	341.84	356.74	350.95	347.72	360.63	367.39	349.7	357.6	343.91	373.68	347.96	356.79	347.13	358.38	346.81	321.37	336.68	354.93	381.13	383.85	346.64	364.15	369.28	379.02	355.11	360.55	354.75	360.21	357.48
689004	322.82	343.7	354.28	356.85	347.78	339.11	356.24	350.4	342.24	358.07	366.96	346.57	344.67	336.7	368.62	343.29	359.59	347.66	357.02	342.76	317.4	339.05	349.57	378.67	382.09	342.5	360.08	368.17	371	353.28	358.59	353.5	356.88	361.06
690004	332.84	350.16	353.93	354.81	340.35	334.58	350.42	349.89	338.51	359.97	365.24	343.55	345.37	330.79	372.89	339.91	351.56	344.69	354.85	339.86	312.6	338.39	350.56	383.16	381.18	344.7	352.34	371.03	367	349.84	358.63	348.87	346.52	353.58
691004	309.27	348.05	349.12	345.26	336.07	329.26	342.78	334.29	330.99	355.04	355.23	334.99	345.2	334.86	362.79	333.82	344.38	333.52	350.1	334.18	309.37	330.49	341.06	383.47	377.53	332.06	343.21	371.03	363.96	339.37	347.97	341.52	343.02	349.72
692004	319.41	330.84	348.92	343.15	338.91	332.89	347.23	341.13	334.09	354.19	352.34	337.78	342.14	330	361.73	337.95	345.31	338.16	346.21	334.24	310.41	328.8	339.35	375	369.48	336.59	345.66	353.99	363.58	340.34	349.45	341.5	344.7	346.78
693004	330.84	340.07	353.63	360.55	347.48	338.93	356.84	354.62	345.49	368.78	370.17	350.34	350.39	341.8	373.75	353.36	362.91	352.19	361.95	347.54	323.68	339.23	352.21	390.73	387.2	347.6	364.29	376.87	376.05	360.11	361.98	357.51	359.48	360.82
694004	318.57	332.84	342.65	337.62	333.46	319	343.55	335.2	328.2	346.2	349.87	329.38	336.13	328.57	360.23	330.18	341.65	333.78	340.67	330.61	304.82	321.24	333.73	365.67	372.31	327.67	345.68	358.42	354.63	339.35	342.78	337.38	344.68	341.66
695004	324.07	331.54	347.17	350.66	337.08	333.03	348.22	339.81	334.07	356.37	358.34	340.21	347.64	333.17	358.64	338.28	354.35	339.25	349.56	334.02	310.83	329.99	340.72	372.93	380.47	337.86	348.66	364.57	370.4	344.3	349.64	343.68	349.13	349.25
696004	325.27	328.38	346.61	346.85	343.33	332.63	352.09	345.12	336.27	354.39	361.96	341.31	346.12	330.04	366.85	342.79	349.17	341.4	352.5	339.6	313.15	333.89	344.08	380.42	382.8	341.8	353.55	378.56	359.07	346.04	354.66	345.45	355.99	356.93
697004	334.38	343.94	352.28	353.38	345.89	334.45	355.9	349.5	340.03	365.23	365.56	347.72	349.42	343.17	372.47	348.87	364.38	349.57	360.55	345.2	320.49	340.03	351.57	395.98	398.65	347.89	359.37	381.01	378.08	354.08	359.42	354.82	354.22	365.95
698004	319.13	332.04	349.88	351.23	340.66	327.87	353.98	347.1	335.96	359.6	359.46	342.21	348.48	334.54	372.86	343.12	348.76	343.9	356.43	337.21	318.92	332.1	343.26	377	380.58	343.16	354.95	379.5	371.78	347.96	356.07	348.01	351.43	354.03
699004	318.62	335.45	349.41	352.02	343.47	335.26	352.69	344.99	339.84	356.6	365.72	343.1	347.7	338.15	372.91	345.51	353.75	344.8	356.68	340.15	308.76	333.9	349.68	372.66	394.73	341.23	356.6	376.13	372.56	348.87	357.62	345.63	359.71	359.21
700004	319.1	327.1	348	347.93	335.88	326.74	347.94	345.75	332.03	361.5	364.33	339.78	346.31	330.25	369.35	335.44	356.39	336.33	351.49	329.73	309.64	330.31	341.05	385.16	384.67	336.33	354.07	371.04	363.86	344.19	347.24	345.35	348.78	353.2
701004	305.83	329.76	341.72	334.61	323.9	320.11	337.2	325.21	318.73	344.01	347.12	324.69	330.18	320.05	362.6	320.59	339.11	318.8	333.97	318.21	295.7	313.25	327.4	371.56	379.62	321.57	335.65	362.97	349.67	331.35	332.73	324.71	329.85	329.53
702004	330.77	327.44	352.48	347.06	337.09	330.23	350.96	340.78	335.52	354.68	354.31	341.83	341.18	331.79	369.82	332.85	352.74	335.53	348.75	333.71	309.15	332.41	344.17	375.87	370.42	336.81	357.51	361.86	362.75	343.46	349.19	340.75	348.67	349.85
703004	323.06	336.31	346.62	348.61	337.95	332.71	350.79	346.17	334.28	352.37	361.07	341.17	346.47	340.52	366.84	339.18	355.93	334.97	354.51	332.09	310.58	327.79	342.75	374.28	380.07	337.54	357.91	365	361.2	347.17	350.09	340.08	347.5	351.32
704004	343.31	357.14	374.75	371.47	358.42	358.06	367.95	360.41	356.29	375.04	379.25	361.57	366.48	357.06	392	355.28	375.09	361.84	372.25	352.63	333.29	355.36	368.09	395.51	401.39	352.57	378.21	389.44	381.71	363.33	375.02	359.81	373.18	371.03
705004	329.15	340.63	358.99	352.62	342.1	322.6	355.69	344.96	336.66	352.27	359.3	343.92	346.33	334.65	373.62	339.05	350.85	338.96	350.97	335.26	312.79	331.11	345.77	384.47	379.47	340.09	356.52	371.63	369.78	349.53	351.41	339.95	345.42	356.98
706004	316.06	330	346.41	343.55	336.94	322.52	352.25	334.5	329.2	349.99	354.15	336.38	340.79	324.54	361.49	331.91	344.66	330.3	344.67	325.37	308.83	325.42	335.86	367.77	369.65	334.52	350.28	363.04	356.95	341.93	348.49	336.34	342.88	349.52
707004	326.95	335.55	356.38	348.34	339.76	334.93	358.22	344.54	338.55	357.21	364.81	341.7	351.87	342.03	366.84	343.27	348.64	339.83	355.89	332.35	315.69	335.3	347.49	373.87	385.72	339.96	354.4	372.36	367	349.3	355.65	344.49	354.88	355.01
708004	309.35	322.94	342.22	332.2	327.22	319.36	345.51	332.32	325.21	338.68	344.15	326.63	332.5	322.6	353.42	323.67	332.65	321.28	335.3	320.12	295.98	321.41	329.51	365.38	371.35	320.76	340.55	364.25	351.04	332.63	336.28	330.39	333.57	338.15
709004	334.42	352.84	361.98	362.52	348.03	337.17	366.86	354.15	342.67	365.25	369.64	352.64	358.31	346.6	377.38	345.85	359.68	346.05	367.65	343.11	318.3	339.68	357.36	392.73	394.45	344.6	363.12	382.31	379.64	358.79	364.15	349.92	357.11	368.59
710004	322.17	329.05	345.75	346.13	335.16	330.99	353.58	339.82	331.69	349.17	353.05	336.21	342.55	327.54	356.96	335.47	344.66	331.97	347.66	329.61	309.32	325.84	340.54	374.78	374.44	332.93	348.58	364.72	361.36	345.85	347.71	337.05	347.73	346.2
711004	322.38	328.3	338.93	339.68	332.23	323.17	349.04	334.58	327.45	338.16	350.68	333.65	331.57	323.5	353.25	327.49	337.13	332.23	339.9	328.28	305.42	322.29	334.85	364.19	368.86	324.33	342.9	340.7	356.35	341.6	338.5	332.23	340.47	341.36
712004	331.35	326.23	350.87	347.88	337.84	334.85	354.83	342.24	334.3	344.48	355.33	342.99	341.89	335.53	367.55	337.33	345.87	336.16	345.38	336.83	308.45	325.59	340.77	375.41	381.9	338.48	349.42	364.84	363.34	348.74	355.16	341.19	350.42	352.22
713004	335.43	332.77	348.48	346.35	338.28	329.3	358.17	339.56	337.39	351.85	360.42	338.19	339.64	333.56	363.91	340.31	354.73	340.17	347.4	333.35	309.32	326.47	340.36	373.32	378.07	338.1	346.5	363.61	362.58	348.21	353.29	341.1	351.66	349.2
714004	345.32	345.78	368.02	361.47	353.75	343.52	370.65	354.76	351.24	363.24	377.48	359.16	359.58	342.1	383.49	351.87	363.74	354.69	365.49	355.6	331.09	348.25	359.94	387.72	395.4	357.78	367.12	385.03	379.35	366.42	364.26	355.11	365.54	366.04
715004	327.46	331.11	342.13	339.51	332.49	322.75	350.3	334.87	327.78	343.4	352.59	331.62	335.25	331.22	362.3	327.65	349.36	335.01	345.99	328.19	309.17	326.32	338.47	373.85	380.04	329.6	337.09	362.16	368.65	342.97	341.84	334.15	342.27	344.36
716004	316.42	332.59	335.23	332.97	324.33	313.16	343.65	324.19	316.98	345.47	337.58	322.67	325.35	315.46	352.51	321.89	341.19	322.89	334.33	319.08	296.68	313.77	327.57	357.85	373.08	319.12	328.1	359.03	365.48	331.1	334.48	322.12	327.58	329.73
717004	340.78	347.38	353.86	357.2	348.16	330.93	364.27	347.17	344	358.83	364.96	346.01	354.55	342.51	372.74	345.38	358.65	350.18	362.09	348.65	319.07	338.43	352.03	390.24	386.51	343.87	358.15	379	378.92	352.98	360.38	345.58	359.72	353.71
718004	350.45	345.86	365.86	361.68	354.22	347.11	370.64	355.22	348.51	359.69	368.95	355.85	360.58	339.26	375.59	354.95	361.77	350.75	362.74	351.64	324.54	340.67	356.47	381.66	385.34	347.34	366.78	370.82	373.37	360.36	366.4	356.1	358.76	363.44
719004	340.22	343.27	361.41	351.16	347.57	339.31	361.78	347.59	340.55	355.38	364.62	348.27	348.98	330.02	372.6	344.03	358.64	344.88	357.03	344.04	321.96	336.13	345.76	375.05	380.29	345.16	357.99	366.73	363.54	356.2	363.87	349.85	353.85	353.08
720004	337.51	337.78	347.72	351.13	341.11	327.88	359.32	342.84	338.11	356.37	360.13	345.72	347.5	339.37	368.17	343.83	352.85	346.69	353.01	338.96	318	334.98	348.53	379.87	390.84	341.06	354.21	367.3	364.12	351.38	353.86	344.19	350.68	352.2
721004	320.48	336.19	344.8	336.09	330.8	318.24	347.45	333.82	324.74	348.27	355.19	335.6	338.55	324.43	365.39	329.84	349.06	330.52	346.94	331.14	312.38	321.89	337.15	366.81	373.71	329.8	341.88	375.07	383.24	338.69	345.65	333.69	342.71	337.26
722004	321.42	322.26	337.39	329.91	325.81	312.81	342.16	324.02	321.03	332.02	346.2	325.99	335.91	317.28	362.95	326.75	336.24	323.35	337.86	318.56	301.69	313.17	329.68	360.72	368.26	320.33	330.15	355.57	348.37	332.75	336.37	327.48	333.11	331.81
723004	320.64	332.62	348.86	338.54	331.17	319.87	349.3	333.54	326.76	345.93	356.07	336.64	342.74	330.6	358.77	331.1	349.49	334.46	349.19	333.46	309.55	326.44	338.28	373.26	384.81	331.15	339.8	369.3	371.26	338.22	345.69	335.28	347.02	345.9
724004	313.03	335.22	341.32	334.54	326.48	322.08	343.97	331.16	321.3	338.06	356.38	331.35	345.03	319.61	356.25	329.32	343.41	325.42	342.62	326.33	302.86	318.17	335.13	371.3	369.68	330.61	335.74	363.59	367.1	336.08	338.18	329.37	337.24	343.44
725004	331.89	338.52	349.14	346.13	338.7	329.61	354.72	342.41	335.92	349.24	353.58	343.97	349.31	336.06	373.27	342.64	353.04	338.8	353.15	339.6	311.19	324.88	342.99	379.62	380.54	335.65	347.47	369.98	368.05	348.16	350.05	344.01	346.09	351.9
726004	328.66	332.68	347.83	343.61	332.94	322.78	348.77	338.79	331.3	341.96	353.17	339.1	342.6	326.05	357.75	333.53	355.42	337.56	340.67	333.9	303.52	323.6	341.73	361.95	373.51	333.05	343.43	364.29	352.32	341.48	347.65	339.1	341.7	345.33
727004	316.85	333.1	331.87	325.08	326.06	311.97	337.29	330.61	322	339.26	349.97	325.92	334.04	321.26	355.61	326.87	344.61	325.49	336.31	326.12	300.2	313.16	328.56	355.56	368.27	321.32	335.62	361.26	351.27	332	335.94	327.69	331.69	337.13
728004	352.01	355.42	369.99	366.27	356.01	344.38	362.42	362.47	353.06	374.77	381.33	360.77	367.44	352.21	379.91	359.16	368.27	362.87	371.39	360.23	330.54	348.93	363.17	386.09	408.76	361.25	373.55	386.01	385.94	362.77	370.39	366.55	370.22	367.78
729004	332.21	333.46	337.58	341.33	335.45	330.78	344.56	337.87	327.59	341.9	356.74	337.5	346.36	326.46	362.57	336.12	355.72	332.92	347.22	335.57	307.59	327.09	340.27	372.27	381.6	331.87	343.25	362.59	360.74	342.96	350.33	337.66	336.36	345.85
730004	318.03	332.32	338.48	336.12	330.66	320.53	340.27	331.53	325.05	347.42	353.79	335.24	338.17	321.46	353.57	327.44	350.05	331.44	341.57	329.5	303.39	322.3	333.12	372.13	390.76	332.63	339.21	368.32	365.2	337.57	343.84	335.17	340.72	334.96
731004	349.42	339.93	355.59	360.96	352.34	342.89	357.75	349.92	348.83	364.57	370	354.46	360.11	343.31	372.81	353.65	358.99	350.03	364.93	354.89	324.54	341	356.74	388.96	399.41	349.58	364.51	383.39	376.05	355.56	364.45	354.56	361.46	361.51
732004	331.01	328.21	350.99	349.28	346.93	336.31	351	342.62	336.39	350.72	360.09	343.42	345.36	333.54	362.64	337.3	350.81	339.89	351.25	344.73	312.95	330.75	347.14	369.35	379.11	339.88	351.69	359.38	365.61	349.42	350.62	343.22	348.3	349
733004	340.92	339.24	349.73	354.24	350.05	335.43	352.17	352.18	342.57	354.12	355.25	350.76	357.48	340.46	368.49	350.14	361.42	344.54	357.07	352.87	323.6	341.39	349.58	379.4	401.65	344.98	364.54	364.15	364.88	352.95	364.98	353.37	364.37	355.23
734004	343.55	347.27	358.64	352.73	342.88	339.51	352.36	347.83	340.31	358.48	368.22	348.21	353.13	333.59	372.8	342.13	366.2	346.94	358.73	343.91	316.2	330.84	351.8	389.9	392.11	347.01	353.62	384.17	378.61	353.22	362.84	351.97	354.94	357.01
735004	326.21	339.49	334.39	343.77	332.13	315.24	342.18	336.16	328.09	351.63	352.63	334.07	340.08	323.39	368.89	329.51	354.68	334.68	344.18	335.18	303.17	323.53	340.85	369.49	386.28	328.66	341.03	379.27	362.43	337.47	348.74	335.84	340.22	343.81
736004	321.58	334.6	345.01	345.83	339.55	318.73	343.3	343.3	333.09	348.37	354.85	340.99	344.48	325.5	364.2	336.85	350.56	335.47	347.21	337.75	313.3	326.81	340	369.43	388.05	336.65	349.19	374.87	353.18	339.56	350.51	345.58	342.16	345.58
737004	310.15	327.9	339.31	328.82	328.55	309.49	334.48	328.26	321.18	341.39	345.49	324.39	325.68	317.42	363.43	327.94	338.36	325.24	334.24	327.43	294.98	323.52	327.73	378.84	391.44	323.29	337.26	359.07	358.72	332.37	339.56	329.92	333.72	334.35
738004	304.99	331.56	340.93	334.57	320.57	314.95	336.05	328.88	322.93	342.59	347.55	323.91	328.23	312.76	360.1	325.02	343.93	323.1	341.78	326.21	298.68	317.42	329.48	389.79	391.14	321.4	333.51	365.57	348.69	333.53	338.37	328.51	329.65	335.81
739004	333.59	341.19	352.41	353.15	345.04	330.71	352.37	351.85	341.16	363.92	368.2	349.1	350.04	342.77	376.18	341.94	361.06	347.92	359.02	345.56	317.2	332.45	348.14	386.23	390.22	345.96	354.71	381.5	381.93	352.69	363.53	352.75	357.68	356.94
740004	316.97	327.84	338.22	336.14	329.37	316.38	339.72	333.46	325.66	346.23	345.5	329	331.84	321.76	359.48	326.59	349.7	330.69	342.76	327.25	299.56	318.35	336.13	377.17	379.83	327.62	338.93	359.27	362.17	337.04	347.46	335.92	340.62	339.61
741004	326.05	332.44	337.3	340.15	337.43	329.12	348.65	339.85	336.45	349.41	354.29	334.53	338.91	325.61	358.29	336.95	349.37	336.71	348.78	338.25	310.08	327.52	339.1	361.56	367.28	334.12	348.06	361.62	363.7	344.85	358.53	342.35	348.22	341.59
742004	311.5	331.53	341.32	340.5	331.13	323.78	344.18	338.37	326.28	345.79	356.65	333.64	344.88	323.03	357	334.56	352.16	334.19	347.52	332.93	306.07	321.59	335.65	382.7	379.14	331.83	348.59	375.94	367.71	340.63	346.97	340.4	346.55	341.47
743004	328.59	346.5	350.96	358.84	345.08	335.54	354.22	352.27	343.04	365.3	370.49	349.59	356.62	343.66	376.6	347.38	363.34	353.13	361.22	351.31	322.95	339.26	354.76	383.87	398.05	348.76	356.92	382.21	382.47	355.75	367.17	355.93	361.17	353.44
744004	327.32	345.24	341.14	355.94	342.29	330.11	351.24	345.55	338.52	351.45	366.26	340.84	351	336.24	368.88	340.96	363.35	342.47	357.1	345.08	315.42	334.44	346.05	378.68	381.51	340.91	352.3	381.88	369.78	349.32	360.61	350.28	355.18	350.66
745004	322.55	328.57	335.69	350.94	339.31	329.37	344.36	343.9	335.08	348.73	364.66	337.57	342.44	335.53	359.7	337.54	357.15	338.11	349.89	340.1	311.1	328.29	343.53	369.81	378.59	337.71	352.28	380.3	361.39	347.25	353.02	344.47	351.19	347.73
746004	339.33	336.23	344.82	356.03	346.55	334.52	353.55	351.79	345.07	352.69	364.44	345.36	348.79	340.13	367.48	347.03	359.7	348.26	358.21	346.46	319.27	337.7	350.03	379.33	382.15	346.04	360.06	367.04	368.59	356.52	363.43	352.74	361.51	354.77
747004	317.69	324	330.53	330.39	325.53	321.53	336.3	330.69	322.77	345.28	347.8	327.13	333.09	319.94	350.36	324.64	335.92	325.95	343.9	328.02	303.48	319.07	331.57	368.26	367	324.99	332.19	358.02	355.72	332.33	342.58	333.44	341.3	333.22
748004	316.37	321.95	332.5	343.43	336.47	320.72	341.96	335.47	333.29	345.36	355.36	336.44	343.92	329.71	346.08	332.41	344.35	330.95	345.4	338.98	312.8	323.46	336.47	362.92	366.28	334.36	345.45	362.26	354.96	347.89	350.22	344.76	347.28	341.42
749004	329.32	336.71	350.78	353.43	343.27	332.27	349.16	347.98	341.6	357.68	367.24	340.79	348.05	331.86	365.49	346.2	357.88	343.88	355.87	347.25	319.24	335.05	352.63	384.2	382.18	341.12	355.54	377.53	371.69	357.32	362	365.16	357.79	356.08
750004	316.83	330.83	336.98	335.76	324.42	318.02	336.76	333.78	321.87	345.6	345.8	328.46	326.87	329.43	356.65	329.27	342.73	330.3	342.24	329.43	304.57	316.71	335.56	364.89	375.97	331.66	341.71	358.96	356.98	337.91	345.5	354.06	337.68	337.33
751004	331.26	335.5	350.95	349.81	345.15	333.21	349.64	344.58	336.92	354.95	371.69	341.65	346.76	339.3	376.64	339.67	352.84	343.88	357.97	342.23	315.09	332.71	345.37	377.45	385.57	343.32	355.07	375.6	372.16	355.22	358.43	374.99	355.1	349.94
752004	333.18	337.13	346.19	349.25	341.3	335.66	345.92	349.81	336.52	355.13	363.17	341.51	339.98	332.14	368.65	340.31	347.93	341.13	350.36	344.92	316.94	331.42	344.43	383.96	383.24	336.29	352.27	370.03	366.39	350.62	361.99	381.85	359.67	350.74
753004	315.51	323.97	344.78	342.03	332.02	322	338.75	340.03	326.95	348.24	356.55	332.32	336.62	335.6	355.97	333.86	347.72	330.85	349.88	334.06	307.69	323.52	335.82	373.41	375.46	332.23	341.48	364.29	360.64	346.91	347.8	374.23	348.42	345.72
754004	327.82	320.43	338.21	349.13	339.56	332.82	343.35	342.14	333.99	355.89	363.2	337.13	346.75	333.63	369.33	339.96	350.75	340.88	355.61	339.33	308.57	327.58	343.03	366.25	381.6	336.87	349.72	373.63	368.81	350.93	353.61	385.19	352.19	350.31
755004	325.05	341.6	343.42	354.95	348.5	334.41	348.43	347.31	335.3	354.53	367.72	339.53	349.32	335.94	365.87	342.03	356.3	348.13	358.69	344.7	311.85	337.79	348.69	373.63	384.52	343.8	354.18	378.08	368.93	353.51	359.49	390.68	360.58	349.96
756004	320.91	324.54	328.93	335.7	334.45	322.02	338.29	337.82	332.91	348.93	355.4	331.57	339.34	329.44	355.2	331.11	342.5	332.24	342.52	333.25	308.88	324.13	335.66	372.24	376.31	330.79	342.54	363.08	365.96	345.56	347.43	386.79	351.39	343.47
757004	328.28	339.54	344.66	347.91	336.98	331.17	344.03	346.67	333.19	351.74	363.8	341.78	340.55	334.58	359.87	337.93	349.39	340.57	347.8	337.29	313.67	334.74	344.18	378.58	393.17	341.3	347.19	360.19	365.83	350.77	356.16	401.72	360.57	349.08
758004	324.73	336.15	345.51	350.72	336.92	332.55	344.41	345.44	336.66	351.87	365.68	339.08	341.77	329.48	359	344.2	353.99	340.86	354.99	341.01	312.63	330.33	342.22	385.89	384.72	333.66	348.16	369.4	369.6	354.74	356.62	398.38	354.74	351.36
759004	310.56	330.67	337.06	339.01	330.54	320.42	336.07	332.6	326.2	344.21	351.39	328.64	341.21	320.38	354.58	327.55	346.94	328.02	343.86	324.86	305.05	323.93	332.01	362.73	389.15	329.66	338.68	365.77	360.84	343.13	342.92	393.37	349.48	335.55
760004	339.4	337.22	344.45	351.88	348.43	333.94	346.71	351.26	343	356.01	363.2	345.4	346.57	335.6	362.36	346.95	357.38	344.62	355.8	342.54	316.61	336.49	343.26	379.06	396.59	342.24	354.17	370.91	365.3	353.25	363.59	408.66	362.85	351.7
761004	313.56	337.55	334.46	339.87	319.66	311.86	335.88	333.36	322.22	346.94	354.54	328.05	336.41	314.65	370.69	326.39	342.45	324.22	344.29	321.32	305.92	319.34	333.96	368	376.69	324.33	334.71	364.28	360.96	335.12	344.06	391.97	347.82	334.08
762004	328.61	342.35	351.29	358.53	342.55	335.36	345.08	348.37	337.3	359.03	369.84	341.33	347.42	337.44	369.37	344.52	355.66	342.95	360.64	340.43	320.2	335.83	347.63	387.85	398.95	342.28	350.44	366.24	381.84	351.87	359.99	409.82	360.96	354.56
763004	294.03	310.85	334.56	326.95	312.85	306.59	322.12	313.11	308.65	338.3	349.07	312.66	317.32	305.44	340.53	310.01	335	317.03	331.88	312	290.14	307.16	319.74	365.59	368.17	319.97	316.84	339.48	356.76	321.02	335.06	377.39	329.09	320.76
764004	320.32	335.18	340.05	343.36	332.47	323.84	340.41	336.6	332.16	345.57	358.79	338.16	339.29	318.85	359.47	334.89	343.27	338.83	349.25	331.07	308.91	326.4	337.13	373.85	377.29	335.27	339.23	364.44	354.76	343.92	350.56	398.87	351.87	345.8
765004	317.51	337.75	343.22	339.24	325.82	322.66	333.52	326.96	327.28	349.94	361.4	328.85	338.27	317.46	358.65	330.42	354.33	325.38	340.49	323.74	300	324.22	334.82	388.24	375.17	328.74	337.22	356.67	370.5	334.83	345.13	391.47	346.03	335.91
766004	311.05	337.44	345.26	339.62	327.5	322.82	332.25	331.5	324.8	357.07	366.98	328.57	332.82	317.2	359.92	334.19	351.81	332.22	345.9	324.98	305.93	328.74	339.29	366.52	405.85	330.8	341.39	376.66	372.81	339.87	344.64	399.53	345.83	337.76
767004	332.97	349.29	350.23	359.03	345.51	333.44	347.46	348.33	345.89	365.48	373.51	348.79	352.85	337.83	367.29	356.46	363.44	346.31	364.85	342.41	322.74	337.59	356.97	381.46	405.69	352.37	360.49	380.22	386.79	356.42	364.82	420.14	369.26	362.75
768004	341.3	344.7	359.14	365.74	347.37	345.71	353.94	352.27	345.61	366.93	378.22	355.89	352.09	339.87	370.41	356.75	361.94	354.38	364.96	350.91	326.26	344.87	358.01	386.47	396.86	358.84	364.93	379.6	375.36	360.84	373.09	422.81	375.32	362
769004	323.75	334.7	342.43	354.57	343.87	333.74	338.99	337.97	331.05	358.24	367.97	340.36	338.27	330.88	359.84	345.96	358.23	341.51	359.89	335.87	317.19	332.45	347.21	381.6	400.71	349.51	347.46	372.36	375.85	347.62	357.19	413.58	358.79	349.3
770004	322.18	329.2	348.63	355.89	335.28	334.58	340.42	342.16	335.82	353.39	365.25	340.2	342.08	322.07	357.65	347.48	350.42	341.64	351.55	333.45	311.98	331.92	343.72	385.11	391.97	341.68	344.21	375.13	369.83	345.03	351.66	408.1	360.06	345.73
771004	317.53	339.07	348.59	350.56	335.15	327.3	340.17	339.04	332.84	361.48	367.88	335.12	344.93	318.29	363	349.96	352.29	340.63	360.26	330.84	311.59	326.58	345.65	382.29	391.97	340.79	347.31	381.07	375.76	347.72	351.94	402.32	357.29	351.87
772004	330.1	341.62	348.47	358.09	344.49	335.59	344.38	346.24	335.09	360.19	365.24	344.17	344.99	335.35	361.29	350.39	356.18	340.84	359.53	339.47	318.42	336.36	347.27	380.76	398.45	345.19	356.62	374.32	380.48	353.65	362.07	410.33	359.86	359.71
773004	343.38	346.3	367.12	366.52	353.57	349.89	358.14	358.88	349.53	369.05	371.45	358.1	363.77	342.38	369.25	362.99	369.42	357.74	366.64	356.74	333.97	348.26	354.07	379.48	403.62	357.61	371.39	378.9	379.85	362.79	373.29	425.95	374.58	368.54
774004	327.93	326.22	349.35	355.2	342.98	338.43	347.17	347.79	341.13	356.34	370.08	345.97	347.99	334.37	362.95	351.38	357.63	340.96	358.61	341.3	320.15	340.17	346.82	379.4	398.63	348.05	353.81	375.7	380.81	351.92	358.84	411.5	355.52	358.35
775004	325.49	333.06	346.78	357.15	343.52	343.18	347.15	349.01	336.46	356.89	363.11	345.91	353.33	327.66	366.96	353.84	353.18	343.72	349.89	345.15	321.69	335.44	349.76	367.14	396.39	350.76	355.29	370.52	379.99	350.99	357.24	410.16	363.9	358.1
776004	322.42	337.8	334.19	340.84	332.58	318.12	336.51	332.59	326.29	344.45	351.39	332.37	330.64	322.01	364.27	333.43	342.39	331.02	342.35	330.43	307.28	324.78	336.59	373.4	391.13	333.63	343.42	369.46	372.63	338.97	341.26	390.97	349.07	342.46
777004	340.94	346.35	348	359.74	345.9	338.22	350.83	346.18	340.93	366.16	375.28	349.62	347.39	332.07	374.13	355.13	363.85	347.42	366.79	345.7	324.71	341.13	348.52	399.99	400.68	351.11	360.18	369.48	387.22	351.54	360.93	410.43	366.8	358.28
778004	329.35	328.97	352.75	355.68	341.72	339.86	349.7	346.59	342.3	360.3	369.63	346.33	355.77	338.4	369.22	349.78	354.24	344.31	356.07	343.8	323.5	337.2	349.03	373.99	387.72	348.38	360.08	377.85	378.64	351.32	360.52	408.45	362.92	356.34
779004	333.49	346.63	347.05	364.94	345.64	335.78	351.18	350.24	341.99	368.14	375.42	348.52	354.3	339.21	371.48	353.92	367.12	351.78	362.38	347.7	322.32	349.86	350.43	385.81	410.2	351.43	355.72	375.98	387.15	356.32	363.89	408.78	367.91	364.27
780004	331.61	335.37	346.21	349.83	337.26	330.35	341.82	345.91	335.19	356.87	363.68	343.16	341.56	326.61	372.86	346.33	354.53	340.91	354.92	343.54	314.88	331.91	346.2	386.98	393.19	344.31	354.4	372.84	373.22	345.11	353.49	406.73	356.16	349.5
781004	324.42	335.22	349.55	349.55	333.56	322.92	341.18	341.09	333.66	358.62	367.48	338.14	340.86	328.25	361.3	345.3	346.8	340.4	346.94	337.26	316.59	330.88	341.42	372.59	392.73	343.63	352.33	361.74	376.17	344.48	348.55	394.83	349.93	346.59
782004	340.03	357.42	356.12	362.32	347.56	335.54	349.55	356.76	347.96	364.87	378.02	353.73	356.33	336.31	374.53	359.11	359.91	354.25	366.83	350.86	325.95	346.37	353.82	391.71	407.91	358.51	358.17	384.08	386.6	359.35	363.18	414.18	366.95	368.22
783004	315.72	333.68	342.45	344.68	335.96	325.18	339.39	340.19	334.55	353.72	367.36	338.2	343.9	333.41	361.34	343.66	354.52	339.8	355.77	336.33	314.26	326.83	340.79	379.41	387.59	339.56	349.14	372.29	377.17	341.23	347.91	397.57	351.66	347.95
784004	313.9	328.32	327.97	332.47	321.18	313.39	332.46	334.53	328.21	348.3	345.16	323.32	329.63	317.15	347.69	333.59	340.7	325.33	344.49	328.2	301.56	314.36	331.9	368.43	386.52	325.65	335.39	352.02	364.89	331.54	339.72	378.77	338.45	334.77
785004	331.75	331.65	347.31	351.74	336.73	329.94	346.42	351.41	347.85	357.74	362.94	342.45	343.79	337.86	361.55	348	353.58	341.05	356.95	338.08	310.37	331.22	346.78	385.82	390.54	340.29	350.67	368.86	373.75	345.26	353.46	397.92	357.35	352.72
786004	321.83	337.27	347.38	343.07	327.72	319.66	338.03	340.78	340.22	353.18	354.95	333.7	340.41	336.45	355.27	342.23	342.68	330.06	346.27	335.75	305.8	321.12	337.03	373.79	393.14	333.83	346.96	361.8	367.64	338.16	350.75	386.61	344.75	341.2
787004	335.4	336.46	348.1	355.15	340.85	325.85	347.92	355.97	349.86	356.43	372.38	345.93	347.19	338.7	367.76	354.43	356.61	349.54	362.22	343.94	321.28	337.67	348.81	374.1	392.67	342.82	357.93	375.53	376.07	353.5	364.33	400.92	358.78	353.11
788004	328.27	339.47	349.02	354.52	337.35	333.38	348.15	350.3	346.19	358.76	373.93	346.27	353.13	330.75	376.29	349.88	364.16	344.39	360.88	342.74	314.22	339.45	347.49	380.33	399.1	347.48	360.41	371.24	383.4	351.99	360.61	398.65	360.83	356.42
789004	326.17	336.26	338.24	342.94	326.42	327.01	338.85	340.46	334.52	352.35	360.58	334.28	342.75	325.28	359.34	342.62	347.21	338.87	348.31	333.02	310.19	323.42	338.68	377.15	391.79	331.25	344.9	371.57	375.04	338.75	348.92	383.88	353	338.33
790004	315.98	324.78	339.3	337.37	326.68	318.65	336.37	336.13	333.95	342.68	353.01	331.46	336.84	322.36	356.81	333.57	351.17	333.09	344.06	326.51	305.37	322.38	332.62	375.08	391.86	330.71	343.9	350.5	382.03	335.67	342.69	379.63	347.01	342.63
791004	306.99	331.86	329.6	332.05	315.99	317.6	328.91	330.73	323.12	340.63	353.68	324.18	327.84	314.83	350.24	334.39	344.78	326.9	337.97	319.91	300.81	321.63	331.61	371.56	394.24	328.6	329.12	366.38	357.15	331.9	333.22	364.26	336.56	332.39
792004	321.34	343.38	339	347.44	332.95	333.02	342.9	347.61	342.08	354.74	360.78	338.5	348.65	335.07	362.78	347.17	360.67	336.53	353.15	333.61	318.65	329.31	344.79	376.64	387.77	340.9	351.44	378.75	384.7	343.77	347.88	388.56	351.99	349.17
793004	327.61	341.2	346.58	356.78	342.49	341.63	350.46	351.59	345.5	352.17	372.45	344.61	349.73	331.24	362.83	353.89	356.09	340.12	357.8	340.4	318.78	333.33	348.56	383.27	402.58	343.89	352.84	365.17	378.42	350.17	358.46	391.99	360.29	355.54
794004	308.91	333.87	339.73	333.24	321.8	328.3	333.45	333.01	328.1	346.16	355.18	327.63	332.27	312.68	356.39	334.86	348	329.19	343.1	320.52	306.01	323.54	334.57	373	394.05	326.8	333.26	358.71	368.2	333.91	339.59	373.01	345.14	336.38
795004	295.39	334.69	328.75	328.93	310.59	309.54	323.46	324.11	315.86	333.52	345.3	315.52	328.46	303.83	343.21	321.43	345.67	320.74	332.12	308.4	294.89	318.17	327.03	367.5	375.8	316.93	322.4	346.61	360.28	320.11	329.48	359.44	333.68	328.31
796004	330.26	337.71	342.66	339.06	334.28	328.85	339.23	340.16	333.71	349.77	357.41	333.79	340.78	328.5	357.89	336.62	352.3	335.26	345.93	331.37	309.98	327.61	341.87	369.82	380.1	336.43	345.73	363.77	374.78	343.91	345.74	378.93	351.6	348.17
797004	329.08	349.31	349.12	351.25	342.14	344.03	348.68	351.26	345.64	361.62	369.2	346.44	358.41	336.49	368.5	358.31	375.92	341.81	359.55	339.84	322.79	339.53	352.7	386.29	411.36	342.59	356.02	381.17	384.73	354.64	359.02	394.78	363.68	357.92
798004	307.28	326.6	330.71	331.44	324.45	317.5	332.07	332.8	323.77	337.97	348.71	327.13	328.19	311.5	346.73	331.12	348.64	325.96	341.29	321.17	306.08	326.5	330.24	367.38	383.38	322.13	332.21	353.18	359.94	336.84	335.79	370.68	335.73	334.2
799004	326.03	340.63	341.2	349.37	339.96	327.98	344.92	344.86	339.3	365.72	364.48	342.64	343.9	331.9	367.63	347.16	359.24	339.85	357.66	337.62	315.26	335.49	350.22	382.73	403.24	339.77	350.4	378.01	371.31	350.65	352.69	389.13	356.62	346.96
800004	340.92	353.96	345.2	351.96	344.58	342.92	348.67	351.68	337.63	358.91	370.83	342.85	350.13	331.62	374.36	351.2	365.23	343.51	360.27	341.2	320.14	332.94	355.15	389.83	407.84	342.48	355.97	381.9	387.11	355.04	355.31	386.88	355.77	354.79
801004	326.74	346.17	349.25	342.61	335.66	336.62	340.91	344.78	327.45	355.71	363.22	337.74	338.43	322.88	360.3	338.76	357.99	332.7	352.6	333	310.16	333.07	346.74	388.02	388.18	344.28	343.32	364.05	376.18	346.68	347.38	379.99	348.52	344.57
802004	321.41	347.3	329.79	340.37	330.35	330.62	340.1	333.84	328.89	342.53	366.29	332.17	334.39	318.65	359.85	337.78	354.12	334.28	351.97	326.36	311.88	330.59	343.53	382.03	398.4	336	340.38	377.24	370.03	341.15	344.7	375.86	350.23	345.08
803004	312.06	327.98	331.47	335.42	321.76	331.39	333.66	329.09	323.6	338.34	355.22	326.22	332.4	313.36	338.36	327.69	347	326.86	341.14	318.2	304.84	314.57	335.26	368.08	375.68	320.57	330.24	365.07	368.33	334.65	335.3	364.86	337.39	335.64
804004	314.48	335.64	353.2	346.58	334.26	337.64	343.46	340.5	332.49	352.33	362.08	334.82	343.42	322.69	366.44	342.16	354.14	334.84	351.4	329.89	315.99	328.48	349.53	390.86	403	335.26	344.95	373.3	376.78	344.82	347.87	378.9	346.85	349.17
805004	307.53	330.88	336.97	336.67	321.75	322.75	331.88	328.16	318.22	348.68	350.56	324.14	337.46	316.14	363.65	332.47	346.84	320.89	343.32	315.57	298.79	321.04	335.89	365.71	392.06	330.07	331.56	349.86	360.81	333.3	337.04	367.22	336.93	334.84
806004	315.7	323.71	340.63	342.01	332.66	323.93	335.74	335.21	321.65	347.73	357.26	328.88	338.31	316.93	355.15	332.86	352.01	327.34	347.41	326.69	307.8	326.24	337.83	370.27	395.8	325.86	338.17	360.7	375.15	338.9	338.44	368.84	343.6	341.39
807004	330.94	342.23	353.32	356.04	348.67	344.72	349.83	347.89	345.87	360.32	374.43	346.25	350.02	337.39	367.69	354.89	365.98	348.51	360.25	345.51	319.16	337.19	352.38	386.26	395.39	349.23	355.93	369.97	374.84	357.72	361.28	388.34	357.79	357.96
808004	319.7	342.38	336.6	341.93	329.35	333.67	340.2	340.36	327.55	350.14	362.58	333.33	333.17	320.96	355.37	337.79	350.18	332.32	349.02	326.01	308.61	331.74	345.47	372.35	394.61	331.84	341.81	359.24	368.7	341.48	345.12	371.22	345.11	343.44
809004	289.61	325	313.75	319.89	313.99	307.31	323.98	316.71	308.84	330.96	342.94	309.73	322.51	303.43	357.18	314.21	331.26	307.33	331.17	308.53	286.23	305.18	323.58	367.76	405.4	311.87	320.1	348.95	369.3	320.2	322.53	347.33	319.19	320.85
810004	334.36	348.33	346.89	349.41	342.71	344.4	348.66	347.2	337.56	359.8	360.74	342.97	345.06	336.72	366.89	347.71	351.93	341.22	362.72	335.56	319.82	332.92	350.4	383.48	403.63	345.34	352.68	367.38	381.51	348.1	351.5	382.86	348.74	351.86
811004	324.75	333.1	340.41	347.1	342.77	343.08	344.64	342.05	332.28	357.32	363.24	335.76	346.71	325.5	356.44	340.68	357.21	335.89	359.02	335.75	313.31	331.84	348.01	383.19	390.33	339.25	346.22	383.07	377.94	344.25	350.28	373.15	348.79	350.92
812004	352.03	363.01	367.18	375.85	362.54	373.41	367.49	371.57	362.57	366.58	391.76	362.59	371.16	351.03	379.52	371.46	374.35	363.96	381.27	359.4	334.38	357.16	371.27	404.12	414.49	365.77	374.39	386.95	393.54	374.56	373.49	406.24	379.19	373.37
813004	348.99	364.1	363.5	373.35	359.22	371.67	365.3	360.51	353.87	375.18	384.21	358.65	370.52	348.81	381.87	362.72	376.08	355.64	373.55	355.91	330.79	352.11	367.36	401.67	404.35	362.92	371.16	392.71	387.99	367.34	373.38	401.51	366.34	368.25
814004	319.02	333.82	339.65	344.56	336.22	337.86	340.34	337.79	329.92	353.43	358.26	330.17	343.34	323.43	361.24	337.48	358.87	334.01	344.38	331.93	308.36	326.69	342.3	381.88	398.55	334.69	342.45	366.42	382.1	339.75	342.03	369.47	345.06	346.49
815004	316.9	341.47	341.8	340.99	335.11	341.9	338.67	339.09	329.99	345.07	358.32	332.77	332.6	319.73	356.72	335.52	354.85	333.38	349.59	331.15	311.43	326.98	338.22	376.58	404.41	336.46	338.61	367.23	372.65	344.27	342.97	369.03	339.67	343.02
816004	325.81	351.84	355.17	353.94	336.68	345.13	347.45	348.4	337.75	362	372.31	339.43	347.48	328.33	374.22	343.65	363.83	336.53	358.95	335.52	316.26	333.14	344.09	387.46	391.57	341.17	348.82	378.06	382	347.11	351.33	378.11	347.17	354.86
817004	328.15	349.51	358.43	361.7	346.96	352.27	353.41	353.46	344.37	364.12	377.73	348.49	352.24	331.82	373.7	349.82	365.55	343.46	364.62	344.93	320.92	338.46	356.32	402.12	409.61	346.93	353.5	379.34	387.7	354.44	356.71	384.61	358.06	354.24
818004	320.89	328.6	349.93	350.96	340	346.33	344.86	348.61	338.67	353.4	363.74	337.13	341.96	327.35	364.35	342.91	355.47	337.12	353.04	332.99	312.55	330.03	345.54	378.89	391.58	338.02	343.25	362.97	369.88	346.63	346.16	376.52	348.64	351.51
819004	322.08	338.89	341.71	349.45	340.68	338.51	345.08	345.79	334.97	353.53	365.04	337.5	344.04	329.08	370.09	340.19	365.61	336.68	353.44	335.61	313.82	333.22	344.26	389.91	386.42	334.88	347.81	376.9	382.96	348.09	349.39	377.99	350.44	346.5
820004	343.14	352.43	354.85	368.06	352.2	356.5	358.2	357.67	350.76	365.7	377.63	351.59	365.71	337.79	380.89	358.23	370.75	352.24	371.02	344.8	326.63	344.63	362.19	387.99	399.74	351.32	366.05	380.18	396.98	358.75	366.21	385.95	355.43	368.03
821004	345.83	366.1	359.21	375.01	365.28	366.48	363.11	366.35	358.94	369.96	384.12	361.06	365.75	335.48	391.13	365.81	371.18	360.59	371.79	354.4	335.66	350.72	368.53	391.64	408.28	360.74	374.43	391.83	393.97	367.05	371.45	400.66	370.92	369.83
822004	299.89	327.43	319.21	325.69	318.3	325.56	325.57	324.68	319.36	343.38	341.94	320	327.62	309.48	355.04	322.96	342.27	319.97	336.47	315.61	300.54	316.16	328.61	367.27	386.19	315.66	322.33	359.32	354.13	325.58	325.4	349.9	321.16	326.47
823004	337.31	348.02	353.11	362.7	352.74	362.12	355.32	354.47	348.05	363.44	371.71	352.3	362.5	335.43	378.4	354.57	367.68	343.5	367.96	351.93	327.41	341.89	357.09	385.28	415.49	356.15	359.49	380.38	389.76	353.82	357.2	385.9	365.01	355.84
824004	333.86	348.84	339.84	358.08	346.3	354	350.17	350.76	344.85	356.9	364.66	347.6	353.45	333.1	373.14	349.58	353.51	340.6	356.31	342.01	318.53	339.82	351.43	378.77	390.2	345.33	354.6	371.13	362.6	351.5	354.93	378.91	352.9	353.59
825004	295.04	323.56	330.17	326.39	315.42	323.47	321.73	323.45	315.48	338.29	340.39	311.99	326.54	307.39	344.62	318.54	344.72	315.92	338.37	314.28	295.08	316.38	325.3	372.12	395	317.28	323.47	364.27	371.31	320.69	329.03	344.29	326.24	321.96
826004	319.26	345.29	350.29	358.31	342.37	342.42	341.3	351.69	337.26	362.16	375.41	337.96	355.28	333.61	366.19	346.45	367.4	341.48	359.06	336.6	315.06	339.36	348.8	396.59	409.5	343.49	352.87	382.02	401.21	344.91	347.71	373.07	353.46	350.62
827004	316.42	332.86	331.99	342.24	335.58	339.64	334.77	341.05	328.01	351.61	357.68	328.85	338.62	320.71	350.4	330.88	350.65	331.81	345.36	326.34	308.47	326.27	340.26	375.12	381.67	333.23	338.04	368.55	369.94	337.26	343.76	362.87	340.74	338.32
828004	304.22	339.56	332.29	334.56	322.16	334.77	330.99	329.75	319.22	334.36	354.39	322.55	336.65	323.18	353.32	330.8	344.63	326.94	341.65	318.77	298.17	322.89	328.68	372.17	397	319.54	326.54	358.21	361.14	329.82	336.48	355.32	337.57	335.19
829004	323.98	340.76	346.24	348.44	341.61	349.18	342.7	341.77	332.24	361.98	361.26	334.7	353.77	321.08	364.05	341.56	358.63	334.95	357.32	328.9	309.67	335.87	344.75	387.17	405.2	336.1	344.37	369.42	380.59	340.76	347.03	368.94	347.8	348.21
830004	328.29	344.63	352.49	360.33	346.86	353.63	347.98	351.29	341.78	356.34	379.06	344.71	354.88	329.84	375.05	350.29	356.11	342.95	361.83	339.28	318.51	342.91	352.59	395.05	397.52	342.27	350.88	371.71	391.77	350.25	357.76	376	359.85	352.99
831004	317.61	342.44	336.24	349.47	334.8	339.15	339.04	335.98	328.61	354.42	364.03	336.46	347.41	314.7	367.98	342.54	350.36	331.01	354.18	329.49	309.03	331.49	342.4	385.02	418.23	336.1	340.58	373.34	376.33	341.46	344.62	363.3	346.08	344.97
832004	326.45	347.07	348.87	357.33	342.74	357.6	347.07	347	338.2	357.51	367.87	342.32	341.57	330.17	368.97	348.64	358.43	345.26	361.19	336.81	321.08	340.13	351.71	388.38	406	341.2	349.31	374.29	380.5	350.26	354.86	379.07	351.99	353.42
833004	351.09	366.87	361.89	378.97	365.59	375.93	361.84	366.87	360.54	380.51	390.09	364.09	369.75	349.54	390.65	370.84	374.84	363.29	380.36	352.68	335.32	355.86	369.13	396.59	419.02	361.87	372.9	394.19	391.67	365.31	372.05	399.63	371.36	376.39
834004	334.16	347.02	346.55	355.95	342.23	352.52	348.91	352.22	343.94	356.66	375.07	349.58	354.9	338.69	364.23	350.35	357.31	344.98	361.95	341.67	322.67	342.59	350.46	393.39	404.93	352.71	355.91	371.57	370.25	351.82	357.68	379.21	351.71	357.18
835004	298.51	328.75	328.77	330.27	309.2	319.98	325.06	321.53	307.78	339.88	349.89	315.94	321.04	303.89	351	317.08	352	314.69	332.88	308.38	294.99	316.98	325.34	381.91	383.57	319.16	318.3	365.06	347.83	321.81	322.92	342.52	326.81	327.14
836004	325.08	326.51	345.94	346.19	337.28	349.06	346.09	344.69	337.44	353.38	356.11	339.5	339.34	324.09	358.56	343.75	346.83	333.99	353.46	328.85	311.94	329.59	342.28	364.61	388.42	330.89	345.14	365.77	371.3	344.65	347.71	371.67	345.39	345.9
837004	337.33	353.84	356.68	361.1	351.47	360.09	359.44	358.22	346.12	370.2	378.12	349.49	356.67	332.83	380.49	356.25	368.1	348.55	367.86	347.05	326.8	347.39	361.03	411.52	424.27	347.52	358.24	390.79	387.56	355.45	358.51	379.91	360.67	355.45
838004	327.57	348.55	352.2	355.54	345.81	356.92	352.99	349.75	342.54	357.02	368.99	346.95	354.33	331.24	374.57	348.24	361.89	344.96	367.45	336	319.18	339.68	353.79	399.91	419.53	346.39	351.98	383.58	399.27	351.33	353.04	376.44	356.04	356.38
839004	309.77	331.08	339.68	336.36	325.34	325.58	333.88	330.72	322.39	351.55	356.9	323.02	334.77	320.26	359.76	329.99	352.51	329.33	343.51	322.55	301.42	322.53	333.64	384	408.14	329.16	333.31	375.12	362.2	330.71	331.16	351.63	339.76	332.11
840004	331.87	346.96	349.34	356.34	346.7	346.04	350.93	349.69	346.32	365.14	365.86	346.52	345.35	332.31	375.39	349.7	365.47	343.62	359.69	341.76	318.51	336.66	349.97	393.89	408.24	347.39	353.67	368.09	380.19	352.54	350.27	375.85	359.4	353.52
841004	307.8	321.66	326.99	337.83	325.38	341.04	330.37	333.68	324.85	345.25	352.2	327.34	330.25	317.59	355.28	330.99	338.55	328	343.55	323.2	302.28	320.66	332.75	371.71	381.91	327.83	331.91	358.56	375.79	335.38	335.11	350.89	336.76	338.54
842004	335.55	338.2	349.69	352.27	342.89	361.56	348.07	344.93	339.47	360.87	360.51	347.78	349.77	333.5	365.45	352.75	355.96	343.56	355.92	344.1	321.41	338.91	348.76	375.6	397.3	343.4	350.15	375.11	377.77	353.87	350.37	375.56	360.03	354.81
843004	315.58	335.89	337.53	339.38	324.89	338.84	330.86	332.81	321.67	355.02	355.23	327.51	335.5	313.2	356.39	327.42	336.85	328.63	348.25	321.48	301.3	321.78	332	372.68	392.71	327.88	330.07	373.42	375.56	338.23	334.51	355.8	335.72	338.9
844004	328.81	332.27	340.14	345.74	339.17	345.89	344.74	342.19	337.15	362.25	362.24	338.57	349.37	329.8	371.23	343.08	352.78	336.95	354.12	338.04	312.12	329.45	349.48	374.97	401.48	333.6	349.69	373.31	376.28	347.38	346.08	360.68	347.2	352.21
845004	325.74	331.92	351.34	348.38	336.31	351.77	345.81	344.39	334.84	355.53	355.08	338.56	344.2	327.57	364.94	345.76	353.36	342.3	354.68	333.93	310.52	333.03	347.57	371.91	398.84	337.41	343.78	362.22	354.7	342.65	346.99	368.4	348.78	346.39
846004	304.45	329	340.56	329.79	315.1	333.92	331.44	322.77	318.11	338.34	356.74	319.48	332.39	307.38	357.39	327.16	353.06	322.97	340.65	317.1	297.04	313.69	327.81	375.67	401	320.94	319.65	350.85	385.11	328.31	330.11	340.38	333.69	331.1
847004	305.34	332.56	338	332.01	322.77	342.97	338.15	331.14	320.08	346.42	352.67	324.55	334.62	313.52	359.11	334.88	350.3	322.47	342.48	319.01	307.85	322.53	338.53	375.95	399.18	327.06	333.07	349.04	365.56	333.26	334.75	354.06	338.57	338.7
848004	308.69	326.63	332.14	328.33	317.62	329.07	328.09	321.46	316.71	337.66	349.55	319.31	329.67	321.19	355.52	329.6	341.77	322.62	336.96	314.75	301.07	317.28	329.36	376.78	374.89	320.05	326	352.19	366.9	329.4	327.06	348.13	337.94	331.4
849004	343.59	338.16	357.79	363.83	347.05	361.19	353.25	356.58	346.85	361.88	374.59	351.27	351.89	336.75	391.54	357.24	363.9	357.15	360.26	349.22	324.13	338.92	351.61	389.71	392.72	352.28	360.44	379.87	385.96	359.64	360.63	379.02	364.15	361.58
850004	327.17	344.58	353.36	351.61	341.9	360.14	350.29	348.11	339.5	358.72	366.49	346.45	345.53	332.07	372.38	353.97	354.46	347.26	363.35	340.74	320.22	342.89	345.94	382.45	403.67	340.5	354.13	375.19	389.9	349.39	348.99	371.77	351.92	353.6
851004	337.84	346.5	354.43	360.44	349.8	363.27	353.76	354.89	343.61	365.03	377.31	349.27	357.75	338.24	384.93	355.73	373.62	353.67	366.08	348.55	328.18	348.67	358.54	392.69	432.76	344.39	357.93	380.2	390.63	357.21	357.46	379.93	363.34	359.68
852004	324.28	334.38	344.86	348.82	333.76	355.08	346.25	342.61	332.51	362.43	368.85	338.9	344.59	325.89	370.73	346.39	360.47	346.26	356.57	335.46	317.71	338.64	343.16	401.15	414.53	342.28	347.32	386.97	392.4	342.89	350.14	361.78	354.63	349.65
853004	331.33	333.05	354.14	353.51	345.6	353.43	349.52	347.13	342.06	356.78	371.91	342.78	346.82	330.68	368.69	348.62	363.71	344.7	361.96	339.84	318.7	340.71	354.24	396.46	383.38	342.49	351.47	379.35	388.38	347.96	355.48	367.7	355.32	352.73
854004	335.04	338.24	347.33	358.84	350.52	361.29	350.8	355.31	343.69	361.68	371.4	347.99	351.68	338.58	376.76	354.62	363.68	351.94	363.03	343.31	319.13	343.6	350.05	378.34	413.07	349.35	357.75	380.32	388.79	354.57	357.2	370.58	362.41	354.56
855004	316.81	338.27	342.21	341.84	328.85	339	341.34	335.94	324.29	354.51	362.67	333.2	340.75	317.6	367	340.78	357	341.74	351.85	325.73	304.36	329.69	342.41	371.81	384.25	331.08	333.67	366.84	374.35	339.4	337.55	356.53	346.27	342.04
856004	320.78	331.32	337.47	341.94	325.8	352.57	339.29	335.73	323.36	347.69	354.32	333.76	338.68	322.37	354.11	334.98	348.51	335.98	344.14	324.68	309.82	332.51	333	376.26	387.1	327.96	338.96	358.22	374.95	339.19	339.5	356.65	343.09	337.95
857004	339.12	343.65	359.21	359.71	346.08	359.43	352.33	359.66	344.03	362.29	368.6	349.07	359.3	336.2	375.5	353.2	369.06	354.14	362.48	345.62	324.51	339.34	350.73	385.94	416.67	348.07	359.89	385.41	385.71	351.06	356.69	374.75	358.71	357.93
858004	324.35	335.97	348.33	348.73	338.35	355.57	346.24	344.99	336.19	352.83	374.39	340.19	349.79	329.78	368.52	349.7	365.38	343.38	353.06	334.34	321.12	337.86	342.18	376.58	376.55	343.64	343.12	365.31	376.14	342.68	355.28	366.17	353.64	350.1
859004	312	329.22	332.73	331.63	319.66	333.83	333.99	328.95	322.86	341.53	348.58	325.15	335.28	306.92	356.1	331.14	348.24	329.34	343.66	320.95	303.46	319.68	332.12	371.37	391.5	327.55	328.12	368.23	366.03	327.65	335.41	353.54	335.93	330.66
860004	334.73	346.76	350.6	351.85	339.64	341.05	346.08	346.07	332.57	358.43	361.3	341.96	347.25	325.96	367.6	344.37	362.67	345.01	354.38	337.11	316.86	339.01	345.87	392.77	386.83	335.33	346.16	381.78	377.79	343.33	351.02	366.85	352.11	350.94
861004	317.73	338.52	343.09	343.75	330.04	341.69	343.34	342.38	326.26	352.63	363.24	335.13	346.07	329.05	361.52	339.36	363.86	337.51	352.61	329.9	312.23	330.71	338.71	382.21	419.5	331.49	339.76	370.27	386.22	338.1	343.54	361.16	339.75	341.02
862004	345.21	344.31	366.79	363.22	350.78	363.84	356.4	356.12	349.86	365.56	376.68	358.03	358.73	343.25	377.49	357.09	379.39	359.92	369.38	346.07	325.49	353.41	352.87	387.41	406.5	350.54	358.59	386.79	385.36	354.01	365.21	382.36	366.72	364.57
863004	329.27	341.03	362.76	352.05	341.1	345.01	346.26	347.75	332.82	365.3	379.27	339.35	353.06	330.11	372.32	345.93	374.66	344.25	369.17	335.04	313.95	339.13	348.54	389.88	395.91	343.59	350.85	384.92	391.47	347.06	354.17	371.08	353.96	353.03
864004	309.79	335.82	343.92	333.64	322.8	334.93	334.7	332.75	317.44	346.64	347.79	324.3	334.75	311.91	362.81	328.37	356.81	323.6	345.08	321.31	296.94	328.66	333.7	369.45	428	325.58	323.59	352.09	353.73	326.29	331.28	347.69	337.2	330.61
865004	343.72	341.86	355.92	359.23	351.96	360.57	353.16	356.5	344.63	364.87	378.05	350.91	360.92	332.28	375.19	347.94	383.98	356.71	370.12	346.53	324.56	347.82	352.91	389.1	400.13	352.27	361.54	378.33	386.16	356.72	362.96	375.02	358.14	352.96
866004	330.72	343.18	349.66	351.89	336.13	337.36	342.1	344.46	334.19	358.22	364.5	339.49	348.55	326.34	361.97	340.37	362.4	340.97	359.2	334.11	315.41	339.69	343.04	386.48	413.35	339.53	344.76	373.25	362.54	345.28	347.94	364.63	346.69	352.35
867004	311.28	327.62	340.45	339.33	325.98	336.96	336.7	336.28	324.58	347.29	356.27	330.18	341.67	313.93	361.21	328.29	362.85	332.47	353.29	323.64	304.95	334.12	333.39	382.64	372.58	330.73	329.33	366.12	379.42	336.64	341.34	351.2	340.84	334.88
868004	314.5	329.26	338.66	337.51	324.47	326.68	331.38	331.28	321.99	351.79	358.31	327.79	335.32	313.99	362.43	330.87	359.17	328.46	347.42	319.21	304.66	324.16	331.44	368.74	379.36	328.96	331.57	364.9	377.15	331.72	337.2	346.08	333.58	341.06
869004	338.41	346.46	353.88	361.15	351.5	349.24	349.14	355.65	339.41	358.9	369.6	351.65	357.91	331.29	376.02	351.45	376.28	355.23	361.33	342.96	322.83	347.86	347.79	392.89	410.21	346.91	354.96	381.77	380.52	351.8	358.33	370.33	356.1	361.16
870004	320.25	324.22	349.29	350.76	338	336.09	342.41	345.22	330.87	346.93	367.22	335.4	351.98	324.89	366.93	340.7	370.61	342.07	351.15	334.49	313.7	335.44	338.02	371.33	415.75	336.44	338.31	375.21	378.78	345.36	344.92	359.85	347.02	345.85
871004	318.38	335.89	343.08	350.17	338.94	331.65	340.88	339.98	333.34	349.33	358.73	334.55	337.81	324.73	356.94	340.32	361.27	341.55	354.96	332.98	314.83	338.06	337.77	371.69	401.33	338.34	340.3	365.08	376.96	344.43	346.2	359.12	345.57	345.78
872004	319.39	341.4	339.31	342.91	329.7	325.27	331.75	336.11	320.45	343.18	361	328.19	333.72	319.44	385.29	328.23	370.15	335.36	346.46	323.79	315.74	328.58	336.31	382.42	402.6	331.6	334.38	367	389.73	333.78	340.75	354.07	337.32	339.36
873004	308.77	341.31	331.19	338.47	323.09	322.5	333.66	333.92	318.48	353.57	355.65	325.72	341.01	312	363.73	320	365.91	325.81	352.31	316.77	304.35	329.66	329.97	384.47	376.33	330.84	328.69	375.17	378.23	328.41	334.88	345.82	332.35	332.63
874004	314.91	326.67	327.04	336.23	323.36	326.37	331.44	327.61	316.57	345.69	352.76	320.05	332.8	310.25	354.74	321.42	363.92	332.85	351.03	318.83	303.64	327.06	337.32	378.5	400	334.95	328.49	363.62	372.7	329.77	331.32	342.85	333.44	332.73
875004	311.88	336.88	344.43	348.93	331.43	332.84	341.08	342.98	326.85	345.4	362.12	336.02	345.58	320.56	374.88	334.71	370.51	338.49	355.12	325.09	307.24	333.82	332.98	395.65	374	336.04	337.66	365.25	375.38	340.34	346.22	354.89	346.33	347.61
876004	310.92	338.38	332.11	340.94	324.9	327.46	332.82	329.28	320.09	349.57	356.95	324.37	336.79	311.54	361.59	324.83	362.06	332.97	353.38	318.24	305.93	326.92	338.57	369.11	383.86	324.36	329.02	371.33	392.1	336.12	333.86	347.98	335.55	335.47
877004	330.56	323.05	346.6	352.57	341.24	346.91	345.04	343.68	333.38	353.54	362.2	339.13	343.58	317.4	366.01	338.88	366.63	344.67	356.84	330.77	313.57	334.43	343.36	378.39	387.63	340.68	344.51	377.85	376.24	346.25	344.29	359.15	343.86	346.62
878004	315.54	330.78	329.09	336.81	324.52	322.33	335.94	335.27	323.29	350.95	357.25	326	331	317.69	365.83	333.52	352.84	332.89	347.44	319.25	307.18	325.09	330.51	380.47	383.5	326.48	326.92	364.74	384.14	333.29	338.11	347.96	333.64	335.77
879004	318.49	327.95	339.51	343.92	329.29	334.12	341.63	335.2	322.16	344.69	353.56	333.16	340.88	318.1	351.95	335.71	359.73	335.33	347.08	323.99	311.92	325.71	334.67	367.46	382.15	334.61	332.45	358.61	367.62	337.89	338.7	356.84	340.18	336.9
880004	311.87	330.62	341.34	340.87	329.2	328.3	339.42	339.96	324.35	352.77	358.34	332.08	339.01	318.52	367.94	333.01	359.13	334.58	350.91	324.84	306.43	321.43	334.17	366.38	385.67	337.71	338.86	367.19	361.94	337.27	339.13	354.39	335.45	338.59
881004	328.64	348.81	345.94	356.77	341.63	339.6	346.51	345.79	330.78	365.97	373.92	337.38	352.04	327.78	392.31	343.32	380.9	348.6	362.97	335.56	316.62	343.63	343.86	378.63	432.56	343.36	346.6	380.89	378.96	347.23	348.82	361.23	350.65	351.61
882004	328.12	337.07	353.18	363.72	347.72	341.6	351.36	349.82	340.24	362.11	367.19	347.1	349.22	328.5	377.53	344.8	372.7	350	362.2	341.58	319.54	342.95	346.12	385.61	396.41	346.95	349.57	380.18	380.63	353.91	357.64	367.36	352.23	357.69
883004	324.82	343.86	344.76	354.42	344.82	346.34	343.84	347.61	335.93	355.22	366.97	341.34	343.13	322.91	365.17	340.95	367.93	342.93	361.39	334.31	314.8	338.15	344.69	378.29	393.96	340.68	348.24	374.68	383.26	346.91	350.22	365.7	349.6	347.17
884004	326.13	353.73	352.08	368.2	342.62	339.32	352	355.04	341.49	368.65	374.4	347.58	362.43	332.07	397.54	351.81	369.94	352.5	373.42	336.7	325.34	339.49	351.34	390.24	396.82	350.43	351.06	386.84	398.58	350.85	362.74	368.37	356.71	358.41
885004	331.53	345.33	348.02	359.06	346.54	343.58	350.59	354.51	339.63	363.61	368.29	345.95	353.31	326.25	373.52	343.96	366.92	353.34	364.48	336.16	321.51	348.45	346.44	383.5	383.62	348.7	347.25	374.95	393.19	348.11	356.81	367.46	361.2	355.34
886004	339.6	364.58	356.55	372.45	350.96	340.66	353.56	359.08	347.74	370.36	371.27	348.81	357.75	335.62	393.25	353.2	384.72	364.24	374.03	341.2	324.73	346.58	346.48	395.6	403.19	355.54	351.87	380.32	404.79	356.54	364.35	375.88	355.48	363.41
887004	310.76	346.67	325.88	341.75	320.73	325.57	334.91	330.98	319.38	341.62	353.19	325.03	331.19	313.22	355.53	328.33	353.66	331.37	351.58	317.32	305	326.7	325.11	375.71	393	326.4	328.69	379.07	364.11	327.31	335.25	342.37	331.75	332.42
888004	317.13	337.69	341.16	345.87	332.59	335.78	342.65	338.39	328.59	351.73	365.26	333.81	341.34	316.76	369.06	332.65	363.35	343.24	357.86	325.68	315	334.19	336.01	372.35	378	338.08	337.61	375.83	368	338.05	341.98	354.08	337.54	342.04
889004	320.33	331.61	336.28	344.35	325.87	322.03	341.12	340.34	328.18	340.46	360.7	330.35	335.02	313.97	363.34	326.44	353.26	335.53	346.06	318.71	304.45	332.93	331.48	360.1	391.92	335.52	331.21	375.8	367.08	330.87	336.93	343.99	333.69	334.36
890004	314.2	341.39	350.08	351.71	332.15	333.86	343.91	339.71	328.94	353.32	368.43	336.71	338.14	321.13	372.23	335.73	363.33	341.86	355.46	331.56	312.03	333.76	337.95	378.47	396	339.76	334.54	381.48	371.08	340.66	346.51	356.63	339.04	343.95
891004	317.79	354.95	355.46	363.32	344.71	333.26	350.92	347.06	339.17	362.6	377.15	342.32	356.33	325.02	375.18	345.32	379.56	357.46	364.55	341.04	326.89	341.72	345.3	390.52	398.69	348.94	346.63	395.21	369.11	349.99	350.73	363.73	353.37	352.05
892004	328.18	360.48	351.27	360.88	350.62	350.84	356.61	355.64	343.7	363.74	366.45	346.62	354.64	331.19	377.74	351.31	377.08	356.82	363.57	340.12	325.42	349.39	347.9	390.59	406.5	349	347.91	385.28	394.82	347.39	356.09	365.06	359.33	356.66
893004	310.2	322.94	330.54	340.76	323.19	328.97	336.5	328.4	321.33	347.21	359.49	324.15	336.39	316.5	373.56	326.96	366.06	336.23	345.93	319.11	306.79	327.42	329.98	379.67	389.75	328.99	325.62	359.28	365	328.59	333.65	344.2	338.67	334.43
894004	312.46	328.83	331.58	345.18	333.68	340.77	342.39	338.1	326.22	343.79	353.82	330.77	339.74	314.08	360.75	330.93	364.75	334.34	349.44	329.04	304.32	329.69	336.06	365.57	395.67	335.33	334.1	364.47	364.57	334.85	343.6	348.34	344.79	340.47
895004	338.83	353.48	350.53	367.93	348.89	340.17	352.54	352.95	342.6	358.37	375.47	347.54	355.46	329.42	376.09	349.96	380.32	356.63	362.19	344.21	327.79	340.21	350.58	388.16	400.52	352.73	350.69	381.39	386.13	353.92	355.47	364.7	352.33	356.13
896004	329.9	337.77	344.66	353.44	341.53	344.19	347.9	349.68	337.38	355.96	363.24	340.87	347.01	330.84	374.22	345.16	368.44	349.57	356.73	333.56	313.61	336.84	340.67	376.72	393	342.62	349.44	379.88	372.13	347.2	350.21	358.86	351.58	352.91
897004	304.02	328	326.11	334.36	320.07	319	331.56	329.66	312.17	342.22	363.81	319.32	337.55	307.13	364.09	323.92	352.58	326.79	345.95	318.47	302.78	321.08	323.97	360.58	381.33	327.02	327.27	370.4	376.44	323.36	328.7	336.6	331.86	330.14
898004	303.04	337.1	325.36	330.85	318.29	324.05	329.89	320.6	311.99	342.7	351.7	317.13	333.82	300.28	358.84	315.98	363.8	319.12	343.37	314.93	298.85	319.65	321.72	347.33	391.33	323.51	323.02	377.17	368	320.33	328.62	338.07	335.81	328.81
899004	331.02	351.69	338.8	353.8	341.46	347.63	352.11	351.31	340.75	360.97	373.73	344.77	355.89	325.21	376.89	347.53	374.58	349.3	362.49	342.39	320.43	340.95	349.06	372.79	402.12	342.57	351.59	386.11	380.21	348.43	355.51	363.97	354.25	363.5
900004	347.65	347.26	355.28	364.87	350.16	353.02	358.46	354.44	345.34	361.1	379.08	354.21	354.72	338.79	377.8	359.13	379.41	354.93	371.18	348.46	325.22	355.8	352.66	382.49	418.03	347.58	357.83	380.47	380.33	353.7	357.58	373.3	362.76	357.64
901004	322.22	339.91	344.13	353.09	338.88	337.95	347.01	345.38	335.62	357.6	364.78	339.75	340.97	323.26	366.96	341.36	365.75	345.63	354.89	336.96	317.2	330.71	339.6	375.77	388.76	339.49	344.9	366.49	372.56	341.53	346	357.35	339.58	346.48
902004	323.64	352.7	349.22	349.2	340.14	338.97	347.51	344.13	336.02	359.29	371.13	339.67	357.08	333.8	368.98	341.04	368.73	348.75	359.14	338.8	324.01	342.32	343.92	381.13	402.71	344.27	346.02	378.97	386.15	340.99	350.69	362.01	353.93	353.81
903004	318.09	344	335.13	337.43	328.79	331.59	336.41	332.09	321.21	352.4	358	327.72	335.46	315.38	365.77	333.06	365.51	337.47	344.7	326.03	303.65	334.76	331.56	378.18	391.17	332.44	332.58	379.76	411.2	329.18	338.02	345.4	334.67	342.33
904004	322.97	368.18	345.03	352.08	339.56	336.35	351.13	342.46	335.19	362.88	367.03	339.63	345.02	323.44	371.37	347.83	373.67	348.8	364.64	341.29	316.96	342.17	344.35	398.87	405.21	347.21	348.05	372.21	396.46	345.46	353.88	362.32	352.25	355.27
905004	340.14	353.46	369.61	367.98	356.97	348.38	360.46	351.06	342.59	366.88	384.48	355.22	355.28	340.77	377.52	353.31	386.95	357.14	371.24	353.08	328.99	353.13	352.63	397.64	412.29	357.21	359.21	389.57	394.02	357.88	360.69	371.05	361.05	362.29
906004	334.88	348.11	352.16	361.53	350.49	345.23	356.36	354.33	341.16	368.03	376.73	350.39	355.3	337.25	388.7	350.74	378.56	359.06	373.03	347.95	326.01	346.57	353.8	387.03	402.48	357.4	354.13	386.69	397.9	350.62	354.87	372.91	359.3	356.74
907004	312.28	326.46	331.8	342.43	329.88	325.57	338.76	327.84	320.38	348.1	354.85	325.35	338.53	318.38	361.75	327.47	361.11	331.61	349.86	321.15	299.64	324.2	328.6	378.7	406.82	331.03	333.64	361.28	379.3	329.56	329.5	342.53	335.42	331.22
908004	330.33	344.05	341.4	348.24	335.34	333.21	349.34	341.13	332.72	353	366.39	340.49	342.31	318.49	377.06	336.86	367.06	347.96	361.34	339.18	312.39	332	343.18	387.12	396.36	340.85	346.29	375.3	390.85	341.76	346.02	354.02	346.41	346.14
909004	312.2	343.13	335.34	333.53	322.17	308.55	335.16	326.62	315.77	340.08	354.48	326.09	338.56	317.82	354.09	327.62	349.81	331.35	350.38	318.96	301.63	327.6	329.08	362.75	397	325.11	334.76	376.14	379.73	328.22	328.56	345.52	335.94	331.41
910004	333.66	357.98	359.19	362.38	350.66	351.35	361.08	357.67	342.47	366.86	377.05	352.05	357.19	335.96	380.67	353.13	377.58	359.6	368.53	348.15	324.16	342.27	353.7	386.28	407.06	352.41	362.73	371.1	384.9	354.43	362.85	373.98	366.81	359.05
911004	308	326.5	334.42	337.63	323.78	323.51	339.51	328.6	320.76	343.99	354.01	329.44	340.04	317.75	360.04	328.38	352.75	330.87	350.25	325.7	303.96	328.91	334.49	374.21	361.67	333.25	336.85	373.85	363.26	330.75	334.19	345.92	339.36	333.89
912004	341.91	354.45	350.93	360	344.48	351.72	360.12	347.04	342.08	356.94	380.07	351.72	354.73	335.39	380.28	348.24	370.75	356.16	362.83	345.9	322.85	345.73	349.82	384.61	405.29	349.44	358.85	378.73	380.5	351.27	360.27	367.86	362.15	354.28
913004	323.24	352.25	342.88	361.12	338.55	338.18	347.41	336.63	332.06	357.32	370.04	343.38	347.04	325	374.16	338.53	375.62	347.68	363.5	338.67	316.81	344.25	348.35	402	400.56	342.78	348.84	378	382.71	343.68	345.37	357.51	354.93	348.75
914004	323.83	341.79	341.03	356.28	338.73	342.46	350.43	338.33	334.4	361.11	366.78	339.67	350.21	329.09	380.57	336.87	365.58	346.82	361.88	331.59	317.2	338.49	344.22	396.94	400.78	348.73	345.65	378.3	395.03	339.25	343.14	361.35	354.35	345.71
915004	344.49	353.96	356.07	369.38	353.28	347.74	359.1	350.53	344	360.03	373.74	355.84	358.35	335.26	380.27	351.25	373.28	357.03	364	348.23	325.78	350.95	356.4	391.36	402.14	352.46	360.14	379.94	384.51	352.83	358.56	375.15	366.67	360.2
916004	330.39	352.43	341.19	361.81	336.8	344.59	346.77	339.07	329.99	357.5	367.94	340.18	350.85	329.35	371.44	341.14	373.9	343.92	360.13	335.32	319.08	339.24	344.87	385.74	391.67	344.34	347.04	378.63	372.55	341.05	346.04	355.78	354.71	352.57
917004	324.6	342.33	342.71	356.17	339.98	348.49	348.49	343.2	336.72	355.21	363.49	345.57	350.99	322.15	368.96	343.36	369.78	347.7	357.47	334.62	312.86	337.03	343.63	385.39	400.3	345.77	349.53	374.35	381.37	342.5	345.76	358.81	349.65	349.57
918004	326.14	341.29	349.81	365.07	343.15	348.04	353	347.31	338.41	367.71	368.57	348.65	354.5	329.71	377.46	345.78	373.8	351.25	367.68	341.57	317.91	345.51	344.16	383.05	395.83	349.28	356.43	386.98	390.57	341.58	355.58	363.67	356.95	353.99
919004	313.93	342.55	338.4	344.14	325.72	328.95	337.92	333.42	321.45	346.78	355.22	329.66	344.44	316.84	372.48	329.47	358.44	329.2	358.26	318.47	300.13	329.67	331.03	388.4	384.11	325.22	340.22	371.33	381.5	323.61	334.71	343.52	338.01	335.68
920004	320.36	334.57	338.69	354.45	336.13	344.65	344.21	342.2	329.16	349.25	362.41	337.89	343.29	321.9	356.94	337.43	364.77	337.07	351.06	333.12	317.68	331.39	337.21	380.9	374	337.42	345.75	375.53	380.94	339.61	345.06	354.29	347.56	341
921004	332.55	334.49	346.67	354.07	341.77	342.8	344.32	348.62	336.54	348	361.66	345.66	352.36	325.2	372.04	341.95	358.2	344.8	355.29	339.34	318.43	338.13	342.18	366.13	390.94	338.89	354.05	368.73	376.76	345.83	356.04	363.83	356.47	349.85
922004	326.97	355.46	343.9	356.96	344.03	346.51	348.65	345.8	334.07	358.11	368.72	346.63	355.75	331.26	374.99	339.01	371.17	352.55	363.62	340.65	320.74	344.8	348.03	387.46	403.33	345.35	357.14	383.79	373.03	346.29	353.91	366.92	356.22	356.36
923004	340.74	359.29	365.89	380.13	360.79	363.29	360.97	363.43	357.48	374.77	391.78	363.2	367.88	346.67	395.92	361.19	387.67	368.84	382.95	360.75	338.32	364.91	365.77	403.97	409.87	362.97	374.86	404.15	401.4	362.39	371.46	385.01	375.8	373.07
924004	312.96	343.23	333.11	348.19	335.81	341.91	343.58	333.85	324.28	348.36	358.68	336.54	344.25	313.06	361.94	331.24	362.92	340.19	352.15	326.54	306.16	327.85	332.86	380.3	398.91	330.35	340.8	360.36	377.33	334.26	343.35	351.49	341.69	345.7
925004	308.49	332.18	333.41	338.65	322.78	324.92	330.51	318.5	312.62	343.15	349.58	325.69	338.18	306.21	357.91	320.57	365.36	327.52	344.42	316.58	302.97	322.8	326.93	380.35	380.14	322.88	330.19	362.69	365.9	324.98	330.22	340.57	333.04	332.17
926004	306.68	330.48	325.58	342.27	328.77	328.15	338.07	329.3	320.65	344.9	351.93	330.05	343.46	311.75	361.33	328.96	352.88	334	346.7	321.07	301.62	324.62	331.79	380.94	389.62	328.03	337.56	371.32	361.11	334.08	336.42	349.57	338.6	339.73
927004	329.47	350.29	355.31	369.94	350.8	349.87	355.58	354.5	347.32	366.45	376.51	353.05	358.38	340.03	385.07	353.06	376.73	359.01	369.48	348.19	327.16	351.59	352.9	386.68	395.52	351.22	357.73	398.2	389.7	353.96	357.68	376.51	364.28	362.32
928004	312.15	340.71	331.33	339.89	322.7	324.31	334.2	321.57	315.74	352.8	348.78	325.38	338.67	314.62	355.11	322.77	353.48	330.88	348.7	317.06	299.33	319.26	325.12	370.22	363.75	323.1	334.72	369.06	365.75	330.54	332.27	342.31	332.18	335.22
929004	340.6	354.23	354.13	370.94	357.89	350.34	359.25	354.74	351.39	361.57	381.69	361.79	363.25	343.29	382.88	357.11	371.26	364.08	369.86	349.39	330.82	349.67	358.05	406.23	402.44	355.59	366.86	388.02	384.49	358.71	361.65	379.22	363.8	363.95
930004	317.53	344.11	342.1	346.8	329.61	333.73	342.58	336.21	325.21	345.37	361.85	335.75	342.02	317.01	363.6	335.63	362.17	339.19	353.56	329	309.38	325.94	336.76	376.67	393.23	337.22	345.46	370.83	376.26	341.44	341.55	353.19	342.96	340.15
931004	324.88	343.58	337.05	352	332.85	351.58	345.27	339.78	329.4	356.32	358.77	341.26	347.7	326.03	360.15	336.74	356.69	345.18	358.08	330.1	316.42	337.33	338.7	368.84	380.45	333.38	347.64	368.38	382.37	342.19	342.48	364.09	349.67	347.97
932004	319.94	342.3	334.29	344.24	333.92	334.43	338.9	336.02	329.59	344.53	357.76	334.83	339.85	324.64	356.29	334.48	355.65	334.94	351.44	328.15	309.09	329.45	334.77	361.42	393.75	330.69	337.64	377.34	376.49	338.32	339.98	354.52	344.43	344.27
933004	306.57	343.5	331.32	335.51	319.22	320.57	333.32	326.23	315.66	337.24	352.02	323.6	336.79	310.58	355.6	321.68	358.03	325.99	347.48	320.87	302.07	319.93	326.55	372.94	389.5	325.68	332.2	367.21	356.44	331.35	331.3	345.07	331.93	336.66
934004	326.56	345.41	349.88	358.33	345.23	344.72	347.98	348	333.66	355.96	372.01	345.53	350.69	334.24	371.31	345.27	369.8	345.72	361.27	341.51	320.89	344.26	342.87	389.28	398.18	340.38	348.64	386.9	377.79	349.78	353.73	367.1	355.79	350.63
935004	325.22	341.2	343.18	359.47	344.43	344.9	352.52	348.41	340.62	360.62	365.33	347.4	357.28	336.67	374.51	343.88	366.77	351.02	361.19	344.14	317.14	338.27	347.12	377.76	393.65	346.32	356.75	375.39	374.42	351.64	353.37	364.49	357.9	357.65
936004	330.98	350.12	348.98	365.21	343.3	337.89	351.11	346.31	335.43	359.71	369.75	342.36	358.02	333.25	375.72	343.77	363.88	343	362.01	341.71	320.33	339.27	340.81	386.45	401.47	338.65	352.18	377.64	396.83	350.21	353.65	367.81	351.36	351.66
937004	310.46	331.47	331.54	341.3	326.29	324.84	330.08	329.2	318.73	340.24	355.79	331.14	339.27	308.02	356.69	323.77	357.5	333.45	354.73	325.05	305.31	319.46	327.74	373.63	407.36	326.86	334.36	363.55	364.58	329.98	336.29	348.81	338.18	339.23
938004	318.25	335.67	334.69	345.25	331.61	328.11	334.61	333.69	320.28	347	360.94	336.17	337.75	317.59	368.14	328.45	346.95	339.24	355.81	327.01	301.69	330.9	333.45	382.11	371.31	323.12	342.51	361	363.97	332.8	337.15	350.34	340.99	340.94
939004	335.94	348.07	341.56	360.93	346.12	340.61	343.21	350.81	336.89	363.83	384.01	346.8	355.2	332.56	380.22	347.62	376.1	350.46	365.03	340.42	319.95	341.2	347.78	385.58	398.89	348.46	356.06	380.9	394.86	350.64	358.86	367.43	357.26	354.17
940004	339.59	353.59	346.7	361.91	350.53	342.26	350.15	355.85	343.98	361.91	384.04	350.61	358.27	325.27	378.4	350.79	367.96	357.16	369.49	346.38	326.69	342.22	350.71	390.84	406.6	346.71	361.61	381.27	396.33	354.52	358.22	373.77	368.97	360.7
941004	342.17	355.88	353.2	370.08	357.39	344.86	356.02	367.49	349.13	367.77	382.21	359.27	372.48	347.4	379.21	354.31	370.6	356.71	376.56	350.52	331.59	351.49	358.91	405.93	404.21	357.78	370.49	383.91	383.83	361.1	364.57	381.44	367.22	365.62
942004	328.01	347.32	344.18	356.03	337.45	337.68	344.12	344.9	333.93	352.19	372.72	339.5	355.22	328.79	373.88	340.91	358.27	349.99	358.19	338.18	318.59	340.66	343.64	375.35	395.5	340.33	349.84	386.15	377.06	343.95	354.91	357.09	356.19	351.11
943004	317.88	344	347.75	353.89	332.65	333.23	338.1	336.27	326.97	355.07	370.85	332.92	348.2	318.16	378.09	329.86	371.22	341.61	358.1	325.21	311.77	337.77	342.07	383.45	380.4	337.71	342.89	382.55	395.14	340.36	345.36	353.22	353.67	349.35
944004	344.62	366.94	361.44	380.25	366.34	356.01	358.91	364.26	353.92	372.66	386.67	363.82	371.99	350.7	389.63	362.75	383.78	365.81	385.41	353.22	337.62	356.2	364.3	395.87	420.93	362.51	372.36	403.2	394.89	364.38	369.48	387.37	379.93	370.84
945004	335.68	378.36	354.98	366.76	351.88	354.66	351.28	352.2	343.47	368.77	387.9	351.3	369.1	338.49	377.59	346.3	383.67	359.38	375.31	347	324.95	349.35	352.28	385.08	409.6	352.79	360.31	381.9	404.39	351.64	362.32	369.12	363.23	358.5
946004	324.04	348.93	340.1	354.52	337.62	336.63	339.4	342.9	332.21	352.85	366.87	341.73	345.58	323.05	367.19	340.39	361.03	340.65	357.13	332.02	314.47	340.26	340.9	387.68	393.79	332.45	351.24	380.32	371.89	340.64	347.74	355.25	345.22	347.07
947004	336.84	366.07	346.43	365.76	347.01	352.58	349.68	349.52	341.74	360.44	379.93	351.37	364.77	340.95	373.22	345.29	367.76	359.53	373.68	345.95	326.96	347.36	345.73	391.44	399.63	351.55	355.91	387.65	387.89	351.1	361.92	367.59	360.66	353.74
948004	329.07	357.4	348.52	363.99	345.3	341.63	346.94	344.24	336.39	354.62	382.08	351.87	352.04	336.73	372.72	340.19	365.71	351.98	369.85	340.64	327.06	344.74	347.07	394.59	402.1	346.19	350.85	380.61	378.38	345.11	356.18	361.22	360.54	352.89
949004	336.73	376	356.26	368.94	347.24	347.48	352.65	355.35	344.3	364.69	411.37	354.85	364.77	346.44	375.28	348.43	375.45	355.93	378.79	342.62	328.89	345.61	353.51	405.04	412.79	349.79	362.98	397.35	390.7	350.6	361.48	365.95	363.34	362.81
950004

## Sheet: Experiment 2
Time (ms)	Cell #1	Cell #2	Cell #3	Cell #4	Cell #5	Cell #6	Cell #7	Cell #8	Cell #9	Cell #10	Cell #11	Cell #12	Cell #13	Cell #14	Cell #15	Cell #16	Cell #17	Cell #18	Cell #19	Cell #20	Cell #21	Cell #22	Cell #23	Cell #24	Cell #25	Cell #26	Cell #27	Cell #28	Cell #29	Cell #30	Cell #31	Cell #32	Cell #33	Cell #34	Cell #35	Cell #36	Cell #37	Cell #38	Cell #39	Cell #40	Cell #41	Cell #42	Cell #43	Cell #44	Cell #45	Cell #46
4	313.05	312.91	316.39	331.73	323.39	305.77	309.25	321.43	316.58	326.49	311.52	281.88	315.53	329.36	312.95	314.31	309.58	309.17	322.28	328.64	314.98	318.39	320.21	329.37	308.03	326.07	336.51	329.81	277.17	300.04	316.47	302.06	333.97	355.52	353.53	337.15	320.15	336.42	314.84	327.32	310.53	329.25	338.5	320.27	313.45	307.9
1004	317.19	317.07	318.67	335.6	328.77	311.63	314.19	329.42	319.02	327.63	314.89	283.51	318.74	334.21	316.26	316.08	311.7	311.85	324.75	330.29	318.1	326.69	323.64	331.91	311.27	332.4	336.56	328.32	279.97	302.05	320.16	306.17	336.16	356.87	352.28	340.49	326.16	337.35	319.38	333.74	314.17	335.41	340.59	321.84	321.86	311.23
2004	313.31	312.43	316.13	335.13	324.3	308.36	309.82	323.75	317.07	326.82	313.83	285.25	317.69	329.15	313.04	315.32	309.63	312.26	320.13	330.43	312.56	323.53	320.7	328.66	310.06	324.33	335.15	329.81	278.74	301.07	319.03	302.11	334.28	352.34	352.39	334.83	321.12	336.02	312.21	330.31	312.78	333	340.13	319.92	315.77	307.09
3004	318.69	319.17	321.16	340.1	329.5	312.36	314.46	328.44	324.07	332.53	316.88	289.92	320.7	334.85	319.08	321.44	312.55	312.47	327.56	336.01	318.5	327.5	323.77	332.85	312.76	331.12	339.03	334.44	280.05	303.45	320.01	304.26	335.84	361.76	354.14	341.38	327.82	339.25	321.61	331.03	314.76	336.06	344.62	323.75	323.89	311.78
4004	324.23	322.17	330.53	347.17	335.5	318.58	323.76	336.56	331.75	336.02	322.81	294.71	327.38	341.39	326.03	327.97	317.48	319.99	330.86	340.8	327.91	334.99	330.5	340.06	318.36	337.42	345.15	338.8	287.05	310.44	329.22	311.26	343.74	367.02	364.77	351.19	335.81	346.46	329.79	340.64	326.81	346	349.52	330.73	328.6	318.78
5004	324.98	322.8	325.96	344.26	334.09	316.23	318.63	334.72	328.97	339.2	319.05	291.26	324.37	339.26	324.45	326.32	316.54	315.81	329.26	335.97	323.66	332.01	325.9	337.12	317.65	338.31	342.47	335.92	284.83	305.93	323.57	308.36	345.17	372.18	361.4	347.55	333.05	344.22	324.71	336.32	321.55	340.96	347.52	330.86	324.4	315.38
6004	315.91	313.04	318.75	336.44	326.58	306.22	313.78	326.07	317.5	329.59	314.56	285.75	318.8	334.25	312.23	314.43	311.01	309.03	323.38	333.58	315.37	324.26	320.38	328.45	310.64	328.85	337.77	327.01	275.35	301.66	319.77	305.34	334.2	355.51	354.46	344.66	324.23	337.02	313.34	326.62	313.19	333.03	340.19	322.21	318.77	309.93
7004	321.46	320.34	323.64	341.95	329.58	316.56	315.05	334.41	323.81	337.32	318.86	286.87	320.62	339.69	319.39	322.43	314.09	315.54	326.8	340.27	318.83	327.79	325.68	334.71	314.32	334.38	339.5	332.67	278.29	305.3	324.96	305.52	339.13	364.05	361.9	345.71	331.61	341.42	322.95	336.73	320.33	335.78	345.91	327.04	324.89	313.86
8004	324.08	320.73	324.8	342.8	332.02	315.52	317.46	332.1	326.82	335.74	318.41	287.66	322.03	341.47	321.18	321.63	314.79	312.81	325.96	338.72	319.94	332.84	322.88	333.73	314.86	337.44	341.05	333.01	282.04	307.43	323.27	307.91	341.48	367.96	361.09	347.74	331.99	342.49	322.21	334.14	318.17	336.29	346.87	327.06	325.57	314.41
9004	320.07	317.42	319.98	337.15	326.4	309.82	312.72	329.04	320.14	328.26	314.69	287.09	317.7	338.65	316.4	315.82	310.82	313.71	322.08	332.93	313.49	326.22	319.47	330.1	309.24	328.62	336.92	329.62	277.79	303.1	321.98	303.71	335.68	359.5	354.54	340.86	326.99	336.96	314.07	329.69	313.82	334.39	341.72	323.26	317.51	310.83
10004	316.12	319.11	322.07	339.75	328.02	311.25	314.08	329.04	323.49	333.13	316.87	287.03	319.03	339.23	318.18	319.28	311.7	311.88	325.5	331.74	318.58	323.02	318.95	333.86	313.11	331.04	338.05	330.62	279.8	304.09	321.06	306.34	334.87	356.22	354.72	341.3	327.8	338.88	316.32	330.61	315.41	335.57	342.32	322.48	321.29	311.56
11004	318.31	318.72	320.07	338.04	328.11	312.15	314.17	326.93	321.67	333.76	318.14	286.63	320.25	341.02	318.4	317.06	313.12	313.16	325.48	332.85	318.41	329.03	322.74	334.85	312.25	328.63	338.25	331.03	279.55	305.25	320.74	306.82	338.15	360.28	357.1	341.54	327.4	341.31	318.6	332.03	315.29	333.53	343.09	323.21	322.7	314.58
12004	320.76	320.29	322.21	344.8	332.23	312.01	317.66	331.01	321.49	330.19	319.54	290.53	321.03	343.77	322.73	323.77	316.76	314.65	325.32	335.55	319.25	330.32	324.98	336.94	314.97	334.09	342.61	335.46	280.94	306.21	325.06	307.71	342.44	360.34	358.16	344.8	331.83	342.66	319.56	334.42	317.66	338.84	348.34	326.75	325.23	316.31
13004	322.23	320.68	325.05	345.34	330.63	314.34	318.1	335.33	327.08	333.6	319.49	291.66	322.23	342.67	323.94	325.27	318.64	314.28	325.98	337.06	321.11	333.1	325.06	338.29	315.41	335.54	340.02	332.21	282.5	306.43	325.51	304.43	342.59	359.43	356.78	347.08	331.4	342.91	317.06	333.07	318.83	338.4	344.44	326.67	322.44	314.29
14004	320.42	325.33	322.94	341.89	329.03	311.5	317.42	329.74	317.55	328.39	317.07	286.42	318.8	340.25	317.82	316.57	312.36	314.87	323.16	334.39	313.14	330.86	320.41	333.25	313.62	332.8	338.32	331.08	280.74	304.48	325.3	304.61	336.17	355.78	354.24	342.47	328.14	340.01	319.34	329.94	315.93	335.8	341.18	321.68	320.05	310.7
15004	310.72	311.39	316	333.17	320.58	301.99	310.42	320.64	315.57	319.95	309.85	281.18	314.43	332.45	312.28	314.49	308.16	309	319.76	328.29	307.43	321.63	315	327.29	305.52	321.68	331.33	323.99	273.68	299.44	318.19	296.55	329.31	352.84	349.98	337.07	320.62	332.35	313	324.9	309.81	331.41	335.07	316.95	314.1	304.12
16004	322.09	322.44	326.52	346.04	332.79	315.78	319.73	329.68	327.15	335.98	319.55	292.1	321.82	344.29	324.94	322.24	317.45	315.36	327.7	336.36	320.02	332.88	327.1	338.75	315.84	334.57	339.52	335.65	281.1	307.08	328.49	308.16	343.17	364.08	356.31	343.8	332.79	344.06	322.54	337.13	322.28	341.66	345.51	326.46	324.31	315.75
17004	320.94	319.63	325.33	341.66	328.08	310.41	317.09	329.67	321.73	328.28	318.09	288.92	318.99	339.33	319.82	320.24	316.11	314.09	324.32	333.65	318.09	327.44	322.83	333.43	311.86	329.6	336.33	329.85	281.95	304.14	327.15	304.67	337.19	362.27	357.6	343.76	330.54	340.34	316.69	336.11	316.45	336.35	341.65	325.16	323.17	311.42
18004	320.46	324.71	323.98	342.26	331.83	310.88	317.73	332.01	322.57	330.54	318.65	285.91	320.59	340.43	322.53	320.55	314.55	312.4	325.66	336.32	318.35	328.33	321.08	334.26	311.63	333.1	340.36	332.74	283.23	307.39	328.52	305.58	339.34	368.2	358.51	343.49	330.95	341.65	321.16	338.76	319.46	340.06	346.94	327.86	322.65	311.65
19004	322.63	322.18	324.78	345.34	332.53	312	317.29	330.95	323.59	334.35	319.39	289.52	321.28	340.23	325.93	321.44	317.71	312.16	325.78	335.77	317.81	331.18	322.48	333.85	312.71	333.56	338.45	336.52	281.66	306.43	328.35	306.73	339.82	362.35	357.61	341.57	330.18	342.01	320.38	339.84	316.91	337.95	347.37	326.99	324.85	313.39
20004	320.61	321.48	325.43	342.48	332.44	310.25	316.96	334.75	323.27	329.76	319.12	288.37	320.37	341.08	322.72	321.41	316.46	312.58	325.82	334.74	317.73	329.95	321.67	335.57	312.1	331.08	339.49	333.29	282.69	304.24	328.24	305.84	336.98	364.11	359	344.71	328.91	339.71	319.68	339.09	318.73	336.39	346.56	326.86	325.15	314.27
21004	321.92	319.81	326.48	341.77	329.75	310.59	317.83	332.69	322.37	332.26	319.76	290.42	319.63	342.07	322.44	321.5	319.91	316.88	324.54	336.46	320.98	330.46	323.35	336.81	311.97	335.24	337.13	333.02	281.47	306.7	330.4	305.72	343.49	369.06	360.86	342.59	330.65	340.92	319.36	339.03	317.91	338.65	346.64	323.52	324.53	314.18
22004	318.3	318.1	322.09	339.43	329	307.89	312.08	327.25	315.69	330.31	313.28	283.32	314.85	336.44	315.22	317.68	311.97	309.87	321.77	330.28	314.21	328.11	318.85	330.02	310.37	331.38	333.03	328.82	275.62	302.4	324.13	301.61	337.72	353.78	353.84	340.52	323.36	335.65	312.81	330.82	310.46	329.89	343.64	319.57	320.49	309.19
23004	323.6	324.52	324.43	343.74	330.71	310.01	317.73	329.73	323.14	332.27	318.47	289.4	320.49	337.69	323.87	316.97	316.38	314.32	325.84	336.98	320.4	329.92	323.41	339.23	314.66	329.79	338.64	333.82	280.65	307.2	329.31	309.27	342.17	365.65	360.27	342.27	329.24	341.93	316.49	336.5	317.88	340.66	346.01	324.37	323.94	313.71
24004	319.22	320.59	323.74	336.16	329.55	306.85	315.35	328.29	319.67	330.05	318.31	281.7	316.44	336.09	322.13	317.61	315.14	312.23	321.96	331.8	318.61	326.52	321.66	335.56	310.58	327.66	338.01	331.93	277.01	304.98	327.9	304.5	339.03	356.01	355.84	341.02	329.17	339	318.42	337.07	316.26	335.22	343.93	323.23	323.32	311.89
25004	324.88	321.11	324.38	341.74	331.36	309.05	317	334.11	322.32	333.34	317.4	287.69	320.62	339.24	321.37	317.8	313.95	313.31	324.07	334.27	318.88	328.41	325.04	338.26	313.71	332.23	338.08	335.36	281.04	306.73	328.45	305.51	337.74	364.71	359.82	346.67	328.4	340.18	321.93	338.42	317.99	340.09	345.92	323.3	325.75	312.31
26004	324.81	319.53	322.49	340.06	329.58	310.64	315.52	325.75	318.1	333.53	316.18	283.64	317.59	337.53	320.13	321.22	312.83	313.18	323.91	332.35	319.84	327.46	321.44	336.44	311.38	331.7	337.58	331.29	278.48	305.32	328.2	305.06	340.16	359.57	357.24	341.94	328.73	339.49	317.14	339.57	317.65	339.35	344.53	321.51	321.64	311
27004	333.56	328.41	330.68	350.66	338.06	316.28	321.59	333.98	327.12	335.93	323.08	293.92	323.82	344.67	327.49	326.91	320.15	316.89	327.68	340.96	327.31	337.09	330.88	342.95	319.51	339.9	345.58	339.79	285.04	312.3	333.49	310.03	344.64	366.64	361.56	349.18	334.35	344.7	324.72	343.76	320.61	345.56	353.17	332.18	328.4	318.71
28004	326.51	321.12	325.93	339.34	332.17	308.31	318.45	330.01	322.66	329.44	319.01	285.91	319.6	337.77	322.62	320.79	315.09	311.74	327.11	337.17	320.18	328.53	325.24	336.43	313.19	332.83	339.1	332.15	278.92	307.16	328.97	307.76	336.6	361.44	358.34	345.4	330.36	342.3	317.69	339.05	315.37	337.82	346.08	325.25	326.26	312.22
29004	324.05	322.87	323.4	341.41	331.21	310.83	317.3	326.66	321.33	332.57	318.78	287.8	319.59	339.16	320.74	318.74	315.78	311.76	324.93	333.14	320.2	327.07	323.52	338.13	313.94	333.06	340.07	329.72	280.06	306.35	327.71	304.44	337.44	353.88	356.63	345.41	327.18	342.93	317.52	340.52	316.18	338.12	347.4	326.47	324.48	311.95
30004	325.38	324	328.49	341.64	333.81	312.13	318.47	329.8	325.41	340.59	319.77	287.04	321.58	338.04	323.14	318.53	316.19	314.15	326.51	337.55	323.31	329.59	323.48	341.34	314.71	333.18	340.65	334.17	284.35	308.86	329.48	307.86	339.9	367.59	360.35	346.93	331.85	343.31	321.85	339.55	318.84	341.39	348.7	327.36	326.04	315.3
31004	328.44	325.36	326.83	343.45	332.35	308.74	316.94	329.61	321.72	329.39	319.07	286.99	318.71	337.39	319.83	322.65	315.05	312.47	326.96	332.66	322.98	329.55	326.2	337.31	312.09	331.11	339.24	333.78	279.85	308	329.45	305.84	344.37	362.33	358.68	342.71	327.67	339.72	321.31	335.73	316.33	337.21	346.82	324.47	325.37	313.76
32004	324.02	321.64	323.89	340.63	331.61	309.51	317.67	326.37	323.71	327.63	320.51	287.28	319.36	335.99	320.64	322.74	315.02	312.41	329.5	336.22	321.51	323.58	324.05	341.34	313.65	327.72	337.56	328.32	278.33	304.77	328.57	307.43	338.56	356.34	356.32	346.24	328.25	342.45	319.78	336.91	316.28	340.7	346.78	323.04	325.47	312.94
33004	332.21	325.1	328.34	344.12	335.57	313.91	322.72	332.51	325.68	334.05	324.65	290.28	322.97	342.17	323.72	324.01	315.14	312.77	327.86	335.51	323.54	329.42	325.29	342.5	316.31	334.47	341.87	337.88	285.58	309.49	333.08	309.16	346.45	357.42	356.45	345.92	330.56	345.43	322.12	342.13	319.38	341.07	353.89	327.29	330.04	315.69
34004	330.94	321.48	326.16	340.87	333.6	310.15	318.85	326.59	322.89	333.56	321.23	286.85	320.71	337.07	319.91	321.76	315.65	312.73	328.09	336.15	321.26	324.43	323.02	342.25	313.36	331.79	339.02	330.55	282.03	306.54	329.25	303.78	341.21	359.38	354.97	345.53	329.55	341.18	317.28	339.2	317.81	341.17	349.59	323.47	323.26	312.16
35004	334.51	330.56	330.61	347.36	336.89	316.23	323.4	329.71	328.7	342.11	323.76	289.02	324.63	342.27	325.45	326.44	315.93	317.3	330.38	336.81	326.75	333.61	332.28	346.14	317.9	338.65	345.25	339.36	285.91	312.14	336.94	312.53	350.13	367.93	359.62	347.27	334.04	347.83	323.65	341.97	322.35	349.52	355.32	328.27	331.2	318.57
36004	337.65	330.49	332.68	350.67	338.32	317.1	324.48	335.94	329.19	335.51	326.13	293.16	326.25	342.74	327.24	324.7	317.48	320.07	333.29	339.42	326.89	337.84	334.71	347.09	319.49	338.17	343.52	339.91	287.1	312.47	338.92	313.87	349.54	370.09	359.5	349.38	335.85	349.05	325.46	347.88	325	349.6	354.96	331.53	332.34	320.35
37004	326.97	320.73	323.31	339.03	328	309.26	315.69	323.19	322.5	327.68	318.68	283.85	318.75	334.65	316.83	317.77	309.5	312.25	326.74	332.55	319.21	324.75	321.96	337.7	311.96	329.22	336.1	329.57	278.5	305.07	329.68	304.9	339.87	358.62	353.63	343.56	328.76	338.18	316.81	333.09	315.31	339.35	347.36	320.96	322.84	313.18
38004	326.02	318.24	320.97	334.05	326.27	300.96	309.2	321.22	316.45	327.32	314.31	281.11	315.93	328.95	311.37	313.56	311.8	309.82	324.24	326.14	313.97	319.18	320.46	331.89	308.34	322.56	333.07	322.92	278.7	302.69	329.32	301.98	334.39	352.7	350.25	338.69	321.47	337.31	314.45	334.57	310.35	334.53	343.2	317.16	319.27	308.84
39004	329.63	321.47	324.61	340.44	329.32	308.52	315.52	326.17	323.13	325.59	319.12	288.62	320.9	332.12	320.02	315.59	314.36	310.49	325.87	332.1	319.28	328.55	325.13	337.6	313.87	331.28	336.17	333.88	279.16	306.73	333.45	307.62	338.78	354.72	352.09	339.3	325.98	340.18	316.26	339.74	315.59	339.95	348.1	324.52	323.86	313.63
40004	330.67	318.82	325.1	336.34	329.18	310.24	315.46	325.76	323.99	331.27	317.03	284.86	319.53	334.02	320.34	320.92	315.58	312	324.69	332.64	321.47	326.78	324.44	339.17	314.69	333.13	337.75	333.32	280.13	306.83	334.04	306.24	341.42	353.77	354.27	339.46	330.21	340.64	320.25	340.56	315.73	341.37	347.35	320.43	322.86	313.03
41004	336.61	323.53	327.53	346	335.04	313.4	318.94	327.41	325	338.7	323.07	289.97	324.94	339.73	320.71	324.36	318.92	315.67	328.82	338.16	324.14	331.22	329.69	342.31	319.08	334.36	341.18	333.35	284.48	309.49	337.3	308.37	345.35	355.88	358.38	343.31	333.03	343.76	322.3	343.22	323.4	344.08	351.1	326.13	326.72	316.87
42004	337.34	323.88	325.19	343.16	332.78	311.93	318.73	326.92	324.02	332.96	321.13	286.94	321.85	337.31	322.48	322.78	316.47	312.49	326.59	337.6	322.09	328.07	325.65	338.96	315.39	332.99	336.69	335.66	281.61	308.48	334.39	310.16	343.67	353.84	354.05	340.66	328.55	341.08	320.6	344.3	317.4	341.45	350.47	324.86	325.7	314.95
43004	335.54	322.87	322.72	335.03	326.9	306.37	313.99	323.18	317.43	328.61	317.08	286.49	319.39	329.83	315.67	314.51	311.57	310.19	320.84	334.03	316.82	321.43	320.28	335.57	311.09	327.92	334.84	326.61	279.35	304.44	328.22	301.11	333.06	352.07	351	338.19	326.45	336.27	316.98	335.37	311.53	332.6	346.05	318.54	319.58	311.98
44004	336.45	325.3	326.06	343.87	332.34	311.7	318.64	328.74	323	329.26	320.77	287.39	321.38	335.87	319.71	320.01	314.8	313.92	325.59	334.99	321.09	327.05	324.74	339.15	316.46	332.77	336.63	333.83	280.65	307.43	332.62	311.33	343.41	355.61	356.14	339.6	330.57	341.78	320.5	341.84	317.6	342.8	348.51	323.4	323.94	313.08
45004	334.5	323.35	324.63	338.31	327.43	311.4	317.74	323.57	321.48	329.35	319.62	286.22	321.15	332.52	318.59	317.46	314.03	313.02	327.75	336.05	319.02	323.99	323.58	337.37	311.86	332.67	335.41	330.45	279.24	305.5	330.91	308.01	340.3	351.64	355.3	336.57	329.97	340.59	318.12	340.8	315.39	341.36	345.03	320.26	322.73	313.08
46004	343.29	330.5	328.45	345.68	336.46	316.39	320.64	334.26	328.16	339.12	325.99	292.24	327.27	338.39	325.56	326.93	317.86	315.9	330.26	343.11	327.18	333.79	330.93	343.29	319.14	337.36	342.45	338	282.94	310.17	336.13	311.21	345.44	362.18	360.06	344.55	335.92	347.43	326.96	344.27	322.93	347.94	351.42	324.59	329.75	320.39
47004	331.92	322.67	324.43	338.61	328.18	310.65	314.09	325.52	320.98	329.49	317.65	284.91	320.26	331.58	318.51	318.92	313.83	311.86	325.83	332.29	320.97	322.89	322.96	336.22	312.5	330.63	335.14	331.34	280.22	304.51	327.64	306.36	339.03	355.58	352.6	340.12	330.31	339.89	317.19	339.77	315.48	340.26	345.05	321.06	323.69	312.97
48004	340.46	323.16	322.66	337.81	331.25	309.76	316.23	326.91	319.95	324.32	316.7	283.54	320.46	330.69	318.47	318.34	311.78	309.99	323.54	331.09	318.79	325.08	321.36	336.27	314.62	332.62	334.32	330.94	280.89	305.45	328.47	305.14	333.65	356.23	351.1	340.48	328.5	339.13	318.32	340.62	315.81	336.31	346.18	322.41	319.54	314.27
49004	341.35	326.18	324.39	340.89	331.92	311.43	317.57	325.27	323.28	331.78	321.28	287.92	321.03	335.28	317.6	319.53	316.26	312.17	324.42	333.59	318.4	324.24	323.37	336.77	313.93	336.68	337.19	332.06	281.52	306.42	330.39	309.56	341.87	356.13	353.26	340.51	330.38	341.8	318.74	341	318.66	343.46	346.27	323.97	326.69	316.41
50004	343.92	325.82	326.54	343.1	334.75	314.34	317.68	324.52	322.92	330.15	321.17	286.77	322.52	337.27	320.12	322.68	317.92	311.68	327.68	333.74	320.3	329.02	326.47	338.8	313.45	332.41	339.03	334.12	279.55	308.87	331.54	307.15	341.38	354.24	351.84	340.85	331.88	342.07	318.69	342.19	320.21	341.95	349.4	326.45	325.86	315.81
51004	345.32	328.85	327.95	342.46	334.54	315.77	320.05	335.34	326.25	341.58	322.65	288.62	323.99	338.69	324.5	325.39	321.72	316.05	328.39	338.64	323.82	331.3	328.47	340.86	320.34	336.74	339.75	334.76	284	309.26	333.39	309.87	347.38	364.97	355.41	342.8	334.16	345.11	323.33	345.28	323.6	346.34	349.96	324.78	329.91	319.04
52004	339.69	324.93	324.59	338.14	333.11	314.38	317.68	328.1	324.43	335.23	322.21	287.25	320.54	333.21	320.41	319.64	314.28	313.19	327.7	335.11	320.68	327.45	325.46	339.27	316.41	334.67	337.84	331.83	280.13	305.74	327.56	307.23	339.86	360.77	354.17	341.22	331.6	343.02	320.82	340.08	318.61	341.93	345.61	324.37	323.66	314.92
53004	346.47	328.87	327.81	345.5	335.5	316.37	323.83	327.87	325.66	338.66	322.96	290.81	325.48	340.25	324.16	323.78	318.35	315.16	329.63	338.04	322.26	328.84	327.98	341.1	317.58	336.88	342.57	339.03	285.95	310.06	332.42	310.81	345.83	366.36	358.71	347.05	334.19	347.09	322.63	345.54	321.12	347.27	348.47	328.78	328.64	318.55
54004	338.97	323.57	323.63	338.96	331.66	311.28	315.63	323.91	325.34	333.43	318.01	285.64	320.5	334.7	319.28	321.1	316.08	311.86	327.23	334.21	320.37	326.6	325.52	337.81	314.35	332.59	339.52	332.15	281.46	308.69	326.63	307.73	340.45	357.24	353.61	340.38	330.94	340.36	318.17	337.77	317.53	341.18	344.27	319.29	325.95	315.24
55004	342.63	326.43	324.87	340.75	331.54	313.79	316.4	325.94	321.91	329.39	320.14	288.09	320.46	337.02	320.22	319.44	315.01	312.25	325.81	333.39	317.87	327.23	323.06	341.12	315.13	334.75	338.06	330.81	279.73	306.34	330.41	309.26	347.47	354.77	353.93	341.2	329.96	342.42	319.95	341.58	317.58	339.97	347.12	320.95	324.02	316.59
56004	347.1	331.88	329.38	345.27	335.32	317.58	320.05	331.99	326.71	335.62	325.06	293.22	325.08	341.85	327.23	324.6	317.53	314.47	330.77	335.76	323.39	333.74	329.73	345.4	319.32	337.41	344.48	341.2	285.3	312.47	333.96	312.96	348.22	357.72	357.62	342.92	338	344.33	325.22	346.11	324.45	351.07	351.59	329.48	329.7	318.93
57004	340.86	328.1	325.73	341.2	332.64	313.03	317.44	326.16	320.52	326.68	323.49	289.89	324.02	337.66	317.85	321.24	311.59	312.23	327.17	332.25	319.87	329.05	323.69	338.87	314.46	331.91	343.37	334.89	282.19	309.71	332.4	311.14	343.28	361.98	360.19	343.32	332	340.77	319.39	341.56	319.26	343.96	349.22	323.1	324.35	316.69
58004	339.77	326.02	324.63	340.09	333	315.22	318.3	326.15	325.19	335.1	323.34	288.77	324.9	338.03	321.08	319.64	315.12	312.65	326.49	334.56	319.1	329.62	324.94	339.08	316.38	335.3	341.93	336.45	281.13	308.56	331.89	309.41	341.48	358.7	359.63	344.12	331.23	342.7	319.53	340.98	317.39	346.07	348.78	324.25	326.34	316.32
59004	339.8	325.72	322.34	339.59	330.79	308.78	318.89	321.92	319.35	331.4	319.17	288.28	321.26	336.39	318.43	318.08	313.01	311.38	325.84	332.31	318.21	323.34	322.31	337.75	312.36	329.8	340.49	336.31	281.14	306.31	329.28	309.01	340.43	361.31	358.08	343.24	329.81	339.65	313.44	339.67	315.63	339.73	344.54	322.37	325.32	312.63
60004	342.75	336.53	326.14	343.44	334.14	314.09	322.57	326.93	324.18	337.21	322.15	289.31	324.86	340.8	323.67	322.72	318.16	313.95	327.18	333.29	321.41	329.03	328.41	342.94	315.97	335.63	344.28	338.07	281.27	308.72	332.79	312.3	345.85	361.28	361.28	345.38	333.14	342.79	320.52	344.78	320.32	346.36	350.16	324.32	329.94	318.19
61004	341.55	325.87	324.01	342.4	332.61	313.9	318.73	324.82	324.57	329.66	320.26	287.03	323.92	336.84	322.4	320.19	314.54	313.46	326.62	333.21	316.97	328.61	325.27	341.49	314.62	332.62	344.52	337.96	280.95	309.29	331.49	308.36	343.57	367.74	359.64	347.37	330.69	339.11	322.06	338.54	317.49	343.89	347.69	324.39	324.42	315.19
62004	340.3	322.15	323.43	339	328.5	313.29	319.86	323.75	322.48	325.6	319.69	286.43	322.47	336.82	319.06	315.54	316.16	314.2	326.06	329.42	318.88	327.71	324.19	341.82	314.41	336.73	343.59	335.04	278.75	307.02	329.1	305.5	345.16	358.67	359.24	341.54	330.55	340.36	318.63	339.83	316.14	342.97	345.85	320.79	324.43	313.26
63004	337.09	318.97	318.67	333.56	326.51	308.24	313.36	317.88	321.74	327.84	315.87	280.82	317.52	331.71	317.51	315.1	312.35	307.54	321.65	327.16	314.55	323.42	318.73	335.35	308.46	328.44	339.68	328.32	275.54	301.96	323.86	300.65	337.07	357.24	353.24	340.67	325.3	335.68	315.2	329.24	310.42	334.49	345.86	315.55	321.34	309.46
64004	341.46	325.6	324.92	338.35	331.12	312.23	319.07	322.59	321.41	327.27	321.28	285.67	323.82	336.94	318.54	319.11	314.08	313.46	328.11	329.95	317.06	328.07	324.56	340.28	314.23	335.13	343.5	332.83	280.17	306.02	327.34	308.68	344.97	362.74	359.08	343.51	328.15	340.01	317.88	338.4	318.91	343.2	349.44	321.02	324.54	315.9
65004	342.08	323.14	321.98	340.37	330.09	311.65	318.03	325.9	320.49	327.31	320.43	286.84	324.15	338.24	317.95	317.61	314.87	311.53	325.75	327.31	318.22	327.54	324.57	342.42	314.05	334.91	341.3	331.26	279.78	305.3	327.35	307.13	345.11	360.95	360.5	343.3	329.09	342.46	317.21	337.73	318.54	341.57	346.89	322.89	324.62	313.76
66004	344.61	324.18	320.94	343.02	332.79	312.43	319.25	326.58	319.14	330.98	318.37	286.95	322.53	336.12	318.88	317.15	312.65	310.31	324.13	330.9	318.42	326.27	323.28	339.58	313.57	332.13	342.58	332.2	278.79	305.89	326.93	307.43	343.82	363.82	355.79	344.53	330.3	339.77	313.89	338.68	316.75	339.91	346.78	321.17	322.11	313.81
67004	346.39	324.13	325.13	342.01	332.58	313.79	318.99	322.49	326.23	327.19	321.86	288.17	323.54	340.42	320.98	317.26	316.05	313.32	327.09	332.63	321.9	328.89	326.17	340.02	314.79	336.19	342.16	330.74	280.78	304.61	329.99	307.42	345.04	364.07	359.56	345.58	329.91	341.13	320.43	339.74	319.8	340.98	345.35	324.66	324.41	316.56
68004	345.3	333.06	328.33	344.02	336.56	317.66	318.34	327.4	328.66	332.06	324.19	292.3	327.44	341.74	321.87	320.21	315.65	314.74	326.71	336.07	323.7	332.11	327.62	342.07	316.75	339.29	346.01	335.78	282.54	310.44	333.9	311.57	345.46	363.35	356.71	346.11	334.72	344.49	321.17	338.78	321.33	343.8	349.17	327.17	325.88	318.64
69004	354.33	335.41	332.55	348.3	337.2	316.4	320.9	327.77	330.39	338.6	326.5	293.19	328.56	344.97	325.69	323.62	321.38	317.97	330.12	338.08	326.6	333.99	329.74	347.45	316.22	341.92	349.64	340.14	283.09	311.77	336.24	311.69	351.05	359.68	359.69	349.84	337.94	346.18	325.07	343.53	321.45	346.3	351.96	332.28	330.67	322.94
70004	342.99	326.55	324.52	341.05	334.52	316.93	316.06	329.3	324.49	329.8	322.24	288.81	325.06	339.22	321.58	319.68	315.43	314.49	328.26	333.51	321.73	330.95	325	337.87	316.09	335.84	343.7	330.2	281.13	306.94	330.51	308.23	343.82	356.72	353.84	346.07	333.22	339.86	317.36	339.28	317.88	341.17	348.23	326.51	322.81	317.39
71004	346.63	332.41	328.08	344.92	333.92	314.32	318.95	330.5	327.57	334.02	323.57	289.6	326.49	340.12	323.3	320.76	313.6	314.8	328.55	331.04	324.3	332.79	327.79	343.24	316.66	336.63	344.68	337.38	283.33	309.41	335.81	309.7	348.48	360.02	358.03	346.53	334.21	342.01	320.41	343.11	322.35	344.82	351.99	327.62	328.8	318.88
72004	344.03	326.94	324.35	341.21	329.68	311.72	314.63	324.35	319.92	332.09	318.75	287.18	322.55	334.8	317.09	318.31	314.53	311.97	325.15	327.42	320.37	327.84	321.75	339.5	312.28	330.89	342.44	330.72	279.94	306.75	329.36	306.08	341.79	350.35	351.19	344.34	329.37	339.5	317.7	334.59	316.1	339.45	345.6	321.51	323.08	313.47
73004	346.25	330.32	327.76	345.21	335.59	318.99	319.26	326.7	326.44	338.02	324.27	290.66	326.93	339.28	322.81	321.06	316.35	315.2	329.46	333.01	324.14	332.64	327.8	342.99	316.86	339.57	345.65	335.11	282.88	308.42	334.96	310.94	347.09	356.74	356.17	346.45	336.9	343.84	321.45	341.35	319.3	347.2	350.3	327.99	328.35	318.73
74004	344.88	324.72	328.63	345.81	331.48	314.92	320.15	326.31	325.58	337.64	323.38	287.37	325.03	338.48	321.87	320.08	318.03	314.64	327.75	332.7	325.17	328.49	326.97	341.08	316.5	336.73	345.37	331.52	283.36	309.22	334.79	308.72	344.86	358.88	357.62	343.82	331.75	344.48	322.15	342.06	321.34	345.9	350.11	327.07	324.84	317.02
75004	345.46	326.87	322.97	341.62	329.42	311.42	317.03	325.32	324.09	334.04	319.74	285.68	321.78	334.96	318.38	317.35	313.07	310.84	324.68	329.68	320.73	326.96	326.24	337.85	313.7	331.59	341.88	330.77	280.46	307.14	333.19	306.9	341.06	355.54	353.36	342.96	330.06	339.16	318.62	334.63	316.17	340.71	348.01	325.73	323.14	314.08
76004	346.74	326.17	325.8	345.76	332.63	316.59	315.85	320.86	323.67	335.19	322.45	286.85	324.13	337.3	318.8	322.49	314.57	314.44	329.11	330.25	320.02	327.98	325.32	339.11	317.54	337.49	343.48	332.07	279.07	307.19	334.59	307.9	343.08	355.66	355.22	343.3	334.31	340.09	318.17	337.44	318.82	342.35	348.91	326.98	321.5	313.73
77004	340.83	323.01	325.16	342.5	333.67	312.78	316.79	324.58	324.97	335.53	320.79	286.1	322.84	336.55	319.24	319.87	313.86	313.6	327.14	331.43	321.49	327.6	323.53	336.48	313.57	335.94	343.38	330.22	280.1	306.35	335.77	306.56	339.47	356.78	352.78	345.26	332.14	339.34	315.95	337.39	317.22	340.72	347.44	326.73	324.39	314.81
78004	348.6	327.38	329.22	346.13	337.03	317.28	320.67	328.83	328.9	338.59	324.02	291.26	324.8	338.44	325.05	325.15	316.83	314.44	327.27	334.59	326.33	332.53	328.1	344.43	318.21	338.56	345.13	335.99	282.23	310.26	339.74	311.09	350.79	360.92	354.87	346.07	335.5	345.9	324.98	340.01	321.21	344.03	349.79	328.82	328.33	317.41
79004	344.21	329.19	330.99	346.54	337.62	317.71	320.05	327.65	328.35	336.34	323.89	292.58	326.23	340.39	326.9	324.39	318.94	317.09	330.67	338.53	326.29	331.61	331.46	346.82	319.23	339.05	348.32	336.47	283.35	311.19	340.08	313.85	350.88	363.33	354.55	343.89	335.12	347.92	323.96	344.36	322.49	346.62	352.75	330.83	329.18	319.03
80004	341.3	328.44	328.98	344.23	335.47	316.86	322.86	327.8	326.85	344.28	321.58	290.06	325.42	337.87	323.37	324.81	323.34	317.54	329.06	335.01	323.4	333.15	327.55	341.21	316.51	338.78	344.48	337.57	281.54	308.98	340.45	312.86	346.58	360.55	353.55	346.31	337.03	345.18	322.28	338.06	320.58	344.28	350.98	328.74	326.95	317.01
81004	344.58	326.49	331.43	346.9	338.52	320.14	321.47	330.7	328.53	338.16	324.73	290.95	329.81	341.17	324.23	327.39	319.53	316.68	330.2	332.54	325.82	335.03	332.53	344.68	320.73	337.67	347.4	338.53	283.47	310.95	340.7	311.91	350.31	360.66	356.2	346.13	338.33	345.4	324.34	343.46	325.93	345.11	357.38	333.13	328.77	319.38
82004	335.42	322.43	322.63	338.37	331.07	310.71	314.89	322.98	320.97	334.72	317.67	284.84	322.64	334.57	320.54	317.48	311.81	312.01	324.92	330.42	316.96	325.72	323.35	337.39	313.93	333.55	340.81	329.65	277.29	304.18	332.11	305.6	338.59	350.04	348.91	343.68	331.77	338.69	317.23	333.5	314.45	338.11	348.52	322.32	322.4	311.53
83004	340.85	325.95	327.01	343.93	334.16	312.76	317.62	321.02	321.9	335.69	321.1	285.69	327.12	339.48	321.84	321.73	317.99	312.95	326.67	333.43	321.39	330.2	326.26	340.97	317.48	336.52	343.41	335.43	282.39	307.3	337.09	309.77	344.2	351.8	349.4	344.36	332.54	341.41	321.05	340.93	322.48	344.83	353.7	328.56	326.34	317.66
84004	342.63	321.55	327.39	346.65	336.61	314.4	318.21	327.43	323.23	337.97	322.81	288.85	326.76	337.94	326.26	320.16	316.48	313.68	327.33	332.35	324.04	330.99	327.54	340.21	316.43	334.27	344.38	334.73	281.13	307.48	337.14	312.27	347.69	354.61	350.22	343.86	335.11	343.14	323.09	342.37	320.04	342.67	353.23	328.03	324.91	315.58
85004	346.18	331.47	329.81	350.25	338.18	318.4	322.79	333.52	327.09	344.38	324.64	289.26	329.04	341.87	326.86	323.92	319.51	316.81	328.78	340.77	324.28	332.51	329.62	344.93	321.16	337.62	345.81	339.56	281.77	307.79	338.24	312.57	348.29	357.92	355.4	344.54	336.46	346.66	327.59	344.15	325.16	347.97	357.05	334.59	331.55	320.69
86004	344.91	326.36	330.51	349.64	341.35	317.57	322.78	328.48	329.35	341.79	325.27	294.79	331.07	343.68	331.08	329.39	316.96	319.75	331.07	333.35	327.03	335.02	333.46	345.34	321.6	343.47	346.43	338.27	284.76	310.1	338.97	313.24	348.29	356.89	355.43	345.03	341.03	347.22	329.74	345.88	322.87	347.6	356.55	335.17	330.96	319.03
87004	339.95	322.77	325.14	339.57	332.4	313.09	316.83	328.62	323.51	333.81	317.95	285.7	321.91	336.07	323.16	316.95	313.21	312.93	323.77	331.23	317.67	328.7	324.8	338.89	316.45	333.53	339.57	331.39	278.96	307.19	331.44	304.3	340.45	354.92	351.49	343.05	331.49	341.34	319.19	340.97	316.02	338.33	347.43	321.42	323.23	312.52
88004	333.9	315.37	322.35	339.91	332.79	309.75	315.07	319.43	319.36	333.8	317.52	284.07	321.46	335.86	322.12	316.03	311.06	311.93	322.46	327.88	319.47	324.15	322.03	334.45	311.99	335.11	339.7	330.05	278.33	303.66	329.43	303.95	343.67	350.31	347.79	341.87	330.46	338.25	318.78	338.86	314.57	334.47	350.24	323.78	323.11	311.55
89004	343.74	321.53	326.43	338.55	334.14	311.82	316.46	322.39	325.41	339.04	320.71	285.1	323.35	336.17	322.02	316.19	314.43	310.92	325.59	330.76	319.14	327.13	325.77	338.43	313.73	332.96	341.72	328.48	279.47	305.52	331.12	306.62	339.89	359.66	350.63	343.7	331.08	340.93	321.84	338.34	315.79	337.84	348.48	324.56	322.49	313.05
90004	344.46	326.24	329.52	341.67	336.46	313.35	316.81	325.66	324.45	339.76	323.16	288.87	324.11	339.03	323.78	319.12	315.28	312.56	326.61	330.86	320.23	333.17	328.47	342.11	317.77	338.48	344.01	333.27	278.81	307.07	332.11	309.07	344.42	363.05	349.91	344.59	333.88	342.55	321.31	343.69	321.58	340.89	353.07	325.49	327.32	316.2
91004	351.78	329.89	330.21	344.76	338.54	318.14	321.04	331.17	331.38	343.81	326.31	290.61	329.59	342.34	332.12	325.15	322.12	316.75	331.38	335.56	326.4	333.45	331.98	345.13	320.07	341.39	348	336.53	282.21	313.18	336.82	313.19	349.13	366.59	355.76	351.17	337.57	349.7	329.09	348.63	321.92	345.67	355.89	329.02	329.06	321.67
92004	341.96	322.78	325.05	339	333.61	312.27	315.22	323.86	322.09	337.9	321.38	286.65	323.91	335.28	321.09	321.02	313.75	310.44	324.83	328.26	318.84	328.23	326.04	337.44	315.04	335.27	339.54	332.24	279.19	305.05	331.02	305.19	342.45	359.52	349.59	343.04	334.43	340.06	318.6	339.86	316.52	336.98	349.76	321.93	322.3	314.56
93004	340.73	321.28	328.08	341.47	336.08	314.47	315.04	322.22	324.36	336.44	323.38	288.44	325.55	335.58	325.54	321.72	314.51	314.17	325.98	332.05	324.48	329.77	327.45	344.19	318.47	335.94	343.41	333.07	279.99	306.96	331.28	308.26	339.06	365.08	352.62	344.49	333.62	342.26	319.71	342.71	319.6	338.73	350.27	325.02	327.2	316.47
94004	349.46	330.74	330.16	346.88	338.46	318.52	320.02	330.13	330.12	350.75	328.5	289.98	328.97	341.37	327.26	325.62	318.1	314.77	329.11	333.92	325.11	335.71	332.28	344.47	321.14	340.6	349.08	337.34	283.86	309.86	335.54	313.01	348.67	362.26	354.61	346.48	339.34	346.4	328.58	348.47	325.22	345.78	354.92	329.33	330.12	321.3
95004	342.91	322.53	324.58	339.75	332.61	312.05	316.36	323.66	320.62	341.8	320.75	288.07	324.21	335.99	321.52	318.4	315.98	312.64	323.9	328.71	322.24	329.35	325.57	338.38	314.45	336.25	342.87	330.44	279.23	307.18	331.74	305.91	338.97	358.21	351.9	345.1	333.81	340.23	322.08	340.46	319.65	335.13	350.94	322.29	325.31	314.9
96004	345.97	324.43	327.81	344.99	333.69	313.93	315.16	323.16	325.48	339.93	323.45	290.26	327.28	337.56	323.73	321.88	314.67	313.12	325.54	334.09	325.6	335.37	332.3	341.99	317.72	339.69	345.45	333.69	280.73	308.17	331.67	307.6	344.63	357.79	352.2	345.71	338.49	341.6	324.85	344.46	322.46	339.97	352.45	326.55	324.11	317.3
97004	341.29	323.81	325.73	343.04	333.25	313.08	316.78	321.33	325.89	334.55	322.15	289.25	324.38	336.24	323.53	316.59	313.67	312.1	323.95	331.92	322.93	328.34	329.12	338.59	313.7	339.71	340.8	333.55	280.54	304.79	326.98	305.14	340.11	349.57	347.43	343.34	331.47	342.45	321.84	341.15	317.79	337.2	349.43	323.1	322.29	316.63
98004	349.14	334.57	331.14	351.23	340.66	319.93	324.73	327.95	329.34	343.72	329.32	291.56	333.57	344.34	330.49	325.51	319.75	318.75	333.62	338.85	327.95	338.76	339.13	346.43	322.91	346.75	348.3	340.61	285.69	312.21	336.55	313.33	350.62	369.08	355.03	352.25	341.67	348.31	326.36	350.89	323.54	349.95	356.98	332.2	332.58	323.11
99004	339.87	319.5	324.61	340.5	331.24	313.34	311.55	320.08	319.37	335.52	319.34	286.94	322.68	334.5	319.76	314.48	315.33	310.86	321.99	330.8	317.08	330.33	328.17	338.24	314.64	333.81	340.18	332.09	279.9	304.7	326.07	303.91	337.9	353.67	346.37	340.95	329.73	338.2	318.76	340.09	318.15	336.76	348.34	322.51	322.73	313.04
100004	352.33	331.08	333.11	352.04	339.95	320.96	324.54	328.13	331.26	344.12	328.9	296.9	332.71	342.16	332.47	327.4	320.82	318.44	330.76	338.42	329.72	338.6	336.77	347.27	321.47	346.28	350.09	339.37	286.02	313.12	333.71	314.31	353.2	361.59	352.56	351.28	340.54	349.26	327.95	350.5	326.56	347.23	359.32	332.19	331.67	323.22
101004	345.77	327.32	328.8	348.43	338.53	317.43	319.22	325.82	327.38	332.74	326.92	292.7	331.37	339.41	327.35	321.87	316.91	316.78	326.5	335.39	323.01	336.85	334.87	342.08	319.06	342.66	345.24	338.44	282.77	311.85	331.32	310.7	345.85	351.98	348.81	346.54	339.78	345.54	324.85	345.09	320.54	345.51	351.54	328.23	326.58	320.4
102004	342.02	326.52	327.62	346.2	336.41	315.65	317.14	321.51	325.87	343.84	325.12	288.12	327.55	340.8	325.55	323.26	317.25	316.81	328.98	333.1	323.13	334.55	332.85	342.4	318.52	341.28	343.26	337.62	282.9	306.13	329.25	309.15	344.64	353.11	347.58	349.69	337.94	345.64	326	344.94	320.17	340.92	351.29	325.44	326.33	319.71
103004	344.31	325.69	329.45	347.31	336.78	317.1	318.26	323.49	329.76	343	325.15	292.07	330.32	339.65	326.07	321.86	319.46	316.35	327.69	336.85	321.61	334.41	333.78	342.42	319.23	341.15	345.52	335.28	281.93	308.75	331.76	310.77	344.73	356.99	350.89	348.11	338.75	343	323.71	344.52	322.66	343.2	350.41	328.23	327.31	321.18
104004	340.55	323.27	325.9	344.76	331.44	312.11	314.6	319.89	323.07	333.32	323.06	288.47	327.47	336.63	325.5	318.49	314.62	315.56	324.97	330.03	320.44	333.1	332.28	339.74	318.24	340.34	339.78	333.51	279.76	306.12	329.9	306.7	338.93	350.54	346.77	344.34	335.86	340.77	321.7	340.11	318.36	342.6	346.79	323.66	322.32	315.14
105004	342.95	327.4	328.59	341.7	337.15	318.13	317.82	327.28	325.41	339.03	327.61	289.86	328.82	342.64	324.98	326.31	319.03	318.68	328	336.06	322.96	334.23	334.62	342.91	317.8	342.67	344.09	333.68	282.74	309.44	333.64	308.61	348.16	356.98	352.23	350.55	338.4	344.13	323.13	347.14	323.07	347.21	353.99	326.02	326.42	318.13
106004	346.87	332.36	328.22	350.26	337.11	317.88	319.68	325.91	327.87	343.79	328.42	289.51	328.96	341.92	327.83	323.59	317.99	317.48	328.9	335.31	324.46	338.28	336.23	343.06	321.65	345.73	343.43	334.8	281.26	309.62	331.11	310.03	347.31	352.82	354.99	349.93	336.1	344.7	323.33	344.71	322.36	347.17	351.89	332.71	325.74	317.63
107004	344.48	326.31	327.7	346.27	336.95	314.95	318.1	329.12	328.31	343.02	329.53	290.94	332.68	340.17	324.99	320.89	319.66	318.61	327.85	335.02	323.74	333.36	332.94	341.64	319.25	341.3	342.99	333.65	283.08	309.22	331.59	310.22	346.8	355.47	355.24	349.53	338.03	344.28	322.43	343.93	323.1	341.01	353.03	326.21	328.71	319.06
108004	340.82	320.65	323.46	341.31	332.5	311.91	314.29	320.45	323.31	334.19	325.49	286.65	327.96	336.43	321.14	317.26	314.89	314.68	324.01	330.13	318.59	327.88	327.67	336.98	313.8	339.21	340.15	329.65	279.1	305.86	327.23	304.82	343.64	351.68	347.12	346.56	331.76	340.18	318.91	338.07	318.19	339.6	349.91	321.84	323.36	315.6
109004	345.4	328.66	329.47	349.32	339.18	320.77	320.67	327.65	329.93	338.61	330.61	292.98	330.94	341.37	327.58	321.3	320.18	318.69	329.05	337.33	326.62	335.86	335.21	343.54	321.4	343.08	347.87	339.18	284.16	311.04	333.16	310.4	346.45	357.78	352.73	353.29	336.97	346.84	324.83	345.69	323.31	347.3	353.59	333.41	330.08	321.14
110004	342.35	325.83	326.4	346.2	335.32	317.39	318.37	326.31	328.62	340.33	327.79	288.18	328.72	339.01	321.76	322.33	319.61	315.88	325.59	334.89	320.77	332.29	332.31	342.83	317.27	341.99	343.64	334.98	281.61	309.56	332.3	310.95	348.18	356.55	353.7	349.08	337.62	343.5	321.73	345.02	319.11	342.57	351.62	329.73	327.16	316.88
111004	344.41	319.99	325.76	341.41	333.13	313.89	316.03	325.41	324.73	338.51	325.88	289.51	328.35	337.52	322.12	319.49	315.28	314.99	325.42	332.28	320.23	333.15	329.83	342.02	315.74	337.73	342.42	332.12	280.09	307.4	330.88	306.9	342.27	353	350.53	349.71	333.25	343.08	319.33	339.05	319.24	340.38	350.01	322.46	324.57	314.31
112004	345.79	327.03	325.79	343.76	336.17	319.85	320.11	327.94	328.65	340.37	328.93	289.53	329.6	337.63	326.21	325.24	320.24	316.43	328.39	331.5	325.87	334.8	332.67	342.15	318.61	340.65	344.69	334.99	284.31	308.54	331.15	308.68	346.62	350.02	352.49	350.81	339.17	343.66	324.75	343.3	321.02	345.44	352.66	328.68	328.33	318.5
113004	347.63	328.85	329.82	346.8	337.52	319.45	318.82	325.75	329.24	340.28	327.84	289.46	331.34	340.25	326.65	326.71	318.6	317.98	330.58	335.21	326.33	333	331.95	342.57	320.69	340.7	345.65	333.35	287.69	309.75	332.13	310.92	347.13	359.37	351.64	348.46	338.28	345.84	327.94	343.71	324.92	342.84	353.28	328.63	331.22	319.24
114004	339.34	323.98	325.59	342.66	333.32	314.36	318.22	326.5	323.12	335.34	322.86	287.69	324.39	335.93	323.06	321	314.41	315.26	325.12	330.08	320.26	326.06	328.66	341.48	316.1	340.13	342.68	329.31	280.59	306.51	327.44	309.57	343.7	359.42	351.37	344.92	332.26	341.32	321.03	339.79	320.44	338.26	347.73	324.42	321.13	314.61
115004	344	328.37	327.87	347.6	335.97	317.17	319.59	329.47	326.97	339.34	326.89	292.04	330.77	338.8	326.16	323.82	319.85	316.24	327.73	329.69	321.92	332.37	330.76	342.57	318.27	343.87	344.27	336.08	282.13	308.75	330.86	311.77	347.6	362.11	354	347.61	334.82	344.64	322.44	346.23	320.74	341.04	354.07	328.87	326.66	317.98
116004	347.59	326.67	331.83	346.48	336.02	320.5	319.71	329.93	329.13	341.52	329.03	291.32	332.22	342.53	328.25	330.67	320.23	318.32	330.78	336.87	325.47	335.65	333.88	343.67	322.01	341.9	345.77	334.88	282.73	312.21	332.11	311.46	346.54	363.19	357.59	349.31	338.45	346.51	330	350.36	323.73	345.2	355.11	330.71	329.44	319.93
117004	345.79	328.55	330.39	344.97	337.05	317.53	319.56	326.85	327.28	337.75	328.75	290.74	333.58	338.77	328.02	326.42	322.04	316.28	330.28	333.32	324.58	334.06	331.35	341.78	319.13	342.04	343.56	333.41	282.54	307.23	330.16	311.82	350.44	367.64	358.68	350.57	338.68	344.92	324.11	346.49	322.56	344.49	352.97	329.91	329.32	317.17
118004	344.7	328.7	326.53	342.83	335.84	319.96	317.21	326.42	324.68	331.89	325.89	288.5	330.04	337.92	327.44	325.29	319.93	318.85	326.57	332.24	322.48	329.6	331.26	338.56	315.01	339.27	343.89	332.29	279.27	306.95	328.66	309.83	343.98	360.95	356.88	346.66	338.16	345.38	320.05	339.83	317.65	341.69	348.62	328.12	326.98	315.34
119004	341.15	325.24	327.74	344.7	335.33	318.92	317.27	326.02	326.62	343.05	327.74	294.1	331.11	341.5	326.45	325.85	323.08	316.33	328.17	331.41	324.29	329.97	330.78	341.63	318.02	342.05	344.98	333.74	281.02	307.32	330.1	309.62	346.28	363.47	357.13	349.2	336.42	346.1	321.17	342.16	320.42	347.19	351.02	329.48	326.99	317.79
120004	336.79	318.78	323.36	339.63	329.66	313.76	314.35	321.07	319.86	331.95	321.83	287.76	324.08	335.12	323.31	322.59	317.38	313.74	323.73	327.11	316.96	324.21	323.37	340.01	312.2	334.32	339.89	327.07	275.36	302.39	324.24	304.12	337.94	355.84	351.03	342.27	331.6	340.19	319.21	338.3	315.61	340.41	344.89	322.66	322.46	312.47
121004	345.29	327.92	328.21	345.7	335.66	320.76	318.41	324.69	329.06	330.78	328.83	292.78	331.02	342.34	326.79	324.74	318.74	315.83	328.65	332.15	323.23	334.33	328.27	342.45	319.51	342.46	344.41	333.55	282.66	308.6	328.48	307.59	345.72	360.32	361.41	352.4	335.55	344.39	323.39	347.66	322.85	341.92	352.02	329.2	329.33	317.05
122004	348.99	331.29	330.57	349.86	340.49	321.43	323.34	331.48	332.26	340.49	332	296.65	335.68	344.34	334.38	333.24	324.28	322.88	332.01	333.6	329.5	337.35	334.08	352.91	322.51	344.7	346.57	340.45	284.19	312.77	333.06	313.27	352.3	368.75	365.27	354.2	340.81	350.91	326.99	348.18	322.44	350.74	356.72	337.25	334.93	322.14
123004	348.34	339.71	333.63	352.96	340.65	325.38	324.43	329.86	337.65	344.36	334.1	298.94	335.46	347.71	334.2	337.59	327.52	321.63	332.93	335.99	329.97	338.03	338.06	351.99	322.57	346.48	348.58	339.41	285.64	313.5	333.55	317.8	351.1	370.49	361.82	357.37	343.37	351.57	327.28	351.99	326.81	350.77	357.98	339.68	332.46	322.05
124004	343.5	327.43	329.41	342.18	337.49	320.56	319.92	327.55	328.51	342.5	330.52	293.4	330.82	343.59	328.45	334.92	325.97	321.35	327.31	335.86	324.42	333.67	331.2	348.67	320.34	344.12	343.47	338.06	282.95	309.14	328.31	310.56	348.24	362.46	362.06	351.15	338.56	346.15	324.4	347.84	322.05	348.19	354.91	333.29	329.18	318.61
125004	339.91	321.37	324.91	341.6	334.06	313.57	315.17	318.06	325.21	336.03	323.99	292.63	327.3	338.91	322.98	324.67	320.77	314.73	323.24	326.86	319.81	326.31	325.15	339.84	316.03	341.72	339.62	330.29	277.71	305.15	323.98	306.87	340.31	362.78	358.02	349.2	332.27	340.5	319.49	338.33	316.36	340.16	349.45	327.08	323.59	313.49
126004	344.24	322.17	327.77	341.39	333.35	316.87	316.42	324.35	328.3	341.19	323.72	288.7	327.77	340.1	323.54	324.64	321.6	315.31	325.12	331.1	320.43	328.23	327.95	342.98	318.6	340.44	339.48	331.52	279.89	306.87	325.98	306.97	344.59	359.94	357.05	348.93	334.14	342.82	318.14	340.51	320.98	344.65	352.3	328.63	324.16	315.38
127004	344.55	327.05	329.67	343.15	335.54	320.22	319.66	324.02	327.16	336.5	326.98	288.52	332.69	341.68	325.47	328.36	321.01	318.26	327.72	332.67	324.62	334.79	329.98	346.9	318.05	342.53	341.77	337.84	282.16	309.27	328.67	307.89	352.03	362.91	359.22	350.43	333.93	346.46	317.5	341.67	323.7	349.38	352.91	331.45	329.87	318.83
128004	349.74	333.17	332.03	348.51	341.1	320.86	319.69	330.16	328.65	342.16	331.57	296.65	335.19	347.03	328.58	329.87	324.81	320.87	332.64	335.45	327.83	334.09	334.4	350.01	320.33	344.26	347.66	337.3	285.78	311.3	330.18	312.78	348.32	364.44	361.29	358.77	342.96	350.09	324.5	347.09	328.42	353.08	358.14	334.57	331.4	322.13
129004	339.05	323.94	322.01	335.59	332.26	313.42	312.29	319.75	321.29	330.39	321.54	288.52	325.62	335.27	318.5	319.15	313.28	314.29	321.85	323.53	317.97	326.78	324.44	343.63	313.72	336.04	336.28	327.08	275.94	303.78	323.19	302.71	343.99	354.26	354.11	347.96	331	342.2	313.46	337.75	319.52	342.13	347.06	324.02	319.56	314.66
130004	339.65	328.45	326.67	344.36	335.52	317.11	314.97	320.69	325.18	337.6	324.57	292.19	329.4	339.24	322.58	324.15	314.78	315.69	325.49	327.78	322.87	328.55	330.66	345.39	316.58	338.5	341.51	334.95	277.74	307.7	325.73	306.87	345.41	356.89	357.84	353.06	335.72	344.57	320.8	338.47	320.9	346.26	351.73	328.83	324.19	316.36
131004	345.37	333.13	328.18	343.87	338.06	315.73	317.26	322.95	326.06	340.15	325.75	293.85	329.99	338.13	325.55	327.89	318.01	319.14	328.64	331.47	323.06	329.07	331.28	347.24	318.56	340.84	343.48	336.86	280.51	307.46	328.53	308.23	347.48	360.03	358.31	354.95	338.74	345.39	324.22	338.77	322.57	344.99	351.6	328.01	322.94	313.85
132004	349.04	333.24	330.92	346.6	341.65	320.14	321.7	329.96	331.21	341.71	326.65	291.77	333.4	342.06	328.06	329.95	323.01	322.89	330.32	334.44	330.63	336.38	335.95	349.18	323.57	346.54	343.96	339.18	281.12	309.89	330.5	312.28	349.92	367.7	362.48	358.18	343.51	348.86	323.15	343.83	329.48	352.8	354.43	332.33	329.23	318.08
133004	345.81	329.11	326.41	342.57	335.74	313.37	315.69	323.74	322.8	337.55	324.37	290.76	331.01	338.83	322.6	320.37	315.57	318.68	324.22	329.05	324.38	329.86	332.15	346.03	317.26	338.24	340.05	335.46	276.7	306.2	329.05	308.22	344.49	356.79	353.89	352.57	335.22	343.69	324.34	340.14	322.39	343.14	349.87	327.05	323.95	314.63
134004	356.71	338.12	336.02	350.37	346.87	327.27	326.15	333.94	334.24	355.43	332.15	301.72	340.83	349.88	333.6	335.29	327.83	325.95	333.38	340.92	334.64	342.01	343.36	357.02	326.51	353.18	351.67	349.31	288.03	316.22	337.09	318.47	357.52	366.96	364.2	361.9	348.75	353.34	333.65	351.44	334.88	352.55	363.44	340.8	334.77	325.14
135004	346.43	328.64	331.26	347.06	338.18	320.64	317.2	327.56	329.6	344.56	326.9	294.55	334.6	340.82	324.78	323.23	318.44	317.69	328.71	333.66	324.9	332.29	335.78	349.16	320.97	344.22	346.24	340.59	280.5	308.41	329.3	311.2	348.06	362.02	357.77	352.58	337.82	346.85	325.06	341.64	324.76	345.69	355.66	331.61	328.44	317.97
136004	344.5	332.56	330.11	345.02	335.74	316.68	316.06	324	327.59	342.67	327.04	291	334.7	340.57	322.39	323.64	322.6	318.66	326.92	331.4	323.23	330.31	334.23	344.78	320.87	344.54	343	340.88	281.07	305.71	326.97	310.35	347.99	357.18	357.19	351.37	339.71	343.53	323.47	341.39	323.85	341.96	354.66	328.39	329.22	318.77
137004	341	329.11	324.22	341.62	334.35	312.25	312.83	320.5	324.64	335.26	321.85	290.58	328.97	334.45	321.21	317.18	315.09	316.21	325.09	325.47	321.94	327.91	328.68	341.62	316.39	334.42	339.01	333.18	274.61	301.95	324.78	307.62	339.83	354.19	349.96	346.56	332.48	339.93	319.5	333.32	318.01	336.9	347.8	325.13	319.93	313.09
138004	346.47	328.85	331.06	346.03	337.34	318.51	318.74	323.58	329.18	344.02	326.77	291.64	335.62	340.52	326.3	323.93	318.57	321.07	326.31	336.27	326.56	334.13	334.59	346.99	319.38	344.77	342.46	337.06	281.14	307.33	327.56	311.17	351.53	359.35	353.84	355.48	338.87	345.36	322.95	339.41	324.48	344.05	354.66	330.89	328.33	320.65
139004	347.81	328.62	329.93	345.76	333.67	317.47	318.73	324.26	327.82	335.03	325.96	293.6	332.54	337.72	323.03	325.14	316.97	317.56	325.53	333.45	324.8	331.89	332.2	347.49	315.74	340.79	343.24	338.72	278.52	307.88	327.48	311.63	344.33	357.7	348.65	349.93	333.46	343.03	321.14	339.9	322.14	338.99	351.48	328.22	326.72	318.87
140004	345.3	328.71	328.85	348.98	334.93	320.2	318.56	326.91	328.12	334.68	326.26	293.17	333.39	340.43	325.11	320.91	316.54	318.59	327.15	333.11	322.67	330.94	334.31	350.91	317.48	342.09	341.92	338.94	280.22	308.86	327.67	311.56	348.71	357.6	350.25	351.09	335.23	345.23	324.71	338.37	323.4	340.48	353.81	328.36	327.94	317.77
141004	346.09	333.91	329.18	347.19	339.6	316.53	320.5	329.38	328.59	342.2	325.56	293.46	332.99	338.83	326.34	326.25	316.07	319.09	326.53	335.72	326.32	333.21	339.49	346.89	320.02	343.02	340.67	340.31	281.42	308.41	328.95	310.63	349.1	361.66	352.4	351.34	335.22	344.16	324.21	340.71	324.89	341.63	352.64	330.72	328.69	318.68
142004	345.56	331.52	332.76	351.1	340.39	321.27	324.61	325.49	334.87	345.33	328.04	299.51	337.07	340.62	327.06	322.6	318.32	320.86	328.54	336.28	327.43	336.62	339.93	352.7	321.06	346.75	347.65	342.94	280.15	308.69	331.49	313.57	347.7	356.52	356.15	355.49	339.12	347.16	321.61	343.22	324.25	344.05	356.1	331.59	330.74	322.24
143004	341.32	330.12	327.44	342.44	336.72	317.37	318.45	327.73	326.65	338.92	325.06	294.96	333.35	339.16	323.81	323.03	319.64	317.85	325.86	329.85	324.21	335.29	334.43	350.2	319.12	340.2	342.7	337.54	277.77	306.45	330.11	308.14	347.24	356.76	350.3	351.53	336.69	343.88	323.18	338.38	325.41	340.39	352.23	327.04	326.33	318.21
144004	350.98	338.73	337.11	355.86	344.06	328.14	328.26	336.8	336.43	353.78	333.9	303.4	342.37	349.04	334.46	332.87	324.34	324.56	335.04	340.51	335.47	341.89	345	363.06	328.1	350.44	351.32	348.05	286.24	314.2	336.78	317.04	357.8	363.71	359.81	360.03	346.18	350.58	335.36	348.64	335.04	350.32	360.38	338.41	337.64	328.28
145004	347.46	333.82	332.41	355.21	341.47	324.03	325.64	331.14	335.5	344.69	329.72	299.4	341.07	344.48	328.71	328.57	322.07	321.01	330.18	340.07	331.92	339.69	339.75	355.49	325.69	347.16	347.79	342.64	281.39	311.42	333.47	315.07	352.59	359.29	355.56	357.41	341.83	347.23	326.86	345.08	327.69	344.42	356.36	333.51	330.88	322.83
146004	344.62	329.91	330.11	346.48	337.45	320.73	322.65	327.68	328.72	342.44	325.6	294.28	336.14	342.15	326.89	326.68	318.5	321.5	329.27	331.87	327.18	336.56	336.28	354.11	321.96	343.98	342.34	341.17	280.94	307.19	328.92	308.99	351.28	358.15	350.01	353.19	339.32	346.12	322.16	341.51	325.29	341.62	352.67	329.33	328.44	322.36
147004	344.79	338.12	334.51	355.29	343.2	326.04	325.35	336.19	334.68	343.63	331.96	299.73	341.66	345.63	331.45	327.41	320.75	322.02	331.75	335.88	331.04	340.64	340.48	358.79	324.92	350.58	349.48	347.57	282.43	311.21	332.78	313.13	351.61	359.3	350.7	354.65	339.61	346.98	329.83	345.61	327.25	347.34	357.46	336.77	332.59	324.76
148004	338.7	328.97	328.05	348.51	336.47	319.09	320.31	330.15	326.85	341.73	326.61	296.68	335.6	341.19	326.75	323.69	320.85	322.14	326.53	334.97	326.18	333.39	334.25	353.34	320.57	344.37	344.11	340.86	280.21	307.06	327.09	309.97	348.45	352.41	350.68	350.53	337.82	343.18	324.25	340.27	323.4	341.92	352.67	330.34	327.59	320.2
149004	347.27	333.37	331.45	350.47	339.58	318.47	322.11	331.57	331.63	341.59	329.49	297.55	340.27	341.67	327.36	327.2	322.69	321	331.23	336.23	328.31	336.99	334.69	354.13	323.03	344.76	348.17	341.3	281.84	309.28	330.94	312.09	351.43	350.88	350.33	350.54	338.23	344.94	324.37	340.18	323.17	343.1	355.45	332.93	328.52	320.82
150004	341.94	331.72	333.74	348.7	343.68	325.71	322.7	330.93	332.08	342.84	331.73	298.29	340.49	344.08	329.2	328.86	319.96	322.47	327.34	338.22	328.12	339.72	337.56	355.35	324.24	347.85	349.83	341.84	282.67	311.01	331.43	312.83	351.29	359.99	351.14	353.27	339.06	346.77	329.92	341.46	325.24	343.26	355.17	334.43	331.86	323.3
151004	340.79	327.85	333.06	350.81	339.41	322.23	321.75	325.25	329.27	339.7	328.75	297.03	337.26	341.38	325.77	328.38	319.61	321.26	328.62	336.04	325.84	336.87	333.89	348.57	321.82	341.21	345.71	337.49	281.52	309.14	330.34	311.44	347.64	354.45	350.55	350.44	336.32	345.55	325.06	343.28	324.53	341.03	354.72	332.72	326.14	321.72
152004	338.98	328.07	329.26	349.24	340.6	319.45	319.65	325.67	331.53	335.76	328.96	295.35	337.67	341.54	326.94	320.75	323.02	320.12	328.03	337.81	324.18	336.33	331.26	348.94	319.84	347.31	346.1	335.89	279.17	307.23	330.37	309.14	348.25	355.35	351.7	350.78	339.54	342.25	325.04	339.96	324.66	339.39	354.55	330.75	327.12	322.1
153004	346.28	327.79	332	352.46	341.09	321.8	323.82	329.36	331.8	343.1	330.79	294.49	337.15	342.18	328.62	330.72	321.26	321.77	329.08	337.07	326.99	337.29	332.52	351	320.46	346.57	350.43	342.17	282.8	310.66	332.52	310.94	350.15	357.52	355.88	353.96	343	344.51	327.51	344	326.04	342.78	357.26	332.55	332.08	320.94
154004	336.01	325.6	327.66	348.38	335.22	317.39	318.33	321.28	326.2	339.32	325.21	293.72	333.58	338.49	324.17	322.15	317.19	318.45	326.79	329.61	322.16	331.92	326.77	348.74	315.84	342.01	343.5	334.06	278.01	304.26	326.62	306.96	346.59	358.45	350.46	348.46	333.87	341.89	319.76	339.62	319.92	338.44	350.37	328.18	325.27	318.9
155004	346.27	336.3	334.35	354.07	342.93	324.36	326.94	333.61	332.95	345.89	333.3	300.48	342.6	346.86	330.77	328.23	322.21	321.93	332.09	341.03	332.65	340.49	339.95	356.52	326.29	351.34	352.06	340.83	283.11	312.28	332.96	313.78	354.73	367.9	356.66	353.64	343.31	348.37	332.05	348.32	329.82	348.61	359.97	336.67	330.96	325.18
156004	341.52	333.36	329.98	349.77	341.88	321.93	321.84	327.98	332.02	346.72	330.75	295.49	339.1	342.19	329.16	330.04	321.11	320.29	330.73	340.13	326.69	339.67	334.45	353.35	322.8	348.15	348.54	336.79	280.09	309.35	329.15	314.29	352.26	363.87	355.32	352.74	345.58	345.49	328.31	343.78	329.15	344.9	353.78	333.64	331.02	322.84
157004	344.58	332.44	330.31	353.9	341.54	319.96	321.33	328.74	333.83	345.62	330.46	298.01	340.14	343.43	331.94	327.43	323.65	320	330.86	339.65	328.27	338.42	336.79	354.94	321.88	351.36	348.85	337.19	280.41	310.7	330.52	309.74	346.76	357.85	353.02	351.58	345.49	346.37	328.45	342.83	326.36	347.38	354.26	332.04	330.2	322.95
158004	336.24	326.43	330.28	351.95	342.88	321.57	324.11	328.99	328.88	346.58	328.97	295.49	336.57	342.4	328.13	327.75	323.45	320.51	332.27	339.21	326.13	337.65	331.89	350.46	322.29	349.28	347.28	335.79	281.26	307.92	328.67	311.24	346.94	355.54	353.06	350.77	343.38	344.81	325.01	342.52	327.29	344.11	357.32	333.61	331.82	325.14
159004	340.31	332.8	331.73	348.02	341.55	319.68	320.29	329.13	328.5	344.15	329.63	297.46	336.54	342.89	329.7	325.78	323.46	321.5	329.41	339.44	325.84	337.2	333.19	349.13	320.72	345.42	349.21	340.16	281.87	311.03	330.33	311.26	347.79	357.71	352.71	351.1	341.17	344.15	326.94	344.8	326.98	343.77	356.34	333.87	329.36	320.59
160004	341.6	335.66	332.48	349.95	344.11	320.45	324.96	329.79	331.05	340.64	330.21	298.88	337.44	345.23	333.29	329.49	321.44	318.97	329.76	340.86	328.75	339.83	333.8	351.4	323.29	350.98	350.18	342.31	281.86	309.64	332.11	312.41	350.75	356.51	352.7	351.11	341.1	345.08	328.47	344.93	327.97	347.89	357.62	335.54	334.11	323.52
161004	333.32	321.57	326.41	345.01	336.41	310.13	315.24	321.76	325.16	327.96	324.22	290.77	331.02	336.33	321.77	319.57	314.69	312.86	324.53	331.77	320.33	330.52	324.58	342.39	315.44	342.52	342.86	329.62	277.54	304.34	325.43	302.42	339.5	348.16	346.57	344.67	336.13	337.79	320.8	335.25	319.54	336.58	350.08	325.56	325.17	314.03
162004	340.18	330.97	331.62	347.74	342.14	318.14	322.47	323.6	330.81	337.84	327.3	296.19	336.72	343.25	331.27	327.28	319.85	318.53	332.32	341.21	326.57	337.96	333.84	349.54	320.12	349.62	347.66	337.34	282.25	306.44	331.48	310.88	349.75	357.92	349.57	351.71	342.35	345.9	326.24	343.27	328.56	344.97	355.27	331.27	328.28	321.8
163004	343.79	329.51	331.68	350.33	342.48	317.05	322.55	328.78	330.73	342.8	328.4	298.21	337.08	342.57	331.18	328.19	321.85	318.3	329.27	337.9	328.5	337.45	330.56	350.48	323.66	349.84	349.19	339.5	281.1	309.88	331.92	311.62	347.59	359.18	349.28	350.32	340.09	342.79	325.87	341.53	325.71	343.16	355.75	331.46	329.84	322.07
164004	338.08	323.06	330.64	350.13	341.82	319.37	323.12	325.83	328.31	338.24	326.14	299.6	337.9	343.52	328.06	326.41	317.79	317	328.15	334.66	325.75	335.67	332.04	346.31	318.46	349.82	346.94	336.94	280.11	308.05	330.37	309.59	352.07	356.25	349.05	350.3	339.19	343.47	324.56	344.55	327.11	346.15	354.23	331.25	331.12	322.2
165004	342.49	330.63	334.31	352.95	345.49	323.96	325.46	330.86	334.54	346.53	330.55	301.7	339.47	346.15	331.66	332.47	323.65	318.51	331.11	335.75	328.12	346.13	335.07	347.85	325.6	351.92	352.89	336.9	283.92	313.17	333.22	311.63	352.53	358.63	354.27	354.21	340.85	345.48	331.02	344.03	331.81	347.29	355.97	333.79	332.87	324.39
166004	341.86	332.02	334.7	353.44	346.39	324.28	325.05	331.87	333.6	342.58	330.84	300.25	339.35	346.63	333.11	326.71	322.23	321.32	331.76	335.74	330.42	343.97	334.78	351.17	324.35	352.48	350.56	342.32	284.8	312.36	334.35	315.1	350.74	359.51	354.03	353.46	343.81	347.67	331.83	346.43	329.25	349.62	354.22	333.53	331.65	326.96
167004	344.39	335.66	336.9	353.13	347.39	325.03	326.15	334.75	332.35	342.29	331.39	302	341.04	347.91	336.91	331.01	328.84	322.09	333.49	343.84	331.24	344.85	338.34	353.55	323.77	355.3	353.15	341.32	284.88	314.58	336	314.91	356.51	363.85	356.05	354.9	344.63	350.09	333.07	346.91	332	348.78	359.47	334.95	334.32	326.12
168004	339.66	319.13	327.23	348.85	339.16	314.08	317.56	326.47	327.67	336.48	323.78	291.37	330.58	338.68	327.96	323.8	315.98	312.75	325.23	332.11	322.73	336.01	326.96	341.02	315.66	342.37	344.97	332.25	277.44	306.75	330.08	307.12	343.74	355.55	349.29	345.65	335.21	340.65	319.66	335.04	321.06	340.79	351.29	328.93	323.81	318.23
169004	341.14	324.48	330.55	351.02	341.53	320.29	320.75	327.72	327.75	345.65	327.13	295.45	338.27	342.8	326.99	324.59	321.88	316.16	330.01	335.49	324.78	337.3	331.11	346.06	318.42	350.33	346.9	337.56	281.44	310.09	329.53	308.01	347.42	358.71	354.52	351.15	336.08	343.1	325.46	341.87	324.78	347.08	352.1	331.73	326.83	322.32
170004	338.69	330.51	330.87	351.08	343.76	322.86	324.88	333.12	332.28	340.52	330.37	294.34	344.9	344.58	330.36	324.26	320.05	317.77	329.66	338.23	327.1	340.36	334.86	345.46	322.12	350.13	348.91	337.16	281.1	311.13	331.99	311.2	353.65	359.41	351.38	353.09	338.83	345.77	326.64	341.25	329.07	350.4	354.46	332.68	332.08	324.61
171004	336.83	322.42	329.55	347.46	338.45	318.29	321.59	327.52	327.99	341.89	326.84	293.74	344.81	341.41	326.99	321.01	319.19	317.1	326.86	333.22	322.4	329.98	330.94	345.55	318.86	349.99	344.19	335.57	280.12	305.62	328.73	309.2	348.43	360.97	352.32	351.17	335.99	341.8	319.42	336	322.47	345.53	351.13	327.88	326.17	319.28
172004	342.41	331.83	331.81	349.1	345.35	322.68	325.11	335.41	331.18	350.54	330.89	301.84	356.17	344.84	332.36	328.19	319.91	320.18	331.93	336.92	328.04	336.41	334.97	347.72	321.14	351.89	348.64	339.78	284.3	311.73	334.15	314.36	353.69	357.71	354.64	353.36	340.18	346.64	329.63	343.83	328.19	349.18	354.92	332.91	330.16	323.28
173004	340.45	328.3	332.33	345.03	340.21	322.14	326.19	328.64	330.83	347.63	328.75	298.7	359.29	344.09	331.29	322.63	320.3	318.97	328.98	338.75	326.62	332.85	329.06	345.44	319.93	350.27	346.52	339.32	281.34	308.49	331.56	311	346.9	355.03	354.16	354.67	339.85	345.89	328.83	339.41	323.19	347.15	353.76	330.34	331.83	323.91
174004	339.73	323.33	331.9	347.64	341.16	321.38	322.99	327.88	330.25	346.79	329	301.2	362.2	341.7	331.38	326.97	317.09	317.55	331.37	336.99	329.26	335.35	333.73	346.07	321.74	348.83	347.15	340.45	284.49	308.29	330.52	310.66	350.53	357.84	352.36	354.52	342.85	343.22	328.2	338.75	326.46	347.13	355.17	331.3	329.77	323.64
175004	346.4	334.1	338.74	354.31	347.89	324.69	328.79	334.7	333.36	347.77	334.24	303.59	371.65	348.81	337.29	333.97	319.43	323.83	332.91	339.61	332.17	337.54	337.01	352.53	326.01	358.21	351.61	345.52	289.43	313.82	336.01	316.97	356.38	368.15	359.86	357.77	347.38	349.41	328.01	347.45	331.22	353.4	359.56	337.81	335.4	327.91
176004	339.83	328.42	331.26	344.32	340.89	321.3	321.93	326.86	327.33	345.87	329.33	298.83	367.87	341.67	329.54	323.45	318.08	318.76	327.2	336.05	325.86	330.88	329.26	345	319.3	350.87	344.35	336.33	283.88	306.67	330.18	311.94	347.7	357.02	353.73	352.53	337.59	343.52	323.23	337.95	322.1	346.28	355	329.35	328.96	323.79
177004	343.83	332.18	334.17	350.83	345.65	322.74	325.08	329.33	332.78	348.29	331.65	303.82	376.84	345.78	334.61	326.75	319.34	320.14	333.45	340.81	329.97	337.31	333.23	352.93	325.36	356.58	348.04	342.24	284.32	311.93	335.42	315.95	351.31	359.71	360.25	355.65	342.34	347.28	329.97	342.8	330.93	353.45	357.36	333.42	331.29	325.19
178004	343.94	331.97	334.27	352.86	346.77	324.64	325.7	330.57	329.41	347.24	335.55	303.36	379.2	347.44	337.5	327.06	320.3	320.14	331.66	338.52	328.2	337.32	334.44	346.78	326.25	359.67	348.62	339.62	282.72	310.3	333.06	317.55	353.34	365.9	359.99	356.9	339.68	345.15	330.3	343.31	329.2	348.08	361.44	333.83	334.3	326.42
179004	353.76	340.43	341.83	357.44	351.53	329.33	329.67	336.32	338.23	354	338.37	308.89	386.35	351.32	341.16	335.61	325.12	326.17	338.09	346.28	335.53	343.6	342.13	358.1	329.47	364.34	353.61	346.76	289.49	317.94	340.67	323.08	357.03	373.49	363.75	361.01	348.64	350.8	332.76	349	333.72	357.3	365.14	342.61	339.06	332.09
180004	339.38	328.8	330.61	346.34	342.32	319.56	323.67	331.55	326.55	349.48	328.76	300.24	379.47	343.34	330.13	325.89	318.85	316.92	329	337.52	326.99	333.37	328.26	342.5	320.21	357.83	344.33	335.86	281.4	307.82	331.68	313.14	347.92	364.34	358.39	354.72	339.4	344.26	324.52	339.18	322.87	346.4	353.53	331.53	332.59	323.33
181004	346.92	333.66	335.49	351.79	344.76	324.83	323.8	332.93	331.76	348.31	333.42	306.51	383.89	345.75	333.81	328.3	322.14	320.62	331.97	338.95	328.77	338.45	333.19	347.81	322.16	358.39	347.81	339.87	283.48	310.65	334.45	317.73	352.76	366.56	363.39	359.97	339.88	345.9	325.49	343.42	325.9	347.99	357.73	331.5	334.75	327.39
182004	339.45	330.18	336.08	349.39	341.82	320.36	325.02	326.76	328.02	339.8	329.97	301.75	384.91	344.89	331.09	325.19	320.85	319.01	327.48	335.09	325.25	338.78	330.31	345.59	321.65	359	345.82	336.86	282.17	308.79	332.57	315.1	349.88	362.5	358.72	353.37	338.03	343.38	325.13	340.69	323.63	344.06	355.89	329.81	331.49	321.69
183004	338.26	329	332.26	348.5	343.11	321.3	321.87	325.39	327.5	343.2	328.26	299.78	387.07	343.71	331.93	323.57	319.6	317.34	327.7	335.61	325.78	333.19	330.53	345.34	318.52	355.74	344.24	334.71	281.32	307.94	331.93	310.08	345.41	362.76	357.64	355.57	336.94	344.01	326.19	339.39	325.61	346.84	354.74	332.63	330.44	321.95
184004	343.45	330.14	334.96	350.12	343.08	321.73	324.74	329.89	331.98	344.1	330.19	303.44	386.88	345.59	334.08	325.13	320.33	320.06	330.58	337.99	326.8	336.49	336.13	345.99	322.89	361.63	344.93	335.64	284.81	308.4	334.68	312.9	350.46	365.77	359.9	357.31	339.62	346.61	330.67	342.28	326.39	346.41	355.68	331.48	331.48	322.72
185004	343.48	326.26	332.9	347.29	341.18	322.79	322.38	328.21	324.98	345.06	331.59	298.8	388.5	342.51	332.75	327.65	318.78	320.86	329.12	335.4	326.18	336.56	335.83	346.9	323.56	356.02	345.04	336.92	283.6	310.06	330.08	314.12	348.15	366.77	358.96	354.47	336.38	344.28	326.05	341.96	324.93	346.77	356.15	328.62	331.36	319.95
186004	346.03	330.6	339.42	354.73	345.75	324.6	326.05	332.17	333.95	352.96	334.62	305.79	396.3	347.94	336.21	329.29	322.18	321.85	333.92	339.97	330.83	338.38	337.07	348.55	325.75	364.21	349.66	339.73	287.79	314.75	337.54	315.98	355.29	364.92	360.7	358.51	341.78	350.74	333.4	344.61	327.07	348.41	358.78	337.81	334.78	326.27
187004	342.93	331.93	336.8	352.34	344.4	325.24	324.78	330.3	332.22	352.69	330.08	304.51	393.81	345.99	333.2	327.35	321.66	318.05	329.88	334.61	327.02	339.23	333.95	347.25	324.31	360.39	348.84	338.06	286.54	313.32	334.72	316.43	351.43	369.83	360.6	356.06	340.81	347.37	333.03	344.06	326.31	346.21	356.53	333.22	330.92	321.82
188004	343.12	328.75	334.78	346.94	343.78	321.49	322.12	326.89	328.04	338.87	329.11	303.86	389.52	341.84	334.18	327.51	320.22	318.29	330.84	335.63	324.37	336.64	332.96	347.37	323.21	359.26	347.33	335.21	284.09	311.36	331.64	313.08	353.3	362.36	360.02	356.49	337.03	345.28	328.47	340.76	324.67	345.8	353.93	330.18	332.17	321.13
189004	338.12	326.96	334.24	346.03	341.08	318.06	321.62	322.72	329.34	337.33	328.07	302.35	383.2	340.91	332.29	324.34	321.26	319.63	326.87	333.37	325.78	328.79	331.25	346.1	318.49	356.49	346.04	336.36	283.58	310.46	330.64	313.44	349.18	366.46	359.56	353.34	337.02	345.66	327.88	335.89	320.81	341.45	353.07	328.9	326.91	318.27
190004	348.32	335.23	346.52	359.41	349.91	330	329.63	337.4	334.39	352.4	334.2	311.64	389.87	350.44	338.07	334.75	326.61	325.4	335.1	342.56	331.51	341.48	341.25	354.19	329.39	365.12	355.3	345.23	291.76	315.99	338.3	319.32	357.83	367.95	366.95	364.27	346.9	353.58	333.35	350.77	332.15	354.33	360.47	340.93	339.15	327.64
191004	342.99	331.04	340.12	354.27	344.56	325.39	327.74	333.7	331.23	349.6	333.02	303.88	383.87	345.21	336.19	331.83	323.9	323.43	331.7	338.65	328.6	337.6	334.63	351.51	323.59	361.65	350.04	342.77	286.73	313.57	335.73	316.75	354.09	369.97	367.29	358.68	341.98	350.06	331.66	347	326.35	346.27	356.73	335.18	332.46	324.7
192004	339.7	321.96	335.68	349.38	341.9	321.84	323.1	328.1	326.59	341.8	327.57	302.41	374.12	340.25	330.11	324.84	318.9	318.31	328.12	330.45	328.2	335.96	332.11	343.56	320.74	354.64	346.16	337.13	283.4	308.82	330.14	314.26	352.46	374.91	366.35	355.83	335.18	344.82	327.07	341.65	324.17	342.8	352.84	327.62	327.23	319.78
193004	345.75	334.29	341.69	356.16	347.52	331.03	331	334.11	335.51	346.56	334.56	306.24	382.53	348.15	338.75	332.6	323.05	322.93	338.64	342.68	333.14	340.25	339.57	353.27	329.39	362.66	354.01	345.47	289.41	314.99	337.69	319.54	359.92	376.34	377.22	361.25	343.65	351.62	329.77	348.95	329.79	348.82	362.21	336.37	337.39	328.42
194004	345.21	333.06	338.77	350.07	347.5	325.69	330.94	332.55	329.18	347.15	331.4	302.04	375.51	347.25	336.48	329.5	321.67	321.34	334.35	337.91	329.92	335.93	337.51	351.56	326.15	358.96	351.03	341.29	289.29	315.06	336.42	317.28	358.06	380.43	372.05	360.26	337.95	351.68	330.63	341.31	326.3	348.62	357.46	332.8	333.6	323.81
195004	339.81	323.54	332.21	346.69	340.4	323.83	323.73	328.74	327.93	343.22	328.17	300.51	365.71	341.63	332.07	324.13	318.44	318.11	327.84	332.74	324.61	331.11	331.85	346.06	320.85	353.03	345.96	334.98	281.48	309.58	330.28	311.49	347.78	375.83	367.1	357.8	333.06	343.67	322.66	340.35	321.61	341.8	354.64	326.11	327.37	319.12
196004	344.18	331.62	339.4	354.36	347.06	329.93	332.3	329.73	335.49	344.19	335.21	305.39	372.96	346.75	337.7	331.13	326.81	321.57	333.58	340.31	331.81	339.04	342.45	354.34	329.13	364.85	353.04	343.77	289.99	314.57	336.79	315.23	357.88	382.49	373.33	362.53	344.09	352.14	331.59	347.56	327.88	348.81	360.89	335.48	335.24	324.62
197004	342.74	329.42	339.18	352.34	345.64	327.64	326.84	329.71	329.83	354.5	332.18	299.16	369.51	343.75	336.99	330.73	321.22	320.09	333.2	342.96	329.63	335.59	336.7	352.29	322.35	358.91	350.95	339.32	285.78	314.39	335.85	313.76	356.98	376.9	374.38	363.56	338.46	350.72	330.63	344.55	325.01	347.03	358.58	332.11	330.73	323.61
198004	339.34	325.13	333.99	341.93	338.59	324.21	322.17	329.71	324.11	345.92	327.25	297.08	362.34	340.2	329.58	322.37	321.43	318.46	328.44	334.86	323.3	331.15	331.36	344.43	320.17	352.84	343.62	337.35	280.96	309.44	332.65	309.48	348.67	376.93	370.66	358.46	332.8	345.4	323.44	339.77	321.48	341.54	351.18	324.46	326.88	319.75
199004	340	328.1	332.99	345.51	337.17	322.33	325.64	325.06	327.23	346.69	326.55	296.42	358.8	340.26	329.11	324.98	319.85	317.1	328.67	336.75	323.54	330.04	329.13	346.35	320.63	354.82	343.65	338.18	281.56	310.84	331.44	307.8	349.56	376.16	368.62	357.68	335.75	343.47	320.71	340.72	321.21	337.69	352.58	329.74	326.72	319.72
200004	343.25	329.88	337.04	350.04	343.13	329.18	326.19	327.69	335.21	348.33	330.08	299.37	360.98	344.84	334.76	330.23	324.84	321.16	333.05	345.58	328.96	336.63	335.31	348.39	324.41	358.76	348.63	343.45	283.46	313.87	334.39	312.17	355.91	378.79	373.53	363.23	335.88	350.27	329.39	347.9	325.65	342.23	355.45	332.21	331.84	320.77
201004	338.13	324.7	333.39	345.33	337.79	322.1	320.51	322.91	324.05	341.92	327.33	297.51	355.4	338.46	327.14	322.09	316.69	316.64	328.59	335.65	323.4	328.44	329.49	345.37	317	350.04	346.83	340.2	281.13	308.67	330.67	308.01	349.78	375.45	372.05	358.1	331.64	345.59	319.92	339.8	320.03	336.27	349.95	328.16	326.81	321.13
202004	342.61	329.86	336.23	349.82	341.82	328.5	325.09	329.45	332.13	346.46	328.92	300.08	360.08	343.38	333.3	328.32	324.96	321.23	333.93	337.53	326.52	336.07	334.57	350.05	325.43	355.75	348.8	342.7	284.53	312.44	334.98	312.41	354	376.57	374.42	363.14	335.74	349.13	329.32	345.82	324.71	344.69	354.79	330.5	331.25	323.56
203004	344.21	333.17	340.48	352.5	345.52	328.4	324.82	327.77	335.58	347.66	334.05	302.58	361.12	346.64	338.95	330.58	325.27	320.92	335.75	341.45	332.26	336.37	337.79	349.03	324.25	359.94	352.53	347.53	287.58	316.67	338.91	317.16	362.76	385.68	377.58	362.7	340.04	353.96	333.23	348.58	325.68	347.07	355.8	337.43	335.25	326.74
204004	339.13	332.01	337.41	352.49	342.42	328.01	327.03	333.39	332.01	350.37	331.65	301.01	358.46	344.65	336.2	329.23	323.29	319.51	333.85	345.04	327.09	334.43	340.22	350.45	324.01	360.83	351.94	346.05	285.07	313.24	337.19	315.76	361.54	378.97	372.12	360.2	337.23	349.38	327.15	347.26	325.2	343.5	356.51	336.27	335.01	324.8
205004	336.19	330.18	333.68	342.88	337.84	324.88	322.54	327.49	329.18	344.64	325.41	297.17	352.32	338.79	331.04	326.09	321.19	317.82	330.22	339.55	323.37	330.84	333.73	346.53	320.68	351.77	345.87	341.33	280.61	307.78	331.34	310.05	352.08	371.38	368.1	355.99	332.4	345.07	321.34	342.18	322.86	340.86	350.51	330.17	328.05	320.53
206004	350.15	333.69	343.98	357.35	348.19	332.24	333.06	337.25	339.32	360.78	336.57	306.27	360.97	350.2	343.38	334.33	329.46	326.34	341.67	345.81	336.04	340.4	344.21	357.05	330.35	368.89	357.26	352.36	288.65	320.33	343.57	320.09	367.22	388.47	375.92	364.95	344.22	357.58	335.13	354.69	334.01	354.65	363.55	342.7	340.28	333.59
207004	342.43	329.6	337.94	353.31	345.2	328.79	326.68	333.68	333.22	350.73	330.47	302.39	356.02	345.19	338.25	329.31	322.4	320.6	334.61	342.18	326.03	333.96	338.85	350.3	324.96	360.45	354.1	347.74	286.39	314.03	337.78	315.68	360.84	377.93	369.9	358.82	338.97	349.56	329.14	348.13	326.25	343.93	359.14	338.1	335.05	324.6
208004	339.88	329.61	338.87	348.99	344.05	326.88	326.72	335.22	337.46	346.84	328.74	298.18	355.1	344.53	337.02	328.45	321.32	322.88	333.34	340.91	330.09	332.74	336.71	348.66	322.93	362.66	352.09	345.32	284.06	312.17	335.93	314.99	356.82	375.01	369.42	358.07	338.54	348.79	329.32	346.98	327	344.67	355.43	339	334.04	325.11
209004	340.65	326.66	339.63	348.72	346.47	329.22	329.98	332.73	335.22	349.18	329.64	299.23	352.88	343.85	338.41	333.71	325.32	322.93	337.84	341.49	328.8	336.57	338.92	351.71	325.78	360.81	352.52	346.02	284.41	314.42	337.14	315.06	360.07	382.88	373.11	357.76	340.99	352.32	330.38	348.83	326.55	347.74	354.99	336.84	335.78	326.33
210004	344.98	329.44	339.89	349.9	344.1	325.04	331.46	333.56	336.01	350.51	329.92	302.34	351.41	344.47	336.53	333.13	325.47	324.03	337.25	341.93	329.74	335.81	340.28	350.14	325.87	362.66	352.12	344.5	285.64	315.12	338.45	314.66	359.91	379.08	371.19	358.4	336.85	353.18	329.12	348.34	327.18	347.85	356.88	338.08	335.98	324.97
211004	336.4	323.13	331.69	343.78	335.93	320.82	320.67	324.9	327.09	341.78	322.18	294.88	344.06	336.77	327.5	324.8	321.16	318.24	328.97	333.11	323.38	325.4	329.96	345.87	318.24	353.38	345.65	335.82	279.29	306.98	331.4	308.39	350.42	372.59	363.38	350.61	329.24	343.96	322.69	340.21	321.74	340.74	349.22	328.26	325.67	318.33
212004	344.04	332.4	345.07	356.02	347.01	331.31	333.65	337.07	340.39	349.44	331.08	303.41	354.32	349.65	338.87	333.19	323.72	326.26	340.5	344.69	334.96	339.45	340.64	359.1	329.87	363.64	357.17	348.65	287.47	318.94	341.39	317.23	364.79	378.84	373.76	360.04	341.95	355.33	334.24	352.16	330.65	352.75	360.91	340.54	339.49	329.21
213004	334.8	326.76	334.53	343.64	337.89	323.91	327.27	330.83	330.64	346.27	323.54	295.5	348.05	339.23	329.43	327.87	323.64	318.94	331.15	337.7	322.78	328.66	332.58	348.11	319.48	351.85	348.41	338.86	279.78	309.7	333.89	309.35	354.49	370.93	366.86	350.28	332.24	344.58	325.98	340.23	322.1	341.36	353.58	331.67	328.84	318.72
214004	347.45	336.73	344.24	354.57	348.97	329.94	333.68	332.72	339.34	354.09	332.9	301.95	355.68	348.13	339.31	335.03	324.4	326.28	339.64	343.88	333.71	338.34	340.14	357.09	328.24	369.13	354.6	344.36	288	316.38	340.95	316.74	365.25	380.19	371.96	356.55	345.76	352.24	337.58	351.65	330.24	352.88	361.75	339.87	338.66	330.09
215004	346.81	332.74	343.44	354.74	347.96	332.65	332.68	336.95	339.28	349.34	330.4	301.73	355.21	348.97	339.58	335.05	329.45	325.56	338.87	343.66	335.08	337.33	342.04	357.39	330.5	368.32	354.69	347.8	288.86	318.54	340	317.39	361.36	378.14	373.12	355.27	343.62	354.32	335.8	351.38	329.88	352.12	360.21	339.94	337.78	329.82
216004	341.51	328.08	339.75	350.36	342.96	329.01	328.68	335.6	333.95	349.93	328.58	300.29	350.73	344.18	337.05	327.85	324.39	322.77	335.83	342.2	329.12	333.15	336.05	351.64	327.29	360.99	349.99	343.36	282.83	313.22	335.2	314.89	359.57	372.88	367.17	353.54	342.87	349.94	333.86	345.48	327.33	346.74	357.43	337.93	333.93	326.79
217004	341.54	330.16	341.03	352.19	345.59	331.48	331.68	335.85	334.42	349.02	330.54	299.42	351.06	348.61	336.93	333.37	325.21	324.11	336.81	343.21	333.27	338.09	339.33	356.1	330.16	368.27	352.8	345.02	287.52	317.21	338.45	316.34	360.36	373.08	374	357.94	345.87	351.62	337.46	349	330.4	348.15	358.68	338.43	336.06	328.27
218004	343.72	331.12	342.67	352.58	346.19	332.09	330.97	334.87	338.25	354.8	331.44	299.7	351.64	349.45	338.17	334.4	328.08	325.89	338.04	346.09	334.27	336.73	340.95	358.42	329.59	362.79	353.69	345.3	286.12	315.99	337.77	318.4	363.04	378.49	372.63	356.89	345.99	350.86	334.51	351.63	331.82	352.4	359.97	338.98	336.29	326.33
219004	346.6	334.28	342.44	350.42	343.06	328.58	329.06	333.74	333.03	350.25	330.69	301.95	349.95	345.94	336.99	331.31	327.2	323.55	337.1	341.12	329.43	335.04	337.02	354.16	326.47	359.89	350.85	341.39	285.45	317.09	336.14	314.33	362.46	373.3	368.87	354.67	343.53	347.55	332.96	348.95	327.03	348.6	357.94	338.68	336.8	324.44
220004	338.58	326.13	338.99	346.67	342.31	327.45	329.81	329.88	335.17	348.05	329.39	300.99	347.39	344.63	335.76	327.45	325.88	321.06	335.61	342.02	330.1	333.66	337.54	352.14	326.62	361.86	350.79	342.81	280.32	314.71	333.64	314.51	359.52	372.16	368.47	356.22	340.31	347.5	328.41	345.37	327.71	347.73	355.59	335.75	331.99	322.07
221004	341.32	326.08	339.71	351.99	342.56	327.76	331.75	333.63	335.79	354.79	329.22	301.34	351.53	346.36	336.79	332.69	325.6	322.15	334.99	342.34	328.92	334.04	338.82	352.83	327.31	366.32	351.22	342.23	284.49	317.37	335.25	312.56	362.98	373.64	369.88	358.68	344.02	349.76	332.13	349.35	329.48	344.96	357.91	336.75	331.53	322.28
222004	336.61	328.1	338	349.08	340.11	327.25	324.34	330.98	333.3	346.5	326.92	294.85	346.63	344.37	334.46	328	321.23	323.22	334.4	342.12	327.97	333.45	338.39	351.48	322.93	361	350.67	341.61	279.95	312.29	334.89	315.34	359.65	368.06	365.89	354.62	342.97	347.27	327.82	348.15	327.49	342.68	355.18	334.69	332.46	322.47
223004	333.94	323.81	335.58	338.52	336.73	318.65	321.01	327.24	332	346.61	322.61	292.77	343.47	340.78	330.34	323.14	319.85	319.81	331.83	340.18	323.32	329.38	331.58	349.99	323.34	357.02	343.47	335.47	278.4	309.51	331.06	309.07	354.99	362.56	362.6	350.21	338.35	343.62	327.23	342.09	322.58	341.74	351.6	329.56	326.26	319.31
224004	339.18	330.7	337.86	348.01	339.43	325.97	325.53	333.29	333.77	349.42	327.28	296.37	349.65	343.71	331.93	331.19	324.34	321.47	335.67	339.2	329.13	336.3	339.98	349.9	324.31	359.87	350.29	340.09	283.97	313.69	335.64	312.8	361.18	366.41	364.97	359.63	342.59	345.96	327.02	348.97	327.23	346.08	357.08	333.08	331.66	322.99
225004	340	328.26	338.21	341.83	336.71	321.1	320.11	324.85	331.03	343.24	326.38	297.42	346.7	340.02	331.9	324.07	318.9	319.64	333.6	334.22	325.57	331.62	333.65	349.19	321.88	351.9	346.04	341.11	280.3	311.9	334.57	310.92	354.67	365.79	360.4	353.87	340.14	345.06	325.7	345.17	325.24	341.72	353.79	332.06	327.27	319.39
226004	340.96	327.73	340.93	348.67	343.96	324.02	326.84	328.72	334.71	347.13	329.29	300.42	350.33	342.64	333.52	327.87	321.37	322.46	336.2	342.55	329.84	331.52	339.8	352.57	324.04	357.81	351.41	342.15	284.41	314.89	335.46	314.92	360.58	371.64	364.1	355.01	339.97	348.65	332.78	347.73	328.06	346.12	357.47	335.58	333.5	324.81
227004	352.01	337.39	348.53	358.02	348.63	336.4	335.6	341.18	344.62	357.93	337.1	307.08	359.86	353.41	343.58	340.87	331.96	329.24	341.7	350.95	338.04	345.61	348.84	360.3	331.78	367.7	358.03	351.24	289.86	321.49	344.67	324.11	368.78	372.63	368.71	365.44	352.57	355.1	338.46	357.15	338.63	353.44	367.11	343.2	343.9	331.47
228004	334.63	326.5	337.77	345.7	338.11	322.97	322.91	325.78	329.48	340.3	324.95	295.44	347.51	341.09	330.61	324.45	318.63	320.84	332.39	337	325.59	331.33	335.98	350.91	322.07	353.45	348.42	339.88	278.94	309.85	335.95	310.96	360.72	357.75	358.34	353.04	340.82	344.96	326.49	342.64	327.32	345.74	354.63	334.05	331.71	322.37
229004	340.29	332.17	342.43	350.19	342.07	331.66	328.41	335.44	336.37	346.58	332.41	299.46	351.72	346.83	337.26	329.65	325.89	324.38	335.35	346.71	332.3	336.74	342.42	355.19	328.37	361.97	352.2	342.07	285.27	314.89	338.54	316.47	358.3	365.12	360.79	358.96	346	347.78	333.18	349.38	330.48	350.74	359.53	337.19	335.16	326.75
230004	341.6	333.46	345.63	353.6	346.41	333.32	329.79	334.41	334.56	350.02	335.27	304.2	351.93	348.62	338.7	334.62	327.89	326.64	338.87	343.95	333.43	340.89	344.25	356.43	329.82	363.51	354.13	343.94	286.99	318.69	340.03	316.98	362.34	370.53	360.34	361	347.25	352.49	337.59	352.67	335.1	351.52	361.14	339.55	337.91	327.39
231004	336.89	327.24	338.87	344.31	338.69	324.11	323.44	330.12	329.65	338.57	326.28	297.02	346.15	340.87	331.31	325.52	320.3	321.4	331.78	338.74	326.09	333.53	339.6	350.9	320.88	353.23	345.33	335.67	280.59	311.04	332.03	312.45	358.7	360.27	356.04	351.59	336.32	344.55	326.06	342.24	327.08	345.63	358.41	332.75	332.03	320.14
232004	339.46	330.2	342.25	349.59	341.85	330.48	326.01	335.51	331.86	344.35	328.9	297.59	346.65	344.67	333.02	328.81	322.91	323.92	336.54	341.67	328.46	334.82	339.47	353.54	326.16	359.49	348.49	341.74	282.81	312.95	335.09	313.81	360.52	362.61	354.97	352.68	340.88	347.04	330.55	348.36	328.08	349.75	358.25	337.55	335.78	322.15
233004	334.99	328.3	336.3	342.72	336.14	326.58	321.18	326.94	328.68	342.39	324.59	296.19	343.81	340.19	331.62	326.99	322.77	319.86	331.23	339.83	326.89	334.41	334.48	349.24	319.55	353.07	342.23	335.94	280.71	309.16	331.22	311.12	355.16	355.99	354.16	348.4	337.66	341.45	326.43	346.83	324.05	343	356.48	331.48	330.85	321.04
234004	333.29	328.96	338.41	346.23	339.65	331.05	325.65	331.03	330.9	336.05	327.08	296.81	343.66	341.11	328.3	325.15	317.55	321.28	332.77	338.75	325.82	333.52	338.65	349.69	324.77	355.71	344.5	337.39	280.53	309.32	333.9	312.31	356.38	360.87	354.31	354.3	340.15	344.28	327.58	345.82	326.27	346.66	355.11	331.5	332.35	322.49
235004	341.58	331.77	341.47	346.27	342.4	330.71	326.71	332.33	335.5	350.39	329.6	297.14	346.81	342.73	337.03	327.52	324.62	323.64	336.23	342.52	329.95	334.67	339.03	352.09	325.86	361.42	346.7	340.52	284.65	312.98	336.86	315.36	359.25	369.38	357.1	352.26	346.21	345.06	329.26	347.22	328.01	345.1	359.58	334.07	332.13	324.63
236004	338.81	333.44	345.11	352.05	345.14	338.31	331.28	340.37	341.12	350.67	331.67	303.36	351.73	348.67	339.03	332.86	327.71	325.46	334.82	339.62	334.43	341.09	344.1	354.73	328.95	364.68	352.49	344.37	285.29	315.17	339.68	320.01	361.81	373.57	362.26	356.14	347	350.44	333.81	352.7	336.7	351.61	363.87	339.66	338.71	328.23
237004	343.19	334.51	344.89	350.45	344.47	332.23	329.16	338.19	339.01	344.26	334.15	303.01	352.6	347.81	335.03	335.35	328.63	328.71	338.04	345.59	333.79	337.23	340.67	354.98	327.96	361.54	351.41	342.59	283.6	314.87	339.42	317.37	359.38	371.24	365.02	358.71	347.02	348.56	332.6	353.88	333.1	352.17	366.39	336.96	336.32	326.96
238004	337.81	324.78	340.7	346.2	338.82	325.96	321.51	331.78	334	340.88	326.98	297.8	344.21	340.34	330.09	326.32	318.58	322.19	331.55	340.96	327.04	333.52	336.85	347.74	322.96	355.61	343.56	336.29	281.36	309.79	333.08	310.31	352.13	362.88	358.95	350.34	341.48	343.6	324.97	345.73	324.49	346.48	357.93	333.43	330.69	320.29
239004	342.02	329.88	345.97	351.13	342.63	330.38	325.15	335.32	340.41	346.25	331.48	299.26	349.71	345.17	335.3	334.03	318.72	325.51	338.47	338.74	332.15	335.91	341.62	350.13	330.13	361.81	346.21	339.78	286.36	313.72	338.4	316.6	358.71	370.05	368.35	356.44	345.28	348.31	331.79	345.81	332.31	350.56	364	336.44	336.56	327.13
240004	335.45	329.5	340.55	348.27	341.56	325.72	323.2	329.98	330.72	341.55	326.98	298.6	347.47	341.73	330.99	326.83	321.27	321.57	332	336.49	327.99	335.6	335.03	348.58	323.45	360.38	345.61	341.66	282.77	311.56	333.19	314.84	356.25	373.39	366.62	353.57	343.91	344.89	331.83	346.7	327.88	345.72	359.61	331.98	332.72	322.16
241004	338.15	329.36	342.25	349.93	341.35	326.57	324.69	328.61	334.05	344.47	329	296.13	347.39	344.11	331.75	328.58	318.98	323.43	334.21	338.95	329.62	338.1	338.14	349.88	326.87	357.31	345.36	339.93	284.42	312.12	335.29	315.22	355.85	366.9	363.73	354.84	347.65	345.49	333.71	346.53	329.51	347.09	360.25	333.72	332.66	324.31
242004	340.71	331.45	341.22	350.01	343	326.55	326.34	332.36	334.07	349.96	329.52	297.79	347.3	344.73	330.17	329.51	326.61	325.2	335.1	344.16	329.44	340.12	339.33	351.36	327.24	360.57	348.19	342.64	284.37	313.59	336.08	315.96	357.94	374.05	367.13	357.88	347.34	347.95	330.32	348.61	329.62	351.66	361.22	336.34	337.28	326.31
243004	330.96	325.58	339.92	346.4	338.1	322.82	322.98	327.35	330.01	345.8	328.18	294.95	343.81	342.05	329.6	319.75	319.72	322.31	331.02	335.49	325.9	334.96	335.8	346.55	325.06	356.98	343.98	337.82	280.64	311.11	331.77	312.66	353.62	359.87	361.83	353.15	345.25	342.71	326.95	345.99	325.97	344.24	359.51	331.27	333.39	324.16
244004	337.15	333.21	341.15	347.84	338.5	328.84	326.21	330.3	333.24	346.06	327.98	297.19	344.81	344.82	330.36	326.5	320.79	321.65	331.07	336.67	330.31	336.53	336.25	349.49	327.56	360.47	343.14	339.07	283.67	311.57	334.55	313.38	359.72	373.82	362.05	354.01	346.07	346.14	330.06	347.39	329.48	344.02	357.8	329.83	331.96	324.47
245004	340.21	332.93	342.86	349.03	343.29	330.51	327.86	338.46	333.15	340.17	330.38	299.36	346.26	346.13	331.7	329.59	320.65	323.61	334.33	337.34	332.83	339.55	337.15	352.23	329.59	361.2	347.06	339.54	285.96	314.42	336.93	317.29	358.51	373.44	364.31	354.48	349.12	348.99	331.84	350.47	334.57	353.14	362.36	334.01	335.63	325.76
246004	337.16	336.24	341.6	350.81	341.89	326.7	323.37	332.54	333.86	349.69	330	294.93	345.19	341.75	331.32	331.45	323.75	325.31	334.79	339.17	331.62	337.69	338.5	350.11	327.47	359.71	348.62	342.14	280.74	312.8	335.49	314.8	359.3	371.75	363.83	352.49	346.75	347.27	332.13	347.17	328.48	342.97	361.25	335.94	338.26	323.32
247004	333.6	331.27	337.15	345.89	341.87	325.61	327.51	325.35	331.28	343.09	326.88	295	341.27	341.36	330.51	327.71	315.65	322.48	330.92	338.76	329.34	330.04	335.26	347.44	325.44	356.78	343.58	338.21	280.53	311.34	331.71	313.61	357.56	366.63	363.16	351.07	342.25	344.11	330.51	345.26	326.22	345.13	356.14	328.97	334.03	322.89
248004	341.17	330.64	344.05	355.15	342.64	331.22	326.57	333.35	337.22	349.75	331.85	298.12	345.64	345.23	330.75	329.72	322.68	322.55	335.01	340.61	331.68	338.89	342.02	352.48	328.62	363.08	348.93	344.02	286.31	316.3	337	318.12	363.93	366.52	367.84	354.67	347.32	348.02	331.78	348.36	331.71	348.37	361.81	337.72	340.03	326.67
249004	335.33	327.94	338.78	346.99	338.21	322.66	322.48	328.76	328.09	343.46	328.38	295.48	343.36	339.51	328.54	323.5	321.04	323.1	327.8	339	329.29	333.65	333.54	348.08	324.23	356.47	343.43	339.53	281.54	310.56	333.72	312.17	355.88	365.79	363.42	351.7	343.76	343.4	328.64	342.92	323.81	343.54	359.7	331.4	333.7	322.67
250004	347.54	337.84	343.57	355.08	344.45	332.87	326.78	332.57	336.25	352.89	333.67	300.06	346.65	346.42	338.38	333.45	329.44	326.03	336.84	342.66	331.64	336.31	338.11	354.05	327.26	363	349.54	346.08	288.13	317.86	340.9	322.01	364.35	374.46	368.68	356.51	349.89	350.42	334.32	351.69	330.21	351.01	364.43	337.92	337.47	326.87
251004	337.2	334.32	340.47	347.14	339.33	326.16	324.26	328.63	330.83	343.26	326.87	297.55	343.59	342.05	331.71	327.77	322.79	325.39	333.49	338.87	327.09	332.99	334.49	348.31	323.34	359.99	344	341.53	282.94	312.39	335.91	313.2	360.52	361.61	360.06	350.9	343.56	345.58	327.96	346.11	329.41	340.41	359.18	333.92	334.39	320.64
252004	338.87	329.65	337.93	348.02	335.41	323.6	321.95	326.47	328.66	346.61	327.47	296.13	340.94	341.11	330.27	328.09	321.42	322.53	330.91	344.27	328.11	332.77	333.37	349.82	323.09	357.08	342.29	339.85	283.78	311.82	335.28	312.94	358.66	363.39	361	352.02	342.89	345.13	327.1	345.8	325.31	342.2	358.21	329.91	330.25	321.31
253004	342	335.31	341.1	349.65	344.48	325.65	323.57	328.98	331.22	345.4	331.82	299.83	347.22	344.56	333.33	328.26	321.61	324.33	335.25	342.41	332.96	338.34	339.16	355.15	327.39	364.46	347.68	343.11	286.21	314.48	339.28	313.12	362.73	365.67	363	355.68	344.21	345.35	331.54	346.21	327.14	347.52	357.63	334.5	337.72	325.81
254004	341.4	332.25	341.08	351.3	339.61	323.41	321.91	326.38	333.5	347.65	329.95	295.92	341.98	339.9	327.97	327.63	318.71	322.7	332.17	339.33	329.08	331.4	333.53	352.28	326.11	359.98	345.79	340.18	281.92	312.81	334.86	313.93	359.07	362.97	360.4	352.2	342.65	345.15	330.7	345.57	324.22	340.92	357.83	331.82	334.29	322.47
255004	347.53	342.87	346.58	357.02	347.27	331.18	332.03	337.1	337.38	359.86	337.02	303.41	351.64	351.96	339	340.15	331.36	328.31	338.24	347.91	337.03	346.17	347.83	361.66	335.29	369.8	351.69	348.71	289.25	322.06	343.22	320.96	372.69	372.91	364.74	357.92	352.71	353.93	337.75	357.34	337.97	353.38	366.24	342.54	343.42	330.18
256004	343.11	334.39	342.24	351.17	339.1	328.27	324.25	333.12	330.99	346.74	329.7	295.45	345.93	342.74	333.53	331.42	319.58	324.23	334.37	338.77	329.93	338.07	337.69	357.89	327.39	360.75	348.41	343.92	285.63	316.12	337.98	313.74	359.64	369.57	359.31	350.7	342.3	348.12	330.42	346.75	327.62	347.48	360.37	333.15	336.76	325.68
257004	339.2	337.59	340.64	353.31	341.67	329.64	326.06	327.42	330.99	346.56	329.38	297.53	341.64	344.77	333.54	330.22	322.91	324.96	334.85	336.7	329.8	338.9	336.76	352.14	325.15	361.24	348.54	346.44	286.23	314.53	337.76	316.72	362.01	365.17	361.15	350.4	344.61	346.34	331.07	348.08	327.5	347.06	357.32	334.68	335.36	323.97
258004	341.7	340.7	344.22	355.91	341.29	331.46	327.33	337.52	337.71	351.89	332.74	300.59	345.95	348.09	338.09	332.55	324.37	325.74	340.13	346.36	335.28	342.76	343.55	360.5	332.59	364.64	348.73	346.25	287.13	318.73	341.52	318.32	367.84	371.85	361.35	355.63	345.51	351.5	340.66	352.13	332.37	353.02	364.27	337.97	339.59	326.35
259004	338.79	335.86	340.25	352.89	341.42	329.6	324.59	330.9	328.72	343.82	329.58	297.34	343.07	341.94	332.08	327.65	322.54	323.84	334.33	338.23	326.65	338.39	339.36	354.54	327.28	361.43	346.74	344.96	281.85	314.91	338.54	315.58	358.64	361.19	358.34	348.02	340.26	346.62	330.53	347.61	327.43	344.83	358.81	336.8	335.61	322.17
260004	340.98	334.57	344.51	355.39	340.43	330.91	326.67	332.64	335.42	349.53	332.02	298.35	343.82	343.34	335.11	330.98	326.6	325.54	334.84	335.73	331.31	337.29	336.92	356.34	330.27	362.32	348.52	340.14	281.17	318.04	340.36	315.17	360.75	364.38	358.83	351.34	342.4	349.71	336.51	343.5	328.58	347.55	360.69	334.91	337.2	325.65
261004	339.84	337.19	346.44	356.98	343.9	331.17	327.18	333.15	331.31	347.68	333.09	297.99	345.75	346.94	333.52	331.51	322.9	325.44	335.85	340.31	334.68	337.51	341.1	357.85	329.49	368.57	348.88	343.67	286.23	319	340.81	316.54	363.28	366.92	362.88	352.07	339.94	347	335.34	348.97	332.47	351.26	363.57	336.63	341.75	326.97
262004	341.48	336.1	342.49	354.05	342.25	328.69	324.08	328.55	333.21	348.05	331.93	299.92	345.05	343.22	337.86	332.95	323.41	323.62	336.58	340.92	331.33	335.65	335.58	353.39	327.43	362.8	350.32	345.22	285.12	316.14	342.32	317.9	362.01	364.39	360.46	351.04	343.64	347.49	331.7	347.1	328.77	347.71	362.73	339.06	336.14	326.2
263004	336.26	337.61	342.07	350.41	343.62	327.42	323.76	332.91	329.17	347.18	332.17	301.08	342.19	343.77	335.15	328.02	326.21	322.73	331.05	338.9	329.87	336.18	335.49	355.35	326.43	364.87	347.77	340.8	284.34	314.48	337.24	315.85	365.93	364.61	363.55	348.13	341.26	347.29	331.46	345	329.93	349.08	358.58	337.44	336.85	325.49
264004	338.78	334.78	340.96	352.36	342.74	327.18	324.61	328.89	331.97	341.54	329.75	297.95	343.18	340.55	332.18	328.9	322.45	321.26	333.59	336.98	327.8	337.59	334.81	353.73	325.24	364.35	347.61	344.47	280.98	313.99	336.48	313.55	357.81	362.37	357.2	349.08	343.29	347.91	333.87	345.26	327.2	345.11	355.95	335.99	334.44	323.89
265004	332.24	331.74	340.01	347.94	338.24	320.28	318.94	324.34	327.25	339.51	325.91	294.53	338.78	341.01	329.73	327.19	322.15	319.03	331.86	337.56	325.87	328.97	331.93	348.63	324.83	358.21	342.8	338.11	280.41	309.31	334.7	310.83	352.03	361.88	355.74	347.26	338.62	344.81	330.29	339.73	323.52	343.9	353.51	331.3	330.59	320.89
266004	331.05	332.85	337.1	349.85	338.21	324.4	318.73	325.83	329.47	341.58	327.38	292.7	340.56	338.7	327.51	322.24	323.68	319.09	331.56	333.74	325.12	330.85	331.44	349.99	325.84	359.83	342.61	339.24	279.94	310.72	335.11	309.21	353	358.88	357.01	349.15	336.39	342.4	324.68	339.97	325.81	343.41	354.77	331.92	328.79	320.23
267004	334.14	329.75	338.13	349.78	339.28	327.65	324.08	329.35	329.21	343.76	329.89	299.24	341.01	342.37	331.27	330.49	320.52	322.04	330.96	331.63	327.5	331.84	335.94	354.05	325.84	365.28	346.13	340.65	281.61	313.26	337.26	313.91	356.88	361.96	355.6	345.73	336.88	344.31	326.41	342.7	325.75	345.78	359.23	331.19	333.08	325.18
268004	340.67	335.41	338.98	352.24	340.14	328.95	319.94	329.2	330.73	345.86	330.79	297.19	342.06	341.69	332.46	327.17	324.71	320.61	332	337.6	329.69	336.97	332.88	353.72	326.12	366.77	344.76	342.07	283.66	314.15	337.49	314.86	358.93	357.87	357.61	347.81	340.7	344.21	330.02	343.05	328.39	348.29	357.87	333.47	334.84	323.71
269004	330.52	330.49	335.27	344.6	337.13	324.78	321.3	322.6	325.62	340.35	325.99	291.1	337.86	337.13	328.97	326.85	317.76	318.65	330.18	333.68	325.77	328.97	331.78	350.58	320.04	362.2	340.55	335.46	277.63	308.04	333.74	306.6	353.01	357.2	352.87	344.8	336.75	341.27	328.28	336.91	323.5	338.41	353.81	328.91	329.54	319.02
270004	333.24	336.33	340.09	351.42	340.45	327.32	318.92	329.76	327.23	341.43	328.11	294.06	340.27	340.03	329.95	324.42	316.82	320.3	332	331.42	327.44	331.46	334.68	353.18	322.23	367.7	343.86	338.46	280.29	310.73	337.28	311.72	359	356.4	352.33	345.68	337.77	342.9	331.14	341.48	324.22	344.89	354.42	335.05	330.9	321.23
271004	336.41	330.76	338.2	344.33	336.94	325.36	321.37	330.75	329.75	343.72	327.82	293.81	337.14	340.02	328.35	323.57	321.07	319.32	330.1	333.95	328.29	328.47	332.67	349.65	323.22	364.47	340.6	336.82	278.22	310.84	335.64	307.42	355.03	357.48	354.47	341.98	336.13	340.72	329.34	336.49	322.69	347.37	354.57	329.73	330.51	320.27
272004	342.52	332.78	342.53	352.07	343.22	331.58	327.21	332.68	333.23	348.04	333.64	298.44	344.9	343.79	334.24	331.46	321.39	322.77	336.93	335.53	332.44	335.38	339.58	355.52	327.47	368.87	347.48	342.18	283.44	316.05	341.26	314.95	360.88	359.99	354.77	349.22	344.88	347.74	332.71	347.18	327.81	349.82	360.85	336.65	335.04	324.59
273004	334.11	328.75	339.92	350.87	339.73	330.31	322.42	331.81	331.15	346.97	332.47	297.98	344.51	341.79	334.32	328.79	325.56	322.15	333.04	337.72	328.3	333.78	333.91	349.87	325.83	367.76	347.13	343.36	282.71	315.55	338.73	310.54	355.54	353.66	354.05	347.09	338.38	344.47	334	340.59	325.01	347.96	359.92	336.86	336.06	323.58
274004	345.94	333.45	344.21	354.15	345.98	335.76	326.45	335.26	335.16	349.65	336.33	301.05	346.98	345.77	338.34	330.95	326.51	324.74	339.05	343.6	334.85	341.78	340.68	359.64	333.12	369.54	352.75	347.29	285.9	320.54	343.32	318.76	361.1	359.44	358.53	352.42	345.6	349.28	340.19	346.18	332.87	354.84	365.56	338.99	339.64	328.7
275004	335.53	325.43	341.16	348.79	339.41	327.79	322.65	329.33	330.67	343.39	330.34	294.72	340.31	340.8	333.54	326.09	317.57	320.88	333.57	338.59	329.1	332.18	331.51	353.17	324.18	361.53	345.02	340.91	281.27	312.97	338.17	309.73	354.35	356.09	352.36	347.85	336.52	342.92	328.87	341.13	324.4	348.53	356.77	333.78	331.49	321.94
276004	333.66	331.76	341.19	347.73	340.56	325.55	326.08	329.89	330.77	342.33	328.92	294.09	340.4	341.25	337.26	329.59	321.08	321.64	334.43	337.77	331.24	336.23	333.42	348.92	324.78	363.29	343.25	344.21	281.92	312.17	337.37	313.9	357.6	355.48	349.98	344.68	334.88	343.45	329.1	339.49	325.21	348.43	354.45	333.32	331.46	321.96
277004	342.32	336.67	343.88	354.07	342.32	331.76	325.17	331.98	329.92	345.87	333.81	298.58	344.41	345.43	333.2	330.97	326.06	324.14	336.84	334.79	330.3	340.02	337.91	354.99	328.16	365.6	349.06	347.86	284.5	315.63	341.46	317.26	359.94	361.11	353.91	344.03	339.4	346.11	334.36	348.12	328.75	351.83	357.26	342.26	334.89	326.42
278004	342.99	336.94	343.21	352	344.53	332.87	325.87	333.61	335.26	353.18	335.02	300.35	344.94	345.33	337.06	330.96	323.44	324.45	339.24	340.71	332.97	341.04	336	358.89	330.34	370.63	348.87	346.99	283.51	317.96	343.65	317.21	364.29	353.87	353.79	347.49	345.57	346.57	336.8	348.45	330.91	356.48	358.9	338.85	334.42	327.77
279004	342.09	327.45	342.51	351.04	341.38	328.18	321.89	330.36	328.19	343.51	331.82	298.24	342.2	342.9	333.9	328.52	322.55	320.96	336.25	334.73	332.33	337.17	336.1	355.71	328.05	366.81	346.24	344.43	284.73	313.38	340.95	316.83	358.37	355.38	347.7	342.83	342.72	343.72	330.02	346.73	328.79	353.66	354.93	336.84	334.13	326.37
280004	336.33	332.04	337.4	350.85	341.18	324.01	318.64	324.62	328.7	343.72	328.71	293.73	340.51	338.37	332.79	324.95	316.43	319.23	332.67	330.05	327.17	335.31	333.04	350.26	323.11	361.46	343.86	340	280.49	311.34	338.19	311.41	356.09	353.48	347.24	343.7	335.34	343.47	330.75	344.34	324.31	349.65	354.07	332.88	331.1	320.5
281004	340.22	331.78	340.72	352	342.4	327.88	323.07	329.47	330.01	343.74	334.57	299.3	344.17	341.42	335.28	328.05	322.13	322.22	337.06	334.7	330.75	339.85	335.43	355.97	327.24	365	347.94	343.28	282.63	312.93	341.07	312.49	357.56	359.25	351.73	348.38	339.84	344.72	335.35	347.28	330.68	350.56	357.71	336.79	334.66	326.23
282004	341.36	334.74	344.17	352.68	345.64	331.11	329.3	332.98	334.86	346.93	334.59	298.18	345.48	343.94	337.63	331.42	324.47	324	339.51	339.44	332.7	340.98	339.19	356.97	328.49	369.28	347.57	346.58	284.58	316.49	344.69	318.12	360.68	363.57	355.01	351.67	341.85	348.86	335.4	349.03	331.16	353.62	359.31	342.7	337.92	327.49
283004	324.81	319.99	333.99	344.92	337.03	318.53	314.15	320.45	319.79	332.91	324.54	290.39	334.27	332.73	327.53	318.38	318.43	317.91	329.69	325.47	323.61	327.87	327.6	346.18	319.94	353.26	337.59	333.98	276.75	304.82	334.49	305.24	350.91	350.94	345.3	342.77	332.04	338.53	324.19	333.83	317.57	338.81	350.25	327.74	326.5	316.81
284004	337.33	332.37	342.3	353.24	342.63	324.67	321.53	326.29	329.85	347.88	333.81	297.61	344.45	342.47	334.48	325.96	327.27	322.34	336.28	333.86	332.93	338.74	336.16	355.52	325.75	362.94	344.61	342.59	286.18	315.68	341.99	313.79	360.73	350.89	350.54	345.44	338.29	345.11	332.34	341.64	330.06	348.83	358.4	335.74	334.2	326.71
285004	331.69	323.16	333.66	342.52	336.17	318.02	315.08	322.42	320.93	342.64	326.64	288.59	336.54	332.59	327.85	321.68	318.99	316.48	331.26	327.09	326.84	331.04	329.73	348.57	318.51	358.88	337.42	333.65	277.28	305.57	333.43	304.75	352.52	351.51	346.41	338.21	332.69	339.53	321.69	333.88	319.34	343.54	352.64	327.7	329.52	316.98
286004	338.89	333.08	341.98	350.88	344.73	326.46	321.39	326.1	330.51	351.9	331.68	296.74	343.82	340.73	335.46	328.3	322.88	323.39	333.64	333.08	332.97	335.65	334.61	355.17	325.76	360.46	342.53	344	282.54	312.01	341.5	313.72	360.98	359.36	353.01	346.28	341.58	343.37	326.65	343.69	327.24	349.13	355.6	337.3	333	324.58
287004	341.61	332.61	342.18	351.9	344.45	327.76	326.29	334.22	332.89	347.68	334.42	298.06	345.54	344.98	336.33	333.46	326.38	322.28	337.57	336.7	334.63	339.98	337.16	355.52	328.29	365.17	345.76	343.76	285.96	313.11	343.69	317.8	361.75	358.91	352.73	347.05	346.64	346.12	335.36	347.64	330.76	354.98	359.27	339.09	336.79	329.86
288004	339.54	328.27	340.71	350.23	341.47	324.02	320.82	325.53	330.82	350.54	333.51	297.26	343.29	341.27	334.98	327.62	327.89	324.96	334.33	334.92	332.88	333.51	332.96	351.37	326.36	364.26	343.81	340.88	284.46	311.8	341.69	316.46	357.9	357.37	349.34	347.16	343.57	344.56	331.49	343.95	327.47	347.56	356.98	338.09	336.2	325.24
289004	334.17	326.9	337.81	344.21	339.08	321.27	320.29	326.26	329.91	341.15	331.01	291.83	339.91	339.24	332.27	323.04	319.82	319.68	333.43	335.01	331.71	332.31	332.49	351.42	324.91	362.42	339.37	339.06	281.57	309.57	339.24	312.37	357.44	354.57	348.67	344.26	335.76	342.44	327.36	340.94	323.65	346.03	356.35	333.56	333.35	322.21
290004	340.62	330.39	341.75	348.61	342.28	324.45	323.12	327.97	328.07	344.39	331.16	295.17	342.93	340.65	333.67	326.32	324.91	322.81	335.77	336.65	331.84	336.77	334.2	355.02	325.37	366.32	341.31	341.22	283.57	313.38	341.73	312.95	357.9	358.71	351.59	348.49	339.88	345.29	332.73	345.22	327.98	350.67	355.38	335.61	335.81	324.81
291004	338.99	334.06	342.29	347.47	342.07	327.45	320.03	326.36	327.82	348.77	331.94	298.14	342.63	341.22	333.56	328.89	326.42	321.6	335.93	338.01	330.76	335.1	333.24	351.81	324.65	365.16	340.02	344.36	284.03	310.65	339.98	311.16	356.98	353.16	351.56	348.54	338.88	343.96	330.46	340.07	324.07	345.37	357.32	336.81	335.18	321.61
292004	336.78	327.04	339	346.35	339.12	319.77	319.74	326.1	329.66	346.23	331.44	296.46	342.05	340.43	330.84	325.2	321.06	320.7	333.15	336.34	332.95	338.89	332.96	350.17	323.44	365.9	341.59	339.9	281.34	311.49	336.37	313.39	354.01	351.11	349.79	345.37	338.72	342.73	328.03	342.04	324.5	347.52	356.27	336.14	336.16	321.57
293004	339.5	330.39	339.71	345.16	341.64	323.79	321.37	323.66	329.22	351.78	331.55	297.57	344.23	341.5	331.92	330.27	326.11	323.16	336.6	334.54	329.4	335.45	334.14	353.4	326.48	366.77	342.98	339.96	281.79	311.34	340.43	313.87	356.85	352.11	349.89	345.97	341.83	345.58	329.58	341.21	325.63	348.51	357.32	338.38	335.95	322.8
294004	337.11	331	340.72	347.81	341.97	327.7	323.48	329.11	328.25	352.99	332.51	294.08	342.4	346.39	331.66	330.68	321.94	322.69	335.57	333	332.62	339.4	334.41	356.93	327.04	361.86	341.5	337.58	283.21	312.61	340.04	314.28	358.71	355.01	350.95	346.95	339.85	345.14	331.97	344.95	328.37	350.31	357.1	337.32	337.68	323.92
295004	334.78	327.68	337.72	349.1	341.29	320.51	319.11	325.05	325.18	341.53	332.04	295.52	341.04	345.02	329.18	324.89	321.57	318.92	334.17	330.63	330.96	337.09	331.78	350.31	326.56	361.13	341.82	340.45	282.48	310.11	337.44	312	358.56	352.28	348.37	344.32	337.28	342.96	333.31	343.72	327.53	346.67	357.12	335.71	335.19	324.27
296004	337	330.58	339.07	348.17	337.01	319.43	316.52	323.31	327.53	348.98	331.49	292.93	340.25	340.91	327.23	320.05	318.42	318.62	335.32	330.92	328.04	334.7	331.15	349.92	322.62	358.04	338.23	337.88	277.19	309.86	336.15	310.49	353.17	352.41	348.63	346.07	334.78	341.87	328.06	339.92	326.29	341.97	352.72	332.34	332.01	322.73
297004	340.66	330.03	342.41	351.43	344.37	329.5	324.57	329.7	329.35	355.37	336.53	298.82	346.93	347.85	334.07	328.97	326.59	321.67	339.64	336.83	337.99	339.24	339.69	356.66	331.57	362.87	345.41	343.76	286.52	314.63	342.21	317.4	367.61	357.45	356.45	351.09	343.42	347.69	336.53	349.67	334.6	353.19	361.86	337.11	342.75	330.6
298004	344.55	329.84	342.66	351.31	344.28	326.52	325.25	328.53	330.09	353.93	334.33	296.11	344.83	346.09	331.62	328.03	321.45	318.82	337.83	334.53	334.98	342.02	337.22	353.88	328.78	362.41	343.07	341.85	284.18	313.06	342.13	316.23	361.52	352.94	352.45	351.86	341.05	347.35	334.47	345.55	330.63	350.93	357.36	335.79	336.5	329.96
299004	342.58	333.69	342.83	353.94	346.69	330.24	327.62	334.16	332	359.04	337.89	301.82	347.06	348.47	332.85	328.11	322.56	321.79	341.26	335.83	335.93	340.27	338.87	358.45	329.91	365.31	345.94	344.08	285.69	313.89	343.48	319.08	365.68	359.69	358.96	354.47	340.63	349.7	336.67	349.69	333.26	353.84	361.57	341.32	339.94	332.94
300004	338.46	328.77	341.16	350.48	341.78	324.02	325.79	328.76	327.63	350.61	331.56	295.64	343.33	343.99	331.74	324.12	322.54	319.57	337.71	336.59	332.03	337.64	335.44	357.17	328.31	361.08	343.24	342.07	282.58	311.21	341.57	314.74	361.95	360.08	355.51	350.7	339.84	348.67	332.96	348.62	328.51	346.4	356.74	337.73	336.45	330
301004	340.97	333.64	342.26	350.46	342.94	326.3	323.87	329.21	331.53	358.86	334.34	295.08	345.19	345.03	329.52	324.89	323.53	319.81	336.72	340	331.42	339.3	335.29	352.32	329.83	359.01	341.85	343.14	283.96	313.62	341.35	314.71	362.95	359.88	358.32	353.19	340.29	347.1	330.82	350.34	329.05	348.31	359.42	340.34	337.39	329.74
302004	334.32	323.9	337.69	344.13	341.14	323.52	320.82	326.24	326.31	346.78	330.54	295.54	339.78	340.6	328.91	321.54	316.32	318.94	336.59	330.57	330.07	334.79	331.47	348.75	325.16	357.37	338.03	337	276.25	308.52	336.83	312.2	362.07	359.91	355.73	346.74	333.83	344.31	331.56	343.99	324.59	345.05	354.76	331.89	334.22	326.12
303004	342.27	330.29	343.02	352.55	343.56	329.46	326.16	328.37	327.68	350.77	335.95	300.89	346.39	345.49	330.14	326.8	324.72	321.73	338.86	341.9	332.96	341.66	338.19	355.07	331.87	361.79	345.39	344.89	282.3	313.8	342.15	318.11	364.5	366.11	358.89	349.96	340.16	347.92	333.21	353.56	333.93	347.6	360.19	341.16	338.09	331.78
304004	339.86	332.87	341.45	350.33	343.87	329.01	326.84	329.2	328.25	346.82	335.02	297.59	342.72	343.55	329.81	327.43	323.72	319.88	335.23	336.51	333.64	338.23	335.96	353.14	327.6	357.38	340.31	342.79	283.28	312.17	340.89	315.49	364.09	363.42	356.08	348.88	337.28	345.32	338.87	347.91	330.69	347.65	356.67	338.18	338.25	327.69
305004	340.51	332.39	342.41	349.27	341.52	323.48	327.51	330.62	328.36	346.6	334.8	297.08	343.27	344.4	328.21	331.39	322.49	319.92	336.31	337	331.26	333.79	334.95	354.53	326.24	355.03	339.91	339.22	281.98	312.78	339.35	316.21	357.64	364.55	359.2	348.05	337.64	343.51	334	348.25	327.41	346.47	355.36	339.42	338.96	329.69
306004	341.15	330.11	344.61	348.79	345.01	330.19	326.66	331.33	328.27	351.72	332.61	295.37	344.05	342.7	330.28	330.98	325.21	321.45	336.84	339.38	330.43	337.82	335.2	353.24	328.82	357.31	343.54	344.29	285.09	314.65	340.05	315.84	358.13	370.65	361.13	350.35	338.75	345.72	333.51	349.01	329.7	347.38	356.82	339.16	336.62	329.52
307004	340.35	330.92	342.07	350.26	345.82	331.96	326.03	332.03	325.92	344.84	331.51	295.99	344.86	345.22	331.73	330.23	322.83	321.86	335.59	337.78	331.89	342.41	337.17	352	330.7	359.86	344.02	344.67	280.81	311.83	339.84	314.71	365.34	363.35	358	347.84	337	344.76	334.07	347.11	330.19	349.71	356.38	340.88	341.36	329.27
308004	353.2	333.49	345.5	353.23	347.59	331.39	331.98	335.08	333	356.25	334.48	300.32	347.26	348.59	335.22	335.12	328.78	324.97	340.2	342.62	335.38	345.11	342.58	357.3	332.56	363.61	345.45	348.46	284.47	316.03	343.89	320.04	364.78	369.81	362.3	351.72	344.99	348.36	340.98	353.93	332.2	354.16	360.33	343.89	346.81	334.07
309004	344.93	330.83	341.92	346.75	343.43	325.95	324.4	328.42	326.86	343.05	330.92	297.91	343.1	343.3	329.28	328.03	323.72	321.5	336.53	338.03	332.65	340.29	335.96	351.61	327.5	360.76	339.14	342.16	281.56	312.2	340.69	314.8	362.65	365.6	357.52	343.69	339.61	343.11	331.03	346.41	330.79	347.36	354.85	339.92	337.47	327.63
310004	336.66	328.37	339.96	343.88	340.18	321.76	322.96	326.24	323.86	340.85	328.89	292.53	340.47	341.39	325.68	325.51	318.74	319.76	334.49	336.71	328.95	335.74	335.31	349.39	325.02	352.75	337.21	337.63	280.97	308.89	336.48	309.88	354.76	354.54	353.84	346.38	334.67	342.04	327.32	342.85	322.8	343.78	350.29	334.34	335.67	324.01
311004	350.11	338.06	347.21	352.94	348.94	333.27	329.99	337.43	331.1	350.02	334.37	297.49	346.54	347.21	335.47	332.87	327.58	323.68	339.67	341.67	335.5	341.55	342.48	362.41	333.03	364.13	347.28	346.3	286.4	314.48	342.53	316.89	365.56	364.62	358.4	347.71	343.38	349.46	338.02	351.06	332.19	353.18	358.01	344.42	344.7	333.24
312004	351.49	337.42	348.53	358.45	352.15	335.97	331.28	337.15	340.05	355.68	337.68	304.73	348.64	349.35	335.33	333.42	330.21	325.14	342.93	341.82	339.29	344.38	343.3	364.66	334.49	364.36	349.09	347.8	289.03	318.13	346.23	321.5	368.18	366.88	359.45	350.94	347.23	349.67	339.42	354.96	335.79	353.28	361.09	348.33	350.15	335.42
313004	346.23	337.89	345.26	352.35	345.49	330.63	325.5	329.66	331.92	349.01	335.27	300.73	345.56	344.95	331.57	330.53	324.27	323.56	337.36	339.74	335.31	339.63	338.78	358.93	333.02	363.85	343.94	341.66	286.31	314.65	343.07	314.07	364.99	364.79	355.17	350.73	340.78	347.75	335.78	349.48	331.14	349.94	359.04	341.64	346.37	330.2
314004	354.83	341.54	349.94	355.38	349.51	338.44	332.32	334.59	331.91	353.79	340.14	300.42	349.08	350.03	336.32	331.36	327.56	324.19	338.38	342.59	341.53	344.39	346.18	360.58	334.2	368.84	347.76	350.44	290.27	317.42	345.78	320.07	371.24	361.39	358.17	350.98	345.75	350.61	339.92	354.32	336	352.69	363.39	346.49	351.94	335.69
315004	347.52	332.5	343.91	351.98	344.56	332.84	328.1	331.63	330.38	347.44	336.09	298.26	347.29	346.03	331.86	326.71	325.07	322.13	337.48	341.44	334	341.15	339.49	358.28	331.37	367.14	341.35	341.59	286.45	313.26	340.87	314.98	361.91	358.09	354.45	346.87	339.74	347.82	335.48	349.86	331.29	351.3	358.96	340.05	345.61	330.55
316004	346.17	332.11	344.23	349.8	343.78	327.81	326.27	328.46	330.14	354.59	334.87	299.43	341.99	343.71	329.32	326.79	322.55	321.39	337.21	336.68	335.46	337.01	337.75	355.87	328.88	362.41	343.72	344.65	285.26	315.21	343.97	318.11	367.38	356.96	356.44	344.04	341.47	345.65	331.11	344.61	328.72	346.75	358.92	338.02	341.06	328.33
317004	347.95	340.7	343.3	352.36	342.81	329.71	325.86	327.72	328.39	347.64	335.17	298.95	341.84	343.2	329.42	324.93	325.73	318.33	333.43	335.24	333.81	335.12	336.98	358.49	331.27	363.94	343.92	344.48	287.05	314.67	341.1	314.42	366.29	359.52	354.75	348.04	338.8	346.53	331.99	347.73	330.09	348.79	356.2	338.68	342.14	327.56
318004	343.41	327.05	341.78	347.67	339.14	326.46	324.28	325.68	330.87	348.72	335.35	298.93	341.82	341.36	330.59	327.26	320.63	320.34	335.5	337.1	330.88	335.58	337.3	354.74	328.21	360.08	341.37	343.03	281.56	312.26	337.95	312.53	366.83	360.27	353.47	345.9	339.34	342.72	328.32	344.65	325.34	342.7	354.07	338.9	336.18	325.91
319004	345.82	323.95	339.51	347.46	336.12	324.41	318.16	327.68	324.9	350.1	331.63	294.8	337.41	337.8	322.78	324.31	316.61	319.01	329.31	334.96	328.94	333.02	332.82	354.4	326.21	356.12	338.92	339.34	280.63	313	338.24	311.56	358.32	353.16	345.2	341.22	336.03	340.37	329.63	342.51	322	342.6	351.24	331.72	333.91	320.56
320004	340.88	329.36	341.63	344.89	339.72	327.33	321.27	326.17	329.8	348.05	335.14	297.61	342.04	340.01	328.42	322.65	318.56	319.89	334.52	338.36	331.06	336.11	332.77	353.25	326.66	360	339.05	339.9	281.79	310.24	339.16	314.73	360.37	353.49	347.08	343.14	338.5	343.49	328.39	345.83	324.87	345.27	355.23	333.49	335.11	325.02
321004	349.67	330.34	346.89	353.87	343.79	330.13	324.57	328.77	333.46	355.25	339.88	299.85	346.3	344.61	332.18	329.41	323.29	322.9	339.33	347.63	335.61	340.75	336.29	356.66	329.76	366.09	345.97	347.12	288.09	317.14	343.08	320.71	369.4	363.14	351.9	349.88	344.7	349.33	333.65	347.52	330.94	346.98	357.88	339.87	340.55	326.77
322004	348.34	330.92	345.18	350.93	343.85	330.07	324.12	329.22	330.92	356.35	338.35	299.09	346.91	345.02	329.79	331.35	324.6	321.87	338	340.23	330.34	338.66	334.7	354.67	330.89	365.04	342.48	348.21	284.42	317.21	342.78	319.2	366.5	359.41	352.56	350.21	343.02	345.18	335.49	349.6	328.65	346.73	359.35	340.29	340.18	329.96
323004	339.73	327.28	337.08	340.49	336.12	323.03	317.16	325.31	325.79	347.33	331.4	293.15	339.85	336.67	323.8	321.34	315.09	317.32	331.28	338.34	325.33	331.44	330.4	348.99	325.42	357.69	336.46	341.27	280.77	309.14	335.42	310.28	358.56	350.46	344.65	341.2	336.51	341.52	327.3	340.98	322.35	341.1	353.06	332.19	332.24	323.55
324004	344.84	322.3	338.81	342.73	336.65	323.04	317.52	318.95	321.61	346.29	329.35	292.94	338.54	337.03	323.33	323.77	318.99	319.95	331.18	336.73	327.37	332.32	325.73	349.11	323.98	357.04	337.05	338.28	279.37	310.07	338.5	312.07	357.45	352.01	344.17	343.52	336.38	341.88	326.75	343.11	319.75	339.64	350.07	332.1	331.16	320.51
325004	342.8	331.8	343.03	347.92	340.42	329.05	323.58	328	326.79	351.14	332.01	295.29	344.27	341.52	326.1	324.32	319.79	320.03	334.71	336.13	327.66	333.71	331.5	350.39	325.48	361.62	340.76	341.15	281.77	313.54	338.7	311.42	360.98	350.02	348.79	345.83	339	344.98	333.46	343.79	326.21	344.08	351.88	336.8	339.12	327.44
326004	345.68	331.47	347.02	351.19	341.43	331.52	323.98	327.99	330.09	354.48	334.89	298.44	347	342.08	328.8	324.96	319.79	319.99	335.84	341.64	334.05	339.67	336.42	355.96	328.57	364.05	344.52	346.27	284.05	315.31	342.9	319.5	367.4	353.8	349.32	343.47	340.98	347.48	335.69	350.52	326.49	346.69	356.79	339.58	340.78	328.68
327004	346.49	334.18	344.06	347.4	339.41	326.21	321.66	323.73	326.63	350.98	330.6	293.22	341.54	340.64	327.99	322.63	323.39	319.51	334.34	338.31	329.93	335.76	332.77	352.86	326.15	361.41	341.98	345.78	281.26	316	340.94	317.4	363.83	351.86	344.79	344.04	340.29	346.46	336.02	344.62	325.91	342.97	350.72	333.77	336.2	325.14
328004	351.9	336.35	350.92	356.14	345.23	334.98	329.24	334.6	332.66	351.33	338.68	301.39	348.01	348.27	331.53	332.9	322.29	323.63	336.24	342.88	338.06	344.7	340.79	358.19	334.3	371.88	347.96	349.57	289.28	319.8	344.86	319.42	371.25	359.79	350.66	348.03	344.4	352.02	343.08	352.57	332.32	350.07	361.15	342.81	342.94	330.87
329004	343.67	337.95	347.49	347.16	338.23	325.45	325.38	324.74	331.23	348.88	330.48	297.68	344.73	341.19	327.47	325.62	317.25	324.4	335.24	343.22	331.99	336.53	331.98	353.77	330.29	367.33	342.78	344.11	283.68	314.71	341.89	315.79	361.3	351.65	351.54	344.34	341.1	347.69	332.42	344.32	325.91	344.39	353.75	335.72	337.25	324.88
330004	348.44	334.4	349.7	345.75	342.02	329.21	324.81	328.3	332.04	354.23	332.33	299.32	346.33	344.28	329.63	326.16	322.04	320.97	336.97	340.95	334.21	340.13	339.49	355.57	331.55	370.35	344.35	345	284.59	318.67	343.79	318.46	366.89	352.08	348.23	346.61	344.14	349.29	333.55	349.99	328.11	342.64	354.64	338.19	339.77	329.36
331004	353.6	338.35	354.04	351.04	345.35	332.79	334.09	334.08	335.78	356.92	338.71	304.24	348.71	348.57	333.84	332.83	326.79	325.47	340.82	347	337.97	344.49	344.56	360.75	335.23	375.69	347.87	348.85	290.5	323.57	347.72	319.77	372.72	361.82	350.26	349.64	349.02	352.02	340.28	352.78	336.2	353.49	360.8	344.03	344.91	335.61
332004	344.07	330.85	346.28	348.06	339.56	329.31	326.88	331.65	328.46	354.05	332.61	298.03	343.7	341.72	328.52	330.13	321.42	319.91	335.27	335.93	333.57	335.71	338.91	356.35	329.88	370.96	344.11	344.62	287.3	314.8	340.34	313.33	367.45	354.51	342.35	342.77	344.02	347.67	338.54	347.17	326.98	340.13	352.6	337.45	337.19	328.13
333004	342.28	329.61	346.29	343.18	338.72	325.8	326.6	324.7	326.2	355.1	331.34	296.05	344.48	341.56	326.96	327.14	322.47	320.16	335.62	337.86	330.24	334.68	335.04	353.97	329.14	365.53	344.21	343.55	284.02	313.9	341.08	315.29	359.41	353.34	344.44	340.78	340.33	345.97	335.63	345.42	326.29	342.23	349.67	336.54	340.22	326.09
334004	342.7	331.15	345.58	345.52	340.36	328.22	326.88	328.24	330.65	349.36	332.61	299.46	341.82	343.99	329.65	328.62	322.02	324.14	338.58	338.03	335.15	336.8	338.25	359.43	333.78	365.2	344.6	343.33	286	314.35	340.13	318.26	367.25	352.59	342.91	345.18	344.62	350.66	338.02	349.61	330.41	345.63	354.41	334.6	337.78	330.61
335004	344.38	329.33	350.58	348.63	345.12	332.93	334.33	332.01	333.79	359.32	332.1	298.36	344.08	344.68	332.83	327.35	320.84	322.21	340.35	342.07	334.8	342.26	339.31	357.26	333.9	372	346.86	346.47	286.59	315.86	342.21	319.36	369.36	354.28	345.98	346.45	345.71	349.68	343.6	354.2	330.88	348.31	353.56	339.51	340.09	331.62
336004	338.25	330.43	344.45	341.03	338.53	323.18	324.9	324.47	324.01	346.78	328.58	294.35	337.34	338.33	324.19	320.81	317.94	319.05	333.41	338.75	327.04	336.01	333.36	347.62	329.65	363.7	341.16	340.62	281.52	311.42	339.41	314.27	364.61	349.63	342.68	340.65	340	343.27	331.84	346.49	325.17	340.68	350.28	331.64	335.81	326.66
337004	340.41	328.57	348.75	347.92	339.81	327.41	329.56	328.89	329.25	354.22	331.97	300.2	342.22	344.54	332.03	322.97	322.96	321.7	336.81	338.37	335.36	339.16	340.77	358.09	333.94	370.48	344.28	342.91	284.4	315.25	344.51	316.24	366.01	358.38	348.14	345.45	346.65	349.19	339.9	348.92	327.9	346.39	352.96	336.14	336.81	328.77
338004	342.96	332.85	348.4	342.77	339.87	327.74	327.42	331.83	331.16	356.99	332.99	299.99	341.74	340.77	331.21	325.41	321.87	323.33	337.03	341.56	335.89	335.66	337.61	354.75	331.41	368.87	345.48	344.17	288.72	314.08	344.48	315.9	365.14	355.09	347.87	345.64	345.01	348.01	339.74	348.62	326.62	348.2	354.06	337.94	339.47	327.13
339004	342.41	330.14	346.89	346.69	343.88	327.38	328.53	332.19	326.57	352.54	332.86	297.35	340.38	343.83	330.78	323.63	317.56	321.08	336.41	338.82	333.43	340.48	335.06	351.24	330.48	368.05	345.47	347.04	284.35	314.48	342.58	318.09	366.67	349.06	344.7	344.49	344.7	347.77	337.58	350.13	328.98	346.42	355.32	337	337.36	330.88
340004	349.77	338.01	353.08	352.48	345.03	333.73	332.41	333.73	332.96	353.11	333.26	300.09	340.42	345.32	335.92	330.48	325.57	324.08	337	339.86	335.25	343.12	341.15	357.11	338.94	374.79	346.85	346.82	287.34	317.64	346.44	322.88	369.85	354.16	347.42	346.73	347	349.08	342.87	356.44	334.99	351.09	357.27	342.35	342.76	332.13
341004	335.93	322.94	343.02	338.74	334.68	321.65	322.99	324.59	322.55	344.97	326.34	292.7	332.18	335.84	324.29	321.55	314.48	318.94	331.41	331.16	326.34	331.45	330.39	346.77	325.22	358.45	337.18	334.95	281.4	310.18	339.82	313.23	358.22	345.37	340.83	337.18	340.48	340.21	333.24	343.62	322.24	338.19	347.33	330.08	333.83	323.46
342004	341.51	334.91	346.98	345.26	340.88	326.51	328.68	329.75	329.57	349.56	329.44	297.28	336.15	339.94	329.07	323.39	317.13	319.24	334.85	336.36	331.76	334.63	333.92	350.41	330.45	363.35	340.97	344.06	284.85	314.66	344.46	317.09	360.47	356.58	346.71	340.88	343.79	343.3	330.99	345.57	327.98	346.76	352.63	337.44	336.55	326
343004	345.45	332.28	352.47	351.94	343.01	328.82	333.07	332.88	332.23	355.53	332.46	300.5	341.83	343.26	336.04	330.88	320.76	322.89	338.69	337.44	336.42	339.17	340.05	354.95	334.45	368.46	343.92	346.34	287.9	317.07	348.65	319.85	367.2	362.5	347.99	346.15	347.97	349.08	340.03	346.3	330.3	347.3	357.42	339.27	344.32	332.32
344004	344.12	339.26	349.44	351.87	343.81	328.68	330.9	330.42	329.84	356.76	330.94	299.41	337.37	341.37	333.4	328.25	318.19	318.97	338.1	339.7	332.33	335.85	337.82	351.99	329.83	368.18	343.42	344.26	287.33	314.34	347.09	320.09	364.84	355.23	348.44	341.72	350.24	345.65	336.63	351.72	329.85	345.91	354.87	338.18	339.42	330.09
345004	338.11	330.32	348.23	344.47	341.65	324.64	328.41	327.22	332.55	353	328.51	293.67	337.26	341.28	330.7	326.8	319.36	321.58	336.49	342.07	332.12	334.26	333.37	350.05	330.62	363.22	341.08	341.99	283.46	313.28	344.53	316.13	361.28	356.45	349.49	343.88	347.01	342.7	335.06	345.12	325.02	344.04	351.5	336.46	335.76	326.94
346004	344.51	333.9	353.63	353.43	344.73	327.66	331.53	329.25	335.15	353.78	333.94	301.04	341.41	344.24	335.35	329.84	326.14	325	339.67	341.22	337.67	341.21	337.23	351.7	333.56	368.77	344.97	344.72	287.21	314.16	349.1	321.37	370.69	362.66	356.66	347.08	351.18	347.08	338.47	349.46	330.17	348.13	356.89	341.62	341.07	331.93
347004	337.64	328.36	346.69	344.04	338.58	323.45	320.88	326.85	326.81	349.34	324.26	297.39	334.12	338.02	330.03	323.77	317.93	318.74	333.72	336.21	328.81	331.43	329.15	346.23	324.71	358.03	337.82	337.05	281.22	311.45	344.25	313.04	360.39	356.85	356.68	345.01	341.67	342.34	335.64	341.9	324.5	342.28	348.11	333.45	333.88	326.97
348004	347.45	337.33	355.44	354.07	346.91	334.59	330.99	336.07	335.44	357.42	334.53	305	342.84	347.67	337.18	335.59	324.87	325.01	342.52	347.1	336.85	343.2	339.28	358.82	336.06	369.62	347.35	350.87	291.61	318.47	351.37	321.34	369.63	372.66	364.63	350.71	351.9	352.1	342.39	354.93	334.14	353.95	360.17	339.35	343.96	336.94
349004	332.85	330.56	345.27	345.19	337.69	323.75	322.95	327.02	327.83	341.99	325.74	295.39	335.3	337.9	326.99	323.7	316.7	318.1	332.72	336.15	328.65	336.8	333.21	349.52	328.07	358.96	337.78	339.26	279.4	310.82	342.28	314.12	353.78	363.09	359.38	345.46	340.4	343.38	331.21	340.98	324.63	341.1	345.88	332.43	331.55	324.27
350004	336.55	331.83	350.04	345.74	338.29	325.47	321.56	326.77	325.79	346.63	328.21	298.39	336.1	338.31	329.26	325.97	318.71	321.12	335.58	334.18	330.5	332.55	331.36	350.89	327.86	358.82	339.96	340.71	284.37	313.07	344.66	315.8	364.7	368.75	364.22	347.21	346.41	345.21	334.43	345.69	328.03	345.76	350.41	332.85	334.09	327.25
351004	342.99	334.04	352.64	353.81	345.18	331.36	326.81	333.89	331.68	356.43	332.84	300.87	339.75	344.87	333.39	332.29	324.36	323.07	338.08	345.48	329.65	339.87	336.52	351.25	333.24	364.98	344.85	347.83	286.88	317.74	349.77	319.92	361.79	378.1	370.65	348.62	346.71	347.29	336.93	352.03	330.92	348.24	355.35	338.02	340.47	331.97
352004	334.52	329.15	348.76	345.81	334.96	322.73	321.74	325.1	324.45	349.62	324.85	296.24	333.62	336.64	327.16	323.6	323.1	319.2	333.09	336.2	327.42	333.61	330.24	346.2	326.65	357.93	336.04	341.5	280.45	310.91	343.84	310.24	356.74	370.19	369.24	346.95	339.99	343.38	336.15	341.38	323.77	342.06	349.07	328.95	334.65	326.02
353004	332.86	328.05	351.48	348.59	338.85	325.25	326.29	324.56	327.63	350.88	328.03	297.81	335.83	338.5	328.87	323.66	319.64	318.06	335.27	333.02	327.35	333.05	331.89	349.02	326.7	357.41	336.86	342.62	281.55	310.43	343.55	312.52	359.03	373.94	370.18	346.76	341.68	342.78	335.59	343.04	324.32	342.81	348.67	331.79	334.08	327.6
354004	341.91	335.16	354.47	351.93	344.96	330.43	327.94	332.32	329.6	351.85	332.09	299.71	341.83	340.86	332.07	328.75	326	323.96	338.31	344.91	333.38	337.63	334.24	351.91	329.81	359.12	342.42	346.51	285.91	316.59	352.36	317.62	362.47	373.81	369.7	348.09	346.93	348.36	339.84	348.93	327.26	349.46	354.67	338.87	341.41	330.68
355004	337.4	325.26	349.91	343.79	340.88	326.97	326.37	330.67	325.4	345.76	327.1	295.7	334.71	339.45	328.33	321.17	316.99	318.2	336.42	335.03	328.93	336.73	331.81	351.6	329.11	352.45	340.75	342.35	279.65	313.72	348	313.33	362.47	366.13	362.28	343.03	340.26	344.91	333.11	343.76	329.43	347.39	351.54	333.79	333.98	328.07
356004	341.86	333.75	351.75	346.49	345.93	328.35	328.38	332.77	330.94	354.84	327.86	295.72	337.31	344.66	332.64	328.94	324.25	321.82	336.93	340.22	332.22	335.97	335.27	351.75	330.03	362.67	341.97	345.41	284.46	314.76	352.26	318.21	361.04	365.19	362.02	345.36	343.95	346.3	333.17	345.93	327.84	349.29	353.06	336.45	336.76	330.39
357004	334.61	326.37	345.19	346.52	338.35	319.76	324.04	322.07	323.94	345.13	324.34	293.09	332.84	336.04	325.05	322.2	317.89	319.73	330.92	333.14	325.35	330.2	328.14	347.42	323.86	352.96	337.01	339.34	279.31	311.33	347.59	312.54	359.73	357.55	358.05	342.86	341.32	341.72	329.13	339.72	321.47	339.39	348.23	331.61	332.11	325.05
358004	340.77	333.92	352.97	351.47	342.39	327.75	328.9	335.3	329.92	351.51	330.19	299.96	339.74	343.23	329.65	321.72	319.2	319.49	333.87	338.85	330.02	336.44	330.42	350.89	325.6	359.7	344.41	343.26	282.3	317.75	353.94	316.55	360.48	365.08	356.33	344.04	341.61	346.21	336.68	343.19	326.25	348.25	352.82	335.72	335.53	327.56
359004	336.42	326.16	348.23	347.99	341.23	323.02	325.02	325.12	321.06	351.96	327.9	297.35	335.39	335.53	325.57	323.74	319.17	317.61	330.29	339.64	324.7	331.02	327.45	346.28	324.83	355.97	342.36	343.94	281.18	311.53	349.2	311.81	357.84	355.56	353.16	340.99	334.5	340.88	332.63	342.74	324.95	342.92	349.9	333.2	333.75	325.16
360004	338.27	333.53	352.26	346.05	342.46	324.73	324.85	330.06	329.07	352.88	329.59	297.2	339.33	339.87	330.57	328	320.77	320.47	335.62	338.29	332.08	333.87	334.15	351.27	331.28	357.57	343.84	347.48	282.58	314.29	351.91	318.23	361.24	357.53	353.43	342.81	343.01	346.37	339.53	343.25	327.85	345.9	353.39	336.18	337.57	330.16
361004	341.95	333.92	352.52	349.31	344.78	329.73	325.18	328.35	330.06	354.65	330.85	300.8	340.7	342.75	331.31	329.36	324.14	320.11	335.35	340.1	330.74	339.84	334.76	351.53	331.51	364.55	345.62	348.34	282.75	314.64	354.6	318.07	364.61	356.07	356.39	343.59	343.85	344.15	334.42	349.75	331.44	349.13	355.65	336.38	339.99	328.8
362004	338.28	325.08	348.7	342.91	338.24	324.42	320.21	329.51	326.28	356.44	327.69	296.22	336.38	339.82	330.23	326.97	320.61	318.77	331.5	339.1	330.06	332.99	332.12	345.51	326.09	355.91	340.41	341.53	281.23	310.29	348.73	318.03	358.32	351.71	350.66	339.76	342.85	345.71	334.54	344.9	327.13	343.57	351.82	328.39	336.07	326.29
363004	352.65	343.67	361.28	358.95	355.43	338.36	332.52	338.57	340.97	370.41	338.68	306.89	349.87	352.99	342.58	340.47	329.93	328.09	341.45	347.44	340.05	347.1	341.95	358.93	337.41	373.56	351.95	359.7	291.06	322.81	359.92	325.96	371.32	370.22	359.87	348.78	357.24	355.21	348.87	359.57	341.36	361.25	363.74	345.58	349.06	342.15
364004	337.24	330.84	349.55	345.75	340.93	322.22	319.51	329	326.81	347.65	326.99	296.55	336.97	339.35	327.1	324.7	319.25	318.25	330	335.33	328.58	334.73	330.27	345.83	326.8	359.24	339.7	343.02	281.46	311	347.05	314.57	359.24	352.23	348.15	339.02	339.28	342.5	332.99	343.18	329.82	346.17	351.02	330.38	334.42	327.1
365004	337.66	331.75	351.95	346.12	342.22	327.41	322.32	328.58	331.87	354.14	330.8	297.42	337.52	341.52	329.58	326.04	317.78	319.82	335.72	337.62	327.73	334.82	331.9	348.82	327.4	357.79	343.78	346.94	282.21	312.71	347.33	318.29	361.78	353.86	346.87	339.24	343.76	344.01	334.83	345.36	330.53	351.18	356.5	333.52	337.95	328.32
366004	345.54	334.13	354.36	350.95	345.95	329.9	329.3	336.91	333.06	359.01	333.38	302.23	341.72	347.92	332.47	330.75	324.72	322.41	336.54	342.81	337.06	339.5	339.29	355.1	331.83	362.55	346.33	353.99	284.09	314.56	350.82	317.67	364.23	352.69	349.33	345.39	349.92	346.96	338.32	347.98	334.78	352.13	358.03	338.72	341.68	334.15
367004	346.06	335.12	354.58	353.43	346.17	333.46	327.94	338.09	336.33	363.87	335.79	303.21	344.6	348.15	335.02	328.41	324.17	323.06	338.26	341.96	338.88	345.05	338.38	357.25	334.84	365	347.93	361.21	287.44	316.97	349.46	322.11	370.28	352.85	348.21	345.61	349.3	350.14	341.73	352.24	337.66	355.13	360.05	341.16	341.43	333.86
368004	326.69	319.04	341.91	338.61	332.32	313.22	313.09	319.82	313.8	337.88	321.64	292.23	330.72	332.81	315.68	313.95	312.91	313.4	321.68	331.04	319.49	327.32	323.76	340.21	317.29	348.97	335.9	338.68	275.91	303.35	336.83	308.64	352.05	340.74	336.55	333.75	335.23	335.87	326.88	333.12	321.76	336.46	348.71	327.14	323.68	319.59
369004	338.7	332.65	350.69	346.45	344.7	324.81	323.32	329.27	324.8	354.07	330.94	297.77	337.11	344.35	326.37	323.14	319.48	319.28	333.12	343.85	332.7	334.47	337.34	353.94	328.63	357.94	345.81	353.04	283.26	313.09	349.45	317.35	363.15	351.97	341.95	339.46	342.96	345.56	337.59	345.7	335.44	345.27	358.03	337.3	333.99	329.98
370004	335.53	330.96	348.7	345.38	340.86	325.46	318.22	328.25	330.01	354.13	328.42	297.63	334.32	341.49	327.77	320.22	318.17	319.72	331.55	336.26	331.08	336.65	331.85	351.15	328.53	355.87	342.87	350.94	280.21	311.87	346.65	316.54	358.1	346.59	339.85	337	343.67	342.68	333.94	344.93	331.32	343.41	352.99	335.54	333.17	326.53
371004	339.83	329.23	354.51	349.17	345.7	330.59	326.31	333.89	338.16	356.07	333.92	301.82	339.92	345.61	334.98	328.91	320.23	323.57	337.39	348.61	338.14	339.77	338.58	356.7	332.56	365.79	346.12	357.01	283.54	314.75	350.15	319.28	365.05	357.82	346.59	342.5	351.45	350.92	341.14	350.83	334.92	352.06	358.71	339.54	339.42	330.38
372004	337.06	332.19	351.11	343.82	343.55	326.85	324.22	332.65	330.01	355.52	328.88	296.54	336.53	341.17	326.71	323.15	320.43	321.45	335.08	343.57	331.55	338.05	334.16	351.42	328.78	359.31	343.33	353.51	282.94	313.64	345.96	318.77	359.4	349	344.17	340.59	345.36	344.51	337.75	345.97	331.53	348.13	352.87	337.42	332.32	327.29
373004	341.15	331.9	354.09	348.02	343.25	327.33	324.54	330.66	330.62	354.33	332.88	302.29	340.23	346.9	331.89	328.6	320.49	320.63	334.68	342.48	335.46	340.72	338.09	355.72	332.86	362.94	346.53	352.89	285.03	314.39	349.74	318.45	363.19	353.97	345.85	342.57	346.5	348.6	341.97	346.15	334.25	350.48	355.33	339.61	337.89	331.02
374004	335.3	325.72	349.3	341.8	338.96	319.52	319.65	331.06	326.21	352.11	325.72	295.43	334.7	339.04	327.23	322.06	316.37	318.1	329.27	339.75	328.95	333.61	333.94	351.17	328.16	357.96	341.32	348.05	282.07	310.49	346.14	314.61	360.65	349.93	341.42	337.41	341.28	341.96	332.78	344.51	329.18	343.98	352.95	332.37	334.88	325.3
375004	338.58	334.89	355.71	347.02	345.49	324.48	324.55	332.07	331.55	361.23	330.55	300.67	339.46	343.35	330.71	326.06	322.68	322.64	335.16	342.36	333.74	338.91	338.81	356.77	333.21	359.61	344.99	351.45	284.41	315.78	350.77	315.19	359.22	348.34	345.48	346.42	346.41	346.08	337.01	349.3	336.52	349.63	356.63	336.8	336.24	329.34
376004	330.48	325.92	349.67	340.98	340.02	322.72	315.99	323.36	324.24	354.56	326.42	294.29	335.06	338.46	323.45	319.21	316.66	316.54	328.96	336.01	327.32	333.12	328.25	350.32	327.84	357.55	338.88	347.82	282.62	310.93	346.79	310.87	352.69	345.24	337.97	342.34	339.36	339.89	332.5	338.75	328.68	343.56	351.95	331.96	332.48	321.3
377004	338.44	333.6	355.3	348.94	345.99	327.14	325.48	334.98	332.15	356.57	332.8	300.53	342.35	344.33	331.89	327.85	323.49	319.89	335.51	342.79	335.43	339.47	339.57	357.22	332.43	363.33	343.28	353.68	285.33	317.18	349.88	318.75	365.21	347.97	344.89	345.85	345.33	348.53	337.98	347.94	331.55	349.37	357.92	338.75	338.51	331.94
378004	333.96	329.57	351.52	340.29	343.48	321.42	322.38	329.01	328.1	353.25	327.88	297.2	337.13	342.22	324.76	324.44	318.05	320.33	331.69	334.64	326.67	336.87	334.04	351.29	330.33	360.31	338.1	346.41	282.44	312.16	344.56	309.91	355.01	345.55	340.82	343.31	342	343.81	333.54	343.63	328.19	343.83	353.26	333.46	333.7	325.21
379004	336.69	336.04	355.26	347.85	347.21	323.64	326.02	332.76	328.28	353.52	331.6	300.38	339.51	346.34	328.86	326.43	322.93	322.76	334.28	340.24	333.15	339.84	336.63	354.23	332.96	365.22	343.02	353.77	284.46	314.9	350.23	316.68	365.14	350.59	343.22	345.56	343.13	346.23	335.66	348.95	331.85	349.72	356.53	338.24	339.94	331.8
380004	343.89	333.67	354.25	347.55	348.32	329.35	325.14	336.7	338.52	359.91	331.13	301.49	342.8	345.3	335.25	327.81	318	321.06	336.04	341.85	336.23	346.33	340.47	358.49	335.3	365.81	344.54	353.74	285.2	316.24	349.65	317.05	361.7	355.68	345.12	347.99	344.64	350.55	345.4	348.33	335.14	353.37	358.72	341.93	338.66	331.46
381004	337.8	333.57	355.38	344.65	347.86	326.15	321.19	332.37	333.31	354.73	331.9	300.05	339.37	346.39	332.06	328.16	320.23	324.21	337.02	345.31	334.99	342.72	338.77	355.28	333.8	365.31	342.67	353.16	284.97	316.42	350.04	318.43	366.44	351.46	347.41	345.31	347.36	349.75	337.44	348	336.02	348.98	357.79	339.38	335.68	329.73
382004	335.54	325.53	348.18	340.94	340.62	317.4	315.48	326.09	323.75	348.12	325.43	293.89	334.22	338.92	324.45	317.76	314.29	314.87	328.54	333.97	328.04	333.21	331.9	352.22	325.6	359.57	337.73	344.71	279.39	310.96	342.07	310.38	355.69	346.18	338.35	340.18	339.21	342.94	335.08	340.5	323.76	344.3	351.78	334.42	332.03	321.88
383004	328.6	322.48	342.94	339.34	336.72	315.63	312.68	321.56	324.31	341.85	323.39	291.52	329.66	336.69	320.51	316.5	315.38	312.14	326.48	332.63	324.28	329.64	329.3	348.21	325.06	356.59	333.23	340.71	273.69	305.5	340.14	307.55	351.25	340.55	335.05	339.26	335.06	341.23	325.8	336.96	321.44	338.67	344.65	331.9	327.8	318.38
384004	333.86	326.92	348.55	340.96	341.1	320.51	319.55	330.87	325.42	357.31	329.26	297.16	336.47	340.57	326.21	324.86	317.44	316.75	332.2	336.75	329.26	338.76	332.74	354.02	330.58	362.56	338.45	347.78	282.26	311.92	345.5	312.65	360.75	339.99	339.24	339.89	342.47	348.34	335.86	342.91	330.98	348.28	352.98	336.83	334.84	326.14
385004	341.18	337.2	354.54	349.48	344.1	329.89	324.3	335.18	333.89	359.32	333.66	301.6	340.27	347.57	335.97	331.69	324.71	320.66	338.04	342.98	337.58	344.48	341.01	360.16	335.46	368.1	342.59	352.41	285.73	316.9	349.15	318.07	366.79	351.96	343.98	343.99	351.27	350.84	342.91	350.91	335.13	351.32	361.4	341.56	341.4	333.12
386004	335.49	326.08	348.8	341.29	339.52	318.6	317.7	324.67	323.14	352.17	326.61	294.47	334.64	338.56	325.93	321.57	314.58	316.88	328.43	330.79	328.25	334.56	329.13	353.09	327.82	358.97	338.1	342.48	279.63	310	345.02	310.51	359.27	339.55	336	339.24	338.54	342.18	334.13	338.87	323.45	344.85	351.53	334.79	332.02	323.27
387004	330.39	324.03	346.52	336.23	340.94	316.35	314.1	327.23	324.35	342.67	324.04	292.17	332.47	337.11	325.73	319.23	313.13	314.99	327.45	331.12	324.65	330.56	329.16	349.46	326.34	356.61	336.35	342.87	278.78	309.54	343.08	307.75	354.21	342.02	337.53	336.61	335.06	342.78	328.3	339.08	324.22	340.85	349.13	331.24	329.3	319.84
388004	338.67	332.25	353.55	343.89	346.88	324.2	321.04	333.12	329.03	359.16	333.18	300.53	338.97	344.39	334.8	328.57	319.57	321.46	336.63	335.79	334.61	338.34	334.78	356.08	334.14	360.31	343.98	352.15	284.57	316.58	347.91	317.89	359.79	345.75	340.01	343.45	346.75	349.1	334.97	346.76	330.88	351.95	357.13	341.67	335.91	330.49
389004	326.94	324.85	346.89	338.7	340.02	318.35	315.93	321.87	324.23	346.21	327	295.1	334.83	338.65	326.46	322.95	319.34	317.56	328.32	333.45	327.88	332.01	332.16	351.55	326.32	353.95	338.77	346.62	280.8	309.72	343.33	314.23	359.77	344.76	336.48	337.84	339.29	345.29	330.65	342.44	323.75	343.25	353.39	333.38	333.3	323.92
390004	333.21	331.54	351.84	340.38	344.13	320.41	316.13	322.59	324.38	348.47	327.94	294.03	336.83	340.22	329.41	326.89	318.04	318.81	328.1	333.21	328.37	336.72	331.79	351.48	329.49	357.11	340.98	345.73	283.33	313.17	344.79	315.24	355.61	345.02	338.81	341.7	341.73	346.18	332.75	342.35	325.86	344.16	354	335.07	330.15	326.58
391004	338.2	330.86	355.36	343.11	346.53	326.83	321.51	332.51	329.74	355.95	333.34	297.03	340.22	345.1	332.72	330.42	321.44	323.25	334.63	340.53	332.93	341.34	337.67	357.5	335.4	359.95	344.93	349.96	282.13	315.58	348.13	318.67	361.75	349.01	342.46	342.9	344.74	350.21	337.38	352.14	335.88	350.43	358.54	338.18	335.74	331.26
392004	343.25	336.66	356.64	345.51	349.23	325.4	319.28	329.04	328.3	354.79	332	302.35	341.08	344.4	335.62	331.53	325	322.45	335.98	340.09	333.52	338.8	338.67	358.31	333.17	359.25	346.19	352.91	285.19	318.07	348.61	319.33	361.71	352.49	343.89	344.42	350.02	347.34	336.91	351.17	331.19	352.69	357.63	339.62	337.42	332.68
393004	338.08	328.53	354.87	343.86	344.7	325.23	319.82	328.08	326.9	350.31	331.08	298.05	339.37	342.14	331.09	330.03	321.33	321.41	333.78	336.39	333.43	339.38	334.46	352.46	331.5	358.05	345.15	352.16	286.13	316.28	348.48	320.85	365.93	343.1	343.2	345.7	345.87	349.11	336.85	350.6	331.9	349.35	355.64	338.58	335.39	329.54
394004	342.04	333.79	353.42	343.31	342.97	324.63	318.18	326.67	332.42	355.17	332.37	297.8	338.7	343.65	334.67	331.18	324.17	321.94	334.93	339.31	331.11	337.25	333.45	357.04	331.19	354.44	343.71	351.28	282.97	315.61	348.21	316.03	367.31	353.73	345.64	345.95	348.39	352.24	338.26	351.38	330.99	348.6	359.94	335.55	334.99	329.44
395004	338.41	331.95	353.1	344.79	343.83	322.24	319.26	326.56	329.66	348.72	331.39	299.22	340.59	343.39	332.08	324.53	319.13	320.13	329.95	335.79	330.73	336.09	333.48	353.52	331.1	354.71	342.77	351.56	281.56	313.84	346.75	319.03	357.65	347.36	342.59	344.23	344.48	349.61	337.51	350.63	330.45	349.32	358.44	338.61	334.49	331.16
396004	339.69	333.31	352.89	346.67	342.84	326.93	321.47	332.05	330.65	360.01	334.22	299.42	341.69	343.09	335.35	332.76	327.36	320.04	334.66	340.28	332.58	337.78	334.07	356.27	333.74	359.15	345.54	352.98	284.76	315.84	348.68	316.01	360.33	351.47	341.6	346.21	347.77	352.65	339.42	356.76	332.86	352.52	362.02	341.82	338.85	334.26
397004	342.03	326.96	355.7	347.86	346.71	330.77	321.43	331.09	334.18	354.52	334.39	300.05	343.63	345.66	335.65	333.9	329.28	323.79	335.36	341.97	335.72	338.77	339.31	360.14	333.62	362.99	346.14	357.03	286.63	319.93	350.96	322.41	365.91	348.18	345	347.39	345.81	354.96	339.32	355.35	333.64	354.9	361.55	344.76	337.5	336.42
398004	341.85	329.88	352.2	346.7	342.82	323.24	320.03	329.85	329.36	355.55	333.34	298.62	340.47	345.79	333.89	329.67	323.13	319.66	331.23	337.28	331.24	336.6	335.12	355.19	331.65	359.18	342.35	355.59	284.87	316.39	346.83	316.84	360.82	349.61	340.89	345.87	343.01	353.31	339.18	354.57	330.65	351.15	357.12	336.04	334.91	333.05
399004	341.68	331.67	353.88	345.34	343.47	323.86	319.28	327.01	330.61	353.94	331.81	300.66	341.51	342.43	334.92	327.97	326.12	318.83	330.64	336.84	332.23	338.02	337.17	356.71	332.95	360.46	343.5	349.97	283.55	315.18	346.85	318.33	362.6	348.34	336.79	344.33	343.2	353.06	340.32	351.59	329.3	349.48	357.16	337.61	336.57	334.57
400004	346.93	335.55	356.22	352.22	347.5	328.15	324.12	330.02	333.22	355.12	337.44	303.13	345.87	346.39	338.74	333.17	324.72	324.66	334.74	341.21	336.84	343.34	340.99	359.69	335.67	362.97	345.51	360.54	287.95	317.59	349.91	324.38	365.3	350.55	343.39	345.59	347.61	353.89	344.21	355.55	333.18	357.09	362	342.75	340.62	337.92
401004	342.57	332.47	353.07	346.6	343.71	323.3	319.15	326.92	329.86	356.42	333.44	300.21	340.63	343.46	332.64	327.21	321.37	318.02	333.16	336.39	331.28	340.07	336.95	354.95	332.16	360.92	342.46	354.87	284.59	316.59	347.32	323.27	358.68	347.94	340.22	342.47	344.62	350.24	334.62	352.65	330.14	352.21	358.96	337.2	335.73	330.92
402004	345.43	333.9	359.08	353.38	345.86	326.28	321.54	330.35	336.37	355.04	337.8	302.51	342.76	344.38	337.28	332.11	327.33	321.8	337.6	342.77	336.02	340.35	339.53	361.09	334.44	362.71	346.25	360.43	288.42	321.61	353.7	324.3	366.54	346.59	343.53	342.64	349.54	353.93	339.93	350.25	332.96	355.71	360.03	342.64	341.89	336.83
403004	339.08	328.09	351.81	345.38	343.01	325.97	322.15	327.23	325.98	354.26	334.27	297.07	341.03	340.89	331.29	328.64	321.69	319.53	332.23	340.65	332.44	337.24	335.3	353.35	330.66	359.09	344.08	355.97	284.36	312.66	348.05	318.81	362.91	352.11	340.59	339.42	342.74	350.31	335.69	348.17	328.86	349.98	357.09	338.89	337.76	333.01
404004	334.21	328.43	350.1	345.81	340.71	321.36	316.26	322.81	327.19	354.73	331.47	293.84	337.15	338.63	328.86	319.68	318	315.17	330.83	332.45	328.36	338.59	335.05	351.4	329.56	355.76	340.26	352.55	284.44	311.67	344.86	317.26	363.14	346.13	337.03	337.78	339.7	346.33	337.1	345.57	328.92	346.53	353.86	338.25	333.82	329.41
405004	346.24	336.28	359.45	352.16	349.58	330.27	324.3	335.39	332.54	363.07	338.38	301.54	346.26	347.83	337.34	330.94	327.84	321.99	337.84	343.72	336.9	339.89	338.62	359.83	335.16	366.79	346.43	358.69	288.16	319.3	351.9	324.1	371.71	350.08	344.33	345.69	349.61	352.52	343.38	356.79	334.66	356.78	360.27	340.48	339.36	337.65
406004	343.6	336.15	358.9	350.75	348.33	327.57	323.41	330.85	331.31	358.24	337.4	302.67	342.98	344.63	337.64	329.02	323.83	323.6	336.97	341.61	334.27	342.28	337.83	358.43	336.55	363.71	345.74	360.56	286.32	320.16	351.6	323.4	367.67	353.46	343.75	339.75	349.5	352.31	342.38	356.25	332.08	357.42	361.26	346.05	343.8	337.65
407004	337.67	329.89	353.76	349.92	343.6	325.43	321.22	323.6	328.55	354.59	332.57	297.99	338.85	341.19	331.01	324.81	322.07	319.32	335.17	339.03	333.1	336.66	335.18	358.04	330.31	357.3	341.54	352.24	281.95	314.9	345.53	317.29	360.3	348.81	343.12	340.56	345.48	348.07	336.69	348.1	327.72	348.9	354.41	335.5	337.89	331.32
408004	336.83	329.14	354.82	347.28	344.55	324.2	322.14	328.41	326.66	352.44	331.02	299.08	338.97	341.8	332.78	329.04	319.01	317.95	334.92	340.99	331.99	336.59	334.03	354.25	330.24	358.92	340.22	355.42	283.75	313.75	345.24	313.97	362.15	345.83	339.62	338.14	348.87	346.53	338.4	345.41	327.55	353.6	351.9	332.91	337.03	332.48
409004	340.4	333.27	356.24	350.82	348.37	330.53	323.19	332.34	334.22	361.05	333.49	299.83	341.54	344.97	335.18	328.06	324.28	322.03	340.99	341.91	335.19	344.95	339.04	356.53	334.24	362.86	342.24	356.2	283.91	317.93	349.37	321.56	362.96	347.95	337.96	340.83	350.51	351	339.41	356.06	332.53	357.17	356.93	339.07	342.36	336.67
410004	333.24	329.77	354.72	340.28	340.41	321.79	319.6	323.33	327.19	352.24	327.06	294.39	336.82	337.02	329.78	325.46	322.58	316.5	333.35	337.03	328.1	335.56	329.74	349.08	325.46	356.65	337.29	347.12	281.67	310.93	342.93	315.24	356.22	339.76	336.48	336.23	343.35	344.9	336.02	347.95	327.09	348.85	352.91	331.55	333.79	327.9
411004	336.85	328.82	360.77	348.9	347.04	331.35	323.81	329.64	331.66	360.2	331.6	299.32	339.92	343.29	337.5	331.46	323.55	321.61	339.43	344.25	337.82	342.04	336.58	356.94	333.91	361.93	344.08	355.51	285.87	317.1	349.81	322.81	366.06	348.3	340.55	343.36	350.08	350.01	340.28	350.04	334.84	354.61	357.07	340.44	339.22	336.82
412004	342.56	334.06	360.64	345.76	346.02	329.13	324.2	332.53	331.69	362.34	331.5	299.1	340.05	343.59	334.6	331.01	323.62	320.7	338.15	344.88	335.2	340.59	334.9	355.08	332.39	361.43	342.38	353.33	285.8	315.75	347.56	322.13	365.9	345.79	340.28	343.79	348.24	351.29	341.51	347.86	332.28	353.31	357.42	338.18	340.5	334.3
413004	336.22	328.65	357.72	346.63	340.59	323.62	319.13	328.74	328.11	362.94	328.65	294.18	335.73	338.61	329.77	325.78	321.75	319.67	332.97	336.33	332.08	337.92	332.87	351.95	329.25	355.6	337.94	349.37	281.76	312.91	343.29	316.54	361.65	341.91	340.59	337.99	343.52	343.75	336.48	347.41	328.02	348.71	352.39	334.57	336.79	330.82
414004	337.44	329.69	359.48	344.96	344.85	326.1	323.81	327.86	329.37	362.34	332.64	298.2	338.26	343.45	332.96	328.5	317.98	319.38	334.39	336.15	333.95	338.27	335.87	354.95	331.81	363.88	341.75	355.8	284.85	313.25	345.7	321.63	366.71	344.33	341.73	343.11	347.79	347.01	342.38	348.51	329.91	351.87	356.26	339.16	338.43	337.44
415004	336.72	331.04	355.05	346.48	340.09	325.46	316.09	324.49	327.18	356.33	328.46	297.1	334.54	337.57	329.69	326.98	319.29	321.19	333.22	338.82	332.77	334.35	335.06	352.79	331.91	358.43	338.34	347.46	280.82	312.71	344.53	314.25	364.93	348.92	340.39	338.67	342.53	346.38	334.09	347.78	328.8	347.3	350.58	336.08	333.15	327.34
416004	337.72	332.71	359.14	349.55	345.92	331.49	325.12	332.21	332.31	362.46	333.7	299.01	338.4	341.56	334.92	330.8	325.48	319.89	337.74	339.43	337.37	338.11	339.68	355.92	333.17	365.28	344.05	353.25	285.41	313.8	349.03	322.15	371.55	348.3	341.7	341.07	347.68	347.9	342.55	355.72	333.92	354.69	360.15	342.66	343.47	336.88
417004	345.27	337.11	365.22	356.23	351.24	334.37	324.97	333.86	337.78	368.73	338.02	304.94	342.93	347.1	339.84	337.02	325.44	326.8	342.33	344.89	343.24	344.85	345.94	364.19	342.17	369.97	349.79	358.57	290.8	319.07	354.18	326.92	375.73	355.48	345.21	349.06	355.04	353.35	348.68	362.33	340.96	359.19	362.01	344.8	347.43	343.29
418004	325.79	324.2	351.7	336.92	336.51	318.8	313.74	322.43	322.99	349.58	325.46	291.4	330.2	332.89	328.84	321.41	318.41	315.3	330.68	333.52	327.74	330.63	326.31	344.26	329.59	353.78	332.28	345.12	276.24	307.18	338.13	308.35	355.03	340.23	336.22	336.89	337.87	340.95	328.87	342.6	322.29	343.22	349.72	326.87	333.01	325.89
419004	333.43	327	353.48	339.52	340.17	317.02	315.75	322.52	325.51	351.65	324.53	291.27	331.86	333.79	327.5	321.75	317.61	316.54	329.87	331.64	328.98	329.51	328.66	348.23	326.33	356.22	335.63	347.67	281.99	310.67	340.18	312.18	357.74	338.9	334.31	335.85	338.48	342.9	331.12	342.14	322.45	342.92	350.95	331.71	333.11	327.88
420004	335.51	329.1	358.62	347.47	343.14	326.9	318.23	326.88	327.63	359.65	329.92	298.57	335.25	337.89	332.79	328.37	320.26	316.89	329.77	334.77	332.44	333.89	331.94	350.4	331.83	359.44	339.75	347.55	285.17	312.92	344.94	319.37	364.52	343.58	339.46	340.01	341.37	344.69	333.28	348.35	328.76	347.23	356.89	334.59	341.13	333.38
421004	337.41	327.48	360.29	345.7	343.79	327.89	321.73	328.87	328.79	356.78	329.86	296.45	336.61	338.38	332.81	327.15	321.8	319.86	332.82	336.42	336.18	338.32	337.88	353.95	332.01	361.43	340.39	349.65	285.92	315.68	343.86	316.71	364.41	343.56	338.14	340.01	344.67	346.97	341.5	348.7	330	349.91	357.41	337.78	340.7	333.58
422004	332.24	322.47	353.75	341.18	339.23	319.12	317.65	324.11	325.84	357.16	327.25	295.7	332.01	334.36	328.61	323.21	321.63	315.71	330.3	331.34	329.94	334.99	332.29	351.92	329.76	359.18	337.4	343.17	279.99	309.02	341.34	313.94	356.78	344.6	336.82	337.7	340.09	343.47	336.47	345.14	325.9	345.46	351.84	330.36	334.37	330.34
423004	341.11	334.26	359.92	347.73	343.8	330.61	322.34	330.04	338.19	364.52	332.54	298.8	335.69	340.63	336.88	329.18	324.17	322.34	336.27	343.07	337.78	337.51	336.82	356.06	334.32	361.32	344.34	351.38	285.7	315.81	347.23	317.01	360.84	348.96	339.47	343	345.27	348.63	342.27	348.81	332.05	350.41	357.67	337.33	341.34	336.64
424004	337.77	334.03	357.07	348.68	344.98	327.52	322.05	332.48	330.83	364.13	333.5	298.18	335.53	339.28	332.71	326.66	326.71	321.77	333.84	344.9	336.55	336.35	336.43	354.24	335.45	361.81	342.37	350.96	283.73	314.93	346.94	320.95	363.89	340.9	339.73	341.35	344.09	345.48	338.86	347.83	332.19	352.04	357.45	337.95	339.23	335.29
425004	338.41	335.93	360.76	348.44	346.57	329.96	326.72	336.26	333.5	358.62	336.82	303.08	341.49	344.83	337.81	328.44	321.7	320.31	336.01	340.93	336.09	339.57	340.74	359.03	336.74	366.48	347.46	354.61	287.85	317.4	350.92	323.03	372.42	347.61	340.75	341.51	345.59	351.09	341.7	354.41	335.94	355.23	361.36	337.84	344.12	337.62
426004	340.53	330.75	357.61	346.07	340.86	326.13	319.99	326.83	329.73	358.45	331.81	300.34	335.42	340.06	331.05	327.77	321.41	320.04	334.69	338.24	333.9	334.71	334.11	354.27	334.99	359.96	344	349.05	285.66	314.96	347.26	317.29	360.46	348.26	340.18	340.46	341.9	347.64	335.97	346.91	331.65	346.47	357.16	333.33	337.62	332.85
427004	342.17	333.16	361.83	353.82	349.03	331.83	327.34	334.27	334.42	370.06	336.61	304.29	340.76	343.42	337.25	336.26	329.29	324.42	338.23	341.2	337.55	341.56	341.55	360.3	340.17	365.89	348.01	352.19	291.27	319.56	351.77	322.04	369.16	349.54	341.29	347.13	349.13	350.95	342.96	357.9	335.58	353.62	362.51	344.31	343.75	338.22
428004	335.7	327.51	354.49	348.05	342.17	326.87	322.4	326.21	330.73	366.24	332.06	296.72	338.84	337.43	332.51	327.8	322.78	321.84	334.41	340.05	334.5	334.48	337.28	354.55	334.96	364.02	341.84	345.45	285.9	315.14	345.26	315.52	365.89	348.8	338.07	342.57	346.72	348.21	340.42	347.47	329.42	347.92	356.67	336.61	339.87	334.67
429004	339.04	332.15	358.42	349.99	346.36	330.02	323.83	334.28	334.41	360.16	333.43	298.88	338.79	341.62	334.38	331.64	324.49	319.95	337.07	343.43	335.68	336.37	337.57	358.15	336.46	366.41	345.54	350.19	286.07	319.45	349.92	320.08	366.43	347.34	342.34	344.4	347.14	349.74	341.69	353.24	330.73	348.77	362.35	340.56	342.86	335.76
430004	337.8	332.09	355.3	345.88	342.97	327.17	316.95	329.65	330.35	358.16	332.23	301.64	336.24	336.39	334.95	329.64	322.38	318.49	335.9	333.73	334.24	335.71	335.58	356.15	332.4	360.97	343.31	351.15	284.41	315.54	347.82	316.23	367.92	348.35	340.48	341.9	342.73	347.54	342.7	348.16	327.44	348.63	358.02	340.02	339.2	331.07
431004	328.38	325.71	350.67	340.69	338.06	319.96	315.98	325.65	324.99	352.01	329.19	292.3	335.22	332.18	325.14	324.21	320.16	316.34	329.83	332.04	325.8	332.87	330.7	349.66	330.53	354.77	340.03	343.38	278.72	313.42	342.24	315.78	358.14	341.59	335.5	334.48	337.03	341.76	329.72	342.62	322.96	340.75	353.35	334.46	332.91	325.88
432004	335.08	334.25	353.63	345.18	341.67	326.05	318.36	327.14	328	361.61	332.61	297.27	336.72	336.67	330.63	330.25	321.35	317.66	334.56	336.62	335.71	337.3	338.04	355.74	336.65	360.36	343.8	349.91	283.72	315.76	349.96	317.5	368.99	351.09	337.38	340.01	344.53	347.02	338.58	348.69	329.28	347.25	355.78	337.58	338.52	330.29
433004	337.67	328.35	355.94	346.57	344.97	329.03	320.68	331.83	329.6	359.05	332.49	297.2	337.86	341.44	332.22	328.95	324.06	319.32	335.75	340.21	333.33	337.49	337.83	357.61	335.91	363.73	344.61	352.18	282.84	317.11	349.25	317.3	362.47	345.86	340.25	337.78	344.48	346.78	337.07	347.73	325.93	348.81	357.03	340.65	337.49	331.44
434004	341.58	338.79	362.98	351.28	346.46	333.92	326.27	337.98	340.47	365.55	338.37	304.3	340.4	345.72	340.03	333.06	329.27	322.73	340.18	343.79	345.09	346.23	344.73	364.36	342.28	371.3	349.16	357.19	290.05	321.83	354.61	323.61	371.47	351.05	342.3	344.91	349.46	352.53	346.54	357.16	333.05	353.25	362.96	346.51	346.06	339.28
435004	335.02	328.81	353.13	345.21	342.67	326.49	320.04	324.89	330.61	355.18	331.15	300.04	338.42	339.96	330.1	325.21	320.79	316.98	332.5	339.66	332.33	335.04	336.85	357.41	334.18	361.77	343.35	351.19	282.89	314.38	349.68	318.36	362.52	341.7	335.85	338.45	340.68	344.13	333.2	346.87	328.42	342.6	356.89	337.3	337.3	328.75
436004	337.72	326.24	355.08	343.38	341.98	325.03	319.51	332.61	332.44	353.8	331.5	297.63	338.36	339.99	331.93	326.38	322.18	316.86	334.08	335.86	334.69	336.85	338.08	356.83	336.76	362.31	343.59	352.8	285.08	314.92	348.76	317.33	365.29	345.15	339.49	336.55	340.77	345.55	336.72	348.57	331.04	345.53	357.49	336.63	336.75	330.52
437004	339.06	330.67	357.17	347.73	343.2	330.2	321.61	333.13	332.99	358.23	335.15	299.37	339.43	340.59	334.06	330.54	323.26	319.94	337.8	336.64	335.01	338.6	338.22	355.78	334.68	361.75	347.44	354.97	283.84	317.73	350.63	320.06	371.29	346.05	338.06	338.36	345.75	348.03	339.28	349.5	331.53	348.24	361.17	339.9	340.9	333.33
438004	334.5	328.99	354.25	342.71	339.1	324.13	317.59	327.92	328.95	357.11	330.43	295.4	335.7	338.38	332.71	329.93	320.24	318.03	333.72	336.09	334.77	334.59	337.6	357.26	334.34	358.11	341.51	350.98	283.37	312.19	349.14	315.73	364.3	343.21	334.96	338.1	343.25	343.83	338.45	345.42	328.56	343.96	356.2	337.23	334.18	329.52
439004	333.04	329.34	354.7	344.88	340	324.82	320.69	330.21	328.21	353.78	332	294.4	336.83	337.64	330.73	329.26	319.07	320.19	335.37	334.93	334.76	333.25	336.09	356.17	335.25	363.62	343.31	351.99	281.44	314.64	347.98	317.82	364.07	341.61	335.1	337.29	343.22	345.01	336.68	344.78	329.5	347.91	357.71	334.81	336.96	331.37
440004	338.31	330.69	356.49	348.97	342.87	331.11	322.85	329.23	336.38	363.15	331.82	296.33	338.64	339.99	338.12	330.98	323.79	318.28	337.73	341.14	339.09	336.43	338.34	358.13	335.51	364.47	344.21	355.58	282.79	315.92	351.38	319.73	365.89	346.57	337.89	339.06	348.36	347.93	342	350.51	332.65	345.54	360.55	336.84	338.8	332.6
441004	336.59	332.38	359.2	349.95	343.99	332.65	325.97	340.02	335.92	364.27	333.6	297.35	339.66	344.07	335.56	334.48	326.6	322.52	339.19	344.34	339.22	339.71	342.01	361.65	339.98	368.08	348.04	355.76	288.01	318.91	351.35	323.03	370	346.74	339.69	340.32	347.88	348.5	339.44	354.89	335.32	349.24	363.09	341.28	346.63	335.35
442004	336.48	335.36	357.82	348.21	344.51	333.68	321.47	333.35	330.8	355.17	332.44	297.86	334.68	340.17	336.23	331.59	325.25	321.16	339.31	340.12	336.14	339.95	338.37	360.16	337.57	364.12	346.77	353.74	286.74	316.06	349.48	318.31	369.03	343.84	340.42	339.25	348.26	347.81	336.87	350.64	334.77	346.99	361.85	339.23	339.71	332.1
443004	339.37	333.21	357.75	351.92	345.27	333.07	325.51	334.57	335.91	353.71	333.27	300.39	337.29	343.4	336.48	331.46	321.78	318.86	336.67	338.75	338.2	335.55	339.69	359.89	336.2	363.29	345.71	349.86	285.86	315.57	347.64	318.2	369.75	347.55	339.04	340.27	348.26	348.23	336.46	348.49	332.46	350.25	363.02	336.09	341.17	333.96
444004	332.51	331.18	353.98	343.68	338.48	327.21	321.95	332.72	328.98	355.89	328.15	292.58	333.01	339.07	330.72	328.54	318.79	316.48	334.56	336.17	333.72	332.47	334.45	357.79	334.21	362.98	340.91	345.36	281.57	310.24	345.73	317.93	365.39	350.32	335.62	336.83	345.09	344.16	336.82	346.48	328.02	342.88	358.25	333.8	337.2	329.42
445004	336.63	340.6	356.79	355.56	346.7	335.91	328.18	339.36	337.41	356.46	334.79	299.34	343.7	345.32	334.52	331	323.99	321.73	339.25	342.32	338.91	341.5	341.96	363.11	339.6	364.16	349.7	354.74	286	317.04	349.58	325.98	367.4	348.12	340.59	342.52	348.33	349.78	340.97	354.68	333.43	348.83	363.04	342.27	343.1	335.33
446004	340.12	331.71	356.1	348.69	344.18	333.34	326.06	333.33	330.82	353.23	332.03	300.29	340.45	342.05	333.38	326.53	321.47	319.34	334.9	335.85	337.68	336.39	340.6	359.51	338.35	363.6	344.07	348.99	283.31	315.84	347.79	319.78	367.41	345.92	339.06	339.5	348.81	347.55	337.53	348.53	334.47	345.81	362.55	337.17	340.1	331.93
447004	338.04	334.06	354.97	350.91	345.02	332.67	327.49	336.13	334.12	358.06	332.84	299.2	341.09	341.97	332.8	328.57	324.18	317.66	336.53	340.12	335.69	333.04	337.99	356.12	336.62	363.22	344.66	349.07	285.87	313.9	346.59	322.25	368.12	341.87	340.66	339.3	344.89	347	339.07	346.61	329.86	348.3	361.43	339.45	339.36	333.79
448004	325.33	327.68	347.7	342.32	337.85	324.78	322.35	326.77	327.87	347.96	326.29	297.12	333.7	335.94	324.96	325.67	317.61	313.55	330.2	336.83	328.72	329.04	327.75	352.81	329.68	351.61	338.21	340.94	276.93	305.96	339.73	310.76	359.51	337.56	335.51	336.82	340.07	339.11	333.06	341.46	325.4	341.85	354.72	334.04	331.74	325.89
449004	331.09	326.86	349.43	343.36	338.79	327.26	323.46	328.19	325.39	350.2	326.39	293.33	330.81	337.14	327.36	323.06	319.96	314.85	331.08	336.69	330.38	332.01	332.75	355.87	334.49	358.77	339.46	338.64	280.27	307.52	340.23	312.38	363.18	335.86	333.77	334.53	339.43	342.17	333.03	343.82	325.58	344.52	356.32	336.8	334.92	327.92
450004	336.82	336.45	355.15	347.24	347.53	335.24	327.34	335.35	331.36	358.67	330.74	299.42	336.84	344.9	332.04	327.78	323.45	319.26	336.78	340.73	335.95	337.11	338.55	359.89	336.79	359.58	345.83	347.58	283.14	312.22	346.01	319.09	363.57	347.11	339.38	341.64	346.34	345.23	342.35	353.66	331.26	352.42	358.61	342.18	340.92	331.74
451004	331.19	335.03	353.33	346.89	340.87	328.73	326.09	330.24	329.04	356.01	330.12	293.86	337.73	337.71	329.91	326.32	320.05	318.67	334.51	335.99	332.87	331.68	332.38	356.33	332.69	354.99	339.04	340.55	282.81	309.1	343.27	314.15	369.73	350.36	340.4	336.65	343.96	342.43	338.89	345.36	327.64	344.84	356.95	341.79	341.12	331.22
452004	333.88	333	355.27	346.76	345.23	331.41	325.82	332.9	330.97	352.27	328.64	297.31	333.45	341.1	331.66	328.45	319.87	319.92	331.37	337.35	335.03	334.78	336.58	357.35	335.16	356.5	342.4	348.46	282.26	315.44	345.7	317.08	370.82	341.14	338.45	336.61	345.54	343.61	336.42	350.24	327.73	348.97	361.27	342.72	338.4	331.83
453004	336.37	333.13	353.32	348.23	345.35	336.67	330.51	338.79	333.51	353.16	332.81	298.64	337.21	342.58	330.72	329.38	322.6	322.36	338.59	340.24	335.3	334.02	337.58	356.11	336.37	361.65	342.62	346.13	286.86	314.17	345.93	319.39	369.64	344.41	338.11	339.11	344.44	344.32	337.12	353.35	333.46	347.74	361.08	344.53	343.75	332.83
454004	340.45	329.36	357.96	349.65	346.44	337.41	330.45	338.86	335.01	354.91	331.41	301.62	336.97	345.18	332.78	330.94	324.7	322.75	335.71	341.72	337.1	332.25	337.45	356.6	338.9	357.87	345.74	348.36	285.79	316.19	346.93	319.73	369.66	347.98	338.82	338.51	349.59	346.29	343.09	352.97	332.14	351.68	360.28	341.47	345.48	334.12
455004	345.19	332.9	359.12	349.74	348.6	340.16	332.19	334.75	334.76	359.28	333.85	301.15	335.68	344.86	334.93	330.43	321.99	320.75	337.72	338.59	338.05	338.93	340.22	359.61	338.12	363.23	346.29	351.24	287.3	315.54	348.39	319.52	370.48	345.89	340.95	339.82	348.34	346.72	344.21	357.72	333.7	354.6	359.56	340.8	345.81	335.77
456004	342.89	329.03	359.95	352.23	351.13	337.73	331.99	336.79	337.9	362.63	334.89	302.57	341.39	344.89	339.27	332.32	327.57	323.61	339.8	340.47	341.91	340.61	345.3	362.71	339.91	366.8	346.73	353.63	285.84	319.08	347.78	322.61	371.13	357.99	340.32	341.13	352.37	349.5	343.5	357.47	334.5	353.39	364.33	346.36	344.25	337.09
457004	338.59	332.81	354.13	350.71	346.78	333.04	329.07	331.27	337.45	351.35	333.69	299.33	338.27	341.53	332.37	331.88	323.31	321.72	333.97	341.17	336.51	335.24	339.14	359.77	335.06	358.54	346.62	348.17	285.64	314.97	347.19	317.86	367.89	340.36	339.8	338.55	347.88	348	341.25	349.2	331.62	351.21	360.34	344.81	341.82	332.96
458004	345.96	337.7	363.17	354.73	353.95	339.41	338.48	343.15	339.7	355.84	338.84	304.18	342.96	348.21	341.15	333.93	326.08	324.93	341.04	343.45	345.37	340.99	346.37	365.62	341.32	370.99	353.67	356.22	288.86	319.48	355.62	325.35	377.81	351.34	343.29	342.15	351.96	352.13	348.98	355.42	337.57	356.09	365.37	348.22	348.45	338.94
459004	335.3	328.56	352.54	347.11	344.46	333.3	325.88	332.07	332.29	355.01	329.33	294.97	334.9	340.16	334.99	325.07	321.17	318.11	332.77	335.71	336.51	337.36	337.73	355.07	335.29	354.56	343.64	347.62	281.59	311.49	347.37	320.33	365.65	340.77	336.51	336.29	345.08	344.99	338.8	348.43	329.28	347.25	357.71	336.95	340.06	332.67
460004	337.68	331.28	354.46	346.55	344.58	336.16	329.53	336.87	332.42	355.4	333.99	297.45	337.54	345.33	335.14	323.9	327.19	322.01	334.16	344.15	334.23	338.4	338.22	357.66	335.44	363.51	347.59	352.1	283.37	311.45	347.85	320.64	369.13	352.19	337.63	337.82	348.2	343.93	340.18	351.91	332.1	354.01	363.88	341.02	343.02	334.29
461004	339.07	338.3	354.25	347.28	347.06	338.79	331.52	338.58	335.54	359.74	333.39	298.42	338.13	346.06	338.05	327.27	321.91	324.24	334.99	338.73	339.68	337.12	342.3	357.08	337.57	359.26	345.16	349.13	282.43	313	349.43	319.76	364.97	344.42	338.67	337.24	348.59	345.41	341.66	354.9	333.88	354.59	360.56	341.64	341.34	333.45
462004	335.67	330.74	357.56	347.12	347.44	336.23	331.37	337.73	336.01	353.83	333.09	299.58	338.19	343.66	334.96	329.19	324.19	324.01	333.4	341.91	336.44	335.55	339.23	354.73	337.55	359.56	346.64	352.16	283.97	315.35	350.86	321.32	367.53	348.09	338.63	338.04	348.32	344.81	344.42	351.46	332.66	349.15	360.3	339.78	341.9	332.48
463004	338.79	329.16	355.79	345.22	346.26	338.23	330.82	333.88	335.59	356.33	334.64	302.95	338.95	343.34	335.69	330.48	322.34	324.12	333.45	337.92	335.6	337.88	341.9	353.68	337.25	358.28	344.27	351.91	284.26	314.64	349.37	321.21	368.12	352.81	340.76	340.55	349.26	343.2	337.14	350.18	331.92	347.78	359.91	339.92	342.78	332.85
464004	342.47	331.72	356.97	353.59	347.18	338.19	335.04	340.39	336.2	355.91	337.33	301.64	339.41	345.49	338.37	329.68	325.68	321.53	337.18	342.07	337.97	344.56	344.35	359.55	338.11	361.56	348.71	351.18	287.93	317.05	351.46	321.45	371.2	348.06	343.13	340.38	350.7	348.86	344.81	350.83	335.77	353.65	365.42	346.14	346.53	334.93
465004	336.33	330.71	358.12	351.61	344.45	334.76	333.46	338.58	334.24	359.67	335.11	299.93	335.4	345.89	335.98	330.49	325.78	321.4	336.04	340.45	336.24	337.9	341.63	357.56	337.38	357.19	345.39	350.01	284.77	314.2	348.23	318.05	370.71	345.61	338.88	340.95	349.41	345.18	342.09	348.53	329.02	348.52	360.04	341.93	342.31	333.69
466004	339.45	335.34	358.11	354.92	346.07	338.18	336.6	344.7	338.44	354.16	337.67	301.63	339.78	346.59	339.6	332.57	327.32	322.97	337	335.74	340.91	339.91	344.2	364.27	341.48	367.01	346.77	350.65	286.52	315.92	352.16	322.53	373.22	353.48	345.41	340.56	353.22	350.54	344.66	351.98	335.43	352.45	364.15	343.02	341.81	337.03
467004	344.6	329.53	358.2	349.85	347.61	335.81	334.36	335.44	336.62	360.44	337.15	299.44	338.52	346.38	337.19	331.81	325.11	322.43	334.69	347.54	337.83	336.6	342.29	359.87	339.05	363.97	344.84	351.93	287.13	314.04	351.01	322.85	368.01	357.45	343.9	340.7	353.14	344.59	345.4	354.73	331.81	351.15	363.33	344.97	345.07	336.78
468004	344.99	331.86	357.28	348.76	348.57	334.4	331.52	340.2	335.46	358.97	336.1	300.78	339.45	346.21	336	328.95	327.58	322.04	336.59	342.89	336.1	337.48	342.82	357.97	339.69	362.74	342.77	350.16	286.49	315.25	349.17	322.01	369.94	348.8	343	339.37	348.17	345.03	343.06	350.93	332.76	351.79	363.75	342.41	343.57	334.97
469004	345.57	328.96	360.2	353.01	350.23	337.34	335.55	338.45	336.52	363.21	338.46	302.99	341.65	348.91	335.63	333.94	327.72	325.59	337.21	342.05	340.91	341.53	342.69	359.57	342.27	365.01	346.22	353.3	287.43	317.08	352.85	323.28	373.12	356.21	346.71	344.23	353.3	348.51	342.49	356.49	334.55	355.95	363.9	345.03	346.63	336.32
470004	329.96	323.89	349.36	343.76	336.3	324.05	322.78	327.35	321.7	344.66	326.25	288.85	328.88	333.9	322.28	319.68	315.27	315.09	326.81	338.6	325.41	331.45	328.81	348.83	329.8	352.83	333.49	337.78	278.99	306.65	339.05	311.6	355.3	337.67	336.08	335.45	338.55	335.46	333.36	335.83	320.59	338.13	352.16	331.27	334.14	325.85
471004	334.41	328.9	354.97	347.41	343.82	334.88	332.9	338.85	331.84	358.78	333.29	297.79	336.18	345.6	333.42	329.15	322.82	323.23	332.24	341.78	333.88	338.23	337.77	358.41	340.64	363.4	340.03	344.75	285.28	312.75	346.95	319.95	364.2	355.36	344.64	348.95	348.2	346.49	339.17	347.35	332.5	349.28	360.57	340.69	339.86	334.12
472004	336.75	332.43	357.73	350.24	344.26	337.87	329.64	337.89	335.01	352.23	334.79	296.36	337.69	345.04	333.48	325.95	327.46	323.77	335.34	342.73	334.52	338.63	339.2	352.99	341.31	364.89	341.84	349.09	286.62	314.02	347.3	321.75	369.81	356.63	345.57	351.37	351.18	347.37	338.36	348.3	332.38	348.61	361.57	341.04	342.64	338.4
473004	334.41	329.45	357.74	347.46	342.43	333.35	328.73	334.95	335.7	356.05	332.82	296.86	336.45	342.4	334.7	328.96	320.77	320.57	333.87	341.49	335.61	336.16	336.43	355.06	340.18	364.24	341.9	346.94	285.14	312.79	346.67	319.13	364.71	351.81	343.62	353.83	348.27	347.26	342.92	348.03	329.95	346.2	359.89	339.61	342.64	334.9
474004	343.88	334.9	362.73	356.78	349.36	342.54	334.24	344.97	340.31	363.59	339.73	301.41	340.66	350.37	337.62	334.17	328.4	326.01	338.24	348.44	341.41	344.47	344.25	361.67	344.74	369.86	347.89	354.98	287.13	319.47	352.13	322.34	374.62	358.29	350.24	361.81	351.68	351.32	346.2	354.36	336.64	354.62	365.85	345.22	346.9	340.71
475004	331.97	327.49	355.47	347.19	344.94	328.4	325.46	330.66	329.36	354.77	333.28	292.76	332.83	341.03	332.02	324.92	320.79	321.42	331.24	340.72	333.77	336.27	333.08	348.77	335.39	359.77	339.13	347.93	283.35	313.6	343.58	320.13	367.31	355.07	345.31	357.87	346.16	345.58	339.35	346.48	325.8	343.8	356.94	339.67	339.48	332.76
476004	333.78	325.62	353.08	344.7	337.79	327.45	321.16	330.65	326.32	349.27	326.96	291.8	328.94	335.91	327.39	322.3	317.86	319.02	329.7	337.39	329.57	326.9	328.48	346.28	333.7	353.17	336.24	341.54	281.02	309.59	340.53	315.19	364.09	347.55	344.96	355.28	339.44	341.1	333.78	339.8	324.85	339.41	355.05	335.72	334.91	329.66
477004	338.05	336.04	360.63	355.58	347.47	337.91	330.88	342.73	337.34	356.97	339.13	303.01	341.78	346.91	338.44	338.19	327.68	326.77	338.89	353.82	340.43	344.76	344.03	358.88	345.12	366.12	347.13	354.19	289.83	316.38	348.93	326.5	372.78	360.68	353.43	366.17	355.29	350.79	346.24	352.93	332.15	352.26	366.4	345.87	347.53	341.87
478004	330.35	328.13	353.6	341.61	341.53	331.69	325.2	336.63	331.48	356.1	331.25	293.34	333.64	343.35	331.92	328.01	318.79	319.98	332.83	343.86	337.52	337.49	334.84	352.32	339.33	358.05	337.22	344.91	280.58	311.77	342.01	314.94	363.31	351.94	349.16	362.43	348.32	345.81	338.83	349.85	327.94	346.82	358.87	335.68	339.28	334.08
479004	335.07	331	354.64	346.48	346.71	332.41	328.4	336.28	334.82	362.14	332.67	296.11	335.56	343	335.89	325.57	321.24	321.72	334.12	347.05	336.1	334.15	335.77	353.43	339.03	360.51	338.32	345.84	283.97	315.24	345.19	317.66	368.77	353.62	347.58	365.39	350.09	347.6	339.07	348.13	330.26	350.11	357.78	338.22	339.02	335.19
480004	335.05	328.99	351.34	344.92	342.42	326.84	325.1	332.52	329.08	352.84	329.8	291.3	330.47	339.43	328.15	325.79	317.19	320.39	329.61	343.51	331.44	335.56	333.07	350.43	336.91	358	337.69	340.47	283.82	312.82	340.67	317.39	366.29	348.13	345.01	361.93	344.14	345.57	338.21	345.55	326.56	344.36	357.17	337.46	336.98	334.17
481004	341.71	334.39	358.92	351.28	349.19	340.4	331.29	341.63	336.37	364.35	337.7	302.83	339.18	348.2	336.38	330.33	328.53	327.29	337.82	351.57	341.88	346.59	342.62	360.73	346.95	365.69	344.55	351.75	288.01	319	349.77	320.65	374.01	364.68	354.64	370.61	352.3	354.5	350.38	356.83	338.12	352.21	364.84	343.96	345.12	339.7
482004	341.42	334.98	361.13	349.4	352.18	341.07	332.69	341.86	339.39	361.87	338.28	301.96	338.64	345.34	338.09	333.59	328.96	326.31	338.42	352.58	344.26	343.74	346.03	359.91	345.67	365.94	343.97	350.89	287.32	320.06	349.12	324.9	375.45	361.19	354.48	370.78	353.06	356.67	350.92	355.31	336.28	354.25	360.73	346.34	346.03	340.73
483004	336.91	338	355.18	348.78	348.48	332.2	329.64	336.8	337.72	362.7	336.18	297.25	337.13	345.05	336.22	329.01	318.96	324.52	336.28	344.39	340.85	340.12	338.51	356.16	341.83	364.37	341.27	350.56	285.06	316.45	346.35	318.5	367.32	356.29	349.4	366.37	347.99	352.63	345.9	351.41	331.54	350.51	361.92	338.04	344.38	339.91
484004	340.44	334.39	358.66	351.27	348.99	338.15	330.97	341.89	336.67	359.31	336.61	298.34	336.52	346.83	334.3	329.93	323.6	325.7	335.72	346.93	338.39	340.62	342.36	353.85	344.07	363.6	342.26	347.42	287.07	318.5	348.56	322.27	371.04	359.92	352.68	367.68	350.65	351.1	346.11	353.88	335.11	354.89	362.34	342.15	344	338.95
485004	335.5	332.91	354.58	349.55	347.97	333.1	327.72	338.24	334.83	358.23	334.16	297.22	335.71	345.52	333.3	329.15	315.66	321.34	332.95	342.61	335.57	337.63	336.7	355.56	339.64	359.16	338.75	347.49	282.83	314.06	345.21	319.33	368.99	353.12	347.78	365.99	349.62	351	345.17	347.69	330.03	350.43	360.05	340.96	341.35	336.51
486004	330.99	332.76	353.4	343.52	346.88	332.23	327.06	337.64	335.7	357.1	332.9	296.12	335.32	342.86	330.83	326.03	321.94	320.22	330.04	338.95	336.11	339.87	336.34	353.76	340.28	357.56	338.17	344.63	281.33	313.43	344.69	317.22	371.11	354.46	345.48	363.98	349.53	349.84	337.76	353.86	330.66	345.34	358.3	340.4	339.62	335.02
487004	333.05	333.62	353.76	346.45	344.39	332.46	328.15	338.12	336.49	354.75	336.19	296.96	339.29	344.23	331.52	328.23	322.93	323.16	331.54	337.99	337.12	341.41	336.99	354.48	342.83	361.43	338.06	343.66	281.4	314.43	346.66	316.97	367.44	358.78	348.54	364.8	349.89	350.26	338.07	348.11	329.54	349.85	361	340.71	343.67	334.27
488004	331.4	331.9	354.77	346.19	346.1	331.8	325.09	338.63	330.13	352.85	332.35	293.69	334.55	342.98	328.22	329.64	317.85	321.18	329.76	339.24	337.01	337.94	337.08	354	339.89	359.88	338.58	343.55	281.38	314.28	346.19	316.57	369.49	354.1	346.21	366.01	344.74	348.76	336.83	352.94	329.1	350.17	358.92	337.16	340.06	332.42
489004	333.53	332.38	357.65	348.96	348.1	333.68	324.2	333.95	333.77	362.24	336.21	295.28	337.17	345.83	331.99	331.79	324.59	324.61	333.86	338.74	339.62	339.17	337.52	357.93	341.58	359.46	340.52	347.11	283.64	316.33	349.61	319.13	372.74	352.49	348.46	367.4	349.43	349.64	339.18	350.19	331.93	348.66	364.34	338.52	342.48	338.64
490004	338.13	335.6	357.92	348.05	348.67	335.43	329.27	342.05	340.21	365.41	337.24	301.85	340.03	349.57	334.08	332.43	327.52	325.12	337.99	341.27	340.51	344.59	339.05	358.4	343.22	363.45	343.89	347.24	289.87	319.24	352.46	322.45	377.87	353.81	348.93	367.5	353.56	354.9	340.65	353.34	333.24	350.52	362.92	341.44	343.99	341.1
491004	340.92	336.37	356.34	350.91	350.01	335.56	325.84	339.86	337.27	366.36	336.67	299.05	339.89	345.92	335.76	334.43	326.61	327.22	336.11	347.32	340.53	341.4	342.27	356.63	345.97	358.09	343.6	349.59	285.67	318.58	354.36	324.48	373.16	363.36	349.14	365.85	353.97	352.04	339.34	353.41	332.11	354.98	365.05	343.67	342.97	338.19
492004	338.72	336.3	356.78	351.47	348.62	330.87	327.38	340.29	340.37	361.3	338.61	300.38	337.15	347.02	334.37	331.4	324.24	322.06	335.55	342.18	340.83	340.42	341.21	359.87	345.4	362.79	344.17	348.31	286.01	318.17	352.27	323.64	379.62	358.52	348.51	366.75	351.24	351.41	344.31	352.11	332.59	352.03	365.33	343.86	348.17	341.4
493004	335.84	335.23	355.1	348.78	345.68	333.37	324.06	339.72	334.7	358.25	336.61	294.44	335.8	347.51	333.86	329.69	319.38	322.26	332.03	339.1	338.27	338.31	337.69	357.31	342.93	360.43	340.37	346.02	283.19	315.32	349.29	320.29	376.57	351.44	345.66	365.45	350.84	349	340.8	349.92	329	348.12	359.23	341.93	343.63	334.86
494004	331.62	330.57	354.58	344.56	346.34	327.9	324.55	337.01	334.28	354.22	334.03	294.21	336.29	344.65	331.37	328.69	319.33	320.68	332.77	333.94	334.7	334.65	334.41	353.43	338.43	355.33	340.23	345.7	284.28	313.48	348.88	318.41	372.16	354.58	347.17	364.97	346.02	350.28	332.73	347.91	328.37	344.98	359.28	334.19	338.92	333.25
495004	338.38	332.41	352.77	345.7	343.02	326.87	325.19	338.61	334.59	357.55	332.98	293.99	335.05	343.67	332.26	331.32	323.78	317.27	330.79	337.86	336.48	336.33	335.18	355.73	340.22	360.09	338.65	342.21	285.82	314.01	349.34	320.74	375.46	349.86	346.05	362.16	348.89	348.89	337.56	350.32	328.54	349.71	358.39	337.38	342.75	337.77
496004	335.72	337.22	357.58	351.35	349.76	333.31	328.87	339.21	340.12	367.99	337.62	298.23	338.01	347.63	337.32	337.11	328.01	323.04	336.46	340.51	339.82	342.39	341.91	363.54	343.7	362.88	344.51	348.88	284.75	317.8	355.07	323.25	376.91	354.57	348.89	367.81	354.6	353.19	348.22	354.71	334.4	350.78	364.93	343.16	348.93	343.65
497004	327.07	327.35	347.68	339.67	337.01	324.09	316.31	330.19	326.45	352.47	327.62	287.2	329.03	337.84	325.21	326.32	318.47	315.06	327.6	335.75	330.51	329.88	332.15	348.06	332.9	350.05	333.05	336.82	277.67	309.68	344.15	313.24	367.67	348.57	344.29	360.34	343.43	343.81	329.07	343.69	323.77	339.39	354.98	331.31	335.07	328.99
498004	336.19	333.54	353.4	349.5	346.22	328.03	322.87	336.87	335.72	364.01	333.55	295.9	337.77	342.28	332.99	329.32	326.05	322.01	334.15	340.05	336.81	337.41	338.74	355.61	339.71	358.69	341.55	346.47	284.06	317.18	353.1	320.79	370.6	353.6	344.43	365.47	350.67	350.84	339.33	352.76	328.23	348.59	358.85	342.3	341.93	336.9
499004	332.95	329.05	355.34	345.86	344.23	328.97	325.47	334.77	333.78	352.1	335.02	297.42	336.59	342.61	332.36	330.16	320.44	318.64	331.21	341.45	335.32	340.67	337.21	354.46	337.52	359.99	341.42	346.42	284.69	314.3	350.88	321.53	370.6	346.42	344.94	364.48	349.19	348.33	337.42	346.6	328.94	345.71	360.06	336.27	340.33	336.1
500004	342.32	331.01	358.94	349.8	347.29	335.07	330.36	342	336.63	364.23	335.96	298.69	343.05	347.33	338.53	334.26	323.56	321.75	333.95	339.48	342.42	343.96	342.73	360.69	342.24	364.89	344.85	350.17	283.89	319.07	354.04	324.66	376.25	352.13	348.17	366.77	353.97	355.15	341.6	357.34	334.44	349.05	361.88	343.39	345.7	340.95
501004	337.72	330.12	355.42	346.4	344.91	327.66	326.28	336.16	334.22	359.21	333.93	293.77	339.02	342.75	332.05	328.94	326.15	320.6	332.08	339.82	334.72	336.87	334.5	353.29	336.58	354.5	341.53	345.57	283.56	315.31	350.74	317.85	367.95	349.81	343.74	357.04	350.45	347.66	332.92	342.82	325.35	344.91	357.8	339.32	339.39	334.81
502004	337.05	335.46	354.81	346.72	343.6	330.92	328.98	335.73	336.86	362.07	332.47	296.96	337.66	343.88	334.73	332.8	322.06	320.6	332.49	338.33	337.64	338.25	337.41	358.29	339.11	361.4	344.02	345.27	285.58	315.75	353.89	321.88	373.87	353.59	344.76	358.75	352.97	349.62	340.19	348.81	328.85	349.17	361.18	338.87	341.18	333.69
503004	331.25	334.1	356.84	352.02	348.23	334.88	324.67	341.9	335.93	357.41	333.71	298.01	339.17	344.47	335.58	331.33	322.92	320.65	332.91	337.54	337.23	338.88	338.83	358.22	337.3	359.91	343.23	345.44	282.22	313.79	354.36	319.92	372.89	348.94	343.75	351.16	348.87	348.59	340.28	351.9	330.28	346.18	362.12	344.31	343.01	337.37
504004	336.25	331.62	351.5	344.59	343.83	325.91	325.14	333.15	336.4	354.53	330.85	292.48	333.72	339.08	331.58	331.01	322.82	320.02	332.57	337.25	330.94	333.67	334.7	353.44	333.94	352.85	338.89	341.71	283.36	312.69	350.98	319	364.09	347.12	340.62	347.42	344.34	345.53	333.33	345.82	325.46	345.17	355.53	336.08	337.4	334.93
505004	334.28	325.23	355.17	346.66	345.15	331.43	320.19	337.6	336.12	359.79	334.82	293.33	335.99	340.74	333.61	329.14	320.74	318.16	329.83	339.21	334	335.89	334.22	353.99	337.48	355.86	342.23	343.19	284.32	315.19	352.99	321.79	368.09	356.6	341.57	346.69	344.76	346.94	339.16	350.51	326.74	344.34	359.6	339.91	341.85	335.36
506004	346.78	341.46	360.92	354.03	354.64	336.75	330.08	342.78	348.39	361.46	338.31	301.17	340.51	347.71	341.48	336.43	326.8	323.82	341.49	342.69	342.15	342.68	342.23	363.63	341.83	363.95	347.45	352.23	288.09	320.35	357.8	331.37	376.47	352.86	346.46	350.58	354.08	353.53	342.84	359.04	333.39	352.83	365.91	344.72	345.79	342.65
507004	335.1	330.41	357.56	347.47	348.47	330.1	322.69	338.6	337.52	365.37	332.22	296.43	335.95	344.53	336.6	334.11	322.63	321.75	336.48	338.42	336.32	339.44	338.43	358.23	336.75	356.53	342.61	344.82	284.27	316.09	353.58	321.37	370.89	353.72	345.71	344.15	347.61	348.94	337.97	347.8	329.33	347.07	361.45	342.1	341.49	335.09
508004	347.35	338.76	363.5	352.46	351.71	335.29	328.43	339.85	344.55	358.71	338.07	300.7	338.79	347.68	341.32	333.89	325.52	321.7	337.4	341.81	339.55	342.29	343.98	358.75	341.14	362.21	348.94	354.14	289.62	320.95	359.96	329.56	377.79	358.49	348.6	346.08	352.43	354.24	342.61	358.91	333.77	350.02	365.73	345.48	347.46	341.5
509004	329.81	325.67	347.69	340.17	341.11	323.33	317.58	328.4	328.27	349.69	326.53	291.28	331.01	335.8	331.29	320.85	312.85	315.53	328.9	334.56	331.24	334.43	334.77	351.88	332.79	350.7	336.98	340.34	279.73	313.31	348.07	313.98	365.05	352.48	339.01	336.88	340	341.58	332.35	346.69	325.81	341.17	354.92	334.61	337.37	329.64
510004	343.18	341.39	357.51	351.38	352.87	333.46	329.51	342.9	345.06	365.18	335.01	301.99	338.91	346.44	341.1	335.62	325.6	324.55	340.76	345.31	341.61	340.68	341.95	359.02	341.82	362.92	347.05	349.69	286.73	321.18	357.26	326.87	373.43	362.31	349.44	348.13	354.95	352.84	340.41	357.18	333.95	349.52	363.64	344.9	348.64	338.36
511004	342.67	337.9	360.75	353.32	349.49	335.61	331.62	343.24	342.75	362.86	339.55	303.71	339.8	348.48	341.15	333.99	329.31	324.51	341.89	347.47	343.45	344.93	344.39	360.26	341.63	365.71	350.43	355.81	289.57	321.77	358.01	327.88	374.04	365.4	349.76	348.8	354.1	355.51	342.64	355.39	331.59	350.69	366.6	347.64	347.6	344
512004	338.01	336.24	358.22	348.11	347.11	335.74	330.31	337.54	338.37	359.74	334.54	299.99	337.95	342.28	335.96	333.04	326.03	322.9	337.86	340.64	338.03	341.44	344.51	357.8	337.85	361.77	344.96	347.65	284.46	319.1	355.71	324.41	374	354.61	348.15	342.15	349.98	351.43	340.68	351.73	330.93	348.78	363.77	343.16	344.56	337.18
513004	335.33	327.64	356.66	346.81	345.81	331.56	328.91	336.78	341.4	358.65	335.42	297.54	337.05	342.89	334.11	331.24	324.15	321.73	333.82	334.28	339.03	344.64	342.49	353.37	337.29	359.51	343.02	347.62	283.1	318.97	351.78	322.14	369.39	350.01	348.98	341.46	346.61	350.19	338.07	353.91	329.56	346.92	361.83	342.1	342.65	334.46
[truncated: 437 more rows]

## Sheet: Experiment 3
Time (ms)	Cell #1	Cell #2	Cell #3	Cell #4	Cell #5	Cell #6	Cell #7	Cell #8	Cell #9	Cell #10	Cell #11	Cell #12	Cell #13	Cell #14	Cell #15	Cell #16	Cell #17	Cell #18	Cell #19	Cell #20	Cell #21	Cell #22	Cell #23	Cell #24	Cell #25	Cell #26
[truncated: 951 more rows]
