# Supplementary material for: Conformational motions and ligand-binding underlying gating and regulation in IP3R channel
Source: Nat Commun. 2022 Nov 14;13:6942. doi: 10.1038/s41467-022-34574-1 (PMC9663519; doi:10.1038/s41467-022-34574-1)
Supplement: Supplementary file 8 — Source Data [file 41467_2022_34574_MOESM8_ESM.zip › hR1 F2546K #25 - Figure 6c-e - Raw Imaging Data.xlsx]

## Sheet: Experiment 1
Time (ms)	Cell #1	Cell #2	Cell #3	Cell #4	Cell #5	Cell #6	Cell #7	Cell #8	Cell #9	Cell #10	Cell #11	Cell #12	Cell #13	Cell #14	Cell #15	Cell #16	Cell #17	Cell #18	Cell #19	Cell #20	Cell #21	Cell #22	Cell #23
4	305.51	348.45	304.86	301.85	295.59	302.48	294.62	303.83	317.66	302.59	294.55	305.54	306.3	318.58	301.12	297.24	313.15	304.49	305.65	333.31	321.77	305.21	307.49
1004	305.09	348.31	306.5	301.49	296.74	306.68	294.46	302.94	317.15	304.68	297.5	307.13	306	319.63	302.01	302.4	314.37	306.78	307.7	334.41	320.7	302.98	308.37
2004	307.25	351.17	308.5	304.08	300.53	308.72	297.15	310.54	320.38	307.98	300.27	307.29	310.39	324.19	305.8	301.36	317.94	308.9	307.68	337.09	326.84	307.69	312.44
3004	304.06	345.02	305.1	299.35	295.6	300.21	290.6	299.31	316.24	301.46	292.6	298.57	302.1	317.52	301.81	296.79	310.45	303.32	302.26	329.08	320.96	300.76	305.48
4004	303.65	345.81	301.55	299.84	295.77	304.52	290.9	297.8	317.01	301.27	294.58	301.21	304.56	318.61	299.44	306.78	308.24	302.07	302.97	330.79	321.46	304.57	307.16
5004	304.54	347.39	303.73	302.74	296.06	304.86	295.42	304.09	320.05	302.64	296.03	301.79	304.2	319.89	300.01	302.05	311.49	305.27	306.95	335.92	322.03	305.15	308.34
6004	302	346.57	304.71	300.86	297.37	303.65	293.8	302.46	317.9	302.58	294.14	306.73	306.96	319.21	302.71	301.99	313.13	305	304.21	333.39	324.42	306.1	306.57
7004	309.15	351.66	312.1	307.41	300.58	308	297.09	311.94	324.81	308.94	298.72	317.68	310.62	323.31	304.7	310.32	316.81	312.37	309.36	338.52	328.06	308.08	312
8004	304.38	350.05	307.17	302.33	299.26	303.36	294.25	306.09	320.02	304.79	292.72	303.65	305.2	319.69	301.63	310.93	313.88	302.66	306.76	335.18	324.75	305.97	308.51
9004	302.94	347.41	303.45	299.48	294.29	302.83	290.45	302.43	317.49	300.79	291.28	297.26	304.58	316.63	300.46	306.07	309.74	303.32	302.38	330.98	318.88	301.39	305.66
10004	305.52	351.23	307.52	303.72	296.58	303.97	294.94	308.97	320.11	305.49	296.5	300.91	308.25	320.35	302.6	303.65	313.47	307.35	303.56	337.34	324.61	305.98	307.8
11004	304.29	348.35	303.79	300.07	297.05	303.93	292.36	304.58	319.63	302.41	293.96	298.78	302.71	318.78	300.44	302.24	311.12	305.1	303.91	331.9	323.5	303.62	305.35
12004	304.42	349.35	308.06	301.68	297.07	305.71	290.34	306.82	320.02	303.7	298.56	303.92	305.33	320.17	300.43	306.25	311.49	304.19	302.33	334.77	323.16	301.89	307.51
13004	309.27	356.93	310.09	305.83	301.77	309.7	300.26	311.02	324.98	309.45	298.74	313.9	310.73	327.86	311.69	314.34	317.22	314.07	313.26	343.34	330.23	310.53	316.06
14004	307.08	348.54	309.07	302.33	298.43	306.62	294.46	312.15	321.09	306.56	298.95	306.1	306.92	321.65	304.22	306.65	315.13	304.78	305.17	334.29	326.2	304.63	308.91
15004	303.94	350.28	306.36	300.67	299.49	303.7	294.05	304.3	320.66	302.23	298.03	305.79	305.7	322.37	299.75	312.1	312.14	302.97	304.38	333.82	325.81	305.22	306.33
16004	306.93	349.43	310.63	303.91	299.64	307	292.83	308.37	321.83	306.14	301.15	308.05	306.4	322.83	301.78	304.7	312.9	306.59	307.23	335.5	325.97	305.48	309.57
17004	305.1	348.4	306.18	301.42	295.72	305.17	290.22	309.65	320.26	304.49	296.73	300.24	304.52	320.48	301.48	312.07	313.17	305.79	304.32	335.12	325.51	304.11	308.07
18004	306.57	349.23	309.25	302.18	299.34	307.52	297.05	306.44	322.25	304.04	297.88	308.5	305.82	323.68	304.49	309.41	315.87	308.42	309.65	336.14	327.03	307.42	311.37
19004	305.81	349.91	309.09	300.91	297.17	305.13	293.57	305.27	320.99	303.95	296.96	306.58	305.13	321.64	303.83	310.9	310.85	308.17	304.1	334.33	323.78	304.34	307.84
20004	305.64	349.07	301.92	299.24	296.03	301.23	293.86	302.08	321.48	303.03	296.31	297.68	305.59	320.27	300.42	306.84	309.7	306.19	304.13	333.01	323.22	303.74	305.01
21004	308.07	349.32	308.41	302.91	297.5	303.72	292.8	305.32	322.18	305.45	296.75	306.65	306.49	322.64	300.73	307.99	313.73	308.4	304.32	332.52	324.5	303.2	307.98
22004	307.75	351.8	309.96	302.82	297.55	306.67	294.91	308.2	324.06	308.15	303.68	308.94	307.06	323.81	305.39	317.42	314.41	308.21	310.9	338.24	329.23	307.13	309.66
23004	307.51	350.57	306.31	300.48	296.03	305.82	293.62	307.14	320.99	305.23	300.63	303.19	309.14	321.69	301.8	306.38	310.73	308.68	306.77	338.35	323.72	304.48	307.28
24004	307.43	351.38	306.99	301.72	296.44	307.94	298.49	309.79	322.19	306.31	297.45	311.95	308.19	324	305.28	317.59	314.79	308.26	305.48	335.85	324.73	305.7	311.17
25004	308.24	353.35	310.88	303.48	298.63	307.77	297.49	310.26	323.56	307	302.58	310.73	309.58	326.53	305.45	312.19	313.88	309.24	308.7	339.04	325.49	307.11	311.58
26004	308.75	353	310.75	304.93	299.38	308	298.83	311.14	325.49	308.62	301.36	309.72	309.8	328.59	304.42	319.41	318.15	308.52	311.15	340.08	325.13	308.76	313.48
27004	307.38	351.98	307.46	301.28	299.19	305.29	296.5	306.55	322.47	307.57	300.48	302.47	307.85	326.53	302.46	309.73	314.34	305.46	309.71	337.85	323.7	306.06	308.47
28004	308.52	352.35	304.8	302.63	298.19	305.68	296.91	308.64	322.95	306.5	299.03	311.29	310.11	325.17	304.72	314.17	314.86	305.79	308.87	338.77	323.5	304.84	310.11
29004	309.87	353.51	310.83	304.22	300.88	305.01	297.78	307.03	324.63	309.01	301.41	310.21	306.08	324.5	305.66	324.95	316.2	305.89	310.06	341	324.64	308.36	312.5
30004	308.33	351.43	311.47	305.19	301.9	305.33	294.12	309.86	326.58	310.79	299.44	304.58	309.55	326.48	308.12	308.2	315.79	309.76	309.24	337.54	326.37	307.61	311.22
31004	309.41	349.48	305.92	302.35	299.18	301.56	292.77	307.16	323.21	304.58	297.09	309.92	309.09	324.4	304.28	310.7	310.87	306.88	306.54	335.38	323.54	304.63	308.58
32004	308.24	349.69	307.96	302.51	299.04	303.9	296.6	306.72	322.78	306.63	298.68	303.58	306.95	325.72	305.62	312.3	315.06	308.76	308.01	338.95	323.35	304.81	310.96
33004	307.32	350.86	307.75	303.07	299.83	306.2	297.34	310.04	323.05	308.88	298.84	309.7	305.85	326.24	302.55	312.81	313.3	308.3	308.07	337.85	326.31	307.28	311.71
34004	307.4	352.1	308.51	304.4	299.09	307.09	296.06	309.38	324.13	310	299.98	313.87	308.39	329.23	304.31	307.4	315.48	311.12	310.5	339.91	324.29	307.88	312.18
35004	309.63	346.62	308.01	302.52	297.17	302.72	293.92	305.69	321.67	306.35	296.6	311.82	305.54	325.59	299.32	308.54	312.02	307.64	305.69	336.46	322.13	304.08	308.83
36004	308.32	348.75	306.99	303.53	298.66	306.23	296.8	306.7	322.28	308.33	297.98	309.86	307.58	326.69	302.16	310.32	313.22	305.88	309.23	338.97	325.27	307.9	310.92
37004	307.43	347.82	309.73	303.64	297.8	301.27	294.28	304.71	322.09	308	296.52	311.01	306.75	324.46	299.58	313.43	312.61	306.5	310.11	337.66	324.36	305.45	310.75
38004	307.13	345.51	304.46	299.36	292.37	302.22	292.45	306.09	318.83	304.94	293.18	314.51	303.1	324.19	299.79	309.95	309.32	308.12	304.95	335.66	321.43	302.44	306.16
39004	310	349.98	309.1	305.25	300.26	307.01	300.09	311.22	325.63	310.68	302.22	314.14	309.89	329.59	308.73	314.24	316.81	312.7	312.83	342.37	325.12	308.26	312.7
40004	307.17	349.73	308.04	302.43	297.07	305.52	295.14	310.08	323.21	307.04	299.84	308.96	308.84	326.68	302.14	311.61	313.31	306.32	308.14	338.97	322.57	305.04	311.36
41004	310.02	349	309.45	305.54	297.63	305.54	299.11	310.23	324.7	309.25	302.06	317.5	309.29	327.87	305.04	312.72	315.1	308.33	309.83	340.64	326.09	308.02	311.8
42004	309.18	348.28	306.5	302.94	298.04	302.81	295.49	307.12	321.84	306.67	297.73	310.11	307.09	324.96	306.26	310.88	310.79	303.78	309	340.24	324.98	303.91	308.7
43004	309.86	353.28	312.2	305.22	299.44	306.62	296.93	311.8	324.55	310.22	299.29	309.9	310.55	329.22	310.55	312.8	315.99	310.79	309.95	340.75	326.98	306.71	312.28
44004	307.21	351.12	309.41	303.68	297.13	306.19	295.24	309.17	323.44	307.59	298.38	304.87	310.34	328.16	304.21	309	315.85	307.78	311.25	339.51	323.14	306.16	309.28
45004	306.29	349.06	307.32	300.15	293.91	301.92	292.9	305.19	319.1	303.72	296.61	307.15	304.1	323.71	303.09	308.79	311.25	305.12	306.74	335.2	322.01	303.18	307.22
46004	310.21	352.82	309.45	304.85	298.23	303.51	295.37	310.12	323.77	307.44	298.32	312.92	307.92	327.87	309.03	311.07	314.59	308.94	310.07	338.5	323.32	305.65	311.96
47004	307.05	351.21	308.57	303.53	295.97	306.19	294.39	308.51	321.38	307.68	298.63	309.13	310.55	328.26	307.28	310.07	311.48	305.25	308.58	338.98	323.34	305.14	308.06
48004	307.77	349.73	310.27	303.65	297.5	303.62	295.97	305.58	321.2	307.21	298.67	312.48	307.3	326.69	300.8	304.55	312.59	307.49	309.18	340.42	322.64	302.24	310.2
49004	307.16	355.81	307.12	303.89	297.96	304.87	296.85	306.4	322.77	310.08	299.39	307.04	307.12	330.57	307.39	309.21	310.44	308.11	312.05	338.75	325.94	305.49	310.41
50004	313	355.1	313.17	307.42	301.4	306.75	298.71	310.6	324.37	311.42	302.39	313.52	308.93	330.44	308.57	309.28	314.55	312.09	313.43	342.33	328.35	305.97	314.65
51004	307.12	351.81	309.24	303.35	295.68	305.7	296.12	307.93	319.26	308.67	297.32	305.37	304.54	328.24	307.09	311.35	312.96	305.84	310.61	339.22	324.94	303.47	309.76
52004	309.22	352.78	307.51	302.98	295.94	302.55	294.17	306.91	320.45	309.1	298.75	302.73	300.04	327.04	306.58	310.28	311.37	304.87	307.73	336.86	324.07	303.61	306.32
53004	307.22	351.6	308.18	302.27	296.11	305.17	295.82	306.4	322.51	307.67	298.09	308.38	306.53	325.95	301.44	313.2	310.66	305.26	307.32	339.63	325.35	303.35	309.99
54004	306.29	350.42	308.71	301.34	292.37	302	295.04	306.71	320.2	310.08	296.37	310.36	304.78	325.21	301.86	301.72	309.1	306.88	306.89	338.18	323.99	304.42	307.82
55004	307.36	348.57	306.53	302.16	296.36	300.9	294.52	302.8	318.49	306.04	293.92	307	305.02	325.77	304.95	312.44	310.76	305.97	305.29	336.86	322.47	302.34	307.06
56004	311.77	355.07	313.19	307.55	301.06	310.66	299.45	315.64	325.73	312.84	300.95	312.58	312.54	331.06	310.91	320.19	317.8	312.42	310.68	341.57	328.34	309.64	314.98
57004	305.44	348.96	307.05	303.93	295.62	302.14	291.88	304.81	320.92	305.07	294.36	305.41	303.23	322.17	303.44	308.58	308.35	304.52	304.15	334.33	323.67	301.14	306.07
58004	304.37	348.54	304.69	302.87	293.4	298.92	292.07	307.3	320.78	305.73	296.95	297.7	304.98	322.19	300.16	310.1	310.15	305.65	304.77	331.71	324.08	300.55	304.42
59004	307.36	354.39	306.51	305.18	298.45	302.13	296.74	306.42	322.96	309.09	298.72	310.81	308.67	328.98	305.12	311.38	312.68	307.15	310.4	338.68	327.29	305.68	309.78
60004	307.06	347.49	306.4	303.77	294.84	303.75	294.87	309.68	319.81	306.83	295.47	297.66	306.83	324.11	300.5	312.69	312.89	306.97	307.55	337.43	323.28	303.25	308.98
61004	310.99	355.14	307.68	304.43	298.92	303.99	297.41	309.03	322.96	309.18	296.84	312.26	309.07	326.07	308.03	306.3	313.76	309.77	309.7	340.79	328.39	306.04	311.72
62004	309.96	355.98	311.66	307.45	298.22	305.62	298.47	313.02	325.89	312.11	300.27	315.72	313.35	328.11	308.45	315.34	317.7	311.24	311.06	340.75	328.01	306.49	313.72
63004	309.22	354.58	311.13	308.77	299.42	307.19	297.71	311.4	324.16	311.62	298.82	311.48	308.63	327.53	308.74	318.86	315.86	311.39	310.8	341.88	328.68	307.73	312.05
64004	304.74	349.22	304.61	302.66	293.3	300.28	294.92	305.04	318.93	306.75	294.89	308.86	302.22	323.94	303.99	309.16	309.05	301.91	306.47	338.67	322.88	302.22	306.03
65004	306.36	352.41	309.53	305.08	296	302.49	294.86	308.7	321.74	308.14	297.12	309.17	305.32	322.74	305.3	313.14	310.7	306.45	305.95	338.05	325.09	303.1	310.79
66004	305.01	351.26	309.06	302.83	293.57	297.57	295.78	306.87	319.51	304.94	293.68	306.36	302.19	320.89	302.33	297.84	309.22	304.94	306.43	336.28	322.82	300.71	305.75
67004	310.78	355.02	312.97	308.28	299.34	303.69	298.09	312.98	324.34	312.35	299.71	315.74	310.79	328.65	310.82	312.58	314.82	311.3	311.62	345.92	326.87	307.9	313.61
68004	309.56	356.14	311.3	309.48	299.2	304.7	298.56	311.09	325.61	313.04	303.75	316.18	309.39	326.8	304.46	308.95	314.43	307.79	311.16	341.52	326.09	306.49	312.8
69004	310.41	354.87	314.52	309.63	297.33	305.97	298.16	313.66	325.96	313.83	299.77	318.57	314.34	330.23	306.18	309.91	317.88	315.22	316.12	343.98	328.65	310.49	313.94
70004	308.35	354.55	311.73	307.73	298.08	302.61	296.32	307.5	322.82	311.05	299.6	309.47	309.08	325.09	304.63	312.77	313.55	309.51	311.04	342.92	325.88	306.23	312.01
71004	307.72	352.2	309.88	305.04	299.25	305.25	296.38	309.08	321.2	309.35	294.8	307.48	309.72	326.37	304.76	306.57	311.43	309.59	309.25	343.45	325.54	305.41	311.83
72004	303.8	348.1	306.48	302.1	290.18	302.58	291.49	305.47	317.27	305.98	289.62	306.19	305.38	322.69	299.5	302.59	307.83	305.7	303.99	335.97	321.28	300.59	303.99
73004	307.09	353.26	311.14	307.24	297.9	303.75	297.63	308.63	322.01	311.92	297.72	310.4	311.22	327.11	310	312.65	314.68	309.27	314.35	343.72	327.54	304.81	311.51
74004	308.93	353.27	312.04	307.76	297.1	304.91	297.09	313.06	322.93	311.68	300.37	311.65	314.24	331.88	310.3	315.39	315.91	309.36	314.33	344.08	329.38	306.89	313.43
75004	310.27	355.31	311.88	306.91	300.03	305.53	296.85	308.64	322.66	314.2	298.26	313.97	314	330.1	305.76	310.5	314.74	312.99	311.56	343.61	325.23	308.12	312.81
76004	308.27	352.53	312.44	307.37	297.45	305.83	297.68	310.8	322.82	313.22	300.33	311.51	308.89	328.74	306.36	313.19	315.29	308.87	311.06	344.06	324.87	306.42	313.14
77004	303.24	348.53	309.46	301.4	292.83	299.67	293.02	302.97	316.22	305.41	292.72	300.11	306.67	325.13	303.01	301.65	308.67	305.76	305.83	337.34	322.43	301.4	307.76
78004	306.51	350.71	307.32	304.34	293.99	302.33	294.11	309.53	317.6	306.24	294.62	305.7	307.73	326.07	303.31	309.26	312.85	307.76	307.72	340.49	322.36	303	310.09
79004	305.32	352.6	311.93	303.95	300.1	305.83	295.31	310.64	319.48	308.97	295.7	305.62	307.8	327.4	305.95	308.79	315.03	307.26	308.79	340.03	321.49	306.74	312.26
80004	309.52	356.51	312.19	307.97	298.08	309.52	299.22	314.07	322.62	312.61	298.89	312.24	310.17	332.06	308.51	314.62	318.17	307.91	313.28	347.42	327.27	309.41	313.67
81004	306.68	351.84	311.43	304.77	297.09	303.34	294.2	308.1	318.28	309.33	298.78	301.88	308.99	328.42	304.72	309.84	314.73	304.12	309.25	341	323.77	305.21	312.51
82004	308.58	352.64	309.46	305.31	298.31	305.24	298.13	311.88	321.11	311.76	298.97	303.79	310.79	329.93	306.2	312.21	316.12	310.16	312.16	342.47	324.78	306	313.01
83004	308.66	356.53	313.2	310.38	300.43	306.85	298.83	312.38	321.82	310.76	299.05	311.68	312.53	333.29	307.72	314.02	318.25	311.49	311.69	344.78	325.94	308.88	314.21
84004	308.5	353.93	312.73	306.64	299.57	304.78	296.55	310.09	320.79	309.94	300.42	310.83	310.63	330.24	301.97	320.43	316.44	305.75	312.23	342.3	325.59	306.75	312.84
85004	306.19	355.78	309.67	305.91	297.55	304.9	295.11	310.23	320.66	309.63	296.23	314.29	305.4	330.15	308.64	307.44	316.71	310.2	310.4	341.12	324.98	307.36	312
86004	310.5	359.19	315.54	309.97	303.61	308.55	303.31	313.91	325.16	313	302.14	317.62	314.93	333.87	311.61	320.19	320.4	311.33	318.96	345.4	326.72	310.31	317.81
87004	308.69	357.85	311.96	307.06	300.5	302.24	298.37	310.02	322.58	310.18	299.43	315.02	307.32	331.15	307.34	318.75	315.28	308.65	314.1	343.05	326.91	309.37	314.55
88004	309.06	356.03	315.08	309.91	300.91	307.41	299.15	313.74	322.71	312.34	301.17	312.95	309.45	330.97	307.3	314.95	317.3	311.46	313.48	341.21	326.18	308.26	315.72
89004	306.34	352.47	310.56	305.3	297.84	301.85	293.05	309.19	318.66	309.49	296.71	306.59	307.6	327.06	306.02	307.87	312.94	306.67	309.39	339.45	322.62	305.64	310.7
90004	305.64	353.48	312.11	305.02	297.93	302.3	295.11	308.54	318.24	309.39	295.51	308.74	307.19	329.39	303.19	310.04	314.84	309.47	311.22	341.97	323.65	306.21	313.92
91004	304.05	352.63	310.47	305.15	298.43	297.74	295.27	306.11	319.15	306.4	292.69	305.19	304.76	327.01	303.73	308.23	311.1	306.3	309.81	338.19	323.12	305.99	309.28
92004	306.83	352.16	308.53	303.55	297.31	299.36	292.39	307.07	320.08	306.01	294.33	308.97	309.19	328.33	304.5	302.34	313.42	306.4	309.21	337.16	323.13	306.43	310.57
93004	309.54	357.33	315.79	307.85	300.41	307.67	298.38	312.3	322.59	311.37	299.89	311.27	312.62	333.79	306.77	312.48	319.26	312.83	316.31	342.06	324.41	310.9	317.54
94004	310.51	356.36	315.42	308.8	301.23	307.55	300.28	314.08	322.3	311.69	302.18	303.69	312.16	334.22	309.84	310.46	318.35	312.82	314.54	345.38	326.77	309.77	315.93
95004	307.89	354.6	312.93	306.38	297.98	299.99	295.62	306.93	319.05	306.17	295.67	313.05	308.45	329.21	305.68	304.39	313.09	307.09	310.4	340.16	323.43	306.67	309.96
96004	307.53	356.04	314.42	305.63	299.16	303.95	295.2	310.94	321.24	312.11	296.94	312.49	310.84	330.94	309.77	307.21	315.6	308.54	313.81	343.96	326.71	308.07	311.96
97004	309.73	356.83	314.16	307.41	301.01	303.41	295.57	310.43	320.55	310.63	298.91	303.42	311.75	333.91	309.22	311.79	318.6	310.08	312.24	343.73	326.83	309.7	316.22
98004	306.95	352.6	314.39	307.9	300.44	301.37	299.31	307.82	321.83	309.47	299.51	307.1	309.76	332.93	308.41	315.75	315.84	309.2	315.13	347.02	325.33	308.04	313.59
99004	308.92	355.5	314.58	307.29	300.49	303.53	297.92	309.76	321.82	311.22	296.78	308.04	309.5	331.81	305.76	308.72	317.08	311.02	312.58	340.67	326.34	308.49	315.11
100004	309.33	357.7	317.89	309.56	300.85	305.41	301.15	312.69	324.42	310.54	299.16	311.69	309.32	335.1	309.51	315.07	317.38	311.83	314.28	343.91	327.7	309.07	316.12
101004	304.87	352.79	310.14	303.05	294.7	298.02	291.56	306.11	317.74	305.41	293.09	307.38	302.83	326.98	305	309.07	311.55	305.28	305.65	333.03	321.13	302.09	306.43
102004	307.95	355.06	313.47	305.9	301.38	300.95	297.41	309.32	322.61	309.37	297.9	314.14	311.57	333.52	309.33	320.45	318.1	311.11	312.49	340.83	326.56	308.3	314.36
103004	309.28	357.96	315.97	308.53	299.9	303.32	299.6	307.31	322.68	309.85	297.63	307.88	312.03	334.82	308.34	311.07	318.89	312.35	316.98	342.79	329.46	310.7	315.14
104004	308.9	356.82	317	307.28	301.83	304.77	296.43	307.6	323.36	311.11	298.82	308.92	311.82	334.35	309.59	315.14	316.58	311.84	312.06	342.13	328.58	308.99	312.11
105004	308.01	355.9	312.91	307.08	299.45	302.88	296.4	309.55	321.62	310.69	298.42	312.89	312.39	334.83	309.02	315.16	318.78	310.18	313.08	340.81	325.67	306.74	315.1
106004	309.66	357.61	313.75	307.41	298.91	302.33	295.93	312.13	323.78	312.73	300.8	310.88	310.4	333.38	311.4	318.27	318.41	313.32	313.69	340.99	327.88	310.33	311.88
107004	309.56	355.89	316.23	308.77	299.27	304.7	299.57	309.88	323.74	311.18	296.34	313.35	313.23	335.44	307.2	309.98	317.79	311.96	314.77	344.8	328.13	310.23	313.43
108004	306.77	357.31	312.86	307.04	296.75	304.54	295.59	310.24	322.01	308.52	298.25	306.01	312.49	332.67	306.7	307.52	316.63	311.27	313.92	341.26	326.63	307.47	310.57
109004	307.16	356.27	314.51	305.79	298.18	301.43	297.13	309.62	321.92	308.69	294.88	307.25	308.51	332.34	304.3	312.56	313.89	307.07	312.21	341.31	329.09	307.46	311.38
110004	308.68	355.24	315.81	307.71	297.56	304.18	294.84	308.98	321.85	310.04	297.55	310.32	308.75	334.75	309.56	310.93	314.87	308.46	312.42	341.91	326.27	307.87	310.76
111004	310.13	357.94	313.93	308.14	299.99	301.54	293.53	311.22	323.46	309.08	294.77	314.93	310.42	336.28	306.22	310.1	315.96	308.8	313.3	340.43	327.06	308.87	311.8
112004	311.68	357.74	314.63	307.3	299.16	303.5	296.03	310.55	324.16	308.48	296.68	314.39	308.98	333.99	303.9	310.45	315.86	309.54	312.58	340.91	328.06	308.22	314.05
113004	311.35	357.98	315.98	306.57	299.37	305.03	297.62	312.41	323.15	311.58	293.37	310.29	309.32	336.31	304.64	310.85	315.49	309.7	312.06	341.34	327.35	309.4	313.57
114004	311.95	358.52	317.29	309.53	302.86	305.98	299.87	316.4	325.23	311.88	297.99	312.54	313.63	337.14	310.56	315.83	318.85	312.53	316.19	350.3	328.56	309.28	314.7
115004	313.03	360.57	316.71	309.7	301.46	303.34	300.78	313.88	325.6	309.34	296.22	304.73	310.79	335.83	306.78	309.59	317.55	311.9	315.92	347.18	330.36	309.61	312.39
116004	311.12	361.48	312.98	306.89	298.15	303.65	299.2	308.36	323.06	310.34	297.15	308.1	309.05	332.98	304.83	325.21	316.84	309.38	311.25	341.71	323.28	307.53	312.65
117004	310.22	357.51	312.41	305.44	299.79	302.98	296.41	308.41	323.06	308.28	292.95	306.04	310.1	332.49	305.19	307.3	315.33	310.64	313.28	340.06	324.4	305.36	312.4
118004	312.05	360.52	317.41	309.82	302.52	306.3	299.15	313.65	325.67	311.2	301.08	314.21	310.07	334.7	310.66	315.94	319.41	310	313.81	345.52	326.11	309.95	314.25
119004	312.93	357.69	317.43	309.08	302.8	303.06	298.75	314.61	325.42	307.36	300.61	310.45	310.94	336.84	305.52	319.41	319.29	311.33	316.31	348.31	326.06	312.1	313.44
120004	309.56	356.6	315.74	306.87	297.16	301.6	296.86	310.51	322.54	309.76	295.86	301.53	310.77	330.61	308.33	310.4	316.01	311.7	311.68	346.51	323.65	307.62	312.82
121004	310.99	355.93	313.54	306.53	296.7	301.39	295.83	308.02	322.56	307.37	293.48	312.23	309.98	332.58	304.1	313.86	313.82	309.47	311.55	345.02	324.67	305.86	313.19
122004	313.62	358.82	316.82	310.69	300.19	305.77	299.75	317.51	326.14	313.67	302.18	320.06	315.02	336.71	312.07	316.35	320.9	311.39	319.27	351.82	326.99	310.52	317.06
123004	312.76	359.49	320.35	307.75	302.82	301.88	297.46	312.08	325.73	309.66	299.65	314.07	310.83	336.04	311.41	313.64	317.85	312.27	315.63	347.19	327.85	309.66	314.21
124004	313.84	360.23	316.7	309.42	302.22	303.83	297.64	309.45	327.17	309.98	298.84	314.45	314.24	336.24	309.64	311.59	315.01	312.02	315.14	348.08	325.42	310.85	314.96
125004	310.99	360.84	315.87	306.63	301.57	303.25	297.8	308.92	325.55	309.46	294.39	305.52	312.45	332.78	310.44	316.5	316.82	309.38	314.67	345.24	327.46	307.44	313.48
126004	312.98	361.41	317.78	309.6	302.29	306.91	299.51	313.32	327.76	311.14	299.14	311.94	311.34	335.35	311.63	318.11	319.93	312.48	314.07	351.26	326.26	311.86	315.33
127004	312.43	361.91	319.06	309.15	299.69	303.36	300.46	312.87	327.34	310.22	295.19	306.31	313.06	333.54	306.76	310.58	316.16	310.65	312.55	345.12	325.69	308.71	312.09
128004	312.71	361.1	317.89	310.96	303.5	305.67	299.51	312.36	329.33	310.48	298.97	314.39	312.92	335.28	312.32	314.85	320.53	311.45	316.98	348.32	325.37	309.57	315.15
129004	306.98	357.63	312.84	304.6	295.55	301.38	294.57	306.97	321.35	304.9	292.64	307.93	307.34	328.31	303.09	308.61	311.22	307.19	306.67	338.15	320.78	305.46	307.84
130004	311.75	357.63	314.34	307.14	300.69	303.59	297.24	308.66	326.94	310.53	297.67	315.54	309.87	333.37	306.58	315.64	316.62	307.94	312.63	345.47	321.68	308.71	311.46
131004	310.14	357.54	313.88	307.6	300.93	302.58	296.11	308.05	323.97	307.43	294.06	313.22	308.29	331.92	309.39	315.24	313.73	310.69	312	343.38	319.95	308.27	311.65
132004	314.41	365.8	319.75	313.4	305.09	311.35	304.46	314.35	329.45	314.83	301.09	316.93	314.57	338.46	309.01	321.01	320.87	316.49	317.78	352.78	327.23	314.93	317.73
133004	309.49	360.23	314.23	309.12	300.74	302.89	298.74	310.73	324.75	308.69	299.3	305.07	308.55	331.39	309.07	312.41	315.58	308.28	313.56	343.43	321.34	307.31	310.49
134004	308.09	360.68	311.84	308.6	299.73	303.08	298.14	309.03	325.51	308.36	293.82	308.59	307.07	332.53	309.03	313.29	315.81	308.1	313.24	342.27	321.19	307.44	311.14
135004	314.74	365.8	320.02	314.31	305.23	310.55	301.19	318.36	330.35	313.92	299.94	324.01	312.91	335.11	312.77	314.98	321.55	317.97	317.12	349.12	326.34	312.2	318.24
136004	311.73	362.31	314.64	311.17	302.85	305.28	300.68	310.96	328.26	312.15	298.4	311.13	313.15	335.35	309.57	315.38	317.21	312.47	316.46	346.23	325.01	309.93	313.3
137004	313.8	361.1	317.75	310.79	301.51	304.48	297.95	313.79	327.27	310.13	296.5	308.84	308.85	331.53	308.45	310.38	316.59	311.11	311.82	344.18	323.9	309.93	313
138004	316.76	361.02	318.65	312.08	303.45	303.29	299.1	317.14	329.06	311.3	299.86	309.2	310.86	334.69	310.36	311.01	316.6	308.42	315.15	345.31	324.87	309.27	314.84
139004	319.57	367.64	321.74	315.46	306.53	309.03	304.75	316.82	333.27	316.81	306.02	315.94	317.18	336.47	314.48	315.01	323.34	312.79	319.36	350.85	327.26	314.79	316.91
140004	315.61	360.82	317.07	311.2	301.09	307.03	299.66	311.75	327.69	313.04	297.95	310.5	310.84	334	306.03	314.55	317.27	312.43	315.02	345.13	326.34	308.97	313.62
141004	315.58	362.23	317.97	311.8	301.05	306.55	300.6	309.78	328.09	311.73	300.94	316.62	313.24	334.95	308.07	318.81	320.36	309.78	314.73	342.67	326.15	311.06	315.79
142004	314.59	358.19	315.99	310.28	300.71	302.34	297.47	309.59	326.67	310.17	297.31	311.39	309.24	331.11	305.91	314.21	314.67	308.15	313.63	338.91	323.31	307.25	310.48
143004	314.71	358.9	315.08	308.26	299.14	303.75	299.21	309.9	325.85	310.08	297.5	316.66	310.78	331.26	308.27	314.64	314.8	311.5	311.93	344.1	324.97	308.18	311.13
144004	314.73	359.01	318.52	310.74	300.55	305.22	298.89	311.11	329.73	313.82	299.04	313.34	310.98	332.51	306.14	313.59	317.31	312.9	315.93	345.45	328.34	310.04	312.59
145004	313.1	358.93	313.28	309.06	296.63	304.83	295.68	310.03	326.11	310.82	295.49	301.7	310.68	329.21	307.16	320.16	315.43	311.08	314.19	341.12	325.08	307.45	312.43
146004	315.42	361.2	319.25	312.28	303.71	308.62	300.18	314.49	331.37	313.43	301.64	317.68	315.26	334.04	312.61	311.67	317.7	314.81	317.72	348.34	331.72	311.82	314.72
147004	314.59	361.07	315.6	309.95	301.43	304.45	299.27	306.32	329.84	311.02	296.51	308.83	311.33	331.53	307.35	314.42	318.48	311.49	313.67	348.04	328.74	311.31	313.34
148004	314.26	360.74	316.11	309.6	301.46	306.43	299.98	309.26	329.42	310.34	298.19	320.53	313.89	335.16	310.26	324.15	318.16	311.72	316.3	345.27	329.05	311.61	315.08
149004	310.15	355.31	310.04	306.36	297.19	300.14	295.29	303.5	325.05	306.01	294.42	310.07	309.07	332.59	306.71	310.32	311.74	306.17	310.44	338.57	322.91	306.56	307.95
150004	313.54	359.8	317.07	310.83	301.8	306.92	298.26	311.48	331.54	313.6	298.27	309.53	312.29	335.56	311.71	318.14	317.39	311.84	311.7	342.57	328.57	311.01	313.16
151004	311.71	354.43	312.52	308.11	298.64	303.37	296.8	305.51	327.25	308.89	295.56	304.49	314.49	332.11	308.13	322.19	314.2	309.24	310.95	340.46	324.13	308.67	311.65
152004	312.56	358.84	313.66	309.82	302.26	308.46	297.85	309.02	331.56	313.62	296.52	304.35	310.73	332.49	309.73	311.83	318.6	309.3	312.56	342.31	326.21	311.48	314.64
153004	313.98	359.82	318.96	312.88	304.32	309.78	304.4	310.29	334.86	314.06	298.82	314	312.79	336.14	316.51	323.77	321.06	315.21	318.37	348.47	327.61	314.28	315.98
154004	313.92	357.04	316.21	311.29	303.05	306.73	304.26	312.03	334.57	313.09	298.84	313.13	315.7	335.84	313.31	312.66	319.95	312.2	318.74	346.37	326.48	314.98	315.63
155004	312.74	355.91	312.03	307.19	300.8	307.78	299.59	307.34	331.22	310.72	292.35	311.84	311.98	331.16	307.59	318.67	315.46	307.57	313.84	344.44	324.31	310.22	310.98
156004	317.7	360.63	317.45	313.31	301.62	310.02	303.78	311.52	335.76	314.53	300.68	315.79	316.01	334.59	310.64	323.19	319.63	315.61	319.58	347.66	329.14	314.26	315.35
157004	311.65	354.55	312.13	307.22	299.6	305.71	296.48	305.98	330.34	309.83	292.74	306.29	309.22	328.48	307.44	314.52	314.16	307.6	309.61	340.39	324.84	309	308.46
158004	313.54	355.14	312.19	309.48	301.23	303.71	297.41	306.41	334.36	310.18	296.99	306.66	307.52	328.23	304.27	311.94	312.24	307.52	310.75	340.03	324.86	310.11	309.75
159004	315.44	359.56	318.5	310.57	302.51	304.1	299.66	307.14	335.04	313.86	299.02	311.65	313.77	331.4	307.83	312.94	315.15	310.02	313.48	343.77	326.48	314.42	312.1
160004	318.35	359.17	318.49	311.01	307.04	308.22	301.27	308.56	334.97	314.71	298.56	315.4	316.07	332.79	313.33	316.85	318.89	314.54	319.34	345.32	327.05	313.26	316.83
161004	319.16	361.38	318.38	311.26	304.56	306.39	301.59	310.6	336.4	313.28	298.03	315.42	311.9	334.35	310.72	317.34	317.3	310.84	317.04	346.23	326.67	313.24	314.04
162004	319.43	362.2	317.65	312.45	305.25	307.29	300.15	310.82	335.73	310.7	297.7	308.53	311.36	330.47	310.61	313.96	319.42	312.9	313.46	345.48	325.18	311.89	313.54
163004	314.91	358.08	312.7	307.99	302.77	309.05	296.45	308.06	333.17	310.82	296.77	305.28	313.51	326.53	305.29	314.54	314.76	309.47	310.97	342.19	322.91	309.14	311.71
164004	319.65	360.63	317.88	308.52	305.33	309.01	298.89	309.23	336.44	313.36	296.53	310.49	310.26	331.88	307.89	314.03	317.06	310.93	314.5	345.75	325.64	310.86	311.41
165004	318.13	359.47	317.45	309.57	307.12	310.24	298.79	309.34	336.99	313.46	294	315.23	315.31	332.81	308.26	317.77	317.79	312.52	317	344.2	327.42	312.94	312.29
166004	315.52	362.2	316.6	308.55	306.94	306.98	300.77	309.3	335.98	311.93	298.55	314.05	312.7	332.57	306.49	313.73	318.76	314.11	315.11	344.17	326.99	312.7	312.96
167004	319.02	364.08	320.81	309.25	306.32	310.59	302.44	311.98	335.63	312.1	297.65	316.09	312.7	333.65	310.91	320.45	322.09	313.57	319.44	347.51	328.47	313.6	314.2
168004	312.83	362.83	313.83	308.37	304.39	305.54	299.63	307.57	334.16	311.02	297.81	299.99	311.07	330.67	314.19	318.37	318.04	308.11	314.07	345.5	323.19	311.51	311.82
169004	315.7	362.19	319.27	309.87	306.26	310.55	301.94	311.38	337	313.01	300.55	318.2	311.55	333.39	314.72	323.15	322.8	312.3	316.58	346.22	326.84	314.75	314.21
170004	312.62	357.78	314.66	306.73	300.88	305.61	294.47	303.77	331.5	308.43	295.42	307.33	309.33	330.12	305.97	324.32	317.25	306.47	310.81	341.29	319.82	309.85	307.72
171004	316.57	362.26	321.22	313.12	306.56	310.83	305.09	312.97	337.01	314.76	303.14	320.57	314.55	335.55	314.1	316.61	322.91	315.36	319.14	349.79	328.92	316.94	317.76
172004	314	360.9	320.54	310.91	302.68	309.04	300.45	311.12	335.04	312.5	296.73	316.74	313.2	332.59	309.22	315.69	320.05	313.12	313.94	345.72	325.83	313.53	312.45
173004	313.64	365.62	319.8	311.62	307.9	309.8	305.48	311.1	337.19	315.72	299.57	321.13	315.93	334.12	310.78	320.07	322.01	311.66	316.78	351.38	326.03	315.63	318.06
174004	314.71	360.94	318.45	307.61	304	306.32	296.97	308.65	334.4	313.21	295.76	313.72	311.48	332.25	305.51	316.77	320.83	312.65	312.64	348.8	324.96	311.91	310.98
175004	316.32	366.35	321.04	311.83	307.51	312.61	304.22	312.72	336.15	314.35	300.47	321.24	317.67	334.62	313.42	325.83	322.26	316.38	318.81	353.21	326.83	315.49	316.64
176004	315.71	365.62	321.49	312.7	307.64	313.59	304.28	312.75	337.26	315.04	298.16	312.91	314.23	336.13	311.74	325.9	324.22	318.11	318.11	352.52	327.62	314.47	317.27
177004	314.44	365.2	320.06	310.67	303.29	307.14	298.61	311.11	332.61	313.42	300.84	310.39	312.59	332.25	312.22	322.68	321.56	309.47	312.19	348.12	322.83	310.17	312.91
178004	315.07	364.3	317.2	310.25	301.81	307.96	300.87	308.04	330.64	309.46	297.48	312.04	312.86	331.39	306.62	310.07	317.37	310.97	311.81	346.95	322.2	309.29	309.15
179004	315.04	363.72	318.01	310.53	302.98	305.74	297.96	307.24	332.86	311.16	296.75	317.04	312.19	333.25	308.79	314.77	318.76	314.14	311.76	345.62	323.05	310.56	312.06
180004	315.72	364.89	318.23	312.36	306.27	304.06	297.5	307.34	332.65	311.57	298.23	313.23	313.88	331.91	309.69	316.79	318.3	314.28	313.51	347.56	323.59	309.35	312.11
181004	310.1	360.53	315.47	307.11	302.2	304.82	298.14	306.01	329.24	306.42	294.77	310.97	309.88	331.03	303.53	312.87	313.66	310.45	309.49	345.9	321.93	307.3	308.43
182004	316.14	364.63	318.42	311.12	305.08	311.65	298.84	310.71	333.7	315.34	295.99	321.31	313.51	336.37	311.23	322.12	322.16	313.39	315.95	350.65	326.3	314.27	314.2
183004	318.22	362.35	318.64	311.86	306.19	309.7	302.28	311.44	333.03	314.34	299.47	317.63	317.18	334.73	316.09	322.02	319.87	314.87	316.37	351.94	324.25	314.73	315.38
184004	317.06	364.66	319.06	311.24	308.55	308.07	302.91	311.85	333.16	315.48	302.28	314.78	316.54	336.51	311.18	327.33	320.63	316.2	317.62	353.17	324.51	313.11	316.11
185004	314.71	362.2	317.66	310.87	302.58	305.35	299.86	308.43	332.37	313.01	297.64	319.1	310.35	333.92	308.14	318.89	316.72	310.56	311.87	349.16	323.1	310.13	312.03
186004	313.97	362.74	314.87	308.22	301.87	304.93	298.24	305.63	330.2	309.21	296.54	322.89	311.03	332.73	306.76	324.18	315.37	312.18	311.56	345.35	323.66	309.49	311.41
187004	314.57	362.35	316.69	309.25	303.98	308.16	298.41	305.5	331.81	312.45	297.81	311.2	315.23	332.94	308.55	315.86	317.18	312.23	312.09	347.59	323.53	308.95	311.9
188004	315.66	361.96	316.98	309.53	306.48	308.33	302.28	308.1	333.89	312.73	298.02	314.57	313.82	335.51	309.24	310.12	320	315.79	313.42	350.56	325.84	310.88	315.22
189004	314.92	362.62	320.5	311.37	304.09	312.81	301.89	309.81	334.94	313.94	296.78	321.43	316.21	335.13	312.41	312.76	316.21	312.68	316.53	349.2	327.7	313.23	315.93
190004	312.29	356.17	316.61	308.5	302.36	308.92	296.55	306.91	329.51	311.1	297.33	310.29	311.22	330.53	302.81	308.52	313.43	315.38	306.24	345.48	319.79	306.68	310.11
191004	318.41	364.29	322.13	312.85	304.57	311.05	300.38	310.84	334.23	314.45	299.27	315.04	313.96	337.33	309.53	316.9	318.38	316.3	315.36	345.67	325.38	314.81	315.48
192004	316.51	362.65	323.93	312.48	306.17	313.36	301.86	310.08	333.03	315.31	296.23	314.79	316.68	337.23	314.88	317.91	319.72	315.06	314.83	352.62	325.07	313.96	316.77
193004	313.23	360.18	319.01	309.75	298.81	310.62	298.92	309.09	330.75	310.46	294.39	319.92	314.28	333.39	310.2	311	317.97	317.71	310.74	347.27	323.32	308.59	315.08
194004	314.52	361.34	319.97	311.08	302.72	310.23	295.59	309.85	331.33	311.77	298.17	313.12	313.94	334.92	311.4	314.85	318.13	315.73	312.28	347.25	324.64	311.37	314.93
195004	318.24	362.84	324.9	316.19	306.43	315.26	305.67	313.38	335.52	319	302.14	323.93	316.82	339.08	315.5	316.31	322.65	316.37	317.14	353.18	323.45	316.64	317.74
196004	311.58	358.79	315.17	308.73	300.57	302.15	296.61	301.12	327.37	307.98	293.78	307.12	311.62	331.29	306.91	315.19	313.72	307.07	308.17	341.88	320.59	304.98	306.6
197004	313.48	360.85	317.48	310.33	301.88	304.84	297.52	304.45	328.51	313.36	295.49	313.22	312.82	334.61	309.86	320.13	319.07	309.58	312.42	343.86	321.96	310.32	313.17
198004	315.59	361.29	316.07	311.26	306.11	307.04	295.9	306.87	330.66	313.15	297.07	315.05	313.85	336.13	313.36	316.28	318.47	313.25	312.44	347.44	323.04	311.35	313.8
199004	314.69	363.54	321.73	314.49	306.99	311.92	302.53	309.62	333.21	316.55	299.66	314.35	317.86	337.7	317.65	321.04	322.23	315.9	314.88	353.32	328.76	316.8	316.97
200004	313.78	360.06	319.53	313.28	304.94	311.62	300.18	311.89	332.51	316.06	300.69	315.24	317.02	335.52	310.91	324	323.13	315.04	312.4	349.75	326.09	312.92	314.99
201004	314.19	357.07	313.44	308.92	299.94	306.91	295.47	309.39	328.76	313.27	294.33	304.77	312.75	332.72	308.19	312.29	318.08	309.47	311.1	345	323.13	308.9	311.75
202004	313.12	360.48	316.48	312.01	301.95	307.55	300.87	309.87	331.4	314.08	295.6	309.85	314.11	334.29	308	326.23	321.79	315.53	314.7	350.94	324.66	312.49	312.27
203004	310.17	357.69	313.59	308.43	300.87	307.14	299.58	308.01	328.75	311.77	292.19	308.99	311.77	332.3	312.56	312.84	318.01	313.37	313.86	343.22	322.91	308.74	313.03
204004	315.64	360.47	320.11	312.61	305.58	309.58	302.93	315.27	334.25	316.97	299.47	310.36	317.58	336.77	314.44	332.22	326.26	315.78	313.27	346.92	326.42	312.88	316.41
205004	312.01	357.55	316.58	308.43	303.66	307.24	298.67	310.12	330.11	313.35	298.25	311.93	311.84	332.87	310.33	317.31	320.38	310.28	314.06	343.57	322.84	311	313.17
206004	310.64	359.98	315.98	309.44	302.15	305.35	297.85	310.2	331.24	314.63	297.07	309.14	312.77	330.3	307.85	327.63	318.54	311.25	312.37	345.21	324.5	309.55	314.87
207004	314.59	360.96	314.41	310.31	302.3	308.95	303.69	311.96	332.64	316.08	298.26	310.24	313.46	332.14	308.24	319.06	321.28	313.32	314.92	347.87	326.54	311.4	313.01
208004	312.3	356.94	315.41	308.25	301.69	305.75	299.65	309.5	331.61	311.39	297.98	303.49	311.69	331.48	309.01	318.27	320.48	313.72	314.34	343.38	325.48	310.74	313.48
209004	314.17	360.32	317.21	313.35	304.54	311.07	302.88	313.16	331.81	315.96	300.8	318.34	315.71	333.75	313.48	322	322.43	313.09	316.44	351.03	327.24	313.98	317.13
210004	315.56	359.77	318.83	309.22	304.18	307.98	300.84	310.18	332.22	315.1	298.32	307.27	311.39	332.5	310.9	324.45	320.2	311.18	314.29	345.55	327.35	310.8	314.17
211004	310.81	353.75	314.68	306.17	299.19	303.93	297.72	305.01	328.51	311.13	293.71	309.95	311.06	327.54	306.17	315.13	313.59	307.6	310.64	340.14	318.74	308.1	310.03
212004	316.29	360.29	319.13	312.75	305.75	308.66	304.93	312.7	333.01	317.56	300.33	311.75	315.07	332.61	310.57	327.68	322.15	312.71	313.81	349.2	325.47	312.04	316.09
213004	313.97	356.13	313.7	308.5	302.23	308.38	302.29	308.45	331.02	314.47	296.34	311.26	315.5	330.58	308.75	325.66	317.69	311.33	312.71	345.09	324.02	309.32	313.82
214004	318.17	359.48	322.34	316.8	311.19	312.43	307.48	317.46	337.9	319.91	300.88	318.99	320.63	338.79	318.12	332.86	328.16	321.1	321.6	353.56	328.4	317.14	322.77
215004	311.86	353.38	312.21	309.34	304.34	303.54	299.73	305.33	329.67	312.69	289.53	306.32	310.84	330.96	308.7	318.73	315.92	308.44	312.75	343.22	321.51	308.18	312.17
216004	317.16	357.16	319.78	315.78	308.95	310.3	306.47	314.74	335.08	318.43	300.95	318.07	316.44	334.53	313.26	329.13	324.39	315.07	319.98	353.43	329.29	317.59	320.66
217004	315.65	352.77	315.16	309.92	302.72	306.05	302.27	308.91	330.39	312.1	295.16	306.12	311.27	331.2	307.92	317.97	320.12	308.72	313.51	343.27	325.08	311.59	313.35
218004	315	354.17	316.01	310.44	303.42	304.91	301.85	308.36	328.59	312.53	295.58	310.41	311.43	332.1	311.59	316.88	320.31	311.06	315.22	347.47	322.89	314.35	316.15
219004	314.14	351.72	315.56	310.14	303.57	307.25	299.33	307.35	330.18	311.77	294.28	314.28	313.75	329.24	307.6	315.47	315.33	306.19	308.73	343.73	323.81	309.94	312.72
220004	315.48	358.17	317.43	314.82	308.24	310.88	302.9	313.26	333.69	315.32	300.46	317.04	316.41	333.62	314	321.63	319.41	313.57	315.86	347.6	328.27	313.2	316.37
221004	315.06	352.69	312.7	312.69	303.1	307.74	301.67	307.84	331.18	313.1	294.11	310.14	309.5	331.09	311.11	317.17	318.32	310.63	313.59	344.66	322.04	310.33	312.53
222004	316.83	361.93	320.79	317.74	308.42	314.47	304.25	315.81	336.39	317.91	301.59	319.68	319.17	335.48	314.45	324.28	324.3	318.04	318.7	352.44	330.87	314.6	322
223004	313.48	356.77	316.9	310.52	301.82	305.96	301.49	307.82	329.4	311.13	298.13	311.52	312.71	331.25	309.34	316.82	317.79	307.57	313.78	344.14	325.59	310.42	314.06
224004	317.04	356.22	315.92	315.35	306.26	311.14	304.14	313.87	332.58	316.3	295.89	317.43	317.24	331.14	312.88	323.75	320.3	313.2	316.52	344.2	326.95	314.34	318.32
225004	312.5	354.66	313.82	310.55	300.78	308.17	296.04	307.4	331.77	312.43	295.82	310.41	312.72	328.97	308.64	321.57	316.5	306.82	308.17	341.21	326.16	309.89	312.83
226004	314.42	354.22	313.83	310.26	304.75	306.7	300.14	304.42	329.77	311.97	295.88	320.27	313.1	329.02	309.34	321.98	318.14	305.16	312.69	346.09	326.12	311.02	313.53
227004	309.4	355.15	310.84	308.55	299.18	302.68	292.94	305.65	327.32	309.69	291.42	309.31	309.56	322.06	308.28	312.81	313.29	308.37	307.18	340.68	324.05	306.63	310.03
228004	312.07	355.3	313.23	310.77	300.31	304.49	300.21	307.77	328.09	312.9	294.43	309.7	312.46	326.43	305.42	314.47	316.63	310.65	310.71	341.88	322.45	308.74	312.32
229004	313.8	354.82	314.8	310.35	302.68	305.42	298.28	308.22	329.82	313.01	296.38	312.78	312.05	327.42	306.94	310.22	317.24	311.78	311.11	342.29	324.35	310.82	312.54
230004	313.69	357.08	316.17	311.26	301.46	310.36	301.22	308.52	329.56	315.56	297.09	314.32	314.53	329.55	313.2	322.93	319.69	312.47	315.17	346.02	325.06	309.82	314.63
231004	313.28	355.74	313.82	310.7	301.34	309.01	300.73	307.37	330.27	314.24	297.35	313.44	313.05	329.63	306.72	321.59	318.04	312.22	312.69	344.43	325.5	309.25	311.77
232004	315.54	361.93	315.25	314.22	306.82	312.9	306.5	312.54	335.1	317.69	299.67	309.51	317.03	334.02	316.39	321.4	323.19	317.3	319.1	348.27	328.12	314.41	319.23
233004	315	355.9	315.5	309.84	301.47	309.21	300.43	309.88	329.92	314.48	296.44	313.54	312.18	328.9	312.5	328.54	316.31	311.61	314.29	346.19	326.09	308.74	311.38
234004	316.6	359.95	318.39	314.21	304.51	311.3	305.06	309.69	331.38	316.49	301.33	313.7	315.84	330.47	311.22	324.32	321.83	316.61	315.67	346.71	328.09	312.55	319.18
235004	312.56	354.27	312.92	307.39	299.48	304.45	295.69	305.41	326.54	310.87	292.92	305.87	310.36	325.58	308.07	318.62	312.49	310.6	309.81	343.22	323.83	306.68	309.32
236004	312.29	355.89	315.06	310.65	301.74	309.22	304.28	307.18	328.78	312.91	298.15	316.97	314.98	330.82	316.4	321.62	320.39	311.45	314.9	345.77	325.24	312.36	314.31
237004	314.28	359.53	314.02	313.34	302.64	308.12	301.63	310.45	330.24	312.82	297.9	312.49	314.66	330.15	312.68	316.92	318.7	310.91	314.67	343.07	327.32	311.1	316.07
238004	312.35	357.72	317.5	311.66	302.75	305.97	304.3	307.29	329.75	314.86	297.37	312.88	315.71	331.95	309.19	308.78	318.19	309.91	313.58	344.42	324.43	313.82	316.04
239004	311.85	353.14	312.62	308.61	299.5	307.92	297.26	306.95	326.5	310.36	291.16	316.64	311.7	327.29	305.58	311.56	314.05	307.28	309.84	341.82	322.53	309.8	309.08
240004	310.88	352.55	311.82	305.78	298.1	305.47	298.05	306.16	327.73	309.73	292.66	306.29	310.94	328.31	309.75	313.56	313.24	309.34	311.43	345.4	321.15	309.7	311.3
241004	311.93	353.85	315.06	307.97	297.74	306.81	300.77	307.51	327.95	311.89	293.2	311	314.63	327.8	311.15	322.3	316.91	310.13	312.62	343.19	324.97	312.31	312.23
242004	309.58	353.72	312.63	305.73	298.87	306.2	294	306.26	324.32	310.36	293.4	311.11	310.91	328.89	305.12	312.21	314.13	309.41	309.37	337.13	321.31	309.42	309.23
243004	309.73	354.72	311.68	306.82	297.15	304.3	297.26	304.08	324.64	309.57	290.01	306.34	307.87	330.07	302.42	313.13	310.83	305.43	309.24	337.09	322.16	309.7	310.04
244004	313.88	358.97	319.7	309.45	302.34	308.44	301.68	308.64	329.85	314.84	298.56	321.45	314.41	335.12	311.74	317.11	317.15	313.57	315.18	342.69	323.95	311.48	317.07
245004	310.14	355.02	314.66	309.3	299.62	305.4	297.21	303.11	326.66	311.09	295.52	309.36	310.45	335.88	306.25	306.91	316.58	310.02	314.03	340.63	323.91	310.2	310.41
246004	309.84	355.99	315.07	308.16	300.18	310.09	299.42	307.76	327.12	317.27	296.83	313.99	313.07	341.84	308.24	320.31	314.15	309.35	311.78	341.29	323.84	310.34	314.7
247004	312.95	356.94	315.42	309.28	300.85	308.99	301.25	307.77	327.45	315.25	296.46	313.41	312.59	346.03	310.52	318.1	319.11	312.19	314.22	344.73	322.64	314.59	315.91
248004	307.61	353.55	311.36	307.05	296.3	303.13	296.87	304.39	324.1	312.12	293.48	311.7	310.03	344.54	302.95	308.61	313.75	305.08	309.22	339.63	321.1	307.9	312.26
249004	309.5	358.72	316.28	311.3	299.83	310.65	300	308.88	328.15	315.95	298.56	309.35	314.18	349.48	306.93	320.16	318.34	311.83	314.53	343.14	323.92	310.08	315.1
250004	311.12	360.26	313.05	308.7	300.1	309.07	299.51	304.4	327.04	314.53	296.42	317.44	314.4	351.76	308.72	317	317.79	308.54	313.81	341.74	324.36	310.88	312.75
251004	306.68	354.84	308	305.46	295.95	305.02	294.61	304.11	323.29	311.01	290.18	308.27	312.37	343.91	303.36	309.1	312.33	308.94	310.28	337.78	318.27	305.57	310.39
252004	310.61	357.06	311.63	309.78	300.39	310.31	300.2	308.43	326.3	315.97	295.86	313.45	312.89	346.89	312.15	321.34	314.16	312.25	314.08	341.3	321.17	310.08	312.87
253004	311.71	360.94	315.62	310.82	300.87	311.8	300.58	309.75	327.53	318.41	297.86	313.04	313.21	348.73	310.2	319.97	317.92	308.9	315.98	345.63	324.37	311.5	315.6
254004	308.55	358.55	313.54	308.38	297.09	310.08	300.37	307.03	324.88	312.93	297.39	320.66	312	342.91	309.28	307.85	317.65	310.93	312.63	339.73	323.1	308.61	312.93
255004	310.39	359.54	315.52	309.62	299.77	309.4	300.53	307.01	324.84	314.75	293.44	317.1	316.79	343.3	311.09	310.29	317.27	314.51	315.38	343.29	322.81	311.02	313.96
256004	310.13	358.73	310.98	310.6	298.47	308.34	299.25	307.04	324.62	314.83	295.45	318.75	311.54	339.93	307.32	309.23	316.87	313.72	313.14	343.68	322.02	309.33	311.87
257004	311	356.5	315.52	311.03	300.47	312.22	298.7	308.72	324.04	314.91	295.61	314.29	310.59	338.07	308.87	318.62	315.05	312.5	315.65	341.95	323.86	311.29	313.16
258004	312.35	359.63	314.27	312.47	299.98	315.17	300.33	309.95	324.39	316.94	299.52	311.5	317.3	339.1	316.82	317.73	319.85	314.79	319.36	344.4	323.71	313.04	314.03
259004	313.41	361.68	316.42	315.2	302.69	315.6	303.99	314.47	327.73	318.05	300.03	312.36	314.51	338.87	313.79	322.03	321.54	312.27	321.23	345.34	328.9	315.65	314.77
260004	312.29	357.28	313.51	313.16	300.15	316.66	301.6	310.19	325.67	316.68	298.46	313.38	313.35	336	317.09	315.16	317.28	317.06	316.56	344.36	323.38	312.06	314.33
261004	310.37	357	308.41	308.14	296.68	309.17	298.58	306.82	321.54	312.6	291.93	306.48	310.94	332.57	305.52	313.59	315.39	309.68	312.09	340.22	323.16	311.46	312.56
262004	309.05	356.26	309.87	306.73	296.39	309.92	297.34	304.34	323.47	313.19	293.03	309.06	313.05	330.1	309.27	319.62	313.19	307.48	311.28	338.26	321.98	311.59	311.15
263004	307.19	355.06	306.95	304.36	292.41	305.21	293.85	301.42	319.4	309.37	285.17	302.8	308.58	324.57	303.48	306.76	309.12	307.33	308.1	334.92	317.47	305.78	306.18
264004	312.81	361.66	313.94	313.17	302.55	315.04	302.35	308.94	328.59	318.84	296.82	322.7	317.25	331.82	313.2	323.4	320.59	311.65	318.87	345.77	326.46	313.77	317.68
265004	315.05	361.74	316.69	315.32	302.28	315.79	303.38	311.45	328.38	318.98	301.27	315.66	318.36	331.75	315.41	316.63	321.69	313.85	316.89	344.92	326.11	313.43	318.21
266004	311.73	359.93	312.72	307.88	297	309.14	297.41	307.27	324.92	316.52	294.26	309.49	310.82	327.63	308.11	319.3	317.03	309.78	310.43	338.44	322.7	308.92	308.95
267004	311.52	357.22	311.47	310.79	298.5	309.5	297.94	305.51	324.17	314.37	296.88	320.55	312.57	325.31	307.39	318.06	314.33	310.77	310.55	334.36	324.55	309.71	312.56
268004	311.57	360.81	310.39	310.13	297.24	307	298.58	309.11	325.13	314.83	295.1	315.15	314.39	324.84	308.79	309.67	315.94	308.72	313.36	337.44	321.73	309.02	312.29
269004	310.28	358.31	310.77	310.3	294.26	307.47	296.91	307.61	322.38	314.63	290.39	312.46	313.45	322.76	308.33	310.59	313.6	310.52	311.18	337.81	323	308.44	309.96
270004	313.6	364.91	313.48	311.34	301.38	310.68	302.01	312.59	327.33	318.88	295.9	312.3	318.87	328.49	311.35	318.88	318.22	312.93	316.12	341.34	325.17	314.05	317.1
271004	317.68	365.55	318.47	317.68	305.51	314.84	305.73	317.26	328.5	322.48	301.29	313.06	319.63	331.16	318.07	326.43	324.38	317.27	320.93	345.65	330.18	316.23	319.32
272004	313.16	363.04	317.5	313.61	302.38	307.6	299.27	314.85	328.63	318.36	298.78	320.56	317.84	328.83	307.35	321.84	318.61	315.37	315.26	343.49	325.82	315.91	314.38
273004	312.86	359.13	310.97	309.7	301.02	305.95	295.69	309.01	325.26	315.39	294.37	311.88	310.85	324.93	307.59	317.67	314.56	308.37	313.05	338.1	323.38	311.31	310.79
274004	311.02	360.97	314.25	312.73	300.78	308.62	299.64	308.78	326.24	317.93	295.14	312.83	313.8	326.21	310.43	320.17	318.28	313.1	314.84	339.47	323.72	313.11	313.66
275004	314.85	367.1	320.69	316.85	306.75	315.67	301.84	314.09	330.45	322.5	303.22	319.02	318.42	329.88	317.31	318.67	321.19	317.63	320.91	343.5	330.58	316.52	317.68
276004	311.76	360.04	316.22	310.39	300.76	310.18	295.99	311.18	326.04	316.88	295.19	312.04	315.5	326.21	317.02	320.63	317.53	312.62	312.57	336.4	323.35	313.52	314.88
277004	307.25	360.79	313.02	311.65	299.75	307.02	297.21	305.04	325.1	314.7	294.71	304.85	312.53	323.6	308.42	314.19	313.49	306.06	311.98	338.79	323.13	310.21	312.6
278004	314.47	363.96	319.92	314.23	302.71	312.29	305.82	313.85	328.38	318.8	300.28	316.08	319.72	327.42	315.95	314.33	320.74	317.18	319.78	340.62	328.21	314.94	318.75
279004	307.66	361.75	310.78	309.42	299.12	305.49	294.36	307.56	324.11	311.08	293.96	313.49	310.69	322.91	308.11	314.13	314.32	308.5	312.35	335.18	324.26	311.05	311.8
280004	311.88	366.54	319.14	314.54	302.78	312	301.8	315.01	328.43	317.61	300.25	324.05	317.13	325.98	312.6	317.2	320.36	319.39	317.99	338.55	328.66	317.02	317.86
281004	315.39	366.1	318.72	314.78	303.47	313.3	305.42	315.04	331.74	318.64	302.68	322.71	319.79	328.68	317.89	318.27	321.07	319.33	320.89	341.53	330.65	316.94	320.05
282004	309.11	362.22	312.82	309.32	298.31	306.49	295.55	311.79	326.22	315.32	294.89	321.56	315.5	323.22	310.94	312.13	316.83	307.74	313.03	333.88	327.61	311.8	313.35
283004	307.75	358.74	314.34	309.95	294.38	305.7	299.13	307.08	325.27	312.9	291.22	308.17	310.54	322.37	306.2	306.79	314.11	306.13	311.65	337.09	324.98	309.19	313.47
284004	307.91	360.16	312.45	308.2	298.31	303.07	298.88	307.54	326.63	312.24	294.8	316.13	310.22	322.78	309.29	306.86	313.33	304.91	312.57	336.68	327.25	309.91	311.97
285004	310.41	362.24	314.29	312.99	302.76	308.94	298.08	310.72	328.63	316.68	298.05	309.21	313.88	324.66	310.04	309.84	317.91	313.41	312.59	336.82	330.9	312.82	316.06
286004	305.3	357.64	309.71	306.33	293.88	302.94	294.6	302.7	324.93	310.54	289.34	306.39	311.05	320.07	301.9	306.09	311.33	305.89	307.79	329.37	324.82	307.01	307.35
287004	310.91	361.41	315.32	309.11	297.55	308.58	299.66	310.7	329.75	316.22	295.85	311.16	314.04	322.84	312.65	312.8	316.94	312	313.7	335.93	329.25	312.71	316.26
288004	313.86	360.4	318.23	311.79	301.11	307.18	302.35	313.22	329.67	316.71	298.18	322.43	314.6	325.12	312.89	322.38	319.37	309.06	314.26	339.56	330.54	312.75	314.25
289004	314.86	363.69	316.14	311.57	301.09	312.83	301.04	312.11	332.29	319.86	298.38	320.41	317.94	327.55	316.71	318.26	321.73	317.98	315.75	342.51	331.94	317.72	318.89
290004	317.7	365.92	320.2	311.61	300.87	312.78	302.03	315.3	332.29	320.62	298.49	319.39	316.72	328.65	313.66	318.2	320.44	317.07	316.64	341.84	336.43	315.32	317.39
291004	314.58	359.21	318.07	309.01	299.28	310.17	298.66	313.27	329.57	316.15	295.22	312.61	315.57	325.18	312.98	318.08	318.46	312.54	314.04	341.3	332.76	312.06	314.44
292004	315.6	358.83	316.43	311.03	300.81	313.26	300.33	311.5	332.22	317.41	299.27	319.04	313.44	324.83	312.42	312.46	320.31	314.5	312.64	337.1	333.91	311.47	314.58
293004	312.95	356.65	312.03	307.89	294.53	306.96	296.55	306.55	326.65	314.78	295.11	308.36	311.35	325.12	311.07	313.93	315.58	309.46	311.97	335.27	332.79	311.69	309.47
294004	312.53	359.43	311.32	309.67	296.16	307.1	297.12	307.22	328.82	315.03	297.45	303.61	312.51	322.63	310.45	311.69	315.81	310.72	313.87	337.57	327.75	309.43	311.6
295004	310.47	354.75	308.11	309.98	294.28	301.48	293.37	302.64	327.57	308.95	297.35	311.55	309.7	321.62	307.77	302.52	312.44	309.18	308.83	333.93	326.46	306.25	307.29
296004	313.81	359.21	314.87	310.03	298.34	309.56	296.75	312.28	330	315.41	295.58	308.32	315.92	326.96	312.39	311.24	317.78	311.98	313.89	338.15	328.38	309.41	312.05
297004	312.91	360.35	312.6	311.03	296.61	309.87	297.57	310.87	330.12	314.79	300.74	319.03	316.6	327.13	309.6	316.81	316.98	310.74	314.49	338.34	330.4	311.7	313.58
298004	313.27	358.76	315.05	310.87	296.11	306.84	297.98	307.5	330.38	313.78	300.87	317.5	313.48	326.41	311.77	309.8	317.6	310.72	313.37	340.71	328.54	313.6	311.49
299004	313.89	362.35	313.26	312.03	300.39	309.74	301.71	309.04	331.69	315.38	300.03	317.52	316.48	329.69	317.81	317.8	319.5	315.3	315.31	342.2	331.16	311.66	313.59
300004	314.79	362.01	315.65	311.35	299.37	309.93	299.76	310.6	331.33	315.09	301.95	315.44	317.08	327.21	315.27	315.6	318.77	313.63	314.33	340.16	330.43	310.54	311.23
301004	309.17	358.92	307.91	308.24	295.18	307.69	295.65	307.6	328.79	312.2	297.6	318.56	312.61	324.82	311.2	310.03	313.2	306.29	309.14	335.73	324.96	308.75	308.75
302004	312.42	362.6	314	311.16	298.97	304.52	298.36	310.55	330.98	313.75	298.54	310.97	315.33	326.2	315.21	318.69	315.25	308.87	313.55	340.24	326.7	308.31	310.77
303004	313.12	366.59	313.2	311.5	298.76	311.26	299.44	313.67	333.91	316.99	304.96	317.71	316.01	328.52	315.64	319.03	319.2	313.97	316.5	339.11	332.09	312.44	312.73
304004	312.68	365.55	315.24	310.38	299.87	308.33	302.41	308.8	331.98	313.4	299.9	316.93	315.85	326.45	314.89	303.78	317.68	313.52	313.83	338.55	327.58	312.26	313.48
305004	312.36	365.9	314.71	311.61	296.79	306.98	300.72	307.87	332.61	317.56	300.92	325.74	315.24	328.13	311.83	306.58	316.05	310.91	313.29	340.59	329.06	311.41	311.94
306004	312.22	365.56	315.04	311.62	297.76	310.3	300.43	310.89	333.14	314.01	300.21	312.97	316.04	328.08	310.42	311.33	317.89	312.65	312.71	339.24	327.25	309.78	312.82
307004	307.82	358.73	310.49	307.07	292.27	304.19	295.36	304.09	330.71	311.35	298.62	314.29	313.01	324.51	306.86	310.44	313.46	308.49	307.38	336.84	324.98	307.86	311.1
308004	313.59	362.83	317.39	310.99	296.49	311.73	302.59	311.17	333.51	315.5	299.75	319.68	314.03	326.27	317.89	314.24	317.66	311.14	313.52	341.4	328.57	309.72	311.2
309004	310.71	362.46	310.86	307.58	294.06	305.09	301.13	306.74	331.18	313.74	295.36	314.93	313.19	325.92	311.89	307.25	315.07	306.96	310.16	337.98	325.76	307.57	312.43
310004	310.51	359.44	311.87	308.07	293.95	305.68	299.73	308.48	331.83	311.66	296.06	315.63	312.85	326.4	312.64	306.99	317.03	308.12	310.84	340.06	327.57	310.25	308.46
311004	313.11	362.35	314.1	309.98	297.47	305.84	298.26	310.01	333.61	312.16	294.07	311.6	310.97	327.17	311.59	314.49	313.35	310.2	311.74	337.41	326.35	309.68	310.63
312004	311.37	359.72	308.71	306.91	294.37	301.13	296.04	309.13	329.6	309.51	294.39	310.92	311.14	323.46	310.87	312.26	312.31	309.01	307.15	337.94	323.17	306.13	310.7
313004	313.91	364.73	314.38	311.57	301.28	310.28	300.86	312.31	334.85	313.27	301.99	321.67	314.91	330.25	313.22	315.72	320.63	310.02	315.99	342.45	327.27	315.24	314.03
314004	310.51	360.27	310.93	305.34	291.94	307.41	295.51	309.43	331.75	311.44	289.69	308.03	310.68	326.22	309.2	304.43	312.15	309	309.29	333.87	322.11	305.93	307.9
315004	311.79	358.79	314.11	309.27	299.33	303.38	298.85	310.37	333.6	311.72	296.26	318.42	312.22	329.88	309.55	309.99	314.91	309.57	310.89	339.87	321.79	308.95	307.79
316004	311.86	360.88	314.72	308.7	296.09	304.47	300.89	310.23	335.58	312.51	294.92	312.11	313.77	331.06	313.6	313.31	317.21	311.83	311.35	337.18	327.19	308.27	308.2
317004	313.94	363.95	315.4	312.44	300.89	310.22	302.83	312.68	337.56	313.84	298.27	314.93	314.45	334.01	318.47	310.05	317.38	312.08	312.31	340.04	327.9	312.7	310.33
318004	311.28	359.74	314.58	308.91	294.56	304.23	299.54	305.63	332.89	310.2	292.45	312.81	314.42	330.48	313.82	309.6	314.27	310.32	311.72	337.25	323.42	307.21	310.89
319004	310.08	361.73	315.16	309.91	299.06	306.11	296.05	307.32	336.09	312.4	295.16	309.47	315.3	332.24	315.49	304.64	317.12	313.7	309.7	336.39	327.51	308.99	310.69
320004	314.08	363.43	315.06	309.39	299.19	307.96	298.98	313.77	336.47	313.95	296.05	311.29	315.87	331.85	313.05	310.69	316.86	317.63	315.18	340.26	328.71	311.37	311.8
321004	312.68	362.13	315.04	311.5	297.99	307.69	301.89	308.52	336.49	314.54	299.61	313.63	316.66	332.35	320.4	308.54	318.11	313.9	314.09	337.96	327.67	309.83	313.68
322004	313.27	363.54	314.19	312.77	300.57	311.01	303.53	310.99	335.78	317.35	300.16	309.21	317.73	331.91	314.36	318.27	320.58	314.59	314.02	339.16	327.4	312.39	314.3
323004	314.06	362.09	315.47	313.69	299.15	309.44	301.62	311.02	335.61	316.11	295.93	309.57	314.07	331.78	316.52	315.26	320.46	310.99	314.09	337.86	327.64	311.98	313.03
324004	312.05	359.59	311.95	310.03	296.29	309.69	300.18	308.69	331.04	313.25	295.75	310.9	312.59	327.53	311.99	305.13	318.66	311.03	311.96	337.32	323.95	307.98	310.4
325004	314.55	361.49	314.98	313.82	299.86	306.67	300.06	308.78	334.14	313.76	298.09	320.66	315.89	329.02	313.37	315.85	319.18	315.27	314.35	339.13	324.67	311.71	314.06
326004	309.53	363.14	312.25	311.66	298.04	310.2	298.81	308.75	333.17	313.04	299.98	316.02	314.06	329.59	312.67	318.57	315	314.49	311.64	337.58	324.98	308.53	310.87
327004	308.82	359.1	309.78	310.31	295.56	307.3	296.45	306.89	328.95	311.17	296.83	315.54	311.36	327.28	311.69	308.5	313.69	309.12	311.1	334.71	322.27	306.92	307.81
328004	313.74	363.75	315.15	313.08	300.64	310.56	300.68	314.26	335.23	317.46	300.89	318.25	316.4	333.05	318.36	318.64	322.88	311.86	316.47	341.14	328.35	311.04	314.53
329004	310.64	361.82	312.06	309.96	297.36	308.2	297.86	307.96	333.36	313	299.14	310.63	316.48	330.56	310.17	316.51	317.1	316.14	312.72	337.21	326.76	310.83	309.68
330004	312.65	359.19	312.48	311.11	297.82	308.7	297.27	307.71	331.16	313.26	298.79	317	313.92	330.21	313.28	301.03	315.7	312.04	311.91	339.01	321.62	308.84	312.37
331004	314.51	362.27	314.34	312.94	299.25	309.67	300.75	308.74	332.4	311.98	300.23	323.1	312.44	331.33	312.88	310.18	317.42	313.09	312.13	336.43	325.82	308.61	311.24
332004	310.57	358.76	309.64	307.71	294.52	307.22	294.47	305.14	327.37	308.15	294.73	307.32	308.72	327.86	307.6	307.14	312.26	311.4	306.08	334.67	320.47	303.95	304.37
333004	313.7	363.88	311.41	308.95	295.5	307.85	299.94	305.55	330.21	311.49	301.71	315.52	310.31	331.07	310.73	308.31	316.45	308.65	312.4	337.09	324.06	309.04	307.98
334004	314.45	361.39	315.77	311.17	295.59	306.2	297.44	311.6	328.28	312.94	298.92	319.96	317.31	330.85	309.7	313.42	317.23	313.24	314.11	338.3	322.93	309.52	308.01
335004	317.92	367.42	315.04	315.18	303.75	310.37	303	312.99	334.38	315.14	304.21	323.76	318.54	335.6	316.97	318.76	321.89	320.34	316.49	341.32	327.84	312.6	313.84
336004	314.33	363.4	313.64	309.83	298.35	307.8	299.12	309.6	329.02	312.91	301.9	318.23	313.22	330.96	308.23	306.97	314.41	312.03	312.15	338.18	326.9	309.3	309.02
337004	313.45	359.82	312.55	307.46	295.34	303.61	299.03	303.42	326.92	308.93	300.48	320.59	310.49	327.04	307.14	307.85	314.33	310.54	310.93	333.75	322.48	307.76	307.59
338004	315.53	366.27	315.98	312.67	300.58	313.77	304.12	311.65	331.31	318.49	305.04	322.94	316.68	330.59	314.8	321.64	319.35	319.13	315.24	340.85	325.54	310.81	313.44
339004	315.62	361.79	317.95	310.32	294.62	308.16	302.17	309.15	328.29	311.79	303.25	319.21	311.72	328.7	309.56	311.56	320.54	311.96	313.3	338.05	325.37	309.95	308.73
340004	311.34	362.03	311.06	308.69	291.94	306.98	299.99	304.08	325.09	309.78	298.06	311.63	310.55	325.16	308.44	311.05	317.18	309.97	310.01	334.78	324.18	309.62	309.59
341004	315.9	364.94	314.96	311.7	298.66	312.58	303.39	312.84	330.67	315.26	306.56	318.25	314.27	329.69	312.26	317.23	320.75	317.69	314.83	339.31	328.08	313.82	311.82
342004	315.25	364.33	313.71	310.34	299.56	308.56	300.9	309.14	328.11	313.3	304.59	323.06	315.04	326.12	316.52	303.49	319.99	314.83	313.23	334.25	323.93	311.05	310.32
343004	316.7	364.93	313.56	311.56	298.31	306.69	301.55	310.51	329	312.38	302.42	308.79	311.64	325.68	313.18	314.53	323.76	315.46	313.15	333.6	327.74	309.92	310.49
344004	313.6	362.28	314.21	309.92	297.46	309.37	298.16	307.68	328.47	313.12	302.64	311.31	312.59	326.84	313.46	313.48	320.53	313.05	312.95	334.31	325.58	309.48	311.44
345004	310.75	363.5	308.63	307.29	292.66	307.72	297.14	309.44	325.84	311.39	297.97	315.62	309.87	324.64	311.64	320.19	317.06	308.93	310.58	332.36	325.36	308.47	308.96
346004	316.87	365.9	318.43	315.04	304.62	314.47	304.98	315.24	331.2	317.83	307.09	321.67	318.35	331.93	317.02	314.45	322.85	322.13	317.4	340.56	331.02	312.91	318.87
347004	314.55	363.19	316.24	311.09	297.48	309.39	302.16	313.28	328.74	313.5	298.75	315.56	313.28	326.67	313.91	311.66	319.47	315.8	316.56	336.27	328.7	310.24	314.66
348004	316	363.69	316.13	314.05	301.94	312.24	304.49	317.28	330.66	317.23	302.31	315.25	318.77	329.91	315.31	320.46	322.98	319.45	316.8	341.22	331.27	314.18	318.59
349004	313.59	360.26	317.51	310.3	298.21	309.19	298.48	309.85	328.49	312.5	299.49	322.7	313.25	326.9	313.77	314.77	319.19	314.32	311.83	337.28	328.56	310.6	313.79
350004	313.88	363.24	317.61	313.2	299.86	310.93	299.41	314.16	330.33	313.01	301.37	317.83	316.25	329.17	317.78	313.48	321.57	318.83	315.53	338.86	329.62	313.12	310.49
351004	313.56	361.01	315.06	308.72	298.11	307.51	298.03	309.93	326.86	313.91	297.9	314.22	312.78	324.28	311.1	309.58	317.24	312.18	308.89	334.47	324.57	308.78	309.75
352004	316.81	362.75	317.96	310.78	297.45	311.04	298.68	311.36	330.27	315.3	301.75	329.31	313.17	327.55	315.16	310.74	317.96	312.71	314.5	337.73	330.35	311.05	310.17
353004	316.26	363.59	316.32	310.23	299.17	312.18	301.92	313.69	332.67	315.1	299.86	318.55	318.11	328.75	316.99	318.56	322.24	318.62	316.19	340.71	331.5	311.77	313.97
354004	314.21	360.8	316.38	310.82	298.12	308.83	301.7	309.68	328.55	315.93	297.59	318.14	315.32	325.54	312.3	306.8	319.27	314.92	314.43	340.36	330.23	310.93	313.77
355004	313.81	362.95	316.02	310.78	301.04	307.12	303.11	311.41	329.43	314	298.58	320.63	316.14	328.29	311.11	317.79	318.02	316.35	315.56	340.84	330.71	312.92	309.47
356004	313.07	363.1	316.82	309.74	299.4	307.39	298.36	311.25	330.58	312.35	299.49	315.24	313.09	325.53	311.89	306.48	315.85	312.79	310.41	337.39	331.29	310.55	310.31
357004	313.03	365.19	315.52	309.74	299.92	311.21	303.48	310.95	330.98	315.27	298.16	318.97	316.26	327.99	314.91	320.9	319.32	315.07	314.58	341.81	332.55	312.98	315.18
358004	316.12	365.08	318.55	313.35	301.91	310.77	305.29	316.35	333.72	319.57	301.04	319.53	320.07	330.59	313.7	313.98	319.07	317.62	317.95	344.22	335.02	312.27	315.81
359004	311.19	362.07	311.62	309.14	297.2	306.5	300.02	310.95	328.83	311.58	297.79	312.18	307.73	325.95	306.07	308.3	317.05	311.7	311.52	334.3	330.95	310.35	308.53
360004	313.2	359.12	315.97	310.91	297.65	310.25	300.9	310.95	329.85	313.73	296.63	324.39	313.59	326.84	310.09	312.5	317.96	309.92	313.28	341.55	333.27	310.36	310.89
361004	313.65	360.86	316.42	311.17	299.24	311.92	301.42	313.46	333.05	316.12	297.68	310.78	316.53	332.05	313.61	310.93	320.87	316.14	316	339.95	331.82	314.36	314.9
362004	314.79	361.16	317.82	311.98	296.45	309.71	304.18	314.61	332.95	316.64	301.02	323.38	318.7	332.47	316.94	310.16	321.54	319.45	315.57	342.73	334.16	312.2	315.43
363004	313.81	357.64	317.83	308.11	298.2	308.3	300.39	310.46	330.41	312.56	294.45	316.16	315.31	326.97	312.36	308.2	318.41	315.69	310.55	340.3	331.01	309.98	312.3
364004	315.99	365.66	322.59	313.65	304.5	313.89	303.22	315.25	335.36	321.61	304.84	318.2	320.39	334.16	316.74	314.94	321.87	318.83	315.93	347.85	334.81	316.03	319.61
365004	314.13	360.69	316.68	309.59	300.43	310.7	298.35	313.57	331.81	316.62	296.65	324.68	316.27	330.8	312.53	311.26	319.75	310.89	314.34	346.65	334.68	312.21	313.36
366004	316.25	358.5	318.86	307.15	301.43	307.64	299.12	310.98	330.48	316.6	296.16	314	314.16	333.2	311.61	309.8	318.47	312.46	314.07	344.18	329.65	309.74	315.88
367004	316.4	363.8	323.51	311.71	304.63	310.61	301.74	315.89	337.73	321.9	298.83	318.36	320.07	337.66	314.85	317.95	322.86	315.77	317.54	350.15	334.62	315.06	320.46
368004	322.95	369.37	332.15	316.93	312.58	318.84	307.64	323.97	342.96	328.27	307.53	325.48	329.41	342.74	323.42	317.66	331.63	325.16	323.25	355.62	336.82	318.43	327.16
369004	316.96	361.48	324.38	313.22	308.57	313.28	298.87	317.62	338.72	322.97	300.22	322.65	319.07	337.1	316.38	317.9	321.57	317.31	316.53	352.95	330.21	314.2	320.83
370004	320.86	364.93	330.55	316.65	311.69	314.72	308.15	321.53	341.62	326.7	300.57	320.86	328.21	344.39	321.31	315.05	328.91	319.44	321.83	360.78	332.35	316.55	326.98
371004	320.48	364.53	330.47	315.87	310.77	308.84	303.13	317.68	341.73	326.47	303.5	313.28	322.4	342.01	318.97	313.03	327.55	317.48	316.99	360.54	329.99	315.61	323.86
372004	316.41	362.84	323.63	310.71	307.77	306.67	296.59	313.7	338.78	321.07	298.57	321.9	318.32	337.35	315.38	306.86	322.42	313.88	314.68	357.27	326.72	311.86	322.97
373004	319.6	365.22	329.92	315.61	311.37	312.68	303.71	319.5	344.23	327.75	300.46	326.61	324.35	342.84	316.62	316.63	328.12	313.75	320.99	363.78	329.5	314.75	327.28
374004	320.04	368.35	330.21	315.01	314	313.34	304.75	319.61	345.93	327.88	302.02	331.66	328.74	340.85	317.51	315.59	330.25	321.67	321.23	363.57	331.2	318.93	330.8
375004	317.21	366.52	329.24	311.62	309.45	310.19	298.38	317.86	343.18	325.89	298.79	314.3	325.69	339.56	316.65	312.74	325.29	314.75	317.45	361.76	325.58	314.27	326.78
376004	319.7	365.47	328.13	312.37	310.07	307.78	297.39	316.93	344.97	326.42	298.23	313.92	324.68	339.25	312.79	312.59	327.88	314.49	317.67	360.63	326.73	313.04	328.61
377004	321.85	370.76	332.11	314.82	314.54	312.68	300.21	322.24	347.62	330.81	301.46	323.73	327.36	343.85	322.24	319.24	328.67	319.75	321.91	367.78	330.23	316.52	331.09
378004	321.02	366.47	327.55	315.25	313.06	309.44	298.41	317.68	347.14	326.27	299.84	318.02	326.05	340.98	321.61	316.34	330.43	318.62	317.89	369.8	327.34	314.12	331.14
379004	321.04	369.28	332.9	314.84	311.6	311.13	300.16	319.81	350.09	330.85	303.02	322.26	326.08	344.17	319.11	315.05	330.24	317.04	318.17	372.88	326.04	315.82	333.48
380004	326.95	376.19	340.92	321.88	319.47	317.78	309.54	328.65	356.73	338.82	306.76	328.55	334.92	351.59	326.87	316.09	341.04	328.27	331.14	382.19	336.39	326.22	342.84
381004	320.57	367.86	329.16	314.06	313.47	307.61	299.03	320.01	347.99	327.87	297.99	316.25	327.66	341.22	315.73	311.29	328.96	315.7	318.64	369.64	326.3	313.26	331.35
382004	325.41	373.69	340.37	321.03	320.53	316.09	307.23	325.89	355.05	336.09	306.46	325.01	335.76	345.39	324.9	319	335.07	320.4	324	382.54	330.29	322.48	339.74
383004	329.08	375.15	341.47	323.06	325.64	320.15	307.18	327.6	359.14	339.38	308.32	330.62	340.35	348.89	327.09	324.08	339.3	325.39	331.73	388.55	332.45	322.28	345.78
384004	325.72	370.92	336.86	317.28	317.28	312.27	303.71	323.42	354.68	332.6	302.68	319.73	334.49	343.62	320.18	322.79	333.36	323.86	322.51	377.91	329.1	318.81	341.64
385004	329.15	374.94	342.09	319.3	320.24	315.73	303.79	326.26	356.76	336.83	306.92	319.75	337.06	345.94	326.98	319.85	335.2	321.1	326.36	381.92	331	319.02	342.1
386004	328.94	376.08	340.34	319.51	320.77	317.07	302.53	324.97	357.45	336.35	306.19	333.55	334.2	345.9	323.82	317.44	336.2	322.47	326.12	381.71	330.84	322.68	342.19
387004	329.1	376.34	337.69	320.22	322.46	315.12	300.21	324.5	360.28	336.39	307.11	321.77	338.05	346.77	327.77	329.16	336.81	323.39	325.03	383.75	328.1	322.56	342.98
388004	329.13	374.3	337.64	319.24	319.8	315.19	301.43	323.98	359.96	338.86	307.57	318.46	335.05	344.39	322.89	315.16	332.72	325.15	323.82	381.46	330.08	320.62	342.77
389004	331.88	376.06	339.34	319.35	320.13	315.74	304.87	329.4	361.2	340.59	307.98	321.67	336.25	346.7	328.57	317.84	334.71	324.17	326.26	386.67	328.22	323.75	343.11
390004	332.15	374.75	341.84	321.62	319.94	315.14	305.05	325.86	361.33	342.2	309.69	337.53	336.96	346.05	327.23	316.17	338.45	322.03	327.59	388.53	328.2	323.93	345.67
391004	334.32	378.49	341.24	321.62	325.03	317.83	309.06	328.76	365.86	343.58	311.07	320.69	338.76	348.24	330.95	319.6	336.32	327.5	327.42	392.39	334.05	326.43	347.6
392004	334	374.49	344.34	320.99	321.59	320.46	306.94	329.46	364.68	343.43	307.53	325.46	338.75	347.32	331.66	318.5	339.26	329.99	327.45	389.82	329.29	322.53	347.59
393004	335.89	376.85	345.09	320.96	320.55	317.13	306.8	330.48	365.11	343.85	310.22	323.46	339.75	348.86	329.82	320.26	337.87	327.37	328.78	389.53	328.87	326.79	350.79
394004	336.7	378.29	343.28	321.97	322.85	319.55	306.79	329.46	365.93	344.1	312.65	324.94	340.05	348.36	331.33	322.93	337.58	333.22	327.28	392.17	330.75	325.15	350.41
395004	337.97	378.55	342	320.15	320.84	317.16	308.74	327.68	364.72	345.8	307.62	324.89	337.76	347.18	332.3	321.12	338.57	329.63	326.87	391.31	327.98	324.72	347.33
396004	336.01	379.21	340.96	320.71	324.08	315.33	304.22	327.11	366.73	344.16	308.22	330.51	336.29	345.68	331.26	316.92	336.59	326.27	328.89	393.54	328.17	325.11	347.18
397004	337.18	374.35	339.17	319.55	320.7	314.94	299.23	324.8	363.78	341.17	309.28	330.64	334.32	344.27	327.29	312.07	332.21	326.77	325.7	385.66	327.49	324.58	346.61
398004	333.85	375.22	336.3	318.86	319.96	313.82	301.84	320.05	362.4	341.06	306.83	329.41	335.68	343.19	327.74	316.69	333.12	326.88	322.03	386.73	325.85	323.62	347.88
399004	334.93	370.81	336.2	318.97	320.17	313.04	299.38	325.51	363.27	338.34	306.07	327.85	334.26	341.98	324.96	310.71	331.85	323.47	322.25	386.33	325.77	321.53	343.36
400004	335.03	376.75	341.77	321.09	322.12	315.38	302.29	328.79	364.87	340.04	311.89	324.33	336.66	345.72	331.34	316.25	335.32	329.13	325.18	391.57	327.16	324.35	347.21
401004	338.04	379.43	342.17	324.96	328.52	325.8	307.65	331.63	369.69	347.24	314.02	331.09	342.28	350.79	331.24	321.89	340.31	329.55	329.67	396.89	329.98	332.21	350.66
402004	337.39	376.29	341.41	324.16	325.87	318.25	307.02	332.14	370.05	344.49	312.3	329.8	342.02	351.26	334.58	317.81	339.23	332.24	329.9	394.7	327.8	328.27	351.32
403004	334.97	375.47	341.56	320.79	324.76	315.23	304.48	330.44	368.15	341.34	308.94	324.52	339.23	349.5	333.66	322.13	337.15	331.8	326.62	394.23	327.75	328.23	347.29
404004	333.53	369.58	337.09	318.72	317.16	313.96	298.85	327.05	363.49	340.33	307.25	325.19	335.24	346.33	325.78	311.85	333.44	328.87	325.2	390.83	323.35	323.12	343.84
405004	336.41	377.97	344.13	324.06	325.96	321.71	307.82	332.8	369.9	345.68	318.12	326.45	342.33	350.57	332.38	322.25	339.82	329.81	330.39	395.54	329.04	330.65	346.97
406004	333.67	372.69	339.14	322.28	322.55	316.34	302.61	326.63	367.87	342.15	313.84	320.76	340.07	348.94	330.7	317.98	333.74	326.58	326.49	395.35	326.67	327.38	348.62
407004	333.65	375.55	343.1	322.43	323.96	316.03	305.68	327.06	368.51	344.68	312.14	325.91	339.39	351.14	332.82	316.7	337.83	330.64	327.65	395.05	326.09	328.01	349.53
408004	334.41	376.7	343.15	323.34	322.87	318.18	308.83	330.91	369.42	347.42	317.37	330.36	342.31	351.55	333.63	316.93	338.34	335.36	332.17	394.83	327.67	330.13	350.03
409004	336.19	375.53	341.9	324.94	321.92	320.22	308.56	327.47	369.56	344.83	316.79	337.51	340.62	349.17	332.62	320.95	337.22	325.45	329.17	396.4	328.07	331.06	348.71
410004	336.23	375.77	340.57	324.04	324.79	316.91	306.55	332.32	369.21	344.26	320.3	334.57	339.23	349.9	332.25	315.07	336.12	328.85	329.32	394.24	328.64	330.52	346.85
411004	334.99	376.59	337.73	321.1	320.13	317.39	305.51	330.09	369.72	345.75	317.87	333.52	338.91	349.21	336.87	323.48	335.56	329.7	329.39	396.86	326.11	329.43	347.32
412004	333.48	372.13	340.44	320.58	319.67	313.8	303.88	328.13	366.95	341.46	316.21	334.74	336.87	349.6	328.81	313.79	333.3	330.31	326.46	392.84	325.03	326.8	342.53
413004	333.19	370.37	335.72	320.57	321.45	315.03	303.51	328.09	366.75	342.66	318.51	334.08	342.35	348.52	331.17	318.56	331.02	329.78	324.03	390.27	323.51	327.01	345.02
414004	336.64	374.71	340.76	322.02	322.04	319.25	302.97	331.27	371.1	345.56	320.59	341.47	343.84	351.33	333.73	319.88	335.25	330.92	327.2	395.12	327.91	329.37	346.85
415004	336	376.51	339.58	323.69	322.97	316.2	304.67	330.21	372.37	346.02	318.23	328.7	341.12	351.85	332.78	326.15	336.18	327.68	326.97	393.21	328.2	330.3	347.45
416004	332.75	371.3	334.48	320.45	319.84	316.02	305.84	327.71	367.16	341.51	319.48	325.57	337.62	346.5	331.7	309.32	333.32	330.75	326.37	391.88	324.86	326.62	344.26
417004	332.42	371.69	337.19	319.32	319.4	314.29	299.5	325.7	366.23	341.24	309.09	329.76	336.9	344.84	329.32	318.74	330.56	331.63	325.85	392.49	322.32	325.87	345.01
418004	337.09	374.08	338.34	321.18	324.74	320.07	308.08	329.2	371.92	347.77	318.25	337.23	340.49	350.07	334.93	316.62	337.24	332.04	329.12	395.98	328.41	331.23	349.64
419004	332.49	375.92	338.32	319.24	317.93	315.17	303.45	328.67	369.2	340.89	312.76	330.54	337.34	347.92	333.91	315.64	332.55	328.28	325.44	395.86	324.23	330.8	343.16
420004	332.89	373.62	339.7	319.57	323.8	318.79	309.23	331.11	369.9	343.66	320.67	342.11	345.4	347.36	332.86	319.08	336.57	332.69	330.03	396.69	327.84	330.76	350.4
421004	335.31	379.56	340.62	324.47	325.31	323.91	308.88	333.41	373.07	347.65	318.76	338.52	345.18	350.29	338.56	318.18	337.52	332.82	331.37	400.9	326.16	332.56	352.07
422004	335.59	375.87	340.88	322.13	323.63	317.55	307.15	331.13	370.11	343.99	316.59	328.1	339.51	349.29	335.04	317.81	334.38	329.85	328.38	400.19	329.11	330.61	348.08
423004	335	375.83	340.35	321.88	320.72	319.06	305.61	329.77	368.96	341.28	315.76	333.91	340.99	349.5	336.29	316.03	334.51	326.84	327.64	395.23	327.28	331.32	346.58
424004	334.57	378.13	342.54	324.78	323.34	321.19	308.03	332.95	371.95	344.37	313.62	343.66	342.85	350.81	336.98	324.8	338.42	332.93	331.81	401.07	329.31	333.09	350.47
425004	334.48	374.5	339.64	320.64	322.18	316.37	303.58	327	366.66	338.84	314.76	329.27	339.35	348.98	336.12	317.78	331.74	324.95	329.22	398.67	327	329.95	346.88
426004	331.07	371.3	336.91	316.28	315.29	310.66	296.78	324.49	364.74	335.54	310.21	324.63	335.38	343.86	330.84	317.57	327.86	325.94	324.38	391.66	322.36	326.12	344.61
427004	336.43	379.13	343.52	325.84	323.83	320.17	309.55	333.92	372.37	346.84	312.47	340.05	341.98	352.82	338.37	325.57	334.63	335.54	331.93	400.89	330.35	339.44	352.34
428004	334.46	377.12	341.9	323.78	321.99	321.38	308.11	330.44	370.28	343.44	315.74	336.46	342.69	348.76	337.09	322.3	336.86	332.04	326.72	396.13	327.69	332.81	350.94
429004	330.4	371.97	338.95	319.94	317.47	315.11	300.46	326.53	367.74	340	310.95	335.77	337.56	344.61	329.86	314.56	328.86	326.13	325.45	390.9	324	328.63	345.43
430004	333.62	374.6	336.64	321.35	322.78	318.05	303.93	331.85	369.36	340.91	314.59	331.96	341.07	347.29	334.68	317.77	332.81	332.1	328.06	394.42	326.79	332.75	349.17
431004	330.08	373	337.15	317.25	318.93	312.88	304.27	327.72	367.56	336.29	311.48	330.63	337.51	347.64	333.47	309.86	332.49	325.15	326.05	395.71	326.3	332.83	346.49
432004	333.33	378.13	344.03	323.65	321.95	319.55	306.44	329.23	370.45	342.84	313.75	337.56	341.37	351	339.22	320.93	335.02	326.72	331.09	397.82	328.55	335.54	350.72
433004	332.81	374.96	338.91	321.63	320.21	313.47	305.36	327.93	368.6	339.02	310.08	326.78	340.89	348.77	330.17	316.28	332.19	327.82	326.67	395.84	325.53	331.73	346.63
434004	328.15	372.72	336.22	316.37	316.35	314.5	303.54	326.89	367.59	335.96	305.57	327.18	334.24	344.06	327.95	314.59	331.61	328.25	325.17	390.94	325.22	328.85	339.82
435004	333.7	376.63	340.74	320.04	319.85	319.26	306.62	328.29	369.29	339.42	307.89	328.44	338.24	347.36	334.09	315.39	335.57	326.66	329.1	395.7	327.39	331.25	346.5
436004	334.09	375.29	340.89	321.72	317.53	313.59	305.94	331.39	368.2	340.2	308.19	320.74	337.58	348.31	336.15	322.68	334.16	330.47	328.28	392.98	328.06	331.86	345.34
437004	336.38	380.51	342.28	324.24	324.72	320.03	310.82	334.22	373.6	343.51	312.95	339.71	344.64	351.11	339.64	321.58	339.54	333.94	333.65	402	330.99	337.5	349.6
438004	334.62	376.95	341.44	324.49	322.13	314.84	305.64	330.84	372.84	344.07	312.69	337.11	340.8	349.25	337.33	323.75	339.01	331.43	331.1	397.06	330.28	332.73	348.96
439004	334.7	379.63	341.91	321.72	324.28	317.39	307.55	333.5	373.65	343.88	313.88	335.91	342.37	350.52	336.54	321.97	338.29	330.45	332	397.55	329.32	336.95	348.01
440004	334.48	376.51	338.85	319.38	320.54	315.12	310.61	330.38	370.04	340.95	311.33	335.31	341.02	347.96	338.33	316.01	336.62	328.66	333.16	400.19	329.72	334.57	348.96
441004	337.91	380	347.98	326.05	328.35	323.35	314.12	339.31	374.42	346.54	314.94	344.93	347.3	352.62	342.71	327.8	341.5	335.07	335.49	406.93	333.05	340.52	354.43
442004	331.47	370.66	337.74	317.74	319.65	313.54	304.89	323.81	365.57	337.69	306.06	323.38	334.95	342.18	332.82	309	330.29	327.15	326.52	395.24	321.75	328.52	340.85
443004	335.12	376.61	339.75	322.98	322.24	316.82	308.07	328.53	369.94	343.34	312.24	330.89	341.17	347.17	335.05	318.69	335.48	330.94	329.99	400.08	328.68	334.59	347.3
444004	335.12	378.83	340.35	323.69	322.38	314.05	306.73	331.12	369.08	341.4	309.51	326.02	338.72	348.57	330.5	323.05	335.14	329.97	332.26	396.83	326.92	333.7	347.27
445004	331.37	373.76	340.54	320.66	321.95	316.98	305.7	324.53	366.79	343	308.43	330.96	339.81	346.05	333.71	316.64	331	328.96	326.21	395.75	325.45	331.68	343.6
446004	332.25	375	335.96	320.05	320.69	316.91	304.87	322.77	368.27	340.69	307.88	331.53	338	348.09	336.73	314.6	333.02	326.98	326.71	392.55	327.67	332.53	344.63
447004	333.58	375.52	339.87	319.36	321.73	314.95	306.01	330.15	368.3	341.8	308.95	341.65	338.43	343.48	334.62	314.77	332.8	333.21	328.2	395.24	325.54	330.49	345.05
448004	333.42	379.89	337.65	321.73	319.65	316.26	302.78	327.2	369.27	342.22	310.92	334.02	341.11	345.21	336.86	323.6	335	331.06	328.73	391.79	326.94	332.29	346.19
449004	335.91	379.56	344.54	323.39	325.21	316.66	307.91	331.18	371.21	345.14	311.66	336.18	344.85	350.67	337.07	316.66	339.33	335.66	334.39	402.25	331.81	338.03	350.75
450004	336.81	382.21	341.53	324.83	326.14	318.31	308.87	331.16	370.15	344.41	312.33	326.73	346.22	349.97	339.38	322.27	336.89	334.18	333.87	400.98	329.82	338.39	351.27
451004	332.29	375.19	336.76	318.32	321.57	312.25	301.4	328.42	363.8	338.01	305.88	326.27	336.81	343.89	335.97	315.83	330.51	322.3	324.79	389.57	323.19	332.93	344
452004	332.86	376.18	344.33	323.3	320.95	315.46	304.65	330.23	367.92	344.55	315.31	336.88	343.06	349.72	332.42	317.04	334.61	329.02	329.21	393.84	326.51	333.68	347
453004	333.67	379.94	343.21	323.57	323.76	314.75	306.38	331.77	369.26	342.94	310.93	329.05	340.82	350.7	334.2	321.58	337.25	331.19	330.22	397.81	327.92	333.9	349.63
454004	334.18	375.06	339.52	320.24	318.66	312.78	303.29	328.58	364.14	339.79	309.26	338.33	339.57	347.38	330.72	314.34	330.76	326.79	325.8	393.66	326.82	330.89	344.7
455004	337.21	384.45	345.94	326.36	325.24	319.6	309.43	337.8	369.76	346.21	314.21	334.07	345.82	352.8	337.69	323.11	338.05	338.89	334.22	398.56	330.95	337.11	349.48
456004	335.04	378.02	341.95	324.38	324.91	318.53	307.4	336.44	368.52	342.8	312.81	340.35	343.79	349.61	335.31	314.93	336.01	334.97	329.64	398.44	327.33	335.71	349.03
457004	332.34	376.01	337.75	320.27	319.6	315.01	304.47	327.59	364.97	337.86	307.15	328.43	338.52	346	332.69	316.71	332.53	331.73	325.83	392.06	323.09	331.5	341.99
458004	329.83	374.39	338.67	318.3	320.83	312.91	300.26	329.66	364.7	338.89	306.59	330.07	335.24	344.82	332.14	313.14	328.88	332.27	323.24	390.11	326.13	331.14	338.6
459004	332.92	377.18	338.72	318.49	321.44	311.12	306.46	330.84	363.93	339.77	310.58	325.42	336.58	346.57	329.78	322.07	332.64	327.56	324.09	392.24	326.26	333.47	343.86
460004	332.67	378.5	341.86	319.37	323.18	311.01	306.56	329.18	365.58	339.77	309.75	331.02	340.05	348.07	332.07	311.76	335.1	329.06	326.64	390.06	326.35	329.43	344.94
461004	339.13	379.4	346.32	323.08	326.22	318.53	311.67	338.08	371.5	348.19	314.67	331.49	344.9	351.05	338.39	317.28	337.08	336.44	330.12	397.14	329.06	336.15	349.43
462004	339.93	378.69	344.49	323.71	323.57	317.57	306.46	333.46	370.01	344.64	314.02	332.61	343.17	349.76	334.29	313.09	337.7	331.14	330.34	396.53	327.5	335.74	348.29
463004	340.87	381.09	342.52	322.78	322.91	320.82	306.85	334.94	369.84	345.36	312.6	335.47	341.57	350.11	336.91	321.27	336.15	329.91	328.61	397.75	329.66	335.88	345.36
464004	339.55	378.8	342.51	320.35	323.2	317.47	306.45	329.05	368.05	343.84	310.56	338.19	340.43	349	331.49	317.24	334.74	332.95	325.34	392.69	325.69	332.4	345.1
465004	335.65	373.26	340.95	316.87	318.61	311.85	304.24	329.38	364.43	342.17	306.78	328.38	336.54	343.75	332.47	310.92	331.23	333.26	323.09	390.58	322.46	329.22	340.65
466004	342.55	380.34	343.98	321.91	326.32	322.11	308.88	333.64	369.36	347.7	313.41	327.33	345.31	349.2	337.28	318.86	338.36	330.47	325.52	394.77	326.97	335.35	347.94
467004	342.04	380.64	346.33	324.61	322.52	319.88	308.71	339.43	372.3	347.44	315.62	341.02	341.29	351.07	334.74	319.17	338.8	335.45	329.72	395.91	327.38	335.43	345.59
468004	338.54	379.15	344.34	320.72	323.58	314.82	305.12	330.91	367.96	344	310.09	322.44	341.27	347.92	331.99	318.8	332.5	329.58	326.28	388.05	326.45	334.64	346.81
469004	339.27	382.24	342.29	320.74	322.83	315.94	308.17	335.34	369.28	345.31	310	337.6	341.84	349.28	332.83	316.63	332.1	330.62	327.46	394.51	327.16	335.22	345.49
470004	344.43	384.54	345.98	324.02	325.05	319.82	312.05	334.68	370.9	349.09	313.29	337.56	347.2	351.63	337.27	317.71	339.29	336.33	332.39	394.44	327.87	337.41	348.97
471004	341.77	385.29	343.11	325.44	325.35	323.71	307.46	337.94	370.55	347.38	316.52	340.5	347.66	350.51	339.28	316.43	337.7	333.08	334.05	394.96	330.08	337.47	349.79
472004	338.5	380.61	340.45	320.5	320.7	315.33	308.79	330.1	366.4	345.61	310.61	342.07	339.98	350.06	331.79	315.75	333.18	330.1	329.22	390.85	325.1	333.69	344.73
473004	337.26	382.1	341.28	320.85	324.31	314.28	306.03	329.38	365.34	342.54	312.99	330	341.41	347	334.21	316.34	335.44	329.23	330.17	393.63	326.33	332.88	345.06
474004	336.99	378.27	338.96	316.98	318.79	313.81	304.25	328.39	364.14	338.78	307.08	337.67	338.33	346.45	332.94	313.37	333.55	325.5	326.38	389.33	324.35	331.04	342.38
475004	340.9	384.27	342.98	321.83	326.08	318.08	309.52	334.41	368.14	345.59	315.34	344.53	341.74	349.89	336.84	318.1	337.17	330.59	331.33	396.18	329.42	335.48	348.42
476004	339.17	380.17	341.55	319.9	321.18	316.22	306.74	331.66	366.21	341.35	313.65	333.43	340.17	348.12	335.54	317.57	337.46	334.6	329.44	387.72	328.84	333.72	343.81
477004	339.34	380.04	339.76	319.31	320.69	315.4	305.47	327.57	364.86	340.12	313.3	330.53	337.82	345.21	330.13	314.76	332.29	329.57	325.12	390.6	325.3	330.73	342.65
478004	338.24	380.88	340.92	319.5	318.94	314.31	306.13	328.77	366.34	340.8	314.65	333.08	335.41	348.02	333.53	317.99	334.89	329.99	327.15	389.33	324.94	335.65	342.17
479004	340.5	385.11	344.97	321.77	325.14	321.25	309.57	335.5	369.68	343.85	314.55	329.55	344.28	350.4	336.67	314.06	338.47	336.04	329.65	397.13	331.57	336.17	348.1
480004	337.02	379.11	339.51	319.47	322.92	317.63	305.7	328.85	367.22	340.3	312.68	331.12	340.95	345.6	327.86	319.07	335.24	329.12	325.52	388.4	326.58	331.91	342.96
481004	339.07	384	341.94	323.72	327.71	319.48	306.36	332.82	368.71	341.32	315.53	340.51	342.06	350.06	330.94	321.71	338.43	330.44	329.71	393.61	331.52	337.11	346.86
482004	337.82	380.8	341.67	320.04	321.65	316.74	305.74	331.65	366.07	340	310.76	340.85	341.78	348.43	329.56	310.89	336.11	330.85	326.89	391.19	326.92	333.93	344.13
483004	337.83	380.59	342.58	322.94	324.68	317.91	306.87	332.46	368.06	341.64	312.65	331.43	343.92	346.57	334.92	318.06	336.99	333.77	328.23	391.19	328.06	334.57	347.05
484004	337.7	381.72	339.11	320.36	319.12	319.09	305.03	330.87	366	339.56	307.94	329.86	339.92	345.26	331.28	315.52	335.13	333.9	328.65	389.48	326.7	333.63	345.89
485004	337.94	382.59	344.69	323.07	323.29	320.65	309.15	332.97	367.93	340.97	309.57	330.53	345.45	347.44	334.91	313.22	337.53	334.72	330.53	391.89	328.97	334.91	346.96
486004	339.97	384.49	342.76	323.69	320.94	317.85	309.74	332.92	366.43	341.74	313.13	335.13	342.96	348.15	339.3	321.91	336.6	330.58	330.68	393.07	328.41	335.77	345.7
487004	337.29	377.35	340.5	319.1	320.39	312.37	304.58	325.65	361.59	335.62	307	335.96	334.93	343.96	329.84	315.5	331.08	330.16	324.51	385.69	323.26	331.89	340.37
488004	336.42	378.98	337.57	317.22	317.49	312.55	299.06	326.45	361.63	336.68	306.46	328.48	337.54	341.67	330.64	313.75	331.76	329.11	322.8	381.91	324.78	328.92	340.73
489004	337.68	381.04	341.68	322.23	320.76	319.18	307.15	328.11	365.24	340.2	311.25	331.35	340.15	345.83	333.9	322.55	336.81	324.68	325.21	390.05	327.45	332.75	344.05
490004	338.84	381.12	344.55	321.75	320.42	317.33	309.81	335.12	367.6	341.62	310.98	332.49	342.98	346.4	337.32	315.86	334.94	332.87	328.27	391.02	325.24	332.82	347.68
491004	339.84	380.45	340.72	321.99	323.14	317.69	305.07	329.89	365.52	342.06	312.91	341.41	342.17	346.04	331.93	313.52	338.65	337.82	331.51	386.67	326.11	336.57	347.61
492004	340.44	377.67	340.49	318.79	319.2	315.37	302.51	324.87	364.05	338.82	308.4	332.09	338.18	344.12	332.69	318.41	336.13	329.02	324.77	386.45	323.6	330.43	343.3
493004	343.6	386.04	346.67	327.23	325.81	325.92	313.17	334.43	372.98	345.37	316.5	339.15	349.21	353.16	339.73	326.02	346.5	336.77	335.64	395.54	331.38	342.84	353.1
494004	338.09	378.93	340.96	320.48	319.71	318.14	310.32	325.78	366.73	338.88	305.79	331.14	339.1	344.45	329.59	317.95	333.03	328.32	327.89	384.72	324.89	331.07	340.99
495004	337.71	375.6	339.49	319.87	319.42	320.18	304.87	328.47	364.75	338.93	308.89	325.41	336.39	342.62	331.18	317.63	335.87	333.07	326.68	386.52	323.1	331.33	342.65
496004	342.55	379.01	340.81	325.05	323.95	323.76	309.72	333.9	368.62	345.53	311.61	328.6	345.42	349.22	336.53	321.9	339.66	340.08	332.61	388.94	326.53	338.08	349.37
497004	340.44	378.18	343.13	325.68	325.54	323.38	312.86	331.9	368.65	345.4	311.54	335.02	340.65	348.66	335.84	316.6	338.2	337.34	331.26	390.03	326.56	335.75	348.17
498004	338.32	375.57	338.94	322.99	322.61	320.68	304.29	329.04	366.36	342.11	308.45	342.63	338.77	344.66	331.85	317.48	335.56	332.6	327.82	385.6	327.53	334.11	345.48
499004	342.93	376.48	339.48	324.03	326.24	320.53	307.85	326.13	365.1	343.29	308.25	337.3	340.18	346.62	336.04	320.73	337.51	330.81	329.93	389.86	327.97	337.16	345.88
500004	340.44	375.09	341.46	323.88	320.71	318.35	305.18	328.14	364.05	341.1	311.9	330.05	341.1	346.02	333.61	311.09	333.82	334.17	331.1	385.52	325.31	333.1	343.96
501004	341.07	377.44	339.21	322.94	324.14	320.79	305.52	329.48	363.47	341.67	311.1	328.86	342.36	346.95	334.95	311.07	335.33	335.43	328.23	385.11	328.4	332.51	345.32
502004	341.78	379.18	342.67	325.27	326.31	321.19	305.36	328.01	366.28	343.16	311.26	341.13	341.84	345.65	334.42	316.23	335.95	333.7	329.3	390.26	326.97	335.53	347.67
503004	340.3	373.67	337.3	319.33	318.56	313.11	301.8	326.71	362.92	339.19	313.31	333.57	337.74	344.55	330.92	316.21	331.79	332.13	327.17	385.43	323.92	329.51	342.91
504004	340.39	379.2	345.17	324.15	323.98	321.73	308.83	332.91	367.54	343.09	315.91	336.28	343.32	348.71	339.54	318.8	337.12	336.11	331.38	388.72	327.91	336.79	349.97
505004	341.42	377.56	342.47	325.61	324.26	319.29	307.72	330.83	366.78	344.89	314.29	344	342.42	349.52	338.01	324.58	338.36	339.06	331.48	392.41	329.55	338.18	347.48
506004	335.55	373.98	341.09	322.04	320.76	318.27	306.71	325.43	362.31	338.49	313.09	334.94	340.19	346.21	327.87	314.5	334.78	335.07	330.62	386.04	324.75	332.73	343.77
507004	338.4	378.11	342.5	325.87	323.65	321.45	308.38	329.82	365.23	342.11	315.85	345.08	343.99	349.69	334.72	321.51	341.27	335.08	331.72	392.5	328.97	336	349.44
508004	341.31	377.19	344.83	324.83	323.09	323.06	309.95	332.71	365.66	343.69	313.25	335.73	343.43	348.81	330.48	314.57	338.65	333.66	332.51	390.64	328.3	335.55	348.88
509004	338.9	378.88	341.71	324.26	322.71	317.73	307.03	327.94	361.63	339.62	310.62	342.6	340.1	346.74	333.88	326.22	336.99	335.12	329.63	386.58	327.53	333.65	346.06
510004	341.45	379.34	346.15	325.02	324.5	319.35	308.23	333.25	365.94	343.03	313.38	341.4	342.02	349.13	336.58	316.1	337.69	336.61	330.69	391.61	327.5	334.6	350.77
511004	341.01	378.17	342.2	323.22	320.75	319.84	306.66	330.1	362	337.09	314.28	336.36	343.82	346.01	333.51	310.99	338.36	338.13	331.07	390.12	326.57	331.93	346.31
512004	338.2	377.9	343.09	323.1	320.09	317.96	306.94	326.5	361.53	339.31	314.61	330.44	341.05	345.25	335.64	316.83	337.82	332.35	330.74	386.11	326.39	333.52	343.16
513004	338.62	375.59	341.42	318.92	315.68	315.03	306.69	326.18	358.73	336.66	312.88	331.56	342.22	345.45	334.23	311.58	334.7	334.65	327	385.79	322.36	331.03	346.02
514004	337.99	378.98	337.56	320.46	319.94	315.92	307.74	327.23	359.72	338.1	313.11	335.92	339.51	344.66	329.48	318.58	335.06	333.46	329.15	384.53	325.45	332.72	345.3
515004	337.22	373.62	339.5	318.94	316.74	311.64	303.72	319.94	356.84	334.19	309.05	338.56	338.6	341.64	326.61	311.87	332.22	332.04	325.72	383.61	324.25	329.65	341.54
516004	337.26	378.74	339.76	323.1	323.28	317.83	305.95	328.8	361.64	338.45	313.79	339.59	338.3	345.42	333.92	324.13	336.34	332.88	329.09	382.97	328.15	333.45	344.08
517004	342.3	381.68	346.83	324.28	324.37	319.66	312.85	329.14	364.15	340.39	315.22	333.88	341.91	347.22	332.49	328.17	340.3	337.29	334.31	392.27	331.59	336.04	349.47
518004	336.79	374.23	336.17	317.61	319.13	315.04	302.74	324.44	356.54	335.27	311.42	338.45	334.55	341.49	325.38	309.75	332.1	331.3	325.55	380.28	323.69	328.75	338.52
519004	337.21	375.79	338.47	319.64	318.29	316.44	304.7	327.6	360.17	335.84	312.54	329.3	338.92	343.09	333.55	316.86	332.91	331.08	328.4	384.63	325.75	330.34	343.67
520004	336.29	375.65	338.13	318.72	314.59	313.21	306.05	322.94	357.18	333.83	313.66	340.13	334.82	341.12	327	315.71	333.62	330.75	325.72	377.73	326.78	326.58	340.69
521004	334.47	374.59	340.23	319.41	320.17	313.47	309.36	326.42	358.36	333.47	316.82	330.82	339.48	342.62	328.94	318.46	332.1	329.76	329.76	380.07	325.8	330.26	341.2
522004	333.57	377.34	340.45	319.8	321.77	315.78	311.25	324.46	360.22	336.75	316.95	344.49	339.23	346.16	333.71	322.01	335.67	333.74	330.5	383.61	329.04	329.29	343.1
523004	334.88	376.09	338.06	319.22	316.54	312.92	307.08	323.99	355.88	331.94	314.33	334.13	334.03	343.03	329.75	319.04	327.16	330.26	326.41	377.81	324.06	331.41	336.8
524004	330.72	374.49	335.35	315.08	313.32	312.26	302.7	319.75	353.06	331.36	309.89	332.94	331.94	337.77	324.3	314.13	329.08	326.39	322	375.97	322.88	326.09	337.5
525004	333.76	377.86	339.07	322.56	319.88	315.16	305.86	325.85	359.91	332.18	317.2	340.72	336.65	345.93	330.25	320.8	332.57	332.63	329.77	380.64	329.14	330.94	342.1
526004	336.41	377.94	338.85	318.26	318.04	314.22	304.51	323.07	358.13	333.62	316.05	335.3	332.64	344.06	327.49	311.42	333.13	333.67	327.93	380.01	328.81	329.06	339.81
527004	332.46	374.87	333.19	315.94	310.65	308.76	297.61	321.1	352.19	326.95	309.75	333.27	328.7	337.8	320.61	309.95	328.37	325.33	325.76	375.79	322.54	324.9	333.97
528004	333.3	375.54	335.09	316.57	315.58	312.45	299.96	319.15	355.57	331.2	314.97	337.83	329.9	337.88	325.46	314.88	333	331.45	326.94	374.5	326.08	324.89	336.87
529004	336.44	379.77	340.82	321.28	317.69	322.07	309.88	326.01	359.83	336.48	319.98	335.89	337.16	342.51	331.49	320.45	335.07	336.89	328.65	377.43	330.62	330.64	340.01
530004	333.33	376.8	336.26	317.39	314.74	313.97	307.1	323.32	356.43	333.72	315.04	338.87	332.64	342.69	327.44	316.72	333.27	334.25	327.8	375.17	325.61	328.51	334.27
531004	333.08	377.17	338.54	318.63	314.67	315.99	308.28	323.25	356.82	332.66	316.88	334.76	336.16	342.37	329.74	321.15	334.68	334.63	329.75	377.6	325.21	329.79	338.44
532004	329.01	374.4	333.67	312.37	310.67	309.21	302.92	318.15	351.91	326.52	313.62	342.75	327.9	336.34	323.1	312.58	326.31	328.79	322.02	369.29	322.23	324.8	331.34
533004	330.22	375.58	333	316.89	313.39	315.44	305.35	319.39	353.32	330.29	313.59	337.91	331.4	338.06	327.52	313.69	332.96	329.78	326.44	374.14	326.79	328.62	335.42
534004	329.27	377.46	334.69	314.89	312.33	314.95	304.04	320.26	354.14	329.97	314.76	346.21	332.68	337.73	324.03	314.47	328.73	330.21	325.69	371.91	324.47	323.75	334.13
535004	330.44	376.63	333.98	317.95	313.23	314.74	305.22	322.66	355.29	327.49	319.89	338.6	334.54	340.28	326.37	316.38	330.74	330.41	325.77	372.64	327.25	326.85	334.82
536004	330.66	376.24	332.52	316.97	316.42	317.42	308.58	320.65	352.94	331.77	320.17	336.38	333.58	341.03	322.79	316.79	331.84	331.74	329.33	371.37	327.95	326.26	336.28
537004	330.61	373.56	337.35	318.59	317.97	314.96	310.5	323.26	354.78	332.73	321.31	342.75	332.23	340.3	320.93	317.75	330.66	331.32	328.64	371.11	326.1	323.21	333.76
538004	329.1	375.18	332.39	314.97	311.51	314.66	306.89	320.09	352.01	328.03	317.74	341.73	331.93	339.66	326.31	313.9	329.49	324.24	326.55	366.9	327.79	326.5	334.24
539004	325.07	371.45	328.54	315.52	311.98	312.7	307.96	321.66	352.27	327.95	319.6	340.02	332.53	336.59	324.67	312.05	330.19	329.26	325.2	363.32	326.09	320.52	333.97
540004	331.5	376.05	331.48	319.93	316.23	318.22	314.86	325.51	357.28	331.54	321.56	342.31	332.45	340.06	326.37	316.99	334.79	330.92	329.8	371.37	329.23	327.92	337.76
541004	327.6	375.43	329.6	316.37	308.04	310.71	303.22	317.94	353.81	325.31	316.42	336.46	328.83	337.02	321.9	316.11	327.06	329.65	324.92	361.05	325.23	322.82	332.51
542004	325.3	368.67	331.47	314.65	310.09	313.94	307.29	317.01	351.19	326.71	317.18	330.28	326.37	335.05	324.86	310.3	328.42	323.15	326.68	367.79	327.31	322.76	331.6
543004	325.96	372.83	334.35	316.34	310.49	317.96	308.82	321.25	355.08	329.23	319.88	350.44	330.47	337.9	324.91	315.45	331.39	326.76	328.78	364.63	328.98	324.67	335.55
544004	324.75	370.01	326.27	313.97	306.77	313.47	304.81	317.12	352.11	321.98	316.49	336.62	322.76	335.07	320.55	309.77	327.7	330.58	324.42	362.29	327.07	321.96	329.65
545004	324.43	370.89	327.77	317.2	308.4	311.09	308.82	319.92	352.6	323.51	313.03	340.67	331.42	338.42	323.28	315.12	329.54	322.06	328.51	365.64	330.59	323.74	333.69
546004	324.54	374.9	332.07	316.73	309.74	314.14	306.68	320	353.85	323.38	316.59	343.14	332.23	335.14	325.61	311	329.9	331.48	328.99	367.37	329.85	321.14	332.43
547004	324.28	370.46	331.87	315.09	306.68	311	309.06	318.53	350.86	322.4	317.79	343.46	327.23	336.13	317.64	318.27	329.67	327.31	327.56	362.6	329.1	321.55	331.47
548004	319.96	370.95	328.84	313.24	303.01	309.07	306.8	318.22	347.29	321.82	314.14	341.04	323.14	330.89	321.78	314.57	328.3	324.4	324.07	360.22	325.55	317.4	327.12
549004	322.88	371.22	330.53	316.78	306.05	312.18	306.97	316.5	347.84	321.71	314.47	344.74	323.92	332.51	319.74	317.71	327.89	324.17	323.76	358.91	330.11	317.75	327.59
550004	319.86	369.83	330.31	315.52	304.6	310.18	309.87	317.34	346.45	320.19	313.8	325.16	322.91	329.02	321.03	309.73	326.22	318.91	321.48	354.9	326.39	317.22	326.11
551004	319.37	370.24	323.52	313.26	301.21	307.36	301.8	312.69	345.42	315.45	309.13	334.04	324.79	328.61	312.13	307	324.63	321.82	320.85	353.5	326.3	317.66	324.06
552004	318.28	366.58	325.09	310.45	303.35	304.73	301.92	313.12	342.99	314.53	307.57	333.09	319.49	327.09	313.57	304.78	321.05	323.36	318.58	350.98	324.96	314.09	320.44
553004	319.62	368.3	326.03	313.28	302.59	307.73	307.03	313.05	342.14	313.35	306.02	335.06	320.71	331.27	317.16	312.86	325.45	319.24	324.34	354.19	326.17	316.55	322.97
554004	320.14	368.79	325.78	313.54	302	312.82	301.18	314.87	342.32	318.11	307.65	330.64	324.01	326.5	318.62	306.9	322.2	324.08	317.61	352.27	325.24	312.55	326.89
555004	320.05	370.32	326.78	313.44	304.03	310.37	305.82	317.17	343.18	317.28	311.51	337.59	323.66	328.86	318.3	311.75	327.2	323.09	322.71	354.06	327.85	317.25	325.03
556004	315.2	366.26	322.46	308.49	296.8	304.54	300.51	309.62	337.29	313.37	306.11	332.05	316.92	325.01	317.15	306.22	320.45	320.74	316.59	348.33	321.77	312.29	318.08
557004	321.06	368.18	327.61	314.52	301.62	311.5	308.16	315.13	342.65	317.37	310.37	331.95	322.17	328.28	314.23	305.11	325.76	325.62	321.99	352.34	327.04	315.46	324.26
558004	317.25	368.83	325.02	312.6	300.52	310.44	304.02	316.42	341.1	312.77	306.86	331.26	321.95	327.16	311.66	308.6	322.52	323.43	320.8	353.19	327.21	314.96	321.52
559004	318.66	368.45	326.03	313.17	302.74	311.09	307.46	316.03	341.79	316.41	306.78	336.33	322.54	328.77	312.64	307.69	321.69	323.62	323.31	351.32	325.88	315.82	323.49
560004	317.77	369.3	326.69	315.39	302.56	309.9	302.89	314.76	340.19	316.36	307.32	327.56	321.79	327.63	315.34	308.89	322.24	323.25	320.97	350.59	327.4	315.02	322.48
561004	316.92	369.14	321.54	312.52	300.66	308.59	303.68	313.82	338.76	313.33	308.05	332.74	318.72	327.73	315.28	310.81	323.65	319.95	320.33	348.86	326.44	315.3	321.23
562004	317.45	369.16	321.56	310.41	297.88	306.94	300.63	310.57	336.22	311.96	302.07	315.55	318.76	323.18	315.55	305.01	318.2	317.69	318.33	343.27	325.14	312.23	315.89
563004	320.64	371.07	326.13	314.01	301.65	311.15	303.63	315.19	340.82	315.66	308.09	330.32	322.68	328.83	313.58	305.06	326.22	322.19	320.09	349.76	328.01	315.51	319.75
564004	317.7	373.09	324.09	311.79	300.04	307.88	301.27	313.67	338.51	313.6	303.67	321.07	317.86	326.05	312.63	316.25	321.38	321.65	319.13	342.22	326	314.59	319.27
565004	317.85	371.29	323.5	312.02	297.31	308.96	302.02	310.94	339.35	314.71	303.88	320.04	315.81	327.54	309.97	315.56	319.2	319.73	318.66	346.21	326.4	313.12	318.86
566004	319.31	374.83	323.1	314.32	300.51	312.07	305.38	315.96	340.77	316.5	307.39	325.45	320.62	328.3	313.39	313.76	325.3	321.51	320.35	343.76	328.91	316.89	323.27
567004	319.57	375.65	323.05	316.23	302.46	309.94	307.31	317.35	342.78	315.42	306.67	326.4	320.53	329.06	313.82	314.68	323.83	322.79	320.81	348.27	330.41	316.39	321.61
568004	316.79	370.92	320.59	310.56	299.94	309.15	303.79	312.06	338.81	314.32	302.12	323.1	315.59	326.7	310.19	312.39	320.54	318.59	319.3	342.28	328.44	311.29	318.75
569004	319.5	374.53	324.79	314.88	301.11	312.81	308.99	320.04	343.36	317.92	307.4	333.47	324.35	329.7	315.56	312.88	324.76	322.37	323.18	347.05	332.82	317.57	323.42
570004	316.41	371.09	319.68	309.92	299.17	305.39	304.65	311.82	337.25	309.07	304.74	328.89	317.02	324.35	316.42	311.46	320.71	317.73	316.64	340.42	327.88	310.66	316.49
571004	321.74	377.4	323.88	315.79	304.95	311.57	307.02	314.46	341.35	317.25	307.84	322.78	319.94	328.65	315.82	319.84	324.38	323.58	322.31	345.39	332.25	316.08	322.03
572004	318.78	373.97	323.06	315.09	300.73	310.87	306.14	315.29	338.51	316.15	304.86	329.11	317.38	327.38	317.07	308.47	323.26	322.52	318.75	338.89	329.54	314.21	317.78
573004	317.32	373.21	322.48	314.84	300.27	307.76	304.82	314.5	336.87	316.21	303.15	327.11	321.39	328.12	312.42	308.44	321.85	321.54	320.59	340.79	329.8	312.86	320.74
574004	316.52	372.7	323.05	312.33	296.35	308.66	301.19	316.48	337.45	314.69	306.22	325.21	316.86	325.61	314.48	313.66	318.98	322.13	315.76	336.92	329.5	312.96	315.99
575004	322.41	377.52	327.64	315.67	304.29	315.52	307.38	319.72	339.19	320.03	308.1	325	323.51	330.73	314.37	316.55	325.81	326.46	324.61	345.3	334	318.81	322.45
576004	313.27	370.98	319.49	305.56	294.73	308.44	298.87	310.25	330.43	311.19	299.34	325.07	311.77	321.29	308.53	301.23	317.26	313.59	316.15	335.87	326.38	308.05	313.1
577004	317.08	375.35	326.68	313.55	303.07	315.33	307.14	317.24	338.07	316.52	305.61	333.1	321.15	327.21	315.45	324.49	325.91	324.14	322.25	341.3	332.09	315.18	323.73
578004	316.99	373.54	319.35	311.68	298.99	310.85	306.12	314.4	336.39	315.33	302.94	316.95	319.75	325.05	312.07	313.46	321.08	320.25	318.89	341.18	331.63	315.87	318.15
579004	312.44	371.86	319.1	310.59	297.08	307.69	303.15	312.44	332.48	310.83	301.53	322.87	313.39	322.14	310.82	307.56	319.12	314.97	317.5	340.27	326.11	311.32	315.41
580004	314.78	373.66	319.89	313.52	301.97	311.54	305.77	315.58	336.55	310.42	303.59	331.48	317.16	326.91	309.23	312.28	322.47	318.28	319.73	338.61	326.86	316.43	315.87
581004	312.77	372.63	316.99	308.08	296.51	306.52	302.5	314.12	331.73	308.56	298.01	330.35	316.84	323.18	310.63	311.78	317.4	318.1	319.17	338.52	324.94	312.89	316.45
582004	313.94	370.42	318.13	307.12	295.68	307.77	302.45	309.52	330.21	310.49	301.4	316.98	312.47	320.75	306.36	307.24	316.86	315.84	314.09	335.68	324.53	309.79	316.07
583004	321.1	375.48	323.92	315.53	299.91	315.65	305.85	321.12	336.2	315.16	305.21	334.44	319.83	329.4	315.04	316.51	323.53	327.85	321.46	342.32	332.11	316.04	321.97
584004	318.61	373.07	317.66	312.64	298.49	310.29	303.36	316.27	333.96	313.59	299.05	323.46	316.94	321.55	310.8	309.68	319.29	317.36	319.15	338.97	328.64	312.9	319.52
585004	319.31	375.38	320.19	312.51	300.27	308.44	305.01	317.69	334.1	315.12	300.98	322.55	318.34	323.85	309.7	305.3	319.04	318.24	319.3	338.07	327.85	313.92	320.17
586004	319.5	375.25	319.73	314.27	299.4	310	305.09	316.31	334.71	314.34	304.03	327.06	317.17	324.96	310.76	314.23	323.01	316.47	318.74	338.51	327.34	314.62	320.97
587004	318.56	373.71	318.13	309.84	299.22	307.4	306.43	315.08	331.36	309.49	298.25	319.3	317.96	322.86	305.23	310.64	316.7	320.56	316.15	337.12	324.71	311.3	320.66
588004	318.18	376.38	322.17	313.03	299.79	312.45	306.62	315.84	332.28	314.51	302.53	326.38	316.05	324.69	311.93	318.76	320.76	320.59	321.28	343.06	326.91	314.9	324.18
589004	314.76	370.04	313.01	306.85	293.48	301.86	297.48	311.74	327.83	306.55	295.16	322.43	313.3	317.81	301.38	310.75	312.79	313.36	310.52	331.46	321.7	305.12	317.72
590004	319.61	375.72	319.51	312.24	298.15	309.03	307.8	313.37	331.3	314.4	300.93	319.7	318.03	324.02	312.65	317.99	320.14	319.89	322.39	340.09	326.46	313.42	326.55
591004	318.7	375.41	318.24	310.99	298.58	309.05	303.98	314.32	332.03	314.64	300.26	319.05	314.72	322.1	311.41	305.68	316.49	316.63	316.96	337.41	326.96	314.32	325.3
592004	318.64	375.62	316.65	313.51	300.56	311.34	305.05	316.65	332.73	313.59	304.88	324.72	316.05	324.72	311.74	311.69	318.64	317.31	319.2	339.16	326.22	312.79	327.62
593004	321.71	378.89	323.38	316.45	300.78	317.36	309.88	314.47	336.04	316.96	305.92	325.1	319.33	327.65	315.45	314.11	325.3	323.28	323.36	345.54	331.72	316.09	332.28
594004	315.66	372.62	317.13	309.2	293.43	306.61	299.15	311.63	330.87	310.87	295.63	318.43	312.14	318.95	307.15	310.51	313.8	318.52	314.7	336.07	320.31	307.43	320.9
595004	326.3	380.23	323.8	317.73	301.73	313.19	310.44	317.61	336.84	319.5	305.36	338.82	322.59	329.91	315.39	317.96	322.5	324.23	324.74	345.18	329.57	317.83	331.26
596004	318.88	377.23	316.76	309.65	294.9	305.77	304.96	311.73	330.86	316.02	301.93	328.15	316.52	324.05	308.67	316.84	318.1	318.39	318.21	336.12	325.52	311.8	327.44
597004	318.85	376.44	319.38	313.91	297.32	311.01	309.12	316.44	333.27	317.68	303.18	323.79	319.18	326.44	309.03	308.88	319.34	319.33	323.65	339.36	324.43	313.95	329.42
598004	316.77	374.96	315.02	311.67	294.22	308.25	303.44	311.06	330.72	312.57	301.3	311.28	315.62	321.83	305.6	306.7	315.43	321.69	319.25	338.39	324.98	310.2	325.34
599004	320.24	377.6	317.35	315.6	298.6	307.72	305.03	315.01	333.45	316.96	302.63	317.96	319.17	323.77	307.56	311.21	320.65	319.79	321.17	338.28	325.62	312.2	329.56
600004	317.07	374.87	313.6	310.56	296.03	310.42	299.07	312.05	330.09	312.08	300.09	325.23	316.76	320.28	309.22	310.75	314.82	321.48	314.39	333.21	325.21	312.12	326.65
601004	320.24	375.16	317.91	316.12	301.34	312.97	305.39	315.83	334.18	318.67	304.78	323.42	318.17	325.73	314.5	312.19	320.04	321.36	322.02	340.05	329.45	315.09	329.03
602004	314.86	373.16	312.25	310.8	296.38	306.42	299.48	312.19	327.61	313.31	301.42	321.49	315.46	319.56	303.2	308.11	314.25	317.45	315.09	332.77	321.78	310.09	325.37
603004	316.97	370.76	316.51	310.25	297.25	306.16	303.07	309.3	328.45	311.86	303.07	323.4	313.5	321.34	305.87	310.17	315.76	310.75	315.45	336.31	325.32	311.71	323.7
604004	316.28	372.87	313.09	309.66	294.53	307.75	303.43	310.84	329.47	311.1	300.99	326.19	312.53	319.87	310.35	306.9	313.4	318.44	316.64	331.78	324.96	307.7	324.97
605004	317.98	375.85	317.34	311.58	299.81	306.68	304.55	312.28	331.66	311.74	305	326.6	313.81	325.01	311.75	314.79	319.01	316.81	319.87	338.27	326.51	311.36	326.08
606004	316.99	374.35	314.73	310.34	295.77	312.98	302.17	311.68	327.9	314.37	302.42	330.49	316.42	320.93	310.43	309.67	313.79	323.57	316.48	332.62	324.48	310.85	322.62
607004	314.81	370.19	311.73	304.67	290.78	298.27	298.79	305.71	324.83	307.03	299.58	313.23	307.91	316.68	304.12	307.34	311.53	313.57	306.57	326.96	320	302.61	316.73
608004	316.38	370.52	314.58	307.22	294.79	306.93	303.5	308.69	325.25	309.65	299.62	326.24	314.05	321.55	306.02	309.23	313.88	315.3	317.11	331.29	323.31	308.1	320.44
609004	317.67	374.81	314.43	310.59	296.81	308.31	304.53	309.8	327.74	313.65	300.88	328.48	317.16	322.57	308.98	308.15	315.09	314.48	318.71	335.12	327.35	310.29	323.44
610004	319.76	376.61	320.1	312.5	301.59	311.1	305.96	314.07	331.44	315.07	306.82	328.71	319.82	328.38	312.82	316.47	324.86	319.54	320.35	336.35	327.81	314.69	323.33
611004	316.87	372.08	317.88	308.64	294.04	302.48	305.99	309.38	327.69	311.63	301.38	321.26	316.3	322.57	305.9	313.1	313.84	320.35	316.9	333.33	325.34	308.27	320.33
612004	314.43	372.55	315.21	307.57	294.34	305.38	300.49	308.7	325.21	309.22	303.88	324.76	313.9	320.56	307.36	305.58	313.26	318.43	313.56	329.94	323.97	308.6	317.24
613004	314.73	369.83	315.24	309.17	296.51	307.94	301.3	311.23	326.31	311.4	302.1	328.58	313.76	319.67	304.19	303.17	312.53	314.56	315.23	331.21	325.23	307.6	317.4
614004	316.89	372.04	313.13	310.15	295.93	308.19	300.51	313.44	326.85	313.32	304.09	324.06	316.78	323.66	307.47	305.14	316.28	316.2	318.11	334.27	327.57	309.56	320.64
615004	315.01	372.97	319.38	312.87	298.59	307.73	304.31	313.17	327.95	311.53	303.22	335.02	314.93	324.78	306.52	304.6	316.06	317.93	318.28	334.62	327.74	310.19	319.31
616004	317.59	371.55	314.76	314.26	297.8	312.68	306.57	315.3	328.57	316.08	301.83	328.26	316.2	323.49	312.42	311.18	315.41	316.2	318.92	332.76	326.63	310.97	318.33
617004	318.93	372.86	318.57	314.87	299.73	310.89	306.24	313.85	327.81	312.11	306.13	334.55	318.34	324.45	312.96	306.88	317.37	325.69	320.78	336.28	327.5	311.69	320.99
618004	314.38	370.95	312.27	309.95	292.85	307.04	296.69	309.32	325.73	309.14	298.32	327.38	313.77	319.73	307.87	303.17	311.02	317.49	313.96	327.48	323.42	307.35	315.18
619004	319.05	373.23	313.86	312.13	293.5	309.7	304.74	314.13	323.99	314.94	297.1	316.39	318.18	322.19	304.33	306.21	316.94	318.39	316.71	333.48	326.93	309.06	317.39
620004	325.35	377.38	317.42	313.01	300.29	310.86	307.72	313.21	330.33	315.03	304.82	333.72	317.98	327.32	317.39	320.56	321.62	321.62	320.07	337.68	329.44	311.42	320.15
621004	321.69	372.17	313.77	309.81	294.4	304.96	302.84	308.55	323.39	310.9	298.82	335.14	311.14	321.53	309.53	306.8	316.4	313.58	316.72	332.78	323.25	307.6	316.01
622004	326.65	377.32	320.21	314.39	298.35	310.6	309.4	314.08	329.29	314.93	303.72	326.81	318.66	326.11	312.61	313.49	320.31	317.63	323.7	338.86	327.69	312.94	318.92
623004	325.19	376.01	318.98	313.21	297.29	307.52	307.09	310.68	326.48	313.5	299.7	322.19	318.31	324.88	310.18	310.51	321.04	318.18	320.66	334.5	328.8	311.38	318.31
624004	323.97	374.41	315.83	311.69	296.36	308.83	305.21	311.62	326.47	315.94	300.77	313.39	316.38	323.82	311.23	311.03	323.28	317.87	319.61	334.6	326.92	309.29	320.54
625004	323.76	377.09	318.88	312.52	300.16	312.45	308.2	315.85	328.14	316.51	303.27	329	318.7	325.3	310.77	310.14	322.83	321.78	321.41	334.26	330.57	312	319.61
626004	325.27	375.37	315.65	311.56	297.12	305.59	304.14	313.26	326.77	314.2	302.43	323.67	316.15	322.74	307.68	309.31	316.74	314.49	316.79	334.92	325.88	309.14	319.34
627004	323.4	373.56	314.83	307.06	295.58	303.07	299.37	308.72	323.68	310.87	298.19	327	315.52	319.21	306.8	305.48	315.96	319.46	316.35	331.49	322.3	307.19	313.22
628004	322.48	374.66	315	311.66	297.37	303.45	301.86	312.57	323.87	312.08	300.26	322.23	314.57	321.8	307.22	308.6	314.63	320.96	314.05	333.17	326.36	308.09	313.64
629004	325.43	376.08	316.55	310.79	294.21	307.65	307.02	313.6	325.92	314.76	300.7	319.36	320.16	323.2	311.15	308.78	322.2	321.69	316.59	334.8	326.36	310.99	318.29
630004	319.83	373.96	311.83	307.16	292.66	302.88	297.94	308.42	323.69	310.84	297.34	316.54	311.9	318.83	304.87	313.08	313.33	315.08	311.51	331.36	323.4	309.8	311.75
631004	321.12	372.19	313.44	308.99	295.85	305.98	298.72	311.17	325.43	310.14	299.72	326.07	317.26	321.77	310.61	302.31	317.17	323.86	314.54	336.86	322.78	307.4	314.75
632004	320.56	374.65	316.4	307.66	292.04	307.58	301.59	308.59	324.7	313.04	296.26	321.58	316.79	320.81	311.84	311.55	317.5	324.77	314.07	332.38	325.76	306.91	314.48
633004	319.51	374.77	313.47	308.34	293.64	306.39	300.13	311.6	326.33	313.77	297.25	316.25	315.21	320.96	306.79	311.52	313.18	317.79	315.06	329.24	323.08	310.21	314.19
634004	321.21	377.46	316.11	309.47	296.33	308.74	306.07	312.42	326.43	314.3	300.3	320.68	318.46	323.29	308.4	308.3	318.23	317.02	318.27	333.97	325.08	310.07	317.58
635004	322.18	375.66	318.93	309.85	297.46	313.68	306.17	313.46	327.77	317.93	298.72	322.26	321.51	323.53	312.13	311.16	320.2	317.86	318.09	335.16	326.9	311.34	315.83
636004	318.69	373.02	316.66	307.99	291.71	306.57	305.28	311.43	324.58	314.15	298.4	322.12	314.32	320.72	306.69	299.67	316.44	320.3	314.43	334.37	322.64	307.91	312.39
637004	320.09	373.69	315.19	307.41	294.76	306.3	304.27	312.43	326.39	312.17	299.42	316.8	317.48	320.35	302.58	304.65	318.56	319.69	315.61	333.42	324.78	310.7	314.34
638004	322.41	377.06	319.23	312.63	298.07	309.93	308.53	312.92	331.67	317.79	301.18	325.2	320.6	324.45	308.84	314.63	319.21	319.11	319.56	338.2	327.08	310.96	317.54
639004	317.37	375.01	313.26	309.89	296.35	308.19	302.35	309.57	327.11	314.09	298.55	327.54	318.65	320.24	308.43	310.96	315.54	320.95	313.12	334.64	322.3	307.4	312.2
640004	317.83	378.15	318.35	312.79	297.69	309.97	303.29	310.84	328.38	315.23	300.49	324.49	315.03	322.76	311.35	308.66	321.74	319.08	315.83	334.94	327.64	312.51	314.09
641004	318.96	376.04	318.35	311.64	296.43	311.16	304.77	315.28	327.17	315.73	301.59	316.92	316.37	325.51	314.18	301.42	319.58	322.11	317.68	335.78	325.82	313.16	313.74
642004	318.5	378.24	313.75	311.04	297.55	310.06	305.24	312.65	325.26	315.1	300.58	314.25	314.84	319.81	307.38	312.4	315.9	319.84	313.56	332.74	325.49	309.81	314.46
643004	317.49	374.85	317.31	312.2	297.48	310.23	304.11	312.1	327.92	316.8	299.42	318.51	315.2	320.33	312.95	310.26	318.09	316.71	316.4	337.66	325.43	311.35	315.19
644004	315.14	372.63	314.92	308.55	293.47	305.65	300.26	308.68	323.73	311.84	295.57	320.64	311.67	321.77	308.07	302.85	316.27	318.11	315.5	332.25	324.8	309.89	311.81
645004	316.38	374.48	318.38	311.87	295.15	308.54	306.49	311.42	328.45	313.21	297.44	327.12	318.12	324.38	313.83	315.39	317.11	319.34	319.87	339.92	326.65	312.36	317.36
646004	319.44	376.91	315.13	313.36	297.97	309.77	306.93	311.45	330.74	313.68	297.88	326.43	314.35	322.49	308.51	314.19	319.35	321.06	319.91	336.37	324.38	310.92	314.96
647004	316.02	374.82	316.78	314.08	298.04	307.77	300.5	309.47	329.98	313.16	300.34	322.89	315.38	323.23	310.83	312.29	318.6	318.65	319.48	335.87	325.37	310.86	315.07
648004	316.89	373.19	315.65	308.24	292.88	302.34	301.62	307.69	327.48	310.69	295.65	323.55	311.15	325.14	310.23	305.12	317.92	317.83	319.28	336.15	325.37	309.08	313.77
649004	317.65	373.02	317.61	309.51	294.41	307.13	305.49	310.22	330.19	315.7	300.51	321.2	314.89	323.94	307.29	310.26	317.54	320.75	315.34	334.93	325.4	308.83	314.22
650004	314.15	373.22	314.13	309.23	293.33	307.1	307.67	310.41	327.64	311.11	296.8	319.06	313.2	323.12	305.37	315.71	318.28	320.67	314.35	330.23	324.41	308.73	312.27
651004	318.42	376.66	320.18	313.16	297	306.97	307.47	312.39	332.18	316.29	304.04	325.28	314.38	325.12	316.06	322.22	323.29	321.08	315.72	337.63	327.95	311.83	314.71
652004	319.68	377.18	320.91	313.8	297.99	311.63	307.58	315.24	334.59	317.56	304.59	326.49	316.01	327.17	308.61	313.97	322.67	321.94	319.24	336.35	328.66	313.22	318.09
653004	318.75	377.33	319.74	314.48	297.24	311.9	309.78	314.31	335.95	316.58	305.41	330.39	318.74	328.03	317.72	312	323.74	322.5	322.37	337.33	327.97	313.38	320.04
654004	316.37	376.3	321.13	314.2	298.5	308.46	309.21	314.53	335.75	317.19	302.87	332.27	316.56	326.71	313.41	318.64	323.82	326.9	321.17	336.12	329	312.59	317
655004	318.32	376.74	318.45	312.7	298.95	311.27	307.79	313.66	336.66	314.17	301.04	324.82	316.94	325.52	308.53	311.11	316.75	321.53	321.34	335.5	328.38	310.6	317.6
656004	311.17	371.13	312.86	306.23	291.58	304.1	299.95	305.58	328.74	309.77	295.75	322.87	312.2	319	303.39	299.61	315.24	320.73	313.04	326.48	322.28	304.71	309.14
657004	312.49	372.51	315.5	307.86	291.82	304.99	304.83	311.15	330.46	311.9	301.74	320.13	313.57	322.3	305.39	306.75	314.94	320.92	317.33	334.61	322.54	307.96	314.29
658004	315.02	374.91	318.25	310.35	296.61	307.7	305.15	312.91	335.41	314.19	301.34	329.82	316.85	324.7	311.03	308	319.21	322.94	317.76	332.94	327.59	311.17	314.6
659004	313.66	370.64	316.07	309.44	296.92	305.84	303.3	313.39	333.32	314.18	300.18	326.53	316.84	325.79	308.13	308.23	317.23	326.96	318.07	335.11	325.54	307.87	316.63
660004	317.91	378.39	319.7	317.36	303.92	313.69	312.49	320.63	339.33	323.4	307.61	339.42	322.7	330.74	315.14	325.35	323.37	325.15	321.7	345.02	329.58	313.99	323.77
661004	314.88	374.34	321.2	311.32	296.24	309.48	302.34	312.02	334.83	315.04	297.1	318.27	315.12	325.77	305.46	316.72	319.44	325.41	319.25	337.35	324.52	309.5	318.1
662004	316.26	376.85	324.23	313.5	302.25	311.66	305.9	316.63	338.82	318.64	299.88	334.48	320.07	328.73	311.43	320.82	321.28	326.41	319	339.53	324.22	311.89	320.52
663004	319.47	379.38	323.33	315.73	301.61	311.23	308.26	318.02	341.05	317.98	300.95	319.36	322.09	329.29	308.88	312.73	324.23	330.26	318.94	343.13	327.54	311.58	323.86
664004	323.73	377.14	327.71	315.1	308.4	311.85	309.25	319.88	340.55	323.5	306.56	333.88	323.09	331.97	311.05	319.47	326.65	322.82	324.04	346.38	326.18	313.15	327.12
665004	321.88	384.51	329.77	317.37	306.68	316.02	310.15	318.79	341.78	325.61	304.31	324.36	327.57	332.44	313.22	313.94	327.61	326.16	322.11	351.38	326.41	313.23	327.93
666004	326.84	384.54	332.83	319.55	311.96	313	312.16	322.95	346.8	328.96	308.01	316.9	330.05	335.9	316.98	331.79	325.31	325.54	326.52	354.59	328.57	314.3	336.19
667004	323.1	379.03	326.57	315.17	306.31	309.54	307.9	318.01	341.27	323.11	299.25	326.82	328.58	332.28	312.19	311	323.68	328.03	322.23	353.11	321.11	310.78	330.65
668004	325.26	381.21	333.87	319.38	311.57	311.56	312.89	322.25	348.44	327.08	303.8	331.96	331.21	332.69	313.79	316.52	327.92	333.9	323.44	357.04	322.38	313.91	335.21
669004	330.67	384.65	338.8	323.97	317.67	318.57	312.93	327.71	352.57	333.64	307.21	328.73	332.44	339.67	320.82	326	330.75	332.22	327.54	361.63	326.72	318.35	340.57
670004	328.89	382.54	335.54	319.41	313.16	315.64	308.24	322.59	349.85	330.96	304.51	329.42	330.75	339.42	319.49	320.71	325.99	327.37	323.44	362.01	323.35	314.46	338.98
671004	329.64	384.84	336.08	320.3	317.3	315.66	309.81	323.18	353.61	331.03	304.68	321.08	330.64	336.64	320.62	324.2	329.58	325.01	325.5	365.34	322.67	317.76	337.48
672004	331.64	387.39	335.21	321.21	316.32	315.19	310.28	323.77	354.99	331.45	303.46	327.94	335.11	337.38	319.95	330.96	329.12	333.07	326.25	367.54	324.27	316.67	342.27
673004	336.27	388.77	342.04	325.33	319.06	321.24	314.46	326.78	356.73	336.15	306.34	319.09	335.07	342.7	323.62	329.55	334.59	334.6	330.73	371.12	325.26	320.97	347.2
674004	336.05	387.55	336.73	322.6	319.18	319.41	311.65	325.07	358.82	340.13	303.12	325.73	336.55	341.32	321.39	320.68	334.01	337.09	327.58	373.52	324.6	321.47	345.98
675004	333.76	384.38	341.2	323.74	318	314.1	311.7	326.01	356.47	334.23	303.78	326.75	334.32	340.19	324.84	341.61	333.21	334.37	327.99	376.24	324.89	320.59	342.7
676004	335.67	387.7	339.49	322.9	319.24	319.17	310.19	330.86	357.33	338.99	308.26	334.36	336.9	343.38	327.6	310	331.16	340.71	328.49	373.45	324.8	322.56	347.41
677004	337.24	384.77	341.22	324.35	319.76	319.68	313.9	328.68	357.84	338.4	303.21	326.05	340.55	343.3	328.68	313.33	336.38	339.75	331.95	376.93	325.94	324.01	348.37
678004	333.89	384.93	336.57	318.79	315.29	312.28	308.1	323.5	353.58	333.99	300.23	334.61	332.95	338.64	324.56	322.95	331.58	336.75	325.26	370.66	322.68	322.25	342.75
679004	336.8	383.98	337.14	323.16	320.28	318.83	309.44	324.68	356.35	338.87	306.11	320	334.18	341.72	323.01	331.15	332.82	335.99	327.42	374.27	325.96	323.18	348.01
680004	337.99	382.55	341.56	324.19	321.05	319.31	309.21	333	359.51	338.54	308.28	331.88	340.52	343.1	330.58	326.33	334.1	336.03	329.28	378.78	324.18	329.41	349.09
681004	335.76	384.64	337.79	323.22	318.62	319.6	315.11	324.86	356.8	336.58	302.41	321.41	338.78	341.28	331.79	342.48	332.25	336.43	327.01	377.36	323.59	326.09	347.46
682004	338.15	386.27	343.77	324.99	318.71	319.18	310.8	329.65	358.71	340.96	303.74	333.02	342.55	343.77	332.88	332.22	334.84	339.08	329.87	382.74	325.39	328.47	352.54
683004	337.86	386.66	341.5	325.51	322.94	322.59	315.82	334.16	359.24	339.12	305.39	323.3	342.42	343.18	333.79	355.37	333.74	341.46	329.88	379.96	326.56	331.43	353.77
684004	340.79	387.1	342.82	326.67	319.6	318.1	315.56	332.18	360.24	341.23	308.35	331.25	343.47	345.17	334.11	337.67	337.59	339.28	330.67	385.14	326.22	333.51	350.85
685004	340.43	389.36	342.93	326.18	323.3	324.8	317.48	331.74	363.6	343.23	309.95	327.12	343.74	346.47	333.16	332.44	338.74	342.3	330.94	383.81	327.73	336.83	351.02
686004	340.47	390.65	343.37	325.82	320.22	320.5	315.93	330.71	359.52	339.95	304.56	323.23	341.53	341.94	337.89	335.71	336.93	344.1	329.73	381.51	326.62	331.11	350.26
687004	339.93	390.16	341.38	324.77	322.41	322.46	317.35	330.03	360.99	342.05	307.51	335.28	340.15	344.58	334.64	342.41	337.79	340.83	331.33	384	327.02	332.06	350.32
688004	343.01	390.44	346.85	327.92	323.6	325.05	319.83	332.7	362.48	343.48	310.09	328	345.03	348.63	337.62	334.32	339.87	346.17	333.5	384.19	327.61	336.64	352.29
689004	339	384.37	340.03	322.14	318.94	317.77	313.57	327.83	358.63	338.08	302.26	333.46	340.32	343.81	331.56	332.84	332.88	339.44	328.75	383.77	325.59	330.48	347.93
690004	341.03	391.79	344.38	326.31	321.92	322.38	322.11	330.38	360.92	342.76	307.8	335.27	346.28	348.06	334.95	339.41	338.73	342.95	330.82	384.97	328.59	337.05	353.9
691004	339.82	383.54	337.15	319.43	317.21	315.68	313.45	326.84	356.49	334.42	303.56	324.91	334.9	340.92	331.39	331.48	328.44	336.97	326.9	377.49	319.94	330.23	345.24
692004	343.93	390.91	344.92	329.5	323.32	326.47	321.52	334.11	363.89	344.69	308.57	331.82	345.75	349.83	341.6	328.39	339.19	348.03	335.17	388.06	330.5	340	353.39
693004	340.75	386.18	343.42	326.43	322.52	321.01	317.74	330.24	359.06	340.81	307.34	316.88	341.82	343.21	335.51	331.87	333.89	343.57	328.49	382.36	324.46	337.66	352.26
694004	341.29	387.06	342.39	324.57	322.92	324.47	318.48	333.58	360.06	341.88	307.02	333.8	339.84	344.04	335.92	335.15	334.75	343.3	331.89	382.4	324.67	337.48	352.3
695004	336.77	382.36	337.51	322.61	320.1	316.34	308.5	325.77	354.51	336.87	304.06	321.27	334.85	340.12	337.06	324.81	330.85	340.6	325.42	378.1	320.46	332.49	342.87
696004	340.94	385.66	344.82	326.02	320.6	321.45	318.98	327.68	357.03	339.88	303.1	332.45	344.3	344.82	334.97	322.5	333.61	341.35	327.43	384.91	323.33	337.1	350.55
697004	341.57	384.42	339.6	324.71	316.93	321.19	315.22	331.59	357.86	340.84	302.41	327.41	341.64	343.74	336.11	326.07	331.16	342.74	330.18	384.86	321.44	337.22	347.18
698004	345.04	388.4	341.35	327.5	322.37	323.38	320.39	330.27	361.08	343.96	306.86	333.37	343.23	346.21	340.33	347	336.55	345.34	332.26	387.11	324.51	339	353.51
699004	340.92	384.6	342.88	326.36	323.41	325.13	318.4	330.92	359.08	342.65	306.31	320.21	341.08	344.8	339.61	334	334.87	340.43	331.16	388.01	322.91	340.86	349.55
700004	347.58	387.2	347.29	332.59	329.07	328.9	326.63	334.41	363.23	346.67	313.91	333.08	348.28	348.35	342.19	337.56	338.78	352.71	338.21	394.52	328.35	343.99	353.65
701004	343.67	384.79	345.94	330.88	324.2	327.58	322.33	333.26	361.76	344.92	309.59	331.33	342.88	349.3	341.06	348.58	338.6	347.58	334.72	391.03	324.45	345.14	352.49
702004	340.21	384.75	341.84	330.36	325.06	322.67	319.5	331.4	361.29	342.8	309.47	333.86	342.89	346.94	339.13	342.45	337.17	346.21	329.56	388.22	325.86	341.73	351.46
703004	339.35	380.33	342.38	328.28	323.5	322.21	316.25	329.4	360.01	342.17	307.2	330.45	338.25	345.34	337.48	336.89	330.6	340.78	327.58	386.34	326.2	338.38	347.38
704004	342.89	384.05	345.12	328.74	323.22	321.33	320.39	329.23	361.2	343.4	306.9	327.02	341.63	348.1	341.1	326.12	335.96	342.42	331.21	384.79	324.7	343.52	348.83
705004	344.22	386.68	348.02	336.68	328.6	326.79	322.09	334.93	368.12	348.65	317.05	345.1	349.49	354.1	342.56	351.9	338.65	348.54	335.05	393.22	329.59	346.97	355.55
706004	339.69	379	336.14	325.79	320.41	317.63	317.66	324.76	359.03	338.6	302.79	323.55	339.68	344.67	337.02	323.07	331.56	336.87	327.5	383.35	319	338.9	346.85
707004	341.41	384.25	343.28	331.83	323.99	323.84	320.47	332.5	363.95	345.67	312.46	337.18	344.51	352.19	340.91	350.1	339.53	345.65	335.79	389.18	326.61	347.65	355.39
708004	347.15	382.59	346.44	331.83	328.66	325.21	324.11	332.42	365.56	346.46	314.06	339.32	351.08	354.49	343.24	336.06	338.45	350.41	337.79	394.93	327.59	348.25	355.62
709004	340.13	381.39	341.28	326.81	322.28	321.04	315.95	328.42	361.66	340.21	309.97	330.63	342.44	346.75	338.75	339.94	334.87	341.49	331.02	383.58	323.08	343.74	347.46
710004	341.9	381.71	345.3	327.79	321.07	324.51	318.66	334.18	365	345.68	310.43	335.5	346.39	353.96	341.78	346	337.44	346.81	332.33	389.27	326.37	345.58	353.35
711004	341.43	384.51	344.88	329.11	321.7	322.78	315.15	331.43	365.37	343	312.58	339.91	345.43	352.45	340.7	329.53	336.82	344.99	330.05	386.33	327.43	344.05	348.79
712004	342.72	382.51	339.43	325.23	322.89	319.38	318.07	329.94	364.01	342	310.03	334.84	343.5	347.6	339.37	336.67	335.99	340.61	331.48	384.34	325.58	341.43	351.42
713004	345.67	385.58	347.74	330.29	324.45	320.82	323.11	333.8	366.83	342.99	312.84	335.08	348.8	352.01	341.65	332.88	338.13	348.42	335.09	390.83	326.89	343.6	353.18
714004	339.89	385.94	342.72	328.88	321.82	325.27	318.1	331.06	365.53	342.01	310.67	333.09	345.4	350.41	342.24	338.68	336.78	345	329.95	383.63	322.75	340.1	352.69
715004	343.4	384.75	348.14	326.53	319.79	323.4	314.38	330.24	364.08	343.5	308.85	333.02	345.19	350.14	339.45	334.05	335.73	344.28	331.54	385.95	328.33	339.33	350
716004	344.28	385.81	346.35	329	322.93	322.06	318.17	331.71	366.65	342.63	311.42	332.55	348.14	351.64	346.16	322.82	335.64	344.41	334.95	387.42	327.92	346.27	354.04
717004	341.79	382.33	339.59	326.88	322.11	321.81	313.59	329.42	363.04	342.35	306.33	331.04	342.43	348.5	338.02	350.06	332.5	340.34	328.81	380.8	326.17	339.37	347.75
718004	344.92	384.74	345.78	331.49	323.36	327.31	322.46	340.44	368.36	345.35	315.17	335.3	347.23	353	343.1	345.17	340.49	347.84	333.48	386.91	327.05	345	354.53
719004	345.74	390.28	347.95	333.63	327.29	328.09	326.42	337.2	370.49	346.33	312.23	336.74	350.3	355.94	348.6	331.82	340.51	347.09	336.67	392.94	333.78	347.7	357.02
720004	343.79	381.89	341.37	328.89	320.66	321.6	316.86	328.93	365.53	341.44	307.29	336.7	342.64	351.09	342.19	336	333.18	338.16	327.91	383.62	326.07	339.39	348.98
721004	341.5	384.57	340.59	327.23	317.78	321.66	319.69	330.97	366.87	339.76	311.91	333.08	342	350.77	341.15	330.39	336.15	341.73	329.34	381.36	326.09	339.36	347.03
722004	343.21	382.43	338.48	325.69	320.26	317.66	317.04	330.88	364.43	338.36	309.27	328.93	341.33	348.57	339.11	316.21	334.41	340.57	330.1	381.55	325.53	338.67	346.19
723004	343.7	385.44	340.79	327.29	319.17	321.84	323.34	329.95	365.02	341.94	311.53	326.1	343.27	351.25	345.08	340.11	335.3	342.39	331.47	383.88	328.33	342.6	352.53
724004	343.48	388.35	342.65	330.03	322.79	324.06	321.66	335.27	367.34	339.97	310.65	335.63	346.2	354.37	344.91	338.07	337.59	344.31	333.03	390.61	331	342.79	352.16
725004	342.39	381.56	338.56	324.29	317.21	322.52	317.95	333.04	364.04	344.4	311.36	333.9	345.07	350.97	339.82	335.8	334.14	341.24	328.88	384.53	324.38	340.5	348.8
726004	346.07	387.37	346.74	331.33	323.06	326.22	325.08	333.39	369.46	346.87	317.23	337.76	346.25	354.78	349.84	348.05	340.26	346.65	335.42	390.69	331.44	347.73	355.21
727004	346.61	387.22	345.06	333.08	324.27	325.92	325.33	338.14	371.36	346.23	321.31	334	348.66	356.13	349.13	338.23	339.95	347.67	336.05	391.46	331.32	344.05	354.4
728004	341.32	382	338.73	322.4	314.51	316.04	317.55	331.66	362.32	337.45	314.18	333.23	340.5	347.55	341.06	333.93	330.86	339.44	327.33	380.53	326.69	339.76	347.5
729004	343.09	381.22	343.72	325.96	319.81	320.13	322.55	328.41	364.11	341.94	313.43	340.84	343.05	350.63	341.32	355.4	333.41	341.75	333.84	383.95	327.19	342.08	352.52
730004	344.82	388.57	347.41	332.16	324.34	326.1	325.28	335.38	369.9	349.93	316.64	346.42	349.09	355.98	344.96	343.72	342.76	345.06	337.33	389.53	332.17	346.65	359.61
731004	343.04	386.88	344.59	331.21	318.57	320.69	323.78	335.1	365.8	343.69	319.18	329.76	344.82	352.07	345.95	328	339.1	343.59	334.26	385.56	326.87	345.24	355.66
732004	343.38	387.26	343.15	332.72	322.09	323.7	326.38	334.69	367.69	344.9	319.46	357.39	345.93	352.19	346.38	331.4	339.61	341.39	335.4	386.06	330.94	343.82	357.72
733004	341.39	387.38	345.09	331.27	324.67	325.86	324.49	332.24	370.34	345.21	316.62	337.74	346.19	353.38	344.62	348.53	342.05	347.06	334.06	385.35	332.86	344.63	356.2
734004	339.93	381.74	340.26	323.91	317.74	319.37	322.13	330.03	361.66	339.63	312.3	331.07	342.41	345.18	338.4	341.08	333.34	338.21	326.95	382.28	325.78	337.83	350.55
735004	341.7	389.62	342.97	330.85	323.21	326.47	330.65	334.88	369.76	345.55	318.16	354.21	346.17	350.31	344.62	351.75	336.94	345.25	335.5	388.04	329.19	341.36	358.08
736004	344	383.92	344.32	329.21	324.35	324.47	323.21	332.99	368.84	346.21	319.6	342.36	345.31	352.21	341.33	357.41	339.94	347.43	337.28	388.85	330.66	343.46	355.07
737004	340.44	383.07	341.66	329.61	321.72	326.48	326.3	334.86	366.39	342.02	318.86	343.38	344.15	350.94	339.44	336.56	337.6	340.82	334	384.6	331.45	342.49	354.01
738004	342.05	389.13	346.63	329.97	325.38	322.11	326.06	334.53	367.95	343.93	321.6	342.71	348.47	351.97	342.46	337	337.88	342.72	336.89	389.47	330.63	343.09	358.16
739004	334.66	377.86	338.79	322.7	316.43	315.18	316.23	327.1	362.36	338.24	310.24	336.04	338.27	346.18	337.39	338.21	331.86	333.17	326.46	380.2	324.59	336.17	344.86
740004	339.39	385.73	341.2	326.3	317.42	322.36	324.41	335.15	364.88	342.26	312.79	337.95	345.49	348.81	341.5	347.67	333.62	342.23	331.72	386.08	328.45	340.27	353.32
741004	341.3	388.44	346.33	331.59	323.75	326.67	330.07	338.97	370.46	345.99	319.52	332.6	348.86	354.07	345.43	350.67	340.67	343.9	336.63	390.3	330.09	345.66	357.4
742004	342.12	386.7	346.13	331.4	326.17	326.38	330.89	339.6	368.19	347.18	318.58	344.89	351.96	355.09	344.57	337.94	339.41	345.45	341.92	389.51	332.86	346.62	357.71
743004	339.33	388.1	342.6	333.36	323.14	325.83	323.97	332.61	367.84	348.89	316.39	340.42	346.04	352.16	341.38	333.08	337.81	341.87	335.49	389.54	333.08	345.21	358.29
744004	346.48	390.93	349.33	334.92	326.85	328.64	333.3	343.05	374.8	348.81	323.87	349.51	352.62	357.3	347.79	339.5	346.91	345.08	342.58	394.6	334.38	350.84	361.3
745004	339.62	384.06	341.12	329.29	322.92	324.3	322.45	333.41	369.89	345.55	312.92	343.78	346.84	347.49	342.52	337.57	338.42	343.23	333.91	383.17	331.16	339.82	351.53
746004	340.31	386.18	345.01	328.15	323.16	323.56	319.99	335.4	370.58	342.57	312.78	335.32	347.6	350.18	342.44	352.86	341.75	343.99	335.83	389.16	330.28	341.2	354.44
747004	340.77	384.57	345.55	331.61	325.29	323.44	321.68	336.55	371.94	346.93	315.22	349.52	347.82	351.97	339.42	327	337.11	343.78	338.03	388.21	332.44	344.08	354.3
748004	341.87	388.17	345.68	329.79	325.99	324.32	325.26	337.42	373.62	346.5	314.63	339.26	349.74	355.07	342.45	330.2	340.34	344.78	338.28	391.28	332.89	343.7	358.73
749004	338.15	382.63	344.9	325.68	319.16	321.17	319.06	333.48	367.45	344.37	310.52	347.52	345.49	348.68	341.07	318.67	337.81	345.47	336.48	386.11	329.26	341.66	350.96
750004	341.72	388.39	346.76	330.6	325.71	327.05	321.39	334.93	374.24	346.06	312.34	334.07	347.23	352.09	342.05	345	342.72	339.2	336.04	387.68	333.34	345.09	357
751004	339.7	388.66	347.58	330.25	325.08	323.35	322.35	339.06	372.81	345.38	313.32	332.15	345.1	350.77	342.16	368.07	341.58	344.19	337.87	389.62	331.76	344.34	355.1
752004	337.82	384.26	342.06	326.4	320.55	321.89	313.48	334.77	371.71	341.19	308.59	340.18	342.92	346.51	340.34	333.69	338.42	342.77	330.74	381.4	328.66	337.11	348.16
753004	339.44	387.74	345.14	329.57	325.3	326.08	324.02	339.07	375.34	349.04	313.76	332.37	350.11	350.72	342.72	344.82	343.67	344.53	334.72	388.64	332.51	342.87	357.23
754004	338.44	385.15	343.31	328.19	321.88	321.32	317.33	334.67	372.94	343.79	309.94	339.14	347.73	348.79	343.37	337.06	339.29	344.74	333.92	387.24	332.03	341.58	353.02
755004	336.59	387.13	350.35	329.83	325.46	324.69	320.15	339.83	374.92	346.25	313.8	345.23	349.18	349.89	343.58	359.53	340.78	345.39	335.99	388.06	331.57	343.78	356.28
756004	336.7	385.28	346.61	325.26	321.1	315.4	319.41	333.99	372.19	341.41	308.61	338.91	340.49	347.11	340.28	344.93	336.34	339.77	334.14	389.55	329.04	339.87	350.06
757004	339.19	384.52	346.24	326.78	321.13	320.11	320.06	334.58	370.93	344.77	310.37	323.93	345.03	347.47	337.65	348.76	340.09	340.26	333.77	388.61	330.04	341.6	350.58
758004	337.19	385.06	343.81	324.6	320.58	325.04	316.84	332.58	367.05	344.24	306.39	336.02	340.05	349.25	338.85	349.64	338.63	341.7	332.65	385.51	328.94	339.72	351.22
759004	339.34	385.94	345.89	326.51	324.29	319.2	318.29	333.84	370.64	341.92	312.47	334.48	347.33	349.35	340.26	333.23	337.63	340.59	334.14	386.49	329.67	342.72	351.79
760004	342.69	389.62	352.12	328.18	323.45	323.96	321.02	339.35	373.55	347.47	313.59	336.98	349.95	350.68	350.77	351.29	346.08	340.97	336.08	393.82	334.51	344.94	355.73
761004	340.21	389.42	347.11	329.49	323.98	325.38	321.28	336.58	373.62	347.53	315.15	341.57	348.69	352.54	343.43	343.2	343.7	345.74	338.17	392.95	333.6	343.86	357.1
762004	335.85	384.72	342.07	323.26	318.35	318.25	313.43	330.28	367.19	337.54	307.66	326.76	340.64	345.83	336.14	329.38	336.48	334.94	326.67	380.02	327.52	338.28	346.47
763004	334.79	383.28	341.38	323.42	319.38	319.24	314.85	330.2	367.56	343.77	307	332.6	346.16	345.89	334.24	350.67	337.48	340.12	329.93	384.52	328.95	339.55	350.06
764004	333.53	379.85	338.44	321.01	317.08	313.57	313.18	329.81	366.45	337.89	304.14	334.6	339.81	342.76	334.28	336.2	332.55	336.36	328.23	381.09	323.21	334.72	345.92
765004	338.46	385.83	346.11	326.19	320.97	319.27	316.89	331.57	368.62	341.36	307.38	345.96	344.99	346.43	339.11	339.56	336.56	334	332.24	386.44	329.78	337.75	350.73
766004	340.96	389.05	347.31	330.35	324.81	322.3	325.9	338	372.76	344.98	312.48	340.96	350.15	352.44	345.17	355.76	345.54	346.23	337.11	393.04	333.81	345.18	355.21
767004	336.85	388.7	345.44	326.49	324.38	321.64	318.78	333.76	369.93	343.35	311.66	336.86	344.8	349.97	339.13	348.14	340.37	339.12	333.95	387.14	329.58	343.18	350.01
768004	342.87	387.19	348.05	329.01	325.53	322.42	323.52	335.85	372.47	347.39	313.71	350.45	348.76	352.14	343.17	343.07	340.56	342.55	332.98	390.5	335.21	344.65	355.3
769004	342.27	385.87	345.2	328.78	320.56	320.03	323.52	334.71	370.24	344.78	312.18	339.05	344.81	351.21	343.38	338.14	341.72	342.08	335.16	390.77	331.2	342.69	353.23
770004	343.71	385.61	346.78	327.43	322.38	323.69	319.61	332.75	366.6	344.06	310.44	337.08	345.99	350.47	342.01	340.95	339.9	345.2	331.87	384.73	333.05	342.98	351.62
771004	344.83	387.23	344.54	327.95	321.45	323.9	322.39	338.16	370.5	346.63	311.7	331.67	347.4	352.66	346.75	336.8	341.66	345.06	331.88	385.88	331.54	343.79	353.31
772004	344.18	389.36	345.99	330.73	325.64	326.43	319.69	336.5	371.97	347.24	314.75	343.36	346.94	354.05	338.5	336.44	342.91	342.66	335.46	390.01	332.95	344.4	356.76
773004	338.39	381.89	338.63	324.38	318.82	314.52	315.67	330.56	365.61	340.12	304.62	342.03	340.57	346.46	337.01	341.33	334.44	337.23	328.54	379.97	327.32	337.62	350.7
774004	341.38	383.91	341.57	330.19	324.93	318.83	321.85	332.35	370.4	342.57	313	330.82	343.12	353.02	340.93	349.88	341.34	339.33	334.01	386.14	329.5	343.44	350.82
775004	343.28	387.37	348.71	332.74	328.44	327.71	322.79	337.49	370.88	344.72	320.21	341.86	349.48	356.69	348.89	369.69	346.07	353.58	339.05	391.75	334.55	347.99	353.7
776004	346.3	388.21	345.31	331.05	326.65	327.39	321.39	336.79	371.9	347.41	311.57	346.2	348.66	355.33	342.86	351.06	345.58	344.26	337.08	386.9	333.85	346.6	354.8
777004	338.49	384.13	337.6	325.45	319.12	321.08	315.21	331.16	366.65	338.46	308.37	335.13	343.78	351.17	338.54	354.53	337.52	341.75	330.21	380.15	326.71	341.94	347.92
778004	342.77	385.21	344.06	326.84	320.87	324.03	319.28	333.67	367.5	339.41	310.93	342.77	344.38	352.07	343.75	344.76	337.9	345.79	332.26	386.25	327.12	342.26	353.3
779004	343.18	386.97	341.47	329.21	325.22	321.48	321.35	335.73	369.78	345.71	312.08	347.28	342.86	355.03	345	357.13	343.97	348	337.15	391.3	331.35	344.34	352.7
780004	339.79	381.64	340.25	325.56	320.1	316.69	311.49	333.84	367.23	338.18	307.98	336.87	339.88	351.94	341.16	322.45	337.1	339.41	331.58	384.68	330.71	339.17	348.37
781004	339.31	383.77	342.22	329.07	322.48	320.88	318.34	328.13	368.6	341.26	309.42	339.35	345.8	352.35	343.85	333.71	338.67	339.68	331.83	383.43	329.07	341.57	351.3
782004	338.03	380.72	338.86	324.42	316.72	321.31	314.79	328.45	363.36	341.41	307.6	342.68	342.87	348.33	333.46	331.27	335.13	336.79	328.56	382.86	323.99	338.21	349.05
783004	342.86	384.55	342.34	328.15	323.12	324.82	319.88	337.08	369.69	343.97	307.4	335.69	346.81	351.44	341.32	339.2	344.39	341.06	331.58	385.76	330.89	339.7	353.14
784004	337.41	381.56	340.54	323.75	321.04	321.34	319.02	331.11	364.91	336.51	308.25	332.97	344.08	348.61	339.42	313.43	337.15	343.6	333.2	382.74	329.22	339.88	352.18
785004	339.66	383.96	338.99	324.79	321.04	321.41	320.41	333.42	367.06	342.32	309	330.71	343.18	351.19	339.94	357.57	343.61	338.73	335.25	388.01	330.78	341.22	352.3
786004	340.04	384.92	340.36	329.44	324.51	326.18	320.58	333.89	368.07	341	310.2	340.39	344.95	350.07	342.11	351.78	341.72	345.44	335.14	387.09	329.14	340.58	353.83
787004	337.2	379.34	338.71	323.35	316.66	316.82	314.32	330.49	362.65	336.94	306.31	331.6	340.96	349.52	335.74	320.13	336.73	334.43	328.47	378.97	326.58	336.2	349.17
788004	339.94	382.47	342.11	325.65	318.46	326.23	318.89	333.78	367.38	342.2	310.05	341.89	343.43	353.28	341.65	354.43	340.46	340.35	332.85	386.08	330.88	341.59	354.83
789004	336.33	379.99	337.02	322.04	318.47	313.87	311.85	327.95	363.35	337.1	306.94	332.21	338.59	346.37	332.89	329	330.05	336.25	326.24	375.28	326.36	336.06	346.56
790004	340.22	385.11	344.26	326.56	321.35	325.56	322.45	332.91	369.63	345.14	309.22	341.37	345.89	351.15	341.44	341.82	341.96	341.86	334.44	384.72	330.72	342.17	354.84
791004	336.6	380.01	341.63	325.71	317.72	320.51	314.64	333.25	365.3	339.31	309.36	334.6	339.62	346.73	337.21	330.47	336.8	342.86	331.36	379.49	330.36	338.95	349.61
792004	339.93	383.65	344.03	328.7	322.66	319.82	320.23	335.48	367.19	342.94	310.41	335.63	347.47	350.44	339.61	316.5	341.09	345.24	332.63	385.26	331.76	341.45	353.35
793004	334.78	378.61	337.4	321.85	317.82	317.82	312.97	325.17	365.08	340.94	303.64	331.75	339.06	344.49	333.16	326.25	330.62	335.11	327.42	375.49	327.85	335.56	348.04
794004	341.02	385.46	344.57	331.13	326.67	325.6	322.25	336.81	369.58	346.27	317.97	342.98	347.08	353.74	342.34	353	342.88	344.22	337.07	388.22	330.51	344.57	355.99
795004	337.99	384.56	343.3	325.53	320.8	323.27	320.42	332.21	366.3	345.47	312.42	338.57	345.33	348.17	343.44	340.05	339.92	344.87	334.55	380.91	331.01	342.38	354.76
796004	341	390.16	346.89	332.89	325.73	324.92	319.56	341.35	369.62	346.86	318.98	344.4	349.47	352.09	345.38	339.67	344.31	349.89	338.98	389.41	334.53	348.29	360.22
797004	337.16	382.04	342.55	324.49	321.34	318.49	314.02	330.74	363.75	340.59	312.2	335.91	340.8	345.94	339.62	351.67	336.36	342.22	330.67	377.49	328.34	337.52	348.36
798004	338.1	384.43	341.47	325.01	319.46	321.46	316.24	335.2	363.85	345.05	311.81	330.47	343.9	345.95	336.06	333.57	337.44	338.62	328.92	379.98	327.12	339.53	350.46
799004	336.83	376.91	339.19	323.17	313.73	318.38	313.59	331.18	359.35	335.62	310.05	335.95	337.66	343.83	335.45	342.33	332.38	333.14	327.5	378.69	322.64	334.87	346.11
800004	343.71	387.81	349.58	330.93	326.15	328.49	323.68	339.03	369.43	347.12	319.16	343.83	349.56	351.22	342.57	348.83	346.1	346.12	338.79	388.85	337.24	346.17	359.17
801004	344.36	387.32	347.45	332.4	326.09	328.43	320.54	334.17	368.74	345.08	319.65	352.38	346.16	351.9	341.62	338.34	344.86	342.26	335.99	385.93	334.14	345.23	355.25
802004	342.07	386.02	347.37	330.56	323.63	323.44	319.16	338.63	363.42	342.69	317.23	334.96	345.39	348.96	344.7	323.83	338.11	342.54	333.45	381.04	331.27	340.62	354.66
803004	337.32	380.64	342.05	323.45	317.15	321.75	315.9	332.6	360.59	341.74	313.81	329.48	340.8	345.51	338.19	334.4	335.22	340.29	331.92	379.22	327.67	338.49	345.71
804004	341.28	385.82	342.13	329.44	322.92	323.86	322.2	334.81	363.97	344.67	318.84	349.31	347.31	347.23	342.9	339.58	341.55	336.52	337.55	382.61	331.34	342.03	353.01
805004	337.8	386.85	340.34	325.84	319.3	323.04	319.04	329.95	360.95	341.28	314.75	339.34	343.69	347.78	338.42	334.79	338.96	339.07	334.21	383.01	327.62	340.92	351.68
806004	336.68	382.58	342.96	324.74	321.9	322.13	315.45	332.32	361.19	339.97	314.84	329.91	344.31	344.65	339.1	328.72	337.63	337.81	331.61	381.1	329.66	338.73	350.7
807004	338.17	380.15	337.34	322.48	316.77	320.72	318.39	327.64	358.17	339.27	309.85	329.57	342.85	342.74	335.41	323.53	336.52	334.04	330.3	377.03	325.41	336.33	345.97
808004	338.23	383.85	342.21	325.46	320.36	320.27	318.05	332.51	363.01	341.28	314.5	332.65	343.45	345.76	336.73	319.07	337.37	341.27	332.04	381.28	328.01	340.23	351.47
809004	341.94	386.41	343.9	328.85	322.93	324.74	320.27	335.16	364.52	347.86	315.56	336.05	345.95	347.55	342.64	342.69	337.7	344.7	336.36	379.85	332.42	340.72	351.85
810004	342.76	382.56	341.62	328.21	325.12	322.52	322.31	335.61	363.68	343.49	318.29	338.72	345.85	346.85	337.2	337.4	336.85	339.21	335.81	384.11	329.78	337.27	352.77
811004	342.22	385.68	344.43	328.4	322.32	322.03	323.1	336.54	364.6	345.25	318.94	347.29	349.04	348.8	345.35	329.44	341.99	346.73	334.62	381.27	331.18	345.59	353.53
812004	345.62	386.42	347.17	330.24	323.56	323.11	319.21	338.77	365.69	346.92	319.07	343.53	350.04	351.71	344.58	328.77	342.35	342.39	335.48	384.78	333.59	343.48	354.08
813004	343.18	384.11	340.25	326.76	319.98	320.53	316.16	336.42	362.12	342.49	313.94	334.66	341.69	346.13	335.17	329.68	337.24	336.78	333.29	380.11	327.35	339.11	349.46
814004	343.09	386.32	341.37	329.2	322.67	324.17	315.39	334.88	364.25	344.06	319.46	332.51	344.97	344.21	339.41	342.97	338.31	339.79	330.13	382.05	326.4	338.94	352.02
815004	341.86	383.46	339.36	324.81	320.35	318.14	316.11	335.86	362.27	343.16	313.29	332.3	340.8	343.25	338.26	334.09	335.48	337.56	332.31	376.4	325.99	336.51	349.79
816004	340.4	384.27	339.64	326.08	322.02	320.24	316.7	338.1	362.97	344.39	316.06	332.56	344.14	346.65	337.13	341.03	338.02	344.22	333.62	385.11	326.76	338.5	353.24
817004	338.71	380.81	338.49	322.4	317.11	317.02	315.52	330.07	359.08	338	313.72	342.2	339.34	342.69	337.81	338.18	335.12	342.09	328.85	372.83	327.3	335.07	346.95
818004	342.19	386.14	341.41	327.51	324.29	320.85	321.54	340.26	364.27	345.09	321.68	345.31	348.68	350.05	341.21	351.44	340.9	345.43	340.63	381.23	332.39	340.19	353.7
819004	339.91	383.55	342.21	328.31	323.47	321.18	319.09	338.06	361.75	344.64	318.47	332.37	345.69	349.34	339.75	339.43	340.12	344.05	337.7	376.47	328.28	340.98	351.03
820004	336.41	379.27	335.49	321.33	317.17	313.96	312.01	330.11	357	335.65	311	337.34	336.7	340.92	335.04	324.97	327.73	336.18	330.07	369.72	323.37	331.58	342.75
821004	338.47	382.01	339.52	325.4	316.93	319.29	317.37	335.15	360.03	341.66	317.54	341.63	342.5	344.26	336.93	323.12	333.9	337.82	332.79	375.35	326.28	335.48	349.42
822004	338.42	384.82	340.89	326.13	317.79	321.03	318.13	333.81	361.43	343.39	321.05	336.04	341.76	344.61	333.84	337.5	335.58	341.54	335.5	377.58	328.88	339.53	349.48
823004	341.7	386.58	341.64	325.57	316.32	318.28	319.11	333.89	359.55	340.44	315.24	338.7	342.21	343.82	334.08	337.05	338.39	335.98	334.13	377.85	331.93	336.36	348.3
824004	335.4	380.69	337.24	321.52	316.47	314.02	311.07	332.19	354.95	335.51	314.27	343.22	337.95	341.19	336.36	334.7	336.72	337.44	329.79	368.08	326.12	331.12	344.28
825004	335.01	380.66	336.57	320.08	312.99	309.56	310.48	327.62	355.97	332.39	314.47	349.98	338.26	341.07	329.45	324.49	332.61	335.13	330.35	368.11	327.39	330.53	343.01
826004	336.98	381.09	335.26	323.79	315.42	316.4	311.53	327.91	354.23	333.15	315.02	346.65	336.76	341.62	330.27	337.31	331.31	338.38	327.63	361.95	327.5	333.9	338.77
827004	335.98	380.85	335.48	320.47	311.63	315.94	312.23	328.68	350.95	333.21	311.38	336.5	334.43	341.24	333.23	333.46	329.57	335.91	325.43	363.98	326.88	331.85	341.87
828004	333.68	382.11	334.37	319.56	311.09	315.13	315.45	326.71	355.41	330.74	314.61	339.62	335.19	340.67	329.72	331.93	335.92	331.28	332.41	362.79	330.64	330.29	342.42
829004	333.07	383.73	334.91	320.61	310.09	310.38	311.86	327.73	352.06	330.54	314.34	338.93	335.26	341.16	331.01	347.84	327.87	333.59	328.1	361.78	328.7	330.19	338.55
830004	331.72	382.68	338.28	319.83	308.59	310.01	315.06	326.04	353.48	331.38	313.07	326.05	333.8	340.84	331.93	331.8	328.3	333.93	327.6	358.24	330.48	330.83	336.35
831004	332.27	380.66	331.9	315.72	307.09	309.7	310.89	322.41	349.24	327.11	313.19	336.74	330.28	338.69	325.69	341.51	328.03	328.66	329.46	356.81	324.51	327.4	336.99
832004	334.64	385.37	333.29	321.41	311.79	310.41	308.17	327.03	353.68	327.56	313.88	343.61	332.07	338.42	325.91	329.83	327.81	332.3	325.46	358.56	332.55	326.97	338.2
833004	336.43	386.33	337.11	324.97	312.81	318.18	316.87	334.88	356.59	331.85	321.58	344.58	336.81	342.11	333.83	327.36	335.32	339.51	332.19	361.64	335.12	331.36	341.59
834004	332.4	382.07	334.63	319.31	310.93	314.01	313.76	330.98	350.57	329.82	315.17	338.85	332.76	339.49	327.77	334.03	330.74	332.04	327.88	358.34	332.26	323.84	338.18
835004	333.68	383.39	330.93	320.41	309.15	316.36	312.83	331.72	351.55	329.27	313.89	320.71	331.8	340.42	331.69	326.63	329.97	332.92	327.96	356.58	333.49	328.48	335.3
836004	331.16	380.77	332.97	316.52	306.25	309.75	308.68	326.29	346.79	323.88	314.19	341.21	328.51	337.32	330.07	325.47	327.8	329.64	327.25	350.87	329.87	325.98	332.94
837004	329.39	380.9	331.15	318.33	307.36	312.21	310.54	324.86	348.13	324.74	312.71	340.4	330.93	337.84	326.41	322.09	326.94	331.35	326.05	352.09	330.42	323.91	333.98
838004	325.11	374.21	330.24	309.35	299.54	306.08	303.84	320.7	342.81	317.44	305.46	326.59	325.23	331.14	321.53	318.42	320.08	329.84	322.25	345.93	325.54	318.25	326.03
839004	326.5	376.63	329.87	313.2	301.23	308.43	305.49	322.66	343.69	318.53	307.09	338.16	324.04	332.98	323.83	310.76	321.37	329.19	325.11	349.03	329.82	319.67	325.46
840004	325.96	378.61	329.22	312.58	301.7	312.02	307.02	322.54	343.37	320.31	306.64	337.31	325.23	336.03	322.64	322.52	322.05	328.11	325.28	349.44	327.8	322.27	329.93
841004	328.41	381.61	332.03	317.33	306.47	312.93	310.73	326.62	347.86	324.62	312.91	343.73	328.13	336.7	325.45	330.87	324.98	328.12	326.82	348.75	329.28	323.13	330.55
842004	325.27	380.03	325.6	317.41	303.24	311.11	312.32	322.86	344.7	319.44	311.77	339.03	326.99	334.39	322.15	325.86	324.71	332.23	325.99	347.67	327.54	319.44	328.7
843004	326.02	375.56	326.87	312.87	304.02	308.37	310.8	321.28	341.54	318.76	310.25	337.03	326.62	335.56	324.2	326.84	322.73	326.24	323.58	346.34	326.97	318.97	325.46
844004	326.57	379.65	328.73	317.36	301.01	309.78	310.1	321.49	344.73	320.32	312.02	330.61	326.78	336.12	322.1	325.33	323.17	326.76	327.53	343.75	326.86	319.45	326.56
845004	327.44	377.01	331.77	316.43	302.37	314.14	313.06	324.96	342.58	318.89	312.96	346.85	325.44	338.1	323.51	323.67	323.23	328.46	328.72	345.93	327.49	322.04	325.35
846004	325.55	380.08	326.56	315.61	304.12	311.34	310.99	325.89	343.75	320.73	311.97	332.57	326.9	332.72	322.84	334.58	322.06	329.48	328.13	341.87	330.42	321.01	327.8
847004	322.1	374.34	325.08	312.23	298.44	305	303.63	320.03	339.25	312.18	307.41	335.37	321.38	328.38	314.96	317.89	318.4	326.78	322.42	332.88	322.71	313.25	317.22
848004	320.42	371.83	322.55	311.6	295.41	303.61	302.6	315.2	338.06	308	307.96	346.46	322.96	327.59	314.38	319.11	316.45	323.75	320.61	333.42	323.34	309.94	317.29
849004	327.65	381.38	329.89	320.81	305.36	316.31	312.93	323.17	344.53	320.23	315.63	331.36	330.29	340.25	324.84	318.74	327.41	335.65	331.43	348.56	332.16	320.66	327.97
850004	325.25	376.82	327.06	318.27	305.9	312.48	311.39	318.99	343.15	315.88	314.1	344.58	328.02	336.46	321.97	312.56	323.45	331.48	324.62	341.77	332.28	319.08	324.72
851004	322.52	377.61	326.74	317.3	301	311.8	305.3	321.9	342.49	317.3	313.02	335.55	324.46	337.48	321.83	336.65	322.64	328.97	327.38	339.7	331.51	320.34	322.64
852004	320.6	377.29	325.7	316.79	301.76	308.88	307.61	319.28	338.66	313.65	311.67	330.74	320.67	334.97	319.97	329.33	318.08	328.4	322.75	342.28	328.14	315.41	322.02
853004	322.19	375.33	326.84	318.53	301.31	312.21	310.6	327.61	339.53	317.68	313.16	341.93	327.32	335.63	325.44	323.11	322.83	332.76	326.53	340.92	328.91	319.35	323.44
854004	320.08	374.95	325.72	316.44	299.86	311.26	307.94	321.64	338.06	315.08	310.82	339.89	324.61	334.12	314.61	316.17	321.03	330.72	325.38	338.42	327.44	316.12	322.18
855004	319.38	371.96	324.26	317.54	302.25	311.58	308.82	320.68	339.03	314.87	312.78	331.63	323.39	337.1	322.66	331.14	323.39	329.75	325.45	337.89	325.51	318.94	320.14
856004	314.79	374.74	325.64	313.57	297.6	311.51	305.9	316.94	337.24	313.9	308.6	339.7	321.72	333.93	317.51	327.22	319.59	328.64	320.49	335.17	329.65	314.98	321.16
857004	320.28	372.96	324.3	318.57	301.5	312.11	311.99	320.24	337.63	313.32	311.34	346.73	324.59	335.12	319.42	317.64	321.97	332.63	325.28	338.79	329.59	317.51	322.5
858004	314.49	368.59	318.77	314.16	296.85	307.31	306.81	317.22	335.1	312.03	307.69	334.45	323.35	330.89	317.6	324.26	320.75	331.7	321.51	337.92	325.85	313.19	317.4
859004	313.19	373.68	321.08	314.06	297.06	313.26	309.5	319.25	337.17	314.94	309.76	339.28	321.34	334.7	312.62	315.29	320.89	332.94	325.42	340.01	325.67	314.6	319.75
860004	313.07	366.87	319.77	311.87	290.97	303.25	300.82	316.32	332.2	310.26	302.53	327.91	315.62	328.87	312.8	319.38	317.62	327.22	317.33	332.25	325.23	310.04	313.1
861004	312.15	371.24	320.69	315.66	296.92	312.85	304.88	318.32	336.84	312.3	306.4	330.73	321.54	335.32	318.54	316.26	321.77	331.25	322.72	335.7	329.56	316.4	317.51
862004	317.2	373.6	323.35	318.8	300.65	314.41	309.12	320.1	337.12	315.7	309.57	341.95	322.79	336.33	318.92	322.8	324.27	332.52	324.21	338.92	330.69	316.85	321.11
863004	315.62	373.38	324.61	318.58	300.59	310.74	311.49	322.64	338.18	318.16	310.77	337.67	322.19	335.55	320.33	333.95	324.27	328.99	323.01	339.52	326.05	318.33	319.36
864004	313.91	371.05	322.2	316.2	295.15	312.83	306.01	314.75	336.76	313.05	308.22	341.03	320.71	333.96	315.07	332.16	320.35	330.01	322.77	337.57	329.39	316.68	313.65
865004	313.17	366.76	321.48	315.22	292.98	309.48	306.02	318.83	333.53	311.97	303.19	330.16	321.88	331.52	316.45	309.61	321.98	329.04	320.48	334.58	326.48	308.69	314.94
866004	314.84	369.54	319	314.98	297.04	312.21	301.88	320.68	336.19	313.57	302.5	335.51	318.74	333.22	315.27	322	321.9	330.97	321.65	339.31	328.57	313.62	318.78
867004	315.72	369.16	320.1	314.99	296.48	309.53	303.03	319.53	334.9	313.08	305.75	340.3	319.95	333.16	321.26	320.93	320.2	328.55	318.98	337.3	327.58	310.67	318.13
868004	312.24	364.47	315.59	315.13	294.53	309.7	304.95	318.11	332.1	312.36	302.06	332.76	317.5	332	313.05	318.59	320.14	327.64	320.54	333.19	321.75	307.71	312.36
869004	316.79	374.41	321.98	319.26	302.01	313.36	312.98	323.48	338.83	314.56	307.62	329.89	324.17	338.97	318.48	326.67	326.07	334.33	325.61	342.47	331.21	315	321.93
870004	318.63	371.48	320.12	314.88	300.48	316.07	307.5	319.37	336.12	313.4	305.23	331.59	322.34	337.68	319.18	313.51	322.88	334.43	323.69	339.75	329.38	313.14	321.36
871004	314.22	369.01	317.17	312.52	296.15	310.45	304.09	311.94	331.72	309.45	299.77	330.96	318.48	330.21	314.54	321.71	318.95	323.27	318.83	333	325.23	309.31	315.69
872004	318.04	372.33	322.21	317.82	301.38	310.11	310.57	319.91	335.38	313.79	302.21	329.42	322.85	336.33	315.35	315.87	321.29	329.87	321.98	335.24	331.4	311.55	317.48
873004	321.52	372.43	319.89	317.43	299.08	312.79	308.14	319.04	334.8	315.29	301.5	330.94	321.13	334.75	315.58	317.44	320.23	324.88	322.16	334.67	327.53	313.72	319.01
874004	319.77	370.31	317.99	316.82	299.4	312.38	308.55	316.74	332.65	314.74	301.92	325.1	320.3	332.39	315.08	321.15	321.88	326.15	319.57	334.05	327.12	314.3	315.97
875004	317.53	369.52	317.6	314.71	295.25	307.1	305.37	315.57	332.04	309.5	299.79	318.46	317.01	330.53	307.69	326.76	315.14	325.09	317.52	327.51	328.98	309.72	315.79
876004	316.21	369.67	315.55	313.14	294.15	309.54	306.22	318.75	329.24	311	300.53	331.65	317.15	330.39	310.89	318.98	317.83	331.07	320.2	331.16	326.2	308.49	314.31
877004	320.81	373.11	321.51	318.28	300.32	314.81	308.71	320.23	332.7	315.73	302.42	338.41	319.7	336.14	314.66	320.3	322.7	326.98	319.97	334.86	329.36	311.78	318.93
878004	318.96	373.01	319.04	315.47	298.17	312.19	308.24	319.24	332.55	313.48	302.18	326.61	322.3	332.9	310.92	317.08	323.08	323.77	324.19	332.5	329.98	313.98	323.42
879004	321.22	373.07	321.83	320.56	300.61	311.15	306.95	321.49	334.23	314.65	304.28	333.63	317.91	333.9	314.25	321.3	322.39	326.31	324.17	335.59	330.32	312.99	321.46
880004	318.27	372.85	317.4	314.53	295.6	310	304.03	320.78	331.81	311.71	301.8	330.85	321.39	332.21	313.69	315.95	320.98	329.89	323.08	333.69	326.96	312.32	318.37
881004	315.16	372.32	320.03	317.83	299.82	315.42	312.36	320.42	332.16	312.78	304.24	331.21	320.7	336.82	318.11	322.45	322.53	332.83	324.7	337.15	329.09	312.8	320.89
882004	320.09	372.99	320.32	318.16	299.33	314.82	311.14	321.55	333.95	315.21	303.96	335.17	324.55	335.68	319.53	315.86	324.62	326.8	325.76	336.55	330.35	313.28	321.16
883004	318.15	374.91	320.89	317.4	298.85	318.93	311.28	321.64	332.94	315.17	305.14	331.85	324.96	336.76	318.43	329.72	324.07	329.1	326.56	338.06	330.02	315.41	321.52
884004	319.8	375.77	323.41	318.38	302.41	315.65	309.33	321.79	335.51	317.63	310.3	334.07	322.48	336.67	315.14	331.92	321.43	325.41	324.01	335.3	332.49	312.73	321.34
885004	316.14	371.08	319.65	315.78	297.18	312.79	307.75	319.13	331.08	311.49	301.62	325.76	320.03	333.22	314.13	320	323.18	322.79	322.51	333.81	328.26	310.81	317.86
886004	315.65	368.78	313.66	310.23	294.71	307.56	302.9	315.46	329.17	309.28	299.14	316.79	314.31	330.8	304.65	314.62	317.89	319.95	319.86	330.76	325.65	309.17	312.08
887004	314.78	368.37	317.13	310.66	297.09	306.51	302.17	314.05	328.92	310.18	297.39	322.1	316.54	332.09	310.31	316.09	318.3	323.49	317.92	332.89	324.69	308.69	314.52
888004	313.87	373.12	315.35	314.5	295.48	313.72	301.43	317.21	329.39	312.16	301.1	336.64	314.24	332.82	307.38	314.36	318.65	324.21	319.02	335.14	326.56	312.15	316.22
889004	316.59	372.94	322.07	313.33	298.19	313.24	305.45	321.8	329.44	312.1	303.68	331.32	319.92	333.37	315.71	322.5	323.84	328.3	322.84	340.14	330.23	314.15	319.85
890004	317.09	372.23	319.22	317.89	298.93	312.69	307.12	320.32	329.78	311.91	304.37	339.22	320.56	332.39	308.98	317.95	320.58	328.46	321.74	332.15	328.21	312.66	316.15
891004	315.55	376.58	320.06	314.44	298.06	310.9	305.77	319.32	328.98	314.86	295.13	327.85	322.41	331.16	313.01	321.66	319.81	326.31	322.7	333.54	327.53	313.03	318.3
892004	314.46	370.25	311.7	314.59	293.72	305.79	299.17	314.87	327.14	310.33	299.64	332.43	316.38	329.32	312.32	309.63	318.27	322.34	317.23	332.01	325.98	310.78	314.18
893004	310.33	370.33	311.18	310.78	294.65	305.56	298.68	312.36	325.87	306.9	298.75	320.04	314.14	326.8	305.96	309.83	315.52	321.73	313.75	330.16	321.36	306.75	312.07
894004	316.26	373.84	320.38	314.26	298.66	310.65	306.47	315.85	329.86	311.05	302.68	318.74	319.97	333.7	313.5	314	321.27	326.32	320.18	337.46	330.59	313.4	318.32
895004	312.13	369.34	315.61	310.71	296.8	310.29	301.85	311.06	327.34	306.42	299.67	332.97	316.12	326.11	306.09	314.37	316.05	322.9	317.54	328.2	322.72	307.95	315.12
896004	316.98	373.17	320.37	316.48	297.37	310.72	306.68	315.07	332.22	311.21	306.16	337.97	320.77	330.91	310.72	312.1	323.05	326.29	320.94	333.36	330.11	312.28	314.68
897004	315.25	372.73	319.75	316.7	298.24	310.62	306.99	317.08	330.65	314.36	305.97	323.05	320.39	332.41	311.9	322.39	322.87	327.6	320.87	335.37	328.04	315	320
898004	314.4	372.24	317.25	314.5	299.14	311.87	304.15	316.29	330.56	311.95	299.37	335.9	318.08	330.33	311.61	312.36	319.26	324	318.82	334.9	331.65	312.82	317.29
899004	311.22	367.9	313.49	308.52	293.91	304.34	300.95	313.6	324.85	310.98	297.92	316.54	311.72	328.41	307.88	320.08	316.89	322.54	316.93	332.73	327.7	308.4	311.92
900004	314.29	372.19	321.39	313.37	300.81	311.71	304.74	315.76	330.6	314.79	302.39	338.69	320.73	331.36	309.23	329.96	323.3	324.71	321.54	335.11	328.4	313	320.05
901004	313.37	370.19	318.61	313.84	301.54	313.2	305.41	317.15	330.56	315.52	303.91	329.72	320.85	330.44	311.34	317.39	321.2	327.1	319.67	334.15	330.71	311.49	317.55
902004	308.98	368.24	313.98	307.83	294.53	301.55	304.04	312.2	326.83	309.62	296.16	327.16	314.29	324.11	309.32	314.11	315.65	328.83	315.82	327.41	323.34	303.56	312.32
903004	311.79	370.43	318.94	313.44	299.19	308.01	307.28	316.71	330.88	313.55	303.3	338.49	319.62	331.21	313.48	314.67	322.39	329.2	320.22	331.98	329.7	312.3	317.34
904004	316.52	373.39	324.01	315.99	300.27	314.83	308.31	321.05	330.54	314.45	306.84	338.64	324.04	332.42	316.39	316.3	323.92	334.13	321.38	335.46	329.44	315.73	319.67
905004	316.06	372.06	323.67	314.75	299.01	312.27	310.24	320.23	333.26	315.96	306.36	320.22	323.36	334.6	315.4	327.2	323.27	331.64	323.76	334.28	332.61	315.03	320.9
906004	311.3	368.05	319.04	314.33	300.64	306.74	306.2	319.23	330.92	311.13	301.83	327.79	320.94	329.9	313.39	316.81	321.63	322.99	319.6	334.56	331.45	309.45	316.86
907004	312.25	370.08	321.98	315.31	299.8	312.32	305.94	318.9	330.89	314.6	302.84	328.92	321.51	330.41	312.86	326.57	322.94	324.95	320.42	331.68	329.66	311.14	320.9
908004	311.98	369.25	320.17	315.26	300.46	309.6	306.99	315.94	331.98	312.5	305.99	328.47	322.24	330.74	313.6	312.98	320.16	330.2	321.21	335.09	331.24	309.4	318.16
909004	307.3	368.44	314.83	311.34	295.13	307.85	304.35	313.37	328.96	310.85	301.75	336.86	321.45	327.18	310.2	312.15	319.75	326.49	320.77	332.26	326.63	308.18	317.26
910004	309.1	370.67	317.92	313.15	297.88	308.23	304.54	317.04	331.25	316.45	307.21	331.5	321.38	330.11	313	314.21	322.28	329.81	318.34	333.71	329	310.48	315.97
911004	307.72	367.7	316.67	311.37	297.2	307.65	304.44	315.6	328.08	311.89	305.3	332.51	317.28	330.57	310.58	301.95	318.77	324.82	321.57	333.04	326.7	309.62	314.13
912004	308.2	372.17	318.57	315.21	296.28	314.17	307.47	315.52	331.23	314.9	303.96	334.41	318.14	331.17	311.3	319.27	322.7	324.26	318.27	334.54	327.48	310.9	318.06
913004	308.99	369.9	317.95	313.26	299.87	310.33	308.47	317.14	328.41	312.15	304.66	329.03	318.19	329.64	312.59	318.88	320.93	323.11	318.36	335.58	326.52	309.65	317.7
914004	310.48	370.51	323.6	314.95	302.7	316.15	309.07	318.47	330.45	313.11	304.68	337.66	321.16	330.89	319.76	315.93	324.9	332.58	319.93	335.24	330.73	313.75	317.62
915004	309.4	370.01	319.58	311.54	297.95	310.49	305.74	314.79	327.42	309.97	301.84	326.24	318.23	331.15	310.05	316.96	320.49	326.28	318.08	335.19	326.9	312.24	315.17
916004	308.85	369.49	318.97	312.17	299.38	308.94	305.23	314.37	328.7	311.38	302.63	332.16	315.64	328.36	312.49	313.76	322.27	326.93	319.12	333.77	326.35	308.96	312.28
917004	308.1	372.69	318.62	315.13	297.88	308.53	306.66	317.64	326.1	312.47	302.1	335.21	316.19	331.55	311.66	317.91	322.14	328.67	319.8	332.44	326.64	308.42	313.95
918004	312.61	376.6	327	319.78	303.21	316.06	311.08	322.27	332.56	317.33	307.72	323.37	320.6	334.82	316.73	321.31	325.61	330.91	323.45	336.53	332.61	316.76	322.44
919004	310.49	372.37	323.19	311.52	296.33	307.73	307.39	315.8	327.14	315.63	300.46	343.13	319.54	331.16	309.35	314.64	321.18	329.73	321.39	333.97	329.4	311.62	318.14
920004	308.78	371.6	322.03	312.2	299.34	308.26	307.95	315.77	327.25	312.22	302.18	329.77	317.9	329.37	311.09	311.07	321.19	325.16	320.86	331.14	324.21	309.29	316.94
921004	309.88	373.24	323.93	315	299.43	309.99	305.15	320.34	329.04	312.01	301.75	339.25	322.18	332.27	316.69	318.9	322.66	325.92	322.83	334.51	328.51	309.36	316.11
922004	309.8	370.55	320.63	311.56	299.55	312.54	306.07	315.68	326.4	314.3	300.65	325.38	322.47	329.43	313.68	315.93	321.95	328.28	318.67	330.63	327.84	310.69	316.4
923004	310.57	371.99	322.98	313.72	300.87	316.08	310.3	316.93	329.13	318.59	303.95	325.91	319.04	334.2	311.63	316.69	322.15	328.46	323.83	333.94	329.86	311.86	317.73
924004	309.61	366.33	321.69	310.23	298.91	310.11	308.78	315.38	325.79	312.39	299.51	332.11	315.45	331.17	311.04	315.46	319.74	330.82	321.19	332.44	328.28	308.6	313.4
925004	309.71	374.88	327.07	317.36	301.23	317.14	307.82	319.76	330.92	315.34	306.07	327.76	319.76	332.23	317.13	330.4	324.27	328.1	321.53	334.49	330.98	311.66	321.21
926004	311	369.99	322.66	315.97	301.28	314.46	307.69	319.1	330.79	314.78	301.7	332.96	320.7	332.03	315.87	310.31	322.55	330.3	322.03	334.71	331.29	313.85	321.42
927004	307.94	366.79	322.54	312.12	302.87	308.21	305.93	316.9	326.01	312.61	303.62	331.84	315.68	331.73	309.09	314.1	321.25	329.03	320.18	333.67	328.51	310.62	313.25
928004	309.85	368.06	321.07	315	300.91	313.17	306.59	317.92	327.66	313.07	302.1	325.07	320.96	331.56	313.33	315.36	319.38	332.99	320.73	335.62	328.41	310.57	314.92
929004	311.27	368.21	322.53	313.44	301.7	315.19	306.74	316.03	326.32	316.09	305.76	351.88	321.32	333.82	312.94	328.02	319.99	330.72	322.48	334.25	330.92	311.5	318.04
930004	307.52	370.29	322.6	315.26	304.25	314.41	307.32	318.64	329.22	315.99	303.61	326.27	320.03	332.74	315.51	332.31	323.05	324.25	321.85	335.09	331.55	310.39	314.47
931004	310.91	368.46	322.61	315.2	304.67	312.93	308.47	314.67	326.71	312.27	304.68	336.04	321.92	331.72	313.51	312.76	320.81	333.95	322.92	335.31	330.67	313.77	315.76
932004	308.46	368.71	318.44	312.53	301.73	315.07	306.73	314.21	324	313.04	304.73	332.06	318.83	329.78	309.82	314.91	320.23	329.08	323.12	334.1	328.63	310.38	314.45
933004	309.95	369.14	319.55	314.44	304.84	313.86	305.26	320.04	328.1	312.18	308.97	341.94	321.12	334.29	317.08	316.57	324.95	332.37	323.17	336.85	328.94	311.95	319.19
934004	310.77	371.78	323.37	316.3	302.15	314.52	306.85	316.28	328.06	314.83	302.42	337.55	320.7	332.13	311.13	321.65	324.11	329.55	324.11	333.6	327.33	312.35	316.04
935004	308.96	367.94	319.12	310.26	300.7	309.82	305.3	315.3	321.06	309.61	298.04	321.29	320	328.21	308.66	324.31	319.02	325.32	319.01	330.74	328.16	308.15	312.48
936004	308.77	370.46	320.89	313.78	303.65	318.36	307.84	317.65	324.88	313.54	306.35	334.51	319.1	334.15	312.62	328.47	322.48	327	323.42	332.56	330.48	313.97	314.88
937004	311.41	373.42	321.41	315.32	304.38	314.86	307.03	317.41	326.52	316.01	306.42	329.75	321.53	334.92	319.74	318.2	325.53	328	323.09	334.55	331.81	311.31	319.27
938004	311.03	368.51	324	314.11	301.09	312.93	304.88	320.71	323.82	312.42	304.81	325.22	321.05	330.4	309.58	318.88	321.44	331.68	322.79	333.29	327.44	310.69	316.79
939004	308.46	370.37	321.92	315.18	304.56	310.88	310.11	318.29	325.73	313.67	303.9	322.07	323.29	331.41	312.11	317.55	319.96	326.26	322.42	332.06	328.97	310.21	316.28
940004	308.92	368.08	320.51	316.43	300.75	310.32	305.99	314.73	326.58	310.83	301.79	324.34	320.17	331.95	312.16	320.48	320.66	327.82	321.39	331.26	330.08	310.41	315.06
941004	311.26	370.13	319.38	315.25	302.85	316.84	309.73	314.11	324.6	315.25	301.87	331.72	320.77	331.27	317.26	324.02	321.84	329.47	325.24	333.65	331.55	311.45	315.73
942004	307.85	369.41	318.28	313.1	300.26	308.97	305.14	315.85	323.53	313.69	299.5	334.03	323.58	329.78	312.86	318.34	319.99	331.1	320.88	331.46	329.89	307.75	313.41
943004	306.75	364.24	314.85	310.07	294.92	304.45	302.3	310.06	320.43	308.39	298.24	340.89	317.9	324.69	308.73	310.26	317.12	322.51	315.18	327.26	325.23	303.28	309.01
944004	309.17	369.02	315.65	311.29	298.12	308.98	305.08	315.3	322.64	312.63	299.65	329.64	320.63	328.43	310.92	322.19	317.93	321.53	319.27	329.2	326.97	308.5	313.2
945004	308.68	368.25	316.01	313.76	301.43	308.82	302.6	310.95	321.25	311.86	302.48	328.98	320	329.83	310.18	325.58	317.8	322.76	319.89	329.94	327.13	308.69	313.16
946004	308.49	372.25	318.68	313.4	300.7	310.9	310.8	314.52	324.88	314.11	301.19	338.95	321.64	330.89	314.89	312.08	320.85	321.79	323.14	336.15	330.05	311.58	315.23
947004	309.75	367.92	316.95	311.8	298.62	309.41	307.85	314.58	322.94	310.76	301.58	332.39	319.36	330.49	308.67	315.14	320.48	325.18	317.22	333.87	326.92	309.82	311.16
948004	308.86	367.84	318.65	312.15	295.43	310.58	306.2	315.34	321.46	312.28	302.16	329.34	319	331.3	313.25	309.8	318.35	331.51	319.91	331.25	327.42	309.81	315.71
949004	307.5	373.38	319.4	313.8	301.34	313.46	303.38	315.55	322.61	311.2	303.8	319.63	319.65	331.35	312.34	315.88	319.94	325.09	320.08	327.52	329.52	309.31	312.88
950004

## Sheet: Experiment 2
Time (ms)	Cell #1	Cell #2	Cell #3	Cell #4	Cell #5	Cell #6	Cell #7	Cell #8	Cell #9	Cell #10	Cell #11	Cell #12	Cell #13	Cell #14	Cell #15	Cell #16	Cell #17	Cell #18	Cell #19	Cell #20
4	299.67	297.66	342.4	317.64	324.77	307.42	304.58	312.25	330.47	304.66	337.79	320.01	340.87	294.69	321.54	316.4	315.38	322.39	325.54	341.56
1004	299.29	293.98	336.51	315.89	323.79	303.81	303.13	312.81	328.38	305.61	334.34	314	335.24	294.15	318.84	310.13	316.65	323	324.61	339.14
2004	304.39	294.75	336.15	316.75	324.6	305.63	303.75	310.26	328.84	307.68	334.88	312.45	336.41	295.22	318.27	308.12	314.48	322.25	324.47	339.28
3004	299.99	295.27	335.94	316.99	321.97	305.26	302.65	311.03	331.05	301.92	334.83	314.18	338.82	292.51	317.56	310.82	316.92	322.51	324.03	340.48
4004	290.69	290.36	333.19	311.47	320.29	300.03	298.5	305.95	327.11	295.81	331.75	311.37	333.84	288.43	316.47	308.77	312.28	320.95	319.33	333.67
5004	299.97	297.19	340.34	317.83	328.07	308.1	304.2	313.46	331.04	307.73	333.88	315.7	340.24	294.5	320.5	314.07	316.79	327.25	326.65	342.68
6004	296.48	292.13	332.9	311.36	319.79	302.76	299.02	308.22	326.64	297.09	330.36	310.11	334.91	289.74	315.05	309.36	315.16	321.88	321.11	334.46
7004	306.48	301.17	343.89	321.78	328.86	310.68	307.05	318.43	338.37	310.91	342.13	320.5	343.64	301.29	327.98	319.7	322	329.37	332.5	347.5
8004	291.45	291.25	336.95	312.76	319.79	303.04	300.37	307.89	327.31	301.4	333.03	313.57	332.29	293.89	319.47	308.96	317.28	324.63	325.04	337.67
9004	303.17	294.77	338.66	315.56	325.6	307.66	305.17	312.68	334.73	306.67	337.58	315.7	339.63	297.03	321.76	314.76	318.83	327.63	332.06	341.34
10004	297.5	291.78	335.25	314.29	321.42	302.8	300.58	309.71	330.35	303.73	330.39	312	337.24	293.25	320	309.9	316.57	323.12	325.15	337.4
11004	296.62	293.93	338.34	314.32	322.25	302.52	300.99	308.92	329.93	302.02	335.61	315.63	336.43	293.52	319.39	313.36	316.67	324.91	325.19	339.46
12004	299.95	292.51	337.06	314.15	320.53	299.66	300.42	308.61	330.04	300.76	332.34	314.12	336.64	292.64	320.25	313.34	315.54	324.13	324.77	338.35
13004	297.88	294.53	336.61	315.8	321.73	302.96	300.99	309.09	329.45	304.58	334.33	315.61	337.48	293.05	322.3	309.94	316.07	322.31	324.87	340.04
14004	298.52	296.53	338.04	317.34	324.13	305.96	302.54	312.32	332.95	305.96	338.96	317.77	339.57	296.14	324	316.17	318.57	324.95	327.63	341.24
15004	298.33	294.58	338.01	316.07	323.84	304.65	301.96	313.18	333.26	304.23	335.03	317.48	341.15	295.07	322.92	314.38	317.23	324.96	324.65	339.13
16004	297.72	294.52	335.76	314.39	320.47	303.06	301.3	307.31	327.18	300.47	336.23	316.09	336.96	291.28	319.41	308.88	314.71	322.79	324.74	338.74
17004	294.28	293.53	334.98	315.06	318.7	300.8	299.05	308.32	326.19	297.15	333.59	316.1	334.59	289.24	318.65	306.68	315.44	319.9	322.33	337.19
18004	295.1	292.94	337.6	317.19	320.63	304.27	300.72	312.13	326.01	301.34	337.21	317.11	335.56	293.35	320.58	309.47	315.16	320.57	326.59	340.65
19004	298.4	296.37	336.7	315.34	320.48	302.73	300.33	310.71	326.61	298.98	335.88	316.47	338.49	289.85	319.64	311.4	315.31	322.38	323.04	337.23
20004	301.9	296.51	341.04	318.1	325.47	305.96	302.6	312.45	329.99	302.88	336.85	319.7	340.02	296.7	323.18	315.12	317.33	322.46	326.59	342.94
21004	302.48	300.79	344.19	319.42	325.03	307.04	303.09	316.67	335.3	302.52	340.29	321.23	344.55	296.32	325.28	316.9	319.42	326.02	329.18	345.13
22004	303.2	300.54	344.14	320.99	324.64	306.36	305.42	316.14	334.5	306.31	340.15	319.05	339.72	296.25	323.65	318.52	318.33	324.69	329.29	342.67
23004	298.53	296.53	336.91	317.44	323.63	304.46	302.31	310.63	329.49	304.04	336.09	315.16	338.97	294.7	322.18	311.86	316.88	320.75	325.95	340.02
24004	301.08	295.71	336.47	318.2	319.51	301.77	299.58	311.5	326.03	300.04	333.44	314.7	338.73	290.39	317.37	312.25	315.56	322.48	323.77	337.9
25004	298.78	292.74	333.81	312.16	317.42	299.95	298.61	309.47	324.91	299.61	331.37	311.94	333.99	289.18	316.27	309.37	315.39	317.58	322.33	335.25
26004	302.37	298.45	340.5	319.54	323.36	304.66	302.64	316.95	330.56	303.88	337.09	315.69	342.51	294.32	321.43	313.97	318.34	323.38	328.47	341.58
27004	300.88	294.98	337.45	316.13	321.71	302.17	301.66	311.31	325.89	299.26	334.3	313.71	339.16	292.98	318.97	313.38	318.03	318.07	326.86	338.73
28004	300.28	295.63	339.62	319.51	324.6	305.08	303.42	313.8	330.03	300.89	336.5	318.35	341.48	292.44	320.11	314.43	316.91	322.3	325.6	341.98
29004	296.79	292.48	335.55	315.66	321.12	300.54	300.85	309.96	326.69	298.2	332.63	311.91	336.18	290.15	316.82	311.14	316.97	320.09	324.86	338.87
30004	297.03	292.3	334.78	315.38	321.31	301.28	302.2	311.28	324.83	299.97	331.3	313.16	336.58	294.03	317.54	308.99	316.87	317.53	325.05	338.66
31004	299.07	294.04	337.92	315.79	322.94	302.55	302.15	309.92	328.37	297.99	334.04	314.35	339.28	291.81	321.54	312.43	318.57	320.07	328.76	338.45
32004	300.43	295.44	339.6	317.93	326.01	305.88	304.6	315.52	329.2	301.14	334.92	316.25	342.02	295.96	323.3	315.69	319.88	322.6	330.8	342.04
33004	304.91	297.94	343.24	322.35	326.02	308.94	304.95	315.91	331.41	301.4	335.83	318.49	348.49	299.03	323.7	316.58	322.49	326.27	329.61	344.56
34004	299.91	297.05	342.66	319.32	327.44	307.09	304.97	315.39	332.04	304.03	336.76	316.96	342.73	295.81	322.52	316.12	319.8	325.59	330.74	341.53
35004	294.01	288.64	333.72	312.84	320.61	300.28	298.95	307.84	322.77	297.78	330.93	312.37	338.66	289.22	317.57	309.5	314.08	320.19	325.89	335.78
36004	298.17	291.81	335.4	316.1	323.9	301.99	301.03	310.76	328.46	300.54	333.1	314.24	341.98	291.06	317.56	311.44	314.19	319.95	324.74	338.13
37004	299.71	293.16	337.75	317.14	324.1	303.17	302.47	312.47	327.28	297.92	333.88	313.89	345	293.12	321.57	314.46	317.24	324.33	325.49	339.61
38004	297.29	291.07	336.66	315.97	322.18	304.17	302.77	309.65	327.07	299.1	332.09	314.86	341.82	292.5	319.53	314.06	314.47	321.83	324.11	336.75
39004	296.07	290.97	335.15	314.39	320.84	302.22	301.13	310.54	326.97	300.41	332.66	312.33	344.77	289.33	317.87	312.81	314.87	319.47	325.08	335.96
40004	295.87	287.58	331.8	311.33	318.94	298.83	298.03	306.13	324.29	296.21	329.41	310.35	341.25	290.2	315.73	309.01	311.84	316.9	322.8	332.78
41004	298.32	290.55	334.87	315.61	321.58	303.52	302.46	312.38	325.93	298.99	334.43	315.42	343.12	290.78	319.3	313.18	313.57	321.85	325.74	335.75
42004	297.42	290.79	333.57	316.37	322.1	303.61	299.98	309.96	325.16	298.68	335.1	312.08	347.09	293.27	318.98	311.56	314.19	319.17	323.89	337.07
43004	301.89	296.3	339.85	321.41	326.79	307.73	306.69	314.25	333	305.86	339.96	318.85	349.69	300.19	325.58	318.73	317.95	323.89	331.99	342.67
44004	294.19	288.23	332.97	313.75	319.91	299.44	299.67	306.29	322.69	300.2	329.84	312.74	340.42	293.18	318.88	309.58	311.31	315.78	321.1	334.44
45004	291.82	285.42	330.76	309.61	318.43	297.3	297.39	303.5	320.21	295.9	329.44	311.23	339.13	286.97	314.99	305.13	308.46	313.32	320.07	331.17
46004	297	290.79	334.9	316.32	322.08	303.28	301.41	310.85	327.86	296.88	335.42	315.24	339.52	290.71	320.61	314.83	314.81	318.76	324.88	337.11
47004	293.77	289.85	333.68	312.5	321.16	300.44	299.53	308.39	326.58	297.99	334.8	311.6	341.01	291.78	319.32	309.59	312.42	319.05	323.73	336.47
48004	301.34	294.35	339.3	319.68	327.35	304.54	304.07	316.11	330.03	306.3	341.05	316.99	346.6	294.35	325.46	314.44	318.18	320.1	328.62	341.4
49004	298.47	289.75	334.1	315.31	320.73	302.81	299.44	308.91	324.36	299.08	335.86	312.99	338.02	294.45	323.05	310.65	312.95	318.05	325.1	334.02
50004	297.74	290.12	335.98	315.98	322.18	302.5	298.96	310.87	327.58	302.01	335.75	311.5	338.18	291.52	319.72	310.35	314.2	318.78	324.81	335.64
51004	292.62	289.33	331.23	311.47	319.68	300.78	298.25	307.85	323.15	299.71	331.79	309.31	336.75	286	317.32	308.08	311.44	316.5	323.72	332.56
52004	299.9	293.19	335.12	315.26	321.13	302.46	299.72	308.06	328.11	300.46	336.62	314.94	341.62	289.93	322.78	310.89	312.34	316.47	323.99	335.46
53004	301.39	297.76	339.47	320.55	326.52	307.83	303.69	316.13	331.38	305.02	342.38	317.99	343.55	295.12	324.93	313.77	315.6	322.72	332.28	340.93
54004	302.24	293.56	336.86	317.51	324	304.83	300.54	314.72	328.27	301.39	337.53	314.69	340.31	292.79	321.61	312.49	313.78	320.65	326.12	336.36
55004	299.67	292.85	333.69	314.38	319.16	301.04	298.32	306.98	322.79	299.03	333.68	312.18	338.56	287.69	317.91	305.32	311.68	315.33	321.75	333.88
56004	298.28	295.63	337.34	318.77	325.46	305.77	301.88	313.72	328.13	304.18	337.87	317.97	344.45	293.15	323.97	313.76	316.7	321.17	327.45	339.57
57004	297.77	294.37	333.35	317.86	318.36	299.27	298.55	310.74	324.9	296.46	334.81	312.77	339.81	290.92	319.23	308.88	314.95	315.88	323.77	334.08
58004	296.93	293.4	333.8	315.38	319.6	299.03	297.78	309.08	325.45	300.67	332.31	311.41	337.55	289.25	316.31	311.01	314.68	315.68	321.6	333.32
59004	299.68	295.25	333.46	316.12	320.71	303.9	299.53	310.93	326.56	304.11	333.43	312.08	337.74	292.51	322.83	308.19	314.04	315.84	324.64	334.3
60004	300.88	300.7	337.13	321.12	324.25	305.59	302.44	312.26	329.01	305.5	335.84	317.92	347.17	294.45	324.22	314.5	316.21	318.71	328.22	338.63
61004	300.14	294.97	333.34	315.33	316.74	298.7	296.46	308.45	322.96	299.6	328.6	309.71	336.75	291.35	317.81	307.62	312.75	314.89	319.45	331.81
62004	298.5	296.39	332.27	314.81	319.67	299.34	296.96	309.34	325.33	299.38	330.67	311.14	339.04	288.5	321.39	310.28	314.93	318.98	323.07	334.88
63004	301.19	297.01	334.75	314.69	319.92	300.47	297.98	309.66	324.24	298.63	330.78	311.59	338.8	289.66	318.06	311.22	312.83	317.05	321.64	333.69
64004	298.48	298.56	333.76	316.72	321.23	301.34	300.09	310.59	324.22	299.43	330.63	312.85	337.92	290.59	318.21	308.69	313.55	316.72	322.77	332.38
65004	293.89	292.63	328.51	310.39	315.79	298.12	293.89	306.63	319.22	298.02	326.97	307.17	337.15	285.32	313.9	305.79	309.04	313.17	317.88	326.82
66004	299.31	300.7	334.07	316.45	321.03	302.72	297.85	312.09	325.78	299.79	333.36	313.09	343.04	291.45	319.64	312.93	314.74	319.09	324.04	334.7
67004	298.91	300.62	333.26	316.4	321.68	304.63	299.77	310.08	325.47	305.45	330.53	311.66	338.68	291.27	320.74	308.86	316.08	317.92	323.5	332.79
68004	298.44	300.11	333.99	317.27	320.63	303.76	300.16	312.17	325.22	302.59	329.27	314.03	339.1	290.8	319.11	311.78	316.46	319.01	324.15	333.38
69004	301.5	300.83	332.46	316.29	323.33	302.61	300.08	309.3	322.93	304.43	332.58	309.18	339.57	292.23	318.33	310.56	315.82	317.82	323.76	332.21
70004	299.7	300.65	335.45	315.47	321.32	302.52	298.82	310.97	323.44	300.84	332.15	310.17	337.57	288.69	318.6	310.24	315.92	314.92	322.18	332.52
71004	304.16	304.6	337.75	318.69	324.22	305.61	302.22	313.1	324.39	304.65	335.64	316.01	344.64	294.6	320.68	313.36	318.73	321.78	324.94	334.78
72004	308.64	307.94	337.22	319.85	325.06	307.49	302.57	313.29	327.07	305.38	336.1	315.11	346.21	292.26	323.59	315.8	316.05	320.65	326.59	338.43
73004	301.3	301.21	330.53	315.35	321.37	303.74	299.6	308.79	319.88	299.82	330.91	312.61	338.95	291.28	318.03	308.27	312.99	316.45	322.01	331.45
74004	303.43	299.52	332.62	315.66	319.44	305.41	297.21	310.98	320.42	300.74	330.96	312.78	341.85	292.37	319.33	312.35	314.7	318.74	323.05	334.29
75004	302.87	303.82	329.66	315.97	321.9	306.04	298.56	309.9	322.21	303.32	330.18	312.9	341.27	292.59	317.89	310.74	315.73	318.72	323.58	334.5
76004	308.64	306.25	334.32	317.09	323.83	307.59	300.45	309.73	323.61	302.64	335.23	313.65	344.74	292.08	322.22	313.57	316.51	319.57	324.9	335.34
77004	304.85	305.98	333.55	316.11	322.27	308.37	299.21	309.83	321.4	302.46	333.32	313.5	343.15	290.75	320.47	314.54	316.16	317.54	327.21	336.58
78004	307.4	308.3	333.05	318.41	323.67	310.7	301.56	311.29	323.66	308.72	334.26	317.89	342.14	295.12	320.89	315.41	315.27	319.27	324.72	335.83
79004	301.22	306.64	334.17	316.75	323.13	307.84	299.56	312.29	325.52	302.95	333.5	316.06	342.71	295.26	320.38	317.03	316.19	319.54	325.32	335.94
80004	305.53	306.17	330.31	315.86	318.53	303.67	299.89	306.97	323.02	302.5	330.49	312.59	338.43	290.46	318.36	313.65	313.64	315.79	321.84	332.35
81004	301.45	306.68	333.22	316.3	322.08	307.92	298.63	310.07	323.07	299.95	333.53	316.4	340.38	294.41	319.96	313.09	313.05	316.74	326.07	335.93
82004	306.91	312.37	332.06	318.13	323.55	309.77	301.57	311.2	326.65	305.81	332.81	315.88	341.56	292.05	320.82	315.37	316.05	319.93	326.95	338.16
83004	301.13	312.05	333.74	316.01	320.83	306.47	299.61	308.73	324.93	301.94	331.4	313.57	341.74	295.25	319.47	312.68	314.13	317.02	322.61	337.59
84004	305.37	313.19	335.46	317.04	324.08	306.49	301.48	314.34	325.22	299.91	330.44	316.27	341.87	292.65	320.52	314.37	314.93	317.64	324.56	337.27
85004	312.37	316.21	337.91	322.03	327.08	308.08	304.92	316.02	332.01	307.49	336.83	320.87	347.38	297.55	322.89	318.56	318.49	323.44	328.4	341.77
86004	304.35	308.63	329.27	312.43	319.82	301.95	298.37	305.22	321.06	300.24	328.63	314.08	337.46	291.37	317.67	311.55	310.96	316.05	323.75	332.81
87004	314.09	316.38	335.82	321.3	324.82	307.77	302.6	313.76	330.59	306.64	335.42	319.71	348.47	295.04	325.04	320.19	319.54	319.83	326.55	339.72
88004	305.81	307.38	328.21	313.26	320.03	304	297.33	308.94	324.73	301.51	327.8	314.18	339.28	291.96	318.29	312.6	312.65	316.5	323.68	334.52
89004	310.46	316	335.03	320.3	325.95	310.86	302.12	312.63	330	308.58	333.75	318.2	347.7	295.88	321.84	317.05	316.94	320.27	328.28	341.71
90004	307.19	313.78	332.86	321.56	328.49	309.76	301.81	313.44	328.58	308.8	333.16	317.88	345.74	296.19	323.07	319.63	315.39	319.47	328.83	340.56
91004	306.07	310.68	331.91	317.08	322.93	305.67	298.61	309.04	329.04	301.68	331.23	315.64	342.39	289.8	323.71	314.42	314.74	319.4	324.6	336.47
92004	307.27	310.45	332.16	317.1	324.73	305.03	298.85	310.26	329.12	305.51	329.65	316.55	343.91	293.2	320.99	315.82	316.56	319.36	327.55	338.75
93004	305.39	306.63	328.81	316.85	321.28	300.47	297.25	307.54	322.99	300.88	326.95	314.78	338.01	291.95	316.92	313.17	311.36	316.71	322.32	335.61
94004	310.95	312.73	331.74	320.97	326.57	306.77	302.09	310.56	328.52	304.87	331.97	318.21	345.3	294.68	323.7	319.33	316.03	319.26	327.6	339.77
95004	307.92	313.25	334.09	321.35	323.88	305.17	302.05	314.17	329.9	306.41	333.6	318.67	347.91	295.63	322.31	316.55	316.44	321.12	324.89	340.99
96004	311.29	312.63	330.55	318.56	322.19	304.52	301.83	313.18	328.74	308.08	333.25	316.77	344.24	296.58	320.61	317.94	315.45	319.14	325.17	338.29
97004	311.5	312.27	333.4	322.36	324.69	307.31	302.17	313.99	332.9	307.27	332.32	316.53	346.7	298.34	323.57	317.3	314.8	319.88	325.07	340.06
98004	303.5	310.53	328.47	316.4	320.2	302.51	298.04	309.04	327.56	302.45	329.09	312.41	341.13	293.31	319.98	314.26	312.19	315.83	320.77	334.51
99004	306.07	312.28	329.13	318.27	323.4	304.04	299.94	311.71	327.19	303.16	329.21	315.25	342.66	290.71	319.13	314.56	313.8	316.97	322.4	337.57
100004	300.78	305.97	326.73	313.79	319.76	300.02	300.11	307.57	324.64	302.27	326.31	310.48	338.7	289.84	317.3	311.02	309.87	313.45	319.07	331.93
101004	302.29	305.88	325.09	310.91	318.98	298.72	297.39	306.48	321.21	297.7	325.53	309.03	335.82	289.49	315.62	308.5	309.2	312.3	316.17	330.63
102004	309.87	312.17	331.22	321.9	325.37	304.58	302.71	311.81	327.99	305.22	330.55	317.11	346.62	293.75	322.68	315.2	314.87	316.08	322.8	339.19
103004	305.64	309.45	330.39	315.46	320.7	301.53	298.83	307.16	326.23	296.85	327.49	310.42	342.79	290.11	318.91	311.01	309.84	312.81	321.6	333.26
104004	315.86	316.04	335.49	322.1	326.59	307.66	303.36	316.06	331.59	309.49	332.46	318.15	350	294.94	323.89	316.43	317.34	319.79	326.92	341.19
105004	312.99	314.76	334.64	321.75	325.52	306.06	301.15	314.98	332.6	303.54	332.64	317.81	352.9	293.39	324.31	317.53	318.18	319.45	325.9	340.9
106004	309.13	309.41	330.61	316.86	323.51	301.92	302.44	308.82	329.91	303.34	327.37	312.3	343.22	295.44	319.65	310.62	314.68	317.09	322.53	334.04
107004	306.47	312.82	333.87	319.32	324.14	308.12	300.4	313.17	331.94	304.63	332.13	316.35	346.88	294.89	321.36	312.88	314.8	319.42	325.37	340.07
108004	308.05	313.19	332.78	317.99	323.71	306.32	300.28	311.92	328.39	303.66	332.53	316.99	344.32	293.64	321.43	314.19	316.43	316.79	326.29	338.54
109004	306.67	309.55	329.84	316.51	323.58	302.57	299.38	309.7	326.08	305.5	329.75	315.71	344.18	292.55	319.32	313.44	314.99	315.4	324.22	335.99
110004	313.23	314.52	335.39	321.58	328.95	308.65	303.98	316.34	330.6	308.35	333.71	319.09	350.4	293.98	323.12	316.17	318.27	322.67	326.62	341.9
111004	306.45	309.09	329.26	314.37	320.54	303.08	296.95	309.52	324.49	298.53	327.79	314.11	343.69	291.38	316.02	309.52	313.58	316.91	320.51	334.31
112004	306.19	310.03	329.9	316.46	320.8	303	298.65	310.69	323.96	299.95	330.61	314.8	341.41	292.36	316.76	310.18	313.56	317.99	319.33	335.11
113004	302.57	309.04	327	315.83	321.23	302.28	298.31	312.55	327.07	301.87	329.1	313.86	341.46	290.07	320.95	312.57	317.35	317.66	320.3	335.67
114004	306.62	310.72	330.96	319.79	325.55	306.07	299.79	312.47	326.35	300.93	332.49	315.58	343.42	292.72	319.27	310.82	318.47	320.27	321.94	336.42
115004	305.31	310.45	328.84	318.44	321.96	305.83	298.03	311.01	323.51	303.7	331.22	313.94	342.9	292.67	318.53	309.99	313.12	317.02	323.04	336.39
116004	311.99	312.73	334.41	321.42	325.55	308.85	303.05	315.71	329.59	305.61	334.4	322.82	349.73	295.95	323.71	318.14	320.51	323.05	327.95	342.4
117004	302.08	306.22	328.14	314.25	320.06	300.76	296.08	308.29	321.8	297.13	327.98	310.42	336.57	288.34	317.07	311.93	312.57	317.22	318.74	333.91
118004	308.29	316.42	336.89	322.47	325.18	307.96	301.42	314.74	330.55	307.34	335.22	323.28	349.53	297.16	327.08	317.52	317.91	321.49	325.65	342.41
119004	304.68	310.13	330.55	318.93	322.89	304.09	301.08	311.27	325.3	305.9	331.9	317.79	345.6	291.42	319.69	311.66	315.88	318.26	322.51	338.15
120004	310.31	316.59	338.53	325.3	325.64	308.71	302.97	315.73	331.78	309.45	335.1	321.95	353.87	297.47	327.43	317.89	320.8	321.4	327.94	342.55
121004	298.63	305.23	326.14	312.24	317.58	296.44	294.05	305.68	319.65	300.43	325.68	308.28	338.22	288.09	312.95	306.11	311.33	314.77	317.48	329.2
122004	307.16	307.9	332.04	317.89	320.15	302.41	297.26	308.84	322.65	303.02	330.42	316.89	345.89	290.89	320.85	310.64	316.02	316.51	321.26	335.12
123004	302.64	308.17	331.2	316.81	316.75	302.34	295.46	310.35	319	299.51	331.26	311.45	339.6	290.78	318.34	310.51	314.81	317.01	319.35	333.75
124004	302.77	305.7	328.56	313.66	316.91	299.16	295.22	305.56	315.44	297.4	326.69	310.08	335.11	287.8	315.51	305.44	310.5	311.62	318.17	329.83
125004	308.71	314.51	338.27	322.92	326.45	308.35	300.75	313.72	327.89	307.48	337.1	321.3	348.83	296.76	324.89	318.2	320.85	322.14	326.06	340.71
126004	309.65	311.1	335.8	319.96	322.92	303.99	297.98	310.51	322.94	301.46	331.99	316.64	341.3	291.48	320.69	310.71	318.45	319.19	321.59	337.2
127004	304.35	307.35	331.77	316.64	319.49	302.63	296.5	308.87	321.92	295.71	330.27	314.72	338.62	288.88	318.24	309.52	316.39	320.28	320.01	334.36
128004	307.8	313.22	338.65	322.84	326.4	308.38	300.77	317.03	329.65	307.45	336.13	321.55	346.12	296.07	325.56	316.41	319.44	323.01	324.94	342.02
129004	309.39	313.24	336.11	320.66	323.63	304.54	298.12	312.26	324.25	306.37	335.98	318.83	344.29	295.4	323.46	313.46	317.86	318.2	322.82	339.3
130004	302.94	307.67	332.12	316.91	317.8	300.76	296.16	308.24	319.64	301.25	330.72	315.47	337.75	288.75	317.53	308.23	312.31	318.03	318.74	335.88
131004	305.74	311.94	333.06	318.32	324.65	305.76	299.83	313.68	321.24	304.72	333.87	318.47	342.92	297.57	323.37	311.25	318.9	320.86	321.32	337.81
132004	305.13	310.74	334.44	318.14	321.98	304.38	297.46	313.62	321.93	303.34	333.9	318.41	343.93	296.23	321.2	310.81	317.53	320.38	321.3	337.76
133004	307.4	308.25	333.72	317.62	320.82	302.01	297.65	308.34	318.18	303.38	332.47	317.32	340.33	290.07	319.68	307.96	315.05	314.89	319.18	337.28
134004	306.66	312.14	336.94	321.14	321.43	303.72	298.06	312.98	323.35	301.13	335.59	318.33	346.52	293.96	322.03	312.45	316.95	321.39	323.05	340.71
135004	310.07	307.88	332.64	320.32	322.94	302.71	298.43	309.42	321.28	304.26	332.47	317.31	338.01	290.73	319.53	310.34	316.83	318.59	320.11	337.97
136004	310.97	312.53	339.24	325.03	328.79	308.68	303.62	316.51	325.77	307.72	337.71	320.56	346.55	295.85	326.2	315.52	321.53	324.62	325.76	344.71
137004	314.75	319.5	340.75	329.29	331	311.88	303.08	319.95	331.37	310.04	338.05	324.94	354.27	300.82	328.22	317.12	321.85	329.7	327.85	347.66
138004	310.3	310.01	335.82	322.3	324.95	306.67	299.42	314.44	324.28	306.04	334.81	321.38	342.84	293.8	321.31	315.53	319.72	322.71	322.41	342.76
139004	297.86	304.73	328.65	315.17	317.43	300.45	294.67	306.42	317.16	297.12	326.16	314.19	338.04	287.19	315.71	306.29	311.95	314.99	317.25	332.67
140004	306.34	309.71	332.84	320.97	323.17	302.99	300.24	312.49	320.77	303.51	331.23	319.46	340.14	292.07	319.76	310.39	319.13	320.74	320.68	339.29
141004	307.64	309.18	334.72	321.54	325.03	304.9	297.46	311.8	321.45	305.08	333.06	320.97	341.78	292.08	323.45	312.14	320.04	323.91	320.37	339.98
142004	310.16	312.7	336.42	322.47	325.55	306.66	297.71	314.16	324.59	309.37	332.67	319.39	344.09	293.94	323.69	314.32	321.69	324.29	323.04	343.07
143004	303.8	305.94	332.91	319.37	320.53	301.83	295.25	309.79	322.37	303.22	327.87	316.27	335.53	290.72	319.61	308.05	316.54	320.04	320.29	336.64
144004	307.11	311.37	337.4	322.55	326.22	306.53	298.64	315.5	322.82	307.14	331.52	320.31	345.37	292.6	323.19	314.39	321.15	324.08	320.76	342.8
145004	311.91	312.26	339.09	325	327.74	306.16	301.93	318.01	326.15	308.98	333.57	321.11	346.63	293.98	323.85	313.05	324.95	326.49	322.98	346.06
146004	308.7	312.99	341.67	325.64	326.95	306.45	299.72	315.11	326.05	306.74	335.21	322.17	348.42	295.03	326.15	312.77	323.83	328.45	325.81	346.29
147004	306.01	309.7	337.08	321.01	322.57	303.81	297.3	312.67	319.73	306.1	331.61	320.36	341.63	292.69	318.36	309.37	317.44	326.86	318.64	342.39
148004	303.69	309.19	334.47	318.68	322.53	302.67	296.58	310.12	320.12	307.57	327.91	316.36	338.36	289.63	318.29	309.3	319.42	324.45	317.45	342.52
149004	308.66	312.4	339.92	324.22	326.33	306.65	300	319.3	323.1	310.15	333.75	322.67	346.38	294.42	322.81	314.59	320.34	328.93	321.52	346.53
150004	306.25	306.8	335.92	319.59	322.37	304.03	296.57	310.55	317.85	301.99	328.58	317.49	339.8	291.87	319.22	312.89	317.56	325.04	317.85	341.58
151004	308.92	312.23	337.94	324.22	325.01	306.65	300.72	316.04	323.25	306.44	330.1	322.59	347.59	293.42	321.93	314.94	321.22	330.14	321.63	347.49
152004	305.02	309.02	337.01	321.51	325.07	305.95	297.12	314.2	319.25	308.22	329.63	320.92	341.75	291.87	319.54	311.28	319.57	324.95	320.24	343.94
153004	300.15	307	333.29	317.76	321.58	302.46	296.6	309.56	316.79	304.94	327.56	318.39	338.53	292.14	318.43	307.23	316.02	324.57	316.24	343.61
154004	306.42	305.31	331.85	318.17	318.87	299.7	294.71	307.14	315.47	301.5	324.42	315.96	336.95	288.49	318.21	310.09	313.24	320.75	314.38	338.97
155004	306.52	307.99	330.98	319.15	321.84	301.72	294.48	312.6	318.3	304.66	328.12	319.62	339.83	292.27	317.12	310.51	317.95	324.36	317.19	344.14
156004	300.45	302.2	328.1	314.43	313.44	294.03	290.18	305.39	311.33	297.23	322.36	311.55	330.97	286.44	312.22	301.63	311.93	319.2	313.19	335.44
157004	311.47	309.29	334.59	320.55	323.18	302.35	297.49	313.32	321.15	302.95	327.5	318.61	343.51	289.65	322.38	314.67	318.18	328.22	319.27	343.16
158004	307.42	311.3	335.62	321.99	324.36	304.89	298.88	314.78	319.31	307.35	329.46	322.46	343.77	292.38	321.56	316.18	317.99	327.92	322.02	344.87
159004	309.92	310.68	334.23	320.22	323.14	303.82	298.49	311.08	320.11	303.57	328.01	321.17	345.06	290.99	318.91	312.24	318.2	326.03	322.18	345.09
160004	309.64	308.36	332.61	319.84	322.91	302.47	297.66	309.45	318.39	300.72	329.38	318.57	341.7	291.32	317.35	311.61	317.08	326.07	318.87	345.42
161004	308.84	310.11	335.64	323.54	327.41	306.69	300.44	314.86	324.09	308.16	332.9	323.6	346.51	295.17	321.7	316.4	319.93	330.1	324.23	348.69
162004	305.67	309.84	332.83	320.32	323.59	304.14	298.06	311.3	320.79	304.2	330.73	320.48	339.86	291.77	321.51	311.25	316.35	326.62	321.2	345.88
163004	303.27	308.25	331.22	318.46	323.37	301.97	297.58	311	320.07	307.69	329.66	319.13	340.55	291.92	321.4	311.89	315.7	325.97	319.28	344.89
164004	307.73	309.29	333.04	318.64	324.55	305.28	298.53	312.52	318.82	309.52	332.12	319.61	341.37	291.4	321.39	309.08	317.47	327.87	320.19	345.86
165004	314.15	312.3	335.54	323.21	326.28	307.77	299.33	314.98	323.74	308.21	335.26	324.4	346.15	295.06	323.34	313.55	318.86	330.27	324.15	348.67
166004	310.91	313.76	335.44	325.11	327.64	311.09	302.61	318.23	328.1	313.1	336.81	325.27	348.08	297.95	325.31	315.41	322.66	332.81	326.76	352.94
167004	306.87	309.69	333.07	319.33	324.04	305.79	299.39	314.74	320.07	304.32	331.64	320.55	341.4	291.24	320.82	313.07	317.81	327.08	321.31	344.89
168004	309.1	311.69	334.09	323.3	326.83	309.69	301.97	318.85	324.79	308.16	332.7	323.04	342.22	298.83	322.51	314.57	322.69	330.46	325.93	348.31
169004	299.35	305.37	326.71	314.88	318.56	298.76	296.19	308.53	316.41	305.18	325.1	314.51	336.82	288	314.87	305.46	314.64	323.17	316.91	340.14
170004	308.81	311.82	333.49	319.86	322.98	305.1	299.35	313.43	322.52	304.7	331.01	319.54	345.12	293.37	321.01	313.26	318.06	326.69	321.39	344.92
171004	304.02	307.71	332.02	318.44	318.91	302.16	298.23	308.74	321.84	305.36	327.28	315.55	339.02	289.71	319.32	308.64	318.41	323.91	318.68	342.84
172004	314.03	312.04	336.75	324.47	327.86	307.14	302.46	317.38	325.92	312.23	332.7	323.65	344.68	294.42	322.88	318.76	324.97	329.87	325.1	348.5
173004	317.02	310.79	334.65	320.23	323.46	305.78	301.34	315.9	323.52	308.16	329.07	320.31	342.05	290.94	323.4	313.65	322.07	326.8	322.4	345.87
174004	310.56	309.03	332.36	321.24	322.86	305.18	299.93	316.24	324.06	304.22	330.9	320.17	341.13	294.37	322.35	312.84	319.73	328.67	324.03	346.81
175004	310.16	310.17	330.78	320.99	322.68	306.51	299.07	316.03	326.62	305.73	328.08	321.91	342.89	291.53	322.46	317.54	321.53	326.33	323.3	347.54
176004	315.82	316.41	338.01	325.84	329.98	310.34	302.93	322.88	330.88	313.62	335.36	325.19	347.86	297.32	327.78	318.64	324.52	329.34	327.34	353.45
177004	310.71	307.34	328.79	319.13	322.38	303.78	299.12	312.78	318.97	305.07	327.3	316.5	336.88	292.4	319.86	309.6	317.76	320.44	318.83	343.95
178004	314.32	309.57	330.63	318.95	323.19	303.22	300.35	314.09	322.75	306.42	326.51	321.34	339.86	293.39	321.7	309.94	320.08	325.28	323.15	347.86
179004	304.57	307.84	328.06	316.58	321.28	301.58	297.85	311.61	318.51	309.29	326.08	315.78	338.93	289.8	318.68	309.37	316.61	319.31	318.17	341.76
180004	311.72	311.37	331.13	318.48	322.63	301.16	297.57	314.15	319.03	304.95	328.04	318.84	338.48	293.97	318.69	312.65	317.54	323.04	320.78	346.03
181004	307.95	308.77	329.94	316.6	322.81	300.72	295.76	311.98	318.34	302.55	327.25	318.35	335.93	291.98	320.28	309.89	317.16	322.43	319.72	345.86
182004	308.96	312.05	331.19	319.44	322.78	306.43	299.45	315.09	323.6	307.44	330.82	318.02	339.42	293.53	324.12	312.1	318.65	323.36	322.51	347.3
183004	308.42	312.38	333.15	319.7	322.84	303.65	299.31	316.21	321.77	309.17	332.62	321.7	339.69	293.72	321.13	312.69	320.82	324.16	321.93	350.75
184004	309.75	314.17	332.4	321.68	325.39	304.61	300.57	317.69	324.1	309.28	331.66	324.69	345.98	297.16	325.15	313.3	320.73	325.48	324.39	351.81
185004	309.84	311.75	332.75	318.75	325.96	304.34	299.2	315.74	321.52	308.27	329.56	320.09	341.58	293.24	323.04	312.76	320.47	322.42	320.65	348.19
186004	314.32	316.21	336.48	324.57	330.13	309.14	303.45	321.26	326.2	316.48	333.72	326.04	349.14	296.84	329.9	318.01	325.24	327.15	327.26	353.54
187004	314.12	316.03	333.71	324.94	326.25	308.04	303.01	317.64	325.34	307.52	331.87	325.98	347.92	297.27	324.9	316.29	323.6	324.45	325.45	350.8
188004	305.55	312.15	331.08	317.8	324.12	303.69	298.41	312.77	318.77	307.42	330.53	319.12	342.18	293.25	320.49	311.33	318.05	319.13	322.73	345.98
189004	312.35	317.67	335.32	323.82	332.12	309.1	302.21	321.75	324.77	314.26	334.05	324.42	349.6	300.88	325.69	316.14	323.22	325.89	327.22	352.71
190004	308.25	312.84	332.01	320.6	326.04	304.99	299.77	313.89	319.76	306	330.39	320.25	344.35	291.95	322.01	315.05	318.59	323.76	322.09	347.8
191004	311.83	315.3	333.62	321.79	328.22	307.68	300.26	316.76	323.6	309.67	332.98	324.75	345.45	296.58	325.02	316.8	321.36	323.94	324.43	348.3
192004	306.59	308.69	328.71	316.1	321.4	299.8	297.15	308.45	314.6	304.85	327.01	316.58	340.52	289.34	318.96	307.95	313.12	314.69	319.38	341.86
193004	307.77	314.47	331.95	318.7	327.38	305.05	301.45	315.15	319.71	311.25	333.92	321.17	345.49	295.08	323.02	316.52	323.06	322.66	324.84	347.24
194004	307.76	311.75	332.75	321.92	325.89	303.26	297.11	314.17	318.77	305.88	329.75	319.97	343.64	294.01	323.6	313.95	317.15	322.35	320.61	345.41
195004	307.29	309.04	327.91	320.01	323.9	303.11	298.58	312.32	318.67	303.73	332.31	318.03	343.83	291.18	322.17	315.04	318.11	321.19	320.66	344.36
196004	306.46	312.77	334.18	322.05	329	307.37	301.76	315.68	323.74	310.66	335.53	323.44	346.9	293.71	323.53	316.3	318.53	322.17	326.06	347.13
197004	303.54	308.57	329.47	318.38	323.57	303.5	298.08	312.85	317.78	304.1	330.58	318.56	342.48	292.25	321.32	310.16	318.15	320.02	321.84	344.31
198004	303.76	311.62	330.54	321.48	326.62	305.44	299.51	314.94	319.34	304.59	331.6	320	343.36	294.82	320.68	317.28	320.06	318.99	322.74	347.79
199004	308.26	308.35	329.94	317.71	324.14	300.97	297.14	312.06	319.11	300.48	330.35	318.14	340.31	293.47	320.42	310.16	315.19	317.61	319.93	343.11
200004	305.62	312.67	332.34	319.55	328.78	304.32	299.01	314.95	321.21	307.3	333.02	322.81	344.92	289.64	322	313.27	317.89	318.2	322.49	346.08
201004	306.27	313.91	334.07	323.91	329.87	307.19	301.47	316.81	324.63	309.63	334.46	325.56	349.14	300.46	328.14	316.76	322.59	325.71	325.54	346.58
202004	305.57	313.36	332.64	323.1	329.2	308.03	301.27	318.27	325.33	307.89	333.48	323.37	349.71	298.32	326.08	317.15	321.57	324.12	324.53	347.83
203004	308.55	312.41	333.31	320.87	328.31	307.82	300.39	317.93	323.56	311.27	334.77	321.85	348.45	294.36	322.57	315.61	319.3	321.77	323.29	346.76
204004	304.98	311.1	330.75	318.2	326.21	304.92	297.29	314.26	322.18	306.8	330.97	318.96	346	295.43	318.8	312.92	317.36	319.3	320.78	344.92
205004	313.05	313.21	332.71	323.91	329.71	307.1	300.41	319.02	325.48	310.49	332.41	324.81	348.32	295.54	323.64	320.46	319.69	324.1	325.01	346.89
206004	305.8	308.67	330.16	319.19	326.35	306.59	299.29	315.57	324.64	307.51	330.67	320.82	347.11	295.32	323.14	312.41	316.8	318.28	322.07	344.29
207004	304.26	307.58	326.97	318.63	323.29	302.77	295.82	312.44	319.66	307.26	328.18	320.78	342.76	288.36	318.65	313.1	314.19	316.58	318.83	342.75
208004	301.85	301.9	323.94	313.25	321.07	299.43	293.56	309.22	320.34	302.44	324.52	316.27	337.38	283.77	315.53	306.06	311.34	313.91	315.65	336.58
209004	310.83	312.66	332.99	321.93	329.41	309.29	301.93	319.7	328.12	307.79	333.86	323.21	350.1	297.06	323.98	319.4	320.34	321.7	323.81	346.13
210004	311.42	313.11	334.04	324.51	330.4	308.89	301.49	318.51	329.39	312.5	331.9	326.84	349.08	299.33	325.92	316.26	321.85	325.11	325.72	348.88
211004	307.78	309.54	329.67	321.26	329.27	307.46	300.3	317	325.99	311.68	330.76	322.61	348.72	296.04	321.71	314.48	320.16	321.76	322.85	343.51
212004	310.62	309.24	330.25	318.8	323.44	304.2	298.27	316.31	328.75	309.25	330.23	322.06	345.7	297	321.37	312.38	320.18	318.91	321.66	343.17
213004	306.72	309.3	329.22	319.36	324.75	307.73	297.61	316.28	325.16	306.86	328.43	319.95	345.76	295.34	321.81	310.64	319.41	320.07	320.28	342.37
214004	306.86	310.38	333.1	324.16	326.91	308.12	299.23	317.93	327.68	307.56	331.83	322.86	349.26	294.84	322.7	314.56	321.2	322.69	324.14	345.95
215004	305.3	311.71	331.66	323.05	325.71	308.03	300.29	318.7	326.77	310.31	330.35	323.4	350.15	295.94	323.14	314.54	320.22	322.12	322.03	345
216004	308.04	309.53	332.13	321.36	326.6	306.94	298.96	319.09	328.36	309.58	331.16	323.59	348.42	297.66	323.93	316.73	320.75	319.3	322.04	345.88
217004	311.14	311.06	334.91	324.74	331.43	311.78	303.37	321.91	329.77	315.03	332.34	328.08	351.25	298.45	328.18	318.44	322.74	324.33	325.67	349.12
218004	304.93	305.58	327.15	319.06	321.07	304.28	295.85	314.46	322.24	305.57	325.1	319.75	344.4	296.18	321.19	315.27	318.17	318.56	317.77	340.98
219004	299.02	302.65	322.73	313.95	319.16	299.92	293.19	307.59	316.3	303.49	320.23	314.74	339.19	288.26	315.52	309.82	314.14	313.66	313.59	332.85
220004	300.77	305.64	327.23	318.43	323.9	303.55	297.06	313.7	320.15	308.4	323.63	317.28	341.13	290.58	319.95	312.02	317.56	320.09	318.49	340.27
221004	306.65	306.49	328.56	319.91	323.44	303.96	297.38	315.06	324.6	309.35	326.72	320.36	342.82	295.15	322.42	312.36	318.52	317.58	317.84	340.66
222004	297.42	301.21	325.41	316.48	320.96	300.9	294.28	310.09	316.08	305.66	321.22	317.43	337.21	289.43	319.45	309.57	316.8	311.84	314.88	336.53
223004	305.11	307.13	329.31	319.85	324.02	307.38	297.9	315.69	320.67	308.52	324.79	318.31	343.14	292.35	321	312.04	316	319.21	319.48	339.65
224004	301.24	303.92	326.42	318.23	322.14	301.01	295.45	313.22	319.8	306.48	323.88	318.05	338.11	289.91	321.78	310.11	314.77	315.04	316.79	337.87
225004	305.18	308.88	332.55	323.93	326.33	306.17	298.85	318.2	325.33	308.67	327.72	324.02	347.45	295.16	323.74	314.95	319.98	319.05	319.16	344.04
226004	311.5	314.05	339.02	331.44	333.58	314.01	303.44	325.37	333.71	319.19	334.17	331.48	354.21	304.53	329.86	323.7	325.21	330.11	325.57	350.82
227004	301	301.26	326.17	318.61	320.66	300.75	293.23	313.21	317.5	307.34	320.76	318.78	340.63	289.49	317.22	310.48	314	316.14	315.04	335.91
228004	306.07	304.44	332.17	322.26	326.51	306.43	297.33	316.03	325.21	312.91	328.21	323.8	345.44	291.29	320.76	314.33	316.38	320.39	320.26	341.5
229004	305.98	309.01	332.99	325.48	327.48	308.64	300.31	318.51	325.87	309.23	327.72	326.79	346.67	297.01	324.91	318.13	318.61	321.73	322.59	342.78
230004	308.21	306.85	334.51	328.49	327.93	308.95	300.32	322.38	326.66	313.67	327.24	326.78	347.76	300.5	323.3	314.76	320.01	323.73	322.1	343.11
231004	308.13	310.07	334.99	327.2	328.68	309.91	299.81	320.71	329.24	314.45	328.23	328.33	353.47	297.86	327.29	315.96	319.31	324.52	322.09	345.01
232004	305.41	307.55	330.83	325.16	328.73	306.36	300.12	315.56	325.81	309.37	327.11	324.48	344.63	295.84	322.17	312.28	317.75	320.38	321.33	340.1
233004	298.92	300.37	326.08	318.88	319.93	300.18	293.01	309.75	319.72	305.09	321.7	315.28	340.78	286.91	315.93	309.15	310.1	315.44	314.74	334.77
234004	301.8	302.32	326.19	319.89	320.97	303.3	293.99	311.61	324.53	307.5	322.27	317.93	342.04	288.81	318.51	307.35	312.43	317.58	316.38	335.78
235004	311.58	310.58	332.46	328.32	326.9	309.73	300.01	320.81	330.38	313.12	329.46	327.32	351.23	297.44	326.65	317.25	321.76	323.99	327.18	345.99
236004	306.99	306.84	329.95	324.96	325.03	305.79	298.82	316.71	326.88	313.97	326.95	326.39	346.07	294.67	324.57	315.7	315.63	321.76	323.27	344.09
237004	310.31	308.52	333	327.14	327.2	308.84	300.7	320.68	328.67	313.61	328.45	326.78	348.18	299.33	324.13	311.91	318.96	322.59	324.33	346.51
238004	302.63	307.56	333.02	325.17	326.06	307.63	298.2	317.5	324	308.91	328.06	323.42	347.68	296.92	323.41	312.64	315.47	322.8	322.86	344.27
239004	305.52	306.88	334.68	329.02	330.63	309.98	301.22	320.7	330.16	316.63	331.55	324.27	348.4	298.85	328.3	316.58	316.78	325.52	324.06	344.83
240004	305.86	309.23	331.6	325.55	327.55	308.98	299.24	317.76	329.08	311.63	330.4	323.59	349.3	294.34	325.64	314.23	318.7	320.5	324.11	344.8
241004	310	307.61	329.93	322.95	325.87	306.76	297.64	319.01	327.32	305.07	327.89	321.33	349.66	294.74	324.46	313.74	315.97	322.15	322.93	344.32
242004	308.05	308.6	332.64	323.88	326.06	306.44	298.97	319.08	324.9	311.75	328.04	324.43	349.94	295.56	325.37	311.05	313.82	321.61	321.81	346.16
243004	308.17	308.5	332.79	322.42	324.42	305.68	297.47	317.77	324.72	314.27	330.16	321.71	347.1	298.35	322.44	312.72	315.82	320.48	319.96	344.56
244004	301.98	307.03	330.2	320.13	323.84	305.75	297.18	312.41	324.64	311.91	326.27	317.83	345.62	292.17	322.25	310.5	313.3	318.32	317.29	341.25
245004	306.58	306.74	334.17	324.62	326.58	307.58	299.24	317.15	328.32	310.6	328.48	324.12	346.49	297.21	326.32	313.18	318.38	324.45	322.32	347.47
246004	307.45	306.03	331.69	320.78	327.06	308.21	301.86	316.21	324.92	311.5	327.87	319.28	347.25	296.95	325.99	310.7	315.93	321.45	321.17	345.02
247004	307.43	309.44	337.17	324.14	332	312.93	305.06	322.58	332.18	314.84	329.37	325.45	350.97	302.7	332.13	318.7	319.83	328.12	325.19	348.46
248004	307.85	309.34	335.31	322.92	328.74	310.3	301.31	318.6	329.23	316.32	328.15	322.17	348.16	300.06	327.92	315.54	319.89	327.13	323.27	348.1
249004	306.16	309.66	333.26	324.95	328.96	310.5	303.21	319.54	328.94	317.4	330.87	322.39	347.78	302.69	329.08	318.84	320.3	324.27	325.95	350.61
250004	306.35	309.12	331.28	321.98	326.17	308.89	301.03	316.87	326.01	313.02	330.96	320.11	347.76	300.14	327.42	313.4	316.9	327.17	321.55	347.94
251004	301.63	303.13	324.67	313.33	319.53	302.07	296.3	308.39	316.74	307.72	323.29	313.28	339.44	287.15	321.77	304.48	311.36	317.5	317	340.33
252004	308.07	311.31	333.45	323.69	328.97	311.17	302.41	319.15	328.36	315.68	332.91	320.86	353.75	303.76	329.85	314.68	321.54	326.71	325.95	350.05
253004	309.53	309.3	334.12	324.83	329.04	309.64	301.25	322.34	329.21	316.08	331.9	323.49	348.71	297.96	328.71	315.15	322.44	327.56	324.86	349.64
254004	303.38	300.62	320.93	312.92	319.58	300.93	294.42	310.13	318.2	307.47	322.14	309.15	340.65	291.03	320.45	305.31	311.38	317.76	315.75	338.23
255004	306.25	308.31	330	321.13	326.12	307.11	299.05	319.45	326.15	313.89	330.57	318.05	348.87	297.34	325.35	312.17	319.73	323.44	322.28	347.69
256004	305.66	305.51	330.39	320.52	324.26	305.99	300.98	316.95	321.87	316.94	330.3	317.26	347.44	297.27	325.72	309.82	317.8	323.6	320.7	346.34
257004	310.03	311.85	330.56	323.3	327.83	307.53	303.17	319.52	326.18	314.23	333.19	319.59	353.65	299.49	328.39	313.15	316.78	324.46	323.47	348.65
258004	302.45	302.47	325.29	316.7	320.32	303.65	297.91	313.49	320.21	310.97	324.42	313.13	343.96	292.82	320.73	308.61	315.12	319.35	318.55	339.89
259004	298.03	301.74	324.01	314.44	317.1	299.92	294.99	310.53	318.28	305.39	323.3	310.97	338.73	287.88	320.4	306.13	316.3	316.99	315.45	340.06
260004	306.08	305.96	328.44	320.32	326.17	308.64	300.58	319.47	324.7	317.62	328.84	316.6	345.13	298.31	326.58	311.84	316.48	320.66	321.66	343.3
261004	302.18	300.74	322.77	313.11	318.47	299.3	295.97	310.9	315.92	304.72	325.94	312.68	338.89	290.82	318.23	304.34	311.62	315.07	315.27	338.46
262004	307.42	304.73	329.82	322.14	327.37	308.05	301.96	317.32	325.36	315.07	330.47	318.07	348.19	301	327.75	313.21	318.7	322.11	320.51	346.23
263004	303.1	302.88	325.91	316.94	323.12	304.66	298.83	313.37	320.66	313.11	327.58	316.15	343.42	293.61	320.86	305.61	317	317.75	318.53	343.32
264004	301.68	303.76	324.85	316.54	321.59	306.11	300.97	313.09	321.61	309.18	330.2	316.39	342.89	295.54	323.65	306.52	312.6	321.24	317.89	342.28
265004	304.16	304.38	325.02	319.88	325.78	306.43	299.76	314.34	324.63	311.15	329.28	314.57	346.07	297.97	324.82	307.47	315.8	322.05	319.63	344.13
266004	307.46	302.16	324.89	319.73	322	303.93	298	312.71	321.36	311.68	326.72	317.97	343.99	297.03	322.76	307.77	317.08	321.59	318.68	343.87
267004	303.48	304.39	327.07	322.16	325.09	306.92	299.57	317.09	324.76	311.24	329.27	318.27	347.98	300.68	325.46	310.53	317.95	322.24	317.86	345.65
268004	300.5	299.89	323.71	316.72	321.09	302.61	298.01	312.94	320.9	309.53	323.5	314.71	337.2	297.43	321.88	308	315.1	316.85	316.31	340.93
269004	307.67	305.92	328.39	323.7	327.08	307.89	301.18	316	325.89	313.64	330.69	318.72	346.72	300.76	323.87	309.05	319.79	321.89	319.35	346.72
270004	306	305.1	328.18	322.99	326.8	308.01	301.49	317.51	327.72	311.35	329.46	317.58	345.69	298.64	328.05	311.72	315.96	324.97	321.35	347.22
271004	304.06	303.15	325.58	318.94	323.18	304.55	299.41	312.4	324.39	309.72	327.87	315.28	343.45	298.58	324.43	306.75	315.92	318.35	317.79	344.12
272004	299.44	301.53	324.03	318.2	321.69	303.9	297.79	312	320.63	308.44	325.02	313.16	340.01	296.71	320.84	305.03	312.02	318.79	317.41	343.04
273004	303.19	301.53	320.93	317.36	321.69	302.86	298.34	314.28	323.9	307.9	325.95	310.9	342.17	294.59	321.86	311.53	316.48	320.18	317.13	343.88
274004	301.99	301.46	322.7	316.41	321.84	303.09	297.96	311.82	323.97	309.5	323.49	314.12	335.93	294.63	321.42	304.96	314.37	318.72	318.33	342.8
275004	309.3	312.15	330.79	327.51	331.94	314.68	305.74	321.13	335.83	316.37	333.93	323.59	354.67	305.53	334.85	316.74	321.42	328.24	327.24	353.6
276004	295.49	296.82	317.09	313.7	317.55	298.22	296.55	303.93	318.04	302.59	321.51	308.96	334.93	292.38	317.46	303.89	311.39	313.99	312.63	337.26
277004	304.25	306.12	325.21	322.13	325.21	307.13	302.14	317.52	329.22	315.7	328.79	316.86	343.34	300.66	327.47	309.95	317.19	322.79	320.33	347.14
278004	299.1	301.63	320.63	318.45	321.7	302.47	298.99	312.9	322.67	306.44	322.5	312.76	341.7	297.84	318.83	310.19	315.6	318.89	314.2	343.03
279004	309.63	308.75	326.46	320.11	327.04	307.92	303.05	320.78	331.87	310.18	329.93	319.56	348.65	300.12	323.85	311.97	320.61	320.25	322.42	347.96
280004	307.31	305.61	327.88	322.51	324.51	308.58	302.86	317.98	331.73	312.04	329.17	319.24	347.6	301.12	324.69	313.99	319.38	324.35	321.8	347.85
281004	306.27	302.38	326.13	318.27	325.37	305.78	301.44	314.21	326.2	312.46	328.14	314.98	342.36	298.97	321.07	309.8	315.69	320.39	320.27	342.41
282004	304.09	303.54	324.69	320.13	324.71	306.83	302.88	316.35	329.12	313.92	327.56	315.98	344.91	301.05	324.56	309.17	317.62	320.34	321.49	344.81
283004	302.51	298.82	320.03	315.65	320.69	302.14	298.8	312.17	323.65	311.71	323.64	311.79	339.65	295.72	318.55	308.57	313.37	315.75	317.01	340.25
284004	305.9	300.34	322.43	314.34	322.97	303.78	300.35	311.82	325.18	305.61	324.6	312.57	340.77	296.95	321.27	311.02	313.34	316.97	318	339.45
285004	295.99	294.83	316.72	310.9	315.77	299.49	295.29	305.36	316.72	303.41	319.82	306.9	334.38	293.08	315.54	303.35	312.49	313.23	313.9	335.82
286004	304.72	302.28	323.07	318.71	322.08	306.41	300.51	313.21	328.57	310.87	325.12	313.73	342.45	300.02	322.14	312.84	316.75	319.25	319.74	343.26
287004	308.39	305.2	328.6	320.07	324.4	307.75	304.33	316.65	328.76	308.41	329.4	317.98	349.68	300.38	323.91	315.96	317.05	321.73	323.49	345.29
288004	308.53	306.59	326.47	320.01	325.74	309.29	303.86	317.64	329.34	311.69	329.72	314.54	348.64	301.22	327.05	315.82	317.66	322.34	323.26	344.01
289004	308.69	306.67	326.03	320.59	326.16	307.03	303.73	320.81	327.11	310.87	328.86	316.85	351.45	299.39	323.85	315.72	317.94	321	322.83	345.28
290004	301.34	301.16	322.03	316.22	321.75	302.7	299.91	313.43	323.68	310.07	325.02	311.72	345.16	295.21	319.57	312.58	312.51	317.33	317.28	341.48
291004	308.41	310.79	330.27	327.11	330.98	312.17	305.14	321.22	334.24	317.27	334.45	322.12	351.15	303.81	328.4	322.54	322.83	328.36	327.35	351.69
292004	303.72	299.87	322.01	317.61	320.39	301.3	298.05	313.98	322.65	305.21	326.41	312.71	340.09	293.98	319.74	312.69	313.93	319.08	316.47	340.29
293004	303.05	304.1	325.44	322.94	324.6	307.25	300.6	316.44	329.58	314.56	326.64	313.2	349.65	298.23	323.47	313.48	314.67	320.13	319.44	344.36
294004	302	305.45	325.67	320.06	322.92	305.63	299.34	313.93	322.09	314.72	324.3	312.54	345.45	295.12	320.35	314.32	315.07	321.71	318.94	343.25
295004	304.56	305.39	324.45	322.58	324.5	306.3	298.54	314.7	327.5	314.03	328.19	315.57	345.78	295.27	319.6	312.9	316.98	319.89	322.11	343.78
296004	302.29	301.17	322.85	318.06	322.03	303.97	298.45	313.93	327.66	312.28	325.43	313.58	342.61	296.98	319.38	313.87	316.78	318.6	319.36	341.35
297004	302.33	301.58	323.1	319.64	323.24	304.42	297.43	312.75	325.93	312.62	325.42	313.77	342.15	296.08	320.06	312.29	313.63	318.66	320.4	341.12
298004	298.18	299.66	322.65	317.42	322.29	302.59	298.41	311.62	325.05	311.04	323.18	309.42	341.62	295.7	318.35	310.85	314.9	317.19	315.98	337.4
299004	302.18	299.37	320.82	316.1	318.64	302.1	296.42	309.68	324.05	308.99	322.66	308.85	340.91	291.78	316.45	310.89	312.01	314.94	315.75	336.44
300004	308.59	309.63	329.67	326.17	330.93	310.66	303.88	322.45	334.57	315.64	332.97	319.01	350.66	301.58	329.14	318.36	320.9	326.45	325.62	345
301004	297.35	299.73	319.39	317.54	319.2	301.28	298.72	311.42	325.46	308.52	323.37	310.4	340.93	293.69	316.24	307.63	313.97	314.71	317.33	335.12
302004	302.69	304.24	327.04	320.97	324.03	306.81	300.19	314.9	329.57	310.92	328.4	313.81	346.04	298.1	321.41	314.12	319.26	319.87	319.79	342.06
303004	307.17	307.36	329.03	324.98	328.19	309.89	303.66	319.72	331.63	315.14	331	319.92	350.59	299.91	324.06	318.44	320.27	320.65	322.68	342.98
304004	302.01	307.95	330.79	325.96	331.57	311.7	303.81	319.22	332.86	317.02	331.52	320.66	347.13	301.43	324.9	315.37	316.7	321.37	321.19	343.88
305004	303.81	303.36	323.95	321.84	325.17	305.05	299.2	314.27	327.41	311.31	332.75	315.46	344.42	296.92	320.29	309.48	315.56	318.75	320.28	337.35
306004	304.54	300.97	324.95	320.47	320.52	302.37	297.04	309.27	326.79	307.01	326.26	311.82	344.92	295.73	317.81	311.61	313.55	316.42	317.51	334.99
307004	307.92	305.82	329.18	324.66	325.54	308.66	301.56	316.17	330.28	315.08	333.49	313.79	347.53	298.52	322.59	318.12	316.24	322.85	322.19	340.12
308004	301.77	299.42	323.4	319.88	322.54	301.86	298.37	309.92	322.96	311.24	327.14	308.91	339.22	292.58	317.41	309.15	312.13	314.19	315.53	330.78
309004	307.78	310.76	335.45	332.21	332.52	315.22	305.14	322.79	337.39	318.41	338.57	322.82	354.41	301.53	331.02	318.42	321.79	325.1	328.81	345.47
310004	301.45	303.19	327.22	325.29	325.21	308.14	300.17	314.1	330.46	310.63	330.99	315.46	345.13	299.07	323.08	317.14	316.88	319.09	322.39	337.92
311004	305.98	305.2	331.97	326.04	328.33	306.85	300.42	315.16	331.52	313.55	333.61	317.38	347.44	300.01	323.6	315.76	317.28	319.95	322.82	339.52
312004	300.19	298.16	325.01	321.44	322.48	301.75	296.93	307.87	323.69	307.44	326.97	310.82	336.94	289.76	319.12	310.23	311.48	315.93	316.14	332.33
313004	304.91	304.1	331.34	325.64	326.12	307.8	301.22	314.37	330.28	310.13	331.32	315.25	346.01	299.69	322.82	316.27	316.27	319.36	321.71	337.07
314004	300	302.66	328.33	323.03	323.94	304.91	296.46	309.82	324.83	305.36	327.99	311.89	341.76	296.26	321.54	311.48	313.88	317.48	316.78	332.86
315004	300.83	305.18	325.71	320.19	323.97	305.21	298.81	310.15	324.92	309.04	328.91	308.7	342.53	295.58	320.43	308.31	314.36	315	318.86	332.36
316004	302.22	305.53	328.38	322.95	323.3	305.52	297.03	311.05	328.46	308.67	328.59	310.93	340.68	296.31	320.86	310.3	313.61	319.22	319.76	334.03
317004	303.03	305.63	328.71	323.49	321.71	303.87	295.96	312.63	326.44	310.79	328.14	310.32	337.35	295.62	322.91	310.99	314.32	318.75	318.58	333.16
318004	304.25	306.64	331.34	323.3	323.63	306.64	298.22	311.8	328.67	311.51	328.99	313.61	342.71	291.35	320.85	311.92	315.68	322.21	319.81	336.82
319004	301.69	307.66	330.45	322.84	323.75	306.21	298.1	313.96	328.91	312.77	329.48	313.7	345.64	296.62	325.31	313.08	314.97	321.05	319.63	335.34
320004	315.1	319.66	338.16	335.53	333.4	315.99	305.37	323.92	337.77	319	340.45	324.97	354.94	303.73	332.06	325.31	322.17	330.69	327.14	343.98
321004	296.56	302.89	322.34	320.49	319.88	300.73	293.74	306.64	321.03	300.72	325.55	305.56	338.78	288.98	316.08	307.6	309.52	316.18	313.65	327.44
322004	306.34	306.88	329.26	325.02	325.39	306.58	299.05	313.16	327.8	309.72	330.21	313.12	344.06	296.05	323.13	312.43	316.01	324.29	319.46	336.36
323004	309.47	311.7	331.47	326.68	328.23	308.54	300.52	315.34	330.3	312.14	333.54	314.08	348.06	296.09	323.4	314.23	316.64	324.56	321.23	339.37
324004	303.88	304.04	327.61	318.55	322.24	304.29	294.38	310.14	319.73	305.37	326.94	310.09	342.48	289.2	320.34	304.36	311.13	317.52	318.05	333.32
325004	302.76	303.4	324.43	319.39	321.09	302.68	293.18	309.03	320.14	309.17	327.53	309.64	338.97	291.02	319.47	305.23	313.1	315.59	316.16	333.08
326004	300.24	306.18	327.17	322.09	323.1	305.21	297.28	313.18	322.61	310.65	330.78	313.17	345.24	293.04	322.86	309.25	315.15	319.51	320.53	336.06
327004	299.09	305	328.76	320.78	323.8	305.35	296.54	314.88	322.47	309.75	330.61	313.29	346.42	289.12	322.6	309.15	313.96	319.83	322.42	337.99
328004	305.78	308.37	331.58	324.35	327.21	308.67	298.86	315.48	329.11	316.92	334.87	316.39	347.95	294.11	325.87	314.37	317.23	322.9	322.59	341.31
329004	306.2	309.12	332.56	323.37	328.8	307.68	299.54	316.79	326.84	314.65	334.71	314.78	349.91	294.25	324.11	311.77	315.86	323.52	321.41	340.38
330004	303.81	305.3	326.61	319.41	324.47	304.89	294.48	312.89	322.29	309	329.74	309.94	341.87	293.02	321.02	309.12	313.82	320.18	317.84	335.66
331004	307.35	308.03	328.62	324.97	328.44	306.57	298.74	317.36	324.92	316.65	331.1	315.13	348.82	294.44	324.48	312.2	319.58	322.14	319.63	341.11
332004	315.47	316.56	334.77	330.64	334.26	313.94	305.31	326.81	333.35	321.09	338.9	320.91	357.36	303.51	330.64	317.3	325.65	328.12	325.59	346.94
333004	303.56	302.65	323.63	317.12	326.2	302.92	295.68	311.52	316.41	309.89	327.34	310.84	340.52	290.33	319.73	308.9	311.88	317.68	316.11	334.78
334004	312.57	310.31	332.02	324.01	332.77	310.76	300.43	318.32	326.48	315.19	335.56	316.42	351.26	301.34	325.8	312.85	319.04	324.28	324.05	342.72
335004	301.84	304.25	325.34	320.08	324.92	305.43	294.48	313.82	319.15	311.66	330.02	314.79	348.76	290.23	321.36	309.26	313.03	316.88	316.04	334.76
336004	308.6	312.76	332.96	327.29	331.44	312.97	299.97	321.19	330.05	317.13	334.54	321.3	352.14	298.19	328.1	312.84	318.75	323.21	323.65	343.74
337004	299.89	301.6	319.86	314.51	320.1	300.84	293.5	309.47	315.46	304.71	324.53	309.19	340.8	285.01	313.56	305.44	311.22	311.65	313.31	330.92
338004	299.98	304.3	324.46	319.31	323.52	303.32	294.83	312.71	319.98	308.23	328.19	313.43	343.49	292.71	318.73	307.7	315.45	316.8	318.45	335.45
339004	304.13	305.32	322.47	317.15	325.23	303.88	295.99	315.7	319.79	307.15	329.51	314.11	343.54	292.7	319.54	310.58	314.48	316.28	317.67	336.08
340004	303.04	306.9	322.81	318.18	323.81	305.68	296.72	312.68	319.69	311.46	330	314.37	341.07	292.29	319.61	306.73	315.72	316.52	316.54	336.39
341004	304.65	309.57	327.84	322.61	327.06	309.45	297.69	317.53	324.06	311.17	334.26	317.29	344.12	294.62	321.36	311.03	318.43	319.88	321.11	340.46
342004	308.99	312.61	329.23	325.61	329.33	311.8	299.93	323.5	329.39	313.25	336.1	321.91	351.33	301.13	325.84	315.39	321.59	323.42	322.63	344.18
343004	302.08	305.22	319.89	316.67	324.69	303.14	297.63	311.91	315.61	310.37	328.7	312.68	342.05	292.75	316.22	304.72	311.67	314.72	314.58	334.61
344004	299.84	304.42	317.76	316.74	320.74	302.1	293.12	310.63	315.96	307.24	326.03	310.23	340.09	287.3	316.93	308.85	311.97	313.32	313.85	331.93
345004	305.51	309.73	324.5	321.19	324.42	305.04	297.21	313.84	322.93	311.08	330.96	313.85	346.58	296.22	322.22	310.62	315.9	318.01	315.05	340.75
346004	306.09	311.88	324.6	322.68	329.58	307.48	300.43	316.02	324.94	315.59	331.72	316.61	347.43	294.96	322.71	311	318.67	319.83	318.97	340.94
347004	303.81	305.97	322.03	321.89	324.52	306.1	299.47	314.99	320.26	310.68	330.15	317.21	345.11	291.97	319.43	309.61	314.28	318.41	315.99	337.3
348004	309.59	312.26	326.91	324.21	329.25	311	301.35	318.48	321.1	316.86	334.44	317.63	350.01	294.75	324.89	312.81	319.27	326.17	322.24	341.73
349004	301.62	301.6	316.48	313.88	317.17	297.6	292.79	308.29	313.67	303.3	324.25	308.22	339.19	288.16	315.28	300.06	310.21	315.99	310.78	331.72
350004	310.26	309.87	324.99	322.51	327.14	308.99	301.59	319.43	326.41	310.81	333.12	317.22	346.71	296.88	323.89	310.98	316.84	321.46	319.28	340.88
351004	303.81	305.21	320.31	316.04	320.5	303.91	296.17	312.37	316.24	306.53	327.7	309.93	342.35	291.25	319.91	309.41	311.63	316.35	314.62	335.19
352004	311.95	313.23	327.93	325.4	326.42	309.78	301.65	321.14	325.84	314.33	332.83	320.61	348.55	296.75	327.34	317.15	320.13	322.92	321.68	342.87
353004	308.19	312.05	326.95	322.7	326.23	308.04	301.37	324.11	324.22	314.19	335.6	317.89	351.1	293.21	326.01	315.06	317.24	323.74	321.4	341.81
354004	305.57	314.41	326.96	321.01	327.55	309.32	298.17	321.91	323.24	316.6	334.75	317.2	351.15	294.17	323.4	316.07	318.98	321.9	322.45	341.07
355004	304.33	308.69	321.54	317.74	322.69	302.94	295.94	316.29	320.24	307.33	328.04	313.51	344.66	291.7	321.84	310.02	314.7	318.51	317.09	335.73
356004	309.93	316.49	330.88	326.11	331.37	311.14	303.16	325.57	330.63	317.17	336.27	321.17	355.32	297.9	328.43	316.62	320.57	325.89	324.75	346.12
357004	298.66	303.11	315.1	310.95	320.28	298.68	294.61	309.18	311.65	304.87	322.82	310.37	336.27	288.08	313.59	300.64	307.47	312.08	312.81	329.49
358004	315.46	318.31	332.37	327.82	331.86	311.77	302.5	327.39	329.4	317.6	339.94	324.21	355.73	298.13	328.08	319.21	322.04	328.21	326.69	344.76
359004	299.65	303.8	318.63	314.46	319.58	301.25	294.85	311.52	314.4	304.1	324.95	310.73	339.19	287.51	316.69	305.74	309.61	313.77	315.16	332.32
360004	307.01	313.7	328.71	325.24	333.07	310.45	301.02	321.21	325.56	314.93	334.6	319.68	350.64	299.56	325.48	315.75	318.53	323.09	324.14	343.85
361004	304.83	306.58	321.68	316.67	325.12	304.85	297.56	315.16	318.44	308.75	325.89	312.47	345.23	291.03	319.43	309.84	315.67	316	318.13	335.38
362004	302.3	304.73	318.77	314.57	323.47	303.4	294.55	313.38	315.3	307.93	324.88	311.23	340.79	287.72	314.17	305.2	312.89	313.44	316.17	332.15
363004	304.16	307.03	320.03	316.33	325.01	303.01	295.06	314.11	318.27	308.52	325.97	314.51	344.73	289.25	317.87	306.72	315.65	317.39	317.42	332.95
364004	306.14	308.9	322.79	319.98	326.88	304.77	297.42	315.58	320.35	312.26	328.74	315.09	346.44	291.15	320.47	308.65	317.47	316.58	316.64	335.75
365004	308.59	315.69	326.89	321.73	329.49	307.32	299.83	321.98	321.91	313.24	333.92	317.18	353	296.36	324.34	313.57	319.22	322.26	320.84	337.91
366004	304.37	305.49	318.32	314.33	320.14	298.77	294.35	310.75	314.44	310.37	325.4	310.49	337.55	286.05	314.29	306.05	312.59	311.93	312.37	330.48
367004	302.77	307.71	320.93	315.5	322.8	304.22	296.9	314.56	316.86	311.42	329.62	314.13	346.42	293.08	317.08	308.49	315.26	316.76	316.02	332.8
368004	306.8	307.2	322.32	316.98	326.58	304.96	297.09	316.45	316.92	310.6	330.22	311.91	345.24	290.77	320.14	309.46	315.74	316.49	316.15	330.79
369004	311.81	314.29	328.79	323.68	330.4	308.81	299.21	322.74	323.93	313.71	334.47	319.39	354.7	299.07	325.6	315.56	319.11	322.54	320.83	338.8
370004	300.24	303.34	316.94	313.17	321.06	301.5	293.26	309.99	314.65	307.32	324.82	310.76	339.92	289.8	314.43	306.69	309.82	311.17	310.42	328.95
371004	303.93	306.88	322.99	316.83	322.87	304.02	296.11	314.78	318.19	306.26	327.36	313.25	345.67	293.38	319.6	307.24	315.12	318.18	315.68	333.65
372004	304.85	311.31	327.95	322.86	326.69	309.43	298.72	316.99	322.37	314.76	331.6	318.66	348.52	295.37	322.42	310.19	317.16	320.64	319.3	338.46
373004	307.64	309.95	327.24	324.34	329.2	310.23	300.33	318.76	324.88	316.68	332.9	320.57	348.35	300.1	325.35	312.95	317.88	319.45	319.95	339.39
374004	293.86	301.66	315.46	313.1	318.81	298.71	292.4	308.66	312.21	306.05	321.98	309.37	339.89	286.93	314.02	302.58	308.81	311.13	309.89	328.94
375004	308.05	312.76	330.22	324.48	328.25	309.98	300.19	322.13	324.26	312.86	334.03	320.88	355.79	297.69	326.77	314.23	317.37	320.19	320	340.68
376004	307.88	309.71	327.77	324.28	328.21	308.88	298.74	319.91	322.85	314.53	331.13	318.69	350.36	292.69	324.21	312.42	317.84	319.94	318.98	337.88
377004	312.42	312.02	329.05	323.94	329.42	306.53	300.92	322.57	323.04	315.81	334.29	322.06	353.01	295.55	325.32	313.95	317.46	322.38	318.51	338.98
378004	305.51	305.8	322.59	320.11	323.94	304.2	295.94	316.38	318.21	310.99	328.83	316.82	352.66	293.71	319.9	308.56	315.97	316.9	316.53	334.2
379004	310.79	311.25	328.8	325.53	328.95	306.91	299.78	320.77	321.18	316.01	333.36	323.23	355.35	294.8	324.09	314.45	316.34	321.15	319.29	337.1
380004	315.43	315.87	334.39	328.95	334.24	310.76	303.73	326.7	330.57	314.93	337.07	329.24	361.1	300.96	328.65	319.88	322.47	323.58	327.05	344.31
381004	309.18	307.1	327.39	323.13	327.38	305.24	297.02	319.18	319.95	310.45	330.08	321.59	351.13	291.9	321.9	312.47	313.65	320.47	320.1	336.39
382004	310.55	312.97	333.35	328.25	328.29	308.12	301.55	323.18	326.13	316.37	335.34	324.2	358.52	299.12	325.87	317.7	318.29	323.75	323.92	342.06
383004	309.83	311.69	330.52	324.23	326.32	305.12	299.29	321.33	322.59	313.37	333.29	322.29	359.24	295.04	323.63	310.08	316.79	320.96	321.33	338.61
384004	308.4	311.94	331.72	325.35	328.12	306.48	298.18	320.07	318.25	315.85	334.89	321.69	356.19	295.45	322.83	311.59	313.12	319.01	322.53	338.3
385004	308.85	315.44	334.57	327.04	327.31	307.12	296.74	321.78	321.87	310.24	334.64	322.36	362.29	295.61	323.82	313.33	316.15	320.22	324.13	338.3
386004	312.19	313.24	334.54	327.31	326.3	306.7	299.37	320.05	320.44	313.71	332.95	324.34	354.1	296.03	320.93	309.36	313.73	318.86	324.14	339.14
387004	308.2	310.1	328.59	322.55	321.51	300.93	295.38	314.37	314.65	306.13	329.28	317.65	350.01	288.93	319.27	306.06	309.25	314.75	320.35	331.83
388004	306.61	309.3	331.69	321.62	320.3	300.07	296.18	317.13	314.7	305.9	327.93	315.72	352.18	290.06	315.61	309.29	309.75	313.39	319.22	332.13
389004	311.59	316.79	336.61	327.56	328.57	307.29	298.74	323.94	323.07	314.64	333.87	323.41	358.3	294.95	324.93	313.62	315.69	321.93	325.42	337.96
390004	309.16	313.42	333.35	324.63	322.18	302.26	295.34	317.18	316.47	307.62	329.02	318.13	355.1	289.42	322.49	309.52	311.96	315.62	321.56	332.87
391004	312.4	319.41	342.36	332.11	328.92	311.75	302.04	325.33	323.58	316.54	335.73	329.38	362.87	300.77	326.84	318.48	316.77	322.2	328.04	341.08
392004	317.75	321.15	343.52	332.63	332.43	310.6	302.83	326.48	324.59	318.35	337.16	329.93	365.26	301.39	328.63	314.58	318.61	323.26	329.03	340.13
393004	312.63	321.84	343.75	332.37	329.33	309.02	300.47	324.16	323.2	314.92	335.71	328.3	364.59	296.65	325.87	313.76	319.48	323.5	326.69	339.42
394004	313.7	317.49	338.93	326.57	326.71	306	300.35	319.25	317.8	313	333.4	323.92	359.95	294.64	322.4	309.72	314.54	317.37	324.59	333.94
395004	315.07	318.08	340.29	330.3	326.45	304.46	296.39	323.01	320.84	312.34	332.9	323.68	360.29	296.8	324.57	312.14	316.8	319.85	323.24	336.37
396004	311.54	318.1	338.88	328.37	323.98	304.47	296.7	319.6	317.17	307.63	331.06	321.4	359.51	295.89	323.75	311.42	315.32	317.28	322.45	334.08
397004	313.08	318.67	342.71	328.71	324.94	306.53	297.29	321.75	318.2	310.32	331.35	325.32	364.4	294.56	323.62	310.66	314.32	320.07	322.9	336.17
398004	318.01	327.42	349.23	339.35	332.6	313.67	303.77	332.4	327.88	318.87	338.95	332.82	370.33	304.19	331.69	318.84	324.18	328.81	329.34	344.07
399004	314.08	321.76	341.07	331.16	326.63	306.5	299.29	324.71	318.72	311.5	332.17	321.91	367.17	294.39	324.14	309.75	316.79	320.49	324.16	337.58
400004	313.02	322.17	344.19	331.38	328.72	307.55	297.19	324.55	321.93	314.66	333.34	321.41	366.02	297.33	328.15	315.74	319.14	323.71	324.9	336.15
401004	318.76	328.05	351.2	334.91	330.27	312.15	302.63	331.1	323.29	313.96	338.51	325.86	372.54	304.72	328.42	315.46	322.36	325.62	326.09	341.97
402004	315.41	324.74	347.93	333.26	329.1	308.16	301.94	327.89	320.32	315.57	335.99	326.11	371.52	299.15	326.9	318.02	321.89	324.39	328.04	340.14
403004	319.55	324.75	350.78	335.96	331.22	311.06	302.56	330.03	323.69	312.75	336.07	326.15	372.72	301.01	328.71	312.69	320.76	326.87	328.2	341.27
404004	316.69	327.29	349.29	336.9	329.63	310.73	301.49	330.04	321.17	320.42	334.89	327.89	371.75	297.76	326.31	314.12	321.11	324.75	327.88	341.7
405004	312.39	322.88	344.49	329.66	324.33	306	298.8	323.79	319.26	311.65	333.57	324.28	365.6	298.41	324.29	308.58	318.09	321.86	323.56	336.95
406004	314.19	321.98	341.82	331.51	325.86	307.56	298.52	324.77	319.08	312.26	333.01	323.23	369.62	297.74	323.89	315.09	318.35	325.47	324.23	338.07
407004	318.7	324.28	346.37	335.58	326.87	306.32	299.69	327.13	320.29	312.76	335.34	327.12	370.13	300.61	323.79	316.03	316.47	322.79	326.77	338.11
408004	317.02	324.51	349.58	334.16	325.91	306.66	299.37	327.19	320.84	319.14	331.5	325.18	369.37	298.3	324.28	313.45	321.6	324.24	326.69	338.39
409004	319.12	322.03	346.23	333.96	326.47	305.54	298.05	325.32	320.81	313.17	334.71	325.04	370.27	296.69	324.86	311.89	316.94	322.27	321.9	337.27
410004	315.47	326.2	348.42	334.48	330.1	308.98	300.84	326.92	322.77	313.8	335.23	326.08	371.35	302.51	324.98	313.69	318.22	324.43	326.39	339.48
411004	315.35	316.54	343.05	329.31	320.57	303.28	296.81	323.45	314.52	310.99	328.62	321.85	359.2	295.21	321.58	308.21	317.07	317.86	320.99	332.91
412004	319.98	328.23	352.94	338.8	329.44	310.14	301.56	331.56	325.14	317.18	335.7	329.16	374.75	301.56	328.44	319.96	324.15	328.82	329.17	341.23
413004	322.51	330.04	354.25	341.25	331.71	310.42	304.04	335.17	325.69	315.83	336.88	329.91	374.52	303.66	327.96	319.54	324.57	328.03	327.96	345.31
414004	318.48	324.9	348.18	335.73	327.03	305.93	299.12	327	319.82	313	335.86	329.98	374.8	298.85	324.63	312.59	320.12	326.43	326.51	340.4
415004	321.55	327.5	349.23	338.78	329.65	309.21	302.45	329.78	325.03	320.59	338.99	330.09	373.5	299.8	326.7	313.78	322.51	325.27	326.77	342.67
416004	318.86	328.29	351.52	337.05	328.18	304.76	301.07	333.36	320.09	316.56	335.6	328.04	374.14	299.92	322.76	317.36	320.46	324.69	326.57	340.52
417004	320.1	327.18	349.51	336.2	328.11	307.45	299.82	330.36	318.16	314.73	337.77	331.92	376.58	297.28	322.98	315.93	319.32	321.25	327.81	340.19
418004	322.29	329.52	350.22	338.79	332.42	310.29	303.34	335.76	325.04	316.55	339.2	333.17	378.23	302.65	326.71	316.53	323.18	326.62	328.61	343.94
419004	323	327.1	350.04	338.26	330.18	311.59	301.98	332.39	324.73	313.3	339.62	332.19	376.15	299.88	326.86	316.25	321.89	325.7	326.35	341.09
420004	325.45	329.77	352.99	340.95	332.4	311.96	304.87	336.72	326.56	319.21	339.1	337.59	380.18	302.48	330.75	320.63	326.35	326.07	331.19	344.88
421004	318.45	324.65	345.85	333.85	326.61	306.95	301.02	330.71	321.42	312.44	332.14	326.2	377.41	296.8	323.97	313.73	319.05	320.88	326.14	337.8
422004	322.34	327.14	349.67	338.67	332.84	310.54	304.09	333.03	324.44	314.93	338.42	334.91	379.67	301.5	326.28	317.54	324.41	325.54	329.24	341.93
423004	315.84	325.3	346.56	337.46	327.11	307.29	300.17	331.6	318.52	313.78	334.13	328.88	377.12	300.81	324.64	316.32	320.89	327.02	327.05	336.75
424004	316.93	323.6	346.71	334.28	327.21	306.72	299.92	328.32	318.96	311.25	330.78	326.91	377.33	297.79	324.65	313.92	317.72	322.85	325.78	336.06
425004	316.96	328.13	350.41	339.78	331.64	310.66	301.79	336.82	323.19	318.43	336.36	331.17	381.4	302.57	329.2	319.85	322.84	327.76	327.78	340.66
426004	324.47	326.05	348.01	339.14	330.76	309.09	302.36	330.27	323.27	314.98	336.64	331.72	376.64	305.16	324.42	317.91	323.81	324.68	329.15	337.8
427004	319.79	326.01	347.15	335.59	329.61	306.54	299.76	329.52	322.81	313.62	335.24	328.91	373.06	296.74	321.91	315.14	322.08	322.5	328.13	334.75
428004	306.71	313.17	333.1	325.56	315.48	294.08	292.04	319.76	307.22	304.55	323.85	316.8	361.58	288.05	313.43	302.91	312.2	312.37	314.89	323.62
429004	322.06	326.68	348.37	337.33	328.91	308.73	302.7	334.04	321.07	313.26	335.43	328.77	377.73	302.33	325.06	317.4	323.08	325.52	327.79	337.45
430004	314.53	326.88	346.9	334.4	325.76	306	298.19	329.06	318.16	314.5	333.71	326.67	376.15	301.72	323.26	316.88	319.61	322.91	324.58	335.79
431004	316.27	326.08	347.78	336.13	327.29	306.62	300.74	331.96	320.56	317.33	335.82	328.49	379.27	300.75	324.83	316.85	323.23	324.85	329.03	336.82
432004	317.87	324.24	344.04	335.06	328.24	306.94	299.74	327.54	317.79	318.15	332.2	329.9	378.54	294.9	325.6	316.86	321.65	322.43	328.13	337.15
433004	322.78	331.75	351.4	341.22	334.29	312.58	304.53	339.88	326.72	318.94	339.39	335.66	387.45	302.88	328.31	320.99	327.57	328.34	331.18	340.14
434004	315.23	323.22	342.84	331.92	324.43	303.19	298.81	329.46	318.32	314.48	328.01	322.78	370.78	296.13	320.34	311.33	317.86	317.83	323.62	331.28
435004	317.92	324.74	342.47	333.99	323.46	303.62	297.69	329.28	319.09	311.67	333.41	322.01	375.85	296.93	320.6	312.87	320.64	319.08	324.37	333.7
436004	318.42	325.63	344.15	333.61	327.49	307.88	299.24	330.27	320.73	315.18	333.56	325.3	371.56	297.14	325.79	313.88	318.81	323.01	324.26	333.59
437004	314.54	322.34	341.69	333.6	323.44	302.95	298.26	323.51	316.8	313.73	330.26	323.66	370.31	295.2	320.87	309.73	317.25	319.05	321.02	330.4
438004	317.69	326.51	348.76	336.18	326.71	308.01	302.85	331.27	320.39	320.88	332.57	327.64	377.14	300.15	325.86	316.57	322.38	324.38	326.33	336.57
439004	313.29	322.51	342.78	333.53	326.03	304.73	300.01	327.85	316.59	310.27	331.82	323.26	372.48	294.84	323.02	311.6	318.27	320.84	323	332.88
440004	322.19	329.96	347.25	337.42	330.28	310.7	304.02	331.99	325.55	322.56	336.58	331.28	383.07	304.49	327.83	315.02	323.98	325.34	328.98	338.69
441004	315.49	321.09	343.41	331.81	323.78	305.21	299.23	325.96	317.47	314.65	332.28	324.34	375.05	298.41	321.67	308.58	318.77	321.67	323.98	332.23
442004	322.14	329.75	349.04	337.25	332.47	311.55	304.33	336.44	327.02	318.96	338.54	332.2	382.32	307.12	326.94	320.7	323.13	329.59	330.41	340.69
443004	326.72	330.06	351.48	337.72	331.1	312.18	304.17	336.47	325.78	326.66	336.74	331.77	383.33	303.69	329.2	318.08	324.23	329.02	329.58	341.58
444004	320.48	331.81	352	338.8	330.34	311.78	303.73	333.14	327.84	317.24	337.33	332.42	385.88	304.44	328.26	320.62	325.52	327.54	331.17	341.36
445004	319.03	329.28	350.42	337.43	328.46	308.5	301.5	330.6	323.27	322.16	335.57	330.4	380.18	302.78	327.19	314.38	322.81	323.61	328.03	339.47
446004	324.65	334.2	353.7	342.82	334.26	312.45	305.18	336.78	327.76	324.48	337.6	336.44	385.98	303.39	328.9	320.91	328.97	327.88	331.22	345.71
447004	319.46	328.23	348.6	336.34	328.2	307.31	300.95	330.2	320.31	315.04	332.85	330.81	376.15	299.63	324.82	313.92	323.83	324.87	328.53	339.39
448004	322.73	331.52	353.1	340.89	331.04	311.14	304.98	333.53	326.84	322.53	336.23	333.67	380.82	302.8	329.28	316.11	325.92	328.33	327.62	340.66
449004	321.25	331.57	351.58	339.54	329.56	311.85	304.52	336.21	327.36	318.71	334.94	335.45	379.47	305.88	329.04	319.7	326.77	328.46	330.38	341.19
450004	316.21	324.84	346.65	332.95	325.1	306.33	300.63	327.07	323.03	313.75	330.85	326.85	369.72	296.42	322.99	314.65	324.02	320.19	322.93	334.49
451004	316.95	323.99	346.74	331.92	324.11	306.88	300.46	328.23	320.22	314.07	329.65	327.43	372	296.46	323.31	310.38	322.08	323	323.33	333.47
452004	316.39	321.91	342.96	329.07	321.86	302.06	297.48	324.47	317.5	312.09	325.7	322.58	370.03	295.05	323.16	311.31	319.79	318.38	322.2	329.61
453004	319.64	325.2	349.46	334.39	328.56	307.06	302.16	330.51	322.13	316.18	329.86	330.55	374.05	297.12	327.15	315.39	324.41	323.84	325.86	336.49
454004	320.84	327.73	353.23	338.11	329.71	311.96	304.6	333.7	324.27	322.51	334.05	329.22	377.38	301.57	327.61	320.07	326.34	326.37	328.27	338.3
455004	318.83	324.35	349.36	335.63	326.76	308.63	301.54	332.05	323.21	313.71	329.78	329.66	378.54	307.44	327.71	317.19	325.3	326.3	326.86	339.36
456004	313.73	321.5	345.7	330.77	322.96	303.71	298.93	326.26	320.94	318.57	327.17	325.01	369.24	293.55	322.4	314.83	320.39	321.02	324.13	333.49
457004	317.69	328.52	352.58	336.74	329.4	312.09	304.12	333.61	324.21	318.08	335.68	332.09	376.03	305.45	328.09	317.89	325.52	328.75	329.35	339.71
458004	319.26	324.27	348.29	334.98	329.36	310.77	302.83	332.57	322.87	319.32	330.28	328.52	371.79	301.32	326.47	319.24	326.9	324.83	328.22	336.54
459004	322.87	332.11	353.55	341.76	333.44	311.78	305.83	336.23	325.27	320.89	336.17	334.39	382.65	304.09	330.58	319.71	328.52	326.83	331.97	342.76
460004	319.78	328.71	352.57	336.69	331.03	311.63	303.83	334.47	326.14	321.6	333.41	329.45	378.99	303.49	327.58	320.02	324.26	325.29	327.89	339.25
461004	321.35	331.19	352.21	339.62	330.24	313.96	305.23	336.92	326.9	319.73	332.86	328.54	380.41	304.44	326.98	321.9	327.84	326.72	331.64	340.19
462004	317.68	323.17	346.35	331.22	322.76	304.68	298.83	329.98	318.31	311.11	327.61	325.92	371.83	296.77	321.98	314.36	320.07	320.39	323.9	333.44
463004	323.62	330.13	353.68	339.66	331.31	311.13	303.35	331.04	325.25	317.33	334.19	329.49	382.04	302.46	327.91	319.37	323.53	326.01	331.01	340.31
464004	319.03	328.25	349.2	340.11	327.71	309.35	303.8	332.18	323.3	317.82	332.86	324.98	377.48	302.29	327.33	315.88	324.26	324.42	328.57	335.54
465004	321.12	329.5	351.8	339.4	330.52	312.08	303.88	333.86	327.65	316.56	334.07	328.04	376.88	302.81	328.29	317.72	323.78	328.34	332.24	338.08
466004	322.56	329.35	350.92	340.02	332.62	310.47	304.04	335.7	325.51	318.95	335.67	330.13	379.53	303.17	330.29	317.24	325.42	328.03	329.11	340.15
467004	314.89	322.71	344.67	333.6	325.96	306.19	298.67	328.9	318.12	312.6	328.42	323.44	367.58	298.64	321.9	310.45	320.08	321.9	327.01	331.97
468004	318.96	328.09	349.85	337.15	328.79	309.76	301.84	331.04	324.01	317.61	332.36	329.65	374.39	298.98	327.67	314.5	323.18	327.27	331.14	337.57
469004	321.3	328.81	350.02	337.92	328.73	309.32	301.81	334	323.71	318.84	334.98	327.16	375.01	298.95	327.42	318.5	324.2	329.51	330.96	337.76
470004	319.14	327.82	349.33	338.88	328.81	310.52	301.42	335.37	326.5	319.4	332.88	328.69	373.62	298.54	325.39	317	326.26	328.12	333.03	336.62
471004	320.59	328.86	348.64	336.28	329.68	309.38	303.46	331.45	325.35	316.44	334.93	330.68	377.08	300.17	327.9	311.69	323.17	324.33	331.69	338.67
472004	320.82	328.13	350.58	338.71	329.89	311.45	302.31	333.46	327.24	318.78	332.93	326.72	376.31	300.99	328.18	317.03	322.17	326.81	332.53	338.73
473004	309.17	321.05	337.27	330.48	323.57	301.56	296.92	322.73	316.72	310.87	323.95	321.06	370.51	293.87	320.24	307.45	316.76	319.9	325.12	328.86
474004	315.68	324	343.89	333.05	327.32	305.8	299.02	328.54	320.61	317.03	330.63	324.39	373.1	298.8	324.03	310.41	318.28	320.42	329.96	332.85
475004	327.17	327.99	347.5	338.66	331.91	312.5	304.31	333.46	324.86	320.09	335.5	331.84	380.12	302.26	329.14	315.17	322.63	324.87	335.59	340.91
476004	315.58	327.51	344.61	334.13	326.8	308.23	301.93	332.91	322.46	320.55	331.55	328.67	378.4	297.15	326.65	313.67	320.64	324.6	331.44	337.81
477004	313.03	323.53	342.61	332.1	326.66	308.83	301.28	326.63	320.24	313.19	328.26	325.09	372.58	295.84	323.08	309.79	320.76	321.2	329.79	334.22
478004	324.66	330.96	351.86	337.6	332.06	312.43	303.64	332.09	324.87	320.21	335.58	333.01	382.79	306.78	331.18	320.91	323.49	326.63	336.31	340.04
479004	318.24	324.66	347.24	334.34	330.23	308.56	302.16	329.3	322.65	313.93	328.99	327.48	375.72	302.97	328.72	311.08	318.89	325.68	333.97	335.89
480004	321.36	323.71	344.1	332.54	327.47	304.44	300.45	328.31	318.79	319.81	328.21	325.19	375.55	298.45	325.33	311.45	320.84	323.51	329.15	335.27
481004	319.74	325.04	346.02	333.88	328.1	309.19	301.95	333.2	320.92	318.67	329.86	324.61	379.32	302.85	329.41	313	321.99	325.1	332.68	334.89
482004	318.96	326.68	347.59	338.78	330.33	311.24	303.01	331.55	323.92	323.91	333.39	329.88	378.29	303.07	330.99	319.41	321.28	325.69	333.81	340.14
483004	329.72	338.05	361.78	349.37	343.05	321.46	310.3	345.12	336.18	327.07	341.44	343.42	397.94	315.68	341.15	330.12	335.53	337.41	344.95	350.94
484004	313.78	322.68	344.69	333.87	328.92	309.15	302.48	332.77	319.6	316.16	332.4	328.1	375.96	303.4	325.71	314.72	320.63	325.23	335.17	335.89
485004	313.07	323.27	345.24	333.04	327.59	307.11	300.47	328.41	320.58	316.48	329	328.27	379.06	300.06	327.48	314.69	319.69	325.82	329.15	335.65
486004	321.55	327.66	349.97	339.48	330.96	313.92	302.96	334.04	325.4	314.4	332.74	332.29	384.74	302.9	332.74	316.35	324.91	328.2	334.95	340.39
487004	319.31	323.35	346.92	334.95	330.46	308.47	301.88	329.42	321.43	318.33	327.59	326.42	378.41	300.55	326.54	313.76	319.79	325.8	334.5	338.04
488004	312.9	324.85	349.66	335.21	329.02	306.61	301.58	328.73	321.12	317.38	328.2	328.16	382.71	298.38	327.15	315.91	319.9	323.79	333.87	335.39
489004	317.04	326.19	350.02	338.63	332.85	310.89	305.47	331.37	325.34	322.86	330.19	331.65	385.84	302.18	329.22	316.72	321.37	327.52	334.82	338.56
490004	322.93	325.79	351.36	338.44	335.11	310.14	305.71	335.26	324.43	319	328.89	332.82	385.96	301.71	331.15	322.63	323.84	329.07	337.19	339.54
491004	315.37	320.26	346.1	334.26	327.74	304.81	300.17	327.35	318.23	314.78	325.45	326.03	379.42	295.84	324.47	315.53	318.74	323.76	331.7	333.72
492004	318.85	320.36	346.66	334.16	327.68	307.06	300.08	328.52	320.27	316.31	327.6	326.45	379.61	299.24	322.95	315.52	320.36	322.88	331.66	333.91
493004	320.35	328.38	353.2	340.38	337.48	315.12	305.25	335.98	326.95	322.23	333.3	333.18	382.23	306.58	332.8	321.11	325.34	330.63	340.52	341.84
494004	317.11	327.46	352.38	337.83	333.01	312.42	304.52	331.96	325.96	319.99	331.49	332.05	380.72	301.98	326.83	315.44	321.7	328.59	334.26	342.32
495004	322.4	328.17	353.14	339.26	333.34	313.9	303.1	334.82	326.78	319.77	332.53	332	381.83	306.95	328.59	316.3	322.31	326.64	335.28	340.54
496004	316.94	322.77	347.85	334.22	330	308.61	301.31	330.78	324.16	315.1	328.8	329.89	375.91	301.66	326.66	312.42	318.87	324.41	333.38	337.2
497004	318.66	326.19	350.17	338.22	332.26	310.13	302.86	334.16	325.72	315.47	332.42	329.94	381.11	300.45	329.39	316.15	321.71	328.12	334.56	340.03
498004	313.72	321.15	348.74	332.81	329.47	308.01	300.26	329.67	320.04	320.23	329.3	327.32	373.45	301.87	322.48	314.78	318.77	323.65	332.33	336.68
499004	316.15	325.99	350.6	338.29	332.26	312.04	302.32	331.92	320.95	320.98	331.68	330.06	381.72	304.85	325.16	311.72	317.68	324.26	335.05	340.5
500004	329.89	332.66	362.3	346.44	340.06	320.37	308.9	343.51	334.12	328.17	339.72	340.33	392.51	308.18	334.46	327.71	328.95	333.8	341.11	350.31
501004	321.02	326.7	353.6	339.39	332.17	311.36	303.54	333.72	324.31	320.15	336.63	331.1	379.37	302.6	328.84	319.45	321.99	328.72	332.99	343.86
502004	322.92	327.95	352.63	339.46	334.42	310.05	304.23	335.31	327.25	321.73	334.35	332.54	389.96	304.25	332.05	316.16	323.42	329.19	335.14	344.07
503004	315.5	320.39	347.87	335.46	328.79	308.37	301.14	329.9	321.04	316.96	328.7	327.78	380.25	301.18	326.48	309.94	316.88	324.86	333.03	339.1
504004	320.33	326.12	352.78	336.19	333.76	308.85	302.33	333.11	323.51	317.08	331.98	328.74	381.47	299.42	329.26	311.96	319.85	323.46	334.29	341.11
505004	320.67	322.71	346.6	337.27	329.31	306.9	300.93	327.57	321.29	316.84	332.14	328.11	376.93	296.44	327.26	313.46	315.77	323.76	332.73	340.65
506004	313.98	326.4	349.37	336.96	329.43	308.42	302.33	331.14	323.72	316.54	330.44	328.4	379.25	303.4	328.2	316.42	318.02	323.06	333.9	340.2
507004	321.25	327.14	350.17	338.86	331.87	309.12	301.47	332.78	324.44	315.93	333.47	328.12	384.91	303.32	328.17	317.79	320.23	325.82	334.33	344.44
508004	322.08	323.46	346.96	335.3	329.98	308.6	301.38	331.09	323.55	317.52	329.07	328.19	381.69	295.84	326.5	314.61	319.72	322.81	333.51	341.19
509004	323.24	328.24	352.63	339.25	335.51	314.68	304.4	335.45	326.97	323.83	336.12	332.95	384.26	303.8	331.32	320.13	321.79	326.4	336.09	345.49
510004	323.38	328.52	349.94	339.82	335.01	313.23	306.03	332.95	328.92	323.05	333.62	331.77	388.21	304.39	330.38	317.72	321.96	325.6	334.26	344.73
511004	322.19	324.88	347.78	336.95	331.78	308.88	302.35	335.44	324.26	317.92	330.99	329.49	384.17	300.01	329.43	316.29	321.8	326.64	332.38	342.86
512004	325.36	330.49	354.83	339.51	332.03	312.95	304.01	334.07	326.73	322.46	335.11	332.99	385.39	307.65	331.46	319.53	321.87	326.04	333.35	344.31
513004	318.1	326.07	348.58	337.73	331.21	310.74	303.14	329.76	323.98	319.66	331.09	329.85	383.65	299.54	329.19	315.16	319.56	325.65	331.43	341.81
514004	317.79	322.05	346.35	333.66	328.77	308.36	302.43	329.7	323.21	318.15	327.9	325.99	378.15	297.45	327.68	316.42	317.48	323.41	329.98	337.07
515004	318.75	329.84	353.07	340.3	334.66	313.37	305.35	336.91	328.3	320.31	334.7	330.33	388.75	307.38	336.56	320.54	320.63	327.16	334.67	343.4
516004	322.59	323.04	346.82	335.06	328.09	308.49	299.51	330.3	322.92	314.59	329.48	325.43	383.13	298.82	329.69	315.04	316.75	320.27	330.06	335.87
517004	320.45	327.74	352.79	339.27	332.14	312.27	303.53	334.71	327.32	313.23	336.81	332.42	387.59	307.78	335.51	320.78	323.23	326.12	333.21	342.77
518004	319.32	321.28	346.59	335.15	328.74	307	300.87	328.08	320.41	315.66	330.36	324.16	376.44	297.88	330.5	310.64	318.07	320.56	329.53	337.47
519004	317.3	324.12	346.41	336.28	329.3	311.76	301.56	330.79	323.3	318.15	327.3	329.72	383.93	302.31	332.97	319.72	318.84	322.61	330.97	338.67
520004	317.93	323.57	348.14	335.95	331.98	311.09	302.33	328.3	322.62	316.93	328.56	329.04	380.58	305.63	331.5	315.47	318.69	325.92	332.46	338.92
521004	326.02	329.25	356.74	341.66	336.68	314.91	304.89	338.86	330.86	323.63	334.73	332.35	391.65	304.73	338.27	319.49	325.26	330.87	335.99	344.83
522004	315.49	323.69	348.43	334.56	330.93	310.81	303.12	328.96	325.8	321.58	329.78	326.45	386.02	300.44	334.43	312.26	320.56	325.74	330.75	337.94
523004	318.9	325.46	349.61	340.1	333.78	315.22	305.65	336.41	329.15	322.6	330.8	329.25	388.37	306.66	336.49	319.93	323.07	329.49	334.04	341.07
524004	313.69	320.88	343.99	333.75	323.29	307.35	299.35	325.28	319.82	313.57	325.29	321.68	377.36	297.15	328.93	313.39	317.03	319.85	327.43	333.58
525004	320.85	325.03	346.53	340.39	333.94	311.79	304.64	331.14	330.92	320.02	330.44	330.07	385.41	303.95	334.45	314.65	321.28	322.81	333.08	341.06
526004	311.24	319.77	342.47	333.32	326.48	308.08	300.22	325.65	323.78	314.53	326.1	325.68	375.5	296.88	330.34	310.87	316.48	323.08	324.1	334.57
527004	320.36	322.34	345.3	335.83	328.46	306.41	303.07	325.49	326.44	317.79	330.34	324.13	380.83	298.49	330.65	309.38	317.32	324.07	327.31	336.38
528004	311.72	320.72	343.45	334.48	328.09	308.86	300.79	326.71	327.79	317.21	328.47	323.09	376.65	300.55	330.38	313.67	320.4	323.42	326.93	336.33
529004	319.62	321.79	342.75	334.79	329.41	313.71	303.26	329.84	328.72	320.02	329.83	327.94	380.95	300.45	331.77	312.44	318.19	325.95	326.97	337.78
530004	316.65	322.45	344.15	335.27	327.29	310.82	302.76	332.16	327.44	316.39	331.61	325.92	381.06	304.98	330.73	314.84	319.24	323.21	328.26	336.44
531004	322.26	329.26	351.98	344.51	337.41	314.91	307.39	336.72	335.18	325.55	335.13	330.51	386.61	304.52	338.96	319.29	323.44	328.71	332.24	346.47
532004	315.9	325.61	350.45	340.54	330.89	313.1	304.95	333.7	332.66	320.05	334.92	329.13	381.73	303.33	334.89	315.79	323.3	327.96	329.68	340.78
533004	317.4	320.98	344.47	332.32	327.81	309.94	302.48	327.97	326.05	316.16	328.92	323.02	376.72	300.09	331.55	313.1	318.8	324.79	326.95	335.46
534004	312.57	316.29	343.32	333.31	326.7	307.27	299.96	324.16	322.48	313.05	328.25	323.07	375.88	296.98	328.33	312.42	318.57	322.2	325.03	332.5
535004	314.59	321.88	346.95	338.31	327.22	309.66	302.27	328.84	326.26	315.66	330.23	324.9	379	299.11	333.46	313.37	317.2	324.09	325.3	337.28
536004	319.42	320.75	343.42	337.36	327.6	307.79	301.72	326.41	325.17	314.93	328.74	327.12	375.12	297.12	332.57	314.5	320.81	324.05	325.88	336.31
537004	315.43	319.93	345.15	338.32	328.97	309.93	302.12	327.68	326.32	318.5	328.42	325.04	374.74	305.65	334.1	313.02	318.11	323.72	326.22	338.98
538004	321.7	324.78	351.67	344.04	333.84	315.17	305.84	333.71	331.76	320.5	336.1	330.3	380.32	305.98	336.76	321.26	325.05	326.4	329.23	344.5
539004	318.07	321.03	344.44	336.68	327.71	311	301.03	329.75	325.14	318.26	332.95	326.21	377.1	300.34	331.22	315.04	321.58	325.51	325.4	338.64
540004	315.02	319.38	346.82	339.78	328.69	311.01	300.63	331.57	323.76	318.45	331.34	326.75	375.17	300.33	331.3	315.85	320.63	323.26	325.04	339.05
541004	314.5	321.57	345.98	336.77	327.87	312.01	301.88	329.45	324.14	318.82	333.3	325.4	373.43	297.76	331.83	316.29	317.42	324.95	327.62	339.49
542004	323.18	331.68	356.38	346.31	335.67	319.89	307.27	340.78	334.12	322.18	343.53	336.31	387.11	312.99	341.86	325.12	325.9	332.97	334.31	347.57
543004	319.41	322.55	345.59	336.04	330.08	311.78	303.53	330.04	323.72	317.82	331.21	325.72	372.95	302.8	332.42	315.27	318.56	325.82	328.96	338.5
544004	319.74	322.13	349.27	336.15	332.79	313	302.69	331.88	327.41	321.78	331.5	326.01	370.04	301.95	333.23	314.43	322.49	323.82	326.48	338.28
545004	312.42	322.14	344.02	333.44	328.4	309.11	302.55	328.75	325.68	316.35	330.37	325.82	368.26	302.47	330.7	313.44	318.47	322.29	326.52	337.73
546004	315.19	323.04	344.67	334.52	328.31	312.47	302.15	330.33	324.83	315.44	331.66	325.5	369.96	301.13	330.35	317.96	321.01	326.02	328.36	337.83
547004	316.63	325.02	348.29	337.6	334.99	314.55	302.58	334.17	329.12	318.87	332.68	329.95	371.14	302.72	332.3	319.22	321.73	327.66	330.79	342.23
548004	314.61	318.15	341.09	333.12	328.86	307.3	299.53	325.71	321.89	315.46	329.19	324.41	365.75	297.62	328.75	316.32	316.5	322.57	325.37	337.61
549004	316.42	320.43	347.14	336.38	329.39	311.11	303.47	328.89	326.34	317.93	332.65	328.1	364.17	301.3	332.5	314.87	320.08	324.55	323.97	338.25
550004	315.25	317.45	343.41	332.57	328.52	308.31	300.26	330.73	325.79	318.52	330.18	325.15	361.11	297.25	328.75	312.98	319.11	323.25	324.43	333.31
551004	316.57	325.29	347.67	337.3	336.46	315.5	306.35	335.54	329.49	325.14	335.61	332	366.89	306.38	334.59	319.77	324.34	330.51	330.83	341.41
552004	322.13	328.06	352.37	340.32	335.73	318.77	305.18	338.63	333.23	325.22	338.74	335.12	371.74	305.54	339.28	318.66	326.95	328.99	331.39	344.81
553004	316	320.9	345.8	334.45	330.25	313.17	301.55	327.24	323.22	317.26	332.49	327.37	358.7	302.58	331.92	312.16	320.89	325.28	324.89	335.91
554004	325.11	329.32	354.17	343.65	339.25	320.15	310.68	342.59	334.98	326.7	341.38	337.48	376.42	314.45	339.35	324.89	327.65	336.1	335.03	347.85
555004	310.49	313.74	339.53	328.87	325.13	308.48	298.4	323.18	319.29	313	324.86	322.82	353.86	291.14	322.14	309.79	318.74	319.41	320.41	330.79
556004	310.43	318.48	340.4	331.77	327.38	308.47	302.76	324.92	323.8	316.93	330.54	323.95	358.87	297.85	324.92	311.55	317.14	319.13	322.01	336.35
557004	316.45	318.64	343.2	333.55	329.67	312.76	303.77	327.45	325.62	320.1	331.9	328.67	356.74	301.8	329.05	314.96	320.41	325.7	326.57	337.51
558004	314.85	320.27	346.17	336.65	332.25	311.16	304.05	331.69	329.56	322.07	334.18	329.65	356.89	302.13	329.37	318.64	324.68	329.77	323.65	340.38
559004	307.35	309.34	337.42	325.26	321.24	304.65	297.84	319.52	319.16	315.61	323.4	318.37	346.15	294.68	321.18	306.78	315.37	319.8	316.54	328.84
560004	307.79	314.08	339.98	329.09	328.25	311.43	303.02	326.84	322.83	321.05	326.22	324.49	351.77	297.67	323.42	313.44	320.68	323.71	325.56	335.55
561004	314.42	319.79	349.26	335.37	333.44	314.65	304.87	332.85	327.83	323.2	334.16	329.29	360.34	303.45	330.84	315.55	324.44	330.79	327.72	340.27
562004	313.24	316.64	345.25	331.12	331.36	314.38	303.06	329.41	328.58	316.83	332.26	326.62	357.62	304.36	328.87	313.56	321.01	329.1	324.01	338.95
563004	317.14	319.68	347.64	335.54	331.9	315.73	307.22	334.21	329.19	324.51	333.5	330.76	353.23	301.58	329.95	317.55	324.81	331.14	329.66	339.04
564004	312.36	320.76	347.01	334.3	334.21	314.61	306.21	332.76	328.12	320.71	335.19	329.85	357.24	305.79	330.36	318.84	323.35	329.74	328.2	341.77
565004	310.69	309.87	339.85	325.49	323.62	304.95	297.83	325.32	319.12	312.66	324.17	321.36	345.17	293.43	319.44	306.54	316.65	321.62	319.4	331.12
566004	304.62	309.91	337.69	324.37	325.64	305.31	297.2	318.38	319.26	311.07	326.6	320.57	346.7	297.25	321.16	309.36	315.26	321.37	318.99	330.44
567004	312.43	315.49	345.45	331.07	329.35	313.1	301.72	329.47	327.03	317.74	329.21	326.37	355.03	297.77	323.63	312.16	324.22	327.83	322.5	336.28
568004	307.7	313.1	343.24	329.76	330.18	312.39	301.86	329.41	324.24	321.8	330.32	327.54	352.3	298.69	321.98	314.58	320.08	325.11	324.11	336.11
569004	307.38	312.61	343.08	327.08	328.76	309.72	300.08	324.87	321.81	316.52	327.96	323.93	351.81	298.22	321.59	314.39	320.86	324.29	321.18	334.37
570004	309.67	313.19	343.36	328.62	327.56	309.24	298.49	326.36	325.01	316.77	329.63	321.37	350.4	296.47	323	313.17	323.08	325.92	323.34	336.1
571004	302.6	308.69	337.49	323.39	322.31	306.98	297.51	322.03	318.85	312.72	322.61	321.81	345.91	290.02	317.97	308.91	316.37	319.06	318.96	330.48
572004	305.48	309.77	340.87	324.49	326.8	308.11	298.39	324.07	322.35	317.9	327.41	320.42	344.17	297.74	320.77	307.67	318.76	322.24	320.37	333.46
573004	309.56	311.57	343.58	328.6	329.84	311.19	302.64	327.15	324.77	322.38	327.89	326.75	351.52	300.37	323.73	309.27	321.9	324.39	325	337.97
574004	308.09	312.78	343.58	327.99	328.96	310.31	301.09	327.93	324.66	318.18	329.83	327.33	352.25	300.82	323.1	308.41	317.56	325.29	323.86	336.73
575004	310.1	314.74	346.29	331.5	331.13	312.49	303.64	331.42	327.93	317.91	332.07	327.62	354.52	300.36	324.38	311.95	323.91	326.69	322.54	338.84
576004	308.61	311.69	343.44	326.65	329.46	311.01	299.59	328.13	321.56	316.78	328.68	324.58	349.89	295.33	323.38	311.96	323.38	325.6	321.2	333.13
577004	310.31	312.7	345.95	330.87	332.28	313.68	303.41	329.75	327.77	325.47	334.49	328.04	356.66	301.51	326.82	311.81	324.03	328.58	326.03	339.71
578004	311.38	316.5	348.11	331.21	334.04	314.64	302.51	328.03	326.33	322.46	335.25	329.72	362.28	303.08	327.35	315.08	319.76	326.73	323.66	340.19
579004	304.23	307.22	338.65	324.97	323.74	308.53	297.07	322.68	318.96	314.27	323.74	318.83	348.81	295.83	320.14	309.13	318.29	321.86	318.85	332.16
580004	309.59	310.73	342.61	326.72	329.72	308.89	300.8	323.02	322.28	320.75	326.48	323.37	348.76	297.93	323.54	308.91	316.63	324.22	319.38	335.01
581004	307.83	310.55	340.19	327.5	330.35	312.36	300.65	329.5	326.64	320	328.67	325.37	354.33	298.83	327.25	311.67	318.23	327.73	322.7	337.49
582004	309.89	313.68	344.76	330.43	336.04	312.55	302.95	332.54	326.15	323.03	332.2	328.28	357.53	302.9	327.55	314.27	321.6	327.47	324.57	337.43
583004	306.43	310.34	340.81	327.39	331	312.09	300.11	326.82	324.13	319.74	328.97	326.5	357.44	299.94	324.24	312.83	319.47	326.33	321.46	338.07
584004	311.84	311.85	344.07	328.24	331.28	314.45	301.39	326.46	325.7	320.48	330.46	324.44	357.42	299.48	327.7	312.22	322.18	325.18	322.55	337.74
585004	305.39	307	341.17	326.58	326.92	312.12	300.02	324.34	325.06	313.3	324.78	324.59	352.84	299.74	328.55	310.9	318.64	322.76	320.86	337.61
586004	301.04	302.48	338.25	324.29	330.15	309.47	299.33	321.79	321.41	315.45	323.64	321.44	348.36	297.25	323.52	305.72	318.99	321.39	320.16	334.38
587004	302.24	305.59	338.63	324.46	329.31	309.08	299.22	321.56	319.97	317.2	325.05	319.86	349.44	296.75	323.58	307.55	316.89	319.88	319.31	336.45
588004	304.71	304.65	337.4	323.55	324.11	307.55	297.99	321.59	319.74	313.61	325.74	321.6	347.42	294.37	320.68	307.38	315.85	319.61	319.24	332.78
589004	306.29	306.79	337.41	327.26	326.48	310.67	299.11	324.76	322.09	314.03	325.39	325.44	350.51	294.86	324.87	307.71	318.41	318.45	318.17	335.15
590004	304.34	307.86	339.45	325.77	332.25	313.53	301.16	328.4	324.51	322.44	328.71	325.44	354.22	299.31	325.84	310.93	319.25	323.98	323.44	339.46
591004	309.05	313.94	347.75	333.45	338.51	318.1	307.3	336.15	331.24	325.15	333.26	328.42	360.23	308.09	329.29	315.63	325.94	329.43	324.36	342.99
592004	312.12	310.79	341.84	330.88	332.81	315.33	303.77	330.75	326.96	321.67	329.87	326.25	355.85	302.16	328.43	312.88	319.79	327.81	323.99	342.55
593004	305.22	306.95	340.28	326.66	329.32	311.86	302.7	325.61	321.34	319.33	326.91	323.72	354.58	295.73	323.85	313.48	318.24	320.39	321.27	337.93
594004	305.33	306.09	339.16	328.31	329	310.72	301.62	327.26	324.8	318.4	327.22	326.24	353.05	297.97	326.04	314.33	322.2	323.78	321.39	337.51
595004	296.59	302.68	337.27	322.82	325.51	306.42	296.44	321.16	321.08	315.72	323.25	321.86	350.1	296.44	322.86	308.5	316.33	315.62	318.05	333.15
596004	306.43	306.22	338.66	326.25	333.41	311.54	305.08	329.58	326.18	325.06	326.94	323.8	354.96	297.47	325.38	313.6	320.99	323.52	320.92	337.17
597004	304.28	306.58	337.41	324.97	331.26	311.41	301.15	324.86	325.48	317.42	327.33	323.21	352.1	299.95	324.92	313.26	318.51	322.73	322.77	338.29
598004	300.39	300.79	335.67	320.82	326.98	308.18	298.2	322.79	322.25	314.96	323.1	321.15	347.75	290.71	318.64	308.47	315.31	319.5	317.22	331.9
599004	301.82	307.42	343.05	326.54	332.72	312.72	303.04	331.2	329.8	321.6	331.2	324.95	354.53	302.59	326.38	312.13	321.59	325.32	324.25	338.73
600004	301.33	303.16	335.96	323.09	326.85	308.42	298.79	323.06	321.87	317.08	325.36	323.56	349.66	295.95	320.2	306.92	316.2	320.43	317.02	332.02
601004	309.2	310.01	340.54	331.03	332.62	313.76	302.9	333.98	329.03	321.73	331.24	327.69	364.05	304.17	327.21	318.79	323.56	330.77	321.95	340.33
602004	296.57	301.74	335.14	321.83	329.68	308.91	297.6	324.39	319.6	317.65	325.51	320.58	349.92	297.26	321.52	307.63	316.35	319.95	317.93	333.24
603004	300.07	300.93	335.73	324.08	327.74	308.65	298.69	322.3	323.2	320.09	324.26	320.6	356.93	294.84	322.02	309.36	314.58	322.31	318.42	333.62
604004	307.29	305.7	337.95	324.75	329.11	312.28	299.89	323	327.54	318.38	329.05	322.93	359.51	298.36	325.5	311.03	319.52	322.72	317.7	334.19
605004	308.58	308.85	343.23	328.83	333.24	315.25	301.48	330.75	330.89	320.58	329.73	325.91	359.84	301.31	327.66	313.98	323.88	326.91	320.87	337.48
606004	302.8	302.92	333	320.46	327.85	310.92	298.9	320.66	321.51	316.79	324.53	320.94	352.43	296.99	321.12	308.98	317.31	319.87	317.84	330.15
607004	305.49	303.92	339.43	325.33	330.35	315.34	300.37	327.33	327.09	321.22	329.73	322.14	353.7	295.77	324.74	311.11	321.41	329	318.5	335.07
608004	296.46	298.41	330.46	317.69	324.83	306.74	294.8	317.11	322.26	311.94	323.89	315.79	350.87	292.64	318.57	306.35	315.43	314.94	313.31	327.08
609004	298.48	297.23	330.43	318	321.24	304.73	292.98	317.33	318.93	311.87	322.29	314.96	347.17	288.61	316.65	301.43	311.84	313.53	312.29	327.17
610004	305.26	304.47	335.55	326.26	331.66	315.63	299.08	326.15	329.12	319.05	328.97	322.72	356.45	301.32	326.68	312	320.88	325.89	318.02	335.92
611004	305.23	302.48	334.81	320.56	329	311.52	296.51	323.11	323.77	316.35	326.41	323.34	351.91	295.29	323.16	308.86	317.46	319.91	316.14	333.8
612004	302.49	301.92	332.91	322.43	328.1	311.86	298.1	321.29	325.26	317.06	326.87	323.75	354	295.11	321.89	307.64	317.31	320.4	317.64	332.63
613004	297.39	300.33	332.9	321.35	326.21	311.18	296.68	320.95	323.63	319.61	322.35	320.4	351.19	294.11	321	306.2	314.85	318.45	316.55	332.02
614004	301.17	298.2	330.68	318.52	322.14	311.19	296.05	318.83	321.82	313.36	324.94	319.11	349.68	293.25	320.61	305.71	315.29	315.72	314.61	329.81
615004	301.4	306.42	336.1	322.49	329.77	314.49	299.4	326.13	326.88	319.92	331.35	324.42	359.25	301.51	325.96	312.25	320.13	321.64	319.17	335.37
616004	308.53	308.58	338.37	328.07	334.59	316.89	303.12	327.47	330.41	326.63	332.13	329.42	363.97	300.01	329.07	314.3	323.33	327.37	324.57	339.85
617004	296.27	297.99	329.91	317.91	323.31	308.89	295.18	318.47	320.24	319.19	324.41	319.13	348.06	291.94	320.43	306.03	315.81	319.2	314.76	329.78
618004	301.75	299.93	333.36	320.24	330.02	310.6	296.45	323.34	321.69	320.04	327.46	322.21	352.52	298.83	323.05	311.5	319.32	322.3	318.46	332.79
619004	299.66	304.35	333.24	316.66	327.72	313.33	298.86	322.16	325.76	315.34	327.65	320.93	353.99	297.1	325.51	309.48	321	323.57	321.39	334.22
620004	296.94	295.17	328.96	315.55	323.82	306.77	293.16	318.45	318.01	313.45	322.02	315.63	346.25	292.59	318.53	304.16	314.19	315.39	313.89	327.05
621004	298.44	298.09	330.58	318.29	327.14	308.64	296.81	319.74	318.87	318.29	325.62	321.13	352.99	292.91	323.42	306.48	317.32	320.29	314.94	330.36
622004	300.17	300.4	334.48	321.37	328.53	314.51	296.73	325.03	326.35	321.15	328.67	323.82	353.44	293.91	326.55	311.2	320.11	320.92	318.97	333.23
623004	300.67	302.39	333.79	321.04	328.79	313.77	298.92	322.92	323.3	320.57	328.34	321.84	357.17	295.09	324.08	308.48	318.65	322.46	317.38	333.05
624004	299.69	298.37	332.6	319.28	331.37	312.04	297.41	324.72	319.85	321.63	326.62	321.13	351.64	293.13	326.24	308.92	316.47	320.21	318.1	333.12
625004	306.78	304.92	334.17	322.67	335.15	315.98	301.11	325.62	326.73	324.2	329.94	324.37	357.22	300.93	327.49	310.97	323.78	325.09	321.7	334.6
626004	305.28	299.84	330.21	317.37	325.94	308.84	293.77	318.32	319.07	314.68	325.33	317.94	350.63	288.55	318.54	305.11	315.28	320.4	317.31	329.57
627004	305.61	307.87	336.61	323.69	339.15	318.39	302.43	326.9	327.23	323.62	331.49	323.7	360.21	300.24	329.91	313.58	323.25	326.81	323.85	337.63
628004	301.11	300.66	330.3	318.67	330.72	312.95	296.6	317.68	322.94	317.48	324.38	320.35	349.45	295.82	325.56	308.15	315.05	320.27	320.06	329.54
629004	305.85	305.35	334.73	321.35	338.04	316.73	301.11	327.05	327.85	325.08	331.79	320.98	356.5	296.65	331.05	313.82	318.79	325.48	322.17	334.23
630004	305.44	309.89	337.56	323.56	338.74	317.87	300.21	325.64	327.8	320.71	331.41	325.8	358.17	298.97	329.06	310.93	320.6	327.77	323.3	335.96
631004	301.62	303.29	332.79	318.27	335.72	312.73	296.5	323.78	323.49	316.3	328.11	319.61	348.04	297.29	325.05	314.27	316.08	323.3	318.31	331.91
632004	295.07	299.39	325.28	315.81	327.91	309.63	293.03	316.14	320.75	314.01	321.89	315.39	346.4	286.8	321.12	304.25	312.65	317.7	313.13	327.8
633004	308.51	312.71	339.64	326.88	342.09	321.49	302.64	332.81	332.38	324.18	334.71	325.59	361.17	299.26	333.92	314.41	320.87	330.45	324.01	341.22
634004	305.96	307.92	336.23	324.28	339.82	318.08	301.37	329.63	328.2	322.05	333.42	324.77	358.34	301.27	327.01	313.6	321.88	326.15	320.14	337.81
635004	301.59	305.02	334.82	321.44	336.65	316.64	298.67	326.31	328.12	321.38	329.63	323.1	358.6	296.33	326.51	311.12	317.07	323.79	318.09	333.95
636004	301.49	300.75	327.22	314.62	331.24	308.84	295.56	322.35	321.13	316.56	326.4	315.77	348.87	291.95	320.13	306.77	313.83	319.98	314.94	328.65
637004	300.32	303	330.03	317.78	334	313.29	296.27	322.14	323.32	317.07	326.73	319.18	351.86	299.77	322.9	307.2	314.76	321.35	316.48	331.98
638004	301.2	303.64	331.87	318.08	337.18	314.7	297.49	323.59	323.53	319.56	328.63	319.61	350.1	294.55	321.1	308.72	315.85	319.97	317.19	334.03
639004	300.62	302.58	329.57	318.79	337.84	314.61	298.22	324.51	323.74	322.12	326.66	317.42	353.5	298.22	321.5	310.5	315.74	323.43	316.58	333.01
640004	300.33	304.48	331.55	316.22	336.06	315.36	297.4	322.73	324.41	316.83	327.07	316.77	351.21	293.01	321.16	310.1	316.18	323.6	318.15	332.72
641004	302.28	302.38	328.64	316.44	334.46	314.17	298.44	325.05	324.34	315.86	326.62	317.8	353.47	294.08	321.6	307.08	315.53	323.44	314.24	331.97
642004	304.24	306.7	333.32	322.62	340.49	318.69	304.29	327.73	328.83	323.43	333.89	326.98	360.27	301.88	325.68	313.65	320.79	328.99	320.84	338.21
643004	299.74	301.54	327.45	316.56	331.07	312.85	297.49	322.78	325.18	317.32	326.95	317.64	356.47	298.19	320.77	305.52	316.45	321.76	313.57	332.34
644004	296.2	298.44	325.76	315.08	331.69	313.84	295.89	324.04	323.39	315.97	325.18	318.63	351.85	298.33	318.86	303.43	314.37	323.56	315.04	329.93
645004	293.63	295.51	323.7	311.03	326.23	310.34	294.35	318.63	318.25	313.47	322.87	310.98	350.13	291.71	318.37	306.09	314.17	320.19	311.82	325.88
646004	299.15	298.58	326.97	314.49	334.1	312.68	294.94	319.28	321.25	320.16	325.87	314.81	352.1	292.72	319.31	305.59	313.94	323.17	315.59	329.56
647004	297.52	298.29	327.33	313.87	326.52	309.24	293.02	318.45	318.45	313.46	324.02	312.35	347.84	292.38	316.01	303.83	314.81	320.15	310.86	328.4
648004	306.96	306.71	334.28	321.93	338.13	319.35	301.86	327.86	327.26	324.26	332.11	322.73	358.68	301.39	323.47	314.32	322.22	327.81	321.27	339.05
649004	300.64	301.14	328.5	317.02	330.56	313.34	297.85	320.82	321.67	316.85	326.32	317.78	348.18	295.91	318.9	307.88	318.14	323.34	316.54	330.9
650004	293.43	298.23	323.78	315.75	328.11	312.11	294.73	314.78	317.77	316.03	322.67	315.37	347.94	290.68	316.45	304.11	314.46	321.53	311.9	329.33
651004	299.92	301.37	328.16	318.44	330.23	315.29	296.44	322.17	321.4	319.26	327.24	315.33	352.45	293.83	320.12	307.11	318.05	324.15	315.18	330.85
652004	295.44	296.62	325.07	314.71	328.3	314.58	293.64	316.52	319.9	319.74	325.51	313.96	343.75	289.16	316.95	308.23	313.96	320.54	310.72	329.17
653004	298.4	300.59	327.99	315.46	335.09	316.11	297.21	324.14	321.38	322.09	325.09	318.67	349.51	293.41	318.83	308.41	318.48	322.88	317.07	333.37
654004	297.12	300.49	325.56	316.46	333.46	316.57	297.29	321.09	319.93	321.19	324.75	316.05	347.69	295.98	321.84	305.81	318.83	323.71	314.88	331.73
655004	306.66	304.11	333.22	322.14	338.53	321.76	300.87	329.14	326.06	326.14	331.2	321.27	358.13	301.17	326.78	314.07	320.08	330.17	318.82	336.84
656004	299.82	304.45	337.48	321.32	336.76	321.18	300.61	323.76	323.52	326.2	328.3	322.2	354.79	299.45	324.23	309.45	318.92	325.86	319.07	336.12
657004	308.39	314.3	341.24	327.7	344.39	328.99	306.15	334.06	332.77	332.02	337.57	328.43	363.57	304.03	333.9	316.59	326.05	331.98	325.22	342.66
658004	301.52	308.08	334.2	319.71	338.84	323.96	302.3	326.58	322.86	324.63	330.39	317.64	357.32	299.83	326.41	311.28	318.2	325.94	319.46	335.26
659004	304.21	307.94	337.5	322.46	337.88	324.11	302.73	327.15	324	324.66	331.02	323.11	356.71	301.26	327.77	306.94	319.12	326.75	319.46	337.24
660004	305.24	306.82	333.31	322.9	335.54	323.66	298.82	326.11	322.71	324.02	329.19	319.8	355.97	297.02	326.32	308.51	318.64	323.59	315.93	335.8
661004	298.93	304.53	329.88	316.66	332.9	323.46	296.42	323.31	323.84	320.86	324.96	314.95	353.22	295.59	325.16	309.24	316.41	321.72	313.85	329.68
662004	298.16	298.75	326.07	316.2	331.34	321.55	296.57	319.24	318.8	318.99	322.58	313.01	349.49	292.01	320.46	306.97	313.6	319.25	312.53	329.18
663004	302.01	302.88	332.51	318.03	328.86	326.31	296.65	322.14	320.07	319.84	323.06	315.58	350.87	293.37	321.67	308.95	317.52	322.82	313.81	331.64
664004	300.53	302.86	333.51	317.48	331.43	325.76	300.17	322.67	321.5	316.4	324.7	316.51	355.31	293.7	322.15	309.88	315.56	321.5	314.1	330.83
665004	298.46	299.53	330.18	315.03	328.42	322.51	294.9	322.38	321.13	317.55	323.36	313.9	351.6	290.84	322.8	306.95	314.56	320.22	313.91	329.69
666004	301.76	303.1	333.95	318.66	333.36	323.84	299.14	322.08	320.59	324.19	327.32	318.18	353.94	293.99	328.25	311.81	319.75	324.36	317.39	331.67
667004	307.31	306.63	340.85	324.72	336.87	329.34	301.55	332.59	327.7	328.07	331.49	322.93	360.68	303.52	329.67	318.32	324.61	329.61	320.88	338.35
668004	299.48	299.22	330.17	313.41	326.86	317.1	295.24	319.86	316.91	317.62	322.47	314.61	350.66	291.28	321.93	305.08	313.46	317.71	312.55	328.94
669004	299.35	302.47	337.02	319.87	330.4	322.53	299.46	324.23	320.49	321.18	328.31	317.6	358.03	295.54	326.76	310.35	315.01	319.93	316.23	333.31
670004	297.42	299.53	331.47	316.93	331.86	323.65	298.84	326.31	319.07	316.21	324.59	317.2	353.94	298.03	330.62	315.49	315.59	324.59	318.43	333.84
671004	296.33	297.1	327.57	315.88	326.18	316.46	296.01	320.44	317	316.94	320.86	314.87	351.27	294.64	322.2	310.58	314.77	317.63	311.92	330.43
672004	305.81	304.63	338.39	322.62	334.15	322.36	301.23	326.15	325.58	322.91	328.42	321.97	356.2	300.61	330.85	313.95	320.03	325.7	318.49	337.87
673004	300.36	299.31	333.9	317.12	328.48	316.29	298.79	323.83	317.68	317.46	326.44	320.78	350.96	296.59	324.12	311.51	314.72	320.87	315.6	333.11
674004	300.33	301.2	331.94	316.24	327.4	319.37	296.68	325.56	320.04	315.93	323.71	323.22	354.13	295.3	323.81	311.5	316.39	319.79	316.31	336.3
675004	307.42	310.11	342.1	326.25	333.71	322.95	302.87	332.33	324.3	325.49	333.44	327.25	363.68	302.65	332.52	316.21	322.85	327.11	322.53	344.58
676004	300	301.44	330.86	318.63	323.83	313.06	295.82	323.4	315.62	320.31	323.49	321.51	356.68	292.69	322.1	307.21	314.61	318.98	316.42	335.11
677004	307.61	307.69	340.69	324.25	330.4	316.59	299.4	331.09	323.96	322.26	327.77	323.15	364.69	300.56	328.05	312.96	318.68	325.3	320.35	340.71
678004	301.73	309.57	341.07	326.58	332.44	322.68	304.93	332.36	320.95	315.15	332.3	327.87	366.63	301.99	329.79	317.94	321.39	331.48	324.95	341.4
679004	307	307.86	336.92	323.05	327.28	317.55	299.69	329.37	320.47	319.19	327.92	326.18	362.87	299.26	326.16	315.38	316.64	323.67	320.3	337.24
680004	309.23	310.65	343.12	326.44	334.33	320.77	302.55	334.33	324.63	319.66	331.86	330.03	372.54	300.76	329.77	316.16	324.65	326.32	326.16	339.69
681004	306.08	311	344.06	325.75	329.73	317.66	302.41	331.44	318.97	318.6	330.74	326.41	372.95	299.11	326.14	314.15	319.38	322.88	322.55	337.66
682004	305.67	308.18	341.32	324.97	326.25	312.7	298.38	326.68	319.5	313.17	325.87	325.22	375.4	297.33	325.97	312.29	316.65	323.33	320.7	335.14
683004	307.56	314.05	349.52	329.81	330.39	319.54	302.26	330.64	319.59	321	328.65	330.11	380.44	306.43	329.04	317.86	321.21	326.95	324.61	339.31
684004	309.96	312.44	345.99	329.06	327.89	318.73	302.61	334.55	321.83	322.1	329.48	328.53	382.79	299.8	330.04	315.26	320.83	325.93	325.64	338.74
685004	307.23	313.46	346.64	328.2	329.08	314.25	303.35	332.36	317.8	318.09	325.53	328.13	381.59	302.03	327.47	314.76	320.26	322.98	326.3	337.69
686004	314.57	315.54	350.57	333.23	332.22	320.13	306.49	334.86	322.56	325.75	330.5	334.75	384.69	302.66	329.25	317.25	319.7	327.05	326.56	341.73
687004	313.84	319.12	351.76	333.79	331.27	320.47	306.85	339.41	326.95	325.16	330.4	335.2	391.81	304	333.33	319.7	326.91	328.59	330.28	342.8
688004	308.77	316.4	352.39	333.31	329.09	318.52	304.75	331.31	320.28	316.05	329.95	329.7	390.97	300.14	328.84	314.56	321.11	322.28	328.15	339.53
689004	317.84	319.55	353.28	336.56	333.52	320.41	307.18	337.51	325.08	325.18	333.08	332.33	399.04	307.25	333.08	321.78	326.55	328.71	329.19	343.8
690004	313.98	318.48	348	333.87	329.64	316.57	304.19	333.56	322.2	320.05	328.96	329.16	396.96	300.06	328.2	314.87	323.16	324.47	326.31	337.84
691004	312.78	315.6	343.77	331.25	326.51	314.34	302.3	331.07	319.87	318.73	325.99	329.34	393.35	298.79	324.04	309.5	320.07	324.69	328.47	336.76
692004	310.98	319.48	349.23	333.44	328.87	318.84	305.79	335.59	324.67	321.27	330.08	333.85	402.13	306.04	328.95	314.01	324.11	324.71	331.17	340.66
693004	310.84	318.75	348.41	330.45	326.48	314.41	304.04	333.69	322.41	316.83	326.36	328.2	401.21	299.42	328.08	311.64	324.12	320.88	328.92	336.61
694004	312.97	318.39	349.59	335.19	330.09	317.51	305.43	336.28	322.02	316.46	329.41	329.12	406.33	306.79	328.16	313.31	324.4	324.89	330.65	337.9
695004	312.88	321.03	354.57	338.44	334.21	321.64	306.11	340.93	324.29	322.62	330.62	332.41	412.15	308.01	329.98	315.48	326.39	327.39	330.57	341.53
696004	317.68	319.83	350.99	333.06	328.43	316.01	303.47	332.2	321.05	316.09	330.3	325.97	405.9	301.34	326.9	309.95	321.35	323.64	326.87	336.54
697004	312.94	320.21	348.86	334.65	328.77	314.72	303.07	336.35	323.43	319.71	332.76	328.35	405.16	300.11	328.37	314.27	325.42	324.07	325.78	339.9
698004	319.4	325.68	356.15	340.42	336.8	324.42	310.11	344.72	327.86	326.81	336.96	341.35	418.81	309.46	332.02	316.39	330.88	331.55	335.01	346.59
699004	315.96	325.83	352.64	337	333.78	320.21	308.23	338.65	324.55	324.07	335.17	335.81	413.87	306.9	328.93	313.98	327.34	327.52	331.19	345.01
700004	315.08	321.63	352.95	335.56	330.94	318.21	307.04	337.78	324.11	322.72	333.59	333.76	410.22	307.41	328.8	312.95	325.14	325.55	331.41	341.26
701004	317.98	325.41	353.43	337.7	333.37	316.31	305.21	337.81	324.72	323.51	336.38	335.4	415	305.77	330.87	313.13	327.01	327.8	331.08	343.42
702004	313	321.43	350.49	332.59	332.49	316.57	304.89	336.42	324.29	319.39	333.52	330.08	414.9	304.89	329.6	316.47	326.11	325.09	329.22	340.9
703004	318.87	325.54	353.61	337.13	335.85	317.69	306.08	339.33	324.9	322.65	337.43	331.77	415.55	307.49	331.38	314.62	324.09	326.76	330.3	343.09
704004	310.48	318.76	347.49	332.3	329.46	313.71	302.35	333.42	321.81	316.67	329.11	330.87	410.12	301.93	325.49	310.31	322.59	324.81	324.06	337.45
705004	314.81	323.3	352.06	337.44	336.82	320.24	307.69	341.44	324.07	319.43	333.95	335.55	416.62	306.83	331.36	316.68	326.69	330.14	331.44	342.51
706004	318.96	327.06	355.85	337.69	336.92	320.99	307.71	341.77	328.44	319.09	336.54	335.52	422.43	309.53	334.22	317.61	327.79	331.37	333.77	344.78
707004	318.36	321.04	351.89	334.53	334.96	318.8	305.31	335.18	325.07	320.47	331.9	331.61	411.15	304.76	326.14	314.18	325.68	326.24	329.85	342.35
708004	318.07	325.2	355.94	339.28	338.62	322.34	307.69	343.64	326.05	321.16	337.17	336.06	417.83	307.06	333.28	317.49	329.58	328.48	334.13	344.92
709004	311.44	319.01	348.42	329.65	326.44	311.3	303.37	333.14	319.2	313.27	328.12	327.79	409.47	300.39	325.9	310.82	322.02	322.26	326.55	337.7
710004	321	330.8	359.52	343.24	342.07	326.29	313.45	344.14	331.18	324.21	339.1	339.38	423.78	313.65	335.61	320.98	329.9	332.95	337.15	350.58
711004	316.69	327.18	353.92	339.31	335.77	318.21	308.25	341.32	327.54	322.48	337.58	338.44	417.16	308.14	328.42	319.61	331.21	330.02	333.69	344.34
712004	314.97	319	347.73	333.3	331.35	313.11	303.26	332.03	324.93	318.46	329.07	328.98	412.8	299.78	324.64	307.89	324.82	322.16	329.58	339.4
713004	312.7	321.57	350.57	332.5	333.38	313.76	304.03	333.97	319.43	318.01	329.75	330.32	414.38	299.75	325.63	313.32	321.16	324.15	328.8	340.36
714004	323.28	330.31	357.02	341.86	339.91	321.46	309.22	342.8	328.48	324.06	337.27	339.79	423.86	311.63	333.09	323.49	330.02	332.87	338.57	349.57
715004	321.42	325.98	353.21	338.21	338.53	316.01	307.76	337.88	325.9	319.97	332.03	333.64	418.07	307.6	329.33	317.21	327.92	326.46	333.57	345.54
716004	321.48	330.05	356.4	342.48	342.16	322.65	310.84	342.75	333.03	323	337.8	337.99	426.27	309.03	337.07	324.21	334.65	332.7	340.35	350.62
717004	324.46	333.15	357.79	342.55	341.34	322.76	310.76	343.78	330.78	328.21	337.67	337.38	421.85	310.84	332.33	319.39	332	332.91	337.61	350.39
718004	319.07	325.28	349.44	336.53	336.19	317.61	303.74	335.18	321.86	322.02	333.45	330.8	415.01	304.74	329.01	314.57	325.84	325.86	332.42	344.16
719004	326.43	334.05	355.25	341.35	338.95	322.52	308.85	341.05	329.31	330.34	337.84	337.71	421.03	309.86	333.12	322.4	330.58	334.07	335.45	349.02
720004	318.84	325.69	350.03	337.35	332.42	315.85	304.95	335.9	322.87	324.2	329.48	333.34	412.79	302.49	327.92	315.81	326.79	327.22	328.97	344.52
721004	319.11	329.81	350.15	335.87	335.7	318.58	305.36	336.81	324.6	321.33	328.83	331.53	415.39	305.17	327.94	316.7	327.97	327.32	331.17	343.48
722004	327.59	334.31	355.5	340.49	339.23	322.85	310.28	341.83	326.36	327.01	334.19	335.93	416.83	303.33	330.08	320.6	331.04	332.85	337.89	349.32
723004	318.21	328.93	351.11	337.13	334.95	316.09	306.75	335.84	323.78	320.48	329.72	335.76	415.41	302.39	328.22	314.15	329.6	328.42	332.94	345.58
724004	323.05	330.86	351.88	337.36	336.39	318.65	305.97	339.87	324.23	323.62	327.83	334.41	411.21	305.82	327.1	314.89	329.32	329.28	332.12	346.97
725004	322.66	333.26	356.55	342.14	337.1	321.69	309.16	339.96	328.38	332.18	332.4	336	419.69	307.2	329.97	317.82	330.7	330.25	337.1	349.51
726004	325.8	335.02	356.75	340.36	337.37	322.91	307.44	340.96	329.08	328.26	334.53	338.59	422.21	307.66	335.33	316.8	329.28	329.65	335.23	348.94
727004	316.39	329.76	354.34	338.67	334.05	318.63	304.09	336.24	325.35	325.34	331.39	334.27	413.59	304.12	329.07	313.06	328.54	326.29	331.31	345.25
728004	323.01	334.11	356.67	341.03	335.23	321.72	307.63	341.28	327.86	329.85	336.86	336	417.2	309.78	332.71	315.88	330.15	330.21	335.36	347.43
729004	331.07	336.46	360.42	343.04	335.96	321.44	309.88	344.25	328.34	321.76	338.11	338.36	419.56	306.69	334.19	316.19	330.87	332.7	336.92	350.58
730004	324.28	336.18	359.27	342.07	336.72	319.52	308.55	343.94	326.76	321.48	334.2	338.23	419.77	306.95	331.92	316.32	328.97	329.5	332.53	348.6
731004	325.12	337.41	359.03	345.51	338.67	323.54	310.61	348.19	332.01	330.49	339.2	341.54	421.44	308.82	336.98	319.31	332.88	335.87	338.38	352.63
732004	321.56	333	353.7	341.18	330.76	319.79	305.34	339.66	324.32	323.95	332.92	333.04	414.36	304.95	328.55	315.75	328.57	328.92	334.46	345.46
733004	321.73	331.65	356.09	337.56	332.13	319.52	305.35	336.78	325.05	322.85	332.32	335.42	414.15	304.99	327.76	314.75	325.48	330.71	332.76	345.89
734004	315.45	329.52	349.78	338.78	329.48	317.22	304.22	335.69	323.59	319.77	330.98	335.88	410.14	301.81	326.29	310.95	324.28	327.31	332.05	345.07
735004	323.87	330.89	350.68	337.36	334.44	316.36	306.66	336.87	324.06	322.11	331.64	333.42	412.51	307.38	328.62	312.39	324.32	329.73	331.59	346.31
736004	319.18	330.15	350.53	337.84	331.91	317.1	307.2	339.06	327.69	321.94	331.92	335.71	412.72	300.91	328.83	311.67	323.32	328.79	332.61	345.16
737004	319.18	330.25	349.53	337.25	332.5	315.83	305	337.66	327.19	324.22	333.3	333.25	409.02	301.76	328.3	315.38	325.09	325.07	331.53	344.62
738004	316.17	329.89	349.16	334.3	331.88	315.85	307.36	338.37	322.41	324.3	333.74	332.1	411.86	303.59	326.02	312.89	322.93	329.37	329.96	342.61
739004	321.78	332.57	354.05	338.41	336.75	322.09	311.21	338.82	328.06	331.93	335.5	338.36	414.98	307.67	332.73	315.84	326.66	329.8	335.26	347.77
740004	317.87	322.36	341.56	331.14	327.6	314.07	304.05	330.68	318.57	322.18	327.02	329.15	403.53	300.25	321.47	308.01	317.58	322.43	328.57	338.21
741004	320.89	328.86	352.04	337.68	334.29	321.23	306.89	340.87	327.64	322.55	333.18	334.77	413.5	307.96	327.91	317.49	325.74	329.78	332.37	348.47
742004	327.2	334.52	356.34	340.79	337.69	323.64	310.82	344.05	331.99	327.3	339.63	338.96	418.85	310.46	336.36	324.72	331.86	332.68	339.23	351.52
743004	316.73	324.09	346.78	333.54	329.51	314.83	302.78	336.07	321.04	320.71	329.46	330.84	409.25	302.23	328.02	312.27	319.74	324.83	329.15	341.47
744004	322.38	327.68	351.56	337.08	335.11	319.29	306.27	337.6	329.19	322.23	334.34	332.59	410.02	305.6	331.17	317.59	324.26	326.87	331.31	345.84
745004	314.47	320.97	344.18	332.36	324.42	310.78	300.81	328.97	318	313.17	326.74	327.58	401.94	296.38	322.17	306.59	318.87	319.92	326.91	338.78
746004	322.63	334.37	358.09	343.97	339.58	324.35	310.94	342.38	332.34	325.84	341.15	341.22	419.87	313.3	333.75	320.5	329.56	333.41	338.47	351.96
747004	324.52	331.99	352.52	340.02	333.52	319	308.59	340.26	325.78	322.62	335.51	337.66	415.41	308.4	330.59	319.03	325.69	331.36	332.78	346.26
748004	315.77	328.74	351.35	336.19	333.43	317.74	304.53	338.13	326.01	322.89	332.74	336.86	414.56	304.74	329.02	314.59	325.65	329.78	333.09	344.84
749004	320.39	329.07	352.71	337.49	332.72	318.68	304.52	337.72	328.99	324.44	333.66	335.68	406.64	306.83	330.41	314.69	324.31	329.53	332.04	346.95
750004	318.12	324.63	348.2	333.59	327.56	316.77	301.26	333.14	320.84	319.44	328.96	330.89	407.37	299.41	328.3	313.46	323.14	325.48	328.78	340.98
751004	319.87	328.22	349.87	338.2	334.75	318.2	307.63	338.43	326.43	325.27	336.18	336.37	415.51	306.63	334.66	318.5	326.6	330.26	332.42	348.73
752004	315.01	326.1	346.69	334.61	328.57	316.83	304.94	335.99	322.03	319.82	327.93	329.51	409.29	302.52	331.26	311.07	321.05	324.67	328.39	342.97
753004	322.33	328.2	355.23	339.83	338.98	322.82	308.98	343.43	330.55	325.96	337.19	336.72	417.16	312.31	339.05	319.52	330.62	335.96	336.96	350.73
754004	325.04	329.13	352.68	339.11	335.71	323.36	309.6	342.44	332.4	327.38	337.45	338.58	417.77	308.48	340.05	321.23	326.01	331.69	334.46	350.69
755004	318.05	325.77	347.98	331.5	330.6	316.7	305.35	335.33	324.08	320.51	330.75	331.6	409.73	302.41	331.85	309.13	321.15	325.42	330.17	340.98
756004	320.47	326.31	349.89	336.99	333.36	319.22	306.01	337.31	324.71	325.61	333.44	331.71	410.66	301.3	334.14	318.68	327.29	329.82	334.23	347.35
757004	316.27	323.27	346.97	334.46	329.22	316.26	303.33	331.5	322.5	321.59	331.18	329.63	408.11	302.99	331.07	310.55	321.43	324.62	329.99	342.51
758004	320.34	330.35	353.6	337.72	335.11	321.21	307.65	342.47	327.12	328.68	333.95	335.05	414.33	308.03	337.12	319.97	325.2	332.08	335.99	348.45
759004	318.33	327.73	350.72	339.49	334.78	320.94	308.61	340.3	327.87	321.65	334.08	336.02	410.59	307.52	335.04	320.15	326.44	331.22	335.19	347.98
760004	316.85	324.36	348.04	336.55	334.36	321.1	306.06	339.4	323.49	325.62	330.2	331.33	412.89	306.12	331.8	318.5	324.7	328.09	334.41	345.48
761004	319.94	329.83	353.28	339.67	337.55	323.73	309.27	343.24	327.33	327.58	334.93	336.72	415.89	304.35	337.08	319.8	328.16	331.41	338.53	351.15
762004	316.11	324.74	348.75	336.1	330.19	320.58	305.6	336.34	324.18	325.52	329.77	334.44	407.28	305	333.99	315.29	322.52	326.91	332.92	346.35
763004	316.18	322.81	347.58	334.15	330.89	317.13	305.75	336.38	321.98	324.07	328.1	331.62	403.68	301.03	332.77	316.29	321.63	327.01	331.94	341.59
764004	321.5	326.3	352.86	337.46	334.45	318.89	308.54	340.09	327.45	322.71	330.62	335.81	413.58	302.58	336.58	316.65	324.34	329.32	332.37	347.86
765004	318.42	324.26	349.76	335.71	332.04	320.12	307.31	339.79	322.08	321.29	330.14	331.67	414.48	302.19	331.39	321.73	323.07	327	332.48	343.82
766004	322.28	331.14	357.47	342.44	338.87	324.65	310.97	352.03	333.28	332.86	338.22	341.2	421.23	311.97	339.44	323.74	329.65	334.89	337.81	352.41
767004	323.99	329.67	356.07	341.24	337.15	327.23	310.34	345.45	328.61	330.44	335.11	340.42	418.83	311.04	335.93	321.63	329.99	334.61	336.59	349.63
768004	317.23	327.32	350.84	339.29	334.99	322.61	308.46	339.59	326.32	325.39	332.06	337.5	415.68	305.59	335.43	317.71	326.38	329.59	335.52	346.01
769004	310.78	322.48	349.95	337.21	328.43	317.02	305.04	338.4	321.53	322.24	327.34	330.21	408.74	301.74	327.47	314.59	321.39	327.05	327.42	340.64
770004	308.97	316.14	342.76	328.43	325.69	315.51	301.82	333.4	315.97	319.57	323.71	322.59	403.6	299.2	322.52	313.13	319.96	323.95	327.86	334.6
771004	317.32	329.27	353.6	339.67	333.15	324.05	308.3	342.72	325.89	325.85	331.47	336.1	419.56	309.29	333.25	315.91	327.19	328.98	332.4	344.13
772004	313.79	322.49	345.98	333.93	329.27	317.64	305.75	338.95	320.64	322.66	329.23	331.96	411.15	299.86	328.35	315.87	322.67	326.07	330.88	339.76
773004	316.64	324.54	352.55	340.16	332.85	321.81	307.38	340.01	327.66	328.23	330.91	335.73	412.77	307.02	332.42	316.79	325.32	329.28	334.16	345.01
774004	317.6	324.42	351.95	338.44	335.61	321.27	308.85	342.13	323.85	325.64	333.23	335.25	413.19	302.25	332.47	318.26	324.95	328.31	331.95	344.31
775004	318.08	326.6	351.06	339.34	332.16	321.98	305.95	342.77	326	324.23	330.71	334.14	418.78	306.05	334.16	319.36	324.5	329.98	331.62	343.79
776004	320.53	325.93	351.92	338.57	332.27	320.94	309.01	340.51	325.38	323.63	331.75	333.69	410.05	308.37	331.19	322.43	325.69	331.92	331.03	343.42
777004	311.18	322.44	345.69	333.85	330.77	317.01	305.74	339.54	322.77	323.76	332.04	333.6	405.88	301.99	328.19	316.57	322.94	326.19	330.84	339.66
778004	316.4	325.3	351.45	336.33	333.83	320.78	308.69	340.64	325.08	323.49	330.6	337.84	414.84	308.99	330.2	321.22	325.55	326.64	333.69	340.35
779004	318.48	323.48	348.55	336.63	333.26	321.7	306.88	338.99	323.1	321.69	331.07	334.39	416.42	307.08	331.01	319.44	323.68	329.21	329.58	339.48
780004	321	336.65	358.48	344.56	342.62	327.73	313.7	349.83	332.06	332.82	339.01	342.42	424.41	314.77	336.08	330.63	332.94	335.06	340.25	350.95
781004	319.11	329.81	354.51	339.76	335.61	322.63	309.5	343.63	327.49	328.01	334.01	337.31	419.93	308.66	330.17	320.79	327.07	330.81	334.33	343.52
782004	312.99	321.18	345.65	333.41	331.04	314.55	304.76	335.99	321.54	326.76	329.44	329.81	417.34	300.47	329.3	311.63	321.36	327.15	329.05	337.83
783004	321	326.24	349.59	334.06	335.52	322.08	307.38	339.63	323.74	326.06	333.52	335.78	423.13	307.99	328.8	319.79	324.41	327.82	330.84	339.77
784004	319.56	332.34	352.09	339.86	339.83	323.92	311.06	343.43	329.48	331.33	334.31	338.25	419.39	304.17	333.87	327.11	330.17	331.79	335.91	342.67
785004	321.75	324.68	350.46	338.83	334.59	324.38	307.89	340.61	326.3	328.37	333.21	339.39	416.92	306.65	333.47	323.65	324.15	328.22	332.74	342.11
786004	313.8	325.3	348.62	334.86	331.92	320.77	307.08	336.17	324.6	323.09	330.39	331.11	413.55	307.43	327.01	319.83	321.94	326.37	333.06	339.48
787004	319.49	326.79	355.03	338.16	338.54	326.31	311	346.1	329.28	323.67	334.63	336.77	422.53	310.69	333.14	324.22	329.16	331.18	336.41	344.56
788004	315.64	325.74	350.05	337.51	337.62	322.23	306.85	337.96	324.51	326.32	332.94	335.39	413.99	306.03	328.11	322.34	324.66	328.28	332.53	340.31
789004	319.51	324.96	351.68	340.38	335.47	325.6	309.12	340.07	328.88	327.45	334.61	335.63	418	307.38	332.03	322.8	324.33	330.6	333.73	343.24
790004	315.3	320.26	347.29	334.62	334	321.14	305.33	336.76	322.74	324	329.04	332.12	409.48	306.55	327.67	316.77	322.93	326.06	331.34	339.16
791004	321.21	325.37	351.68	342.78	335.63	323.93	311.08	341.88	325.04	326.39	333.4	335.79	415.24	307.36	330.04	319.19	325.45	326.79	334.35	342.38
792004	322.68	326.31	351.12	340.69	336.02	326.03	308.29	341.7	327.67	328.79	336.42	337.12	418.56	308.11	331.85	323.05	325.91	330.02	333.1	343.43
793004	313.95	317.77	345.25	332.61	326.32	316.76	301.51	330.14	321.19	321.75	326.45	327.92	405.97	300.89	326.21	313.68	317.39	321.69	327.3	333.41
794004	325.29	325.97	355.05	341.8	334.44	326.36	310.18	339.86	330.2	328.98	332.75	337.74	415.31	312.71	332.22	324.86	323.82	329.87	337.8	342.32
795004	314.68	320.77	347.48	337.23	330.17	321.08	306.44	338.39	324.62	320.63	331.48	330.2	409.9	304.52	331.79	319.46	320.5	326.18	331.21	340.08
796004	322.95	328.67	355.61	342.22	337.14	329.2	311.24	341.81	329.89	327.55	335.39	338.83	419.77	312.93	336.57	322.65	325.43	332.25	337.88	345.24
797004	310.02	323.95	351.31	340.98	333.81	324.61	307.69	340.04	327.09	321.93	330.82	331.82	411.31	314.04	330.48	319.69	322.38	328.04	333.5	341.76
798004	314.39	318.31	345.52	333.84	328.47	318.64	305.51	332.63	318.5	321.92	327.02	326.56	406.92	303.45	325.57	309.79	314.98	322.1	330.34	332.82
799004	313.28	320.98	347.48	336.92	332.02	322.66	308.23	334.93	324.85	324.25	330.28	332.35	405.37	312.89	330.86	316.44	321.77	323.23	330.81	337.51
800004	313.26	323.97	353.12	341.05	337.94	328.93	312.8	340.96	327.93	325.81	335.71	336.18	418.16	309.56	332.6	320.4	326.21	327.99	334.74	343.35
801004	318.45	321.61	351.22	341.29	334.22	324.1	311.59	337.2	327.45	328.94	332.79	333.1	408.07	309.67	331.08	321.73	324.7	328.76	333.42	341.69
802004	322.08	329.52	357.97	345.4	339.35	331.49	312.57	346.45	330.63	329.26	337.01	342.07	416.6	315.01	337.55	321.26	325.67	332.35	337.99	346.19
803004	305.05	310.97	338.95	327.68	324.95	314.03	302.12	330.11	315.67	321.51	322.31	322.72	394.13	299.5	318.53	305.86	314.62	315.87	323.64	330.26
804004	312.36	321.66	347.55	337.08	330.84	323.5	306.41	340.5	324.46	322.92	330.63	330.9	404.04	308.88	331.88	317.19	322.9	327.62	329.92	339.17
805004	322.75	326.66	352.77	343.27	340.15	328.96	311.59	343.88	330.37	333.15	334.61	337.01	412.19	313.7	335.07	323.79	326.03	329.43	337.64	344.4
806004	322.39	325.68	351.92	339.89	337.92	326.16	311.25	344.82	328.46	329.21	331.73	338.23	410	317.1	333.38	318.57	324.22	327.61	336.01	344.09
807004	311.11	316.29	344.25	331.68	328.6	316.42	304.35	332.11	320.4	316.77	329.28	326.51	396.49	303.22	327.16	311.72	316.84	321.43	326.74	333.78
808004	318.49	325.12	351.61	342.34	336.93	326.12	311.58	342.58	331.88	326.77	335.89	336.05	406.98	314.02	334.78	321.38	327.69	331.62	335.87	342.97
809004	310.7	321.82	348.97	334.54	333.05	321.82	306.31	339.3	322.59	323.7	331.54	334.23	406.81	310.39	329.11	318.48	322.89	324.72	332.05	339.61
810004	321.17	327.12	354.49	340.76	339.46	327.07	313.04	346.79	334.28	328.44	337.64	338.43	411.99	315.35	332.53	326.51	328.28	333.02	338.14	346.11
811004	317.25	324.54	352.03	339.38	337.43	325.73	309.74	344.31	326.09	330.72	334.95	336.13	410.77	314.37	333.06	317.45	326.87	328.82	337.67	344.34
812004	318.48	326.73	353.41	340.47	335.37	326.99	310.5	341.51	328.1	330.87	337.1	335.69	410.56	311.95	332.81	323.71	326.71	330.44	335.47	343.92
813004	314.73	321.68	350.62	335.56	331.71	323.32	307.94	340.6	327.64	320.73	332.18	332	401.98	310.28	332.02	317.03	324.08	329.8	333.26	341.01
814004	316.18	322.6	350.38	338.08	329.3	324.72	309.42	338.25	325.16	325.61	334.5	333.14	403.13	311.07	330.19	317.41	325.12	326.49	334.24	341.52
815004	314.18	320.56	349.94	335.56	329.15	321.57	306.4	335.47	322.14	324.22	329.6	332.06	400.86	306.51	327.89	317.58	321.54	322.1	327.79	338.09
816004	314.49	322.79	350.71	336.95	333.11	325.01	310.55	337.4	327.14	325.08	330.41	334.76	403.72	313.53	330.55	316.49	325	327.31	333.36	340.11
817004	317.15	322.31	349.17	335.75	333.39	324.17	308.81	338.03	326.23	326.21	333.07	333.29	404.27	305.7	332.57	315.53	325.02	324.2	330.84	340.57
818004	320.15	324.9	353.15	338.2	333.25	324.22	309.25	341.56	326.93	322.16	334.25	335.98	403.29	313.1	336.45	317.7	326.39	330.57	332.88	341.29
819004	317.51	325.33	354.74	339.73	335	327.39	312.57	343.54	329	330.31	334.22	334.67	404.63	312.71	335.69	319.12	328.77	326.72	336.19	342.63
820004	323.86	323.83	354.71	341.31	333.96	327.17	312.36	344.22	329.36	325.26	334.02	337.43	405.79	314.86	333.86	321.49	329.84	329.62	334.83	343.92
821004	326.67	331.48	360.01	347.65	339.75	331.33	313.64	349.53	336.25	331.95	339.16	341.01	408.38	316.69	342.77	329.53	334.6	335.76	337.16	348.92
822004	316.44	319.85	350.57	336.54	330.74	324.03	307.38	340.67	325.02	321.64	331.51	330.09	396.2	310.09	333.99	320.23	327.53	324.5	330.94	337.61
823004	322.67	323.76	357.67	339.28	333.47	325.99	311.2	343.25	328.23	326.59	336.2	336.19	401.51	313.27	337.75	323.5	331.48	329.3	336.06	342.08
824004	320.25	322.73	352.74	340.36	334.17	325.89	310.64	340.63	327.71	326.65	335.03	335.57	398.67	317.14	334.97	325.19	329.52	328.56	334.56	341.55
825004	323.76	324.09	351.1	338.24	335.64	323.98	313.12	339.35	329.55	328.36	332.2	334.35	394	316.39	333.12	325.35	330.1	328.1	335.68	340.82
826004	322.14	327.43	357.68	344.58	336.23	327.74	314.21	345.44	331.81	331.96	338.22	339	404.07	313.91	338.82	327.33	334.19	332.9	337.69	346.55
827004	311.91	313.52	341.88	331.32	326.16	316.22	305.29	328.2	319.89	319.19	325.66	326.92	383.31	304.14	327.39	310.58	322.16	321.22	325.41	332.61
828004	318.67	322.48	350.09	337.25	334.42	322.54	311.47	337.29	326.86	324.18	335.04	334.36	391.43	309.88	333.96	318.18	328.09	328.62	329.53	339.9
829004	319.71	325.25	353.92	342.57	336.64	326.82	309.76	341.87	329.62	335.61	337.14	337.39	394.6	315.62	338.1	325.19	331.51	333.83	333.64	344.96
830004	314.37	323.27	349.02	341.89	336.81	323.33	309.85	341.72	327.82	325.67	336.06	334.22	392.58	315.65	334.26	321.43	331.62	331.43	334.57	342.12
831004	319.3	324.51	349.81	339.19	337.13	323.72	311.41	338.11	329.35	327.68	337.07	335.67	387.22	313.41	332.61	316.6	331.68	330.79	333.4	342.16
832004	318.71	327.89	354.16	343.19	338.65	325.1	315.86	345.74	329.42	334.37	337.38	338.99	390.45	312.78	338.97	321.59	334.13	330.85	338.25	346.8
833004	315.83	319.45	349.43	338.6	333.86	321.11	310.27	338.22	327.84	326.55	334.1	337.44	378.97	309.51	335.16	318.38	328.39	327.41	332.12	341.78
834004	316.61	322.39	350.46	339.63	336.01	322.73	311.98	339.3	327.16	331.07	335.75	336.47	382.98	309.38	335.41	320.09	329.67	332.59	335.63	343.39
835004	313.66	319.56	348.3	336.96	333.82	318.46	307.94	337.72	324.32	323.76	329.98	334.53	380.95	309.02	334.31	315.92	326.84	326.41	330.94	336.6
836004	322.66	321.81	349.45	336.9	335.96	322	313.94	340.36	329.59	330.29	334.85	334.28	378.46	310.23	334.34	316.98	329.24	330.82	334.1	339.28
837004	318.92	326.49	349.23	337.46	334.73	319.27	309.83	343.82	327.41	326.6	335.49	333.97	375.15	314.24	334.21	317.56	330	329.96	335.27	341.48
838004	314.63	320.24	344.78	336.69	332.81	318.4	307.78	337.65	324.6	323.98	330.64	332.84	371.24	306.34	329.33	316.25	325.38	327.25	332.81	338.21
839004	311.55	319.75	345.1	334.56	334.46	317.39	307.99	334.74	325.03	323.48	331.85	332.3	369.45	301.84	329.52	316.61	324.96	328.74	331.45	337.54
840004	316.05	323.75	349.26	336.72	333.13	320.47	308.99	338.81	327.3	328.92	331.64	334.04	368.66	305.48	330.61	318.69	328.45	332.13	333.18	341.41
841004	320.89	323.13	346.25	336.76	332.6	320.57	310.34	338.21	325.99	326.2	333.95	335.31	366.03	309.65	334.36	317.62	327.85	331.26	333.6	340.35
842004	313.27	321.92	344.33	334.93	334.21	319.98	307.98	337.34	325.53	328.57	330.74	334.09	364.48	307.76	329.51	315.32	327.76	326.89	333.77	338.81
843004	316.47	321.24	346.42	337.4	334.19	322.67	308.61	336.87	328.8	333.11	332.92	333.3	359.52	309.74	332.96	319.01	330.34	331.2	335.32	340.17
844004	317.03	320.52	343.31	332.9	327.68	317.45	306.26	337.22	323.97	322.19	332.41	330.5	360.52	308.06	328.44	315.28	325.72	330.65	331.54	338.19
845004	320.2	328.61	352.79	343.9	343.34	325.91	311.64	345.2	335.09	332.63	338.68	337.82	368.38	314.05	338.43	325.56	334.09	337.97	338.64	348.29
846004	317.84	324.03	350.67	338.79	339.93	322.42	311.61	342.26	327.07	328.7	333.85	336.13	359.66	314.39	337.84	320.64	329.08	336.26	338.03	345.68
847004	312.37	318.45	342.55	333.17	332.02	317	304.19	330.49	325.05	320.68	330.4	329.19	352.19	305.04	329.24	312.79	324.1	326.14	331.19	338.2
848004	313.22	317.73	344.16	332.8	332.32	316.53	305.51	337.41	324.35	324.02	329.74	331.5	351.56	308.01	329.76	313.33	322.77	325.18	331.44	338.6
849004	318.36	322.01	345.99	337.36	337.59	318.32	306.07	336.63	327.93	329.02	334.15	332.73	357.27	308.37	333.11	319.26	325.09	330.92	331.86	341.59
850004	311.07	314.75	340.83	329.08	328.42	315.61	301.8	331.1	320.07	325.4	327.21	325.87	346.75	302.58	327.17	308.83	323.66	324.17	330.86	335.78
851004	318.14	322.28	344.68	335.26	335.58	319.75	306.38	338.16	327.51	329.48	334.45	336.12	356.9	306.32	330.82	315.95	326.17	329.78	334.47	341.99
852004	314.5	317.49	343.27	331.66	332.45	317.8	307.09	334.28	323.54	327.55	329.51	327.87	350.33	306.08	332.63	316.16	324.28	328.74	334.35	339.02
853004	314.56	319.37	347.65	336.98	336.32	323.77	308.06	337.16	330.08	325.16	332.75	333.69	352.97	314.42	334.56	321.35	327.52	331.51	336.4	343.67
854004	313.88	317.48	346.44	335.5	335.9	318.07	304.34	334.18	324.16	322.68	333.89	331.55	350.83	310.56	332.45	318.13	326.03	329.96	335.42	343.04
855004	312.81	318.09	342.31	332.28	335.7	322.36	306.91	336.64	328.08	329.58	331.39	333.38	349.25	310.73	333.53	314.38	326.75	327.34	335.54	342.13
856004	318.27	324.39	349.4	338.09	340.92	323.98	310.65	343.37	332.07	333.94	337.79	337.2	356.39	315.84	339.42	326.59	331.03	334.59	338.3	348.25
857004	313.52	320.18	345.78	332.95	336.23	320.07	305.82	334.73	326.48	330.82	330.24	331.1	349.32	310.23	330.53	318.7	324.01	325	329.17	341.4
858004	312.46	318.91	343.49	334.34	336.59	319.38	305.26	334.03	326.72	323.38	334.42	333.03	350.92	309.81	334.3	315.72	323.26	328.75	333.01	343.19
859004	315.78	315.91	341.16	331.11	332.79	317.74	304.11	329.34	323.85	323.17	332.56	331.95	349.93	302.19	331.31	316.26	322.95	328.14	328.98	343.46
860004	302.52	310.85	336.89	329.11	329.62	312.41	301.85	330.78	321.35	324.75	324.26	324.76	345.86	300.93	329.47	314.75	320.33	324.07	326.29	340.01
861004	308.21	307.17	336.94	325.64	328.1	313.03	302.57	328.06	321.77	321.64	327.76	327.78	340.63	304.66	328.1	309.95	318.03	324.13	327.72	337.78
862004	309.75	306.77	335.47	326.4	329.05	311.88	297.9	327.32	319.62	319.75	327.7	324.76	344.9	296.84	326.74	311.65	320.06	320.66	324.04	337.07
863004	305.52	308.54	338.24	326.93	328.81	312.42	298.31	325.06	320	325.8	327.95	324.67	342.23	298.54	326.47	309.21	315.61	321.25	326.57	338.07
864004	307.18	310.6	338.65	329.26	330.6	314.43	300.75	327.31	322.27	326.64	332.1	324.52	349.42	302.73	328.54	310.94	319.06	322.93	329.01	338.96
865004	305.01	315.55	342.16	332.38	337.68	319.07	302.82	332.19	329.3	330.26	331.7	331.54	352.54	304.22	332.38	317.2	322.65	322.76	331.75	342.06
866004	311.03	312.06	339.01	328.66	333.73	314.43	301	332.44	323.39	329.02	332.23	330.15	348.72	300.87	327.96	315.87	319.79	325.12	331.05	338.33
867004	312.51	309.47	337.62	331.89	332.19	314.93	299.59	329.11	321.99	320.14	334.32	327.64	348.87	301.29	325.53	313.03	319.8	323.67	327.79	339.9
868004	316.43	311.28	338.08	329.77	332.1	318.72	300.38	335.13	324.35	326.94	332.44	326.4	348.83	301.88	326.66	314.7	316.59	323.83	331.73	337.11
869004	323.46	318.04	349.34	339.83	344.89	326.57	308.05	340.93	330.53	331.67	341.32	337.94	356.23	311.88	337.37	318.54	326.91	332.37	338.54	348.08
870004	313.96	308.77	333.81	328.01	334.54	316.74	300.41	328.59	323.86	328.45	331.82	324.88	345.32	300.37	326.13	311.76	318.58	323.75	331.65	336.86
871004	317.31	309.28	337.31	331.41	334.52	319.24	301.27	333.14	323.75	327.89	335.16	326.88	350.58	299.98	330.07	317.02	320.04	324.53	331.32	337.04
872004	321.88	314.79	341.83	335.68	340.76	323.75	305.14	338.21	329.58	327.68	339.22	331.65	355.18	308.09	333.41	322.63	320.23	329.29	335.65	343.58
873004	319.19	313.43	339.37	331.49	338.88	322.77	304.24	335.65	326.66	332.14	338.39	330.3	354.36	303.73	334.89	319.43	323.8	327.82	334.03	340.28
874004	318.52	314.06	341.98	332.23	337.78	321.56	305.48	336.4	331.6	333.51	340.76	334.09	355.68	304.12	334.44	320.13	327.94	326.86	334.1	342.77
875004	311.6	306.47	334.58	327.27	333.76	316.86	302.11	333.1	323.24	325.76	334.43	322.01	347.4	297.82	329.92	312.86	321.41	324.07	328.52	336.06
876004	322.06	314.36	341.37	336.25	342.18	323.96	305.52	340	330.8	332.45	339.31	331.78	354.32	303.87	334.35	320.89	324.13	327.65	333.83	342.92
877004	312.1	300.47	327.42	319.96	330.25	312.55	296.52	321.46	318.69	315.31	330.73	322.02	339.44	297.86	323.48	307.75	314.85	315.2	321.36	330.66
878004	315.93	308.79	336.77	329.82	334.98	320.46	301.11	331.43	328.69	329.43	338.37	324.59	354.13	305.07	330.57	320.31	322.19	324.47	328.6	335.75
879004	314.57	305.6	332.13	327.49	331.27	314.75	297.68	326.95	319.96	320.95	333.04	324.2	348.19	300.23	328.27	310.52	315.6	319.64	321.98	332.89
880004	313.18	306.6	333.99	328.22	333.79	316.45	300.38	326.79	324.9	325.71	332.54	322.26	345.49	303.6	327.77	310.53	316.89	320.65	325.16	335.07
881004	321.53	313.07	337.34	332.36	337.97	322.14	303.94	333.7	326.65	330.67	340.2	327.89	352.69	304.77	330.25	320.6	321.19	327.08	328.5	339.59
882004	323.81	311.78	336.4	334.61	339.32	322.06	302.93	334.11	326.71	325.84	338.55	326.08	353.02	306.84	333.56	313.7	320.05	325.53	327.5	339.03
883004	309.24	303.92	330.81	325.21	330.82	315.42	299.14	322.84	323.33	324.69	332.25	319.35	346.49	302.09	325.13	308.03	315.75	318.98	323.46	330.09
884004	313.43	305.99	332.53	330.06	336.24	320.43	300.17	329.54	325.63	324.6	333.7	325.26	349.57	302.33	331.24	316.19	320.38	325.34	324.97	334.34
885004	319.57	307.63	336	332.13	340.58	322	303.64	332.23	325.84	329.96	336.99	327.78	351.78	305.22	334.41	316.45	322.19	324.12	328.87	336.5
886004	318.59	310.08	337.09	332.32	339.48	321.57	302.57	331.43	330.71	325.88	338.07	325.14	350.3	307.05	332.76	317.26	322.51	327.95	326.7	339.21
887004	322.98	306.51	335.88	331.68	337.52	318.52	300.46	330.19	327.93	329.29	333.24	322.39	353.08	305.01	329.38	313.33	320.39	324.08	325.04	333.61
888004	323.21	312.01	340.79	334.29	343.95	322.27	305.16	333.3	331.12	337.27	339.46	329	357.82	307.68	335.24	323.17	328.05	333.06	330.81	339.38
889004	318.12	306.85	332.25	328.51	336.11	317.76	303.11	327.55	329.35	323.59	333.21	325.57	348.99	303.28	329.73	312.67	318.64	324.29	325.76	333.29
890004	315.69	313.31	337.77	334.32	338.99	322.91	303.85	332.24	332.18	330.02	335.39	328.67	352.67	309.1	330.88	319.18	324.85	329.45	330.59	337.01
891004	306.94	305.11	330.34	326.73	338.08	317.02	302.33	327.96	324.87	324.91	329.04	323.13	348.28	301.52	328.97	310.28	317.24	325.34	324.96	332.58
892004	311.9	307.47	334.92	329.52	338.14	321.21	300.48	328.82	328.08	324.86	333.47	325.65	351.04	300.32	329.85	317.51	323.19	326.15	326.36	337.44
893004	302.03	295.57	324.25	321.44	328.26	309.45	294.27	319.35	316.24	314.37	326.69	312.31	337.45	293.55	318.77	307.71	311.29	317.01	319.71	324.46
894004	316.13	311.11	336.36	334.33	341.71	321.97	302.82	333.09	330.5	332.24	336.53	329.75	355.66	305.33	333.35	318.05	324.26	331.55	330.79	338.91
895004	309.77	311.64	334.66	331.58	340.47	322.32	302.75	331.96	331.26	332.01	338.29	326.33	355.62	304.79	331.67	316.35	323.38	328.7	330.16	337.43
896004	308.93	312.61	335.31	333.5	339.46	321.28	301.07	330.58	331.68	327.66	336.64	325.38	357.83	304.8	328.14	316.94	320.47	330.02	328.45	336.65
897004	309.18	303.37	329.18	325.84	334.39	313.89	298.43	322.38	323.62	325.99	329.84	318.56	344.3	302.58	324.06	309.29	315.23	325.17	324.08	331.92
898004	314.43	310.29	335.33	330.4	338.1	320.19	301.09	329.82	330.55	326.48	334.75	326.67	350.09	305.02	330.65	318.11	319.52	327.07	329.54	336.66
899004	310.05	308.11	332.2	329.18	333.53	316.17	301.32	327.42	325.99	324.37	334.57	322.45	349.6	298.08	330.01	313.74	320.05	327.88	327.74	335.14
900004	313.28	307.55	331.74	332.95	339.18	319.55	303.36	333.77	331.16	325.41	337.13	327.61	356.42	307.21	332.06	317.35	324.08	331.41	327.46	339.58
901004	308.66	308.37	330.08	330.2	337.67	318.77	300.99	328.04	330.17	332.45	335.43	326.08	349.06	302.17	327.68	314.71	318.9	326.59	326.75	337.53
902004	299.59	295.2	320.57	319.95	325.03	310.86	293.9	315.44	317.27	319.74	326.14	314.27	339.65	294.48	320.67	304.1	309.33	314.36	320.01	327.08
903004	307.46	306.64	331.83	329.58	336.03	317.44	298.69	327.52	329.22	327.51	337.3	325.29	350.65	301.81	328.22	313.48	319.53	327.17	328.58	337.89
904004	311.15	312.17	336.02	332.69	336.43	321.37	302.54	329.67	332.01	327.66	341.33	326.39	354.41	303.59	333.2	313.92	321.48	327.2	328.03	339.06
905004	304.49	299.83	323.56	321.88	329.16	315.31	296.81	321.43	322.32	316.97	329.67	319.02	345.82	297.55	323.17	309.82	315.87	321.36	323.3	331.78
906004	304.56	300.84	328.69	323.55	330.53	317.47	296.67	319.49	322.46	322.86	330.05	318.03	343.83	294.19	325.12	308.34	315.61	319.43	324.18	332.77
907004	310.88	310.39	332.99	331.52	337.01	321.27	300.73	329.57	330.94	326.46	333.99	324.74	357.52	305.2	334.65	317.34	321.97	328.63	331.05	339.45
908004	307.95	302.6	326.97	322.69	332.04	314.63	298.17	324.18	321.99	323.17	332.47	319.34	346.97	304.45	325.84	313.12	316.16	321.78	323.74	334.14
909004	305.4	303.14	325.75	323.79	328.73	315.07	297.44	321.94	324.53	326.13	329.9	319	348.37	298.6	324.32	312.69	313.58	324.97	323.13	335
910004	305.09	300.9	327.52	323.54	327.9	314.05	296.04	323.22	323.92	324.83	329.05	315	347.09	296.33	325.42	308.57	316.47	321.69	322.16	334.63
911004	312.43	305.35	328.83	326.49	334.95	318.69	299.15	323.83	327.26	325.88	335.49	322.47	352.95	299.49	327.21	313.79	318.41	325.54	325.66	338.62
912004	304.64	303.1	326.2	324.05	331.86	315.55	298.38	322.57	324.64	326.05	332.41	318.64	347.58	299.4	330.22	312.35	314.51	326.61	327.69	336.14
913004	304.64	303.35	323.71	322.13	333.13	316.8	297.51	322.19	328.32	326.03	333.5	319.55	347.39	297.31	324.64	312.44	317.45	323.03	326.53	336.23
914004	306.56	303.34	328.14	324.59	333.64	317.88	297.59	326.25	328.51	322.23	336.1	320.24	349.45	299.49	330.37	313.74	317.66	329.34	326.05	336.98
915004	306.08	307.79	331.72	327.62	337.24	320.57	301.92	329.3	331.75	333.13	338.32	323.08	352.67	302.78	330.79	312.11	323.92	332.84	328.82	340.71
916004	302.83	301.24	323.63	321.88	333.17	316.35	296.11	321	326.45	322.93	332.59	316.59	346.26	296.49	325.46	310.4	315.24	325.94	325.45	335.35
917004	313.49	309.61	332.2	331.56	342.58	323	302.04	329.2	333.32	326.65	339.2	323.06	355.12	302.39	331.65	315.01	321.81	331.47	332.12	341.06
918004	305.27	306.4	324.5	323.65	336.68	318.31	298.27	323.77	329.14	328.02	333.81	319.1	350.32	297.78	328.28	311.49	319.06	334	325.25	335.42
919004	301.25	295.92	321.43	317.09	327.56	312.96	291.91	316.45	321.22	318.11	327.04	311.63	342.87	293	319.04	303.85	314.5	326.66	318.76	328.51
920004	297.9	299.16	321.97	319.73	330.35	313.48	295.93	319.19	323.2	321.61	330.14	316.21	345.22	292.8	322.62	309.94	317.98	327.13	319.59	329.97
921004	310.88	306.2	327.43	326.29	338.45	318.39	299.6	324.08	326.1	325.88	334.19	323.07	346.27	304.75	327.36	313.31	322.22	332.89	325.59	335.86
922004	309.25	301.31	325.63	321.99	331.93	315.18	294.8	321.81	325.34	323.3	332.97	316.26	348.71	296.26	324.05	311.99	315.66	327.82	321.36	332.22
923004	313.33	308.62	332.73	328.93	337.99	322.16	303.7	330.39	330.48	332.41	336.14	323.41	356.36	304.62	329.7	320.35	324.3	334.51	327.87	339.41
924004	310.36	305.98	326.31	324.19	335.76	322.51	298.91	325.61	329.04	326.75	334.47	321.62	352.94	300.76	329.27	312.75	320.07	329.14	325.46	336.41
925004	302.93	298.41	319.12	316.36	326.68	309.89	294.54	317.42	322.75	323.11	327.15	311.38	341.1	293.31	322.97	306.23	314.67	321.8	320.18	328.81
926004	311.86	314.14	333.43	331.06	341.38	322.95	302.46	331.87	333.12	328.79	339.85	325.27	354.81	307.01	334.85	315.12	322.63	333.71	329.34	343.46
927004	309.77	310.32	329.92	331.35	337.79	320.41	301.08	330.24	333.79	333.46	337.99	325.04	352.25	306.59	331.16	318.3	325.38	331.87	326.96	339.42
928004	303	304.5	326.62	325.68	333.25	318.28	299.17	324.28	332.55	326.36	335.44	318.17	350.09	299.65	330.33	314.93	318.58	327.85	324.52	336.8
929004	303.55	302.58	325.82	325.64	334.05	318.12	299.69	324.85	327.39	325.5	333.52	319.42	345.07	298.33	327.64	316.54	319.19	325.07	323.31	336.33
930004	310.83	307.3	328.72	328.1	334.76	320.14	302.54	327.24	330.81	329.98	338.23	322.02	351.67	304.74	331.21	316.91	321.75	331.8	327.9	340.15
931004	305.64	306.06	327.18	325.15	332.74	317.8	299.54	325.88	328.26	323.97	332.1	320.49	350.96	299.69	329.51	315.88	320.92	332.32	324.53	335.74
932004	304.24	301.64	321.02	322.39	326.93	313.68	295.02	322.13	326.04	323.67	331.13	315.67	344.84	299.44	326.69	310.78	317.45	323.4	320.33	331.26
933004	310.92	307.84	331.21	327.19	334.02	320.4	301.89	327.06	331.33	327.82	337.62	323.64	355.46	302.65	332.46	316.88	321.98	329.02	324.66	339.15
934004	299.44	302.78	324.03	322.57	330.12	314.23	295.82	325.1	326.26	322.42	329.28	315.41	349.04	295.44	325.52	313.81	313.92	325.17	324.32	330.73
935004	310.45	311.6	334.42	330.54	338.45	325.08	305.9	333.3	335.78	334.18	342.03	327.48	358.86	306.6	333.33	323.28	325.44	334.75	329.47	343.28
936004	303.11	303.19	323.2	324.85	333.49	318.46	299.33	323.84	326.28	328.17	332.26	321.94	351.47	301.66	328.45	312.25	315.48	324.88	321.43	337.17
937004	302.56	303.21	323.5	321.94	333.12	315.36	297.59	322.3	325.68	325.13	333.36	318.48	347.64	293.38	326.25	312.42	317	324.45	320.9	335.76
938004	306.45	310	331.25	329.59	339.98	323.36	303.76	329.12	333.07	328.24	339.37	326.35	355.53	302.52	333.23	319.54	323.19	332.92	327.65	341.87
939004	309.23	307.9	327.37	325.51	335.29	319.12	299.73	323.28	327.58	328.1	335.74	321.1	354.28	301.84	328.89	314.45	316.5	329.6	325.14	339.33
940004	302.37	305.1	325.37	324.87	336.6	319.49	300.04	325.54	329.97	326.03	333.39	319.27	347.13	300.32	328.65	312.63	321.37	327.2	327.24	337.96
941004	305.85	309.02	326.76	327.93	338.69	321.63	299.79	325.48	331.51	328.66	337.14	322.95	351.3	303.05	330.24	314.43	319.95	328.1	326.43	339.11
942004	307.5	305.08	327.31	326.75	339.06	319.39	301.48	328.26	330.49	329.65	336.52	323.57	350.8	301.02	326.72	315.72	320.71	330.41	326.32	340.85
943004	303.02	304.73	327.98	328.04	337.94	321.83	300.82	329.15	329.69	329.14	334.61	322.53	348.64	298.81	328.83	317.76	319.82	330.61	326.65	339.49
944004	307.55	310.35	331.69	328.67	337.14	322.97	300.86	329.07	330.12	328.39	339.13	321.89	356.16	301.37	330.17	318.61	321.89	331.56	328.06	343.08
945004	307.58	304.36	326.49	327.28	337.75	319.92	299.61	322.36	327.62	327.26	334.79	320.53	346.23	300.7	329.07	314.63	316.61	325.98	327.91	339.44
946004	305.19	305.47	328.06	326.62	336.39	319.9	300.55	325.52	328.73	325.78	334.82	323.91	352.22	300.12	325.91	314.07	316.77	326.58	324.51	343.25
947004	300.48	300.57	321.64	319.29	331.76	316.92	295.84	321.34	322.73	318.39	329.06	314.06	339.22	298.5	324.43	311.68	311.87	321.36	321.47	333.13
948004	302.36	306.21	324.08	325.83	333.1	319.8	299.55	322.66	325.31	331.91	329.67	318.57	346.67	296.8	328.23	313.13	313.86	325.09	324.28	339.58
949004	303.51	307.84	331.6	326.04	333.74	322.87	300.11	325.98	328.49	328.31	336.33	321.65	345.43	303.09	329.5	316.03	317.4	325.71	327.2	340.54
950004

## Sheet: Experiment 3
Time (ms)	Cell #1	Cell #2	Cell #3	Cell #4	Cell #5	Cell #6	Cell #7	Cell #8	Cell #9	Cell #10	Cell #11	Cell #12	Cell #13	Cell #14	Cell #15	Cell #16	Cell #17	Cell #18	Cell #19	Cell #20	Cell #21	Cell #22
4	314.62	320.87	314.91	307.88	332.21	329.02	343.89	324.76	325.28	322.56	313.39	321.2	311.5	315.26	315.42	311	308.95	311.03	313.77	309.61	334.22	419.44
1004	310.15	317.19	310.62	303.36	327.59	323.42	347.25	321.34	323.21	318.42	309.89	318.01	305.16	310.81	311.91	304.72	306.28	310.85	309.29	308.64	330.43	407.78
2004	314.11	318.15	313.81	305.87	331.79	326.7	335.54	324.93	327.25	321.9	312.58	319.77	308.27	313.68	318.03	308.47	312.15	312.39	310.55	309.88	331.02	417.26
3004	316.55	320.8	317.21	308.78	333.78	326.89	349.51	325.94	329.99	322.13	313.59	320.14	309.19	317.05	319.09	311.44	311.69	314.24	315.74	313.8	333.21	424.03
4004	313.53	318.5	312.14	304.03	330.91	328.08	338.71	322.74	326.43	321.57	310.59	319.99	306.32	314.18	314.8	306.66	309.06	312.59	309.26	309.77	330.02	411.94
5004	315.13	319.43	315.49	307.18	331.93	326.85	340.9	326.14	327.37	321.77	312.01	319.32	308.88	313.25	315.94	309.04	310.15	309.57	314.69	311.99	332.96	407.86
6004	314.5	321.95	315.18	297.46	337.91	333.75	350.11	327.45	328.5	324.48	313.31	322.15	310.88	316.57	318.14	314.49	311.96	314.72	312.75	313.16	334.59	415.75
7004	315.36	319.16	315.38	306.89	335.88	331	343.84	327.63	328.2	321.78	314.12	319.59	311.44	316.99	317.98	309.61	311.84	312.44	312.33	313.3	333.56	416.94
8004	310.16	316.38	310.47	294.13	333.06	328.35	344.14	322.76	323.25	318.67	308.86	313.18	305.71	310.89	313.82	308.69	309.25	308.84	311.42	309.21	330.11	411.76
9004	314.23	320.76	314.61	301.33	337.3	330.92	343.63	327.39	326	322.01	312.46	320.98	308.1	312.93	314.38	309.64	311.94	311.35	313.69	311.63	332.57	420.15
10004	312.02	319.98	315.07	301.79	334.75	329.43	345.99	325.8	325.91	320.07	311.96	317.96	309.11	316.28	317.19	310.24	311.48	311.18	312.8	313.65	333.15	415.01
11004	312.7	321.76	314.05	296.88	334.83	330.34	347.96	327.25	326.81	320.75	311.46	318.49	309.21	315.28	315.7	310.42	310.75	312.33	314.77	311.96	332.14	417.73
12004	316.02	321.66	316.04	305.36	337.16	331.08	343.17	327.42	327.24	321.4	313.19	321.23	310.94	317.47	317.78	310.47	311.91	311.39	314.85	313.49	332.84	427.24
13004	311.38	318.72	311.47	303.33	333.76	327.54	347.63	325.44	323.3	319.07	311.63	313.91	309.63	312.42	314.74	309.37	308.52	308.72	312.49	309.88	330.89	420.86
14004	310.83	317.57	312.04	298.42	331.6	328.14	349.17	323.11	323.17	317.47	309.95	316.99	306.85	312.24	315.37	306.98	309.15	310.48	310.02	308.28	328.5	426.81
15004	310.81	318.99	312.47	303.05	333.97	328.7	343.34	324.63	323.76	317.59	311.02	315	306.95	314.07	316.3	309.94	310.81	310.34	310.96	312.1	330.05	413.75
16004	314.6	323.27	316.18	309.75	339.64	332.83	346.98	327.04	327.63	321.86	313.23	321.12	310.5	318.32	319.72	314.69	312.54	313.99	313.8	312.28	334.73	422.94
17004	316.73	324.06	315.82	312.81	337.32	330.88	346.82	326.81	326.6	323.96	313.9	319.56	307.44	313.66	318.19	311.65	313.84	309.54	315.28	313.11	333.77	420.36
18004	313.35	321.48	313	305.36	335.51	330.72	349.01	323.16	326.27	321.08	310.62	317.9	307.86	313.37	316.68	308.16	310.23	306.99	313.01	310.8	329.21	425.71
19004	314.49	322.54	314.3	308.67	336.68	332.12	349.43	326.31	326.8	320.26	311.74	319.02	307.9	316.43	316.51	311.15	312.67	311	315.52	310.4	332.33	426.94
20004	311.2	323.41	314.8	307.4	333.97	332.26	337.44	326.61	327.95	320.52	311.25	317.64	309.19	315.84	317.47	309.23	313.3	311.01	315.65	310.77	334.27	415.07
21004	313.77	319.09	316.37	303.94	333.15	328.67	348.74	324.35	325.69	321.09	310.34	317.56	306.76	311.93	315.37	309.77	311.67	310.81	312.65	312.08	332.64	416
22004	315.18	322.62	316.12	304.65	334.37	329.8	348.29	325.62	328	320.69	311.42	317.86	307.93	315.5	317.36	309.54	312.29	308.26	314.99	310.04	331.67	417.41
23004	314.58	322.84	317.1	306.09	337.79	330.25	342.2	328.34	329.19	322.21	312.3	318.05	310.51	317.29	316.09	310.53	313.24	310.47	312.8	312.17	333.14	424.44
24004	314.11	322.92	316.59	305.37	332.6	330.64	345.15	326.84	327.03	320.76	310.95	316.74	308.84	314.82	314.34	308.88	315.17	311.65	311.79	309.95	336.26	422.01
25004	313.01	321.02	313.91	304.41	334.34	328.48	346.67	326.1	325.2	320.17	309.91	318.83	308.18	313.04	313.95	307.25	311.43	308.85	311.91	310.09	331.08	423.78
26004	317.72	321.22	318.75	305.14	337.58	329.87	342.97	327.88	328.73	323.7	311.87	320.61	310.71	317.8	316.18	310.31	313.81	310.01	316.45	313.3	335.33	425.58
27004	313.01	320.01	314.09	304.75	332.91	328.87	336.72	325.62	326.17	320.52	311.36	316.15	307.94	313.97	312.56	307.28	312.4	309.4	312.69	308.96	332.6	423.63
28004	313.54	321.07	314.68	307.48	330.85	329.56	339.01	324.61	325.54	321.29	312.12	318.12	308.19	313	311.39	305.68	311.15	307.96	311.79	309.79	331.61	422.4
29004	312.93	321.11	315.16	305.47	334.73	328.35	342.42	327.45	324.83	321.05	314.33	315.92	310.22	317.68	315.24	308.6	314.27	310.15	313.76	310.41	334.23	425.57
30004	312.26	318.37	314.32	304.76	332.31	327.81	335.25	324.45	323.98	317.96	310.24	315.29	308.28	313.87	314.51	306.58	313.37	310.16	315.11	308.89	334.05	425.96
31004	313.65	320.43	315.81	298.97	331.86	329.37	340.59	324.4	324.3	319.89	312.17	317.43	309.81	315.66	314.45	308.38	314.77	309.43	314.74	308.81	335.39	426.43
32004	313.68	322.39	316.78	306.95	335.15	329.68	343.12	327.25	324.93	320.77	312.8	319.69	310.43	319.44	317.8	311.12	315.89	312.64	314.92	313.7	334.93	434.8
33004	316.3	322.85	316.09	309.96	334.76	331.52	345.46	328.13	326.17	322.02	312.31	320	312.99	317.21	317.9	312.1	317.74	313.27	313.54	314.52	337.6	427.76
34004	318.75	321.3	316.38	306.02	335.51	333.11	341.58	327.3	325.73	321.16	314.27	319.02	309.87	316.52	316.22	307.78	318.13	316.02	314.94	313.32	337.02	424.42
35004	315.9	322.63	315.88	304.41	338.64	329.43	341.09	327.65	326.01	321.05	315.25	317.83	311.41	319.47	318.2	308.83	318.13	313.49	314.8	313.02	339.11	425.13
36004	316.12	320.94	315.32	305.22	331.58	328.83	345.52	324.88	324.06	322.45	311.27	315.73	307.53	317.13	317.49	308.56	316.91	314.93	314.17	313.46	337.95	436.38
37004	314.49	320.04	314.58	300.02	332.96	325.23	337.68	322.82	323.38	319.72	310.39	317.42	308.42	314.68	315.14	308.28	318.75	315.83	315.17	312.08	337.2	425.81
38004	319.04	322.82	317.97	300.91	338.91	334.29	343.66	326.25	327.26	324.69	315.37	320.55	312.15	319.34	318.84	311.49	318.76	316.6	320.1	313.28	342.56	442.43
39004	315.34	321.01	316.06	301.21	335.56	328.39	340.82	323.81	325.12	320.12	313.13	318.07	308.67	315.75	315.79	309.21	315.52	311.89	317.66	310.07	336.04	428.79
40004	315.02	319.86	313.4	302.7	333.8	326.2	339.08	323.33	325.31	318.8	313.51	317.76	307.41	313.76	315.78	307.86	315.3	312.65	316.66	310.56	336.39	435.78
41004	314.92	321.43	314.12	298.96	332.55	326.77	345.26	322.88	323.7	319.56	310.15	316.19	306.45	314.71	315.53	308.1	315	309.77	316	311.99	334.81	427.46
42004	318.03	324.39	317.39	301.04	337.15	331.97	349.78	328.88	327.82	323.39	315.32	322.25	311.28	317.67	318.01	310.97	316.89	316.03	317.9	315.74	336.13	433.03
43004	312.96	319.22	315.73	303.1	333.9	328.14	348.48	324.54	325.37	320.89	311.51	315.58	309.4	318.06	315.94	307.49	314.62	311.96	317.01	312.63	334.89	425.43
44004	315.3	323.48	316.67	299.62	337.12	333.35	349.19	327.18	328.03	324.74	314.82	318.61	312.87	318.33	319.92	310.47	316.47	314.61	317.9	313.88	339.04	426.38
45004	311	318.73	314.06	306.3	333.18	328.02	342.59	322.46	325.51	321.21	311.64	316.43	310.99	314.74	314.71	307.98	314.01	313.83	315.78	312.98	334.37	424.03
46004	313.74	320.39	314.4	302.27	330.71	326.68	336.77	324	325.2	323.08	311.78	314.9	309.04	314.22	315.88	307.36	313.34	311.22	316.83	312.76	334.38	426.85
47004	313.26	320.37	313.54	297.48	331.93	327.85	339.67	323.9	324.43	322.43	310.46	312.42	307.16	315.36	315.05	307.2	314.13	311.36	310.01	312.65	333.51	427.97
48004	313.28	320.13	315.42	300.63	334.19	328.41	340.86	324.28	323.67	320.75	311.75	314.35	307.39	315.86	315.17	307.74	313.53	310.93	315.67	313.93	333.62	424.59
49004	316.63	321.83	314.77	306.73	331.81	325.51	345	325.63	325.69	321.76	311.49	314.25	309.46	317.07	317.69	308.73	314.87	312.34	315.59	314.72	334.19	429.97
50004	315.47	323.28	316.44	304.73	336.29	333.24	344.31	323.77	327.38	322.96	312.41	316.45	309.93	318.89	317.98	309.84	314.42	310.37	316.08	313.72	333.33	427.79
51004	315.56	326.52	318.93	313.02	337.53	331.25	347.2	326.99	328.91	325.93	315.32	317.73	314.23	321.03	318.77	313.12	317.47	314.46	321.95	318.67	338.02	435.76
52004	312.34	321.13	314.1	300.96	332.95	327.23	344.39	325.32	325.13	322.39	310.84	315.03	307.89	316.7	316.07	308.63	311.78	309.7	313.89	314.05	334.19	429.6
53004	312.45	323.71	317.08	303.46	334.46	329.39	343.06	324.27	326.11	322.34	315.02	315.85	310.2	316.68	318.62	311.21	313.19	314.02	316.1	316.16	331.26	424.52
54004	312.21	318.11	313.56	298.44	332.16	326.01	344.33	320.94	322.83	319.81	310.07	313.27	307.71	314.76	314.53	307.83	309.59	306.16	311.55	313.28	331.36	418.31
55004	312.89	321.81	315.93	309.07	335.73	331.13	339.6	325.4	326.59	323.97	314.13	316.76	309.01	314.3	317.91	309.33	313.35	311.68	314.49	314.33	332.07	431.4
56004	313.46	321.02	315.26	302.27	331.66	330.55	343.05	323.93	324.91	324.77	314.17	318.41	310.23	316.81	319.32	310.82	312.7	311.43	316.34	315.9	332.94	428.59
57004	311.88	320.67	314.93	298.94	334.72	330.07	344.15	323.8	326.45	322.64	312.55	318.13	310.27	316.74	317.14	310.56	313.3	310.98	315.96	314.83	332.56	427.59
58004	311.12	319.14	315.03	302.9	334.8	331.11	342.91	324.08	325.73	323.7	314.2	317.79	310.35	319.4	319.5	310.99	311.66	314.05	316.77	316.86	332.41	424.35
59004	310.86	320.48	314.91	299.77	333.45	326.82	344.58	321.83	326.42	322.97	313.49	318.21	307.31	315.15	318.72	309.57	313.15	313.75	316.29	315.56	332.37	428.19
60004	308.38	316.9	313.62	298.81	333.69	325.6	351.02	321.72	323.68	320.67	309.57	315.61	306.18	310.75	316.82	307.53	309.11	311.08	313.47	312.84	331.21	418.54
61004	312	320.62	315.23	296.24	333.22	329.38	346.49	325.84	326.46	323.35	313.69	315.28	306.15	318.79	318.47	309.6	311.67	310.97	313.53	314.39	335.23	418.87
62004	311.54	320.23	316.68	303.7	334.09	328.86	345.76	324.73	327.17	323.4	310.87	316.86	308.22	316.04	317.34	309.63	312.6	312.89	312.56	316.67	336.15	431.97
63004	310.95	319.82	312.63	301.59	331.97	325.74	340.36	323.3	324.46	321.88	314.08	314.84	305.51	314.75	315.89	307.88	309.88	309.45	313.45	313.52	334.21	423.69
64004	307.8	316.72	311.88	293.69	330.5	325.11	346.36	321.94	324.76	319.4	310.03	312.79	303.44	313.96	314.73	307.89	306.82	309.83	311.1	314.31	335.37	428.28
65004	310.94	320.66	316.58	310.88	333.66	328.25	347.13	326.94	328.95	325.16	311	316.49	309.05	317.89	319.19	312.81	311.21	314.41	313.01	317.05	336.62	432.29
66004	311.28	321.33	317.89	300.95	335.27	330.06	350.86	328.65	329.62	324.75	314.74	319.64	311.15	319.28	318.68	311.84	314.06	315.03	319.45	316.39	338.58	435.59
67004	310.07	319.42	315.6	307.09	333.57	329.87	347.23	325	327.93	323.36	311.09	317.13	305.93	317.14	315.86	310.49	312.65	311.53	312.99	314.48	334.27	429.06
68004	312.24	321.44	318.29	296.51	339.19	333.45	348.07	329.65	330.91	324.46	315.04	320.42	311.1	319.64	319.74	311.45	314.14	313.57	313.39	316.39	337.66	431.94
69004	310.78	319.12	316.65	300.54	333.13	330	342.99	327.31	329.32	323.23	312.83	316.09	308.86	318.13	317.48	311.99	310.03	310.76	314.55	315.87	334.71	423.53
70004	311.09	320.49	316.95	303.65	336.02	331.41	350.34	331.02	329.98	323.04	315.46	319.74	307.8	320.76	319.12	313.2	313.43	309.01	318.49	316.06	335.35	429.05
71004	309.68	320.91	314.34	302.88	336.21	330.56	338.1	328.24	328.87	321.95	316.56	319.18	305.92	317.24	316.59	310.34	311.27	309.49	313.92	316.35	332.92	432.16
72004	310.43	321.59	313.22	306.73	334.31	329.41	345.75	328.18	328.44	321.48	313.46	318.05	305.42	321.93	316.69	308.92	310.28	310.59	315.98	317.79	332.69	432.35
73004	309.53	321.36	315.55	308.23	337.8	333.26	344.93	330.31	328.17	322.14	314.34	320.15	309.03	320.53	317.17	310.43	312.04	311.62	317.57	317.73	334.95	430.45
74004	308.49	320.76	315.15	306.37	338.41	329.86	344.74	327.45	328.95	320.07	313.26	317.83	306.04	317.78	315.75	310.07	311.6	312.75	317.49	317.99	334.58	423.91
75004	310.89	319.58	315.21	304.69	335.09	329.41	340.75	326.38	327.28	320.16	313.4	317.56	305.04	315.8	317.12	311.64	310.35	310.23	314.26	315.26	333.58	427.05
76004	308.6	321.6	315.51	299.03	336.55	331.18	340.08	329.21	326.44	322.89	314.92	320.17	308.06	321.32	315.68	312.78	314.73	314.2	318.95	317.5	336.52	433.18
77004	313.8	324.11	316.37	305.55	340.6	335.53	347.07	331.06	329.94	324.44	318.01	321.66	310.31	320.45	319.24	310.85	315.07	312.94	317.55	317.45	336.85	433.55
78004	307.82	321.25	317.86	301	339.86	333.43	346.31	330.39	327.44	322.26	315.76	319.69	308.46	320.93	319.2	311.21	314.19	314.95	319.8	318.4	337.32	433.62
79004	309.4	319.49	314.89	300.44	335.91	331.1	335.72	326.64	325.02	321.24	315.14	316.65	305.82	315.66	317.43	309.79	312.13	309.74	317.04	315.56	334.72	426.45
80004	308.2	321.02	316.21	299.71	340.35	331.42	342.01	330.35	327.51	322.39	314.27	320.14	307.6	319.17	317.86	310.93	314.79	311.79	320.69	315.43	333.37	421.44
81004	311.06	321.73	317.82	303.86	340.12	335.59	351.36	329.91	328.57	322.54	318.46	320.97	311.05	322.04	317.56	311.01	314.12	314.52	314.37	317.03	336.4	434.44
82004	312.24	324.17	319.58	311.61	346.22	339.21	340.4	334.76	330.41	328.31	321.51	322.97	312.29	323.02	320.17	313.21	317.08	313.34	318.28	317.46	338.87	441.04
83004	313.36	321.76	319.91	314.35	342.28	338.83	349.99	332.43	331.55	328.38	315.69	320.76	312.21	327.82	318.95	311.86	317.28	314.47	317.32	318.34	337.18	432.05
84004	311.18	323.57	319.07	306.88	345.9	339.93	350.41	332.63	331.54	327.82	317.09	322.75	310.06	324.55	317.8	311.18	316.64	316.31	320.98	318.5	339.17	442.85
85004	309.66	321.28	316.73	305.02	338.63	334.68	342.99	330.69	328.09	325.27	316.64	319.36	309.56	321.64	318.09	309.32	314.15	312.83	314.98	315.32	334.68	443.17
86004	309.95	321.51	315.29	309.73	339.71	336.17	340.6	331.36	329.21	324.32	315.71	319.44	308.17	321.72	318.14	308.55	313.97	314.54	315.33	315.11	335.94	437.25
87004	312.09	323.88	319.73	308.38	343.33	337.68	343.32	333.77	331.19	328.08	317.94	322.58	312.36	323.79	318.97	310.84	318.21	316.76	318.72	319.1	336.37	428.25
88004	311.13	322.2	319.27	309.51	342.42	337.84	346.75	331.82	328.96	324.61	318.15	322.78	309.59	323.82	316.42	308.43	315.28	313.13	316.07	314.74	336.26	431.75
89004	313.6	324.38	320.58	308.85	343.95	339.36	346.35	336.67	333.38	328.5	320.27	326.41	312.84	327.2	317.88	311.23	318.13	315.97	321.49	319.07	337.62	438.71
90004	308.69	319.48	315.98	304.47	341.21	335.34	341.4	329.98	327.61	324.65	317.88	319.14	310.25	322.7	314.04	307.47	316.59	314.43	317.77	313.57	336.69	432.65
91004	311.89	319.8	319.75	301.86	340.73	337.36	339.75	334.76	329.7	324.78	315.78	319.24	312.76	322.01	318.6	308.78	315.17	314.99	319.24	312.52	335.12	439.54
92004	312.53	322.69	320.2	305.91	343.24	335.55	344.26	332.22	330.01	328.1	317.26	320.29	311.49	326.41	317.85	310.74	316.84	316.33	320.41	315.97	335.07	434.91
93004	311.4	320.92	317.38	304.28	341.91	337.45	341.49	333.75	330.44	326.81	315.05	319.5	312.28	325.55	317.58	311.63	316.47	314.59	322.25	317.05	335.63	433.16
94004	309.57	320.6	317.92	307.25	342.02	335.96	345.81	333.2	329.38	325.66	317.53	320.02	313.45	324.12	318.67	310.27	316.9	315.34	320.84	314.33	336.01	432.06
95004	311.36	319.61	318.62	305.8	341.7	337.92	337.56	331.8	328.14	323.58	314.25	318.08	312.61	325.23	316.45	311.26	316.79	314.82	318.68	314.97	335.72	432.89
96004	311.23	321.08	318.14	307.76	341.02	339.28	346.8	331.54	327.48	324.47	316.31	321.34	311.06	328.35	317.75	311.66	315.8	313.78	319.33	315.24	335.64	427.31
97004	312.82	320.78	316.68	300.7	338.83	335.77	344.86	330.59	325.27	321.21	313.27	319.15	307.86	325.03	316.47	310.83	313.32	309.37	320.38	313.34	330.85	433.85
98004	311.3	319.6	318	307.06	340.5	337.48	348.77	333.38	326.74	323.44	316.33	319.83	310.8	326.12	318.49	310.52	316.59	316.03	321.98	315.19	333.02	444.66
99004	314.32	322.19	319.46	310.77	343.84	338.65	347.83	333.95	327.95	324.67	317.02	323.04	312.11	328.74	318.35	311.87	317.44	317.95	320.64	315.54	334.35	434.82
100004	313.79	320.58	315.63	302.94	343.33	338.55	343.07	331.46	325.4	323.92	313.54	320.59	310.04	329.64	316.51	309.99	316.69	314.54	320.39	315.15	336.15	430.71
101004	315.27	321.39	319.18	313.92	345.46	339.78	346.91	334.18	327.92	323.24	316.41	322.73	309.75	331.65	317.72	311.41	317.5	312.82	322.2	316.51	334.83	434.29
102004	316.7	322.28	318.87	307	346.65	340.73	352.98	335.92	327.87	323.16	317.56	323.08	311.25	330.34	318.23	310.46	319.84	317.91	323.71	317.38	335.3	437.35
103004	312.55	319.7	316.78	306.67	343.27	338.18	346.49	330.1	325.29	323.29	314.77	319.73	309.49	328.15	316.7	308.17	314.1	314.71	321.16	314.37	333.49	434.59
104004	314.44	320.65	317.81	310.4	347.54	339.4	348.92	334.29	327.37	323.43	315.76	321.4	308.1	329.3	317.28	311.77	317.54	314.78	320.65	316.35	334.16	438.71
105004	314.35	322	317.22	303.16	345.91	340.03	353.57	334.41	326.26	324.64	317.95	322.48	312.23	330.59	316.35	312.25	318.55	316.23	324.05	318.61	336.65	435.82
106004	315.55	324.35	320.73	311.03	347.62	343.78	358.71	338.63	328.23	327.43	318.29	323.49	308.95	332.9	319.09	312.92	320.14	319.99	325.91	319.11	337.64	439.61
107004	313.94	321.06	318.11	306.44	344.94	340.36	351.67	333.53	326.3	325.97	316.32	322.15	309.13	332.92	315.82	310.48	317.2	315.73	322.36	315.04	335.29	448.86
108004	314.09	320.05	317.38	311.87	340.47	339.34	348.53	334.16	325.96	325.51	314.54	322.97	310.47	329.32	316.01	310.37	316.58	313.85	322.86	314.4	335.6	450.67
109004	312.81	319.2	316.25	303.2	345.09	339.29	351.34	333.25	326.29	323.39	316.28	322.96	310.85	327.87	315.59	311.71	317.34	314.28	322.55	316.22	332.92	434.87
110004	312.67	321.51	318.38	307.82	348.9	344	353.35	335.84	328.35	326.98	317.51	329.68	308.95	329.63	317.32	313.09	318.85	315.61	322.16	315.88	331.95	443.78
111004	310.81	316.32	315.35	302.5	342.28	335.94	350.64	330.29	324.76	321.91	312.31	321.17	307.62	324.73	313.72	306.29	316.53	311.16	322.1	310.67	332.17	427.95
112004	315.16	321.91	319.07	305.71	346.88	343.36	352.38	339.51	329.91	328.29	319.29	328.47	313.94	335.04	318.94	312.98	318.61	318.13	323.36	318.54	334.8	443.89
113004	313.75	320.18	320.54	317.09	345.94	342.45	348.41	337.93	329.39	327.79	318.21	325.46	311.17	332.22	318.79	309.95	319.57	316.76	322.61	319.89	336.1	438.46
114004	309.12	319.21	315.35	305.15	342.48	337.7	353.48	332.11	327.26	323.62	313.17	319.09	305.94	326.13	315.92	307.6	316.86	312.63	319.42	314.47	333.17	437.18
115004	311.32	316.36	314.83	308.11	342.48	340.21	347.67	330.57	328.67	325.99	314.33	321.01	307.37	327.55	314.8	308.68	316.15	311.01	322.58	314.58	331.96	441.84
116004	309.54	319.78	315.55	304.44	344.98	342.08	350.44	335.94	328.48	328.36	314.37	320.78	313.17	331.22	316.06	310.87	316.06	315.01	321.12	318.65	333.51	437.2
117004	311.1	317.76	315.63	305.36	342.36	338.4	352.98	333.54	328.92	325.06	312.59	320.59	310.35	329.75	316.03	309.14	316.15	311.61	321.09	316.47	336.64	446.82
118004	312.63	322.28	316.43	304.73	348.33	343.75	343.79	335.68	329.08	327.42	316.14	323.42	309.36	331.93	316.32	311.51	317.59	317.07	323.4	315	335.38	427.34
119004	313.35	322.58	316.88	307.57	347.39	340.75	349.82	337.27	328.38	327.03	316.4	322.73	311.5	328.04	316.76	311.08	316.72	312.4	321.6	316.23	334.94	444.28
120004	314.26	321.88	316.49	309.69	347.04	342.12	351.39	337.99	328.53	326.33	315.66	323.18	312.58	334.16	317.03	313.89	318.35	315.58	322.26	316.06	336.75	443
121004	309.82	322.04	317.61	303.66	344.32	343.03	346.99	335.35	327.99	326.82	317.25	320.48	311.27	331.47	317.84	311.42	317.19	313.76	320.14	315.88	334.01	436.44
122004	315.63	321.94	317.96	303.76	344.74	343.11	346.83	337.61	329.95	327.86	316.76	321.71	311.51	333.4	317.37	312	318.85	316.6	322.48	316.86	336.86	437.52
123004	312.63	321.77	316.74	304.1	344.54	340.66	351.04	337.68	328.11	324.71	313.26	321.68	309.8	329.68	317.57	312.88	316.3	314.86	319.25	315.19	336.11	435.64
124004	314.4	321.55	318.22	308.93	345.75	343.74	350.99	340.84	332.83	329.2	318.44	322.82	312.79	333.61	318.76	313.5	318.21	318.32	323.98	318.04	336.18	440.48
125004	312.93	321.16	318.35	313.08	345.3	342.25	344.73	338.04	329.85	326.64	316.27	323.5	312.43	329.45	318.43	311.05	316.22	316.16	321.43	315.8	336.2	438.81
126004	314.08	318.84	317.23	306.96	346.19	339.72	341.05	338.99	330.79	325.71	315.73	321.16	312.93	329.66	319.03	311.23	317.38	315.43	323.22	318.74	338.41	438.58
127004	314.48	318.5	316.87	310.75	343.19	339.98	356.36	337.87	331.71	325.97	314.23	320.54	311.03	328.59	318.34	311.62	316.21	315.45	321.69	317.07	336.34	448.38
128004	312.78	318.24	315.88	300.4	346.53	340.32	344.98	335.71	331.21	324.11	314.06	321.53	309.81	329.46	317.77	311.52	315.39	312.64	319.78	318.05	336.02	441.73
129004	312.98	318.83	314.94	305.46	341.98	335.79	339.26	336.38	330.24	325.83	314.42	321.39	309.82	330.43	318	312.47	315.48	314.17	321.14	315.16	336.66	434.69
130004	314.81	323.84	317.04	306.82	348.88	345.39	353.18	344.23	333.92	330.54	320.4	326.46	314.97	338.44	323.15	315.28	321.62	320.4	326.87	322.83	338.89	444.44
131004	311.51	317.47	314.72	308.02	342.2	337.31	341.1	335.8	328.33	321.48	312.74	318.22	310.55	330.12	316.51	311.18	313.22	312.34	321.53	315.98	334.15	431.31
132004	313.96	317.4	315.04	311.81	345.66	340.64	341.95	336	328.99	324.97	314.04	320.66	309.41	332.34	315.94	310.98	316.17	313.26	319.25	317.45	335.95	433.9
133004	312.6	319.33	315.83	303.7	346.87	341.86	344.99	335.92	328.81	323.75	316.03	320.99	310.41	331.22	316.23	310.69	316.37	316.51	319.39	317.63	336.85	431.95
134004	315.16	320.66	318.33	304.13	347.65	344.35	347.36	337.8	329.39	327.07	316.06	321.64	312.42	335.87	317.5	313.78	317.27	316.29	323.88	318.77	338.49	439.33
135004	311.03	317.53	312.11	303.62	339.65	338.09	345.15	330.06	325.25	321.11	310.2	316.74	309.03	331.04	314.04	307.19	314.06	313.66	321.04	314.69	334.24	430.41
136004	313.57	319.57	317.5	308.5	345.19	342.19	350.35	338.35	328.44	325.82	313.94	320.14	308.8	334.73	318.64	311.05	318.58	314.84	325.72	318.7	339.69	445.85
137004	313.8	319.58	316.29	313.95	345.98	340.86	345.48	338.37	328.18	325.52	314.64	322.13	310.84	335.03	317.87	311.98	317.54	316.64	321.87	317.04	337.3	437.52
138004	315.54	321.36	318.57	306.88	348.84	342.04	347.31	336.3	329.78	325	315.81	321.1	311.71	334.63	319.06	313.92	317.7	315.41	323.91	318.78	338.58	440.03
139004	310.62	317.85	314.5	302.87	343.59	340.32	346.79	335.37	326.37	325.03	314.21	318.36	310.62	331.21	315.8	310.63	314.87	313.03	320.61	316.3	333.91	436.66
140004	311.98	319.17	315.04	307.88	346.65	340.23	346.59	334.34	326.61	325.42	311.27	318.55	308.01	332.44	316.07	310.92	317.43	316.97	323.77	316.72	337.84	440.03
141004	315.35	320.61	317.51	308.88	347.84	343.28	346.54	338.59	330.13	325.94	316.94	322.34	313.66	336.19	318.1	312.38	316.87	316.02	322.01	318.08	336.43	435.62
142004	310.36	317.57	312.7	304.74	344.94	336.93	345.65	335.38	324.6	322.62	313.82	319.62	306.81	330.5	313.15	311	313.63	311.89	318.19	313.26	336.76	439.11
143004	313.86	321.9	318.68	301.48	349.94	345.67	352.43	338.7	330.3	326.96	318.07	325.81	312.29	336.51	319.66	314.4	317.37	319.72	324.14	317.81	339.35	451.29
144004	314.06	323.24	318.64	309	351.9	346.42	342.95	340.93	331.92	327.72	316.84	322.97	314.21	337.04	320.51	314.37	316.6	316.63	323.56	318.38	338.93	438.47
145004	310.28	320.23	316.44	303.86	346.41	341.75	347.37	334.84	327.97	323.29	313.57	318.85	311.33	332.64	314.72	311.17	316.23	312.7	320.39	317.01	336.79	429.39
146004	313.85	319.26	317.08	303.86	345.11	339.56	344.15	336.51	328.96	323.57	314.13	319.18	313.65	332.41	316	309.4	315.91	314.91	320.24	315	335.96	433.41
147004	314.11	324.61	320.36	311.29	350.29	345	354.39	342.68	334.47	328.54	319.35	324.75	317.87	336.68	320.13	313.75	318.92	317.31	324.65	319.78	337.9	445.33
148004	312.49	321.12	318.41	311.55	348.58	340.45	349.69	340.14	330.68	325.86	314.45	319.99	312.59	335.07	317.44	312.18	315.43	314.09	321.76	317.28	338.68	432.76
149004	317.97	326.37	321.98	309.35	352.07	348.9	354.06	342.69	334.81	328.66	318.34	326.23	317.24	341.63	321.47	317.46	320.91	320.03	325.04	319.48	340.28	439.13
150004	311.86	319.95	316.9	301.33	347.81	342.17	348.89	336.38	328.26	323.01	314.35	320.36	311.34	334.05	315.21	312.34	314.17	315.05	320.65	314.01	338.97	437.21
151004	312.63	320.7	317.55	310.6	347.29	341.64	349.32	336.66	329.77	323.69	317.11	323.04	312	335.96	318.21	309.9	314.82	313.7	319.84	316.83	337.59	444.29
152004	317.45	323.85	318.87	309.4	348.26	344.2	354.44	343.93	333.24	325.35	317.07	323.19	315.14	337.05	319.93	315	318.67	316.58	323.28	317.05	342.29	428.01
153004	314.38	321.7	318.98	310.3	344.53	341.89	347.5	341.34	330.69	326.43	313.99	320.94	311.71	334.73	319.67	312.34	315.09	315.57	320.97	316.28	340.16	438.78
154004	316.17	323.83	319.93	307.94	346.83	344.51	344.95	344.47	331.86	327.99	320.09	322.82	314.93	337.54	319.53	312.97	314.74	314.06	323.09	318.49	342.29	443.6
155004	313.53	319.36	318.44	312.56	345.38	340.98	347.36	339.87	328.81	324.89	313.37	318.52	312.13	336.08	318.67	312.46	315.57	317.01	319.33	316.37	341.52	441.99
156004	314.49	322.07	319.68	309.23	348.53	341.91	347.02	341.99	331.01	325.02	318.05	322.97	314.16	335.17	318.68	314.49	317.05	315.17	323.75	318.33	342.69	436.81
157004	315.79	321.83	317.78	312.65	349.56	344	347.73	340.75	331.01	326.08	319.6	323.41	316.25	338.08	317.84	312.59	317.02	314.39	322.3	318.54	344.36	444.24
158004	317.24	324.19	322.13	307.61	352.47	345.15	352.05	344.47	334.11	329.52	319.72	325.93	315.66	340.37	320.34	314.81	319.57	320.94	325.46	321.24	347.45	451.07
159004	311.5	318.51	315.87	299.92	348.66	341.01	354.09	339.03	327.29	324.63	315.14	318.86	309.21	334.7	315.42	312.08	313.92	315.38	321.4	314.52	342.79	431.52
160004	312.07	319.59	316.41	312.79	346.9	340.87	347.54	336.9	326.61	323.09	316.43	318.46	310.36	335.88	315.47	311.39	312.67	315.31	320.85	315.78	340.5	440.44
161004	312.68	319.64	314.85	298.7	345.99	338.61	343.59	338.49	326.37	324.56	315.44	319.26	310.49	332.84	317.62	309.74	313.84	317.5	321.67	315.79	341.53	441.82
162004	318.17	323.59	322.53	310.92	350.15	347.56	352	346.3	331.8	328.47	319.87	321.62	317.77	342.16	320.97	317.18	322.06	324.3	328.62	323.73	346.43	450.56
163004	317.5	322.38	319.05	301.58	348.3	343.75	348.61	340.85	329.76	324.93	318.34	320.05	316.06	340.26	318.79	313.27	316.91	321.15	324	319.43	344	454.01
164004	314.79	320.12	319.46	310.37	350.19	343.65	344.07	338.95	328.26	325.17	318.24	320.91	317	338.08	317.26	313.69	317.06	318.55	327.06	318.59	342.9	440.66
165004	314.24	320.04	318.97	309.29	348.7	344	345.65	342.69	327.53	326.76	317.19	321.1	314.48	339.25	318.82	314.28	316.74	323.4	329.27	320.07	342.95	449.25
166004	313.4	320.63	316.5	301.68	345.32	343.65	348.11	341.38	325.91	324.14	316.66	315.69	311.58	338.35	315.09	311.52	315.57	317.21	326.08	316.92	342.07	443
167004	315.06	320.84	317.01	309.47	350.18	344.16	346.88	342.11	327.94	324.69	317.25	319.34	313.34	338.54	318.67	311.19	316.18	320.32	325.36	321.31	342.67	446.86
168004	314.68	322.26	317.14	307.28	347.46	341.03	348.13	342.59	327.68	323.26	315.85	317.4	313.76	338.98	316.67	314.4	315.74	319.96	328.34	318.27	343	439.82
169004	312.66	318.39	313.29	301.06	344.32	337.83	339.81	336.6	323.87	322.28	312.43	316.53	310.69	334.85	314.5	308.91	313.22	319.36	323.5	314.52	336.78	441.82
170004	310.3	320.07	316.61	303.54	348.05	340.25	340.52	341.33	324.24	324.38	315.47	317.51	314.13	338.82	315.64	310.47	315.67	319.16	326.24	316.75	340.41	446.71
171004	314.18	320.38	317.51	310.85	345.83	342.52	346.65	339.35	327.27	324.08	314.98	320.29	312.08	337.67	318.15	308.66	314.36	318.02	328.33	318.16	339.42	446.56
172004	313.3	321.09	317.71	312.53	348.93	343.47	347.45	344.77	328.31	326.92	316.54	321.84	316.58	339.92	316.39	313.43	316.24	321.24	328.16	322.21	338.6	449.48
173004	309.98	320.22	316.21	304.53	345.21	341.54	346.48	337.76	325.77	324.25	313.79	316.19	311.58	337.75	315.81	310.11	313.06	318.21	326.36	317.31	337.95	443.06
174004	311.39	318.67	316.46	301.21	347.28	338.91	339.07	335.97	325.39	322.86	315.43	318.34	314.03	336.41	315.38	308.36	313.66	318.63	323.44	317.87	335.07	441.12
175004	315.93	324.82	320.15	307.58	353.99	348.94	356.01	346.49	332.41	328.77	318.97	323.67	319.09	342.52	320.24	314.39	319.61	324.3	332.34	324.26	340.21	438.67
176004	315.12	323.62	320.33	322.5	349.78	345.27	348.91	344.38	329.25	327.34	316.67	320.02	317.3	340.65	320.25	313.49	317.16	323.53	328.82	327.28	340.07	442.03
177004	312.07	322.31	316.84	304.22	347.62	342.62	345.88	342.2	326.01	325.47	313.75	320.66	315.94	338.56	317.53	313	314.95	319.58	326.1	319.73	336.79	438.29
178004	314.62	324.56	317.9	325.53	348.64	345.06	351.89	343.79	329.54	330.5	317.97	320.02	319.67	340.51	318.96	314.65	316.1	321.25	327.85	321.46	338.04	447.03
179004	314.68	325.89	320.24	308.68	350.87	348.69	347.01	347.48	330.22	329.17	318.51	324.73	320.08	342.8	318.85	314.29	315.88	325.28	328.86	325.06	339.96	449.78
180004	313.7	324.59	315.54	303.07	348.47	344.11	346.19	342.43	327.34	326.05	315.45	318.49	315.84	337.74	317.69	310.76	313.68	322.03	327.91	318.47	337.2	437.99
181004	315.54	326.12	316.39	309.19	350.43	344.21	342.53	344.83	328.57	327.72	316.47	321.74	317.93	337.81	317.95	312.93	314.98	321.75	328.09	320.58	340.07	445.79
182004	316.39	325.74	316.59	305.58	349	345.43	348.43	344.91	326.44	327.17	316.98	320.03	319.65	340.28	318.17	312.94	315.15	323.06	328.16	318.41	337.52	439.82
183004	315.33	326.54	319.8	315.88	350.51	345.94	354.49	346.27	330.61	329.46	318.69	320.02	320.69	341.42	322.75	317.59	318.61	328.92	331.45	325.49	342.85	441.93
184004	313.49	323.77	315.8	307.13	348.13	343.65	349.3	341.26	326.34	328.52	315.42	316.41	316.57	336	317.1	314.57	316.43	325.96	328.84	318.58	338.62	437.13
185004	317.12	325.58	316.91	306.13	347.26	343.56	354.48	343.72	330.51	327.44	315.21	318.24	313.48	338.41	320.23	314.41	317.56	325.31	330.96	321.58	340.79	444.25
186004	312.49	322.58	315.13	305.98	344.33	339.69	348.75	341.34	327.29	324.99	315	318.44	315.89	336.17	316.92	313.39	316.41	324.2	330.83	319.83	339.36	437.27
187004	314.19	324.32	317.01	305.97	346.46	342.34	345.22	341.66	327.94	325.16	315.63	319.91	318.03	337.5	317.19	313.94	315.16	325.8	330.5	319.88	339.84	447.49
188004	312.64	321.94	317.3	300.9	346.73	341.57	347.75	342.68	326.9	326.92	314.25	317.99	317.22	338.31	321.16	311.78	315.89	323.35	329.77	317.76	341	439.17
189004	311.66	322.33	315.88	304.41	347.64	340.07	340.01	339.28	327.7	324.71	313.29	317.92	315.23	339.01	316.66	311.3	314.08	321.06	327.92	317.86	338.75	436.06
190004	312.81	322.61	315.85	301.88	346.66	340.83	344.44	340.79	328.79	324.47	311.55	318.68	315.65	337.89	318.59	310.54	315.67	322.92	329.16	318.11	339.25	446.73
191004	311.43	323.56	318.75	302.61	349.42	342.56	342.32	341.99	329.48	324.84	314.67	319.58	318.65	339.57	318.42	314.35	316.01	324.77	329.94	318.09	340.59	442.17
192004	313.35	323.24	315.27	312.65	344.78	342.2	347.66	341.02	328.36	326.29	314.93	317.64	316.51	339.41	316.71	310.89	315.48	321.67	328.58	315.71	340.14	443.87
193004	316.85	324.89	319.16	312.63	350.56	343.93	350.91	343.77	331.23	327.55	317.81	321.23	318.93	341.11	321.41	313.15	318.28	322.65	331.4	319.24	342.33	446.13
194004	315.11	324.9	318.48	308.97	349.88	345.15	350.18	345.99	331.15	327.63	316.13	321.76	319.67	341.45	319.63	312.41	318.18	326.01	328.57	318.34	342.69	439.07
195004	311.12	321.71	315.18	305.44	344.79	340.82	343.08	336.97	325.95	323.48	313.55	315.93	314.95	336.8	316.55	307.81	313.45	318.55	326.3	313.1	337.26	444.98
196004	314.27	325.92	318.24	312.96	350.83	345.24	349.88	344.82	330.41	330.44	318.26	320.26	318.15	338.54	319.28	312.87	317.82	321.25	329.01	319.22	342.27	447.7
197004	316.5	327.38	319.82	317	351.63	346.25	349.84	348.26	330.55	329.46	319.44	323.22	321.96	341.53	320.94	313.87	317.98	326.02	329.41	321.44	343.52	437.59
198004	317.3	324.04	315.67	311.02	350.48	346.67	344.64	345.24	329.89	327.72	316.92	321.08	321.7	338.72	321.66	311.67	314.92	324.33	325.84	317.29	338.89	444
199004	316.02	325.87	320.15	312.81	349.49	345.98	347.63	345.71	331.58	329.88	318.98	323.03	323.02	343.14	324.5	315.01	318.47	328.77	328.93	321.8	344	455.38
200004	314.29	322.88	317.65	310.1	347.52	343.07	345.07	344.76	328.99	329.65	317.88	320.51	320.83	338.97	321.01	313.36	316.01	323.19	330.14	320.47	340.47	442.75
201004	316	320.9	316.17	305.47	345.84	344.28	344.86	346.74	329.07	327.85	314.6	318.2	317.22	338.49	320.55	315.41	315.16	324.29	327.13	318.89	339.82	447.28
202004	317.21	324.28	317.56	310.39	350.49	341.93	349.6	348.95	329.95	328.1	317.14	321.49	319.72	341.88	321.75	314.18	317.87	325.29	330.71	321.03	341.97	452.11
203004	318.34	325.49	319.29	313.62	351.39	347.79	348.15	351.4	332.52	328.23	317.37	323	322.73	342.51	324.47	315.35	317.87	325.31	330.16	320.1	341.83	447.8
204004	312.28	322.15	313.06	306.55	348.31	343.4	344.73	347.2	327.73	326.81	315.49	318.86	317.15	336.63	318.15	313.58	316.77	324.13	326.06	320.23	337.65	439.35
205004	316.21	327.09	318.66	306.37	355.39	347.56	355.88	353.55	332.94	329.58	321.54	325.31	321.48	341.31	324.94	319.13	320.81	327.61	333.9	324.46	341.66	451.7
206004	317.4	325.99	319.45	323.1	353	349.04	344.14	349.03	331.63	327.86	319.26	322.77	319.83	341.5	324.32	315.56	319.01	326.15	328.78	324.88	339.96	445.63
207004	311.37	319.42	317.02	308.9	346.4	341.72	348.22	346.05	326.23	323.98	314.72	315.94	314.97	338.04	319.18	312.94	314.93	319.71	327.26	319.36	335.75	438.89
208004	313.1	323.44	317.78	313.02	349.57	342.49	347.84	345.13	326.93	324.31	315.63	319.12	315.14	338.29	322.02	312.41	314.82	323.55	329.57	320.94	335.24	458.76
209004	313.72	322.37	315.08	308.52	347.61	342.71	343.47	344.41	326.86	326.1	314.35	317.54	318.08	335.62	317.9	312.65	315.15	320.02	323.53	318.71	336.86	441.15
210004	311.49	319.12	311.69	304.57	344.81	340	351.26	338.3	324.25	322.36	311.24	315.19	316.69	333.1	316.2	311.83	313.9	316.05	322.5	315.91	332.71	432.71
211004	312.66	319.73	314.9	309.57	346.09	337	342.33	340.23	325.97	323.11	313.63	316.1	316.69	337.34	319.53	312.32	314.53	319.86	326.25	320.61	337.21	429.59
212004	318.11	324.56	316.5	310.32	349.65	345.39	352.93	346.8	329.81	328.23	317.07	320.94	321.34	340.03	321.45	315.4	318.59	322.64	327.27	325.91	338.69	437.46
213004	312.85	322.46	316.39	303.61	345.59	340.01	348.88	340.22	326.43	324.07	314.23	317.96	316.86	336.09	319.3	312.07	313.98	317.71	324.73	320.77	337.11	449.28
214004	313.22	321.59	314.85	308.41	344.13	340.44	347.19	340.51	327.25	325.38	314.83	314.32	314.9	334.36	318.02	311.38	313.04	317.55	324.65	320.46	337.41	439.38
215004	314.1	323.32	317.05	305.92	348.75	341.96	349.35	342.96	329.6	325.88	314.56	322.46	315.89	335.72	318.01	313.04	315.24	322.4	327.63	324.22	336.58	441.65
216004	315.01	322.81	318.56	315.27	344.85	340.16	347.04	339.03	329.79	327.13	315.14	319.56	315.47	339.16	320.2	312.48	314.4	322.72	327.81	321.72	337.08	443.91
217004	314.97	323.15	317.62	308.79	346.59	340.59	351.12	341.53	329.89	327.4	315.24	321.68	317.8	336.63	318.92	315.21	314.99	322.26	327.5	323.15	337.11	448.3
218004	315	324.24	317.1	312.81	343.39	337.86	345.12	340.56	328.41	326.7	314.48	318.51	317.94	333.68	320.13	312.01	315.44	318.68	325.87	320.37	335.45	433.55
219004	308.67	320.33	314.31	305.96	342.09	335.21	340.59	338.06	327.35	324.47	312.79	319.5	314.46	331.37	319.54	309.77	311.16	317.49	322.47	318.52	334.99	438.24
220004	314.23	323.68	318.63	309.87	344.97	338.48	350.33	340.08	330.27	328.57	316.76	321.08	318.97	335.26	322.64	316.78	315.93	321.85	330.09	321.3	338.31	450.76
221004	313.95	324.29	319.13	312.19	342.58	337.66	349.15	340.67	329.24	328.07	317.23	322.03	317.18	334.9	320.81	314.94	315.15	317.55	324.82	318.64	337.4	443.01
222004	310.76	319.69	313.79	300.82	338.08	335.25	346.48	334.32	326.73	323.73	312.38	317.6	317.12	329.32	318.02	314.5	309.04	318.02	321.42	316.44	333.3	451.65
223004	313.22	319.39	315.7	309.21	335.51	331.08	349.96	334.1	327.62	326.81	312.23	316.77	315.34	332.95	318.28	312.19	312.17	317.53	322.26	319.08	334.08	436.24
224004	308.27	319.01	313.13	305.78	337.69	329.55	349.97	333.4	328	322.78	314.2	317.52	314.85	327.03	318.22	312.87	307.68	316.15	319.75	316.03	332.99	441.75
225004	310.53	319.39	312.61	304.03	335.94	329.88	337.21	330.91	327.76	321.49	312.61	313.86	313.93	327.12	316.94	310.34	307.69	312.86	322.1	314.68	333.75	432.45
226004	311.38	323.36	317.3	311.21	343.86	333.02	344.42	336.67	332.01	326.4	314.12	320.3	317.62	332.15	321.05	313.78	312.66	317.38	326.3	319.94	336.31	443.18
227004	310.14	321.96	315.48	306.46	337.28	330.36	344.43	330.66	329.92	325.62	312.57	317.3	314.27	327.39	319.83	310.63	308.99	317.04	321.89	313.82	335.13	441.96
228004	312.78	323.8	318.17	312.12	338.62	331.85	347.6	332.24	333.43	326.68	312.43	321.13	317.5	331.69	322.35	316.7	312.94	319.7	325.95	317.96	337.81	453.27
229004	313.51	324.2	317.76	315.33	340.22	334.19	343.68	331.94	333.1	328.77	313.14	322.11	318.39	332.42	322.43	317.33	312.55	316.22	324.92	318.31	336.84	444.51
230004	314.56	322.88	318.17	311.15	339.83	331.73	350.43	331.18	333.88	327.87	313.54	320.63	316.96	331.3	322.14	314.04	312.11	318.53	326.63	317.95	337.48	438.25
231004	309.6	319.99	315.03	309.63	337.04	329.29	346.99	328.22	331.36	327.37	311.6	317.82	312.21	326.31	319.1	313.31	311.04	315.25	322.23	313.36	336.75	443
232004	313.12	324.11	318.82	316.46	340.86	332.31	343.63	334.66	334.75	328.24	313.97	320.12	315.96	329.59	322.52	317.35	314.47	318.09	327.05	319.07	338.7	444.9
233004	310.1	320.66	315.42	305.93	337.98	329.83	346.3	327.47	331.58	327.19	312.68	317.34	314.01	325.26	319.24	315.51	311.24	314.8	318.7	315.78	337.54	441.26
234004	308.97	319.63	313.62	313.14	335.54	329.38	341.12	327.18	331.26	326.58	311.57	315.57	313	326.22	320.4	312.11	309.51	315.49	317.46	314.21	336	450.46
235004	308.53	319.95	312.9	304	335.03	327.45	341.82	326.93	330.92	326.38	312.1	317.08	313.88	324.21	318.44	313.32	310.98	314.77	320.37	314.05	335.8	442.2
236004	309.21	319.95	312.58	312.17	334.55	325.94	341.75	325.27	329.98	323.92	309.23	313.11	310.27	322.33	315.94	311.43	309.31	315.45	318.36	313.41	334.01	446.19
237004	310.83	321.27	314.79	310.46	338.47	328.47	346.11	329.26	333.12	329.71	311.76	319.41	311.92	326.01	319.46	313.59	310.94	316	321.08	316.38	336.45	451.74
238004	309.3	320.05	314.49	303.21	338.15	328.96	343.31	328.46	331.73	327.97	313.96	317.23	313.98	327.1	319.58	313.29	312.05	320.4	321.72	316.1	336.86	441.62
239004	313.01	323.18	315.73	309.15	337.86	333.8	343.77	328.96	334.88	331.22	312.81	318.14	314.32	325.21	321.35	315.47	314.13	319.05	317.84	316.41	336.7	448.33
240004	309.75	322.2	313.64	306.99	333.8	330.34	343.04	326.95	331.91	328.71	312.17	319.1	311.15	325.11	319.77	318.15	312.99	318.59	317.82	316.35	337.35	456.36
241004	312.35	322.25	315.77	308.63	339.12	330.95	342.36	327.42	331.46	328.2	312.5	321.7	311.2	324.86	319.9	315.49	311.52	319.4	320.2	316.98	336.65	433.91
242004	311.94	322.66	316.22	309.51	339.23	330.59	344.16	331.66	331.59	329.92	312.57	320.29	314.19	325.13	323.43	317.89	314.03	316.12	319.21	318.07	336.02	447.82
243004	310.44	321.8	316.73	307.23	338.11	333.01	346.64	330.13	329.88	327.58	313.94	322.23	312.72	328.9	321.46	315.83	313.69	321.02	321.51	318.64	336.62	448.63
244004	307.59	320.09	313.87	311.34	335.17	328.12	344.39	328.25	329.1	326.93	312.64	317.32	310.6	320.64	320.17	312.91	310.86	316.97	315.42	314.7	333.56	449.2
245004	309.07	320.53	312.68	305.32	339.09	327.84	345.29	327.81	328.71	326.11	311.76	319.58	312.26	324.31	320.12	313.6	312.83	317.24	316.34	316.48	335.62	447.13
246004	310.86	320.77	313.28	307.35	336.73	332.74	339.54	328.49	329.6	327.99	311.85	320.66	309.67	326.53	319.7	311.28	312.17	315.37	314.21	315.84	333.74	441.03
247004	310.93	322.98	316.47	307.13	340.51	332.89	346.18	331.9	331.64	329.75	313.6	321.64	312.22	325.13	322.8	316.29	313.81	319.23	318.84	319.18	335.18	435.4
248004	308.67	320.47	316.29	303.61	336.93	330.49	345.33	330.57	329.31	329.26	311.42	318.56	310.44	326.46	320.46	312.99	311.79	319.68	318.48	315.96	335.97	445.87
249004	308.19	318.89	311.57	305.08	333.55	328.15	342.8	326.13	326.63	326.32	309.67	316.12	310.4	322.5	318.46	309.79	310.59	315.98	311.53	313.16	331.98	433.79
250004	308.09	318.74	313.57	304.03	337.12	329.4	345.75	326.74	326	324.03	309.99	318.51	310.02	322.7	317.94	311.14	310.58	316.91	316.44	315.97	331.93	446.38
251004	309.43	318.06	311.33	302.32	335.39	329.08	342.99	326.29	325.59	325.16	309.72	315.64	308.15	321.78	316.49	311.07	310.62	316.02	314.99	315.75	331.98	437.22
252004	310.97	318.36	314.59	311.53	337.15	327.61	350.99	327.78	327.1	327.4	311.95	319.88	312.52	323.24	318.75	313.58	312.92	318.13	315.73	318.26	333.94	445.86
253004	306.08	316.1	310.1	307.02	335.32	326.98	347.91	322.72	323.22	322.62	307.5	315.67	306.4	320.16	317.2	309.23	309.54	316.17	314.43	313.96	332.03	430.84
254004	307.52	317.56	312.99	301.65	335.27	329.26	343.25	326.92	324.69	325.01	310.09	313.66	308.38	323.04	317.83	312.66	310.81	318.71	315.86	315.77	334.93	444.72
255004	310.77	320.66	316.19	307.33	340.63	332.18	352.59	327.22	327.96	329.13	312.63	320.09	310.89	325.31	318.32	315.21	311.38	319.62	318.28	320.39	333.54	439.46
256004	309.64	321.33	316.66	309.36	339.5	334.31	348.3	331.4	327.77	329.95	312.74	322.37	311.9	325.6	320.55	316.12	313.86	323.06	321.63	321.57	338.37	444.25
257004	304.75	317.04	312.74	304.09	332.81	327.14	349.24	326.02	322.39	324.1	308.29	315.68	304.97	320.81	315.55	310.08	309.88	313.86	315.55	313.16	331.52	453.9
258004	306.93	319.02	311.87	306.84	335.14	328.24	347.63	326.54	324.49	326.38	309.21	317.74	310.5	320.31	316.38	310.18	311.48	317.13	318.13	316.36	334.99	432.67
259004	306.86	318.21	314.56	311.23	338.12	332.96	350.4	328.5	326.96	327.73	313.1	320.27	312.2	324.29	316.63	312	314.84	317.6	318.74	316.24	335.16	444.13
260004	307.91	317.25	312.8	301.47	337.7	328.6	342.56	326.88	324.23	324.27	314.66	318.95	311.54	322.27	317.06	311.05	312.98	318.18	317.74	316.7	333.92	440.75
261004	309.28	319.78	315.03	310.69	336.3	334.84	344.3	329.29	325.04	328.06	313.09	318.85	308.76	322.61	318.76	312.3	313.39	318.95	317.65	318.8	334.63	442.03
262004	306.74	319.12	313.33	309.16	338.08	328.91	345.34	326.53	323.85	325.07	311.1	319.13	312.88	321.65	318.51	313.43	311.51	316.9	317.06	317.03	334.45	435.53
263004	307.69	319.01	316.43	308.17	338.3	330.26	350.8	327.49	324.11	324.82	309.68	319.15	312.1	321.7	317.74	315.12	313.65	317.52	318.05	318.13	336.32	440.41
264004	307.18	318.61	314.4	312.74	335.68	328.85	342.63	325.78	325.59	324.4	311.67	317.7	310.51	321.69	318.29	311.36	314.67	320.67	317.25	316.97	334.54	442.2
265004	308.93	320.75	316.53	311.97	340.6	331.45	351.78	328.5	327.08	328.03	315.24	320.56	312.07	320.52	320.25	316.88	315.23	319.98	318.1	319.3	337.31	447.73
266004	304.51	317.1	315.83	308.85	335.83	328.42	343.96	325.18	324.26	324.88	311.76	316.42	311.32	321.1	318.49	313.85	314.67	318.99	317.93	316.57	335.85	444.66
267004	304.55	317.05	314.78	305.71	335.91	328.41	346.44	323.95	323.47	322.95	312.11	315.24	310.92	317.35	317.42	310.28	313.07	318.69	317.66	315.26	334.81	453.49
268004	304.28	314.47	311.84	308.59	331.95	324.69	337.02	321.85	321.81	322.26	307.8	313.54	307.86	314.36	314.59	310.34	311.79	315.15	315.06	313.34	330.69	439.16
269004	307.1	317.57	312.32	302.52	335.28	329.49	344.07	326.94	325.07	325.47	311.28	317.73	310.99	317.47	316.46	312.27	312.4	315.81	319.92	317.36	333.22	452.06
270004	305.96	316.8	315.73	301.29	333.66	328.47	344.23	324.32	323.26	324.46	311.41	315.01	309.47	317.88	317.39	313.7	313.49	315.19	318.36	315.84	333.24	444.68
271004	311.75	321.34	318.54	311.23	340.22	334.01	348.31	326.11	327.07	328.59	315.98	323.1	313.85	323.69	320.88	315.41	315.45	321.33	320.01	318.37	337.4	436.31
272004	305.65	316.6	312.78	302.5	333.44	327.8	347.66	324.05	322.66	326.23	310.53	317.89	308.71	317.38	315.63	313.61	311.67	317.15	314.08	315.05	331.69	437.67
273004	309.02	317.75	314.87	310.97	333.09	330	347.69	326.28	323.8	326.27	313.11	318.02	308.8	322.67	317.76	314.67	312.42	319.78	318.42	315.61	333.76	448.45
274004	313.18	322.58	319.33	311.15	345.56	333.69	353.86	329.71	329.35	331.15	319.08	325.92	314.75	326.65	321.87	317.4	318.44	322.8	322.32	320.39	340.06	443.29
275004	307.45	316.35	313.42	307.62	333.89	327.41	351.36	325.97	321.3	323.16	310.6	317.46	306.37	318.24	317.96	313.04	311.59	320.06	319.69	313.73	333.1	434.91
276004	307.69	317.36	312.92	304.8	333.95	328.98	346.16	325.46	321.38	322.27	310.59	313.13	309.4	320.58	316.37	311.87	310.74	319.01	321.62	313.37	332.48	448.57
277004	309.93	318.07	316.19	303.65	337.73	329.99	352.06	329.3	324.28	325.81	311.31	320.33	310.54	320	320.82	316.9	314.08	318.62	322.58	318.31	335.37	445.94
278004	313.48	320.39	318.02	305.76	335.13	329.49	348.98	328.88	323.46	324.87	312.66	318.51	312.92	321.28	320.58	316.1	315.68	320.16	325.1	321.04	336.95	442.91
279004	308.03	315.74	311.25	292.07	334.25	325.73	348.08	323.92	318.21	322.01	308.88	317.05	306.1	315.33	315.72	313.12	310.65	314.57	317.06	315.68	331.67	438.64
280004	311.08	319.63	314.97	310.45	334.01	329.79	352.88	328.52	322.9	325.45	314.49	318.88	309	318.84	318.12	314.25	315.17	317.73	321.99	318.97	333.1	447.54
281004	307.33	315.51	310.21	295.91	331.18	326.1	343.77	324.84	321.07	323.26	309.24	315.79	307.66	316.72	314.58	312.5	311.49	315.93	320	314.49	330.07	431.49
282004	311.88	317.58	313.36	310.04	335.36	326.45	342.89	325.37	322.88	324.53	310.3	319.31	309.08	317.18	319.29	313.96	311.71	317.01	321.17	315.2	333.46	443.28
283004	309.46	317.56	314.52	306.58	330.16	325.77	349.79	325.95	322.68	323.98	310.89	316.46	311.35	317.84	318.24	314.35	311.58	318.64	319.56	317.91	332.13	442.99
284004	310.39	316.31	314.05	299.42	334.61	327.36	346.12	325.45	322.08	324.99	311.38	318.16	311.53	319.11	319.39	316.37	312.32	314.33	320.54	318.48	332.28	445.47
285004	312.05	316.7	314.93	301.64	333.6	327.02	344.1	326.13	324.18	324.61	311.99	318.16	311.76	318.87	320.17	315.75	312.24	315.04	323.83	317.22	334.41	445.2
286004	306.81	315.57	313.2	293.55	332.96	327.71	342.37	325.31	323.37	322.8	312.57	320.39	311.18	318.23	318.97	315.54	313.24	316.13	319.1	315.92	334.04	453.55
287004	311.06	317.97	314.84	309.99	336.18	327.4	349.08	325.93	323.57	324.31	311.74	319.97	310.76	316.42	318.99	314.23	314.19	313.04	320.76	317.6	332.95	455.7
288004	309.5	315.45	312.02	302.16	333.66	326.56	343.24	325.97	321.66	322.96	312.91	320.06	309.73	316.45	317.26	314.61	312.31	315.78	319.1	315.36	333.4	432.39
289004	313.31	318.79	314.98	307.05	337.73	331.04	346.44	326.67	324.73	325.77	314.95	322.19	317.59	320.42	320.54	315.94	313.19	318.44	318.38	318.47	334.4	446.67
290004	315.48	320	317.92	311.54	337.44	332.99	346.63	330.95	324.86	326.56	315.07	323.08	320.58	321.06	318.17	317.09	314.12	326.23	322.22	320.08	337.27	450.68
291004	313.75	317.75	313.56	303.29	338.44	329.2	350.38	326.77	322.63	323.33	314.16	320.62	316.14	319.73	319.63	314.39	313.79	326.56	320.53	318.34	333.47	446.77
292004	314.87	320.24	316.24	310.85	336.21	327.81	347.18	326.55	323.66	325.27	313.11	321.03	319.77	321.05	319.44	313.89	314.94	333.38	322.32	319.86	335.63	442.44
293004	311.86	316.26	315.14	299.74	336.25	329.08	351.51	324.96	322.88	325.85	313.88	319.15	316.96	318.84	317.86	316.8	313.59	331.87	321.02	316.32	334.72	444.34
294004	312.27	315.91	313.62	305.32	332.27	328.28	350.04	323.65	321.9	325.14	313.17	319.41	312.63	316.44	317.23	311.37	312.67	329.24	318.01	314.31	332.96	446.1
295004	313.24	318.65	315.28	308.75	336.16	331.06	340.97	325.25	325.43	325.95	313.63	321.7	314.8	320.42	321.51	312.4	314.49	330.16	321.21	319.32	336.3	452.42
296004	309.39	316.26	313.93	306.04	334.89	327.25	343.56	326.06	322.88	323.32	311.14	317.51	314.08	318.65	317.02	313.91	313.07	324.72	318.72	315.98	333.52	443.56
297004	309.67	315.53	314.33	308.19	333.86	329.63	348.48	324.62	322.49	322.88	311.05	317.94	312.45	316.79	315.5	314.57	312.71	322.8	316.18	315.12	333.85	440.13
298004	310.9	315.9	314.34	293.69	334.9	327.72	343.14	327.2	324.73	325.7	313.46	318.68	312.56	319.45	318.68	314.87	313.26	320.48	321.05	316.72	337.17	449.07
299004	311.5	316.14	313.29	308.23	334.2	327.94	340.19	325.4	322.93	325.32	312.22	316.39	314.02	315.67	317.56	311.89	310.76	320.68	315.37	313.21	332	454.5
300004	311.29	317.23	316.01	300.19	336.28	329.57	349.33	324.87	325.54	324.87	313.13	318.56	312.51	318.19	318.06	313.9	313.16	318.62	320.02	316.91	336.93	451.07
301004	310.92	316.87	315.61	300.7	336.27	326.08	345.87	327.16	325.75	323.43	314.46	319.44	311.09	320.66	319.18	313.63	313.57	315.56	320.12	316.93	336.3	447.74
302004	310.26	317.42	313.43	310.3	335.06	330.41	347.54	323.74	325.44	325.33	311.53	318.58	311.91	318.7	318.77	312.84	312.52	314.91	319.84	314.54	333.52	446.64
303004	313.96	318.04	317.18	310.09	336.96	329.31	347.27	324.77	329.06	328.79	314.71	322.51	316.18	319.89	320.16	316.77	315.81	316.52	323.15	318.28	335.44	455.67
304004	311.82	318.8	317.44	313.91	334.83	330.62	348.77	327.47	327.84	325.45	316.2	321.54	313.13	320.61	321.27	315.97	313.87	315.38	318.27	321.27	334.95	451.83
305004	312.44	319.39	314.56	306.58	335.04	326.78	348.3	326.69	324.26	325.45	312.87	320.1	310.77	319.23	315.68	313.59	311.96	314.98	318.01	315.57	335.84	437.77
306004	310.09	316.62	312.08	306.53	330.85	324.18	339.12	321.8	323.73	322.32	310.97	318.19	306.07	314.55	315.64	310.4	310.54	312.89	316.31	313.72	332.32	437.44
307004	309.45	319.16	313.07	301.74	333.76	326.76	348.15	324.53	325.16	325.8	314.09	319.63	308.07	318.65	317.53	312.29	312.16	312.01	316.74	317.41	333.76	444.61
308004	312.76	319.13	313.85	301.47	334.36	325.19	346.8	325.87	325.52	325.16	313.42	319.18	310.02	319.04	317.84	314.25	313.13	313.73	317.06	315.46	334.26	439.93
309004	308.93	320.05	310.4	308.53	330.5	323.78	344.41	322.99	323.95	323.39	310.08	317.7	310.87	318.62	317.58	311.02	309.32	309.43	315.43	312.81	331.98	437.09
310004	312.9	324.48	315.4	306.61	332.87	326.51	347.55	326.85	327.45	326.66	314.74	320.71	309.79	321.49	321.23	314.12	312.51	312.31	320.95	317.16	334.92	448.74
311004	308.93	321.6	310.1	299.9	330.81	325.08	343.43	322.62	324.5	323.02	313.08	315.54	307.21	315.77	317.83	312.5	310.84	311.75	313.97	315.46	333.38	441.69
312004	311.36	324.48	313.09	310.81	332.76	326.11	354.27	326.37	328.35	328.4	315.52	320.98	313.47	319.86	319.72	316.1	311.86	308.46	319.08	315.11	336.28	460.89
313004	309.64	322.75	313.15	302.89	332.09	326.36	344.92	325.76	326.23	326.82	314	320.42	310.13	318.63	317.13	314.6	314.06	311.2	318.91	316.3	334.63	452.3
314004	311.79	322.66	314.83	312.27	332.12	327.78	340.18	327.81	327.66	325.42	314.28	322.39	310.2	319.73	320.74	315.86	315.16	317	320.26	319.32	337.17	446.65
315004	312.51	324.64	315.84	304.06	334.05	327.56	347.07	326.31	327.73	326.46	315.56	320.83	312.74	320.49	320.16	315.16	312.71	312	318.08	318.84	335.22	459.49
316004	310.63	320.63	313.82	299.11	333.1	325.92	345.27	325.19	326.43	326.69	314.41	319.54	310.37	320.66	318.45	314	311.4	308.55	317.75	316.5	335.8	456.65
317004	305.88	318.73	313.85	310.05	329.13	323.31	341.07	325.32	322.17	322.31	309.01	317.98	307.79	317.05	316.79	312.39	309.45	309.62	313.64	313.63	332.49	444.45
318004	311.27	323.58	316.93	308.54	332.86	325.59	352.7	328.85	327.86	329	317.44	322.34	311.96	321.17	319.53	313.29	313.46	311.73	321.62	320.07	336.49	455.76
319004	308.08	320.52	314.7	311.04	332.46	321.31	346.11	325.03	327.19	324.6	316.32	319.99	311.46	317.65	316.56	312.49	311.94	310.97	320.24	317.23	334.79	450.34
320004	309.23	319.02	315.84	308.73	331.63	324.69	349.24	327.97	326.15	326.48	313.92	320.23	312.03	318.83	317.55	311.06	312.4	310.59	321.05	315.43	335.74	451.12
321004	309.63	319.42	314.09	307.14	332.17	324.34	352.01	323.22	326.18	323.14	314.34	318.42	310.03	317.81	315.75	311.03	312.44	307.17	315.95	316.05	332.93	446.31
322004	306.96	318.59	313.5	305.06	332.4	322.78	344.62	326.38	326.63	323.45	311.76	319.42	309.1	319.99	316.01	312.03	311.55	307.59	319.83	314.96	332.98	440.82
323004	308.03	320.42	313.52	304.07	332.5	325.26	351.3	324.32	327.62	326.2	316.29	320.47	308.79	319.03	314.52	310.82	312.2	308.77	317.12	316.07	335.57	449.55
324004	310.22	319.76	315.74	307.83	333.75	325.82	348.97	328.43	327.48	326.68	314.08	320.88	310.19	318.94	317.52	312.88	314.67	309.79	319.99	316.9	338.51	450.06
325004	311.14	322.08	318.96	304.63	337.71	329.4	356.38	330.34	329.32	328.57	317.85	324.66	316.42	322.67	321.24	315.97	317.02	313.44	323.78	321.34	339.36	456.74
326004	307.2	320.78	315.01	312.13	334.47	327.01	354.2	327.91	327.51	323.93	314.51	320.51	309.79	321.56	315.77	311.94	314.1	311.12	321.77	316.86	336.83	453.18
327004	308.41	319.95	313.92	305.51	332.17	326.19	350.8	326.19	326	325.81	312.65	321.33	311.82	320.95	316.88	312.12	312.53	310.41	318.06	318.28	336.96	445.92
328004	311.93	322.59	316.9	317.37	334.34	328.39	353.87	330.33	328.65	329.3	316.13	320.84	313	320.67	318.34	315.38	315	313.79	322.58	318.31	340.04	440.17
329004	310.65	318.45	313.51	303.95	334.25	325.58	354.47	324.62	325.29	324.83	314	320.27	309.48	319.8	314.38	313.62	312.42	310.95	320.98	314.95	338.48	447.36
330004	305.95	316.19	311.79	309.43	327.09	321.46	351.79	325.09	323.19	322.89	310.22	316.59	308.67	317.06	316.45	309.51	309.88	305.61	317.94	313.57	337.45	442.86
331004	309.36	320.45	312.23	301.95	332.35	324.52	342.96	325.53	323.19	324.31	311.64	317.84	312.63	316.66	315.22	311.04	311.38	309.83	317.21	314.76	338.32	443.46
332004	309.63	319.02	313.97	309.94	330.08	325.3	348.38	326.02	323.79	325.15	313.47	317.08	311.85	319.5	316.39	314.61	311.37	310.06	317.81	316.37	337.4	444.59
333004	308.78	320.09	312.25	304.21	330.31	323.82	351.69	326.3	324.09	327.72	313.02	317.82	309.95	317.62	317.31	311.16	311.67	310.69	317.62	315.35	338.73	444.88
334004	309.52	319.77	313.2	307.6	330.7	325.03	342.73	326.77	323.22	325.42	312.74	316.98	310.44	319.2	316.43	313.85	311.62	311.62	319.27	315.79	340.41	446.3
335004	310.56	320.07	315.37	318.64	327.68	325.59	343.47	328.94	324.33	323.13	310.41	316.12	307.63	318.8	319.17	313.3	312.15	309.29	322.72	318.56	340.53	453.99
336004	307.79	319.7	312.95	307.38	330.49	323.35	341.99	327.78	325.43	326.64	312.17	320.39	310.55	321.53	314.72	313.05	312.35	310.99	320.04	316	338.27	443.82
337004	308.71	317.92	311.94	307.82	328.9	324.36	338.57	323.29	324.55	323.92	311.64	318.01	309.68	318.91	316.53	311.95	310.65	305.28	316.27	314.53	338.41	436.26
338004	308.74	322.8	314.77	302.65	332.38	322.28	345.81	327.94	326.43	324.94	315	323.22	310.32	322.7	318.14	315.96	314.04	311.18	320.75	315.79	341.7	448.7
339004	305.46	318.53	309.86	303.72	329.7	322.54	350.09	320.76	322.75	319.4	305.93	315.17	304.65	317.94	313.62	310.24	311.01	309.76	317.51	313.16	338.25	441.49
340004	307.09	318.82	312.69	306.26	328.08	323.34	345.92	324.52	322.15	321.5	309.33	318.6	306.77	318.63	316.73	310.27	311.26	310.36	317.85	315.3	338.57	441.88
341004	307.5	321.14	312.25	300.76	333.5	324.87	342.5	326.68	324.61	324.63	313.13	319.94	311.35	322.99	316.29	313.63	313.11	308.97	316.06	316.71	342.24	444.34
342004	310.01	322.26	311.27	309.78	332.56	326.22	349.37	327.02	324.56	323.98	312.28	321.85	310.5	319.53	319.18	315.12	313.59	311.56	318.78	315.34	339.26	443.4
343004	304.93	317.19	307.32	289.04	328.63	318.81	342.67	324.98	320.59	319.74	308.23	312.68	305.2	315.61	315.1	309.46	309.08	305.63	312.23	311.42	337.47	438.03
344004	312.68	321.95	314.64	316.38	333.81	326.67	351.79	331.55	326.67	325.91	314	321.94	309.9	324.45	321.81	316.59	316.55	313.99	323.03	319.23	343.01	456.51
345004	309.53	318.38	313.53	296.75	332.01	324.63	344.63	328.08	323.07	323.01	311.81	319.1	308.27	319.66	318.54	312.15	310.81	309.4	318.32	316.42	337.44	446.8
346004	305.3	318.64	308.64	303.56	327.5	319.67	345.76	326.09	321.91	318.55	308.81	316.49	304.99	319.46	314.74	308.03	309.86	308.9	313.48	313.39	335.2	454.03
347004	310.55	320.31	314.41	303.8	328.92	324.49	355.87	327.39	322.73	321.41	311.79	321.54	307.95	321.22	318.74	313.44	313.83	311.44	317.24	319.5	338.96	442.87
348004	307.79	316.24	309.66	301.06	330.65	320.57	339.2	328.23	322.32	321.04	309.68	315.78	309.58	318.9	316.23	310.6	310.73	308.65	318.38	314.87	336.32	445.51
349004	308.48	319.9	312.85	311.88	330.47	322.08	345.85	329.6	323.13	322.81	312.16	318.18	310.3	320.61	318.57	311.28	311.79	310.59	319.54	318.37	337.09	462.72
350004	308.36	317.96	310.73	306.75	326.16	321.7	339.06	326.37	321.48	323.05	308.9	316.85	311.1	318.03	315.26	312.84	310.76	309.63	317.8	315.79	336.85	448.83
351004	308.56	317.3	314.17	303.86	329.92	324.01	349.66	327.03	321.31	320.84	310.67	318.44	309.65	320.28	315.44	310.64	309.7	307.73	316.1	317.17	339.63	451.07
352004	306.44	320.41	312.94	302.56	330.01	320.58	347.56	328.39	323.86	322.84	311.69	318.23	311.19	319.57	319.59	315.03	312.5	311.45	314.57	317.76	339.78	441.37
353004	306.97	318.66	312.35	305.63	329.36	319.68	347.08	327.91	325.25	322.43	313.87	320.29	310.34	320.41	315.76	313.87	312.67	309.43	316.32	312.95	338.44	450.35
354004	312.74	324.07	318.5	311.77	335.58	326.64	349.75	332.82	328.36	328.71	315.74	323.34	313.47	326.72	321.49	316.64	316.97	311.75	321.39	321.7	342.5	460.17
355004	305.16	318.43	313.36	302.72	327.3	318.9	342.27	326.5	323.91	322.26	310.66	315.96	308.32	318.81	314.69	310.65	311.68	309.08	316.33	316.23	336.65	451.75
356004	309.78	321.09	317.08	310.91	331.12	325.85	348.76	332.09	327.04	327.08	314.69	321.16	311.63	323.37	318.63	314.4	313.79	314.52	320.49	318.67	341.19	445.96
357004	309.54	321.45	315.76	310.03	335.21	327.53	353.79	334.25	327.77	328.45	315.42	323.03	310.31	322.85	318.86	315.78	315.32	311.42	319.96	320.77	338.9	451.51
358004	311.91	322.52	319.23	310.68	337.47	329.41	358.79	336.07	328.16	332.61	316.96	323.09	312.14	327.48	321.39	317.79	317.54	313.2	323.24	323.9	342.65	457.01
359004	310	319.48	316.6	306.1	335.43	326.51	353.32	335.63	326.24	327.16	314.06	321.98	313.39	324.12	317.5	316.13	316.12	313.66	320.86	320.21	340.4	450.54
360004	312.63	321.2	320.15	314.38	338.19	332.03	347.69	339.39	328.1	330.25	318.96	324.29	312.82	329.28	319.92	318.16	317.26	316.79	320.72	320.85	341.19	459.42
361004	306.28	316.53	313.02	305.14	334.93	326.66	348.16	336.18	322.35	323.87	313.11	318.84	308.79	323.35	315.04	311.41	312.53	310.69	318.57	315.65	336.03	437.54
362004	312.04	324.8	319.85	307.15	341.86	335.26	353.86	347.41	327.44	331.3	318.47	321.5	312.93	335.8	320.82	319.13	320.95	315.89	328.1	321.17	342.19	458.96
363004	313.14	322.72	320.12	304.63	346.92	335.81	350.25	347.8	328.53	329.37	319.54	322.91	314.6	333.7	319.87	316.34	319.06	317.82	324.16	321.73	338.15	446.08
364004	312.55	323.29	320.03	308.17	345.11	340.02	350.82	349.94	328.23	330	319.32	320.69	313.69	335.06	320.49	317.25	319.8	317.38	329.39	321.85	338.77	454.27
365004	309.66	319.64	316.94	303.4	344.36	336.78	350.32	352.72	326.62	326.71	320.52	322.07	311.1	339.73	318.03	315.19	317.87	316.9	327.48	319.84	334.76	443.06
366004	309.14	318.67	320.87	303.36	347.26	342.73	356.71	357.08	325.16	327.92	317.75	321.99	312.77	342.23	321.57	317.23	321.16	318.64	333.92	320.78	336.85	454.18
367004	308.49	320.14	319.79	308.21	351.78	344.84	352.13	359.62	325.86	325.25	319.58	322.68	312	341.46	319.99	321.24	322.81	319.5	335.18	323.19	337.35	449.94
368004	314.69	325.16	327.67	315.38	355.3	354.23	364.02	367.08	331.35	333.95	325.94	328.97	320.85	354.21	327.65	325.15	328.28	326.56	344.48	328.06	343.52	464.21
369004	312.11	322.43	325.7	311.84	352.11	350.52	352.63	368.68	327.51	329.98	323.72	325.28	319.93	353.27	326.46	322.53	326.91	327.84	344.81	327.97	341.36	454.19
370004	313.32	325.32	327.42	311.88	360.48	356.75	358.63	373.02	330.03	334.84	328.4	327.1	319.41	359.13	328.75	328.48	331.14	331.4	350.72	331.43	346	453.83
371004	312.33	323.89	324.97	313.03	357.91	354.96	359.66	373.08	327.99	331.37	328.22	325.38	321.71	362.05	328.93	326.91	333.04	331.47	353.26	331.81	346.46	468.42
372004	311.29	323.75	324.94	307.05	360.36	355.29	356.81	371.59	329.96	332.19	328.76	326.8	323	362.9	325.93	327.67	332.32	333.42	351.61	332.33	345.74	447.79
373004	312.41	322.76	326.34	314.31	359.67	354.54	354.67	372.98	330.09	331.59	331.74	325.32	324.45	367.93	326.2	327.57	333.15	340.22	357.85	333.73	345.73	458.92
374004	311.96	322.95	326.77	312	362.09	357.31	359.94	375.9	330.23	332.33	330.31	327.56	323.45	366.1	329.56	329.31	334.26	335.61	359.47	337.04	345.99	459.64
375004	312.39	323.28	326.88	310.84	362.33	359.84	364.5	378.75	330.02	333.1	332.71	327.68	325.55	366.98	328.67	330.8	334.44	340.4	361.92	335.68	348.48	458.32
376004	310.51	323.45	326.13	309.4	361.97	356.38	359.64	372.37	328.51	329.57	331.3	326.88	325.99	369.21	329.07	329.52	332.7	340.39	360.79	337.61	346.29	457.93
377004	311.77	325.36	329.89	310.08	364.48	362.45	370.43	382.12	331.14	335.45	335.11	329.82	329.06	376.02	331.05	337.05	338.97	342.79	368.99	343.34	351.31	466.81
378004	315.27	324.48	328.14	320.18	366.58	362.65	367.86	379.84	329.37	333.1	336.65	329.67	329.08	376.21	332.32	337.66	338.74	345.08	369.93	344.75	349.13	456.36
379004	311.11	320.9	326.52	310.74	364.23	358.94	375.36	377.33	325.69	330.24	335.97	329.85	329.39	375.67	330.61	332.76	338.22	345.49	366.95	340.56	348.51	453.47
380004	315.12	326.03	330.46	326.24	368.4	366.58	364.21	381.36	329.4	334.12	341.16	332.05	334.06	378.34	331.7	335.04	339.46	351.27	371.38	345.45	349.9	461.73
381004	311.29	325.29	329.25	316.51	366.3	360.51	371.7	378.59	326.88	331.55	341.4	331.41	331.38	376.44	333.28	336.74	339.59	349.87	372.61	345.37	348.83	459.43
382004	310.92	321.08	325.43	310.72	363.58	359.35	369.08	377.97	325.67	330.41	340.1	329.61	331.2	376.18	330.98	335.04	337.84	350.95	370.01	345.62	348.01	446.19
383004	312.19	326.01	328.44	321.68	367.99	362.98	372.97	380.69	327.7	333.35	343.63	334.25	333.43	382.53	335.23	336.29	341.5	356.65	375.89	349.82	349.55	455.96
384004	310.55	323.82	329.47	316.56	365.32	362.96	369.06	380.16	326.38	333.18	343.32	333.25	336.48	384.61	334.66	338.73	340.19	357.95	374.48	350.11	349.67	459.04
385004	311.44	325.18	330.2	323.27	363.92	363.79	380.82	383.31	327.13	334.68	345.82	332.05	333.97	385.52	334.83	340.08	341.26	360.97	380.63	349.76	352.78	466.41
386004	307.19	319.81	324.5	311.38	364.15	358.39	375.3	378.7	322.89	329.92	340.4	329.89	334.12	378.24	330.92	336.72	337.39	357.21	371.87	348.62	347.55	443.86
387004	310.22	323.56	327.05	312.47	362.49	360.75	372.14	380.2	323.85	330.69	344.39	328.55	336.5	383.14	332.79	339.83	338.59	361.65	376.53	349.13	348.22	457.54
388004	309.13	324.65	328	312.16	365.25	364.93	379.03	383.84	325.85	332.59	347.04	332.99	338.04	382.01	335.97	340.95	339.43	365.55	378.26	352.72	348.77	457.63
389004	315.45	324.16	329.18	335.04	366.42	365.34	380.32	384.88	326.56	334.18	349.63	333.73	338.79	384.54	334.81	343.61	344.17	367.44	379.06	353.86	349.16	470.14
390004	312.79	322.86	329.41	326.38	370.93	366.51	381.32	385.09	325.5	334.5	351.63	335.97	340.88	385.85	336.37	343.91	341.51	366.32	376.77	352.58	349.8	450.49
391004	309.91	326.49	327.36	318.38	368.52	364.18	388.11	384.87	324.69	334.63	350.66	333.63	341.63	384.52	334.07	345.14	343.15	364.64	380.92	354.84	349.89	454.74
392004	315.07	325.43	331.02	319.47	368.65	367.13	378.86	382.09	326.44	335.89	352.02	333.86	341.98	387.75	338.41	345.07	343.25	368.08	380.05	357.72	350.5	471.14
393004	309.5	322.56	325.42	312.15	368.05	368.32	379.64	380.5	323.76	331.86	349.08	334.7	340.48	385.65	333.81	344.77	342.14	368.75	377.53	355.82	348.79	460.21
394004	309.22	320.64	326.51	321.07	362.65	359.23	375.02	377.33	322.41	330.7	347.35	330.08	339.94	383.19	333.03	342.77	338.17	367.29	376.35	354.47	346.82	456.51
395004	310.51	324.08	327.03	313.07	367.32	365.53	382.49	380.46	323.37	331.82	349.5	332.34	339.03	381.33	333.79	342.8	339.81	369.28	380.76	355.37	348.2	454.58
396004	309.74	321.6	324.28	319.35	364.21	362.47	384.47	378.77	322.67	332.33	349.6	329.26	337.75	383.19	334.13	344.74	337.4	367.98	381.95	353.07	346.63	458.97
397004	310.05	322.93	328.38	330.1	365.25	363.82	387.37	379.99	325.55	334.92	351.9	330.01	342.41	383.77	335.6	344.54	340.29	370.4	379.71	356.89	348.51	463.07
398004	312.71	325.91	330.85	332.1	371.23	368.23	393.75	384.52	327.82	335.92	353.57	334.81	349.31	384.95	336.15	347.9	345.92	373.09	381.78	362.99	352.55	468
399004	312.71	325.25	329.26	336.09	367.1	367.16	388.51	381.63	325.52	336.69	356.83	332.96	348.68	388.28	336.85	346.09	343.69	372.77	380.88	360.32	351.18	463.33
400004	311.25	324.12	325.81	315.68	365.97	362.86	392.45	377.69	322	331.03	351.73	330.78	343.11	384.91	336.65	343.82	341.01	371.58	373.59	354.77	347.34	450.25
401004	312.13	323.13	325.97	321.09	363.15	361.29	389.55	376.73	323.09	334.27	350.48	332.11	345.63	382.85	334.33	343.13	342.5	369.24	377.67	357.37	347.13	455.34
402004	313.75	325.22	327.82	312.76	364.54	367.15	396.9	383.23	324.31	336.24	355.21	333.03	348.44	385.82	335.54	344.47	343.79	370.25	378.14	359.23	347.47	460.93
403004	313.94	326.05	328.84	319.99	370.03	365.55	395.72	385.31	326.02	333.72	356.12	334.58	352.87	392.65	337.64	348.23	345.4	377.58	379.9	365.9	351.78	462.87
404004	312.3	324.69	330.18	324.21	368.82	365.09	396.82	381.24	326.17	334.42	357.78	332.29	350.94	384.54	336.14	348.78	343.41	374.93	380.48	361.27	349.36	463.85
405004	309.08	321.39	324.72	316.15	364.14	362.98	388.11	377.13	322.36	330.6	352.26	331.29	350.09	382.99	333.49	347.78	340.19	370.51	374.41	355.53	346.18	461.03
406004	309.7	320.9	325.97	316.03	364.9	361.15	389.86	377.84	322.97	329.09	352.37	331.64	345.09	383.45	334.77	345.75	337.1	372.14	373.21	358.96	344.57	451.9
407004	311.74	323.55	328.24	317.49	366.48	364.75	399.49	380.58	323.69	334.5	353.83	332.68	351.2	386.83	334.01	346.33	343.19	373.25	376.53	357.11	347.98	463.11
408004	314.91	326.65	330.62	320.84	369.01	367.67	398.89	382.65	327.88	337.96	357.29	334.87	354.54	389.08	338.12	349.28	345.43	376.96	376.29	362.36	351.24	449.29
409004	308.71	324.49	324.8	322.5	365.09	363.04	395.31	379.81	323.82	334.89	353.8	330.48	353.23	384.55	334.01	346.42	341.57	371	375.56	358.98	348.48	460.77
410004	310.64	323.43	325.64	308.79	365.36	364.87	392.55	376.62	323.94	332.26	352.83	330.55	350.08	380.96	334.03	347.6	340.68	372.35	375.33	361.44	344.64	457.36
411004	313.8	325.31	328.02	321.29	370.3	369.49	401.47	383.77	325.87	336.98	359.62	334.87	354.44	384.9	336.81	351.24	343.36	377.79	377.03	363.66	348.46	454.99
412004	313.4	326.91	329.57	319.69	373.35	372.98	400.07	386.07	325.7	336.43	357.36	336.13	360.05	387.86	336.73	352.88	343.19	375.29	381.48	365.81	351.89	458.57
413004	312	325.17	326.14	319.67	366.84	364.97	396.51	378.36	323.35	334.72	355.74	332.84	354.74	378.01	334.6	346.82	341.93	377.3	375.47	358.89	344.22	457.63
414004	307.59	321.98	324.56	314.1	363	363.87	398.33	377.61	322.19	332.77	354.84	331.62	350.46	378.15	334.21	348.27	339.82	375.57	375.77	358.81	346.32	454.78
415004	313.3	325.11	327.58	321.58	369.89	370.35	397.49	381.81	325.29	335.29	361.28	335.18	356.93	382.69	335.75	350.11	341.28	374.33	379.11	360.96	348.24	461.55
416004	311.07	321.87	328.01	327.33	363.54	365.04	404.94	375.66	323.64	333.56	356.81	331.4	352.35	383.26	336.37	349.46	339.69	373.44	378.77	361.16	345.58	458.25
417004	311.88	324.72	329.5	318.1	367.69	369.78	399.28	380.04	326	334.79	358.53	333.96	355.81	384.69	337.8	353.21	343	376.31	377.65	362.19	347.22	459.01
418004	313.18	323.93	329.54	322.66	368.7	366.73	405.48	379.44	325.37	335.76	358.24	333.35	355.21	382.76	335.41	350.42	341.69	373.82	376.49	361.56	344.98	463.46
419004	310.16	323.14	327.42	324.36	365.21	362.92	397.07	379.49	322.28	334.54	357.22	329.42	351.71	380.38	335.73	348.73	343.46	374.06	378.49	358.85	346.54	471.25
420004	314.68	324.09	331.71	316.23	367.28	368.11	402.94	382.02	327.03	336.65	360.53	334.45	359.6	382.61	341.68	354.37	345.19	377.04	378.12	363.47	348.18	469.37
421004	313.45	326.03	332.49	326.89	365.05	368.51	401.91	379.75	324.85	336.62	359.7	332.3	355.25	381.28	337.67	352.68	342.46	377.14	375.24	361.57	347.33	463.49
422004	313.46	326.9	333.83	323.64	366.27	367.35	409.2	383.18	326.01	337.86	359.19	333	361.67	386.39	340.24	352.47	341.88	376.19	379.4	362.33	349.14	472.94
423004	312.6	322.42	330.44	321.29	363.32	365	404.1	376.96	324.89	333.58	359.6	332.6	356	380.75	336.87	350.24	341.34	374.88	374.23	360.3	345.01	468.85
424004	313.63	323.57	330.35	318.92	367.26	367.24	405.89	382.11	325.68	334.22	359.36	335.1	356.65	381.8	339.28	351.85	342.2	373.85	374.97	360.63	347.25	450.24
425004	313.7	325.63	333.16	328.79	375.23	370.65	406.69	382.06	327.95	336.17	363.74	337.81	359.65	388.29	339.28	354.95	343.77	379.15	375.93	362.78	346.6	464.38
426004	314.64	324.88	331.24	341.09	366.76	367.62	403.48	381.06	325.15	334.45	359.92	337.16	357.99	384.9	341.56	353.08	343.57	372.68	377.19	359.37	346.24	454.89
427004	315.24	326.94	331.14	327.04	370.19	372.13	411.31	384.36	326.94	336.37	364.66	337.94	358.14	384.68	341.12	356.51	344.52	377.64	378.63	363.05	346.31	468.18
428004	310.08	322.16	327.4	324.17	363.37	364.31	406.85	379.4	322.49	331.91	360.56	332.04	353.9	379.2	337.53	352.13	338.43	369.9	369.14	358.15	341.19	458.14
429004	316.75	327.07	330.64	330.79	368.22	368.86	408.41	383.33	325.4	335.19	363.6	335.87	362.43	385.22	344.58	355.72	346.2	378.58	376.53	364.63	348.64	469.72
430004	313.48	324.38	328.31	318.59	365.8	365.21	406.5	379.18	322.97	331.13	361.8	333.08	355.52	382.85	337.83	353.6	342.18	371.26	370.54	360.56	343.63	466.15
431004	313.44	323	329.71	321.36	363.62	364.91	401.9	378.97	323.26	333.29	361.69	331.76	357.79	380.37	341.26	351.36	343.07	373.42	370.6	357.14	343.06	461.36
432004	311.4	324.44	327.46	322.52	367.32	367.67	412.54	380.96	322.63	332.4	357.71	332.14	356.68	381.03	338.39	352.41	342.69	371.29	370.05	357.49	341.93	457.49
433004	310.22	321	327.49	313.67	358.07	361.39	401.24	376.71	318.96	329.58	356.05	326.73	350.69	377.91	336.84	349.63	338.85	367.3	365.95	356.65	340.65	456.82
434004	309.24	321.64	327.66	317.13	359.04	359.89	403.62	378.07	322.86	328.71	358.32	327.68	350.59	377.85	338.4	351.43	339.58	368.67	371.47	356.21	340.73	463.77
435004	312.44	324.44	330.46	330.05	366.52	367.59	408.97	383.96	325.56	334.23	360.64	332.47	355.56	381.94	339.84	351.86	340.79	370.42	372.27	360.79	341.64	466.21
436004	315.33	329.06	331.33	331.31	365.83	370.15	416.73	387.47	328.77	336	360.04	336.48	359.84	390.09	341.74	354.12	345.68	373.45	375.81	364.53	344.52	471.82
437004	311.47	323.57	327.68	327.21	365.13	363.64	409.13	379.9	321.24	330.29	355.88	329.17	353.84	378.12	336.15	350.06	342.47	371.29	372.55	358.36	341.63	455.68
438004	317.19	326.56	331.73	325.55	369.06	367.07	417.94	385.97	326.8	336.8	362.2	335.55	359.84	384.52	342.83	355.37	345.93	376.29	377.78	364.03	346.61	459.67
439004	311.15	323.2	327.49	316.25	362.21	363.5	405.36	378.41	322.37	330.66	355.29	329.45	352	381.66	338.7	352.7	341.01	370.22	370.53	360.43	342.29	461.56
440004	312.45	323.2	328.29	322.84	362.88	361.66	404.31	376.24	321.66	330.63	355.66	327.8	353	377.7	338.42	352.86	339.38	372.02	373.16	358.69	342.33	467.17
441004	310	323.4	326.94	321.3	365.17	361.81	407.3	378.66	321.84	331.12	355.78	331.44	354.93	379.04	339.79	352.23	340.77	369.51	371.45	359.35	345.38	453.75
442004	313.58	322.12	328.09	316.88	363.8	364.69	407.13	378.25	320.27	332.84	359.08	332.74	352.59	384.04	335.33	352.13	340.61	370.34	372.07	360.74	345.47	450.51
443004	310.09	321.2	323.79	322.36	358.61	359.34	408.02	376.39	319.25	329.43	354.82	330.53	353.16	380.34	337.37	349.74	339.06	367.77	373.02	355.45	340.47	458.14
444004	313.44	327.64	330.89	319.31	370.84	367.84	408.14	382.91	325.51	335.69	359.2	336.02	360.23	386.95	338.71	357.54	345.63	373.49	379.14	364.99	349.23	462.7
445004	314.94	326.2	330.94	324.79	365.26	366.88	412.41	382.72	323.75	334.21	360.02	334.78	360.35	387.61	339.36	353.82	342.99	371.43	373	363.32	345.29	468.93
446004	311.96	322.84	324.31	315.26	364.32	362.72	406.79	377.66	321	331.74	352.32	331.95	356.42	381.76	334.95	348.93	340.88	370.94	370.7	356.38	342.29	463.36
447004	315.03	325.68	327.79	326.63	366.73	365.64	411.47	382.04	324.26	334.5	357.39	335.45	359.45	385.53	338.67	351.77	343.87	372.4	374.4	363.25	343.85	461.96
448004	311.56	322.09	325.36	309.51	369.07	365.38	409.84	377.57	322.19	332.97	355.74	335.49	354.12	387.86	337.95	350.64	342.04	369.5	370.09	360.01	343.27	461.89
449004	311.14	322.56	325.47	324.47	363.67	365.14	408.6	376.58	322.03	331.67	356.58	332.97	356	384.59	338.13	351.45	341.6	371.09	369.43	360.67	344.85	465.08
450004	315.31	328.08	329.71	324.48	366.37	366.17	402.46	379.35	323.01	334.31	356.36	335.58	357.94	384.97	337.73	351.3	345.21	371.73	373.52	362.31	343.42	467.54
451004	311.27	323.7	322.77	311.2	364.07	363.6	410.63	377	320.77	331.01	356.09	334.89	355.48	382.47	335.71	350.26	342.08	369.68	370.39	357.47	345.75	459.09
452004	311.38	319.86	323.9	326.96	360.1	358.87	405.87	371.72	318.55	329.73	354.71	332.29	351.53	379.32	332.52	349.16	339.86	366.93	364.51	354.94	339.91	453.21
453004	314.81	326.34	326.82	315.43	367.07	368.56	406.6	378.44	323.19	334.06	357.8	334.55	355.21	385.14	336.41	351.45	342.42	371.73	371.65	358.93	347.1	456.24
454004	313.41	323.77	327.79	327.67	365.21	364.11	409.95	373.85	323.3	333.53	358.68	332.64	356.83	385.61	335.9	349.96	342.43	369.73	369.57	358.6	344.82	454.77
455004	315.17	324.79	328.04	329.7	368.43	367.56	410.79	378.96	326.94	334.41	359.61	335.19	359.62	387.28	337.29	354.08	344.76	372.11	377.26	358.78	347.01	467.96
456004	311.44	324.29	324.87	317.39	367.81	365.48	405.62	375.33	324.07	329.96	355.89	335.28	353.31	384.8	333.37	348.68	340.9	368.83	368.67	354.92	346.4	456.72
457004	315.51	326.77	330.77	327.1	368.35	367.82	403.54	380.45	326.69	334.42	358.5	335.26	359.42	387.43	339.05	354.07	343.13	371.56	373.24	359.18	350.87	459.97
458004	313.39	324.69	327.72	319.2	366.14	365.52	408.69	379.56	326.57	330.16	356.03	333.67	359.46	386.81	337.79	352.27	342.96	369.34	371.52	356.45	347.45	453.26
459004	312.96	325.45	326.19	328.75	359.85	364.28	399.94	376.76	324.82	330.58	353.77	333.07	351.47	383.66	335.53	349.46	338.47	364.62	371.42	354.76	346.62	466.21
460004	311.41	323.75	326.48	318.97	361.14	363.08	404.53	375.73	324.77	331.25	355.1	332.46	354.52	386.69	333.29	350.15	336.3	367.62	370.41	353.54	346.89	453
461004	315.44	325.57	325.68	319.91	366.31	362.19	406.09	377.34	325.53	334.19	355.8	331.38	353.98	384.18	334.48	351.67	337.21	369.1	368.61	355.87	346.14	453.16
462004	316.11	330.3	329.74	327.56	369.25	367.04	409.63	382.81	328.21	336.06	359.01	335.8	359.47	386.24	338.83	353.28	339.88	370.07	375.4	362.36	349.14	454.46
463004	311.76	326.89	328.77	315.59	361.29	363.51	405.04	378.51	326.64	330.47	354	332.06	356.46	385.79	337.49	350.25	336.98	366.57	369.85	357.09	348.03	456.97
464004	313.41	326.12	326.52	315.28	366.22	364.74	416.87	376.77	323.92	332.41	355.84	333.61	357.43	382.88	336.1	350.37	337.14	369.71	369.27	354.79	347.41	456.74
465004	316.28	328.13	328.64	319.18	367.85	367.53	415.31	377.11	328.14	335.27	357.95	335.66	359.67	387.34	336.59	354.29	340.52	368.56	369.9	358.34	346.77	463.39
466004	312.7	324.75	326.19	309.01	363.53	363.86	407.98	374.35	325.51	333.2	355.84	332.32	359.92	384.38	336.34	349.88	335.3	367.48	369.12	355.58	346.67	451.53
467004	317.16	326.2	329.7	325.24	367.4	365.74	412.8	376.6	327.95	335.34	357.79	337.13	358.8	385.7	337.2	351.41	340.68	374.16	374.03	359.05	347.36	456.71
468004	312.07	323.74	328.32	315.97	363.72	364.67	404.46	374.74	326.49	333.54	354.82	330.75	358.16	381.77	334.63	350.99	336.78	369.99	371.66	357.07	346.32	452.19
469004	311.08	321.17	323.16	317.22	361.32	359.71	398.11	371.1	321.97	331.54	350.63	329.52	354.67	377.59	331.4	344.98	336.42	365.86	367.53	353.61	342.6	453.85
470004	313.64	324.27	327.29	316.18	367.13	364.54	408.58	373.37	328.93	333.49	357.82	335.03	359.08	385.39	335.12	350.21	339.1	371.22	372.11	356.28	346.46	443.17
471004	313.46	324.55	327.73	320.49	360.69	360.23	409.78	371.47	327.8	333.03	354.48	329.17	351.46	381.95	334.21	347.52	338.61	370.23	373.28	354.87	347.24	455.21
472004	312.43	322.78	324.35	317.95	360.99	360.51	406.64	373.72	326.99	332.3	352.16	331.08	353.08	376.85	333	348.19	335.61	368.62	369.79	352.11	343.36	448.35
473004	311.14	324.77	328.41	317.08	362.11	363.22	401.27	371.35	329.07	333.89	354.1	329.3	356.03	379.27	333.09	350.32	338.24	370.73	372.04	355.68	345.06	453.33
474004	313.1	327.39	330.14	326.68	368.01	363.04	411.46	373.39	332.04	336.53	358.44	331.48	361.85	385.55	338.74	352.06	340.33	372.87	370.84	358.84	348.33	451.65
475004	312	324.59	327.94	315.27	364.82	363.75	401.07	372.91	330.68	333.27	354.5	332.95	355.03	385.47	337.15	351.33	338.62	371.2	373.4	356.28	347.86	454.39
476004	313.56	325.67	329.2	318.78	365.31	365.86	393.31	376.5	331.77	335.6	357.22	332.17	356.6	384.15	337.59	353.84	339.42	370.25	373.15	356.56	348.2	446.15
477004	311.51	324.88	327.06	317.5	360.75	362.13	400.51	373.78	328.24	333.67	351.8	327.35	354.23	382.81	334.53	352.1	337.63	368.73	368.31	354.77	345.97	450.78
478004	311.09	323.32	324.2	310.94	362.36	359.42	403.44	369.58	327.47	331.85	353.99	328.62	352.6	381.97	335.98	352.88	338.59	368.4	367.49	351.76	345.36	452.14
479004	313.33	324.95	327.42	325.67	359.93	360.5	403.08	372.5	328.28	333.28	353.33	328.67	356.46	383.41	335.31	355.08	340.8	372.49	370.24	354.74	347.5	457.14
480004	312.64	325.17	327.93	315.36	363.75	360.03	394.2	371.71	329.49	331.46	353.8	330.31	356.99	383.28	335.17	354.74	339.45	368.07	371.35	353.58	346.9	448.88
481004	316.61	324.77	329.53	326.19	364.6	365.08	403.82	375.2	331.09	336.11	356.31	331.43	354.89	386.19	337.36	355.42	341.52	372.22	369.78	356.61	347.7	451.2
482004	312	325.74	326.82	322.55	359.33	362.54	393.38	371.79	328.43	332.01	353.08	328.93	354.44	382.36	335.66	350.55	339.57	365.79	368.87	353.76	346.34	448.19
483004	310.94	326.42	327.12	309.42	363.95	362.02	398.25	373.82	330.24	332.65	356.52	333.44	355.05	381.67	337.16	354.37	338.24	367.95	369.25	354.44	345.01	449.1
484004	310.83	323.42	325.57	325.49	360.03	358.32	393.2	372.55	328.23	331.5	352.73	328.26	353.86	379.33	335.05	351.17	336.91	364.94	367.64	351.89	344.25	455.44
485004	312.4	324.46	326.3	313.47	360.57	363.47	402.05	374.06	328.94	333.3	353.92	331.29	353.59	383.69	336.54	354.68	338.84	368.39	365.33	353.53	345.25	444.53
486004	314.76	324.43	327.41	327.83	359.88	360.38	398.89	374.78	330.19	335.66	351.07	326.88	357.36	382.55	337.14	355.99	339.26	370.5	367.33	356.28	347.12	449.23
487004	312.13	321.16	325.9	312.99	357.88	359.32	395.72	371.71	327.66	331.36	353.2	328.57	353.19	382.7	333.84	352.47	338.29	364.76	366.69	353.75	344.06	451.15
488004	314.5	323.68	326.86	323.79	363.63	360.64	407.76	372.9	330.31	332.4	354.46	332.23	352.57	379.39	337.07	353.77	339.48	368.81	367.02	355.59	345.95	442.34
489004	314.36	326.47	329.92	329.05	365.2	364.63	407.79	377.63	331.9	336.76	353.9	332.75	355.16	385.12	339.86	354.5	343.47	372.58	373.02	358.86	346.79	461.01
490004	309.19	318.2	323.4	320.74	358.64	356.02	401.01	366.75	326.36	326.87	350.24	325.01	349.56	378.36	332.65	349.38	335.14	366.02	364.2	350.48	342.7	432.72
491004	311.16	322.47	326.63	327.1	358.8	357.37	396.75	372.84	328.89	329.98	352.17	326.67	354.82	378.97	337.64	349.94	339.22	364.3	368.42	351.88	345.34	450.13
492004	309.96	323.46	324.1	307.96	360.26	359.23	401.48	370.67	328.38	329.27	352.01	327.53	350.01	377.61	334.7	350.94	338.71	368.09	364.9	351.37	343.61	446.58
493004	311.61	320.8	325.73	314.21	358.88	360.92	395.17	368.13	327.88	329.22	352.27	327	352.94	377.52	335.43	351.08	338.62	364.24	364.39	351.94	342.69	438.51
494004	310.17	321.31	325.68	332.83	361.83	358.18	397.8	371.62	328.83	332.05	351.99	328.35	352.5	377.91	336.9	351.86	340	365.77	369.28	352.38	342.35	451.06
495004	310.51	323.74	325.58	315.89	363.81	360.25	396.21	369.34	329.86	330.97	351.31	328.08	354.53	378.75	339.3	354.3	338.7	367.09	368.49	352.5	343.35	455.51
496004	311.99	322.43	327.51	325.96	362.43	359.67	402.77	372.82	330.74	330.83	352.99	329.75	351.39	378.65	337.2	354.5	341.82	370.5	369.83	354.63	344.04	456.53
497004	310.17	323.06	325.48	319.36	357.46	361.24	394.85	369.07	327.09	331.41	350.98	327.28	351.1	378.49	337.54	351.98	339.56	366.21	362.89	352.64	341.92	446.21
498004	314.1	325.57	326.98	332.9	362.11	362.92	401.19	373.54	329.76	333.34	352.91	328.61	353.55	380.52	340.23	352.97	341.53	365.79	365.57	354.43	344.48	445.31
499004	311.71	323.39	323.23	321.09	360.14	359.05	390.27	371.62	328.13	331.27	349.96	331.78	353.09	375.76	336.53	351.06	338.54	364.49	367.99	351.29	343.15	445.43
500004	312.61	324.46	325.66	328.62	358.84	363.57	401.27	369.71	330.18	332.96	353.47	328.05	351.07	381.17	337.63	355.35	341.58	367.78	365.05	353.32	345.06	462.01
501004	312.06	321.26	326.79	318.23	362.26	363.04	407.26	373.44	329.12	331.7	352.8	330.67	350.61	378.7	337.55	353.34	340.19	365.4	368.62	354	343.6	448.42
502004	309.43	318.19	321.15	310.6	359.81	359.17	394.41	366.62	324.87	329.39	348.59	326.43	348.14	372.62	334.61	349.99	336.77	364.83	361.42	352.08	340.6	442.93
503004	309.71	321.05	324.38	320.52	358.13	359.83	391.91	367.95	325.01	330.12	349.3	329.01	350.04	372.4	333.25	352.69	338.66	365.83	363.77	352.1	341.17	451.12
504004	313.27	320.63	324.58	310.67	358.05	360.34	391.2	369.32	328.11	330.51	348.01	329.38	349.45	372.91	335.31	354.08	339.99	364.88	363.92	353.25	345.07	451.87
505004	311.72	322.04	326.14	320.66	361.62	360.67	392.46	370.69	328.45	330.33	348.58	329.2	353.84	378.68	337.45	356.46	338.29	371.47	367.35	353.4	346.24	455.06
506004	312.53	322.54	325.55	320.23	360.35	361.24	403.37	373.22	329.35	331.41	353.95	332.37	353.75	379.54	339	357.37	340.19	368.45	366.55	354.48	345.5	443.34
507004	313.14	322.14	326.21	320.42	360.17	362.44	397.32	371.76	329.49	331.89	352.04	331.55	353.34	380.07	338.83	358.02	340.07	370.65	367.73	356.58	344.34	450.21
508004	313.72	322.61	328.49	318.84	360.05	364.57	399.55	373.62	330.84	332.89	351.58	332.48	354.25	378.17	337.27	357.47	341.94	371.18	367.73	356.12	346.74	444.28
509004	311.1	324.53	326.8	314.86	360.66	361.28	398.78	371.77	328.49	331.53	352.58	329.55	353.17	379.44	339.01	358.03	339.79	369.44	367.51	356.12	341.56	449.93
510004	310.9	319.88	324.41	330.81	357.47	358.03	391.13	367.19	326.32	330.51	350.2	328.37	350.55	374	337.75	352.97	339.49	363.4	362.17	352.38	343.3	440.18
511004	312.94	322.97	325.36	320.16	361.38	360.68	393.86	370.76	328.61	332.34	351.14	330.89	349.98	376.31	337.84	355.52	339.08	367.88	365.57	352.97	346.16	449.09
512004	313.24	324.15	326.82	321.37	364.06	365.16	397.25	371.73	330.92	331.83	352.58	333.35	356.89	379.75	341.59	358.67	343.31	368.67	369.56	357.9	349.27	450.13
513004	312.31	324.14	326.76	328.88	360.47	360.55	394.32	370.24	328.1	330.73	350.3	329.76	351.37	374.1	339.69	357.8	340.81	368.28	366.45	354.58	344.21	457.85
514004	310.38	321.25	321.89	312.66	359.93	358.15	390.37	366.88	325.9	329.97	347.89	327.32	347.22	375.39	337.11	354.33	336.75	361.81	363.43	351.95	341.97	445.9
515004	311.79	323.12	325.85	323.07	355.95	355.26	389.1	367.58	325.59	328.62	346.7	324.63	349.12	376.19	334.98	356.62	336.54	363.48	363.66	350.84	341.75	458.26
516004	312.48	325.38	328.23	321.44	360.45	360.68	392.34	372.84	328.96	333.43	349.24	330.23	351.23	376.28	337.75	357.2	340.36	367.21	367.53	358.23	343.37	446.73
517004	308.72	321.44	320.65	318.52	354.47	354.65	394.89	363.63	324.26	328.47	343.98	326.29	346.76	371.06	332.76	350.02	333.93	362.64	360.5	348.59	342.19	445.88
518004	311.97	323.24	324.87	325.45	358.87	357.21	393.96	368.15	329.12	332.96	348.79	325.62	348.2	375.07	336.18	353.45	338.59	364.02	370.06	352.61	343.31	450.58
519004	311.14	323.24	324.38	316.64	359.97	357.42	392.23	368.7	329.31	333.11	349.23	326.97	349.42	373.41	332.24	351.21	335.45	362.7	367.98	355.03	342.35	444.46
520004	310.22	323.43	325.91	318.03	361.73	356.87	386.78	364.61	331.11	330.32	345.65	326.97	346.59	376.55	334.24	354.07	337.04	361.58	368.76	354.59	341.92	443.88
521004	310.95	322.39	322.07	318.3	355.85	356.92	381.98	362.47	328.29	328.32	342.69	323.31	346.53	372.17	331.11	349.76	336.09	363.35	363.45	349.23	342.24	448.2
522004	309.17	321.61	320.65	310.46	352.1	353.46	385.07	362.96	326.64	325.99	343	324.58	341.78	372.31	330.29	347.32	332.61	356.43	360.08	345.96	339.79	438.73
523004	308.93	322.38	322.17	317.29	354.92	349.79	381.24	362.44	327.34	328.49	344.01	323.54	341.03	367.93	329.98	348.06	331.51	355.39	358.9	348.45	339.14	447.99
524004	306.93	320.07	319.72	317.07	356.01	350.08	382.02	361.25	327.44	327.28	342.77	324.76	340.36	370.56	329.2	343.6	331.64	355.4	359.12	347.8	338	441.99
525004	314.2	326.98	323.28	318.24	354.6	352.26	384.15	363.84	329.19	329.6	345.59	329.62	344.01	374.87	332.62	350.28	337.92	358.81	363.47	349.02	343.15	450.6
526004	307.74	323.17	321.56	311.14	351.89	350.33	381.93	357.15	326.9	327.88	344.11	324.94	341.39	371.04	330.06	343.99	332.64	356.74	359.44	345.38	342.76	440.12
527004	310.15	320.6	319.26	314.33	349	351.9	371.4	357.56	325.62	324.29	343.84	321.43	340.75	365.39	330.49	344.88	330.32	350.82	357.42	344.04	339.8	448.97
528004	315.46	324.85	323.89	322.54	354.38	353.1	382.36	364.53	329.75	330.48	343.69	327.7	341.88	367.62	330.96	346.75	334.36	356.71	360.72	349.73	343.07	449.03
529004	309.24	322.94	321.11	320.89	350.58	346.92	378.25	362.68	327.81	328.5	341.37	324.78	338.48	366.9	328.96	345.55	331.21	353.16	358.3	345.78	343.56	444.76
530004	307.99	319.64	317.77	321.85	348.13	345.22	375.24	357.1	324.37	322.58	338.43	321.34	331.97	362.45	326.51	340.51	329.56	347.26	353.78	341.96	340.13	445.74
531004	306.61	319.59	318.46	322.06	347.55	340.47	372.99	354.14	322.77	321.06	333.56	320.14	335.82	362.22	328.04	341.8	329.45	346.29	355.39	341.81	338.52	447.51
532004	311.11	322.49	319.33	324	344.64	346.5	368.02	358.22	326.3	326.53	339.77	325.26	332.74	363.71	328.46	341.28	330.08	346.53	356.33	341.15	340.51	460.94
533004	307.12	321.33	316.66	321.68	339.77	340.39	365.32	349.11	323.5	322.49	335.34	319.92	333.84	360.65	325.69	338.93	326.07	344.28	353	341.17	336.92	456.37
534004	310.3	321.18	316.65	319.93	343.89	344.61	367.42	351.77	324.67	324.44	335.64	322.9	331.8	361.17	326.09	339.01	326.34	343.8	353.39	341.9	338.6	440.49
535004	308.36	320.24	316.21	310.64	342.68	340.52	367.19	345.47	322.68	320.62	332.34	319.99	332.16	357.83	324.54	337.16	324.25	342.88	352.87	339	337.01	436.87
536004	307.32	321.99	318.97	320.92	346.68	343.15	369.41	350.63	324.46	324.24	336.39	323.32	333.32	359.15	325.28	337.16	326.07	338.49	353.02	342.93	339.19	452.23
537004	310.68	321.49	317.73	323.34	340.95	341.88	364.04	346.27	325.28	323.71	333.64	321.82	330.11	359.28	325.91	333.64	323.74	340.11	348.02	341.5	340.21	454.52
538004	308	319.18	316.28	322.83	340.16	333.81	362.08	344.65	322.1	322.08	331.34	319.3	326.34	354.75	320.72	330.65	322.23	333.06	346.89	341.79	336.35	437.89
539004	309.95	320.7	318.39	327.21	339.41	337.16	363.22	346.63	324.06	325.64	334.82	321.2	327.73	357.81	323.88	333.75	322.02	335.62	351.56	342.95	338.13	442.79
540004	312.69	323.02	318.33	324.43	339.05	339.59	367.56	350.45	325.17	327.91	332.13	321.59	331.77	357.27	323.99	334.85	323.56	337.61	351.9	342.31	338.92	441.51
541004	308.34	321.33	315.72	310.56	337.86	335.01	361.2	342.7	324.53	323.89	329.92	321.25	327.34	356.2	321.8	333.03	322.43	330.93	347.11	336.54	338.02	449.78
542004	306.34	316.73	312.46	318.45	331.3	328.51	355.6	340.05	320.23	319.41	324.78	315.67	324.05	348.09	320.24	328	318	328.18	344.7	332.15	332.86	435.36
543004	313.74	322.09	317.47	306.15	336.69	333.25	360.9	346.29	325.47	326.9	329.42	324.9	327.32	355.71	324.44	332.86	322.5	334.43	352.21	338.35	339.67	430.4
544004	311.31	317.7	311.69	313.57	334.05	328	359.56	338.81	323.03	321.12	323.53	318.38	322.14	347.56	320.88	327.37	318.96	329	343.5	332.76	336.27	430.77
545004	308.82	318.1	312.97	303.79	332.37	326.27	360.85	336.65	320.98	320.32	324.92	316.71	319.2	344.7	318.83	326.91	315.55	326.73	340.84	334.3	335.96	443.96
546004	311.24	318.92	314.63	307.15	335.31	329.93	359.88	338.24	325.3	323.98	325.02	320.48	322.81	348.51	322.25	331.35	320.39	329.7	343.74	334.42	337.29	445.94
547004	307.59	310.59	307.18	303.43	325.79	320.86	349.73	328.96	318.01	317.38	318.07	311.93	314.51	338.89	313.94	318.61	313.32	320.47	335.27	327.51	328.87	444.97
548004	310.04	315.86	309.38	306.56	331.3	325.94	356.65	334.31	321.55	318.95	318.69	315.5	316.62	342.62	318.09	325.08	316.35	324.81	338.7	329.46	331.57	434.27
549004	311.38	321.14	316.69	312.46	334.67	331.92	354.06	340.2	327.57	324.68	323.73	319.89	325.22	347.51	323.33	328.26	321.01	328.83	343.29	334.2	339.92	440.9
550004	311.76	320.12	315.18	315.88	333.31	328.19	357.09	338.53	326.19	324.55	323.52	320.32	322.7	345.29	321.19	327.05	319.99	325.63	342.77	333.56	340.59	443.14
551004	308.64	319.09	314.23	313.42	328.94	323.92	349.61	333.22	323.93	321.76	321.48	320.1	318.44	338.8	317.77	322.21	315.82	321.06	337.52	329.7	334.42	444.33
552004	310.09	321.98	314.89	313.62	329.76	325.66	352.39	334.16	325.89	323.78	321.62	320.78	319.27	339.82	319.81	324.35	317.37	322.76	339.1	330.25	335.27	445.77
553004	306.95	318.87	312.33	298.04	328.06	323.78	351.53	332.28	324.61	321.24	319.89	314.95	318.59	341.03	317.85	322.22	314.64	322.21	333.25	329.17	336.02	426.49
554004	308.85	316.47	313.15	314.16	326.29	320.22	342.62	329.29	324.11	323.22	318.7	317.31	316.23	334.79	319.2	321.9	315.99	318.38	334.78	329.03	334.55	448.3
555004	310.41	322.73	311.76	309.82	331.5	325	353.97	332.8	328.47	324.64	319.08	321.43	320.83	339.76	320.59	323.23	316.5	322.43	334.42	329.74	336.63	438.61
556004	310.92	320.12	316.08	310.72	329.28	321.7	353.48	331.24	328.31	323.07	317.48	318.68	318.68	337.06	321.12	321.73	316.84	318.14	334.78	329.21	337.4	439.39
557004	309.4	318.85	310.63	310.96	326.02	320.56	343.96	332.04	327.24	321.57	315.62	317.22	314.35	338.21	318.2	317.94	313.8	315.64	330.62	323.42	332.76	439.76
558004	310.02	318.32	311.81	303.03	325.7	321.88	348.54	330.8	328.89	322.45	316.67	318.72	314.82	336.04	319.08	320.99	314.96	316.02	330.22	327.57	333.81	439.15
559004	310.89	319.16	313.47	308.57	332.69	323.31	346.25	332.11	329.34	324	317.66	324.88	315.01	335.84	320.95	322.36	313.22	318.4	329.37	327.8	334.67	448.04
560004	308.99	318.76	313.43	312.73	329.42	320.77	351.88	330.86	328.69	324.53	316.36	322.55	314.83	334.29	320.44	321.14	313.65	317.47	331.65	328.19	337.36	439.09
561004	312.33	319.95	313.33	306.46	330.15	324.78	344.45	333.77	330.34	324.88	317.55	319.59	316.42	333.5	320.95	321.77	315.6	317.36	331.09	325.44	335.98	449.7
562004	308.96	318.67	310.08	299.26	326.55	322.07	350.45	329.19	327.51	322.17	314.49	319.03	310.82	332.62	317.54	318.96	312.28	315.08	327.39	324.73	331.66	423.56
563004	309.11	318.43	310.86	299.55	322.87	319.23	343.09	327.25	327.33	321.72	315.15	316.21	312.81	330.2	317.7	319.02	312.28	310.99	327.03	322.51	333.42	438.44
564004	306.8	316.64	308.27	299.55	323.18	319.34	346.72	327.76	325.94	319.87	311.65	315.77	308.44	325.73	313.67	316.27	309.04	307.8	322.86	320.55	329.19	440.43
565004	309.34	316.04	312.26	312.4	325.46	321.13	346.03	327.71	328.24	321.83	312.35	315.42	312.31	328.37	317.78	318.16	311.4	309.26	325.99	323.61	333.19	439.46
566004	311.56	320.79	314.84	314.49	327.52	320.88	350.97	325.53	329.89	325.84	317.41	318.45	312.98	330.32	320.47	319.68	313.24	314.37	326	326.08	335.7	440.22
567004	309.06	318.15	313.26	308.48	327.64	321.44	344.4	328.68	329.65	324.3	316.13	319.76	311.95	329.24	316.96	319.46	311.07	311.41	324.9	322.01	335.6	439.42
568004	309.57	319.7	315.16	316.53	325.12	320.6	349.27	329.79	328.69	324.85	314.6	316.21	311.55	328.56	317.61	317.77	311.99	310.37	325.43	322.98	336.1	447.39
569004	311.83	320.87	313.86	310.36	328.06	322.92	346.76	329.99	330.52	328.01	315.38	320.94	313.19	331.52	318.63	318.05	311.96	313.07	325.29	323.5	335.86	437.06
570004	309.96	319.52	313.6	314.4	324.49	320.07	344.4	327.43	328.4	325.8	313.9	318.86	312.74	326.59	316.08	316.99	310.9	309.85	326.9	321.88	335.45	444.35
571004	307.89	320.12	312.4	310.01	327.75	320.85	344.2	326.8	327.27	324.53	312.87	315.42	312.91	329.9	316.3	320.73	311.27	313.42	324.74	321.45	331.92	445.7
572004	313.16	324.1	320.71	307.96	334.28	329.02	351.6	334.76	335.62	331.14	320.68	324.44	319.02	333.7	321.86	325.53	317.5	314.97	329.43	329.63	340.37	450.73
573004	310.01	319.83	314.05	309.95	326.25	318.62	348.06	327.88	329.22	324.6	312.55	316.42	308.82	325.41	318.75	316.24	313.04	311.67	325.39	321.31	335.33	446.78
574004	305.53	319.87	312.8	305.94	326.47	318.38	347.1	324.05	328.68	322.26	312.65	315.13	309.8	326.05	315.41	313.57	311.55	309.65	322.82	321.6	334.47	444.71
575004	310.2	322.82	315.79	309.25	329.1	327.45	346.75	327.55	332.4	326.76	314.8	321.43	314.14	329.44	319.76	321.4	313.93	313.36	323.97	327.17	335.29	447.43
576004	306.15	319.97	310.87	309.28	327.36	318.81	344.44	325.1	328.17	323.62	310.18	316.62	307.7	324.68	314.99	314.45	310.18	308.6	320.67	319.39	332.52	438.28
577004	309.8	320.84	313.46	312.79	327.86	322.95	347.59	327.54	331.81	324.67	313.35	317.29	312.49	330.47	317.35	319.02	311.86	312.4	325.91	323.84	334.13	449.33
578004	306.94	317.79	312.63	299.12	328.41	322.51	349.99	328.29	330.68	327.59	310.85	317.17	312.09	323.99	317.05	314.34	310.92	306.51	324.18	321.38	333.13	452.29
579004	309.27	318.97	312.31	309.84	329.71	322.35	349.97	327.83	331.05	324.95	312.97	319.12	309.64	321.8	317	316.72	309.64	309.03	321.97	321.02	334.16	440.56
580004	309.86	320.37	313.07	314.39	324.1	323.84	350.47	331.87	331.6	324.56	312.28	317.46	312.32	324.87	316.16	317.72	311.93	308.58	324.69	321.37	333.74	443.4
581004	308.57	318.58	312.7	306.23	326.14	324.12	350.72	328.46	330.83	323.2	309.96	316.03	307.96	321.84	316.54	312.82	309.78	305.8	320.66	320.48	332.49	438.69
582004	310.6	320.66	313.46	310.95	328.26	324.29	349.52	329.13	331.22	324.88	314.03	318.14	311.32	324.6	317.19	318.11	311.57	306	322.07	323.64	333.14	452.88
583004	303.63	316.03	309.84	308.92	324.13	318.23	346.07	322.28	328.37	320.69	306.88	315.23	305.58	317.45	312.93	313.58	308.65	304.3	318.15	320.7	329.31	439.29
584004	305.7	316.2	307.87	310.33	323.67	319.8	347.78	325.93	330.1	321.02	306.56	314.54	309.63	317.74	315.36	315.13	309.74	305.57	317.87	317.35	328.61	434.22
585004	306.08	319.38	311.63	305.25	324.89	320.25	343.41	326.76	331.09	321.7	308.58	315.07	315.08	320.79	316.46	315.79	309.24	306.04	318.73	322.4	328.9	431.63
586004	306.39	315.97	308.07	309.72	323.66	318	351.12	326.37	329.08	321.05	307.96	314.2	312.57	316.15	314.2	310.39	307.17	307.2	316.25	318.64	329.41	430.82
587004	307.57	318.32	311.64	315.24	326.13	320.56	350.49	328.5	331.73	323.43	311.26	314.73	313.47	319.18	315.49	316.89	309	306.53	319.03	323.92	332.28	438.88
588004	304.91	315.84	310.29	304	324.8	321.97	350.16	324.16	328.3	321.03	309.5	313.9	307.68	314.56	314.2	313.16	307.74	306.14	317.7	317.26	326.85	436.29
589004	308.14	319.99	312.98	310.69	326.12	323.34	349.84	329.15	330.83	323.71	312.74	319.49	315.61	320.64	318.27	312.74	312.26	308.65	320.22	322.81	331.39	448.76
590004	306.75	316.38	311.54	313.14	323.98	320.42	350.43	326.02	328.92	323.56	308.69	316.77	307.97	318.35	316.7	315.71	310.68	310.41	320.34	320.5	329.66	435.1
591004	305.62	317.79	307.85	303.93	326.25	320.77	352.37	325.12	329.26	321.84	306.36	313.98	310.01	317.39	314.6	313.42	308.98	307.42	316.7	319.91	326.93	432.97
592004	306.99	317.73	310.56	301.57	325.09	319.01	351.13	325.43	329.12	321.23	305.04	316.25	309.71	317.16	316.58	313.82	308.74	308.73	315.06	320.93	328.24	433
593004	306.99	316.59	309.38	304.09	325.63	318.82	346.71	326.44	327.02	319.76	307.47	314.9	308.01	317.99	314.86	313.86	311.15	306.84	314.49	318.89	330.47	439.5
594004	308.16	322.09	314	314.04	328.82	323.62	351.4	328.85	331.53	327.94	310.4	318.82	311.18	322.65	320.03	317.01	312.04	310.55	317.46	324.11	334.79	442.12
595004	304.43	316.78	309.14	298.58	323.51	318.24	352.3	321.89	328.09	320.97	307.59	314.91	309.03	316.39	314.6	311.88	306.8	308.74	316.4	318.24	330.01	425.06
596004	307.85	317.85	310.83	315.69	328.33	321.74	343.98	325.33	329.88	324.89	308.78	318.56	307.38	318.05	318.84	316.16	311.15	311.61	316.82	320.55	332.23	435.13
597004	306.4	317.3	307.44	313.99	324.06	321.06	349.77	321.14	325.95	320.94	306.44	312.64	307.39	314.74	313.58	309.98	308.7	309.61	317.2	316.72	330.47	432.91
598004	310.79	320.85	313.26	308.39	328.25	324.27	351.46	328.11	329.72	326.47	311.71	316.83	308.1	318.9	316.1	315.63	311.31	312.16	318.45	320.82	333.19	443.76
599004	308.78	318.78	311.58	313.41	324.73	319.94	349.63	324.68	326.12	323.68	306.16	314.2	305.6	314.66	315.29	314	309.94	308.68	315.71	318.86	328.93	439.85
600004	310.26	320.2	312.74	309.72	326.59	324.36	348.88	328.3	329.51	326.66	309.09	318.37	310.49	319.18	319.13	315.46	312.72	311.43	321.17	322.28	334.48	437.9
601004	306.18	318.41	309.2	305.56	324.9	318.86	347.74	322.07	326.78	321.24	306.35	315.81	306.37	313.31	313.03	310.23	308.57	310.42	314.46	315.58	332.08	436.91
602004	312.57	320.95	312.16	310.08	328.88	324.68	348.48	328.72	330.3	325.17	311.71	318.93	308.84	322.62	318.39	317.27	312.52	311.68	317.76	323.17	333.15	453.22
603004	302.99	315.69	305.64	296.9	322.92	317.38	345.2	322.46	324.82	318.8	305.57	312.2	305.19	313.85	313.29	308.43	305.42	307.05	311.11	314.7	325.83	439.48
604004	309.15	319.01	310.38	311.66	326.44	321.59	349.51	325.94	328.83	324.26	307.74	316.84	309.54	314.78	316.07	311.71	309.06	306.73	317.71	321.16	330.32	441.76
605004	306.94	317.73	308.24	304.07	327.73	320.18	351.41	324.38	326.08	321.81	308.48	317.42	306.37	314.81	314.68	314.15	307.86	310.07	316.58	316.34	331.98	434.92
606004	308.73	317.33	309.73	312.19	326.25	320.92	344.79	325.3	326.72	321.71	307.87	318.72	308.14	317.8	316.44	309.9	309.58	308.9	317.66	317.12	330.94	433.42
607004	308.67	320.98	312.08	307.58	328.25	322.34	346.29	330.84	328.3	322.09	307.65	319	306.96	318.05	316.01	314.44	310.42	310.2	319.73	321.28	336.61	436.06
608004	308	320.87	310.33	309.2	325.63	322.14	352.67	329.64	327.09	322.5	309.33	318.67	308.68	315.9	314.85	314.02	310.47	309.83	317.08	319.61	338.52	442.62
609004	310.15	321.71	310.21	312.46	327.6	322.74	350.75	325	327.25	321.79	309.59	318.22	310.26	316.82	317.9	309.08	312.38	310.63	315.67	318.35	336.89	444.62
610004	309.63	318.28	309.81	301.86	324.07	319.81	340.66	323.51	324.06	321.11	304.9	313.85	304.54	315.12	314.72	307.69	308.03	308.17	314.24	318.81	333.01	442.65
611004	306.93	317.29	307.9	307.47	323.61	316.91	350.17	326.42	320.95	318.93	304.32	315.75	305.89	312.68	312.43	308.63	310.15	308.54	309.16	314.96	332.27	447.19
612004	303.76	315.38	308.36	295.34	325.69	318.54	345.27	324.99	320.25	316.44	304.01	313.6	305.1	314.89	311.85	307.76	306.87	307.53	312.78	318.11	332.74	431.23
613004	310.5	319.42	310.32	302	328.64	320.48	347.29	329.78	323.17	324.3	309.31	316.99	306.75	317.55	315.36	312.09	311.78	312.1	315.88	318.19	336.3	445.9
614004	306.66	318.53	309.22	314.53	323.42	321.07	346.45	325.79	321.43	317.97	306.2	315.36	305.04	314.91	313.44	308.89	308.31	311.24	314.79	320.03	333.07	437.64
615004	310.25	318.59	309.46	310.94	325.58	320.05	352.45	327.46	320.22	319.27	308.14	314.22	306.79	318.93	315.34	309.22	308.21	309.15	314.18	319.98	335.26	438.76
616004	309.63	317.83	310.1	307.34	326.94	322	342.52	322.36	321.55	318.64	306.83	317.72	308.05	319.17	315.02	313.08	308.62	311.7	312.06	318.16	333.88	443.43
617004	306.77	315.38	307.23	299.25	324.94	319.51	346.52	323.09	319.56	317.67	307.65	314.77	306.18	316.91	314.19	308.54	307.13	307.9	312.31	317.46	330.54	446.57
618004	308.27	317.43	307.4	296.17	325.65	319.82	349.1	323.88	319.67	317.68	309.73	317.4	304.23	317.64	313.66	309.3	308.2	308.65	316.41	317.72	333.25	430.3
619004	307.43	316.69	308.48	305.33	325.4	318.04	344.14	323.85	320.56	318.2	307.51	319.08	306.5	317.53	314.12	310.92	307.22	307.83	313.91	318.57	331.53	441.86
620004	315.2	320.77	313.89	312.44	328.08	322.96	349.32	328.63	324.02	323.01	311.68	321.58	310.11	323.03	318.28	315.32	313.03	312.66	318.1	324.67	335.76	438.13
621004	315.34	319.6	310.21	311.43	326.66	321.29	349.15	329.09	321.84	320.98	307.8	320.45	306.73	318.82	317.46	311.08	309.77	307.2	316.16	323.72	331.48	432.63
622004	313.58	318.71	311.61	309.27	325.7	320.85	350.76	325.25	321.72	321.03	309.39	316.09	307.6	319.27	317.36	308.77	311.57	307.65	315.67	320.05	332.43	444.79
623004	318.99	322.13	315.03	302.91	330.92	325.24	351.45	328.59	326	324.22	309.02	322.11	309.34	324.28	320.11	315.86	313.58	309.27	322.12	326	337.14	441.94
624004	313.77	317.96	309.94	314.29	324.96	319	345.17	324.56	322.08	320.84	308.1	314.89	305.63	320.73	315.49	307.27	308.35	310.98	314.61	317.55	333.74	439.21
625004	312.71	320.19	311.97	313.37	326.85	320.26	343.31	325.52	322	322.86	308.54	317.79	306.88	319.59	319.1	311.92	309.66	311.84	318.32	323.23	332.77	434.86
626004	316.66	320.27	310.78	303.9	325.58	321.2	350.44	325.43	320.93	321.25	308.88	319.59	306.66	319.79	314.51	308.14	307.73	305.82	314.5	322.72	331.24	442.16
627004	317.89	320.07	311.64	308.28	325.14	319.79	358.7	326.48	324.14	322.03	308.66	316.62	307.25	319.4	317.74	313.17	310.12	311.67	319.1	324.71	333.08	451.34
628004	312.48	319.78	311.06	310.86	327.21	322.67	346.5	322.35	322.99	323.01	306.95	317.25	307.27	318.99	319.01	310.42	307.52	308.76	319.24	322.91	333.89	449.54
629004	315.73	320.18	308.98	309.45	323.2	319.56	345.02	321.9	322.72	320.53	306.97	317.36	305.09	315.05	314.32	308.42	307.32	306.93	314.1	321.63	328.13	435.24
630004	313.38	318.62	309.35	302.8	325.25	319.4	343.99	322.58	322.97	320.96	306.46	312.93	304.07	312.52	315.85	309.23	307.35	305.23	315.6	319.94	330.86	428.31
631004	314.47	320.18	310.83	311.53	324.14	320.21	345.37	324.56	324.58	321.14	307.97	316.67	306.94	316.75	316.22	309.69	308.47	308.35	319.46	320.89	329.27	437.86
632004	316.38	321.47	310.44	314.44	325.34	320.53	349.19	323.64	323.39	322.76	307.73	316.93	306.89	316.19	316.28	309.83	310.01	308.61	318.87	319.3	328.96	439.06
633004	316.24	322.61	312.5	313.97	327.89	323.95	341.1	325.76	326.1	324.46	312.93	320.07	309.58	319.61	319.32	312.24	309.4	307.6	323.51	320.72	330.29	431.82
634004	315.06	322.47	312.53	312.21	326.35	321.24	352.98	328.21	325.14	326.31	312.2	317.78	311.55	320.28	319.2	311.51	310.64	309.91	321.87	323.08	330.71	457.33
635004	312.08	319.7	310.01	310.52	324.46	318.3	346.47	323.06	324.27	322.42	308.82	317.25	305.5	320.21	316.47	310.44	309.74	307.81	317.11	321.09	330.32	433.04
636004	313.17	319.77	309.1	306.75	324.81	318.65	344.04	325.71	323.87	325.06	310.75	317.39	312.43	319.62	317.69	311.25	308.54	308.23	318.8	322.16	330.24	433.59
637004	310.51	316.48	306.05	304.15	323.93	316.04	342.56	321.81	320.89	320.43	306.81	311.34	303.9	315.17	315.95	308.8	307.14	307.33	314.35	313.53	326.61	443.43
638004	309.56	317.45	309.91	312.89	322.4	317.87	338.92	323.87	322.07	320.54	307.46	317.01	308.78	318.62	316.57	308.25	309.6	307.62	316.49	319.22	327.25	443.63
639004	313.28	321.98	311.92	308.47	329.88	323.62	345.45	327.82	325.88	326.61	311.41	316.6	311.19	320.99	321.14	311.05	310.2	312.11	322.19	321.29	331.12	438.73
[truncated: 311 more rows]
