# Supplementary material for: Conformational motions and ligand-binding underlying gating and regulation in IP3R channel
Source: Nat Commun. 2022 Nov 14;13:6942. doi: 10.1038/s41467-022-34574-1 (PMC9663519; doi:10.1038/s41467-022-34574-1)
Supplement: Supplementary file 8 — Source Data [file 41467_2022_34574_MOESM8_ESM.zip › hR1 F2546K #47 - Figure 6c-e - Raw Imaging Data.xlsx]

## Sheet: Experiment 1
Time (ms)	Cell #1	Cell #2	Cell #3	Cell #4	Cell #5	Cell #6	Cell #7	Cell #8	Cell #9	Cell #10	Cell #11	Cell #12	Cell #13	Cell #14	Cell #15	Cell #16	Cell #17	Cell #18	Cell #19	Cell #20	Cell #21	Cell #22	Cell #23	Cell #24	Cell #25	Cell #26	Cell #27	Cell #28	Cell #29	Cell #30	Cell #31	Cell #32	Cell #33	Cell #34	Cell #35	Cell #36	Cell #37	Cell #38
4	326.7	298.32	315.22	317.4	323.21	323.18	313.29	311.85	325.59	339.39	318.56	318.32	310.72	312.25	310.63	322.84	314	312.12	314.55	318.87	329.1	319.07	308.93	305.43	371.63	301.91	325.21	311.71	317.8	320.28	294.6	320.62	306.04	306.88	317.28	460.65	303.96	327.23
1004	327.47	296.2	313.86	316.55	322.01	322.32	311.83	311.54	324.43	338.66	317.58	317.19	306.55	309.6	308.88	318.4	314.75	310.54	313.95	318.57	327.76	317.76	308.12	304.16	371.53	300.63	324.99	311.5	314.99	320.19	292.61	321.36	303.04	306.12	318.21	464.5	303.84	326.79
2004	326.9	298.7	313.44	316.3	322.01	321.34	309.22	310.96	323.86	336.08	315.21	315.6	308.24	309.89	307.29	322.53	313.07	310.34	311.79	317.91	325.2	317.78	306.07	303.23	368.08	299.7	323.78	308.97	316.18	317.14	293.94	316.09	302.55	300.65	316.48	460.7	303.33	325.53
3004	327.12	297.97	313.93	313.9	319.95	320.72	309.8	310.94	322.5	336.33	312.26	312.91	306.31	309.29	306.86	320.97	313.12	311.66	312.85	319.19	324.46	316.49	304.6	300.68	367.25	298.68	322.21	308.35	313.65	316.72	290.68	316.46	302.82	301.47	316.19	459.81	303.37	328.06
4004	329.52	298.44	318.11	317.37	323.69	324.52	311.87	312.03	327.02	338.59	318.99	315.29	311.06	312.65	308.38	322.5	315.99	314.35	314.95	320.44	329.44	320.02	310.18	306.3	372.03	301.58	324.38	312.14	320.34	323.96	294.42	322.86	307.75	306.87	319.95	465.15	304.8	329.47
5004	326.75	298.19	313.43	316.28	320.41	320.47	308.13	309.35	322.16	334.04	310.77	311.89	305.12	309.2	304.44	319	311.16	307.84	309.97	319.13	324.68	316.23	304.64	303.87	368.43	299.2	322.48	307.72	315.86	316.33	292.98	314.71	302.12	305.09	316.17	461.62	302.25	326.39
6004	334.19	303.72	322.42	321.66	326.08	330.17	315.68	316.02	328.97	341.09	323.27	320.6	312.6	314.89	311.81	330.76	319.58	317.86	317.47	324.49	333.01	322.89	311.89	308.53	377.63	306.35	327.47	314.86	320.52	325.25	300.86	324.88	307.23	309.59	322.55	469.71	307.82	330.16
7004	321.53	293.83	309.6	311.68	315.84	316.65	303.89	306.98	319.26	330.72	309.46	307.56	302	304.36	301.82	316.61	307.08	302.34	306.71	312.74	319.76	314.74	300.59	298.65	362.99	296.23	319.3	303.78	310.13	309.2	287.46	313.02	296.39	298.3	313.14	458.95	298.97	323.27
8004	326.6	296.89	314.69	316.91	320.3	321.85	307.87	311.64	323.08	335.16	314.17	316.96	307.75	308.16	303.84	320.08	313.73	309.74	312.69	318.05	324.54	317.9	306.46	305.3	370.85	300.17	322.99	309.2	316.14	317.13	293.42	317.46	303.65	304.28	318.61	464.95	303.66	326.12
9004	332.8	301.44	320.46	320.45	323.61	326.35	313.51	315.22	326.97	337.89	319.43	320.47	310.55	315.17	311.22	323.2	318.54	314.93	316.87	322.43	331.37	321.35	309.11	308.72	374.95	303.3	327.53	315.61	317.66	322.69	297.15	318.68	306.04	307.3	319.55	466.61	306.61	328.57
10004	334.63	302.56	319.17	321.94	325	328.69	314.63	314.88	327.88	341.02	320.06	321.16	313.23	314.77	310.99	328.28	318.52	313.85	316.39	324.19	331.12	322.33	308.37	305.38	376.06	303.62	330	312.97	322.03	321.22	298.81	321.46	306.26	309.8	322.43	469.49	306.96	331.42
11004	326.6	296.11	313.19	312.93	318.97	318.81	309.84	308.93	321.55	331.52	310.03	315.74	304.92	308.33	305.4	316.5	313.46	306.88	310.13	316.9	322.44	313.93	301.46	302.72	369.36	297.47	320.83	305.87	311.92	312.41	292.33	315.95	300.34	301.51	315.66	460.86	302.45	322.42
12004	322.83	293.55	311.83	313.86	317.18	321.48	309.79	309.19	321.33	333.19	308.33	312.37	304.35	305.83	304.27	317.26	310.73	306.99	310.35	315.89	323.61	312.14	303.36	301.62	367.86	297.4	318.95	307.03	312.67	312.86	292.58	315.34	302.85	298.61	313.4	460.75	301.85	324.73
13004	330.13	301.8	319.85	320.87	325.7	324.27	313.51	314.91	327.22	339.29	316.66	319.66	312.62	312.96	311.93	324.1	318.18	314.09	315.49	321.95	329.16	320.56	310.06	308.66	374.07	304.47	326.11	313.01	321.13	321.68	297.58	322.62	305.51	307.08	321.09	468.28	306.56	330.55
14004	330.88	298	317.57	319.01	322.56	323.71	313.24	312.83	325.39	336.56	313.81	314.6	307.45	309.81	306.56	320.8	315.56	313.76	314.15	321.53	327.61	320.16	306.11	304.86	374.46	301.5	322.6	310.87	317.7	319.18	294.75	322.75	304.69	305.62	317.92	467.27	304.9	329.84
15004	327.53	300.3	314.56	318.01	320.44	322	311.28	310.91	324.23	333.61	312.85	315.57	309.29	309.84	304.84	320.97	314.9	310.81	313.24	319.05	325.85	318.59	304.54	304.58	367.95	300.74	321.92	308.26	313.09	315.15	294.13	318.36	303.06	301.28	316.61	461.51	305	328.13
16004	335.53	307.64	323.31	324.04	328.71	328.99	318.27	317.99	332.91	341.07	324.3	325.04	317.58	318.59	314.49	328.86	323.38	320.03	320.4	327.79	335.11	325.26	312.33	309.97	379.63	307.4	330.22	316.16	324.43	326.54	300.17	326.38	310.99	310.34	324.31	471.89	308.35	333.78
17004	328.86	301.31	317.96	316.65	321.26	321.82	312.3	313.28	325.54	338.11	314.3	320.76	307.57	310.63	307.51	324	316.46	312.94	314.31	320.84	326.37	319.33	305.9	303.98	373.55	301.7	322.57	311.01	315.78	319.77	296.39	320.34	304.32	302.85	317.83	464.41	306.17	328.37
18004	325.13	297.05	315.49	315.4	320.49	321.07	309.83	308.57	321.62	331.73	313.2	313.41	306.4	309.28	303.35	318.74	312.15	309.87	310.85	317.83	323.01	315.19	302.78	299.88	368.64	299.96	320.76	308.64	314.96	319.7	291.87	317.13	302.39	301.65	317.13	464.38	304.63	328.31
19004	339.02	307.63	328.96	326.2	329.86	331.24	319.23	321.79	334.28	345.34	326.86	329.67	318.87	320.04	316.46	334.2	324.85	322.98	324.81	328.83	337.59	330.6	314.27	313.46	382.2	309.93	333.58	319.87	327.74	332.9	306.21	329.68	311.78	315.39	328.07	477.34	311.32	334.44
20004	318.86	287.74	308.09	308.02	313.18	313.69	304.66	302.8	316.7	329.07	306.08	306.79	299.57	304.86	300.66	314.18	306.14	301.52	303.64	312.43	318.34	309.11	298.65	297.14	361.57	291.18	312.63	301.35	304.75	309.74	282.83	309.63	295.43	292.66	308.66	453.38	297.7	323.08
21004	327.47	297.44	314.19	315.52	320.43	320.81	310.51	311.55	322.69	334.13	312.53	315.53	307.74	309.96	304.77	320.02	314.33	310.46	313.64	318.97	325.05	318.76	305.11	301.83	372.03	299.32	321.01	309.06	315.81	321.93	293.67	316.74	301.82	301.16	316.05	465.99	304.23	328.94
22004	329.48	300.64	320.25	318.65	322.93	323.51	313.94	311.45	326.78	337.68	318.5	319.48	307.19	313.71	308.86	325.23	315.93	314.52	315.94	321.81	327.97	319.42	308.26	305.41	373.77	302.73	322.57	314.48	319.52	324.02	297.64	324.44	306.59	303.65	319.38	466.64	305.77	331.35
23004	328.37	298.96	318.44	316.89	322.91	322.33	311.84	311.42	324.21	336.6	318.07	319.12	307.02	311.77	306.25	322.43	317.1	313.06	314.27	319.82	328.11	318.83	307.14	303.87	374.11	301.82	322.82	310.96	317.93	324.17	296.17	320.36	306.12	306.39	316.09	467.69	304.89	329.37
24004	330.49	302.02	320.17	317.66	323.33	325.22	311.82	313.28	326.02	338.26	318.8	321.66	311.16	312.83	307.12	322.31	317.43	315.79	315.62	321.39	327.78	319.5	308.11	306.06	375.6	302.7	322.71	312.19	319.17	323.95	295.87	322.82	306.16	306.74	318.78	470.39	305.23	331.92
25004	336.68	307.08	329.48	325.13	330.21	330.7	318	317.5	331.7	345.57	327.33	329.33	316.4	319.33	311.84	331.74	324.86	323.63	323.44	328.3	337.15	328.41	313.39	314.77	385.02	307.81	330.32	319.26	325.49	336	303.95	330.35	311.17	313.52	327.24	482.93	311.66	336.21
26004	329.62	301.7	319.94	318.68	324.38	326.23	314.48	313.01	327.17	339.73	321.7	321.29	312.73	313.69	311.02	323.74	318.46	313.02	316.21	323.42	328.21	319.99	307.17	310.58	375.06	303.58	323.3	312.93	320.23	326.25	298.7	320.08	304.99	308.08	319.8	472.09	306.21	331.09
27004	330.63	302.84	324.17	318.17	324.06	325.13	314.3	315.44	327.99	337.68	320.35	323.84	313.62	313.33	312.06	328.23	319.69	314.03	317.92	323.24	332.49	321.69	308.69	307.52	374.54	303.9	326.67	313.73	320.19	327.67	297.93	322.51	307.96	307.27	320.7	469.61	307.23	329.61
28004	320.08	288.86	307.8	310.2	317.39	316.59	306.35	304.84	318.42	329.14	310.28	309.9	304.12	305.72	302.92	318.84	310.62	306.77	309.61	315.53	319.27	311.82	300.09	298.91	363.37	295.64	317.21	305.41	310.07	316.51	291.63	312.81	300.54	300.33	312.7	463.46	301.36	324.97
29004	327.53	301.73	320.92	319.4	325.21	324.4	314.37	313.95	328.13	335.71	322.95	320.11	313.95	313.39	308.17	326.57	319.62	315.3	316.51	323.19	328.54	319.85	308.15	307.32	373.88	305.12	325.81	313.04	318.49	328.28	300.5	323.63	306.46	309.3	318.58	468.42	306.97	333.08
30004	328.18	298.26	314.95	317.4	323.47	322.01	313.43	311.44	323.83	336.12	318.4	317.49	310.38	312.3	309.71	326.83	316.35	312.4	314.22	320.6	327.67	319.69	306.56	304.8	370.07	301.52	323.46	309.43	314.16	322.33	297.3	317.02	304.98	303.1	318.22	466.04	305.86	327.15
31004	327.36	298.74	317.3	314.69	321.68	321.32	310.31	310.35	322.8	331.88	315.08	314.66	309.39	309.72	304.09	319.2	313.41	311.06	313.41	319.55	326.12	315.8	306.38	301.88	371.02	301.06	320.25	309.11	314.02	320.15	296.17	318.2	302.86	304.92	317.95	467.44	303.11	328.42
32004	325.18	291.02	314.36	314.62	318.55	318.58	310.54	308.57	321.68	332.29	317.38	314.44	311.22	308.83	305.58	320.81	312.81	309.29	311.96	318.66	324.66	312.96	303.39	300.88	368.37	299.06	319.62	305.84	314.63	320.55	292.75	315.05	300.29	301.48	316.24	462.73	302.88	323.79
33004	322.98	294.78	311.38	311.22	318.4	317.76	308.29	305.89	319.06	328.36	311.7	311.78	307.72	304.94	304.34	321.49	310.49	307.77	309.4	315.82	322.55	313.42	303.63	301.11	367.77	296.72	320.36	304.36	308.93	316.96	289.63	315.35	299.45	299.96	314.96	465.4	301.62	324.83
34004	333.69	303.58	321.66	321.39	325.03	328.18	315.56	315.86	327.19	337.34	325.1	320.66	316.4	314.79	312.08	332.94	320.49	317.83	317.31	324.96	331.49	321.41	311.01	307.64	374.97	305.91	327.93	315.71	320.34	326.15	301.16	321.37	309	308.41	322.27	472.96	307.32	330.71
35004	321.34	293.28	310.26	311.93	315.71	316.31	306.53	305.94	317.73	325.09	312.08	307.26	306.51	306.46	302.46	317.14	308.9	304.22	307.8	316.36	322.71	312.27	300.62	299.56	364.67	295.64	319.25	303.23	309.98	314.62	292.9	311.58	298.16	298.57	312.92	459.01	301.46	323.75
36004	329.11	299.21	317.95	315.4	319.81	321.09	311.75	310.95	322.27	331.86	317.79	313.08	310.34	311.43	308.2	320.82	313.8	311.59	312.78	320.46	327.88	316.88	306.77	301.96	369.45	300.33	323.93	309.38	316.02	320.17	296.75	315.51	302.94	303.84	315.8	468.33	304.55	329.82
37004	323.8	293.21	315.68	312.72	317.79	319.26	309.22	307.95	319.96	328.63	315.55	312.94	304.47	308.13	302.42	321.95	310.54	308.44	310.12	317.83	324.43	314.31	305.17	302.04	366.44	298.79	319.08	307.51	313.19	317.06	292.12	314.14	297.85	301.39	313.24	466.55	302.6	326.4
38004	328.53	300.64	318.24	313.96	320.76	320.1	311.22	310.5	322.29	330.97	317.96	317.77	306.72	311.67	304.78	321.43	312.39	309.76	311.86	319.63	326.64	314.7	305.44	304.09	366.82	301.05	322.35	308.44	315.83	320.43	294.45	316.58	303.17	303.35	316.93	466.51	304.1	327.93
39004	327.39	295.73	318.31	315.6	320.54	320.09	311.7	309.8	322.38	330.62	320.74	315.12	309.23	311.18	306.05	321.83	313.23	309.68	314.63	320.07	326.79	316.5	305.7	305.1	367.62	301.49	320.45	308.98	314.72	321.38	296.52	315.09	303.91	302.43	315.59	469.44	303.44	327.42
40004	326.79	295.83	316.56	314.41	319.29	320.76	308.54	310.64	320.84	329.72	314.95	315.13	307.8	309.79	306.39	322.86	311.81	310.54	310.74	319.24	326.6	315.02	305.45	304.35	365.55	297.51	321.21	308.28	312.49	318.31	295.87	316.19	302.27	305.29	316.15	467.15	303.32	328.3
41004	321.22	288.84	312.72	310.6	315.29	315.26	306.1	305.3	317.35	324.96	309.74	307.89	304.32	304.75	300.91	310.01	307.25	303.53	306.26	312.68	320.69	310.31	303.11	297.63	359.51	294.3	317.26	303.13	307.97	311.15	290.43	310.38	298.08	297.54	312.28	463.01	299.64	323.06
42004	323.29	292.76	316.84	313.13	317.59	317.26	309.49	307.17	320.42	329.81	316.03	316.61	306.75	307.22	304.78	318.15	312.59	309.35	310.96	315.7	325.84	312.56	305.4	301.84	366.72	297.35	320.45	308.63	312.13	319.05	293.05	316.52	301.49	302.9	314.47	464.91	302.72	325.86
43004	330.67	300.42	318.71	317.87	322.69	322.39	315.17	313.33	324.58	333.14	320.9	318.75	310.79	312.21	307.9	322.92	316.65	314.79	316.83	320.49	330.31	316.14	309.42	308	373.49	302.78	324.72	311.68	317.46	322.2	299.4	320.03	306.35	309.84	321.03	471.55	305.96	331.66
44004	329.44	296.38	318.1	315.1	321.66	323.17	311.67	312.5	322.56	331.56	316.11	318.27	308.03	308.65	305.08	319.63	312.16	310.04	312.33	317.49	330.24	315.87	305.48	303.91	370.51	301.41	322.82	308.95	316.31	319.56	295.44	317.62	306.15	306.74	319.13	468.28	305.5	330.2
45004	327.82	294.97	317.5	316.36	322	322.11	310.79	309.46	323.99	330.09	316.68	316.06	310.76	310.53	303.83	318.87	314.95	315.07	313.38	319.33	331.12	317.48	306.31	306.17	371.55	300.3	324.1	308.09	316.3	319.4	297.76	318.87	301.82	307.67	318.01	469.26	305.31	329.06
46004	327.88	296.76	318.71	316.66	321.12	322.36	312.33	310.84	323.32	332.71	317.99	319.28	312.09	311.66	305.2	320.11	316.25	311.7	313.76	319.61	329.25	314.7	306.31	307.02	368.87	300.04	323.39	309.53	315.04	321.32	297.26	317.33	303.47	305.24	318.79	469.81	305.41	329.67
47004	333.42	299.91	320.87	319.3	324.76	324.64	314.32	314.06	326.51	337.37	323.62	322.7	313.93	313.26	312.69	325.1	317.65	316.71	318.67	322.8	336.3	320.08	309.78	309.07	375.26	304.22	326.94	315.52	320.9	327.34	299.78	321.17	309.74	310.34	322	474.82	308.24	332.88
48004	324.33	292.07	315.97	313.63	320.89	319.68	310.18	310.29	321.77	332.15	318.7	315.82	307.73	308.91	304.91	320.45	311.82	310.83	311.9	315.34	326	313.67	305.95	304.71	368.34	298.81	320.42	308.21	314.63	318.51	294.73	313.91	303.89	305.01	316.66	467.46	304.55	329.31
49004	322.41	294.82	314.51	313.89	318.76	315.92	307.92	307.82	320.38	328.33	314.74	313.02	303.44	306.22	302.72	314.71	309.71	306.59	308.18	314.55	326.08	313.75	303.38	303.93	363.27	296.72	319.51	305.22	310.95	317.47	293.96	312.69	302.22	303.21	316.67	463.84	302.79	325.84
50004	322.46	291.43	314.93	312.64	318.91	316.9	307.18	306.24	319.51	326.95	312.5	312.15	302.69	305.48	301.13	317.61	307.11	305.48	308.82	313.76	324.26	310.33	300.58	299.7	359.43	296.44	318.07	306.41	309.4	317.59	293.85	311.63	298.4	298.46	311.84	467.26	301.99	326.17
51004	322.24	290.87	313.28	310.69	317.01	313.84	309.21	307.28	317.81	327.74	314.24	314.83	304.29	304.33	303.79	317.56	307.51	305.3	306.62	312.12	322.8	312.08	300.76	300.96	365.56	296.33	318.04	302.84	311.1	315.73	293.03	311.15	301.05	299.04	314.61	467.76	302.38	326.41
52004	328.45	297	321.7	317.34	322.36	322.09	311.62	310.87	323.39	333.1	317.64	317.06	307	310.66	308.01	322.67	312.05	311.83	314.63	319.42	330.05	318.27	308.1	307.07	372.22	300.6	323.89	309.99	316.29	320.62	296.93	323.46	305.18	306.66	320.54	471.2	305.04	329.35
53004	325.44	292.08	314.23	312.05	318.09	317.16	308.76	307.85	319.97	328.23	315.13	315.36	305.62	306.52	304.77	314.66	310.47	306.14	309.58	315.09	324.14	311.25	306.5	303.92	366.31	298.05	318.39	305.69	311.36	316.77	294.8	316.9	301.59	300.99	316.11	465.76	303.24	329.09
54004	328.74	297.75	320.39	318.01	323.33	322.93	311.86	311.26	325.09	335.96	319.35	320.93	311.85	314.02	308.64	320	315.75	315.02	315.53	320.11	332.19	319.84	309.67	308.02	374.95	301.76	326.91	311.63	317.89	324.64	299.59	322.61	306.79	307.96	320.27	473.3	305.62	331.82
55004	319.92	286.61	310.02	310.5	315.52	314.2	305.56	304.06	316.78	326.12	308.77	310.73	302.32	304.62	302.71	315.16	304.58	302.55	305.32	313.48	319.82	308.97	298.17	299.2	367.82	295.36	315.12	302.35	307.35	309.61	288.99	311.76	299.48	300.66	311.4	464.91	301.1	326.2
56004	326.53	296.98	318.26	316.94	324.64	323.93	310.37	310.91	324.2	333.45	320.78	317.86	310	308.88	309.26	320.93	313.98	310.92	314.16	319.46	330.79	320.24	307.09	307.49	386.8	302.33	324.22	309.88	318.46	321.56	296.47	321.08	307.01	310	321.61	472.53	304.41	333.42
57004	324.19	290.56	311.71	312.8	316.23	315.7	307.65	307.19	318.04	327.9	310.84	311.8	303.13	305.56	304.17	312.32	306.49	306.95	307.74	313.27	323.26	313.14	300.64	302.5	369.99	296.16	318.71	305.2	309.92	312.87	287.19	315.35	299.46	302.08	315.18	464.82	300.61	324.68
58004	329.07	296.23	319.01	319.11	323.6	323.72	312.5	311.44	324.79	334.27	320.03	320.3	309.85	312.44	309	319.81	315.06	313.36	314.68	321.61	331.07	317.51	308.93	308.19	377.6	303.22	325.01	311.52	318.21	322.2	298.3	323.87	303.37	310.22	320.82	472.88	305.54	332.57
59004	327.56	298.54	317.73	318.18	322.91	321.94	310.85	311.45	324.22	333.71	320.65	319.66	308.14	311.7	306.94	322.6	311.76	313.31	314.78	318.86	331.59	317.15	307.85	304.14	376.17	302.21	324.88	310.66	317.21	321.62	298.55	319.64	305.62	310.12	321.01	474.01	305.85	330.21
60004	322.23	290.02	312.18	312.99	319.48	319.41	308.58	308.6	320.07	328.2	313.08	308.96	306.47	307.49	304.46	315.51	310.36	307.98	309.7	315.31	326.95	313.49	306.56	301.84	371.62	299.92	320.36	307	312.39	314.91	293.77	315.8	302.67	303.29	316.66	471.22	303.87	329.87
61004	329.98	298.44	325.03	321.34	324.68	326.4	312.93	315.88	327.79	338.84	324.75	324.62	316.43	313.63	311.29	325.22	315.47	317.32	317.52	324	333.69	319.96	311.4	310.21	379.3	306.11	327.43	311.26	322.42	323.95	300.73	325.31	309.53	314.38	323.79	475.33	307.48	331.81
62004	320.68	290.36	312.97	313.43	317.29	317.71	307.46	306.13	319.33	329.19	314.14	312.72	307.6	308.37	305.73	312.03	310.39	307.43	308.67	313.96	326.5	313.33	304.38	302.63	370.93	297.6	318.43	304.63	310.19	313.58	292.06	314.94	302.34	305.96	315.31	468.32	300.72	325.37
63004	325.43	296.84	321.69	316.05	323.63	322.85	312.27	313.54	325.22	335.7	321.81	321.38	309.1	312.28	309.73	322.4	312.85	316.2	313.11	320.15	329.98	317.88	306.8	306.78	379	301.79	321.66	310.41	317.11	321.2	296.71	317.41	305.81	311.45	317.99	472.11	305.8	330.96
64004	327.45	298.05	317.44	317.47	322.42	323.26	311.53	311.49	323.78	332.35	319	320.37	311.99	310.03	308.19	325.33	311.98	314.88	313.39	320.95	330.72	318.35	307.41	305.65	377.31	300.98	323.12	310.96	316.89	316.74	297.36	322.56	304.15	311.3	319.01	469.67	305.32	330.01
65004	316.42	286.69	310	309.35	315.61	315.08	304.85	305.26	316.09	323.56	310.25	308.81	300.69	302.18	302.75	309.07	303.13	306.88	306.13	312.22	321.92	309.61	298.73	297.94	371.04	293.69	314.84	302.77	309.69	308.71	289.87	312.98	300.2	301.34	311.15	462.65	300.11	324.98
66004	323.92	293.57	319.14	315.43	320.59	320.23	309.07	310.45	322.52	331.42	319.33	314.84	308.62	309.31	308.03	319.51	310.82	309.81	311.58	317.66	329.93	314.43	304.32	303.82	374.81	299.89	322.93	308.77	316.52	317.35	292.55	316.73	304.39	308.6	317.06	468.7	306.42	330.85
67004	325.81	298.13	318.42	315.92	320.98	320.13	309.38	310.84	322.6	331.71	317.5	319.21	306.41	311.55	308.27	318.58	311.15	313.48	313.88	318.74	330.13	317.61	307.33	300.78	377.2	300.39	323.45	308.54	313.52	316.8	295.51	318.3	304.61	308.01	318.25	471.44	305.27	328.03
68004	326.11	295.18	315.56	314.02	320.25	320.27	309.67	309.54	321.12	328.72	318.14	316.03	308.27	308.62	304.65	319.94	310.82	312.19	312.32	317.76	327	315.74	303.93	305.32	373.84	299.53	320.47	308.52	313.59	317.58	291.79	316.75	300.39	307.08	315.6	468.91	303.94	330.11
69004	318.6	290.49	311.5	310.01	315.03	313.7	304.63	305.05	315.51	323.09	311.48	305.85	300.14	302.85	298.49	309.97	303.6	306.08	305.85	312.47	323.85	311.81	298.45	298.57	369.76	293.53	315.19	303.39	307.87	310.06	289.97	311.14	298.42	300.32	311.76	461.95	299.9	326.21
70004	322.2	293.82	313.66	312.77	319.72	319.27	308.46	308.25	320.59	330.12	314.52	312.91	305.53	307.41	304.06	314.06	306.76	307.63	311.64	315.79	327.89	313.96	302.25	302.2	371.67	298.33	318.74	309.68	314.35	317.21	293.14	315.33	301.26	305.6	316.18	468.92	305.94	327.77
71004	324.42	295.82	317.27	315.65	320.28	320.37	308.83	309.74	321.5	328.11	315.53	319.38	306.67	309.97	305.72	317.56	310.16	311.34	312.54	315.75	326.53	314.59	306.2	303.15	372.42	299.42	320.23	308.78	315.33	318.98	294.21	318.05	302.08	306.18	317.31	466.57	304.98	329.49
72004	329.12	300.95	321.09	318.22	325.42	325.12	311.02	313.75	326.88	333.56	323.05	322.35	313.8	314.68	312.69	321.91	316.55	319.89	316.57	320.43	333.53	323.13	308.54	307.64	383.49	304.07	327.5	313.65	322	322.91	298.59	324.5	308.65	312.56	320.2	472.12	306.84	331.15
73004	329.15	301.4	322.14	319.56	324.52	326.3	313.95	313.84	327.45	334.44	322.71	325.48	314.23	317.36	311.42	320.99	316.49	316.3	318.81	321.19	336.69	321.4	310.25	311.35	383.5	304.89	327.42	313.35	321.24	324.4	301.46	328.07	306.6	311.22	323.24	471.67	310.15	333.47
74004	322.33	294.44	317.79	315	321.58	320.88	308.77	309.81	322.03	330.29	315.65	316.01	309.11	309.78	308.07	321.19	311.3	312.38	311.75	318.25	332.48	317.08	307.54	304.1	377.2	300.26	319.37	307.63	316.79	318.39	295.43	321.46	303.47	307.79	318.33	469.51	304.06	331.82
75004	326.25	297.97	316.61	316.34	322.41	322.73	312.66	312.51	322.75	331.46	318.17	319.64	309.83	312.76	306.1	321.91	312.18	317.39	314.35	318.87	333.8	318.46	308.63	306.05	376.74	301.94	321.94	310.02	318.11	320.56	296.31	322.9	306.81	309.51	319.64	469.21	307.32	330.72
76004	321.18	291.16	314.47	312.87	318.59	320.56	307.92	310.11	320.07	330.23	312.94	314.08	309.43	307.23	301.98	312.54	310.78	309.38	309.58	316.02	330.79	314.3	306	303.97	374.33	297.8	316.85	307.53	315.19	316.29	291.19	317.01	304.34	308.33	315.13	466.05	302.76	327.97
77004	329.41	302.92	325.35	321.52	327.25	327.46	313.99	316.48	329.21	336.71	321.75	327.15	316.25	317.23	313.66	329.9	317.69	318.11	319.09	323.33	341.54	322.1	312.26	309.54	384.76	306.25	329.51	315.3	325.53	325.07	303.94	327.37	308.44	315.83	321.98	473.83	308.78	334.27
78004	326.09	298.3	320.33	318.94	324.02	325.67	312.17	312.63	326.81	332.13	318.02	319.77	313.95	313.16	310.7	323.44	314.48	316.55	314.44	321.33	339.25	321.99	310.15	310.89	382.13	303.12	324.97	313.22	321.4	321.05	297.78	321.07	308.76	313.31	322.43	472.33	306.58	332
79004	327.03	298.16	316.71	316.45	323.55	323.31	312	312.09	324.64	331.54	318.03	320.02	311.7	312.93	308.47	323.82	312.51	314.65	313.61	320.43	337.7	319.4	306.04	307.07	381.85	302.93	323.08	312.97	320.9	319.87	299.17	321.4	307.73	309.82	320.25	470.7	307.54	330.51
80004	322.1	291.73	313.96	311.3	318.23	320.8	309.18	309.12	319.79	329.16	308.82	315.37	308.26	309.77	304.81	318.13	308.55	310.28	309.69	314.47	333.69	314.92	304.54	304.07	374.86	297.97	317.08	307.29	312.29	313.91	292.89	316.26	298.93	307.26	315.78	464.63	303.79	327.72
81004	326.03	298.05	319.98	318	325.22	327.18	313.24	314.67	327.53	335.11	320.2	324.27	311.58	316.03	311.54	322.95	316.75	316.9	316.24	321.55	337.66	317.87	311.29	311.11	384.21	304.54	325.33	312.62	319.05	320.55	300.64	323.15	306.03	313.25	322.49	473.28	309.91	332.92
82004	324.34	297.31	317.74	315.14	322.86	324.11	312.1	311.47	324.48	332.58	314.59	318.77	310.19	313.22	308.89	320.93	312.18	313.84	313.67	318.04	335.64	317.85	309.3	310.43	380.91	303.01	322.02	309.15	318.27	315.62	295.29	319.24	307.84	310.05	317.98	471.48	306.64	329.58
83004	327.03	298.31	318.87	316.26	321.95	325.13	311.74	311.52	322.97	331.47	316.53	318.31	310.8	315.22	308.84	322.81	311.63	313.49	313.44	319.37	336.95	318.23	309.69	309.19	380.64	302.1	324.15	312.18	317.4	318	295.75	323.84	307.19	309.11	318.66	469.12	305.7	331.65
84004	321.72	289.61	313.73	311.91	319.88	317.87	309.01	309.41	321.55	327.45	310.61	311.63	310.51	309.08	306.19	318.91	310.11	309.63	311.08	315.28	330.01	312.01	305.6	304.2	376.56	298.12	317.92	306.19	312.63	312.8	293.07	316.91	302.81	304.33	315.14	466.25	302.57	324.84
85004	320.95	291.84	315.02	312.17	318.49	319.57	308.32	308.28	320.32	325.75	307.29	312.24	304.6	308.79	303.34	314.28	307.89	307.43	309.25	312.56	330.57	312.28	304.57	305.09	374.83	297.7	320.94	307.68	312.19	313.82	292.7	316.88	302.2	304.87	318.08	466.91	304.47	327.42
86004	326.12	294.55	323.06	316.9	325.19	325.06	311.37	313.48	325.46	333.61	318.11	320.37	312.89	313.43	310.83	322.87	316.27	316.23	316.59	319.9	335.35	318.32	310.67	310.58	383.18	302.92	325.53	313.42	319.68	318.22	299.08	323.42	307.72	311.99	322.49	476.07	307.8	335.07
87004	321.29	292.55	313.07	313.12	319.01	318.57	308.88	308.53	318.23	326.56	310.32	313.34	305.15	310.68	303.66	318.85	310.35	306.55	309.5	314.23	332.34	316.56	304.93	306.03	376.08	297.96	320.59	305.65	312.64	311.49	294.78	316.67	302.44	305.36	315.79	466.39	302.83	328.78
88004	322.35	293.41	315.59	313.29	319.88	321.35	309.25	311.24	319.27	326.7	310.44	314.22	308.56	308.45	305.32	318.58	309.41	308.79	310.25	314.33	331.54	318.28	307.18	306.47	381.62	300.3	321.91	307.33	313.7	313.95	292.79	318.04	303.66	306.3	315.7	470.41	304.55	328.69
89004	316.61	289.97	309.77	307.99	315.65	316.25	305.64	306.21	315.44	323.38	305.35	309.13	301.82	303.02	300.99	308.51	302.67	303.38	304.91	310.02	324.62	310.68	299.34	300.79	373.37	294.22	318.87	300.64	309.65	307.97	289.37	312.49	299.24	301.26	311.98	463.61	301.42	324.45
90004	323.68	294.01	318.07	313.42	320.99	322.12	310.41	310.31	321.68	327.35	313.47	317.43	309.54	311.24	311.38	322.06	310.52	312.93	311.38	315.8	332.85	317.77	304.6	306.53	378.47	300.3	320.31	308.27	315.88	316.96	293.85	318.73	303.62	307.94	316.58	467.13	302.94	329.04
91004	322.92	296.74	318.09	314.56	323.45	323.41	311.31	311.77	323.05	329.45	317.03	317.6	312.27	311.48	311.38	319.06	312.74	311.61	312.04	318.88	332.72	317.4	306.21	309.41	382.06	300.83	324.85	309.37	315.82	318.18	296.5	320.02	305.18	307.48	318.77	470.71	306.29	330.85
92004	327.44	300	323.84	317.13	324.34	329.07	313.44	314.37	326.19	333.56	319.95	322.57	314.82	314.92	311.56	327.46	315.32	316.93	316.72	318.59	336.34	321.47	311.79	309.75	385.01	304.18	326.01	311.38	322.1	319.35	300.91	324.48	307.61	310.35	324.02	470.79	307.92	332.95
93004	318.43	289.86	310.61	306.78	314.88	317.28	305.29	306.43	316.32	323.12	307.54	308.58	302.2	305.19	304.93	315.28	304.97	305.85	305.36	311.41	325.59	308.79	300.24	301.46	378.07	294.53	316.98	301.46	309.13	307.21	290.83	314.44	298.24	302.5	313.37	465.31	301.67	325.17
94004	324.45	294.83	313.21	311.96	320.07	320.48	309.29	310.16	320.7	326.94	314.41	313.29	309.49	306.84	306.76	320.52	310.26	309.27	310.4	315.02	329.03	314.45	306.98	304.92	381.91	298.58	320.58	305.66	316.18	315.61	295.58	318.86	304.66	306.12	315.42	466.39	303.87	328.78
95004	325.34	294.4	315.25	311.28	319.37	321.51	308.02	309.59	320.21	326.18	312.75	316.66	307.96	310.57	308.78	318.29	310.08	311.85	308.88	314.46	329.73	313.74	305.13	306.98	380.86	297.8	322.1	306.55	314.73	317.01	293.12	318.34	301.09	305.83	317.73	468.54	302.98	326.74
96004	332.4	300.12	323.3	318.36	326.53	328.09	313.29	315.36	326.56	333.12	321	323.69	315.52	316.19	312.39	321.06	317.57	317.88	315.18	319.95	337.56	321.06	313.83	313.18	388.05	306.62	328.07	313.71	320.43	324.06	301.49	327.27	310.67	312.57	322.7	475.16	309.97	332.75
97004	325.13	290.81	311.8	307.86	318.52	320.45	306.87	308.08	316.38	324.5	309.32	312.94	302.92	305.86	305.18	313.17	306.39	308.29	307.71	312.4	329.31	310.82	300.15	302.86	375.89	299.41	319.67	303.51	312.45	314.02	294.09	318.72	300.01	303.54	315.15	463.25	302.07	327.31
98004	332.36	297.11	317.46	315.35	322.39	322.87	311.66	311.93	323.84	329.67	316.48	320.46	314.64	313.07	309.78	324.65	313.58	312.77	313.9	317.99	332.48	314.78	307.73	306.64	382.06	303.76	324.59	309.16	317.74	317.97	300.75	324.54	305.73	307.86	319.09	471.3	306.15	331.61
99004	327.8	291.36	313.48	310.57	318.64	319.9	307.37	309.48	319.46	325.46	312.7	314.2	306.97	307.18	308.22	316.74	309.81	306.89	309.19	314.81	326.94	311.73	304.69	303.32	379.73	301.12	321.29	303.53	313.29	312.7	292.48	318.29	304.61	305.67	317.52	465.53	305.13	327.17
100004	334.28	298.25	322.07	313.76	323.28	326.34	311	313.15	322.66	331.77	320.04	320.9	310.94	311.38	310.59	325.31	313.72	314.83	314.55	316.68	334.04	317.81	306.75	308.57	382.5	302.82	322.38	306.26	318.93	319.84	299.63	327.5	308.66	307.78	323.33	471.91	306.08	330.74
101004	337.3	303.56	325.49	317.51	325.53	328.44	314.37	314.78	325.32	331.76	321.98	326.86	312.7	313.7	312.08	324.93	316.39	317.6	317.99	321.22	337.13	320.9	310.8	312.33	386.51	307.25	327.87	312.3	323.76	321.23	300.3	327.27	309.32	309.67	325.11	474.43	307.99	332.73
102004	331.31	295.48	315.45	311.58	320.79	323.62	310.65	310.23	320.44	327.26	314.72	319.77	308.25	309.91	307.57	321.08	310.17	311.51	312.54	317.54	327.98	312.87	305.73	307.77	380.52	301.68	322.16	306.29	315.7	314.27	298.67	322.06	303.85	305.17	319.74	468.86	305.02	328.66
103004	327.26	292.72	313.51	308.08	315.85	319.25	305.89	305.69	317.23	322.41	309.92	311.84	304.61	306.55	303.08	316.84	305.5	307.19	307.01	311.52	328.19	311.25	301.91	301.21	374.46	298.23	317.48	301.42	309.91	311.07	290.24	319.86	301.56	299.86	315.48	464.68	300.51	325.62
104004	329.03	292.59	316.25	309	318.42	322.5	307.71	307.2	318.92	325.26	311.07	315.32	307.41	306.43	304.26	318.46	308.91	307.57	308.83	313.47	327.81	312.05	304.17	302.92	377.81	300.92	319.24	304.36	314.47	315.3	294.63	321.09	302.33	302.28	316.31	465.69	302.98	327.55
105004	339.31	299.36	325.83	317.23	323.83	326.63	313.64	312.67	325.47	331.2	319.57	326.53	315.7	314.58	310.75	325.2	314.83	318.48	317.48	320.08	339.96	318.61	310.48	310.49	386.82	306.93	327.34	310.04	322.02	320.11	302.88	331.93	309.39	313.3	328.13	474.36	308.37	332.2
106004	332.68	295.35	313.86	310.48	319.61	321.56	309.04	310.1	319.8	323.7	312.36	318.6	308.73	308.21	305.35	318.71	306.68	312.21	310.2	313.78	333.21	314.33	304.43	306.16	377.1	300.48	320.15	305.08	314.93	313.62	296.1	325.44	301.79	302.63	318.49	468.32	303.94	328.23
107004	337.93	305.52	324.64	319.97	328.98	330.72	315.05	315.94	328.79	333.65	322.78	325.16	318.2	317.04	312.02	323.03	317.38	318.39	320.49	324.17	340.7	322.78	314.13	314.2	390.21	308.63	332.27	312.39	323.77	322.93	302.95	334.67	312.36	314.84	326.5	478.58	309.76	335.63
108004	334.03	299.58	319.25	311.94	321.63	325.38	310.92	310.45	322.34	328.61	315.58	317.65	310.74	310.4	309.45	322.73	311.45	313.37	315.28	316.65	335.95	317.85	310.17	304.83	381.94	303.5	323.64	308.23	318.84	319.87	295.46	328.38	306.85	307.44	322.91	470.72	306.37	328.02
109004	330.44	293.54	312.65	310.3	318.6	322.18	308.89	309.9	318.53	324.22	308.5	313.75	306.76	307.97	308.16	319.54	307.4	306.32	308.98	314.91	333.37	314.16	304.91	301.02	379.89	298.01	317.14	304.08	314.21	315.97	294.45	320.64	302.35	304.57	318.31	468.52	304.38	327.79
110004	330.08	292.25	315.93	311.27	319.17	321.59	308.12	309.42	318.55	326.29	309.82	315.02	308.04	309.46	307.97	318.1	306.17	309.19	309.16	315.97	333.27	314.65	305.27	305.04	379.93	298.58	321.51	304.01	313.87	315.07	295.69	321.56	302.69	304.87	321.21	467.25	304.3	326.87
111004	331.56	296.32	319.69	312.59	319.47	324.19	310.6	310.33	321.46	328.05	313.66	316.49	310.06	310.78	306.27	320.35	308.91	309.08	312.49	314.8	335.56	319.37	308.22	305.32	380.67	301.71	320.32	306.23	315.49	315.27	294.55	323.65	300.58	305.84	319.55	467.73	306.12	329.19
112004	331.67	295.93	315.99	310.5	319.75	323.25	311.1	309.7	320.52	325.43	311.35	316.12	310.51	309.2	306.6	322.57	307.8	309.69	311.18	316.32	335.43	316.68	305.5	303.32	383.46	300.56	319.68	306.3	316.84	319.3	293.26	322.34	302.61	304.85	320.11	468.8	304.24	328.38
113004	339.82	302.92	323.88	318.71	325.24	329.48	314.88	314.43	326.54	332.08	317.65	323.68	315.61	316.99	312.35	326.14	313.36	315.77	317.85	322.44	341.01	321.79	312.95	312.51	387.57	306.16	327.44	312.01	322.74	326.63	303.02	330.92	310.15	311.77	327.79	475.12	309.35	332.79
114004	328.58	293.29	312.31	309.34	316.62	321.14	308.51	307.69	320.52	326.31	309.51	316.59	307.05	309.53	305.54	320.06	307.27	306.29	309.08	313.71	329.77	312.43	305.89	301.47	381.98	298.19	317.42	302.37	315.16	316.68	290.48	320.29	300.1	303.81	319.15	467.25	302.25	327.4
115004	336.59	300.57	325.28	316.29	322.89	329.3	313.88	313.59	325.44	330.72	317.06	320.82	317.16	315.07	313.05	326.4	314.78	315.18	316.44	319.74	338.2	319.52	309.99	309.4	388.32	304.63	326.88	311.29	322.85	326.14	303.24	326.44	306.98	309.87	325.66	476.04	308.13	332.23
116004	326.76	289.66	311.03	308.67	316.35	318.34	305.19	306.71	317.59	321.62	308.78	311.64	306.35	307.83	304.97	315.33	304.12	305.52	306.05	311.81	326.06	309.82	303.99	302.77	380.21	296.26	315.35	301.78	313.77	316.35	291.64	315.81	301.6	301.53	317.63	465.22	302.85	327.21
117004	336.92	300.19	320.95	317.91	325.47	329.25	315.19	315.01	327.57	334.19	322.25	323.37	314.47	317.68	314.4	330.72	317.63	317.82	319.16	322.37	340.94	323.27	315.74	311.18	390.79	306.3	328.28	313.14	325.21	329.7	303.72	330.78	311.16	312	327.44	477.48	309.98	332.1
118004	335.91	300.62	321.8	316.09	323.89	327.94	313.74	314.87	325.88	331.42	317.28	320.73	313.89	315.5	315.1	325.62	315.45	318.71	316.9	319.86	340.94	319.13	310.95	307.25	386.99	304.9	324.65	311.16	322.1	325.13	299.4	327.1	307.94	308.52	325.03	470.95	307.96	332.29
119004	335.02	296.97	319.63	313.17	320.35	327.03	312.38	312.67	322.95	329.13	316.74	313.84	311.42	313.63	310.35	321.88	313.07	314.6	313.13	318.55	339.01	316.36	308.4	305.1	385.26	302.95	323.07	310.73	318.53	324.73	299.23	323.22	306.31	305.83	324.42	471.96	307.96	329.02
120004	331.22	294.68	314.95	313.55	319.24	326.14	311.58	311.96	322.62	327.36	313.48	317.69	310.53	312.63	307.15	318.89	309.94	312.55	312.9	320.07	334.72	313.67	305.76	305.55	385.51	300.5	322.32	307.25	317.35	323.59	296.54	323.01	304.33	304.47	319.7	472.2	306.57	328.22
121004	335.45	300.03	322.74	317.74	324.81	329.24	314.15	314.78	326.77	331.8	321.8	323.72	316.51	316.1	312.77	326.6	314.68	317.29	317.75	321.28	341.14	320.27	312.55	310.47	389.65	304.7	327.97	312.14	324.7	327.22	302.01	330.05	310.12	311.11	326.69	476.74	308.42	331.01
122004	326.86	290.68	308.63	309.7	314.97	321.01	306.11	306.67	318.08	322.39	303.53	308.13	305.43	306.32	304.46	314.35	307.29	305.61	305.41	312.43	328.74	312.28	302.24	297.82	381.6	295.49	315.68	302.06	314.62	314.89	293.4	318.1	298.03	300.16	314.88	470.46	301.61	325.28
123004	330.56	295.27	312.46	312.05	318.99	324.94	310.86	310.44	320.55	326.31	311.06	314.29	309.27	310.84	307.29	317.41	308.05	310.2	310.79	317	333.52	312.26	303.41	304.74	381.36	299.67	321.68	304.06	316.31	317.38	294.11	321.49	301.18	305.09	319.58	471.44	303.34	327.7
124004	334.55	297.47	320.83	315.34	320.89	327.09	311.67	311.36	323.93	329.27	313.81	316.29	310.82	313.94	311.63	321.99	311.1	314.6	312.98	318.45	342.73	315.7	307.13	308.13	386.86	302.17	322.32	308.91	321.19	318.18	299.63	323.87	305.16	307.89	322.53	473.8	304.39	331.48
125004	330.19	294.72	318.81	313.21	319.79	325.29	308.76	311.12	320.3	325.03	310.58	312.56	311.7	309.34	308	321.66	310.16	311.86	309.36	317.28	338.94	314.71	306.41	302.89	384.72	300.54	321.93	305.75	317.25	317.71	294.49	324.81	304.37	303.75	319.01	473.28	304.12	328.92
126004	331.66	292.7	312.75	312.19	319.03	323.32	308.73	309.72	321.06	326.15	310.44	310.1	307.05	308.89	306.45	316.09	307.31	312.71	311.78	315.94	337.55	315.36	301.79	301.97	381.5	298.44	318.57	305.31	316.59	316.37	293.79	321.34	302.96	302.51	319.22	471.15	304.58	327.31
127004	333.27	292.39	314.97	314.04	319.7	322.68	309.51	312.29	322.55	326.19	309.21	314.92	313.45	312.76	306.27	316.42	311.38	313.77	311.77	317.11	335.42	316.78	308.04	302.39	385.24	301.78	319.67	307.62	317.77	320.29	297.69	323.75	303.54	305.23	320.09	477.75	303.5	330.03
128004	335.52	299.02	321.38	315.32	321.97	325.57	313.62	313.84	325.14	329.74	313.32	317.61	312.72	314.07	311.54	324.4	313.64	314.95	313.62	320.74	339.37	319.41	306.95	307.35	385.29	303.48	323.93	308.33	321.11	322.67	299.93	326	306.49	307.73	324.42	475.53	306.67	332.32
129004	343.02	303.98	328.86	321.85	327.21	332.72	318.01	319.39	330.95	335.06	322.47	325.19	320.25	320.5	317.07	332.84	319.39	324.44	320.61	325.15	349.74	326.21	314.38	313.86	392.65	308.48	331.42	318.05	328.38	331.79	307.77	333.99	314.06	315.63	330.03	484.41	310.77	335.04
130004	331.39	297.52	313.9	312.48	318.94	324.66	310.7	310.64	321.61	325.54	310.93	313.13	308.81	313.06	306.37	319.05	309.82	313.24	311.1	317.13	335.25	316.2	306.33	302.69	384.2	300.98	321.09	306.56	317.02	319.45	297.42	324.01	305.81	303.06	322.38	472.99	305.04	328.47
131004	333.37	297.34	316.08	314.34	321.32	326.03	312.74	311.17	323.51	329.17	314.06	314.52	311.83	310.91	310.13	320.24	311.35	315.34	313.28	319.87	337.44	314.28	309.31	303.35	385.81	302.81	321.25	308.97	319.95	322.81	299.26	328	307.6	306.12	323.38	476.08	307.21	329.54
132004	333.51	296.63	315.79	314.16	322.02	324.92	311.14	312.26	324.01	329.04	314.03	316.09	311.84	309.09	308.65	322.69	312.44	318.96	312.01	318.96	338.45	317.87	305.86	303.28	386.84	301.24	321.67	310.58	317.31	322.99	301.22	324.83	305.06	305.25	324.37	475.19	306.46	330.41
133004	336.78	302.23	321.01	317.46	323.15	329.42	314.59	314.46	327.09	330.94	321.82	319.56	314.04	315.92	311.68	329.12	315.27	324.71	317.05	321.25	343.06	320.91	313.39	309.08	391.49	305.88	323.11	313.49	321.61	324.73	302.43	330.77	309.51	307.58	328.26	479.38	308.9	332.16
134004	331.02	295.25	316.4	312.39	320.76	325.34	311.22	311.31	324.02	326.59	315.38	311.83	312.04	311.41	307.44	322.84	309.16	318.52	310.08	318.18	335.73	318.18	307.19	302.68	387.18	302.6	319.98	307.45	317.16	320.67	299.7	326.91	306.45	304.71	320.37	475.64	305.12	331.55
135004	338.37	297.5	324.13	315.18	322.14	329.44	314.31	314.95	326.25	331.14	318.58	317.54	313.92	312.13	309.07	323.46	311.47	322.69	315.28	323.12	340.87	320.42	310.63	303.82	392.86	303.9	322.49	312.71	320.68	323.35	300.94	327.97	308.34	309.33	326.39	478.15	309.04	332.74
136004	337.79	299.42	323.29	318.04	324.4	328	315.28	316.66	328.05	332.05	320.49	322.47	315.59	317.02	312.11	327.11	314.44	323.82	316.07	324.64	343.16	324.15	311.23	307.13	394.5	307.06	324.78	313.81	323.34	328.8	303.69	328.47	308.28	309.43	328.31	482.72	308.78	332.52
137004	338.32	300.39	321.57	319.38	325.39	330.46	316.85	315.46	328.99	333.6	321.22	324.56	320.11	317.25	317.86	332.05	316.59	325.32	317.42	323.28	343.34	323.32	315.92	307.61	395.44	306.82	327.48	312.34	325.99	329.93	306.23	331.57	308.75	312.63	328.48	482.68	308.74	333.05
138004	341.2	301.1	324.71	319.2	324.99	332.54	317.3	316.61	330.69	333.2	319.94	323.04	315.97	317.77	314.19	333.61	318.76	324.11	319	324.34	346.7	325.47	313.72	305	395.41	307.81	325.83	312.67	326.11	331.74	308.3	331.7	310.18	313.2	328.93	482.05	309.97	332.5
139004	334.34	294.98	319.43	315.84	322.73	328.32	313.07	314.31	327.39	328.18	316.83	317.94	314.78	312.77	308.8	330.06	315.82	320.13	312.96	320.81	339.72	320.33	311.87	304.05	392.55	304.68	323.1	310.49	322.36	326.39	302.37	327.35	305.31	306.74	323.46	480.02	307.63	331.54
140004	334.54	296.7	318.12	314.49	320.17	325.44	311.07	312.51	324.66	326.19	311.09	314.87	313.3	312.49	308.92	327.03	309.12	316.97	312.3	318.28	338.34	317.92	307.84	303.54	390.95	303.84	321.73	308.6	320.77	322.04	298.14	327.24	306.43	306.55	322.64	475.95	306.29	328.84
141004	335.8	296.14	318.98	315.56	322.7	327.36	313.43	314.97	326.65	328.53	315.9	318.61	313.43	312.29	310.44	326.63	313.09	318.95	314.44	320.99	341.06	319.79	311.42	299.56	392.55	304.75	321.84	310.97	322.64	328.61	300.7	327.26	306.7	309.58	324.66	480.1	308.13	331.39
142004	345.15	305.89	331.4	321.58	330.11	337.29	320.89	320.64	334.68	337.47	325.08	330	320.06	322.97	318.59	337.24	323.62	329.87	323.06	327.38	350.72	327.18	316.92	311.63	399.19	310.94	329.67	319.22	330.97	333.33	307.88	337.48	312.86	317.06	331.65	487.19	312.9	335.82
143004	339.7	302.4	322.24	317.19	325.34	329.82	316.21	316.19	329.95	332.77	321.07	318.78	316.46	315.2	314.14	333.47	316.12	323.76	316.7	324.94	342.39	322.25	313.05	305.51	399.37	305.65	323.35	315.04	325.02	329.46	304.89	331.63	310.2	310.37	328.13	484.55	310.49	332.15
144004	336.61	295.77	318.44	314.06	322.28	326.8	314.53	313.58	326.76	329.89	311.51	317.11	313.9	315.08	308.12	325.14	311	318.45	314.77	321.22	342.55	319.98	312.71	302.26	394.9	305.34	320.28	311.3	322.6	325.04	301.67	328.33	304.49	309.04	325.31	477.05	308.95	331.24
145004	336.45	299.16	319.82	315.45	323.93	328.4	314.31	314.46	327.94	331.89	316.37	320.96	319.09	317.28	312.33	327.71	313.55	324.06	316.48	321.06	342.5	320.93	312.88	307.55	396.29	305.48	324.99	313.65	324.86	327.03	303.82	329.17	310.18	312.31	327.47	483.75	309.23	332.75
146004	340.37	301.68	321.69	316.83	327.02	333.57	316.6	316.86	330.96	332.14	319.59	322.41	318.74	316.86	313.7	330.79	315.84	322.78	317.95	326.74	346.52	323.64	313.8	306.58	399.32	307.56	325.66	313.19	326.63	328.85	306.22	330.15	311.77	314.34	326.19	485.21	311.66	334.19
147004	341.32	303.68	327	319.44	328.11	333.39	316.42	318.02	332.42	336.84	322.46	324.65	320.01	320.08	316.21	334.22	316.29	326.59	320.21	327.04	348.49	325.63	314.63	311.69	400.66	310.59	326.06	315.3	327.36	332.59	306.63	333.08	314.72	312.59	327.81	486.18	312.39	336.4
148004	334.38	296.78	316.15	312.39	321.09	326.76	311.98	311.08	326.85	327.36	315.3	316.99	311.4	312.15	310.86	323.62	312.65	319.78	315.71	319.75	339.37	317.14	311.64	302.51	392.78	303.85	320.91	309.25	322.66	325.25	301.48	328.89	306.67	309.02	322.53	480.78	305.99	330.91
149004	338.41	300.51	318.93	316.32	325.7	328.87	313.76	315.91	328.5	331.96	319.06	318.39	313.95	314.33	313.93	330.39	313.58	322.09	316.44	322.47	342.75	321.38	313.99	306.96	396.33	307.01	324.11	311.06	324.62	329.25	303.86	331.7	307.94	312.34	326.99	483.59	309.01	331.77
150004	342.27	304.67	321.84	319.92	329.55	333.22	317.47	319.56	331.12	333.99	321.97	326.56	320.29	320.48	316.78	330.29	320.66	326.38	321.15	326.94	349.02	326.74	315.7	311.15	402.33	312	332.33	317.8	329.8	334.15	310.05	332.15	315.86	315.79	331.51	490.79	312.43	338.12
151004	334.97	297.08	316.14	313.59	323.42	326.51	310.34	313.61	324.32	328.17	312	315.52	309.74	313.57	310.9	324.78	311.26	317.91	313.71	319.21	340.27	317.55	307.94	299.64	395.38	302.63	320.67	308.26	321.23	325.72	299.88	326.69	307.72	308.79	323.38	482.14	305.79	330.8
152004	340.37	299.65	319.36	316	324.13	330.67	314.02	315.58	326.78	329.17	321.48	320.82	315.9	317.08	310.79	324.33	314.08	321.73	318.08	321.61	344.76	321.49	311.96	306.11	396.82	305.94	323.75	311.03	322.33	326.86	304.04	327.75	310.44	310.49	326.25	481.17	308.13	333.57
153004	330.25	291.01	308.26	308.99	318.65	323.01	307.62	309.24	320.73	324.58	309.14	310.43	306.87	309.77	302.76	319.13	307.71	312.95	313.56	313.19	332.92	315.62	304.55	299.18	389.26	300.64	316.11	302.24	316.17	317.2	294.25	321.16	301.24	303.79	319.75	477.64	302.95	326.01
154004	339.41	302.6	320.63	315.69	324.05	330.35	314.81	315.56	327.15	330.17	317.03	316.62	317.62	314.3	313.42	324.98	314.86	320.97	320.15	323.03	343.33	320.83	311	307.06	398.6	305.91	324.02	313.82	323.42	330.25	303.92	327.32	310.44	312.4	326.38	482.69	310	332.77
155004	338.03	298.91	317.67	315.17	324.39	327.51	312.09	314.67	325.91	328.97	314.22	317.18	314.9	313.96	313.58	324.13	313.49	318.94	315.91	319.17	341.47	320.21	310.87	307.57	394	306.01	323.19	311.04	321.48	325.2	302.46	327.37	310.8	312.06	325.49	483.25	306.99	331.59
156004	339.95	299.62	321.91	317.49	325.41	332.94	315.41	316.83	329.09	333.35	319.05	322.18	318.2	319.32	312.13	325.97	317.18	323.65	320.94	323.88	343.2	321.26	313.04	310.23	396.48	308.29	326.01	314.35	327.26	331.79	304.98	331.77	312.51	314.05	328.69	486.9	310.61	335.42
157004	339.9	301.47	322.95	316.62	324.41	330.56	315.41	316.66	326.51	330.77	318.74	321.12	314.21	316.69	313.87	327.65	315.35	321.95	320.56	324	342.92	322.91	313.2	308.61	396.8	308.12	325.04	313.13	328.44	328.92	303.41	333.86	314.52	313.88	328.69	488.68	309.91	331.18
158004	337.83	300.04	322.67	315.84	325.79	328.24	314.48	315.85	325.59	330.52	318.77	318.84	312.55	317.75	315.71	327.11	313.01	321.77	318.95	321.6	344.51	320.54	313.39	307.25	396.43	306.3	326.67	312.35	326.3	327.22	303.27	331.58	310.29	312.6	326.88	489.25	309.61	333.82
159004	334.07	294.1	317.19	311.47	319.83	323.58	309.38	311.5	321.81	324.88	309.55	312.43	310.52	309.98	308.64	318.49	308.55	314.91	312.19	315.78	338.9	317.64	309.16	300.11	391.64	303.24	319.42	308.18	319.15	324.84	298.13	325.38	306.54	306.06	320.87	481.23	305.19	329.25
160004	335.08	294.24	313.82	312.8	320.99	326.17	311.46	312.6	322.56	326.74	316.25	316.74	309.13	312.71	308.78	323.16	309.7	315.33	314.54	318.4	343.18	317.66	307.01	303.14	390.43	302.97	320.25	307.74	321.88	326.15	297.82	326.73	305.29	305.08	320.42	481.53	305.88	329.23
161004	339.72	299.87	323.21	317.25	325.9	329.99	314.34	316.47	326.9	332.14	320.93	323.75	316.17	316.54	315.23	327.88	314.78	321.93	322.06	323.96	348.94	322.7	317.59	308.55	397.88	307.52	325.35	313.27	326.96	326.85	304.83	332.18	310.96	315.38	326.68	488.02	309.82	332.38
162004	336.79	299.1	322.53	315.89	323.53	329.5	314.74	317.01	326.9	330.98	318	320.34	313.55	316.84	312.24	328.98	315.4	320.31	319.22	323.1	348.18	324.06	314.64	308.29	394.6	306.83	325.5	311.24	324.97	328.38	303.17	329.35	312.36	312.24	328.27	487.65	311.08	332.05
163004	343.45	304.04	325.78	320.7	329.01	335.08	318.32	318.71	331.36	335.73	324.41	327.29	325.97	323.1	321.76	337.5	321.45	327.58	325.32	328.69	355.39	325.53	319.09	313.19	401.31	313.75	330.12	316.32	331.46	334.92	309.72	336.74	315.93	321.82	334.85	492.64	313.02	336.65
164004	337.03	299.67	318.87	314.26	323.55	327.04	312.84	314.67	324.72	331.68	318.07	318.61	314.88	315.88	314.61	328.88	313.56	318.74	316.62	322.33	344.77	322.62	310.28	306.52	394.38	306.22	325.36	310.36	324.08	326.63	302.76	328.55	306.99	313.65	325.88	486.33	308.04	333.15
165004	333.69	294.19	317.29	311.78	320.58	325.43	311.07	314.12	321.99	326.49	313.12	314.87	313.08	312.43	312.7	323.12	309.48	313.96	313.88	317.52	345.13	318.13	308.97	302.16	391.37	301.25	321.91	304.73	320.63	325.11	297.75	325.14	306.12	308.11	323.96	481.91	306.74	329.04
166004	342.47	302.6	323.05	318.98	326.05	332.79	316.83	318.49	327.97	333.76	321.96	321.1	319.85	321.22	316.5	331.42	318.9	321.53	321.98	323.83	354.65	326.3	315.43	307.67	398.98	308.08	328.81	315.15	328.83	332.32	306.04	335.85	312.38	316.62	331.21	494.55	312.01	334.17
167004	335.09	296.88	319.98	313.95	322.09	327.08	312.06	314.39	324.2	328.24	315.13	317.46	314.3	313.98	311.54	325.09	311.35	320.27	315.11	317.95	348.72	321.06	310.38	302.19	390.37	304.47	322.92	308.79	323.62	326.54	301.38	326.97	309.1	310.38	325.88	487.04	308.68	332.15
168004	333.62	293.49	315.37	311.94	319.4	324.89	310.69	312.71	322.26	325.04	313.22	316.51	311.3	311.84	308.78	321.21	309.94	317.31	314.06	317.33	345	315.68	310.44	302.37	391.6	302.07	318.74	303.94	318.9	322.38	298.16	324.48	305.72	305.76	323.25	482.33	305.84	329.07
169004	338.77	301.06	324.89	315.24	324.79	331.82	313.9	315.6	324.77	329.92	316.3	318.91	313.44	315.88	313.62	322.35	314.34	321.68	316.58	322.13	349.74	321.72	314.35	305.63	394.86	305.78	323.59	310.01	326.43	326.61	302.05	332.05	309.34	314.31	326.55	488.99	309.03	332.06
170004	333.03	294.61	313.83	310.85	319.73	323.05	310.59	312.71	321.22	325.17	312.76	311.25	309.08	310.34	307.73	317.47	307.95	314.51	312.96	315.66	341.99	315.79	310.25	303.18	388.95	301.82	317.25	303.86	319.36	319.16	297.49	322.71	304.01	305.35	324.14	479.72	305.98	328.66
171004	339.75	300.69	323.67	317.36	325.95	329.95	318.62	316.59	327.37	332.87	319.94	320.25	317.6	318.73	316.05	330.29	315.72	325.46	319.83	322.57	352.12	326.21	315.93	307.23	400.54	308.05	326.29	312.08	327.84	333.23	304.49	334.82	310.68	312.43	330.29	489.84	309.84	333.14
172004	336.21	296.86	316.58	313.93	322.63	326.99	312.73	312.46	322.52	328.43	315.42	314.59	314.53	312.9	310.27	325.65	311.91	316.78	315.62	319.96	346.5	322.62	315.48	303.96	397.98	304.24	323.52	307.79	324.82	326.79	301.44	327.3	309.76	308.91	326.94	485.83	309.07	330.77
173004	343.28	303.33	326.72	318.96	327.39	334.4	318.7	319.42	329.51	333.72	323.67	324.59	317.96	321.18	316.64	329.49	320.68	327.02	320.14	325.79	353.12	326.33	319.56	312.48	402.72	311.47	328.19	314.69	330.68	335.71	306.29	334.64	314.1	317.07	331.15	491.88	314.93	334.63
174004	335.38	294.72	312.92	313.01	321.77	323.81	311.51	314.15	322.91	327.83	313.73	313.56	313.38	314.41	311.25	326.08	311.85	317.01	312.46	316.87	343.73	319.09	311.76	304.94	393.83	303.45	320.97	308.31	324.25	327.19	300.24	324.13	309.19	308.41	325.72	483.27	308.89	332.15
175004	332.59	291.32	311.28	310.12	318.96	320.74	308.24	311.98	319.5	323.74	310.77	309.53	309.12	308.34	305.55	321.05	307.49	312.89	309.99	313.79	341.84	318.49	307.35	300.63	390.38	299.56	318.74	306.37	319.01	321.53	295.37	320.39	305.04	305.93	323.85	479.68	304.46	328.12
176004	334.04	294.04	315.37	309.75	319.41	322.62	310.2	311.36	319.31	323.67	310.2	310.04	311.53	311.57	306.56	321.57	309.87	311.79	311.16	315.03	340.62	316.86	307.9	300.31	388.85	301.59	318.27	304.68	320.38	324.34	297.37	324.06	304.78	307.98	322.68	479.8	306.15	327.96
177004	340.37	301.52	322.38	316.13	325.05	331.59	315.86	315.76	327.6	333.6	319.1	321.04	315.69	315.95	314.87	328.49	318.1	323	319.3	321.34	348.89	324.07	313.35	306.43	399.93	308.33	323.87	313.38	326.79	331.84	304.17	329.65	309.59	312.64	329.19	491.73	310.59	332.53
178004	338.63	299.92	321.98	315.43	324.81	329.44	313.79	316.77	325.25	330.74	317.35	320.65	317.15	315.94	312.21	326.44	317.11	320.15	317	321.98	347.31	322.67	314.73	307.58	400.35	307.73	323.56	310.91	326.5	333.96	303.18	328.85	307.35	312.45	328.64	490.16	309.47	335.07
179004	331.59	293.56	313.29	309.33	317.33	321.66	309.2	310.16	319.43	324.54	310.39	311.28	309.34	310.24	306.16	318.41	308.94	312.91	310.78	315.52	340.21	314.07	307.91	298.99	393.01	301.37	315.52	305.41	320.27	324.87	295.48	323.05	304.85	304.34	322.72	484.15	304.84	328.65
180004	344.17	304.13	331.32	319.26	327.6	334.84	316.91	319.95	330.92	338.32	320.72	326.54	322.63	320.73	317.98	334.15	319.57	327.21	321.24	325.14	350.41	329.54	316.72	314.05	404.22	311.44	328.4	316.24	332.89	339.47	308.24	338.32	314.5	319.8	336.38	490.35	313.54	337.6
181004	328.45	293.87	316.01	310.18	318.02	322.44	309.7	311.74	320.41	321.93	308.95	312.43	307.12	309.03	307.46	316.96	309.28	313.97	308.63	315.65	338.97	317.69	307.12	299.09	391.8	302.61	314.54	304.69	319.55	323.75	296.2	324.57	306.56	305.33	325.18	479.38	305.94	327.9
182004	332.08	292.22	310.85	308.42	316.73	322.69	307.3	310.73	318.99	324.63	308.84	308.59	308.37	309.03	306.52	315.63	309.63	313.17	310.62	315.65	338.34	314.49	309.39	301.8	392.64	300.62	315.24	303.02	319.19	321.24	295.13	322.34	303.82	303.96	321.2	477.27	305.08	327.36
183004	335.73	300.03	317.32	315.23	322.92	327.37	311.36	314.04	324.62	330.17	318.16	315.7	312.82	312.66	311.35	326.73	314.6	320.21	314.98	318.13	347.34	321.1	314.21	302.77	397.76	306.24	320.28	309.22	327.65	325.67	300.29	329.55	309.99	311.23	328.26	487.65	307.99	332.71
184004	327.64	289.17	309.05	307.46	315.82	321.05	306.36	309.21	318.16	321.33	306.91	306.74	305.66	307.85	304.27	316.87	305.44	309.03	306.34	313.71	336.44	313.9	306.84	298.53	387.81	298.86	314.29	302.58	315.3	319.64	293.07	320.66	301.87	305.19	320.22	478.19	302.74	328.82
185004	338.87	302.25	323.27	318.02	325.51	333.73	314.07	317.7	328.71	331.58	319.26	326.8	317.9	317.1	314.53	327.77	318.15	323.08	320.53	323.76	350.56	328.34	314.64	306.23	405.19	310.47	324.34	314.33	328.47	330.37	304.6	336.53	314.1	316.56	331.97	492.13	312.77	335.75
186004	338.73	299.45	323.23	315.47	323.96	329.4	313.83	315.24	327.89	332.69	318.71	319.71	315.37	313.51	311.01	327.64	312.36	319.97	313.93	320.65	346.67	324.32	311.85	303.5	401.25	305.11	321.37	311.22	323.93	324.36	304.17	330.8	307.76	312.47	329.31	486.35	310.15	330.91
187004	338.3	298.45	321.95	317.26	324.01	330.55	312.42	314.31	327.64	328.17	319.02	321.29	316.19	316.38	313.23	328.61	314.29	320.76	316.35	321.04	347.7	325.2	312.5	305.98	400.04	307.45	324.01	310.47	326.9	329.57	304.05	329.17	310.6	315.65	329.95	485.48	309.43	332.36
188004	330.63	293.86	311.85	310.13	318.46	322.95	307.29	311.88	321.75	323.88	308.61	309.62	311.94	309.44	309.65	323.22	307.41	310.1	310.02	315.2	341.75	316.93	307.56	296.93	392.82	300.83	316.58	303.58	320.75	317.13	294.87	321.8	304.51	308.06	321.85	482.88	305.38	329.08
189004	336.16	297.64	320.56	314.39	321.47	329.02	311.36	313.79	325.22	328.09	317.45	315	311.9	312.4	311.6	323.65	311.16	317.26	312.69	318.05	344.77	319.08	311.31	304.47	396.27	304.84	320.6	306.21	322.39	318.17	299.21	329.51	309.56	310.15	325.56	481.55	307.82	328.53
190004	338.39	299.34	322.13	315.61	322.96	330.89	314.23	315.99	328.16	331.29	319.04	321.46	313.4	315.85	315.16	324.22	312.63	319.15	315.9	319.61	348.59	322.96	315.45	305.05	402.51	306.82	321.07	309.63	326.51	324.61	303.06	330.41	313.13	314.92	329.57	485.18	308.64	331.54
191004	338.03	301.86	323.77	316.65	324.15	331.66	313.47	316.28	328.81	331.72	318.34	323	316.49	317.8	313.61	325.25	315.9	317.86	316.72	321.6	350.4	325.01	316.92	306.53	402.38	307.87	321.91	310.35	325.36	322.57	303.52	331.97	311.7	314.12	329.36	484.72	310.75	331.18
192004	340.32	301.45	325.32	318.91	325.7	333.02	313.92	317.83	328.85	332.8	320.29	324.97	318.81	315.5	315.03	328.44	315.33	322.38	318.81	323.45	353.06	329.19	315.92	305.52	402.68	308.5	325.54	313.49	329.55	326.84	305.87	331.6	313.61	317.46	331.97	488.2	312.66	334.64
193004	333.8	298.92	316.9	312.4	321.01	328.21	310.64	312.19	325.86	326.31	313.78	318.87	314.83	312.56	309.77	326.52	309.33	316.24	313.96	318.74	347.93	321.99	314.78	304.12	400.35	304.08	320.65	306.59	321.79	322.38	300.3	327.33	310.19	310.16	325.2	484.7	307.11	329.44
194004	335.5	298.97	323.03	315.08	322.01	330.78	312.38	314.19	326.36	329.24	316.05	320.36	315.51	312.21	311.11	324.45	312.94	316.36	314.72	320.53	347.09	323.04	312.38	304.73	397.59	304.83	322.4	308.32	327.36	324.35	302.55	330.55	313.23	315.01	330.94	485.26	309.53	332.21
195004	330.48	292.51	312.63	310.83	317.99	327.18	308.62	311.43	322.17	326.77	313.03	316.41	309.58	309	306.7	325.12	306.08	311.97	310.13	315.9	339.62	318.81	306.72	302.52	393.62	300.26	317.09	303.24	321.14	313.93	296.88	325.28	306.43	309.65	320.64	481.13	305.32	328.66
196004	330.31	293.57	315.25	309.69	319.81	327.47	310.06	311.17	322.9	325.87	315	317.86	311.66	310.93	308.3	321.63	307.35	316.51	311.58	317.28	342.79	320.38	305.81	301.94	394.04	301.25	319.29	305.81	322.18	321.51	295.31	321.87	306.29	309.17	324.57	480.59	306.58	327.54
197004	335.57	297.11	322.04	315.77	322.54	330.87	312.67	316.13	325.84	331.45	320.15	321.82	317.67	313.46	309.28	324.07	310.65	318.54	315.29	321.97	346.11	324.47	311.23	305.62	403.93	306.69	325	308.41	326.53	322.72	304.82	330.42	310.05	313.88	330.3	485.99	309.27	332.41
198004	333.53	295.6	319.31	312.34	320.82	328.38	310.75	314.2	322.99	326.71	314.31	316.48	311.62	307.46	307.18	318.31	309.05	316.01	313.25	320.29	345.57	323.64	311.1	305.92	398.44	304.61	319.5	308.47	323.74	319.37	300.94	327.63	305.02	307.9	326.74	484.53	306.64	329.85
199004	331.62	291.77	313.93	310.27	318.29	325.1	309.51	310.28	320.61	325.16	310.66	311.82	307.89	308.18	305.56	325.09	305.77	312.62	310.95	318.05	340.88	319.34	308.58	301.55	395.61	301.35	316.13	304.43	320.68	318.48	297.22	321.59	307.18	306.69	325.48	480.64	304.86	328.81
200004	333.59	295.21	315.98	312.51	319.28	328.49	310.87	313.02	322.35	327.68	311.8	314.4	312.08	309.68	308.76	321.38	309.18	313.41	312.51	318.34	342.16	320.6	309.11	303.49	397.47	303.32	320.17	307.1	322.04	321.89	301.05	325.04	308.97	311.46	326.89	485.43	307.81	328.92
201004	332.38	296.71	318.04	315.1	322.97	329.42	312.43	315.63	324.03	329.06	315.7	320.93	313.37	314.61	307.95	324.9	311.27	317.34	315.92	321.99	341.5	323.33	312.18	306.02	401.85	305.71	323.22	310.5	325.53	321.97	303.33	326.49	309.52	312.96	330.18	485.27	309.93	331.46
202004	339.1	301.82	329.35	319.69	325.6	335.52	315.52	319.3	329.07	335.89	322.95	324.83	319.84	317.01	317.3	336.32	320.07	324.85	321.15	326.51	349.95	328.34	317.04	307.89	405.48	309.06	330.51	313.67	329.21	326.09	309.73	332.34	317.52	317.96	332.46	491.35	312.96	334.17
203004	332.1	299.74	323.32	316.02	321.91	327.87	311.91	315.63	324.15	329.71	316.36	318.38	316.16	313.11	315.36	327.48	310.79	315.86	314.78	319.93	343.65	323.9	315.43	303.73	402.27	304.93	319.77	307.58	324.24	323.6	301.11	331.83	310.34	315.03	330.76	484.32	309.23	331.46
204004	335.28	301.69	323.77	318.91	324.07	332.72	316.38	317.39	328.03	333.69	320.7	321.81	320.29	315.62	314.64	333.61	316.28	321	318.56	322.04	348.33	327.93	316.25	308.54	405.17	309.05	326.93	310.33	327.15	324.19	307.79	333.66	314.49	316.23	333.57	489.48	311.56	332.98
205004	332.44	296.74	321.81	314.5	321.61	329.04	310.93	315.74	324.92	330.03	312.73	317.37	315.32	313.79	311.15	321.41	313.47	314.66	313.67	320.78	342.51	325.96	312.07	302.98	400.58	304.07	321.75	309.24	324.36	322.11	301.04	326.78	310.82	315.38	330.2	487.58	310.29	329.85
206004	326.34	291.46	310.06	308.38	314.92	323.49	306.32	308.21	317.89	325.31	306.65	308.06	302.61	303.57	303.56	317.36	302.79	309.36	307.82	313.76	337.63	320.98	306.21	297.35	391.85	297.69	314.63	300.05	315.74	311.22	291.26	320.07	304.08	305.36	322.37	480.54	302.86	325.46
207004	335.92	298.65	325.08	317.59	325.04	335.66	314.24	318.47	329.55	336.35	321.73	325.04	315.31	315.52	312.79	329.43	317.34	321.24	319.94	324.53	347.66	327.98	316.27	307.51	403.65	307.94	325.43	313.52	328.23	325.7	306.93	335.63	314.55	316.47	331.26	491.34	310.89	333.91
208004	326.5	293.65	312.22	310.21	318.95	326.57	309.92	313.01	322.74	327.5	310.67	311.19	310.43	306.14	307.6	320.95	307.61	311.07	311.71	316.92	340.06	322.69	309.94	300.54	395.8	302.28	320.94	304.55	320.47	318.37	296.91	325.92	308.9	308.11	325.05	484.27	306.6	330.25
209004	337.94	304.33	329.06	320.29	328.58	338.42	317.73	322.02	332.47	338.4	325.34	324.69	319.68	319.05	320.48	333.98	319.71	325.53	322.02	324.42	350.47	334.95	319.61	309.48	408.36	311.21	330.08	316.12	332.86	328.41	306.87	337.07	317.04	320.38	335.4	495.29	314.01	335.11
210004	324.98	292.23	311.32	308.67	314.72	324.84	306.12	310.81	318.97	324.13	304.42	309.28	304.61	305.19	305.7	315.3	304.65	307.48	306.58	313.27	335.16	317.94	305.91	299.6	388.3	298.72	313.65	299.89	315.12	315.07	294.21	320.54	302.53	302.37	319.9	477.14	303.77	326.34
211004	331.32	297.35	317.46	314.29	321.03	332.42	312.34	312.71	326.36	327.37	314.81	317.53	314.8	309.91	313.57	329.39	311.53	315.04	313.88	318.93	342.44	326.14	312.13	306.68	399.55	303.49	322.51	305.23	323.94	322.53	301.28	327.33	308.56	313.62	328.6	486.27	306.67	328.8
212004	327.17	292.9	315.19	312.18	317.79	331.87	310.75	313.07	324.43	329.01	313.46	313.35	308.9	309.92	305.43	319.95	310.78	313.8	311.31	317.44	338.99	322.21	311.02	303.41	393.1	302.44	319.73	304.76	319.86	320.97	299	325.71	310.28	310.01	327.12	482.19	308.21	329.02
213004	336.45	300.48	325.24	318.79	325.9	339.5	317.85	319.54	332.82	337.86	323.46	324.65	321.71	318.17	312.32	325.46	319.21	322.66	321.18	325.97	350.01	324.71	318.81	310.85	403.93	309.39	328.22	314.49	332.63	331.69	308.7	335.48	317.21	318.69	335.43	492.59	314.6	335.33
214004	331.7	297.35	321.51	313.75	322.27	335.63	312.54	316.21	328.85	333.64	320.2	318.91	312.12	311.02	311.39	325.11	314.2	321.53	315.2	320.11	343.33	322.38	313.31	304.81	400.45	304.94	323.96	308.18	328.47	323.55	304.58	328.6	309.93	316.65	329.61	488.22	307.77	330.76
215004	324.61	288.82	316.57	308.24	316.3	327.81	308.83	310.05	321.84	327.43	311.06	311.26	308.2	304.66	303.36	314.82	306.17	307.61	308.49	314.19	336.78	315.54	307.76	299.59	397.43	300.14	317.32	300.34	318.31	318.9	297	323.24	302.35	305.18	323.99	478.54	304.26	325.8
216004	332.3	298.84	321.63	314.79	322.55	334.22	313.04	317.08	328.5	331.91	321.15	315.49	313.71	312.55	311.82	328.71	314.18	317.35	314.16	322.17	344.67	325.58	314.16	305.27	402.78	305.25	323.55	308.49	325.83	326.78	302.56	327.35	313	315.27	331.14	488.07	309.87	333.2
217004	334.36	302.25	325.35	315.24	324.08	333.77	314.93	318.39	332.07	333.4	320.31	321.52	317	312.57	315.32	328.21	317.22	315.6	318.4	322.78	343.8	325.99	314.6	309.03	404.56	306.8	327.52	310.17	326.59	326.01	304.6	331.64	313.1	317.78	332.03	490.26	311.53	335.62
218004	331.5	296.93	322.28	312.69	321.6	334.11	311.98	314.57	330.04	333.22	318.26	318.92	312.03	311.65	310.65	324.75	313.77	320.83	316.31	319.19	343.56	323.63	314.1	304.5	404.05	304.47	323.18	308.05	324.16	320.24	302.15	330.55	308.49	314.86	329.49	487.6	307.71	330.85
219004	330.77	296.21	323.75	314.1	323.08	333.28	314.24	316.95	327.27	331.52	316.72	316.76	312.98	311.26	309.41	322.16	314.55	316.64	315.27	322.03	345.93	326.1	314.11	308.09	405.04	304.47	324.2	307.31	326.02	322.83	305.44	329.8	310.63	314.63	330.41	488.36	307.44	331.69
220004	330.54	296.79	322.76	314.56	321.34	334.75	312.93	314.93	325.72	330.9	312.78	316.27	310.62	310.52	312.17	323.12	310.49	314.96	313.15	316.8	344.25	324.96	314.6	303.59	402.6	303.67	323.73	308.77	324.12	324.88	301.5	328.77	309.09	316.51	332.44	486.36	310.5	331.03
221004	326.91	291.97	314.7	310.31	315.74	328.16	309.27	311.79	321.91	326.61	310.89	311.48	307.82	305.22	305.17	318.33	307.11	310.47	310.46	313.8	336.46	321	307.12	299.68	396.58	299.94	315.64	303.09	318.49	319.56	297.52	322.27	306.54	309.51	325.46	480.9	305.84	329.24
222004	330.33	297.52	320.99	313.99	322.35	331.18	311.47	315.58	326.09	330.5	315.1	317.07	312.43	311.02	308.08	324.36	312.82	315.34	315.61	317.55	342.12	326.3	313.15	306.26	403.62	305.21	321.77	307.85	326.44	326.1	302.87	331.21	312.13	315.7	330.32	487.26	309.29	332.4
223004	330.62	296.54	322.29	316.27	323.22	336.78	314.43	316.57	328.63	332.15	315.37	323.08	312.56	317.47	313.53	325.05	314.89	319.31	316.78	317.69	347.44	325.77	312.58	305.79	403.91	304.87	322.58	308.39	325.62	325.42	304.02	329.71	311.26	318.15	332.04	486.15	310.4	331.77
224004	332.84	295.87	320.31	313.15	321.11	333.46	310.83	315.57	326.41	329.57	312.1	321.04	313.03	312.12	308.96	328.6	314.14	317.43	315.54	318.36	344.11	324.36	314.81	302.01	402.04	303.44	322.22	307.65	325.64	323.76	301.91	326.31	306.87	313.75	328.01	487.62	309.13	330.91
225004	333.43	298.36	322.77	313.87	322.04	334.29	313.6	315.59	328.05	330.08	316.37	319.72	316.58	316.58	311.46	328.82	312.96	313.5	316.44	318.6	346.15	325.9	314.67	303.43	404.49	304.99	323.94	307.89	325.81	327.02	303.88	330.61	311.23	314.75	331.48	487.68	311.05	333.25
226004	326.83	293.77	317.24	310.95	319.94	329.77	310.29	311.69	322.17	326.9	309.59	314.46	306.37	307.68	306.27	320.39	306.57	309.87	310.6	314.62	339.59	321.18	308.87	301.6	400.06	301.21	319.82	303.84	317.72	317.02	296.99	328.21	303.73	312.98	328.56	480.22	306.18	328.55
227004	325.93	292.2	315.83	309.18	318.15	327.8	307.57	312.05	321.17	325.26	309.52	313.69	307.19	307.73	306.77	321.66	307.2	309.22	311.09	314.95	337.97	316.34	308.72	300.65	401.67	298.99	320.34	300.62	319.19	317.39	296.28	324.83	304.5	310.38	323.99	481.33	305.24	329.7
228004	337	304.24	329.72	318.96	326.35	337.15	317.04	320.69	330.73	335.06	322.26	325.71	318.97	317.12	313.06	329.27	317.1	323.91	323.26	324.44	350.4	331.64	319.6	311.22	414.2	310.51	327.93	313.44	330.37	331.17	307.23	337.49	315.93	324.92	336.98	490.93	315.58	337.52
229004	338.45	304.16	332.27	319.96	326.38	338.25	318.52	321.94	331.92	337.63	325.4	327.52	320.14	317.45	311.85	332.36	319.68	322.23	323.19	324.38	352.62	329.07	318.07	308.82	414.64	309.75	330.99	313.79	332.21	331.3	308.29	337.29	315.62	323.65	337.27	494.1	315.96	335.64
230004	331.23	295.13	320.08	312.52	320.92	330.97	311.08	314.52	326.02	330.3	315.22	317.18	312.87	310.32	310.96	325.89	309.92	316.05	315.15	317.43	343.91	321.92	314.19	301.98	406.3	303.3	321.03	306.29	319.73	325.59	301.69	327.6	311.21	311.13	329.52	485.15	311.32	331.02
231004	334	299.28	323.2	316.5	324.57	331.53	315.25	316.7	328.66	334.57	316.04	322.54	315.28	313.86	310.36	328.22	315.2	319.92	317.88	319.99	348.61	324.49	315.96	306.17	409.69	305.14	323.84	309.1	325.07	327.41	303.17	333.86	311.84	315.37	332.38	488.09	309.85	331.53
232004	335.77	301.59	326.77	317.36	327.32	334.24	314.44	319.32	330.17	333.29	321.71	322.49	317.12	316.71	313.91	330.83	316.56	322.15	320.61	322.38	350.01	328.89	319.85	308.95	413.74	308.24	327.95	309.44	328.55	327.3	306.83	337.21	313.68	321.79	334.52	492.72	312.91	333.88
233004	337.97	302.54	327.26	317.64	326.39	335.03	316.05	319.59	329.56	336.14	317.73	324.46	322.58	317.01	316.21	333.07	317.4	323.96	321.79	324.27	350.4	329.22	317.81	306.04	412.49	308.94	325.97	312.48	330.49	327.43	305.17	334.58	314.9	323.33	334.75	492.65	313.75	335.7
234004	331.3	295.37	320.43	314.16	320.8	327.38	312.81	315.01	325.2	329.24	313.88	320.2	312.38	309.3	310.34	321.15	310.66	315.03	314.59	317.86	345.26	323.24	314.7	303.85	405.02	302.37	321.77	305.44	324.67	327.01	300.05	329	308.84	317.32	328.37	484.16	308.03	330.16
235004	330.79	295.39	318.47	312.42	321.39	328.05	310.99	315.18	325.82	328.99	311.27	317.68	313.13	311.74	308.05	324.93	309.59	313.84	314.1	317	343.17	320.91	313.39	302.72	407.65	302.9	319.45	304.17	323.17	321.23	298.25	327.75	307.05	311.87	329.19	486.99	306.96	331.58
236004	332.34	295.86	323.6	312.96	322.57	328.71	313.64	314.45	326.66	329.68	313.46	318.24	312.58	312.58	314.08	328.87	312.12	317.3	316.49	317.32	347.25	321.53	313.02	305.18	408.31	303.86	322.83	309.95	327.49	328.23	302.75	329.47	310.2	317.66	330.89	489.07	310.14	332.85
237004	341.89	306.14	333.42	323.76	332.29	338.62	322.54	322.8	335.15	342.62	325.32	332.82	324.01	319.64	320.94	335.56	323.22	329.87	327.5	327.86	358.58	333.35	324.54	315.72	420.14	313.45	335.6	318.39	338.37	336.9	315.42	342.29	318.2	327.84	340.53	498.22	316.5	337.56
238004	328.94	296.4	317.59	310.9	320.81	325.2	311.77	310.73	322.77	326.9	313.76	313.77	309	309.69	308.32	323.17	307.75	313.7	310.93	316.24	345.05	319.8	315.45	301.44	406.08	303.31	322.24	304.73	324.17	319.75	300.03	328.62	305.85	312.34	327.35	483.61	306.55	330.86
239004	335.48	299.93	324.9	316.46	324.56	331.69	315.15	316.81	328.22	336.57	316.46	323.27	314.81	315.07	313.72	325.89	314.72	318.73	318.9	319.86	348.7	323.7	319.47	308.49	409.7	306.83	326.07	311.36	330.27	328.67	304.71	332.15	313.26	322.11	334.84	489.42	312.31	334.17
240004	330.04	293.76	318.01	311.4	320.09	324.24	310.18	312.69	324.2	329.87	312.37	314.72	310.19	307.15	306.72	316.42	307.54	310.86	312.05	315.07	341.82	319.38	313.3	303.06	404.38	302.12	319.38	302.25	321.77	319.09	301.18	324.74	305.06	310.66	323.58	481.09	307.63	330.55
241004	333.39	295.87	316.58	310.8	319.84	326.8	311.41	313.8	325.56	330.39	312.48	316.39	313.82	309.72	309.13	320.31	309.58	319.37	315.28	317.77	342.71	321.17	315.17	302.3	405.15	303.44	321.44	306.3	324.45	322.67	300.57	326.65	310.69	317.76	331.86	482.66	308	328.76
242004	337.47	302.39	324.06	318.11	327.11	334.23	316.58	320.27	332.28	335.62	319.42	325.37	320.53	317.49	314.26	336.55	316.66	321.67	321.75	324.51	355.5	330.42	319.92	310.24	412.11	310.28	330.01	312.58	330.12	330.53	308.51	336.91	316.72	321.93	334.17	488.34	313.72	334.93
243004	333.73	302.37	324.84	317.09	325.56	329.52	315.3	318.45	330.45	333.93	318.05	322.41	318.76	314.14	311.17	323.88	316.22	322.81	320.84	322.79	349.05	327.08	319.67	310.38	408.26	308.47	327.41	311.19	330.04	326.34	306.88	333.93	317.07	319.84	335.14	490.14	312.96	335.62
244004	333.07	296.03	323.97	314.64	323.41	331.11	313.68	317.18	329.57	335.54	320.16	322.52	314.88	311.86	312.55	325.21	311.71	317.39	317.45	319.38	347.8	323.9	316.76	307.06	408.39	305.23	323.5	309.48	327.67	323.14	306.09	327.93	314.61	319.17	332.45	489.23	309.87	335.68
245004	330.21	297.49	319.81	312.9	321.39	325.62	312.18	313.99	326.15	330.53	312.33	319.68	312.99	311	311.59	324.57	307.51	316.03	314.01	318.39	347.25	324.13	316.8	302.53	406.44	304.47	321.52	307.63	322.6	318.85	298.47	328.32	310.74	316.11	329.51	482.54	307.88	330.99
246004	333.76	301.38	322.58	315.11	323.86	328	314.53	317.94	328.66	333.57	319.02	320.75	315.22	314.48	313.1	328.36	312.58	319.71	318.05	322.01	348.85	326.97	314.84	306.88	405.65	305.13	326.81	308.33	325.91	324.55	306.25	331.23	314.45	320.81	332.78	487.12	310.45	333.84
247004	330.74	298.41	322.08	314.67	322.02	329.97	314.71	316.74	328.66	331.73	318.3	319.13	315.86	313.86	314.57	331.5	312.71	317.54	318.95	322.15	349.15	323.92	314.2	305.91	406.11	306.64	324.14	309.03	324.19	324.54	304.41	332.3	316.16	319.09	330.86	489.85	309.64	334.64
248004	329.17	293.53	316.32	313.63	319.92	325.09	310.05	314.24	326.47	329.67	311.79	314.89	312.18	309.21	311.2	327.77	312.48	314.69	313.28	319.11	343.58	317.86	314.83	304.72	403.38	302.71	319.72	303.75	320.36	319.26	298.95	327.88	312.66	316	329	484.28	308.92	329.9
249004	327.02	296.4	313.85	309.87	318.58	323.95	309.07	312.75	324.22	327.87	309.61	313.73	311.64	308.27	308.38	324.27	309.9	312.33	311.67	316.8	345.8	321.09	311.44	300.06	401.93	302.81	319.1	302.84	320.42	318.35	299.64	327.34	310.19	314.39	323.92	482.17	307.06	331.66
250004	332.36	302.82	328	317.51	325.41	331.19	314.64	317.66	329.86	335.91	322.35	321.65	318.93	315.27	314.44	334.8	316.26	320.32	318.88	323.6	353.16	327.51	318	310.72	410.28	309.3	327.52	312.01	329.73	328.45	305.07	336.6	319.13	324.17	336.64	490.26	312.95	337.03
251004	339.67	308.45	330.58	323.27	332.37	338.3	321.4	323.4	336.75	342.3	326.09	332.31	324.48	321.83	320.91	336.35	322.52	327.28	326.71	330.89	355.17	330.41	324.33	314.92	414.12	312.94	331.51	319.96	333.95	338.06	313.35	340.45	322.78	332.47	340.52	494.62	319.31	336.79
252004	330.61	299.29	320.52	314.9	322.9	328.4	314.06	317.39	329.52	332.81	314.84	323.33	314.98	313.54	311.59	328.93	313.74	315.54	316.68	320.74	347.84	323.54	315.37	306.45	406.18	304.84	323.68	309.07	324.94	325.36	304.63	328.29	312.05	318.68	329.08	487.17	311.31	333.32
253004	330.34	296.32	324.18	315.54	322.5	326.83	313.69	314.24	326.89	332.91	314.25	320.15	310.69	312.23	309.36	327.05	312.85	316.24	314.75	318.45	349.15	323.14	316.73	306.89	405.85	304.95	323.28	310.47	323.04	324.32	301.43	330.05	307.8	323.36	332.1	484.04	311.45	331.28
254004	331.56	298.86	322.19	317.89	325.07	330.79	315.06	317.38	331.44	333.97	318.45	324.24	321.14	315.34	314.95	331.98	316.86	317.9	317.66	322.59	353.56	326.77	321.08	310.49	410.88	306.87	325.47	310.82	328.04	325.92	308.97	334.68	314	326.25	333.2	489.63	309.74	334.46
255004	330.86	300.26	321.19	315.13	322.91	328.18	316.11	317.05	328.82	335.69	315.59	323.56	314.14	313.08	312.28	328.33	314.1	317.07	317.81	321.55	348.81	322.77	319.37	310.81	405.96	305.24	322.48	306.31	324.45	326.63	305.54	330.1	317	319.96	334.17	486.26	314.17	332.3
256004	330.45	299.34	322.44	316.24	323.32	329.02	314.59	318.15	329.08	333.9	319.38	318.35	314.71	314.94	314.76	327.87	314.84	318.2	315.57	323	348.19	324.57	316.82	309.94	408.86	305.83	320.63	309.43	326.57	327.84	304.91	327.87	312.2	323.51	332.35	487.3	310.31	330.53
257004	328.49	295.28	321.11	313.27	321.92	326.3	312.19	316.17	327.25	329.34	315.07	319.02	312.22	310.39	311.56	323.65	311.42	317.55	313.94	318.28	346.91	322.65	313.56	306.29	404.18	303.92	319.81	306.4	323.56	321.58	301.67	325.54	310.56	320.63	329.75	485	309.18	333.09
258004	325.48	294.1	321.43	312.64	320.85	326.08	312.65	313.27	326.05	330.77	314.05	319.25	313.05	310.27	309.14	324.36	310.53	316.34	311.65	321.02	345.61	320.81	312.9	305.93	404.31	304.39	321.27	307.25	322.06	322.94	302.61	326.16	309.65	319.34	329.52	485.8	309.07	332.02
259004	333.33	304.24	328.07	318.09	326.18	333.7	317.26	320.75	332.99	335.59	320.52	325.42	321.02	314.81	314.44	330.7	315.11	323.68	320.47	326.28	355.47	330.74	320.6	312.94	414.36	310.92	324.83	315.65	329.73	331.92	310.05	335.89	319.7	323.56	335.58	494.11	315.25	335.85
260004	331.43	302.98	330.58	318.78	326.99	330.61	315.65	319.22	332.61	336.15	321.64	328.59	316.18	317.39	311.34	329.96	316.96	322.11	319.31	326.35	358.63	327.56	321.97	313.88	412.02	310.36	328.33	310.96	328.88	331.3	307.07	334	318.49	328.42	336.15	492.52	314.09	336.92
261004	329.19	296.61	323.5	312.93	321.32	326.55	312.91	313.58	325.88	333.27	314.76	319.48	314.75	311.15	311.98	325.83	311.56	316.18	312.82	319.4	350.06	320.66	313.71	309.3	405.31	304.12	321.73	306.46	320.69	323.18	300.65	325.36	312.7	321.89	330.03	484.47	310.31	331.75
262004	330.12	301.13	327.7	317.36	326.23	333.16	316.39	319.01	330.39	336.41	320.75	323.58	316.37	315.25	314.7	326.71	314.33	322.46	317.81	324.25	353.25	325.03	319.99	310.9	411.02	308.79	323.93	310.06	326.24	330.37	306.8	329.49	316.42	322.82	330.9	490.04	313.13	335.53
263004	332.21	303.21	329.57	319.9	327.21	334.17	318.16	318.44	333.59	338.5	323.8	328.13	316.59	315.9	316.36	334.77	315.66	322.09	320.41	325.28	355.52	328.91	321.07	316.18	411.6	309.37	327.27	315.44	331.17	331.03	309.27	330.8	319.84	328.5	336.37	491.95	316.66	335.81
264004	318.33	289.18	308.33	307.13	315.37	320.26	308.76	311.29	322.89	324.73	306.2	309.52	306.28	303.48	306.09	317.81	301.56	308.96	306.26	313.96	337.27	313.93	310.84	300.94	398.26	297.97	316.65	302.06	317.15	314.36	295.8	315.28	306.44	310.36	321.96	477.71	304.76	329.83
265004	331.95	300.53	332.8	319.33	327.81	331.81	318.04	320.81	334.44	337.81	324.25	326.44	323.87	321.36	318.97	336.89	317.52	327.02	323.34	327.43	356.45	326.26	321.83	314.64	409.75	309.54	326.1	314.15	329.39	331.21	309.2	329.92	318.2	330.07	335.75	492.85	317.01	336.14
266004	326.06	296.27	324.06	314.26	324.56	329.4	315.67	317.24	331.69	333.02	320.82	325.89	318.1	315.97	312.61	328.49	314.7	321.81	315.91	323.33	352	325.73	319.1	309.79	411.37	306.9	323.26	309.6	325.64	322.74	303.45	328.27	315.8	323.8	328.31	489.85	312.05	334.65
267004	326.46	298.27	325.3	315.55	323.09	326.96	315.11	316.38	328.94	331.15	319.44	321.96	317.58	313.8	314.9	321.8	311.41	318.89	315.61	320.75	349.65	324.62	319.52	310.21	406.89	306.05	322.04	309.22	323.96	325.09	303.25	329.16	311.32	322.42	330.53	487.2	312.37	333.97
268004	318.74	289.27	311.14	308.02	316.16	320.94	307.8	311.61	321.71	323.56	306.77	312.42	306.74	306.47	303.52	314.72	304.03	307.77	308.45	313.78	339.33	317.07	310.64	300.28	400.6	297.71	314.19	299.28	316.32	313.62	294.69	315.12	306.89	311.84	322.57	479.61	306.22	330.85
269004	332.12	303.51	333.25	320.67	330.24	336.36	319.55	323.1	333.86	339.21	330.15	330.57	321.38	321.16	319.13	331.59	320.31	326.76	322.73	327.01	357.02	330.04	325.57	318.51	415.12	311.73	328.55	316.38	333.15	330.91	310.19	333.56	323.43	332.13	336.48	493.46	317.53	337.24
270004	325.33	298.97	322.75	315.44	323.79	329.52	315.53	318.14	328.64	332.58	317.53	326.07	318.7	316.16	314.04	328.16	316.2	317.58	316.91	322.14	352.11	324.48	317.59	309.21	406.05	305.71	323.99	309.63	324.74	325.75	303.5	324.94	315.43	322.04	329.88	488.8	315.14	333.69
271004	321.61	296.64	317.7	311.8	320.17	324.47	311.38	315.27	325.07	330.62	312.39	316.24	310.41	311.32	308.04	320.35	309.63	311.08	312.76	318.1	347.22	322.78	315.22	306.18	404.34	301.19	319.4	303.51	318.92	321.2	302.3	320.5	310.38	315.33	327.01	483.15	310.73	331.8
272004	324.03	297.01	322.7	314.84	323.43	329.68	314.24	317.15	327.63	331.98	317.43	318.54	313.83	314.14	312.2	327.95	314.3	319.08	315.54	321	348.68	322.4	318.43	310.04	404.8	305.35	321.89	310.19	321.9	323.09	303.67	326.07	311.97	320.89	326.43	486.91	312.61	333.9
273004	314.48	287.54	306.84	304.91	313.49	316.04	305.11	305.89	316.91	319.18	303.13	307.05	299.47	303.36	301.57	310.72	303.58	304.2	302.16	307.72	334.39	310.95	305.68	298.1	391.24	293.7	310.2	295.86	309.12	307.44	290.33	309.64	297.69	306.83	315.96	476.18	302.83	325.48
274004	318.34	293.89	315.02	310.6	317.55	320.79	309.52	314.02	324.11	327.17	311.61	318.16	305.88	305.98	310.31	318.47	309.55	312.86	311.31	316.54	341.36	317.03	313.39	303.76	400.24	299.2	317.85	300.4	317.4	314.43	296.12	321.36	311.16	312.97	324.58	482.55	308.28	332.11
275004	322.06	294.83	317.37	312.71	320.09	325.31	313.72	315.81	326.86	330.66	315.99	320.29	312.78	312.41	311.56	327.18	312.13	316.7	312.29	318.86	342.97	321.67	313.64	305.02	400.47	303.32	319.19	304.66	321.09	321.24	299.06	320.23	307.81	317.24	326.41	484.52	309.42	332.42
276004	313.33	288.55	313.04	305.57	315.64	315.61	307.58	309.8	320.25	322.12	306.52	310.91	300.36	303.08	301.03	312.6	304.92	306.85	304.31	309.83	336.22	312.11	307.38	298.7	393.7	295.72	314.21	298.25	313.64	312.68	294.67	314.66	303.48	311.17	319.46	480.67	305.35	328.98
277004	321.47	294.32	317.8	311.1	319.84	324.57	310.78	313.35	325.55	330.16	313.31	319.42	310.19	308.82	309.67	321.5	309.32	315.86	315.1	316.41	342.06	317.1	312.39	305.64	399.24	299.75	316.23	305.25	320.27	320.13	295.8	320.34	312.52	312.96	326.94	481.93	308.31	330.95
278004	321.88	297.2	320.8	313.5	320.84	324.97	312.86	315.69	326.62	330.01	312.19	320.7	311.12	312.06	308.98	322.55	311.95	315.79	313.51	318.69	347.52	320.72	313.13	305.98	404.42	302.97	320.41	306.95	320.92	322.98	302.09	322.63	311.41	318.55	330.59	486.47	307.42	332.68
279004	319	294.32	319.94	309.08	318.18	321.6	310.1	312.01	325.11	327.41	313.17	313.87	306.47	308.76	310.54	319	307.97	310.17	311.06	315.2	339.71	318.38	309.36	304.44	397.15	300.18	316.36	302.86	315.66	320.03	298.81	317.85	309.53	314.53	324.92	482.26	307.38	329.77
280004	320.72	296	320.48	311.08	320.01	323.86	312.63	315.28	325.64	330.23	314.82	318.79	309.18	311.55	309.79	320.08	309.49	315.75	310.61	317.5	342.62	316.06	311.6	302.62	398.47	299.59	317.02	305.83	319.78	321.47	299.75	313.83	310.82	314.78	328.21	482.69	307.41	330.77
281004	322.56	299.42	322.16	313.43	321.48	326.85	313.32	316.47	327.06	331.17	313.05	320.56	309.62	312.99	312.17	326.04	313.24	318.43	315.05	320.61	346.86	322.39	312.39	308.62	404.26	302.11	317.32	307.04	322.05	321.65	297.02	322.26	312.92	318.88	329.42	485.19	310.12	331.95
282004	322.15	295.42	324.39	313.51	321.24	326.1	314.61	315.56	327.84	334.34	314.07	323.83	314.28	310.58	306.91	326.59	312.37	318.6	315.1	320.57	347.04	322.19	315.43	309.73	403.59	303.85	320.26	306.79	320.69	321.68	300.25	323.87	313.16	318.09	328.59	485.81	309.57	332
283004	326.43	300.69	328.15	316.36	327.39	330.73	318.78	319.89	333.09	336.7	323.08	327.79	318.1	318.03	314.29	333.89	315.51	321.93	320.18	324.75	351.35	325.65	317.24	314.45	408	307.17	325.94	313.22	328.09	328.26	309.21	327.46	319.71	323.51	335.14	491.91	314.57	335.77
284004	324.43	303	331.59	316.18	326.69	332.53	317.39	321.07	332.96	337.3	322.12	328.23	318.86	319.46	316.23	331.5	320.09	322.62	321.02	323.66	353.24	327.55	320.35	311.47	412	308.65	327.17	313.45	326.77	327.7	306.56	327.72	317.09	325.72	332.89	490.98	315.62	337.8
285004	312.91	287.43	311.63	305.26	313.67	317.5	306.96	308.57	321.22	322.76	307.2	310.39	305.05	300.96	303.94	307.33	302.74	307.8	305.34	310.64	336.22	310.86	307.47	299.64	393.14	295.71	312.15	298.09	309.83	311.75	295.55	310.61	302.72	309.62	317.75	476.57	302.66	326.46
286004	325.23	302.58	325.61	317.2	327.93	332.04	316.79	320.96	333.46	337.56	321.35	328.23	321.59	317.94	319.09	330.76	318.38	322.89	319.94	323.71	350.99	326.02	318.64	314.22	410.39	309.19	324.86	309.37	327.17	329.1	307.01	328.4	318.75	323.11	331.04	490.07	314.88	335.55
287004	318.52	293.89	317.38	309.15	318.46	322.7	311.3	312.4	326.21	328.82	310.76	317.06	308.7	307.29	306.57	319.61	306.09	313.91	307.65	313.69	341.15	317.78	312.45	305.73	399.9	301.57	314.09	299.68	316.18	315.16	295.44	319.77	314.2	311.74	324.19	481.06	307.58	331.3
288004	325.31	300.43	326.05	317.44	326.3	332.54	319.2	320.39	333.64	339.36	323.88	329.19	318.69	318.84	317.86	333.83	319.06	324.21	318.97	324.65	354.3	328.29	319.32	314.16	412.21	309.66	324.9	314.34	327.73	330.15	306.49	328.14	320.21	321.47	334.85	491.11	313.7	333.59
289004	321.72	294.96	321.81	312.64	320.55	327.37	314.29	315.08	328.69	333.33	317.67	316.8	314.13	311.75	309.45	324.88	310.21	318.58	314	319.44	345.62	320.4	314.32	309.65	401.61	303.36	318.42	303.98	319.06	318.46	301.05	320.66	310.13	314.7	325.92	483.25	308.67	331.76
290004	318.72	296.75	320.96	311.29	319.32	326.74	314.21	316.3	328.79	333.36	316.78	321.34	313.04	310.86	312.66	323.5	312.4	318.79	313.24	319.36	346.62	324.46	312.25	306.31	403.9	303.19	318.62	306.17	321.32	322.47	300.91	319.24	313.22	312.98	326.92	488.15	309.83	332.35
291004	320.29	299.36	323.88	314.94	323.87	330.25	314.82	318.94	330.75	336.39	319.08	323.47	317.82	315.35	313.87	328.29	316.07	322.32	318.33	322.07	349.6	326.28	317.08	309.84	408.02	306.69	321.87	308.77	323.9	323.33	304.49	325.65	313.36	319.7	328.77	488.63	311.32	335.75
292004	317.72	295.76	320.88	309.79	320.74	325.58	313.61	316.1	328.34	330.71	315.02	319.56	312.62	308.28	310.44	322.21	308.59	317.7	313.73	318.7	346.83	319.9	312.75	306.13	406.09	303.58	316.17	306.05	319.54	321.73	298.28	321.35	310.65	314.4	325.19	483.72	308.47	333.17
293004	319.95	295.81	324.01	311.92	321.39	326.32	315.13	315.03	328.34	334.17	318.11	319.3	312.76	309.41	311.65	325.51	312.28	319.79	315.52	317.05	348.05	321.18	314.62	306.56	403.04	306.08	318.6	306.07	320.87	323.03	301.55	321.41	313.15	316.75	328.65	484.55	310.2	332.92
294004	319.27	295.99	322.27	313.01	320.61	328.27	314.31	315.73	330.55	337.56	321.08	321.73	317.07	313.53	313.28	325.83	313.75	320.48	314.35	317.26	346.08	320.15	315.79	308.78	403.24	305.01	319.75	305.9	322.99	326.26	300.53	323.4	313.27	316.53	327.35	485.82	312.08	331.83
295004	323.29	298.54	328.79	315.92	324.54	330.51	317.59	320.76	331.54	337.8	324.49	325.14	318.05	315.8	314.24	326.6	317.88	324.52	319.76	323.69	352.79	323.1	318.04	311.04	407.15	308.96	322.37	307.29	327.7	326.93	304.56	326.51	317.02	318.83	334.99	486.37	313.59	335.88
296004	319.75	296.46	317.81	311	319.81	325.59	312.58	316.25	328.15	334.18	318.83	320.11	312.49	307.66	307.99	322.17	311.71	318.6	314.28	316.45	341.5	320.04	311.62	306.62	403.94	303.27	316.99	304.68	319.9	321.17	298.64	319.59	310.37	315.39	324.12	485.41	311.02	332.49
297004	318.95	293.6	320.09	312.05	320.14	326.68	311.61	314.88	328.77	333.73	316.77	319.88	312.73	309.56	308.72	322.59	310.89	316.97	313.82	318.8	345.78	318.4	312.41	307.44	404.43	304.1	320.49	306.33	319.9	322	298.93	319.32	312.61	315.02	326.1	484.92	311.25	331.92
298004	317.39	292.53	319.54	310.43	319.13	325.39	312.96	313.15	326.54	329.81	316.13	318.92	312.47	307.53	304.57	320.83	308.06	315.61	311.36	316.58	342.75	319.66	310.68	306.39	401.86	302.32	316.23	303.17	319.41	319.14	299.35	317.29	312.42	314.19	324.55	482.05	309.12	329.49
299004	321.34	297.35	320.63	313.9	322.51	329.51	313.86	318.07	331.33	333.64	319.29	323	318.82	312.99	314.69	328.6	311.45	319.53	316.05	319.65	347.84	324	312.7	311.74	406.77	307.28	321.9	308.02	322.46	324.35	302.31	326.87	316.24	319.76	329.03	488.11	312.43	334.66
300004	318.68	296.05	324.22	312.83	321.61	327.94	314	314.47	329.63	332.86	319.17	318.94	312.74	311.33	312.5	329.29	311.22	316.12	314.17	316.73	347.69	323.41	313.23	306.35	408.61	305.97	318.3	308.05	316.82	323.17	300.75	320.86	312.41	316.38	329.75	485.38	310.07	330.83
301004	322.6	300.09	324.87	316.25	325.34	331.44	317.55	318.68	333.43	334.94	319.68	327.27	317.82	316.8	315.26	330.16	315.96	320.93	318.56	323.16	351.95	325.72	317.68	312.88	408.79	309.4	324.79	310.11	323.47	329.75	302.98	326.07	320.71	321.89	332.18	491.25	314.43	335.92
302004	323.3	298.34	324.99	317.29	325.56	330.72	316.92	320.05	332.28	337	321.8	327.58	316.63	314.89	313.6	331.14	312.97	321.15	319.37	323.83	354.17	327.73	319.67	311.84	408.47	310.54	324.85	311.92	324.09	327.75	305.65	326.72	319.27	321.01	332.72	488.61	316.72	335.4
303004	317.93	294.38	321.36	310.45	320.21	324.42	312.2	314.79	326.6	331.49	318.13	319.24	312.36	308.07	309.97	319.69	309.37	314.42	313.84	316.53	344.3	321	315.26	308.53	399.74	305.56	317.08	303.88	317.92	319.64	297.5	317.89	310.48	314.29	326.84	481.44	309.18	330.35
304004	313.52	288.73	316.61	308.14	316.63	323.8	308.39	311.99	323.88	326.5	312.06	316.32	307.15	307.29	303.92	322.19	306.23	309.99	308.98	313.97	341	316.06	308.27	302.48	401.21	300.37	314.65	300.45	314.59	314.58	293.51	312.78	309.09	311.24	322.42	480.81	304.05	327.54
305004	321.72	300.29	327.4	315.35	322.68	327.58	314.03	318.39	330.1	333.77	319.76	323.8	315.34	314.79	312.79	322.98	311.16	318.66	316.73	319.66	348.15	325	319.06	311.49	409.61	309.29	321.49	308.81	320.71	326.81	300.91	321.31	316.38	319.97	331.62	487.79	312.99	333.67
306004	325.74	301.87	327.77	318.01	326.03	335.79	317.33	322.62	333.44	338.76	323.02	326.44	322.57	320.31	318.82	329.61	316.05	322.92	321.07	323.19	350.18	330.01	323.83	312.22	411.57	311.81	325.72	309.41	326.85	325.36	303.51	328.1	318.73	322.04	335.31	494.17	314.91	335.8
307004	321.7	296.26	325.87	313.34	320.4	327.79	313.65	316.21	327.98	334.7	316.85	327.66	315.09	312.95	310.56	323.58	312.68	316.84	315.85	319.28	345.72	323.09	315.03	308.86	401.83	305.23	318.26	307.65	319.55	320.05	300.41	320.56	315.64	315.59	330.86	485.92	311.35	332.7
308004	310.06	284.25	308.12	304.79	311.51	315.34	305.07	308.6	318.43	325	304.84	308.91	303.75	304.27	300.86	312.48	300.53	305.99	304.91	308.13	336.48	311.6	307.87	298.52	395.37	296.75	308.81	296.21	308.45	311	289.21	310.25	305.09	304.83	320.5	476.28	304.13	326.61
309004	314.66	293.16	315.03	310.01	318.39	323.65	310.24	314.37	325.05	329.91	311.89	318.98	310.36	307.84	308.87	318.18	305.12	310.54	310.69	315.53	341.88	317.51	312.08	304.04	404.94	303.24	314.71	301.45	314.51	318.89	295.63	317.95	309.36	311.8	323.67	485.07	306.59	330.54
310004	321.08	299.39	322.99	315.12	322.98	328.21	315.01	316.54	328.02	334.51	318.23	321.97	315.57	315.94	312.42	327.08	313.63	317.68	316.1	320.72	347.23	326.46	317.46	306.88	407.8	308.83	322.18	309.11	321.17	327.77	303	322.02	317.27	317.33	330.95	489.96	313.09	334.56
311004	320.2	297.65	320.76	311.6	323.51	325.35	313.85	316.33	327.89	331.54	316.5	323.07	313.61	314.23	312.64	334.07	311.91	314.22	313.78	318.94	348.7	325.71	318.32	306.94	410.55	308.4	321.66	307.83	320.24	324.31	302.49	322.8	315.7	318.37	331.66	486.87	311.8	333.35
312004	318.28	292.07	317.72	310.21	319.22	322.88	311.65	314.43	327.04	333.1	315.56	320.35	313.77	311.04	311.72	326.16	310.47	312.56	312.75	316.85	340.65	319.45	316.11	305.41	404.59	304.5	319.62	305.04	319.57	320.99	299.3	318.63	310.84	315.35	333.62	483.32	309.44	329.72
313004	323.19	302.21	327.27	315.58	325.77	331.4	316.6	322.76	331.14	338.2	323.22	327.18	323.42	319.46	316.92	333.03	316.01	321.7	319.46	324.15	352.35	327.94	321.48	310.79	414.32	310.25	324.43	312	325.42	328.67	304.55	326.59	318.24	322.93	333.99	492.01	315.24	334.86
314004	323.9	301.88	331.27	315.59	326.72	329.72	318.66	320.75	331.74	338.51	321.96	331.35	319.24	315.8	318.07	337.46	315.52	321.53	321.05	324.94	351.23	325.89	318.42	312.16	414.87	311.63	325.85	311.57	324.96	329.47	304.16	325.6	321.75	322.32	334.02	492.91	315.14	336.18
315004	323.28	301.75	328.45	315.53	326.5	330.25	318.32	319.33	331.75	339.33	325.07	332.08	318.42	319	318.08	331.57	318.41	323.58	321.14	322.98	350.32	326.41	317.27	312.42	415.51	311.14	326.85	310.69	326.41	329.81	305.32	325.27	320.88	324.24	335.9	492.29	315.31	335.15
316004	321.1	297.81	325.79	315.23	325.55	330.13	315.79	319.26	329.88	336.04	320.72	327.71	319.07	315.73	316	325.59	313.55	318.66	321.09	322.63	346.91	323.53	317.26	312.08	414.97	308.74	323.95	310.2	323	328.6	303.38	320.11	314.38	321.78	333.73	487.69	312.85	334.53
317004	318.59	292.92	320.62	311.9	322.83	325.89	313.06	316.07	326.44	332.72	315.07	324.85	316.36	310.75	311.5	327.67	309.93	315.32	318.28	316.41	347.15	324.13	314.83	308.36	408.27	305.84	320.2	306.09	318.42	323.46	299.94	319.71	311.85	317.48	331.26	485.01	309.37	332.62
318004	319.53	297.98	323.58	314.1	327.57	328.26	315.34	318.51	329.33	333.52	317.13	327.21	317.3	317.53	315.2	328.85	314.14	320.76	320.98	322.5	346.95	324.69	316.44	311.48	412.78	309.81	323.24	308.83	319.39	327.46	304.39	324.58	317.34	318.2	330.51	488.53	314.99	334.92
319004	322.97	298.45	327.77	316.73	327.69	331.59	317.88	321.23	331.01	338.57	321.11	331.76	320.63	320.03	315.96	330.75	314.93	321.58	324.27	323.12	352.08	326.49	320.88	311.29	414.11	311.31	323.98	309.32	323.85	326.47	303.61	327.83	318.63	323.23	334.72	488.87	315.99	336.47
320004	317.13	295.11	320.22	310.84	322.8	325.43	311.88	316.81	324.01	330.18	314.41	323.63	316.5	310.32	311.62	323.18	309.78	315.49	317.02	318.92	344.82	321.4	315.13	306.9	409.88	305.12	319.43	307.08	320.29	325.73	301.01	320.2	314.98	316.46	329.71	484.95	312.02	330.22
321004	313.92	290.39	316.19	307.43	319.03	320.93	307.96	312.19	318.96	323.14	307.05	316.05	307.08	307.83	307.68	318.96	302.31	307.98	309.6	311.21	337.7	317.38	306.79	299.83	405.63	300.79	314.43	301.42	311.81	316.17	290.81	311.39	307.58	310.69	323.98	479.12	307.15	330.65
322004	316.35	292.47	313.49	308.92	320.24	323.82	309.85	312.88	322.17	325.9	307.38	322.9	313.42	308.62	311.22	321.01	307.36	310.51	312.93	312.6	345.09	318.1	309.57	304.22	406.79	301.7	316.43	299.21	316.6	316.25	295.13	313.82	309.93	313.4	326.25	479.88	307.88	328.31
323004	309.85	291.02	314.86	306.18	317.73	318.46	306.85	312.48	319.15	323.28	305.32	315.34	307.98	306.33	301.98	315.2	303.82	308.63	308.92	310.95	337.94	314.68	304.93	300.78	403.83	298.65	313.97	299.28	310.64	311.61	292.52	312.18	306.64	307.27	322.44	475.98	302.23	328.45
324004	320.18	296.43	325.36	313.31	323.45	327.56	315.9	319.6	326.5	332.62	317.63	325.27	315.01	316.67	314.06	330.81	315.74	317.56	318.22	318.56	349.14	325.72	316.65	311.71	415.64	306.73	322.46	306.24	318.64	325.16	299.41	322.38	315.47	321.14	330.47	485.83	312.76	333.09
325004	315.79	295.08	316.72	310.05	320.69	324.8	309.35	314.89	322.03	325.32	309.37	317.65	308.64	310.55	313.26	323.11	308.92	312.36	312.42	317.59	344.78	318.75	314.22	307.14	407.66	301.8	318.84	302.94	315.32	320.44	295.79	316.05	311.7	314.68	327.2	480.84	309.16	328.55
326004	318.07	295.71	321.19	312.63	324.25	325.41	311.78	317.48	323.82	329.16	312.62	319.31	315.08	311.44	315.26	324.05	310.85	315.57	314.2	315.85	348.35	321.05	316.33	310.28	413.09	307.34	321.29	303.41	317.16	321.11	297.93	323.34	315.73	318.24	330.16	485.46	310.33	331.93
327004	314.86	293.27	318.85	309.31	321.85	321.99	310.43	313.91	320.3	325.42	308.05	317.8	311.33	307.09	307.73	324.59	306.93	311.65	312.04	314.69	344.4	318.22	314.29	307.7	410	302.67	314.7	301.75	314.83	319.32	293.3	315.64	307.76	314.87	331.27	479.33	307.35	327.93
328004	318.35	297.15	324.54	315.58	326.45	327.19	315.23	321.74	327.74	329.91	314.1	327.99	318.88	315.07	316.77	332.99	314.79	318.58	318.73	320.09	349.59	326.13	319.67	313.94	415.17	308.03	322.18	309.25	322.41	327.01	299.79	325.98	317.93	323.35	334.83	486.63	311.41	336.02
329004	319.35	300.71	325.04	314.67	325.61	326.43	315	319.2	325.74	330.51	317.93	329.15	319.87	313.77	314.56	330.4	315.06	317.76	318.49	317.54	351.86	323.35	318.84	315.51	412.23	307.15	322.68	308.31	322.21	325.6	301.73	320.78	317.57	320.13	336.61	483.66	313.59	334.98
330004	317.03	296.93	318.82	310.83	323.25	323.19	312.64	316.32	321.71	325.58	311.95	324.27	312.72	310.53	311.77	322.14	312.42	314.93	312.02	315.06	346.75	321.82	316.64	310.72	415.79	305.13	317.49	305.11	316.68	321.39	300.67	319.13	312.14	320.08	331.64	481.35	309.2	331.7
331004	319.67	299.61	322.36	315.44	326.89	329.67	314.31	318.92	327.36	332.3	319.44	325.79	316.2	312.88	316.1	334.73	315.13	318.02	319.77	321.54	353.49	326.5	321.27	315.21	416.87	309.16	321.92	307.34	321.33	323.45	301.45	323.92	322.38	321.72	334.82	486.45	313.45	333.11
332004	318.25	293.92	322.55	312.81	324.8	328.02	313.74	318.84	326.14	330.18	318.91	323.5	313.58	312.89	312.58	327.9	310.8	316.35	315.04	317.49	348.23	323.04	319.51	312.92	412.94	307.75	320.11	306.94	318.37	318.98	300.18	322.65	314.94	321.1	327.68	481.02	311.12	332.94
333004	314.17	291	316.24	309.38	321.11	322.21	310.68	314.76	321.28	326.56	310.72	316.72	310.5	308.55	309.57	324.32	306.75	311.2	311.76	314.12	343.6	319.03	315.72	308.16	408.73	303.38	314.73	303.05	317.24	313.85	294.21	314.8	312.77	316.85	329.49	480.21	308.32	330.22
334004	316.43	293.76	320.21	310.58	321.85	323.37	310.94	316.74	322.69	325.99	309.84	319.48	311.61	310.48	309.94	323.86	308.65	314.29	311.88	314.77	344.37	319.55	315.44	311.01	411.7	303.22	318.86	301.55	316.51	317.44	298.57	315.97	312.21	319.66	329.91	479.84	308.48	332.74
335004	318.02	291.89	320.49	311.4	322.77	325.79	313.28	315.67	324.94	328.19	315.21	324.32	315	311.75	310.81	328.22	313.91	317.89	316.91	317.85	347.85	320.83	317.75	312.23	413.19	307.31	322.07	305.27	320.01	322.87	300.87	318.39	314.52	318.89	331.92	481.15	310.04	332.97
336004	316.76	295.33	320.55	311.68	325.03	327.29	314.03	316.01	325.14	329.91	316.26	328.29	315.83	313.36	309.49	329.63	313.22	316.33	316.3	317.04	349.38	322.41	315.91	315.17	418.27	307.41	321.82	306.75	319.28	320.56	300.38	321.32	315.65	324.17	333.31	482.45	310.72	332.94
337004	315.44	294.46	320.62	311.51	323.85	326.38	312.35	315.9	324.72	326.51	313.78	322.32	315.78	308.4	308.05	326.98	311	314.56	314.67	317.08	346.64	323.52	316.82	311.19	410	303.32	319.87	304.72	316.54	319.27	300.06	318.45	314.15	321.07	332.97	479.43	309.43	329.81
338004	317.69	298.5	322.98	313.35	325.58	325.94	313.89	316.34	324.98	330.66	315.24	325.54	314.77	310.13	310.57	326.77	312.48	318.68	316.81	319.07	348.96	324.76	316.68	312.31	414.98	307.84	320.73	307.05	317.76	322.03	301.36	320.92	313.67	322.98	334.49	481.37	310.83	331.05
339004	316.99	295.64	322.93	311.45	322.62	322.98	313.11	315.18	325.77	329.97	312.87	325.05	316.02	311.1	308.86	331.42	310.12	317.88	314.16	317.33	348.86	323.67	315.72	309.62	414.58	305.46	319.02	302.02	319.71	320.72	298.02	318.52	316.21	323.19	331.17	480.37	310.74	331.59
340004	315.16	292.1	320.24	310.85	320.98	321.79	311.28	314.25	323.65	328.29	311.31	322.24	313.7	311.63	307.17	329.93	310.76	316.39	314.2	313.93	347.67	319.41	316.85	309	412.07	304.4	318.45	304.63	314.72	320.37	298.42	320.62	312.55	320.07	332.1	478.05	309.4	330.62
341004	319.17	295.37	324.84	315.15	324.56	326.28	314.29	319.15	326.73	330	314.63	325.4	314.32	315.28	311.29	327.95	311.81	321.31	315.99	319.67	352.15	323.02	317.24	314.83	415.1	307.31	322.92	308.32	321.41	321.58	301.84	322.64	314.6	325.75	335.85	480.31	313.54	334.17
342004	321.12	301.63	330.7	318.24	328.61	333.53	317.44	320.11	332.16	335.21	320.32	334.65	319.61	316.61	316.52	333.15	316.42	323.15	319.52	321.19	354.81	328.95	323.55	316.54	420.18	310.3	324.66	310.95	323.21	326.26	306.68	329.77	319.74	325.72	338.75	484.74	314.54	337.2
343004	321.37	300.6	328.29	317.45	327.17	330.5	317.09	320.12	329.97	334.76	319.48	331.02	324.83	315.72	316.62	331.3	316.86	323.99	318.42	322.31	352.44	327.98	321.93	317.55	416.48	309.94	322.65	310.89	324.39	327.11	302.26	327.04	320.36	327.6	336.49	482.57	314.66	335.22
344004	315.29	295.94	321.26	312.57	324.12	324.84	314.53	317.54	327.19	332.03	315.18	323.96	316.49	311.69	314.39	326.91	311.76	317.5	314.51	317.2	347.06	321.22	317.02	311.35	411.72	305.4	318.92	306.98	317.79	321.52	299.38	322.33	314.44	322.66	332.76	479.97	311.49	332.01
345004	319.11	297.9	327.09	315.28	326.71	328.49	316.13	319.09	328.42	331.86	317.95	328.01	318.71	314.56	312.45	330.57	311.72	319.19	318.16	318.71	351.58	327.37	316.81	313.04	416.9	308.44	323.69	310.06	320.25	323.66	303.09	324.49	316.18	325.54	338.26	481.42	312.5	332.23
346004	319.59	296.46	325.85	313.09	323.05	326.71	313.05	317.16	326.88	328.98	315.27	325.57	318.75	313.42	311.36	330.1	311.95	319.45	315.11	316.01	348.61	320.6	315.6	310.27	412.45	306.16	318.97	306.49	318.16	321.44	298.22	323.38	316.35	326.08	335.91	478.66	311.92	332.53
347004	320.81	300.21	327.9	317.52	328.84	333.45	318.07	320.48	333.59	334.39	320.69	328.78	322.05	319.55	314.81	334.08	315.76	324.28	319.28	322.87	356.36	327.37	323.91	315.24	416.34	310.29	327.08	311.99	325.58	329.28	305.99	327.28	318.79	330.89	339.82	486.87	315.01	336.75
348004	318.87	297.25	321.51	313.75	324.05	326.23	313.36	316.99	328.65	331.09	316.62	327.14	317.32	314.2	312.86	327.8	315.42	318.37	318.2	315.77	350.82	323.15	317.44	312.45	411.89	305.98	318.23	309.52	319.77	323.61	303.54	321.8	315.34	325.81	334.82	480.83	313.81	332.29
349004	315.22	296.49	323.05	311.9	321.19	325.85	311.08	314.54	327.06	329.83	311.74	320.46	315.17	312.86	311.55	324.24	310.98	316.56	314.81	315.75	347.63	321.85	312.56	308.93	409.94	305.08	318.9	308.29	315.28	320.49	297.54	319.79	313.7	319.63	330.25	478.28	309.15	331.22
350004	329.13	305.89	338.27	323.45	333.86	338.72	322.22	325.38	337.34	343.05	324.99	339.15	330.81	324.41	324.6	340.06	323.74	331.26	328.22	327.29	360.71	335.07	327.55	322.19	423.29	316.82	330.85	319.54	330.8	334.57	309.8	334.77	323.98	337.05	343.73	489.15	321.84	337.47
351004	317.46	292.44	321.5	311.51	321.39	326.07	311.54	316.27	324.44	328.49	311.82	321.74	311.96	310.63	311.01	326.71	309.98	317.68	314.07	316.17	349.24	318.74	315.47	308.85	408.25	305.13	319.06	306.62	315.58	321.11	297.17	319.75	313.95	320.41	333.24	477.69	313.42	330.79
352004	316.35	294.23	325.48	311.72	321.98	326.33	313.29	316.78	325.51	330.19	313.01	324.65	313.48	311.78	310	328.4	312.38	320.21	316.53	314.97	349.82	322.79	316.44	308.8	409.42	304.46	319.99	306.25	313.58	318.87	298.72	320.96	314.35	323.87	331.37	480.88	311.06	333.22
353004	324.63	303.46	335.29	319.97	329.76	337.58	321.11	322.2	333.13	340.1	324.51	335.12	325.39	322.51	320.86	335.07	319.93	330.48	326.83	326.84	358.99	329.9	321.54	317.1	419.83	312.19	329.07	315.63	326.65	330.83	307.27	332.55	325.4	334.55	341.53	487.08	319.53	338.67
354004	316.74	294.46	320.84	311.9	321.43	325.92	313.38	317.49	325.9	331.74	314.92	325.84	317.46	312.22	311.87	325.97	311.24	319.47	317.01	317.52	348.6	319.82	319.05	309.06	406.87	304.86	320.66	305.33	318.16	322.32	298.43	320.17	316.04	325.24	334.12	477.79	312.06	330.96
355004	319.86	300.25	328.72	316.23	325.36	330.4	318.1	318.98	328.88	334.59	320.58	331.28	323.77	315.76	314.86	329.44	314.27	323.5	321.28	322.17	353.32	328.07	320.15	314.83	416.05	311.02	325.87	311.23	322.94	327.24	304.7	326.56	319.07	331.71	341.29	483.1	314.9	334.39
356004	319.34	300.07	326.97	315.89	326.45	333.12	314.87	318.84	326.49	335.31	319.42	328.44	318.77	314.24	310.86	328.21	314.04	323.98	318.59	319.33	353.05	325.61	316.72	310.31	410.71	308.81	323.68	310.18	320.37	323.78	301.87	324.09	321.49	329.62	339.12	482.36	313.57	334.69
357004	317.71	297.88	324.3	313.02	322.96	329.23	315.4	318.4	326.6	332.55	316.89	326.3	319.5	314.21	310.4	325.43	314.92	319.35	317.71	319.63	348.78	321.29	317.02	309.67	410.91	306.64	321.7	307.07	319.02	323.78	300.29	322.42	313.69	330.15	333.92	481.94	311.79	332.24
358004	311.61	289.84	316.88	308.08	316.5	322.83	309.68	311.76	321.49	328.31	306.69	316.26	307.14	307.95	306.1	314.58	304.49	312.31	310.83	313.34	341.71	318.86	310.03	304.13	403.42	300.4	315.03	304.41	313.05	316.12	294.84	314.58	309.88	320.54	329.79	475.51	309.05	328.78
359004	320.52	300.2	327.04	315.05	324.82	330.9	315.52	319.11	327.35	333.5	318.31	331.91	320.1	319	313.89	329.46	314.89	322.56	316.97	322.21	350.59	327.37	316.13	309.71	412.74	307.79	325.42	310.61	322.82	327.61	303.29	323.81	319.54	329.17	338	483.08	312.34	334.72
360004	321.09	299.09	330.42	314.9	323.91	329.43	315.84	318.13	326	335.42	321.12	326.49	320.18	313.7	313.32	326.87	313.68	322.5	321.43	320.02	351.67	326.91	316.71	312.74	414.22	309.52	322.39	310.19	320.79	326.86	300.81	327.37	318.29	331.53	336.45	482.32	315.85	333.98
361004	321.55	297.38	329	315.47	324.6	332.97	317.71	320.16	327.46	337.64	325.23	331.07	316.88	315.96	314.61	324.78	312.46	325.89	320.39	320.51	353.37	328.16	318.59	313.54	415.28	309.47	325.57	311.05	324.27	326.96	306.68	323.28	318.66	333.26	339.45	483.51	314.7	336.61
362004	313.43	289.28	317.42	306.42	316.62	321.44	309.38	312.47	320.08	323.32	310.9	320.21	306.88	306.41	307.31	320.08	306.32	312.24	308.08	311.05	343.55	315.1	309.74	300.23	407.13	299.91	311.92	300.59	310.47	311.99	294.32	311.21	308.25	318.11	325.36	471.96	306.5	329.54
363004	313.11	291.64	317.06	308.73	318.25	322.81	309.9	314.18	320.17	324.76	311.83	318.6	311.32	306.09	304.87	321.09	306.87	309.9	309.72	312.55	345.8	317.43	312.18	305.85	409.52	301.55	315.05	303.08	312.41	315	296.36	315.74	311.05	323.43	331.49	474.49	309.35	329.79
364004	316.63	296.09	320.4	313.69	323.15	328.14	312.04	316.41	324.23	331.57	317.71	325.96	318.04	311	311.56	325.36	311.97	320.06	314.18	317.11	352.6	322.56	321.3	310.46	415.63	308.07	321.01	306.75	318.98	321.04	300.08	324.29	312.23	328.85	332.26	478.81	311.47	331.44
365004	318.62	297.69	326.6	315.07	324.18	328.78	315.51	317.34	326.52	336.78	320.77	327.73	316.24	313.07	312.81	327.51	313.78	321.72	318.4	319.31	352.79	324.65	318.83	316.3	419.1	309.56	323.31	307.55	318.78	321.38	302.51	321.85	316.07	330.09	334.65	481.39	315.77	335.4
366004	314.27	290.39	316.16	309.45	318.6	323.81	310.12	313.46	321.39	329.18	313.55	320.8	313.28	306.84	305.85	320.63	307.69	317.8	310.44	313.14	345.72	319.81	313.14	306.7	408.28	303.69	316.73	303.23	312.98	318.22	297.09	318.5	310.95	320.96	331.64	473.92	308.48	328.11
367004	323.95	302.64	329.93	315.52	325.88	333.67	319.18	321.55	329.17	338.29	326.1	332.48	322.98	319.34	318.56	330.95	315.27	327.39	321.8	322.44	357.04	328.72	320.79	314.72	419.1	311.77	325.87	314.59	325.57	333.19	305.52	330.2	326.73	334.97	342.7	483.23	319.71	337.47
368004	321.33	299.85	326.97	315.57	325.62	330.91	316.94	318.66	326.33	333.37	320.16	327.38	322.88	313.21	314.59	329.74	314.65	320.63	319.03	321.48	357.16	328.03	322.41	313.92	420.31	310.83	323.05	309.72	322.15	324.53	303.58	327.23	318.71	330.11	338.29	480.19	314.52	336.57
369004	315.15	294.08	324.24	311.1	321.28	324.95	312.82	315.99	324.4	328.36	315.51	324.47	316.64	310.11	312.04	324.63	311.76	317.73	313.67	315.48	349.69	321.21	314.48	307.77	410.83	306.26	318.86	305.87	315.19	319.1	297.69	322.21	314.8	322.15	333.06	478.22	313.23	332.42
370004	320.1	296.21	330.6	314.88	323.99	331.17	316.24	317.65	327.43	335.23	321.57	332.08	320.21	316.28	315.98	327.4	314.52	320.56	321.15	322.11	357.67	325.13	320.05	314.38	412.8	309.25	323.26	309.57	319.81	327.82	301.89	324.1	318.42	327.51	339.07	482.85	315.92	334.39
371004	316.02	291.89	316.43	308.97	319.06	323.5	310.97	314.3	321.88	329.24	313.07	323.56	312.25	310.02	307.15	315.89	308.83	313.42	311.49	314.8	350.49	319.75	314.65	306.13	407.64	303.55	315.87	302.8	313.88	315.13	296.67	321.9	310.1	320.72	327.7	473.12	309.99	329.38
372004	315.12	292.37	318.99	311.38	320.37	328.78	313.68	316.65	325.28	333.27	317.16	325.03	317.65	311.82	309.68	319.76	308.56	315.66	315.67	316.13	353.87	320.58	315.65	310.95	408.22	306.83	320.07	304.26	317.48	319.43	300.23	319.48	313.48	328.72	331.12	476.49	312.48	332.09
373004	323.83	301.47	327.7	316.58	328.6	333.91	318.67	320.99	331.1	336.96	323.31	329.91	323.33	317.45	316.5	333.24	318.37	326.22	321.51	325.25	360.96	330.56	324.63	316.2	417.87	314.28	326.98	313.31	324.19	329.81	306.56	328.88	321.9	330.98	338.59	485.94	316.54	336.87
374004	325.67	304.57	327.94	317.37	328.72	336.29	316.88	322.08	331.85	339.03	327.2	333.36	323.82	319.33	319.03	336.08	317.01	328.08	324.18	323.9	363.73	328.59	324.61	319.02	417.64	314.66	328.89	314.74	324.01	330.31	309.55	332.13	323.65	334.89	343.25	486.66	320.24	337.85
375004	318.47	297.58	321.81	311.4	321.8	328.77	313.13	317.06	327.39	329.42	316.78	325.52	316.31	312.61	312.73	321.73	312.38	318.07	315.68	318.94	356.3	321.96	317.39	312.56	411.27	307.47	322.07	307.74	316.83	321.62	299.42	324.24	313.75	324.23	333.7	478.36	316.53	334.14
376004	320.27	296.69	324.21	313.42	324.34	331.33	313.92	318.66	328.8	332.68	321.46	328.84	319.31	316.53	315.82	326.56	317.12	321.96	318.94	320.38	359.5	324.78	319.69	313.09	412.06	309.19	322.79	307.79	320.24	324.92	304.99	327.75	319.58	327.93	337.8	479.75	316.37	334.04
377004	318.41	293.57	323.73	310.95	320.38	329.38	312.73	318.15	325.48	332.83	318.6	326.23	313.85	312.71	309.73	321.3	311.18	317.42	314.86	318.51	354.56	323.53	316.84	306.27	407.18	307.65	320.3	304.74	314	322.96	301.09	323.25	315.08	326.03	331.15	477.88	312.47	333.35
378004	325.26	301.27	334.16	319.37	330	339.1	320.16	324.28	335.26	341.21	327.1	335.62	327.68	322.23	320.92	337.69	318.82	329.01	326.15	325.47	364.01	330.51	327.52	318.99	417.29	315.27	328.88	315.33	328.36	334.26	309.97	333.24	324.92	337.14	342.38	485.18	319.76	337.7
379004	318.38	295.36	323.61	311.89	321.06	327.97	312.31	316.2	326.65	333.69	314.49	325.02	318.19	314.41	309.21	320.99	312.6	314.43	313.96	315.13	350.09	319.48	317.78	308.03	404.58	306.54	321.12	304.54	318.47	323.15	299.54	320.14	312.93	324.61	330.53	475.36	314.85	332.9
380004	323.17	303.27	331.81	317.93	331.16	336.56	318.09	324.43	333.28	340.98	323.58	336.29	324.29	325.4	324.18	334.65	321.27	325.42	323.03	326.03	360.37	327.99	323.91	320.21	416.18	315.68	331.42	314.4	330.06	332.74	308.04	331.18	328.31	336.69	340.89	486.45	319.29	338.39
381004	319.09	296.35	323.67	312.9	324.99	332.52	315.25	318.7	328.62	333.31	318.87	326.58	317.07	314.65	315.88	330.62	312.21	319.84	317.9	318.45	356.14	326.77	318.83	312.63	411.49	310.21	326.96	309.28	322.31	324.53	303.85	325.45	316.39	325.78	337.29	480.09	316.09	336.15
382004	323.22	302.11	325.11	316.78	327.76	336.16	318.41	322.92	331.93	338.63	324.38	335.22	325.93	320.93	319.83	330.52	317.64	324.66	321.1	323.05	358.95	328.64	324.04	318.96	417.04	316.1	327.38	314.36	325.47	332.49	306.41	330.36	323.39	331.35	339.64	484.19	319.24	337.65
383004	313.66	292	320.65	307.54	319.34	325.13	310.35	315.77	323.82	328.83	310.89	320.21	313.76	308.85	309.99	321.59	308.39	311.31	310.62	313.03	347.63	318.52	312.93	306.62	402.82	305.91	316.39	303.63	313.66	316.81	296.7	319.62	314.02	320.65	328.62	473.79	309.22	330.72
384004	321.06	295.12	327.14	312.52	323.37	330.95	314.62	318	328.06	332.72	318.91	328.13	317.66	314.55	311.43	330.12	312.56	317.57	315.17	318.25	354.07	323.79	322.33	314.65	408.9	310.2	322.7	306.18	319.08	322.17	303.13	325.84	317.99	326.01	332.97	476.86	315.9	333.65
385004	312.57	290.54	317.13	305.57	317.65	321.83	308.21	312.12	323.13	326.38	309.21	319.37	315.01	309.23	306.48	320.28	311.26	310.02	307.32	308.77	344.84	316.03	311.68	305.52	406.28	303.09	314.38	301.99	313.31	316.4	296.81	316.76	311.59	317.08	326.1	473.39	311.27	330.63
386004	325.14	302.99	331.53	316.1	328.49	335.24	318.2	321.24	333.38	338.25	323.38	330.35	326.66	320.58	318.29	335.75	325.44	326.33	322.3	323.12	361.57	331.19	324.49	314.27	417.67	315.7	330.33	313.24	327.48	330.69	306.81	332.99	330.16	331.14	338.49	483.26	318.49	334.81
387004	323.81	303.68	333.28	318.92	330.38	335.55	318.29	324.84	333.69	336.65	327.52	336.87	327.16	322.24	319.43	336.58	326.3	331.61	324.53	326.13	363.89	331.48	324.29	317.33	418.31	317.32	329.14	316.37	331.74	330.71	308.74	335.96	323.25	336.34	340.13	484.97	319.88	338.28
388004	314.98	291.52	321.75	308.06	320.29	325.6	309.44	314.24	322.99	327.56	313.43	321.61	312.9	309.04	307.97	318.05	315.88	312.38	310.08	313.05	350.36	319.06	313.5	305.41	406.19	305.81	317.6	304.15	317.35	317.12	302.65	321.29	313.3	319.14	327.95	475.34	311.15	332.3
389004	320.16	293.66	322.42	312.2	322.09	329.25	314	317.79	327.05	330.95	318.45	326.96	322.31	315.94	312.35	333.67	325.61	317.87	315.88	318.02	356.85	322.85	318.46	311.37	412.34	311.75	321.07	308.97	321.57	322.63	302.44	328.27	319.02	324.05	332.17	479.44	315.47	333.88
390004	320.32	295.91	324.15	313.44	325.43	331.96	314.12	319.57	327.09	333.14	322.12	327.58	317.68	315.08	313.16	327.53	327.64	319.45	318.04	317.52	359.07	326.96	321.91	312.29	413.96	313.5	322.68	307.53	323.39	325	304.93	332.52	321.05	328.2	335.44	482.41	316.28	332.73
391004	320.42	293.51	323.96	312.72	324.46	329.25	314.2	319.7	327.13	332.23	320.43	330.55	315.01	312.93	312.6	331.33	328.67	322.45	316.64	319.82	359.82	325.61	319.6	308.54	416.01	312.13	322.83	308.44	323.51	320.61	304.96	332.12	319.55	326.35	337.59	482.12	317.83	334.6
392004	326.57	301.52	331.33	319.3	330.09	334.05	316.57	324.67	332.88	338.95	324.13	338.13	322.6	320.81	320.27	331.93	335.65	327.05	322.6	325.98	366.46	331.37	327.94	314.58	422.71	318.48	327.55	314.88	331.61	332.07	308.53	336.35	330.23	334.69	341.51	488.3	320.8	340.52
393004	317.89	295	319.21	310.82	322.12	325.65	310.9	316.63	326.44	330.64	311.51	326	315.06	311.01	309.87	327.99	326.87	316.91	314.66	317.3	357.36	322.09	319.28	306.92	410.43	310.38	319.77	306.23	324.64	322.93	302.26	326.89	316.19	325.58	331.47	477.31	314.28	334.92
394004	326.94	305.21	335.29	321.08	331.6	337.2	319.29	325.55	337.07	341.02	326.23	340.54	327.02	326	322.71	341.92	342.14	330.7	326.8	326.65	368.94	333.37	326.87	316.84	422.54	318.89	329.8	321.45	335.5	336.92	312.38	342.85	327.19	339.45	343.15	486.51	323.02	337.66
395004	325.12	301.88	332.05	319.44	329.4	337.23	318.34	324.09	334.64	338.61	326.21	334.37	326.76	320.54	322.67	344.42	341.34	332.31	323.64	325.96	364.34	332.72	326	314.37	422.96	319.14	331.81	316.85	333.59	328.02	311.32	339.07	329.16	338.53	340.58	484.38	321.05	339.21
396004	323.84	296.69	331.75	315.66	325.45	331.41	313.84	320.73	328.79	334	316.29	326.22	320.25	315.97	314.03	335.11	335.7	323.41	318.37	322.67	364.25	329.47	323.87	312.16	418.14	314.08	325	311.29	328.96	324.91	307.85	334.82	324.27	329.74	336.57	481.17	318.5	337.49
397004	317.01	292.33	318.14	308.41	318.7	321.07	307.3	313.99	322.69	325.97	310.99	317.11	309.63	309.92	308.16	327.1	329.09	314.45	310.43	311.84	354.48	319.86	317.06	304.04	407.21	307.99	316.38	307.16	320.8	318.73	299.72	327.58	309.49	322.57	330.39	471.06	308.46	329.05
398004	321.55	294.99	325.79	313.89	324.96	326.97	312.71	317.33	328.1	332.46	316.31	324.3	316.15	312.85	313.04	332.3	336.36	321.44	316.58	317.76	363.9	322.93	320.47	307.43	414.65	313.99	321.09	309.81	330.13	321.45	304.88	332.79	319.67	326.79	335.26	477.76	315.1	334.72
399004	329.96	304.98	334.44	321.67	332.22	334.55	319.41	324.81	334.27	338.82	323.77	334.59	325.58	324.47	320.32	345.43	344.4	329.99	323.05	325.93	371.48	336.26	327.29	316.26	424.28	322.28	329.27	318.21	341.1	333.94	313.86	343.63	329.05	337.21	346.55	483.97	321.35	339.43
400004	325.86	300.41	328.6	319.56	328.81	331.46	316.43	322.4	330.4	337.09	325.01	327.9	321.3	317.38	318.76	340.85	338.45	327.28	319.22	324.24	365.73	330.32	322.83	313.36	424.59	318.66	326.88	315.52	338.79	330.21	310.28	337.32	327.77	332.6	343.36	479.47	317.09	336.77
401004	317.89	292.59	319.79	310.01	320.34	321.33	306.92	313.62	322.67	326.8	312.79	319.33	310.37	308.44	308.97	324.2	329.79	312.06	309.03	314.55	355.73	322.74	313.58	305.3	414.58	310.96	317.84	305.02	326.93	318.23	302.07	326.95	315.05	320.75	331.31	473.75	312.24	330.68
402004	329.31	303.63	333.37	323.16	332.22	333.14	316.85	321.12	333.07	340.3	325.62	333.98	324.55	321.74	318.36	339.09	341.93	327.81	323.36	325.83	367.75	329.4	326.53	320.13	425.83	320.84	327.14	318.57	345.18	334.23	315.43	341.68	329.36	339.08	346.07	481.02	319.8	337.65
403004	325.87	296.26	328.26	315.55	328.42	329.75	313.51	319.48	329.03	334.93	320.31	327.02	317.54	310.92	312.25	337.37	334.57	320.7	315.99	321.48	364.23	326.36	323.03	310.26	423.4	316.49	322.41	310.38	341.83	328.07	309.01	338.28	318.28	332.62	342.74	477.75	312.13	334.52
404004	330.24	299.58	327.7	320.43	331.38	330.59	316.67	321.36	330.35	338.66	327.11	329.7	320.25	318.21	317.34	339.21	339.66	324.26	320.51	324.27	365.94	330.9	326.05	312.28	425.11	320.9	327.64	317.06	346.25	330.08	314.6	341.27	328.77	334.98	349.68	479.36	318.04	338.3
405004	327.94	299.95	323.24	316.02	327.58	326.38	313.07	316.75	326.68	334.7	324.32	325.4	319.23	314.05	314.68	335.88	336.65	321.94	313.59	318.58	361.51	328.58	321.64	311.2	423.95	318.95	322.43	313.8	343.15	323.82	309.89	336.69	321.23	330.33	342.13	472.58	315.24	334
406004	338.01	308.52	338.07	326.06	335.86	338.34	319.95	324.8	337.59	345.31	333.33	337.19	328.96	325.26	324.78	348.17	344.58	336.3	327.16	330.69	372.66	337.56	330.34	320.33	435.06	327.11	331.34	323.91	359.2	336.04	320.06	348.73	330.31	339.38	354.43	482.88	323.63	339.19
407004	329.29	298.46	328.93	317.7	327.49	327.13	313.9	318.95	328.89	338.51	321.49	326.78	315.85	317.13	317.53	333.46	333.45	319.37	319.49	319	362.71	326.83	322.58	311.93	427.31	320.09	321.8	314.13	349.1	328.34	309.31	338.5	324.22	330.09	348.36	475.26	314.9	332.05
408004	339.35	310.67	338.56	327	336.11	339.52	322.06	328	338.76	349.17	335.45	338.05	330.76	325.26	324.59	346.81	341.84	332.53	330.82	332.62	378.65	341.33	332.18	319.4	439.97	329.33	333.46	324.06	365.47	342.11	322.09	351.03	332.08	340.77	359.46	483.8	323.28	340.59
409004	337.32	303.44	336.28	324.41	333.31	335.09	318.96	323.64	335.53	347.18	327.12	333.21	320.42	319.09	320.55	339.67	339.94	328.22	324.9	328.01	372.43	335.54	331.23	315	432.53	326.87	326.52	319.54	362.76	337.05	318.46	346.81	325.74	335.3	352.71	480.31	321.1	336.48
410004	330.22	302.41	331.74	319.68	329.03	327.54	313.18	319.89	329.94	338.9	320.46	325.51	313.25	313.95	315.81	327.98	334.93	320.06	319.11	320.08	362.75	330.86	321.95	308.14	427.01	321.35	321.69	314.34	357.31	330.17	311.92	342.91	323.54	328.78	344.83	475.19	315.5	335.25
411004	338.88	305.62	341.46	325.52	334.66	336.18	319.74	325.19	337.03	347.53	330.04	331.29	327.22	323.19	325.92	338.39	342.21	332.92	330.34	326.82	371.97	337.09	329.43	317.63	434.33	328.63	328.94	321.85	368.35	337.58	321.88	347.95	328.49	336.76	356.71	479.64	320.28	338.54
412004	341.35	306.63	342.11	326.13	336.26	336.87	320.06	326.15	337.67	349.17	334.35	333.89	322.92	323.48	323.63	346.75	341.45	328.6	328.38	329.53	374.06	338.82	331.75	317.83	434.66	329.67	326.94	322.16	373.26	340.67	321.97	350.73	328.39	336.57	358.08	481.36	321.92	338.74
413004	338.61	304.11	333.7	322.23	331.21	333.07	317.28	321.52	332.49	343.79	329	329.24	322.74	316.13	317.23	337.43	338.22	324.17	321.73	323.42	368.19	335.15	323.38	313.02	430.53	325.67	322.53	320.08	370.03	333.59	318.59	342.09	321.55	332.94	353.8	474.65	317.48	335.31
414004	339.79	307.72	337.69	326.4	335.67	335.55	318.22	324.22	335.31	348.6	334.73	329.98	324.07	321.06	323.04	344.31	341.19	331.4	327.49	326.02	375.2	340.93	328.64	319.37	434.12	329.86	328.54	323.84	378.26	338.76	323.62	349.38	330.41	337.41	356.94	477.54	318.3	335.11
415004	345.19	312.21	341.76	329.36	339.5	341.15	322.48	330.24	342.34	353.48	340.23	338.42	329.12	324.98	325.36	343.54	344.2	335.27	334.8	331.28	380.57	344.99	335.1	321.81	441.08	335.09	333.06	326.21	384.89	345.49	328.49	357.59	334.85	343.54	362.58	484.07	322.87	342.06
416004	343.97	305.41	338.39	326.09	335.29	336.73	319.23	324.85	336.25	348.77	332.24	331.71	325	319.81	324.19	342.25	338.41	328.71	328.76	325.32	374.09	339.75	329.78	316.03	431.55	330.65	325.83	325.02	382.35	338.78	325	350.02	326.08	339.86	362.23	482.1	319.93	336.84
417004	349.27	312.95	346.6	331.73	342.81	344.24	324	330.73	343.41	355.46	345.09	342.34	335.12	328.67	333.64	355.47	346.9	337.33	336.56	334.06	382.51	349.68	338.69	323.42	447.25	338.94	334.05	332.98	394.41	348.16	332.03	360.12	338.65	344.01	370.21	487.72	326.01	342.49
418004	342.28	306.15	337.51	323.07	332.59	332.89	315.97	322.7	334.64	345.93	331.43	326.2	319.95	317.79	322.65	336.35	334.37	325.18	324.2	323.53	372.17	339.95	327.12	310.51	433.83	327.43	323.66	321.49	384.18	335.4	322.6	345.76	324.72	334.49	362.96	475.78	317.18	333.52
419004	346.55	312.38	339.66	330.31	340.49	342.97	323.4	328.04	342.12	353.37	339.73	339.07	335.69	327.58	331.67	347.14	342.16	334.07	333.17	330.69	378.53	345.96	334.47	320.94	441.98	334.98	331.72	329.01	399.53	342.25	329.63	355.28	333.99	339.41	368.13	485.75	322.96	341.22
420004	347.68	312.11	342.7	329.25	340.56	340.45	321.99	328.4	340.3	351.82	340.59	334.38	327.36	321.7	327.52	346.11	337.79	331.11	330.25	329.43	375.23	346.22	332.68	318.92	440.27	334.14	332.04	327.42	396.09	341.64	330.28	353.98	332.28	336.57	366.92	481.27	322.63	338.97
421004	342.21	302.26	332.19	321.83	333.18	330.73	318.19	322.92	332.59	344.36	331.91	326.04	318.26	314.81	319.41	333	329.85	323.1	324.49	322.71	366.73	338.34	325.4	312.25	431.05	326.57	321.07	321.8	387.88	334.19	321.48	346.42	325.19	327.47	358.04	475.06	315.83	333.9
422004	351.74	312.91	346.96	332.78	345.88	343.32	328.32	334.03	344.8	358.57	350.67	340.11	334.18	329.41	332.56	351.8	347.11	339.1	338.67	333.7	382.45	351.64	339.29	324.67	449.59	340.56	337.49	335.65	407.82	349.44	338.33	361.41	339.75	342.6	372	485.02	326.1	342.58
423004	343.1	302.79	335.38	322.02	333.4	332.85	318.52	321.87	333.28	346.01	334.89	324.56	315.13	313.77	316.49	334.35	329.79	320.4	323.88	319.63	367.33	337.66	327.37	306.8	431.07	327.24	319.96	322.94	389.17	331.09	319.82	344.29	319.08	329.52	359.55	475.12	314.88	332.21
424004	350.51	310.17	337.66	328.96	340.87	340.54	322.16	329.35	340.21	350.91	344.01	335.48	331.69	323.74	328.61	345.07	338.79	331.05	330.79	330.57	375.88	349.08	332.96	315.31	437.17	335.74	326.83	329.49	399.89	338.3	328.7	357.92	332.16	336.12	366.24	479.93	319.91	336.78
425004	348.09	310.17	334.9	326.9	336.89	336.96	319.06	326.14	336.31	349.91	336.61	328.98	322.26	321.01	324.75	343.54	336.26	327.62	328.51	327.36	373.15	343.36	333.73	314.16	436.64	333.21	324.63	328.69	398.88	337.74	325.59	353.78	327.68	333.24	362.05	480.05	319.91	338.99
426004	349.29	310.55	338.78	329.13	341.31	338.49	323.16	329.27	339.45	354.78	347.34	334.84	330.13	327.39	329.24	355.63	340	332.55	332.88	329.11	375.91	348.04	336.79	318.02	440.18	337.31	328.11	331.25	405.71	340.59	331.16	353.83	329.63	337.83	366	484.72	320.4	338.83
427004	353.93	313.02	345.89	332.52	344.99	343.82	325.67	332.74	342.59	356.26	351.33	339.86	331.69	327.71	331.79	353.08	341.85	336.3	335.21	332.5	379.15	351.85	338.07	318.22	445.31	341.53	333.52	337.01	415.45	347.46	334.99	363.24	336.45	342.89	372.49	490.65	325.83	340.37
428004	350.9	310.18	341.8	330.48	342.01	340.29	323.8	329.88	340.07	354.17	349.03	336.64	329.76	330.69	332.53	352.24	342.22	331.59	332.45	330.3	378.45	349.1	337.35	317.37	438.92	339.1	330.61	331.9	407.54	343.68	333.78	358.65	334	338.25	367.37	482.53	324.84	338.25
429004	350.19	309.4	335.74	327.09	340.32	337.82	320.97	327.68	338.18	350.98	348.63	332.81	324.96	322.84	324.5	344.3	337.06	330.46	332.33	327.67	377.01	347.82	331.56	314.68	441.3	336.04	324.86	329.33	407.37	338.02	328.16	354.98	326.43	336.12	363.65	482.69	318.21	334.89
430004	356.31	316.26	346.15	335.76	347.5	345.55	326.29	333.42	344.16	357.4	354.61	342.45	333.53	333.04	335.25	349.76	342.9	335.81	341.48	333.73	381.93	352.86	340.04	322.78	443.85	343.43	336.08	337.76	420.12	349.39	339.48	365.19	338.3	344.64	374.24	489.35	327.22	342.97
431004	356.48	316.2	343.15	333.46	347.46	343.86	326.19	332.73	342.01	355.24	354.81	341.24	331.11	330.64	335.65	350.54	344.35	337.3	339.9	332.88	381.94	354.76	339.77	319.22	446.37	344.53	334.76	336.48	417.26	348.93	337.52	364	334.24	344.75	371.6	491.24	323.07	340.16
432004	347.28	306.58	334.52	325.62	339.72	333.88	318.38	326.5	335.97	348.21	343.79	328.04	322.76	322.27	323.96	342.22	334.78	324.73	331.12	324.08	371.56	345.87	329.37	311.92	433.27	336.81	322	328.22	406.15	336.39	330.33	353.25	325.07	334.07	363.08	481.06	317.62	334.57
433004	351.15	314.55	341.74	330.22	345.58	340.78	322.2	333.46	340.63	351.9	351.15	334.65	328.98	330.08	335.03	352.5	343.6	331.32	336.48	330.93	383.9	355.74	339.79	317.67	442.41	340.52	331.06	334.25	417.86	342.38	338.97	365.18	334.22	342.01	368.82	489.57	324.06	339.48
434004	353.66	313.64	343.06	330.99	346.39	337.71	323.23	331.7	340.49	353.4	352.4	335.53	328.83	333.66	332.86	348.69	343.39	330.09	335.56	330.61	380.96	352.64	337.7	318.47	443.15	342.23	331.51	335.31	416.49	345.13	336.31	365.37	331.83	340.94	371.27	487.5	321.7	339.7
435004	353.46	310.75	339.38	329.88	344.27	339.74	322.28	330.9	338.51	349.72	349.72	333.35	328.9	326.57	328.8	347.53	340.14	330.06	336.8	329.1	380.12	351.5	337.98	315.84	440.66	341.26	329.17	332.74	416.75	339.57	333.52	361.69	327.42	335.47	365.2	486.48	319.4	336.88
436004	351.3	310.63	335.79	328.91	342.78	338.94	320.05	330.51	337.88	350.01	349.92	331.99	327.32	326.99	327.92	344.77	337.79	328.88	334.77	328.34	373.54	350.91	334.81	314.94	437.54	338.89	326.19	333.35	411.21	340.63	330.72	360.62	327.04	335.41	364.98	482.8	321.21	339.7
437004	356.76	313.33	344.2	334.71	348.66	343.56	324.43	335.13	341.32	353.68	354.21	340.43	331.66	331.61	340.12	354.51	343.54	334.1	338.24	332.66	383.19	360.63	342.29	324.28	446.73	346.41	332.75	340.25	419.83	348.81	338.91	370.29	334.34	344.79	371.64	488.14	324.24	338.89
438004	357.28	315.35	343.8	332.59	347.85	341	325.67	334.77	342.86	355.42	358.15	338.5	332.34	333.37	333.63	353.01	343.95	334.7	338.89	332.16	383.21	356.56	340.97	322.78	448.24	344.57	332.81	337.94	420.04	346.3	338.41	366.67	336.4	341.67	369.49	488.11	324.67	337.97
439004	354.65	315.72	341.61	332.62	347.82	342.61	322.32	335.07	340.58	353.85	355.15	335.69	330.32	333.5	334.97	353.49	344.37	330.28	338.07	330.28	382.14	357.94	339.56	323.42	442.48	343.93	331.54	338.21	418.67	347.17	337.81	364.63	333.43	341.5	371.67	487.03	323.71	339.48
440004	355.41	312.51	342.41	331.41	346.52	341.95	322.96	330.58	341.24	355.02	356.79	338.06	330.06	329.07	336.82	356.04	344.07	331.66	338.79	332.39	381.61	353.11	340.5	320.41	442.79	344.71	332.68	339.3	421.65	343.48	337.07	365.15	332.94	339.96	371.49	485.21	322.19	338.22
441004	351.3	307.08	334.25	326.65	340.01	335.56	319.3	329.5	335.39	347.81	346.2	331.38	324.23	321.99	325.04	344.39	336.28	323.02	330.3	327.09	372.07	347.58	332.04	309.95	434.3	337.13	324.51	332.75	409.29	336.44	329.82	355.9	323.5	333.46	365.43	480.28	316.23	336.71
442004	353.91	307.2	334.97	328.86	342.7	340.21	321	329.68	336.62	350.4	348.56	331.59	326.15	324.02	329.64	348.89	338.21	329.51	334.26	328.22	377.28	351.33	335.21	315.63	436.39	341.04	329.51	336.35	414.91	340.57	334.22	362.13	331.55	340.55	368.34	482.62	317.64	339.79
443004	346.51	304.32	328.75	325.17	340.58	336.91	319.93	327.53	333.51	345.28	345.31	326.83	323.8	323.1	324.16	343.15	334.85	323.82	327.75	323.76	368.41	349.71	330.76	309.76	434.59	338.81	323.02	332.53	408.79	334.01	330.52	360.04	323.42	333.55	359.69	478.95	316.8	337.02
444004	350.52	304.25	332.45	325.74	341.13	335.02	316.92	328.15	334.46	346.01	345.19	324.7	323.34	324.99	327.03	340.07	337.03	320.44	328.55	323.43	369.61	345.53	333.11	312.7	435.01	339.21	324.62	331.29	408.33	331.31	332.87	358.95	322.63	331.82	363.81	476.65	317.82	334.69
445004	352.99	308.37	336.64	329.18	343.89	338.32	324.07	331.26	338.43	351.5	354	331.7	324.15	328.9	331	351.11	343.05	329.17	333.25	327.56	374.52	352.27	336.39	313.35	438.91	343.87	329.5	338.04	414.09	339.66	336.96	361.13	328.34	335.74	368.67	482.85	320.69	337.42
446004	354.52	312.58	338.69	331.48	346.66	342.78	325.14	333.88	340.39	354.36	357.37	334.63	327.81	330.9	330.88	346.38	342.42	331.09	335.35	329.99	375.17	350.72	339.02	317.62	441.65	346.84	331.06	340.4	419.71	344.66	342.31	367.98	333	339.47	369.67	483.99	321.22	338.51
447004	352.51	307.88	334.93	330.4	343.99	337.8	322.75	327.85	336.48	347.72	351.2	329.78	326.93	326.12	329.16	343.12	337.87	329.04	331.48	327.35	371.62	350.57	336.27	313.95	436.61	342.49	327.14	337.92	416.43	338.64	335.07	361.84	327.81	334.97	367.13	480.15	319.21	335.53
448004	354.63	309.4	339.96	330.29	345.88	340.21	323.68	329.66	336.95	352.46	356.87	332.77	326.18	328.61	332.76	346	340.53	330.57	334.41	328.01	376.09	349.54	336.13	313.48	438.95	344.33	328.33	340.71	417.16	338.07	339.03	368.96	326.36	336.54	365.28	481.23	319.19	337.46
449004	358.42	313.33	341.67	334.6	350.4	347.27	330.22	333.6	342.71	355.5	360.73	339.48	334.17	332.12	335.29	357.68	345.13	336.66	340.26	336.83	382.16	357.35	341.72	320.62	445.6	351.13	333.89	344.37	424.71	348.11	346.03	375.28	336.1	343.49	375.99	485.68	325.99	341.92
450004	353.32	309.57	337.18	332.82	346.75	337.96	322.04	333.07	338.3	352.34	355.92	332.68	331.22	328.06	332.72	350.37	345.17	330.04	334.67	330.1	376.66	355.67	337.04	317.63	445.4	345.57	327.72	340.24	416.95	339.24	340.93	370.32	330.48	337.85	367.11	483.32	321.79	338.96
451004	354.05	308.67	335.17	328.92	343.98	337.85	321.41	329.4	336.77	348.58	353.06	331.67	323.81	327.93	327.78	348.61	338.12	329.96	330.95	327.84	374.91	354.12	334.09	312.56	439.05	346.38	327.84	340.43	415.55	335.75	337.44	368.52	326.29	337.04	366.51	479.87	319.36	337.03
452004	357.05	309.8	340.1	333.35	347.67	341.01	324.72	332.91	339.24	351.45	356.35	335.98	326.54	331.17	333.85	352.59	345.06	330.73	335.99	331.02	378.64	355.02	336.01	314.12	442.59	347.27	333.5	338.37	418.51	342.11	339.97	371.21	333.29	340.75	371.04	481.06	321.03	337.19
453004	357.52	311.65	340.25	334.08	347.56	340.78	327.39	334	340.96	354.02	358.44	335.17	334.43	329.94	338.45	353.67	346.06	334.01	339.12	334.51	382.62	355.8	339.05	314.37	444.82	348.62	331.56	346.75	421.02	340.39	343.06	373.91	334.99	338.31	373.65	484.99	323.43	341.69
454004	359.61	315.38	343.34	339.71	351.13	344.66	329.72	335.47	342.04	362.27	364.33	337.82	329.39	333.54	337.14	354.7	351.77	338.42	343.17	335.96	383.21	361.11	343.98	318.6	447.98	351.51	333.9	348.13	423.05	350.11	345.6	375.63	342.49	342.75	376.19	484.45	327.63	342.46
455004	347.83	303.6	331.48	330.56	341.38	332.65	319.51	328.08	333.36	346.35	351.21	327.5	321	326.5	326.84	344.22	339.04	325.48	331.75	327.86	374.08	348.32	332.1	306.92	435.65	342.36	325.62	338.35	413.52	334.48	334.1	364.9	322.31	331.48	362.73	476.68	315.73	334.15
456004	351.92	309.97	333.41	334.15	346.18	337.23	323.53	332.05	336.64	351.26	357.62	330.56	326.92	327.49	333.54	346.4	343.4	329.18	336.98	326.53	378.82	354.37	337.29	312.66	443.17	346.64	328.83	341.88	417.4	336.93	341.11	370.88	326.14	335	366.8	477.46	319.19	337.28
457004	349.73	306.83	335	332.78	343.26	334.77	320.21	330.43	336.21	347.98	354.93	327.44	323.04	326.63	329.03	344.91	339.51	328.31	335.98	326.74	375.24	348.53	332.15	312.22	438.45	344.19	327.08	341.66	413.33	340.24	337.73	366.74	328.51	333	367.22	477.87	317.58	335.56
458004	351.51	310.11	339.27	336.92	346.33	337.82	323.69	332.09	337.32	351.31	358.09	332.53	325.95	326.95	329.83	343.52	344.67	328.11	337.36	329.26	378.66	353.17	334.62	313.9	441.32	348.48	329.21	345.66	418.52	337.55	337.68	365.52	333.03	339.06	365.99	481.21	317.55	339.44
459004	359.07	317.73	347.84	343.56	354.11	347.96	330.09	337.61	343.92	359.31	368.32	341.73	335.19	334.45	336.54	357.35	351.84	341.23	347.77	338.52	389.41	363.11	344.83	323.24	452.93	355.7	338.73	353.13	425.9	352.31	347.71	381.35	341.44	344.52	376.48	485.97	326.23	341.94
460004	349.56	309.22	335.44	334.99	346.31	337.62	322.11	330.59	335.79	348.8	356.32	329.63	324.08	328.19	326.81	343.12	343.29	329.12	336.76	327.68	378.47	354	335.34	310.85	439.53	344.46	325.88	344.11	416.07	339.92	338.12	369.78	334.12	332.8	365.62	478.27	317.8	335.99
461004	350.5	312.1	342.94	336.79	347.03	335.24	322.27	332.95	335.95	351.22	355.82	333.49	324.42	329.77	332.8	347.4	345.63	330.46	337.86	329.46	379.42	351.2	339.37	311.13	443.11	348.93	326.66	345.23	415.4	343.7	339.59	373.01	332.2	332.24	362.72	479.16	319.65	337.81
462004	358.89	315.89	346.57	343.19	354.05	343.59	328.95	336.74	340.66	357.11	365.03	341.62	332.85	335.7	337.29	358.15	353.78	337.35	344.42	336.03	390.74	362.1	345.82	323.77	449.38	356.56	334.37	350.15	424.7	349.41	345.65	384.35	336.91	342.52	375.94	485.24	325.05	342.17
463004	353.14	310.06	339.04	337.52	348.89	341.19	323.13	332.49	336.21	349.98	360.98	335.07	331.87	329.25	333.32	352.11	350.22	332.68	341.08	329.79	382.96	355.53	342.18	314.21	445.5	349.32	332.04	346.32	421.8	339.48	342.06	374.42	335.02	343.07	370.45	483.6	317.93	339.76
464004	357.45	314.82	345.34	342.09	351.74	341.24	326.22	335.16	339.54	356.19	364.09	339.29	332.3	335.13	336.4	352.74	352.14	337.12	345.36	334.93	386.84	358.58	345.86	320.68	451.14	355.57	335.75	347.96	419.55	347.15	345.08	379.26	337.45	342.87	372.81	482.97	324.34	340.82
465004	353.65	312.32	344.76	342.3	352.91	344.44	327.73	336.41	341.73	355.11	363.25	337.04	336.13	335.88	339.89	362.88	351.62	335.51	344.33	336.94	386.52	359.38	344.14	317.68	452.05	354.16	336.63	351.45	423.37	346.71	347.37	380.28	336.46	341.29	370.47	484.74	322.07	341.83
466004	351.94	311.62	339.84	337.46	347.6	339.35	323.67	332.72	337.03	350.54	359.99	336.35	326.58	328.94	332.76	351.62	348.46	330.89	338.11	333.26	383.1	350.38	337.33	313.08	448.5	349.97	332.33	346.51	416.17	343.53	341	371.12	331.7	335.22	368.22	478.51	319.22	339.16
467004	358.85	315.48	351.33	342.72	353.66	345.16	328.74	337.35	343.05	360.03	369.86	344.53	335.12	337.18	336.2	358.13	355.98	340.3	345.15	336.98	391.69	358.86	347.03	320.75	454.57	357.69	337.26	354.9	425.95	350.35	348.31	387.24	339.47	345.58	375.57	484.89	326.45	340.02
468004	353.15	313.89	340.78	337.73	348.98	336.25	323	335.33	338.54	352.09	359.83	336.63	326.61	331.34	334.03	351.9	352.09	332.9	338.01	332.53	382.54	358.01	342.95	315.15	450.4	353.62	332.71	351.69	419	344.55	340.96	377.23	338.28	337.37	369.51	480.75	320.63	339.78
469004	348.29	306.18	335.91	330.75	342.1	330.81	316.89	327.83	332.78	344.75	354.34	326.32	318.77	323.06	327.5	341.02	344.84	324.93	332.07	325.35	373.63	345.91	333.58	309.53	439.69	345.78	324.74	341.26	408.04	333.42	335.11	366.05	324.57	330.87	360.84	471.85	314.4	334.37
470004	350.15	305	337.74	331.8	344.23	332.61	319.22	330.32	333.14	347.38	351.23	329.46	325.95	324.05	328.75	345.38	345.2	324.4	334.07	328.32	377.01	348.73	334.21	310.82	437.37	346.89	325.5	342.11	408.62	334.6	335.41	368.74	325.8	331.2	360.04	474.13	315.9	336.89
471004	354.45	312.97	346.28	337.37	350.23	339.34	324.36	334.26	337.55	351.2	361.52	335.59	329.23	333.61	332.93	349.74	351.21	333.22	339.76	332.21	384.85	358.12	340.14	315.87	443.84	353.54	331.61	349.96	416.91	342.77	339.49	381.21	331.95	337.02	366.77	479.04	323.85	339.42
472004	354.2	309.4	344.33	339.1	349.64	340.82	325.02	335.47	339.4	353.78	362.48	338	331.2	334.26	334.86	356.39	353.33	331.17	342.17	332.24	382.53	357.06	339.68	317.12	447.46	353.77	331.05	350.14	416.21	343.88	340.24	379	337.6	336.98	370.98	481.58	322.86	341
473004	346.97	303.3	335.54	328.54	342.43	330.21	319.04	328.55	331.8	344.07	355.14	327.43	321.2	322.39	325.86	339.55	341.13	320.8	331.63	325.96	371.88	345.78	334.83	308.64	434.6	345.96	320.75	342.19	404.89	329.38	328.79	366.73	326.59	327.3	359.9	472.38	315.88	335.23
474004	358.11	314.29	346.49	338.37	352.11	343.36	327.22	335.77	340.95	355.06	367.08	342.08	335.66	334.97	339.37	359.04	355.16	339.03	345	337.28	381.32	360.27	342.37	319.38	449.71	355.68	336.36	356.63	423.64	341.49	345.44	384.11	337.9	340.02	376.33	483.95	325.95	343.52
475004	350.54	309.01	339.8	333.12	346.26	334.44	320.79	331.02	336.43	348.89	357.56	334.8	328.6	329.92	333.07	349.47	347.24	327.89	336.32	330.14	374.83	351.84	337.56	310.97	443.24	348.22	327.75	346.89	408.48	337.67	337.97	373.09	328.1	333.25	363.03	477.73	320.57	337.4
476004	355.32	312.26	343.91	336.91	350.53	341.49	326.84	335.7	340.11	351.12	365.11	342.67	337.88	333.86	338.28	358.05	353.33	333.67	343.58	337.52	383.47	354.06	341.65	316.96	448.3	355.84	334.26	351.92	421.64	345.72	344.78	380.32	335.87	337.93	370.57	482.66	324.08	339.75
477004	354.07	309.92	340.58	335.58	347.6	340.37	322.86	332.86	337.95	352.38	361.34	338.55	328.7	329.8	335.88	349.29	349.65	332.67	340.5	332.21	377.62	355.2	336.28	319.56	447.77	351.3	331.86	349.83	416.47	341.36	341.72	377.14	333.08	336.13	369.42	481.21	322.51	342.09
478004	352.56	310	335.82	334.94	348.16	338.75	325.73	334.4	336.33	354.19	362.27	337.4	332.57	330.41	336.03	353.81	348.71	329.74	340.69	333.9	380.46	355.22	340.16	317.29	445.9	353.12	330.38	349.58	411.61	336.85	343.02	375.98	330.81	334.37	369.08	476.86	321.59	340.01
479004	351.11	309.51	342.19	333.55	347.91	337.39	322.46	334.63	339.11	351.55	359.76	333.98	332.8	327.56	331.69	348.44	350.07	328.52	339.7	330.83	377.51	353.1	336.02	316.91	444.52	351.38	329.41	348.87	413.63	336.86	339.72	376.68	335.11	335.5	367.33	480.17	321.38	340.4
480004	348.24	307.26	333.11	327.62	342.48	333.1	319.14	327.37	332.13	343.95	352.3	327.05	326.29	321.69	326.01	343.12	342.5	322.79	331.96	324.97	369.22	345.45	333.48	310.57	439.8	344.16	323.94	340.74	405.34	330.29	331.28	368.87	328.21	325.32	358.72	472.28	318.25	335.81
481004	359.34	315.26	347.67	338.88	353.64	346.47	328.42	340.08	343.6	357.27	368.19	343.48	338.96	336.06	336.62	360.12	357.47	336.88	348.49	339.15	388.03	364.29	344.34	326.54	456.83	358.26	338.68	356.27	422.29	349.12	347	383.86	342.79	342.62	374.52	483.9	325.26	342.85
482004	351.79	310.47	339.63	335.2	348.35	340.6	323.09	334.08	339.06	350.42	363.46	337.55	332.06	332.42	331.79	352.52	351.38	334.03	341.3	334.71	378.45	358.46	339.47	318.06	451.81	352.34	333.79	349.99	413.23	339.06	339.94	379.16	338.74	334.89	368.3	480.7	321.75	341.5
483004	352.32	310.35	341.85	332.35	346.11	339.32	321.66	332.8	338.08	349.71	358.34	337.98	334.25	330.9	337.82	355.19	349.71	328.22	339.26	331.11	375.49	351.35	337.85	315.17	448.71	350.57	330.88	348.82	415.63	340.46	338.77	375.93	330.27	337.93	371.92	479.56	319.36	337.09
484004	350.41	309.63	339.97	332.52	348.57	339.29	322.73	332.86	337.53	351.14	358.06	336.59	333.18	330.55	334.9	349.12	351.38	331.96	338.96	330.5	378.09	357.04	339.78	315.09	454.69	352.47	331.13	350.83	412.58	339.79	340.62	377.27	333.27	332.48	366.94	481.14	319.58	339.87
485004	351.48	311.9	342.76	332.3	345.37	336.57	323.87	330.62	335.94	350.64	361.12	335.14	327.8	329.43	331.36	348.53	348.43	326.52	339.44	329.84	376.9	352.7	338.09	317.98	447.33	351.18	329.44	347.94	409.61	338	339.48	376.08	330.07	334.96	368.62	477.44	322.2	340.32
486004	358.11	314.42	343.21	337.39	351.7	347.01	326.84	338.91	342.23	355.79	367.73	340.18	339.92	336.43	344.16	360.39	358.02	340.56	347.17	338.64	384.5	363.19	340.95	323.79	460.51	357.65	334.45	355.64	418.87	345.82	346.08	377.06	340	342.66	374.17	484.08	327.07	343.27
487004	345.7	304.47	336.44	328.78	344.18	334.36	319.65	329.33	332.93	344.07	356.74	325.11	328.58	324.71	331	346.36	344.49	328.07	334.86	325.35	370.76	350.43	336.75	317.02	443.5	347.85	325.87	344.13	405.43	335.28	338.29	372.56	328.74	330.63	363.31	473.72	317.82	337.39
488004	348.93	305.03	339.39	332.15	345.25	334.58	320.45	333.02	333.69	347.14	356.02	330.73	333.09	328.43	334.25	345.22	348.7	324.28	333.85	331.33	372.93	351.95	337.25	319.77	445.94	349.55	326.1	346.17	406.94	337.44	335.37	372.2	326.82	332.79	363.98	475.29	318.04	337.32
489004	356.06	316.67	346.05	337.14	353.53	342.09	326.64	339.28	342.34	353.78	367.11	339.14	339.42	334.19	338.33	358.33	356.15	337.66	343.97	337	383.08	358.09	344.96	324.29	457.17	357.25	335.93	352.52	418.62	347.04	345.76	379.27	339.26	342.55	371.81	483.5	323.74	342.37
490004	352.6	311.06	340.56	333.19	346.61	339.03	321.64	331.1	335.68	348.08	361.83	334.42	330.83	330.67	336.36	351.73	348.56	331.37	337.31	331.16	376.27	355.69	337.51	319.65	450.14	351.36	330.53	348.36	411.13	342.04	339.82	376.89	330.79	336.54	370.67	475.17	323.31	339.21
491004	359.53	315.83	349.63	338.8	354.51	348.39	331.24	341.15	343.76	357.51	371.74	344.98	340.59	337.24	340.36	358.93	359.31	345.04	348.39	342.07	380.65	363.15	349.53	324.88	463.32	357.92	338.76	357.92	421.34	351.68	347.06	385.1	339.87	344.08	375.48	485.99	329.04	345.02
492004	361.28	317.93	351.67	340.11	356.13	347.35	330.71	342.61	344.59	358.73	372.68	347.01	341.91	339.89	343.83	359.55	358.78	341.97	350.66	341.33	386.39	363.75	343.93	327.29	465.01	358.68	339.07	360.65	418.4	355.39	347.3	383.64	342.28	344.86	377.02	486.06	330.81	345.97
493004	356.72	310.34	343.87	333.59	349.02	341.93	325.1	334.73	338.73	354.01	367.9	338.17	334.32	332.53	335.85	350.89	353.26	334.78	341.88	332.43	382.07	358.75	340.06	322.98	451.92	353.02	334.81	352.46	413.34	345.98	342.52	376.53	335.28	337.86	371.52	479.15	325.13	340.68
494004	345.82	303.35	329.94	325.83	341.18	330.2	318.37	328.57	330.27	344.04	353.62	331.39	323.68	323.29	326.68	340.4	343.31	322.64	331.14	324.99	365.91	346.23	332.91	312.1	443.54	343.79	323.92	341.56	400.46	333.65	328.43	367.84	327.01	327.05	360.49	469.15	315.91	336.15
495004	353.88	307.23	340.47	331	347.87	338.68	324.18	333.97	337.2	353.09	363.82	337.45	331.4	330.26	335.79	352.32	349.04	331.19	341.27	332.11	375.13	353.04	337.15	319.19	450.5	350.89	326.51	349.08	407.78	339.85	338.16	374.27	331.64	336.3	370.09	476.71	323.19	340.1
496004	350.73	313.76	335.57	329.35	347.24	337.11	321.87	335.26	335.3	350.18	360.81	332.64	330.97	329.42	333.8	350.07	350.46	327.14	337.88	330.32	371.49	351.82	336.41	321.59	449.63	349.25	329.31	351.44	407.23	338.96	337.88	375.99	335.16	331.49	366.88	477.04	322.79	340.73
497004	353.74	312.76	338.97	331.33	347.99	338.48	323.33	332.47	335.6	349.6	362.41	335.81	330.9	330.07	337.32	349.29	350.95	331.14	338.15	330.05	374.48	355.19	338.14	318.96	452	351.73	330.23	349.02	407.97	337.9	336.92	375.31	328.5	336.77	368.05	478.9	323.84	340.05
498004	348.09	305.69	332.32	327.69	343.31	332.41	318.44	329.48	332.73	346.23	355.97	327.53	325.77	324.79	330.22	347.25	343.01	323.29	334.46	326.43	370.57	347.31	330.96	317.78	441.9	344.3	324.92	346.44	400.46	334.21	332.19	365.95	326.47	327.1	360.29	474.63	319.17	339.74
499004	349.79	311.36	335.15	329.68	344.82	334.18	320.33	333.24	335.11	348.7	356.81	331.78	329.12	326.57	330.63	343.92	348.62	326.48	334.76	328.04	370.6	351.05	336.55	319.86	448.44	348.12	326.15	345.95	407.19	337.58	336.05	369.81	332.75	330.44	364.89	475.27	320.71	339.2
500004	357.44	318.17	349.67	338.04	354.04	345.8	330.34	338.81	344.6	356.37	369.62	347.46	341.27	335.83	343.36	361.32	356.9	341.31	346.69	338.77	383.75	359.95	345.03	324.63	461.23	358.17	337	355.47	419.68	350.37	346.71	387.6	340.95	344.2	380.11	485.14	327.88	346.61
501004	350.92	311.06	338.47	331.26	346.77	339.52	323.14	333.27	337.73	349.05	361.29	334.85	328.63	328.02	333.2	348.39	351.84	330.87	339.06	328.43	374.77	354.42	341.35	321.47	452.17	351.74	331.39	350.29	409.52	340.74	338.83	374.01	328.51	334.33	366.55	479.6	320.54	337.76
502004	353.75	314.04	342.53	331.3	347.99	338.53	322.88	334.37	336.82	351.63	361.54	339.14	328.66	329.4	333.79	347.63	351.36	335.47	341.03	331.83	374.69	353.37	338.16	321.47	446.62	351.7	331.17	353.4	413.33	345.43	338.37	376.73	332.48	337.55	369.64	481.38	323.34	341.11
503004	348.49	306.23	334.98	326.7	341.37	332.88	318.2	327.58	334.33	346.43	355.1	328.77	330.61	323.2	331.72	345.33	344.28	325.1	333.84	324.26	368.07	348.17	336.42	314.37	444.07	345.37	323.82	344	402.01	334.63	335.78	367.83	327.17	328.62	359.47	472.51	318.49	337.37
504004	348.86	309.86	333.46	327.78	341.83	333.13	319.38	329.09	334.59	347.45	356.65	330.33	325.62	326.31	329.06	342.22	347.42	325.1	332.99	325.54	371.39	347.67	334.35	315.94	447.92	345.17	326.96	346.1	405.17	335	333.27	364.63	325.5	328.28	362.85	478.32	323.27	333.05
505004	356.29	314.41	342.72	332.43	348.79	341.04	326.17	335.11	339.11	355.23	368.19	340.38	333.08	330.55	334.42	348.37	353.37	335.08	340.97	332.19	376.79	358.14	343.44	321.69	451.78	354.03	333.5	351.83	415.46	344.9	342.68	375.51	332.42	340.87	368.74	483.06	324.13	341.67
506004	351.5	312.09	340.11	331.55	347.49	335.25	323.68	331.75	338.5	354.61	360.53	337.38	331.06	331.14	333.62	349.55	350.43	329.36	337.86	328.87	376.22	350.26	341.58	318.92	453.2	350.29	332.78	351.72	408.19	342.65	338.18	373.01	333.31	336.41	368.22	480.29	322.98	339.77
507004	351.73	314.22	339.63	332.93	346.67	337.73	324.16	334.89	338.71	354.95	361.93	341	330.67	331.65	335.6	350.87	351.84	333.67	339.8	329.27	373.33	356.06	338.35	319.26	454.88	351.84	332.15	351.17	409.04	339.59	341.16	371.69	334.04	337.81	368.79	481.7	321.48	339.93
508004	353.2	311.94	341.49	332.42	347.28	334.48	322.98	332.52	337.44	352.75	358.09	333	330.24	330.75	334.15	348.1	347.9	329.3	339.67	327.83	374.84	352.26	338.76	314.02	447.49	349.58	328.68	351.36	408.34	339.78	334.58	369.45	328.6	337.37	364.86	481.18	322.24	338.88
509004	356.71	314.46	346.2	335.25	350.48	342.25	327.4	335.1	340.49	355.85	365.13	340.76	336.96	332.06	337.96	357.2	355.32	337.08	344.72	334.66	381.08	357.64	343.14	324.16	454.89	353.44	334.15	355.59	415.65	343.5	342.03	376.17	336.17	342.2	371.52	484.95	327.33	341.76
510004	347.67	306.46	334.28	327.28	342.47	332.74	317.2	328.93	333.29	346.84	351.57	330.6	327.71	326.38	329.43	344.35	346.28	326.1	334.1	323.11	367.74	345.82	331.02	311.61	443.55	343.78	324.37	344.13	398.15	331.73	331.05	363.29	326.64	332.72	360.78	474.12	315.66	338.31
511004	350.11	307.98	335.23	330.01	345.95	335.51	320.83	332.45	335.63	349.52	355.27	332.75	328.24	327.8	335.17	342.58	348.17	328.03	337.06	328.54	372.07	351.06	337.45	315.66	449.96	348.28	327.45	350.52	402.45	339.47	335.81	367.25	329.02	336.36	364.82	479.23	322.63	338.34
512004	350.28	308.31	334.99	327.74	342.54	333.4	320.74	329.48	334.46	347.55	356.4	335.35	328.01	327.62	333.1	343.89	346.16	327.1	336.45	327.63	368.99	347.42	335.02	314.16	446.71	346.65	326.57	346.94	396.94	339.01	332.95	370.64	324.94	333.44	364.07	477.89	319.97	339.05
513004	353.75	314.15	343.17	334.06	349.65	342.94	326.35	334.36	339.85	353.98	366.1	342.78	337.74	333.21	337.89	352.92	355.28	337.69	345.32	334.95	379.12	355.15	339.89	318.75	457.19	353.79	331.37	351.06	407.94	342.96	338.28	375.6	332.62	340.1	368.91	483.01	324.98	343.1
514004	351.41	310.18	340.46	331.34	344.79	336.04	323.81	332.6	335.16	349.29	356.96	335.38	331.52	328.52	330.96	351.31	350.39	330.9	337.62	328.87	373.32	351.04	337.13	315.88	451.3	349.23	328.74	350.6	403.02	338.24	336.83	372.04	331.83	340.44	367.37	477.15	320.68	340.33
515004	351.67	310.43	338.81	332.59	348.41	337.06	323.84	332.38	339.13	352.64	360.23	338.9	333.15	331.43	334.69	358.17	353.57	331.9	338.22	332.01	374.3	354.18	341.51	317.81	452.85	351.74	329.45	349.78	403.9	342.6	340.69	373.6	331.12	339.19	368.07	481.94	321.19	340.53
516004	348.61	310.99	337.47	332.08	347.21	337.81	323.82	332.99	335.03	349.76	358.94	335.81	329.14	327.73	330.14	348.54	348.44	331.78	338.83	331.06	374.77	350.08	339.46	314.74	448.37	349.73	328.39	349.46	402.89	339.92	335.94	371.94	328.76	336.85	364.54	481.36	321.79	339.87
517004	351.28	310.92	341.35	332.72	348.58	337.49	324.08	331.4	334.69	350.41	360.07	336.44	330.2	327.82	332.07	350.58	350.33	331.91	336.83	333.69	374.3	356.07	337.63	313.72	453.2	350.92	329.76	349.61	404.09	341.06	337.65	373.45	333.31	340.15	368.57	478.8	320.82	340.71
518004	350.7	308.93	339.16	331.75	345.56	337.37	324.29	332.6	335.67	351.77	357.39	332.59	330.69	324.49	333.26	349.05	348.4	330.63	336.67	331.72	372.37	349.66	336.37	313.88	450.58	348.91	327.53	348.27	399.21	337.89	336.84	371.2	333.69	336.92	362.32	477.27	320.02	339.66
519004	352.74	311.61	342.26	333.46	348	340.18	325.8	335.4	339.24	352.54	363.58	339.59	332.34	330.18	337.71	358.66	353.04	337.57	341.39	332.1	376.85	352.47	340.8	315.22	455.12	352.29	330.09	350.66	402.73	343.89	334.69	373.02	333.51	341.36	368.08	480.09	325.63	341.8
520004	350.64	311.73	338.15	331.45	348.05	336.04	323.56	330.68	337.93	351.41	359.85	336.41	332.34	330.93	335.46	353.99	351.92	331.55	339.31	329.56	377.61	355.33	342.1	316.92	454.05	350.32	327.83	349.17	400.84	340.61	338.55	374.31	331.75	338.8	366.24	481.44	318.48	340.83
521004	353.69	311.01	343.59	335.02	349.32	340.14	327.08	336.08	339.27	353.73	365.31	339.57	332.07	332.63	337.01	357.16	355.51	337.33	341.63	333.57	379.03	356.19	341.58	321.14	457.64	355.79	331.29	353.48	406.27	348.14	338.5	372.51	340.03	342.59	370.3	480.2	323.55	342.13
522004	350.55	311.43	340.87	334.35	349.13	339.46	326.2	334.25	335.96	350.95	362.63	338.51	328.56	331.28	334.51	353.76	351.9	334.52	338.33	332.42	378.77	355.23	339.78	318.18	457.16	353.73	328.5	351.81	405.57	345.65	336.71	380.17	335.08	341.97	368.7	481.71	320.79	340.63
523004	358.89	316.46	351.39	338.54	356.3	347.2	330	339.79	343.39	356.79	368.99	344.05	338.73	338.81	339.81	362.61	362.97	341.22	346.83	340.65	388.73	365.27	348.88	325.58	463.46	362.1	337.34	355.83	410.07	355.3	345.86	383.82	344.73	349.26	374.01	488.28	328.51	346.84
524004	354.24	311.96	344.19	334.49	349.43	338.23	327.6	335.64	337.17	351.51	361.01	336.87	329.68	331.93	336.19	355.42	352.86	334.78	341.68	331.73	381.17	352.56	343.56	318.69	455.81	354.78	331.92	351.1	406.25	346.15	340.92	378.16	331.16	345.06	369.02	481.16	325.51	340.28
525004	353.75	312.92	343.06	334.83	350.45	339.87	327.94	335.14	338.6	348.66	364.55	337.74	334.99	331.84	338.94	355.82	353.95	339.27	341.16	332.5	382.22	354.67	343.93	320.05	456.99	356.1	331.23	354.51	406.63	343.83	341	377.22	342.15	343.5	371.05	482.5	322.69	341.06
526004	343.35	304.67	329.62	326.04	341.95	326.6	317.99	328.67	330.27	341.03	348.19	326.19	322.73	322.3	328.28	342.89	342.7	321.25	331.89	323.99	372.04	345.18	333.98	311.03	443.51	345.04	321.91	341.44	391.57	333.68	328.72	365.17	326.23	329.49	356.64	472.3	315.27	334.12
527004	354.19	313.97	342.04	336.92	352.14	342.74	328.95	337.86	339.41	353	364.44	340.74	335.36	335.84	338.46	362.3	357.06	343.41	343.31	336.34	382.22	358.9	344.35	322.8	462.52	356.88	336.64	355.87	410.36	351.06	343.27	384.7	340.33	346.79	372.01	482.11	325.64	343.5
528004	343.83	305.19	333.61	325.2	341.68	333.32	319.6	329.62	330.34	341.79	353.3	326.86	324.94	320.16	325.83	343.23	344.03	326.09	330.41	324.96	374.69	347.34	330.43	310.54	446.82	343.98	321.74	344.59	393.46	332.66	328.93	365.99	331.92	330.49	358.33	475.49	317.74	336.39
529004	349.25	310.75	337.04	330.99	347.43	337.98	325.63	332.61	335.63	349.61	357.27	337.97	327.16	329.18	333.35	352.95	349.92	337.48	339.33	329.71	379.25	351.23	341.7	319.81	452.88	350.25	328.77	349.33	403.69	340.95	336.3	374.12	327.42	338.7	364.62	477.39	322.91	340.53
530004	352.76	315.42	338.99	332.72	349.48	337.71	325.82	335.18	335.95	348.39	362.85	336.53	333.11	329.89	332.83	359.33	354.49	335.66	339.42	329.84	382	355.18	340.61	318.19	457.97	354.17	332.43	352.67	403.54	344.68	340.28	375.46	336.13	339.86	366.79	479.84	323.69	344.62
531004	354.15	315.89	347.6	337.51	353.04	344.73	329.55	338.17	340.36	352.97	364.45	346.02	337.71	335.65	338.37	362.37	358.9	340.51	346.82	335.09	387.35	359.38	344.18	324.61	460.76	358.97	338.03	355.23	409.89	348.45	346.51	383.83	344.71	347.37	372.42	483.87	327.04	346.63
532004	351.79	311.98	344.97	335.11	350.15	343.48	327.34	336.6	339.09	353.09	367.05	342.43	341.32	334.04	338.85	360.64	357.61	336.98	342.15	333.32	384.03	353.44	342.97	322.77	462.4	355.54	336.79	351.7	406.46	351.1	342.66	382.6	339.41	347.21	369.28	484	324.53	343.11
533004	348.12	312.6	339.48	331.76	348.71	337.13	323.68	333.82	335.2	348.35	356.16	337.18	333.8	332.33	335.03	356.11	349.04	333.68	335.9	327.42	382.36	357.35	340.32	316.3	455.7	352.7	330.37	348.3	400.55	342.95	336.77	373.78	337.94	341.74	364.8	478	322.87	340.36
534004	346.47	308.89	333.75	328.94	344.61	334.21	322.93	332.43	331.3	344.58	351.31	335.02	331.49	326.8	329.72	353.06	349.19	328.18	335.16	323.92	375.49	352.12	336.12	314.81	447.34	349.25	328.82	344.32	396.22	337.42	333.52	369.81	332.45	338.12	360.38	475.94	317.98	340.84
535004	349.47	309.91	341.82	332.63	348.49	338.99	324.66	334.01	335.58	350.64	359.41	338.86	332.47	328.89	333.54	359.56	353.6	333.78	338.75	329	380.48	350.53	336.18	320.19	453.98	353.44	333.3	348.23	400.87	342.21	334.96	372.97	334.74	341.5	364.09	480.67	322.2	341.78
536004	350.72	311.6	341.03	333.65	348.06	341.05	324.6	335.61	335.62	349.4	361.29	340.42	334.7	332.01	334.34	363.41	352.48	335.28	342.44	331.29	380.74	353.59	338.62	318.38	455.37	354.28	334.92	350.67	402.9	343.38	340.89	379.44	332.45	343.51	365.9	481.06	322.7	342.4
537004	349.44	310.46	341.58	330.37	346.07	338.86	324.36	332.74	334.3	345.47	356.09	340.77	331.52	329.22	328.76	358.26	354.14	335.75	336.31	327.18	379.23	351.86	336.22	314.54	451.47	351.15	331.57	346.12	398.75	341.7	338.11	376.19	330.76	339.32	364.19	479.09	320.01	339.8
538004	357.82	318.15	349.36	339.48	354.21	346.4	330.62	339.95	342.79	356.09	367.67	352.93	341.81	336.86	340.61	366.4	360.09	344.39	347.85	338.14	390.02	361.7	343.77	325.11	464.22	362.81	339.22	354.1	409.39	354.15	347.63	383.94	345.86	353.64	376.19	489.2	330.61	344.39
539004	340.03	304.8	330.87	324.45	339.57	328.56	316.19	329.79	326.84	338.19	343.66	330.47	323.74	320.51	326.13	346.62	344.73	324.51	325.7	320.54	374.64	344.04	328.03	307.68	443.4	345.05	322.01	338.8	388.35	330.98	331.05	362.93	325.18	328.4	354.33	475.03	313.09	337.18
540004	351.5	315.35	345.86	333.89	349.44	344.18	326.52	334.67	335.69	347.6	359.35	343.9	333.97	333.7	335.27	363.47	354.94	343.18	341.59	334.69	384.29	355.81	341.04	317.77	459.13	357.09	334.23	348.48	402.45	346.04	338.22	379.37	340.84	347.32	369.79	485.16	325.83	342.94
541004	346.17	309.34	340.58	331.2	345.48	338.47	322.8	334.31	332.51	347.6	356.19	338.02	329.43	328.81	332.12	359.81	351.45	336.73	337.22	329.52	383.1	350.76	333.76	315.8	453.24	350.09	333.35	345.74	398.18	342.88	334.44	370.19	336.62	339.99	363.07	481.26	320.23	341.66
542004	350.84	314.16	342	331.22	344.63	341.61	325.53	334.41	333.62	346.44	353.02	341.31	332.94	329.66	331.68	356.17	351.73	338.17	338.35	330.15	384.66	352.06	334.06	316.78	451.94	353	334.09	346.17	399.55	345.13	338.85	373.56	337.6	343.24	365.35	481.7	324.63	341.55
543004	346.91	307.75	337.9	327.43	342.41	337.27	319.78	330.98	330.94	340.63	347.53	337.29	328.68	322.87	326.54	351.76	345.57	331.74	333.01	325.08	377.98	345.74	331.55	308.4	445.13	348.15	330.08	341.32	392.12	335.54	334.77	369.33	326.74	337.23	359.18	477.21	318.6	337.85
544004	346.91	313.19	339.59	328.76	344.68	340.87	322.66	331.6	331.54	345.03	353.65	339.47	330.57	326.97	332.09	359.48	350.37	337.28	338.63	328.23	380.22	349.62	335.23	315.87	452.3	352.27	331.32	343.98	394.75	341.62	334.49	372.3	333.44	338.94	360.92	480.03	318.72	340.77
545004	344.1	307.42	335.95	327.72	339.41	337.65	321.19	330.54	327.24	339.67	346.24	334.49	327.62	324.44	324.21	343.9	344.03	334.12	330.87	325.02	374.66	342.52	331.23	306.27	444.5	346.12	325.95	342.59	387.04	335.48	330.66	366.98	326.07	337.62	357.06	474.67	320.03	337.5
546004	341.18	304.9	333.15	324.56	337.64	332.56	316.96	330.53	326.19	337.74	347.19	339.16	324.5	320.7	323.08	344.5	340.18	334.45	329.45	322.78	373.01	342.75	331.3	307.23	446.71	344.17	326.5	336.14	385.43	337.98	329.51	366.25	327.16	332.79	353.6	475.6	316.38	335.96
547004	345.21	309.79	334.44	326.07	340.88	336.71	320.49	331.5	329.08	340.19	341.33	344.27	327.59	321.5	326.68	349.27	345.06	334.1	332.65	327.03	376.1	346.75	333.08	315.53	451.65	348.07	328.56	339.52	388.55	341.87	331.49	366.24	332.06	338.48	357.84	476.76	320.35	336.62
548004	342.62	308.27	336.74	324.59	339.88	336.31	317.74	330.43	327.97	337.25	345.21	334.17	324.6	322.24	330.57	349.08	342.39	334.24	330.65	323.59	376.95	342.05	329.41	312.02	445.11	344.03	328.87	337.39	385.4	336.48	331.93	362.5	324.12	335.99	356.2	476.44	316.71	338.48
549004	341.73	307.3	334.46	326.23	338.77	335.15	318.96	331.96	329.8	338.13	346.73	338.39	327.77	322.36	325.73	346.29	340.48	335.92	331.63	326.24	374.91	341.32	329.34	311.57	449.38	346.46	330.31	336.74	383.96	336.16	329.65	363.66	328.89	336.77	354.15	474.04	320.9	339.95
550004	340.6	305.21	332.88	322.68	335.33	333.1	316.26	328.04	324.89	336.51	341.18	337.34	322.58	322.48	320.42	344.76	337.68	329	324.77	321.69	375.08	341.5	326.68	311.85	438.97	342.05	327.69	336.19	380.15	333.16	325.77	361.78	327.65	335.82	353.02	471.91	317.45	335.37
551004	343.34	306.32	335.69	327.46	340.11	338.65	320.32	330.91	329.37	337.7	347.24	341.22	328.31	324.9	331.4	349.59	342.72	335.74	331.32	324.68	379.1	345.91	333.12	315.76	447.47	347.38	333.56	340.48	385.94	338.26	330.32	368.71	330.02	344.69	354.47	477.22	319.41	338.69
552004	344.13	308.62	337.29	326.96	340	338.74	319.64	330.52	328.86	338.3	345.21	340.19	328.64	323.18	327.5	346.35	343.65	337.2	330.29	327.28	380.15	345.98	333	315.9	445.76	345.16	333.1	336.19	384.82	336.89	332.63	366.95	334.05	340.74	358.39	477.61	321.02	340.46
553004	346.91	313.5	341.4	330.04	342.44	342.5	324.46	335.6	332.38	342	350.97	345.12	337.35	327.36	332.77	354.58	345.7	341.67	335.1	330.93	384.91	352.6	340.75	320.16	456.85	350.71	336.96	341.67	387.38	340.36	336.3	371.32	335.26	345.21	361.29	481.84	322.78	340.28
554004	340.28	306.42	331.17	322.83	335.3	334.57	318.54	329.07	325.43	333.37	341.77	337.66	325.1	318.41	323.37	343.58	336.33	332.59	326.02	323.15	375.22	341.56	330.26	313.07	444.33	342.19	331.42	334.55	377.8	332.49	329.96	359.14	326.93	337.89	346.99	474.46	316.6	337.38
555004	342.75	309.01	333.7	324.99	338.76	338.98	320.55	330.64	329.4	340.04	347.18	346.58	325.85	323.31	325.92	347.66	340.62	337.4	331.62	325.04	381.96	346.8	329.38	317.51	447.37	346.87	333.74	337.1	382.28	336.66	334.01	362.66	332.49	345.39	356.48	477.68	323.33	340.97
556004	340.86	307.48	333.55	322.78	335.14	335.15	319.85	330.58	327.84	334.17	341.3	337.66	320.97	319.14	323.08	340.88	335.23	331.41	327.93	324.48	379.19	341.97	332.81	311.71	442.87	341.42	330.54	333.78	379	333.18	330.32	362.35	328.55	340.02	347.64	476.62	319.52	337.92
557004	330.35	300.06	320.38	315.1	327.44	324.17	312.53	321.68	317.56	325.45	328.89	325.03	311.66	310.63	316.16	330.16	328.78	321.87	316.97	312.32	365.47	334.44	318.52	301.35	428.41	331.98	321.84	324.64	365.65	321.62	320.35	347.17	315.33	330.06	342.71	466.86	312.77	329.85
558004	334.16	299.05	322.46	317.18	328.72	328.84	313.52	321.32	320.94	325.85	330.88	328.33	314.47	312.19	314.71	335.07	328.3	323.68	320.26	316.62	367	334.38	321.12	305.21	434.56	334.27	322.88	324.42	365.47	320.36	321.88	350.9	316.57	331	342.89	468.69	312.25	334.2
559004	339.01	304.53	332.96	320.48	332.95	332.88	316.82	328.58	326.26	335.07	338.62	334.85	325.63	319.34	322.27	340.91	333.34	332.56	325.53	320.71	374.88	338.38	327.45	314.1	443.13	340.49	329.15	332.44	373.97	331.44	327.15	355.5	327.36	336.34	350.21	476.54	317.87	338.78
560004	331.19	297.21	322.25	315.09	327.06	324.4	311.53	321.57	319.17	325.93	327.41	326.55	316.99	309.92	316.06	331.65	327.97	324.61	315.02	313.27	365.75	333.54	321.22	304.8	431.5	332.46	321.1	324.28	362.41	317.45	321.64	345.47	323.7	328.31	342.46	464.81	314.23	333.17
561004	339.7	309.04	330.28	321.2	334.73	336.08	318.7	327.72	326.72	333.82	340.74	334.3	331.13	320.83	324.9	345.33	335.73	333.57	327.69	322.84	377.56	341.31	328.83	314.2	444.4	340.19	329.63	332.34	375	331.58	326.74	359.2	329.78	342.02	347.4	472.54	318.58	336.18
562004	329.45	297.24	318.48	315.32	324.72	321.14	308.23	320.01	316.32	323.47	323.2	326.24	312.02	307.08	313.09	328.25	325.41	319.35	315.28	311.13	364.68	332.77	321.07	303.3	430.7	329.94	320.25	321.24	357.48	320.36	319.18	344.82	313.42	326.43	339.24	464.78	312.44	333.1
563004	338.38	307.32	329.86	320.68	332.49	333.36	318.9	329.5	325.53	332.59	338.76	337.63	326.24	319.49	323.24	340.94	333.83	330.47	325.39	320.27	376.63	340.54	326.72	314.86	443.93	338.83	331.62	330.1	372.77	330.45	327.73	354.09	327.3	338.78	351	473.69	321.06	340.5
564004	334.17	304.87	329.18	318	330.46	330.08	315.86	324.89	323.16	327.57	330.56	335.93	319.63	316.37	317.48	336.92	331.69	325.98	322.34	318.66	374.22	338.32	323.93	311.33	438.51	334.89	327.33	324.96	366.15	325.02	324.14	351.07	319.48	337.9	341.83	470.3	318.35	336
565004	333.07	308.36	329.47	319.1	331.05	332.34	317.31	324.92	324.62	332.04	333.47	336.45	327.58	320.93	321.25	340.8	334	330.65	325.05	320.6	376.42	341.44	329.36	314.07	442.79	334.61	329.92	326.76	367.69	331.52	326.29	353.19	328.39	338.32	344.18	472.27	320.29	336.4
566004	336.2	303.52	329.46	320.4	333.03	335.46	319.39	328.17	325.46	330.81	334.26	339.39	327.42	317.87	322.94	340.54	331.33	331.75	323.75	319.73	374.05	338.72	327.23	315.23	441.45	335.83	328.35	328.99	367.88	331.64	326.28	352.49	325.23	336.27	346.39	472.48	320.82	338.18
567004	326.45	299.15	322.58	315.58	326.11	324.93	312.33	323.46	319.73	323.55	325.05	330.2	315.77	311.23	313.96	330.29	325.72	323.82	317.01	315.6	369.28	331.44	321.89	308.35	432	329.76	322.83	323.24	354.68	318.86	319.59	340.79	321.22	328.69	339.2	465.17	314.06	333.88
568004	326.6	299	323.18	314.26	325.13	325.73	311.41	321.41	319.96	324.53	324.06	332.38	315.1	313.02	313.08	329.42	323.89	323.52	316.19	314.81	369.08	332.71	320.86	305.53	430.1	329.39	322.25	321.99	356.61	321.86	319.19	340.35	320.11	332.94	341.65	467.05	313	332.87
569004	338.37	310.5	337.69	325.47	334.63	342.42	321.85	332.56	330.96	334.56	341.52	344.47	337.84	325.74	328.37	349.82	337.94	339.77	332.49	330.2	383.32	345.01	329.62	321.1	453.36	342.13	336.8	331.64	370.46	334.62	332.08	359.84	337.42	352.28	350.66	479.75	326.16	341.16
570004	335.33	304.72	327.84	318.87	329.98	332.85	317.66	327.28	325.02	331.88	333.66	341.49	325.49	318.62	323.03	337.7	332.25	332.24	324.28	321.78	374.97	338.63	324.95	315.3	437.32	334.26	329.87	326.14	361.29	328.06	326.35	350.73	322.62	344.31	344.89	472.06	319.34	338.44
571004	334.12	302.93	332.14	321.37	331.9	336.91	318.94	327.69	327.24	331.89	335.26	341.7	327.22	318.72	320.6	342.64	333.33	331.71	327.44	325.75	376.19	340.33	329.31	317.31	439.87	335.59	330.97	326.84	360.36	331.38	328.29	352.84	329.04	347.24	348.34	473.91	323.55	337.87
572004	328.56	295.49	322.71	314.63	325.09	328.9	314.04	324.78	320.91	323.82	323.97	331.36	320.38	312.71	314.8	331.3	325.64	325.08	315.35	314.96	371.19	331.07	320.32	308.27	433.43	328.97	323.08	320.9	354.42	319.98	318.33	342.6	317.9	337.6	338.83	468.57	313.52	335.22
573004	328.7	301.94	327.97	317.52	327.76	329.59	315.23	324.81	324.15	326.32	326.76	338.44	324.3	316.3	321.28	334.96	327.08	328	320.46	317.8	372.49	332.7	325.01	313.58	437.1	330.88	328.89	325.14	358.82	325.55	321.66	346.1	323.67	342.57	343.81	472.25	318.02	338.77
574004	327.54	298.37	322.63	312.49	324.87	328.5	314.02	321.66	319.33	325.22	324.04	332.24	319.27	311.54	317.77	334.85	320.97	324.38	314.96	314.27	370.5	330.43	320.8	306.16	429.9	327.42	322.96	320.89	350.37	322.1	318.66	341.6	321.34	339.2	339.38	468.32	313.55	337.04
575004	326.86	299.75	322.63	312.62	324.82	328.53	313.92	322.83	319.4	322.59	323.74	331.12	320.1	312.49	312.46	329.61	320.6	324.06	316.38	315.8	370.83	331.83	321.26	308.78	433.54	327.32	326.63	321.69	350.2	323.44	317.16	336.59	321.12	340.67	339.05	468.1	316.57	335.69
576004	328.75	302.03	325.7	316.53	326.54	330.34	316	324.42	320.58	326.81	323.57	336.07	323.29	316.76	317.34	330.58	324.71	326.04	319.34	317.53	371.74	332.99	321.05	310.33	435.64	329.14	327.33	321.48	350.79	326.06	317.94	341.44	319.73	344.24	342.87	470.28	319.45	333.91
577004	330.61	305.15	326.33	318.61	328.86	333.47	317.51	328.84	323.7	328.16	327.89	338.4	326.08	318.67	318.49	338.8	328.71	328.16	321.87	321.37	375.09	334.94	325.22	315.67	438.96	332.89	334.52	325.76	353.39	331.66	322.43	347.49	328.16	347.87	347.4	472.46	321.88	338.86
578004	333.71	310.4	337.43	323.95	333.08	338.91	322.49	331.98	329.52	335.03	333.04	345.95	330.51	327.89	326.86	348.65	335.35	335.04	326.4	325.01	382.32	339.01	330.77	320.83	446.64	335.91	337.06	333.21	361.54	336.8	326.53	351.01	338.18	353.9	348.99	478.03	326.43	342.33
579004	327.6	303.53	326.24	317.38	327.09	331.58	317.05	324.82	321.67	325.39	323.46	333.24	319.92	317.63	319.11	335.77	325.68	325.79	317.25	317.53	372.02	333.32	320.27	313.18	436.76	329.68	327.73	321.45	348.05	326.82	315.74	342.42	324.33	345.64	342.69	470.01	318.88	336.08
580004	342.11	314.8	345.41	329.54	339.8	346.06	327.41	336.52	336.08	341.25	343.01	355.69	345.46	333.89	334.24	354.62	342.63	343.57	334.91	332.51	390.9	349.16	339.12	328.12	452.14	343.17	345.54	340.42	368.61	349.54	332.33	359.31	349.69	365.65	357.78	484.92	333.29	346.32
581004	329.05	301.39	327.43	318.24	326.94	331.36	316.74	325.18	322.39	324.5	324.04	332.24	325.09	318.51	321.79	334.09	326.05	325.6	316.36	319.71	374.74	334	321.52	315.78	435.78	329.71	330.79	323.28	348.34	324.49	321.09	341.71	323.57	345.44	340.25	471.46	319.32	338.26
582004	330.7	304.27	328.23	316.66	328.22	333.45	318.48	325.79	322.86	325.83	325.2	336.03	327.01	321.28	318.86	342.78	326.13	327.19	319.8	320.93	377.26	334.94	323.42	315.95	434.47	329.69	332.07	320.71	350.24	326.99	320.84	342.6	324.18	347.55	344.94	470.99	322.78	337.47
583004	331.15	304.69	329.64	320.09	329.24	333.49	321.02	328.27	326.32	327.98	326.68	341.21	331.71	323.57	321.88	343.82	329.64	333.71	322.42	321.61	378.48	338.34	326.14	312.55	438.02	331.98	334.56	326.09	353.14	334.04	322.08	343.55	329.21	351.11	345.8	476.82	322.56	341.25
584004	331.6	305.87	332.39	319.63	328.36	332.33	320.41	327.45	325.8	329.81	329.56	342.02	325.5	321.63	321.45	337.51	328.86	329.7	321.45	323.35	381.68	340.4	327.07	316.14	439.64	331.88	334.51	325.5	351.36	334.05	325.79	345.38	334.86	352.78	346.17	474.3	325.98	340.4
585004	328.87	303.55	327.93	315.49	324.92	331.26	316.67	325.42	321.82	323.64	321.63	338.5	321.45	319.24	318.99	334.59	325.28	328.02	319.27	319.03	376.72	335.3	322.53	311.04	438.34	329.33	331.64	321.53	346.4	329.31	321.29	341.71	323.36	349.73	339.87	472.25	321.68	338.73
586004	328.9	303.74	329.47	317.84	328.35	334.3	320.1	325.35	324.19	326.79	326.41	341.22	325.05	317.98	320.97	338.92	327.17	330.16	318.26	322.55	380.19	337.35	325.41	316.17	440.92	331.74	334.83	322.46	351.06	332.83	322.48	343.54	325.36	352.51	342.31	473.06	323.8	339.59
587004	337.69	311.07	338.92	325.68	333.45	341.6	326.05	332	330.73	333.77	334.94	349.25	336.01	330.84	328.43	342.8	336.22	339.44	329.15	328.82	389.06	343.99	334.54	323.76	444.97	337.71	339.92	333.63	356.36	342.81	325.78	352.64	342.58	361.71	352.74	479.23	330.22	345.23
588004	330.25	307.36	333.74	320.04	330.39	337.8	323.26	329.26	326.67	330.5	330.37	341.4	331.45	323.21	323.96	340.45	331.8	336.64	321.97	324.07	382.83	340.3	326.77	316.02	443.76	332.63	334.7	328.7	350.35	337.83	326.35	349.44	335.08	354.74	346.53	478.56	323.92	341.67
589004	331.37	307.62	332.59	318.65	326.8	335.65	319.99	329.45	325.34	330.82	330.41	339.74	332.69	320.7	323.02	342.78	330.36	331.08	320.89	321.48	378.57	337.58	325.82	317.55	434.68	330.78	335.43	323.93	349.4	329.1	324.74	343.41	329.84	353.35	346.66	475.2	325.06	341.28
590004	330.15	302.71	330.27	318.72	326.19	336.76	321.12	326.57	322.94	327.33	324.65	337.84	327.76	321.03	321.07	334.38	327.54	330.65	320.86	322.03	378.06	337.04	323.69	318.28	435.71	328.71	332.41	322.84	345.54	329.43	320.73	339.25	330.44	352.23	346.41	476.26	323.85	338.62
591004	322.03	298.22	323.99	312.02	322.89	328.8	316.08	322.18	317.63	321.7	317.12	330.88	317.86	313.06	314.63	328.94	318.67	322.26	312.64	316.53	370.96	331.56	321.12	311.57	431.45	323.65	326.07	316.87	341.67	325.04	314.63	333.05	323.65	343.81	337.47	470.38	321.28	336.55
592004	321.04	295.73	320.4	307.84	320.08	323.9	311.87	321.42	315.28	317.56	311.77	324.94	319.16	310.4	313.39	331.27	314.29	316.69	310.79	312.31	367.23	325.54	313.84	308.39	428.8	320.19	322.19	312.74	335.79	319.68	310.71	327.6	322.64	339.38	335.78	465.58	314.59	333.42
593004	325.69	302.45	325.14	316.08	327.23	334.77	317.9	326.36	320.81	320.31	321.57	332.98	326.22	313.85	318.61	336.46	324.74	327.45	318.37	323.04	380.01	336.47	322.83	312.19	439.23	327.18	330.58	318.53	343.06	330.01	320.06	340.58	326.07	347.32	339.01	474.56	323.58	338.82
594004	327.88	304.49	329.24	317.65	327.87	334.28	320.26	325.31	321.38	323.66	319.96	341.22	325.99	320.98	320.12	337.28	325.73	331.02	318.81	322.77	380.43	336.93	325.78	316.34	434.3	327.42	334.27	322.19	341.1	326.54	319.29	338.72	330.1	350.44	344.68	472.77	324.88	338.79
595004	326.54	302.11	329.96	316.46	328.02	332.32	320.84	327.76	322.5	324.52	321.62	341.85	325.27	321.02	321.23	336.44	326.78	329.08	319.58	321.93	380.84	334.92	325.34	318.17	440.15	328.45	332.11	320.37	342.72	329.33	319.64	342.13	330.93	350.65	342.53	474.54	325.18	338.77
596004	323.14	303.4	331.01	314.54	324.16	327.98	317.45	324.8	320.04	322.75	319.95	334.99	323.84	316.36	319.68	332.62	322.05	329.6	316.51	318.79	378.37	331.52	319.47	312.17	433.83	325.69	328.07	314.51	337.02	324.41	316.9	332.36	325.95	342.78	337.19	471.24	321.05	336.9
597004	319.91	296.06	322.08	312.39	322.37	327.28	315	321.47	316.99	319.33	315.05	332.67	317.34	311.56	312.78	329.1	320.5	322.75	310.81	314.77	369.69	326.78	317.89	313.49	430.51	323.21	324.85	314.77	335.16	321.65	312	332.24	323.46	339.76	331.25	469.44	316.89	335.07
598004	322.67	299.03	327.32	312.66	322.06	328.28	314.94	322.58	317.64	320.12	317.57	333.82	320.85	315.93	318.36	333.31	320.92	324.34	314.09	318.07	370.61	329.67	320.19	310.12	433.06	324.75	326.21	315.88	332.9	326.19	315	333.03	322.73	341.8	336.83	470.59	318.22	335.35
599004	325.02	300.73	336.03	318.36	325.9	332.76	320.63	324.14	322.81	326.28	321.03	337.2	326.69	319.11	321.67	337.77	324.23	330.13	320.28	320.27	377.75	333.8	323.69	313.94	436.25	329.06	332.78	320.77	338.99	332.49	320.94	338.52	328.35	346.85	342.87	476.48	325.54	339.98
600004	318.75	295.79	319.53	308.4	317.95	322.56	311.75	319.37	312.12	318.04	311.62	324.97	314.47	309.7	309.84	328.01	316.36	316.34	307.81	313.5	365.06	324.65	316.79	304.02	425.41	320.46	320.43	308.19	327.8	316.98	309.41	326.48	314.08	336.62	328.75	465.48	313.39	333.82
601004	324.91	302.07	326.2	314.47	324.34	331.7	317.77	323.09	318.39	321.88	317.4	333.79	319.65	317.03	315.95	326.49	322.4	326.27	317.39	319.44	378.46	335.14	321.45	314.02	433.65	328.16	329.68	314.65	332.63	327.65	316.79	335.28	320.36	343.21	338.01	471.99	318.47	337.07
602004	324.16	299.33	327.24	314.45	322.81	331.1	316.62	323.4	318.76	324.82	319.16	334.59	318.94	314.74	316.53	326.44	321.32	326.86	315.66	320.79	373.94	330.49	318.96	315.42	435.25	325.41	328.22	313.23	331.78	325.69	316.32	334.17	324.36	343.77	336.04	471.73	319.54	336.51
603004	317.04	293.79	318.95	308.56	317.48	321.68	311.59	318.24	311.34	313.91	311.78	326.06	317.02	310.94	312.3	326.61	313.4	317.84	307.2	314.13	364.69	326.56	315.4	304.28	425.52	320.9	320.37	307.76	325	317.84	309.74	327.18	319.24	334.36	328.98	464.34	313.81	333.39
604004	326.87	301.68	331.17	317.9	324.7	335.35	320.66	326.36	321.07	324.81	323.53	345.84	325.17	317.86	318.91	331.16	324.97	332.05	320.97	323.46	380.76	334.68	322.18	313.75	438.43	327.05	329.29	317.1	336.64	331.63	318.98	338.1	325.79	346.52	340.09	473.37	319.56	338.49
605004	330.1	309.98	335.41	321.43	330.49	338.01	322.82	329.18	324.51	330.76	326.42	343.51	332.97	322.97	323.33	342.1	330.33	336.38	323.77	326.73	383.33	340.81	327.73	319.68	447.32	333.69	336.63	318.36	342.39	330.7	326.47	343.73	331.81	351.11	345.02	479.66	325.38	340.78
606004	326.75	304.81	326.9	317.69	325.02	334.1	318.98	325.19	319.87	323.91	321.26	340.54	325.4	318.23	318.46	334.66	323.85	330.44	319.26	322.2	376.94	334.96	323.66	315.82	436.49	328.63	330.03	315.73	329.99	332.21	316.19	335.56	329.79	345.25	341.52	474.37	324.92	338.82
607004	326.06	302.24	331.4	316.27	327.03	336.86	320.76	327.5	321.43	323.4	323.23	343.43	327.92	320.82	321.59	337.83	324.97	333.99	319.63	325.78	384.33	335	326.26	315.27	442.77	327.37	330.05	318.45	336.93	328.66	316.2	341.59	328.73	346.7	337.2	477.31	323.08	338.03
608004	327.21	301.75	329.15	315.43	324.47	332.76	317.12	325.23	320.49	323.72	320.73	336.15	322.49	318.2	318.36	333.16	324.62	331.39	316.42	323.11	378.73	333.17	319.94	316.9	429.68	326.42	327.59	314.97	329.74	329.05	318.04	336.67	329.81	344.38	337.04	470.96	320.22	336.7
609004	316.23	289.32	315.16	305.53	316.04	323.76	310.29	318.15	310.97	313.67	310.56	327.42	310.86	307.59	309.07	321.54	311.92	317.62	305.96	313.05	364.95	323.4	311.92	303.77	424.35	316.34	318.19	306.27	320.04	316.21	303.8	323.98	314.14	330.95	323.98	466.54	311.16	331.15
610004	320.5	292.21	323.9	309.38	317.9	325.09	313	317.85	313.7	314.75	313.5	329.4	312.75	309.42	310.42	322.95	315.05	319.33	309.66	314.81	372.64	327.4	317.32	309.78	429.21	320.33	321.87	306.75	320.97	315.93	311.96	323.34	312.77	331.82	328.77	466.31	313.92	331.19
611004	319.2	298.41	321.44	310.16	319.04	327.89	315.35	317.94	316.04	319.36	314	329.53	323.27	312.62	317.34	326.83	319.1	323.23	312.73	313.78	373.86	327.23	316.47	312.13	431.15	322.36	321.09	308.4	321.49	319.53	310.14	329.82	321.7	336.54	330.91	470.03	312.39	334.68
612004	322.52	304.28	327.35	313.52	323.69	332.37	317.6	325.03	318.91	322.1	319.03	335.23	322.09	314.76	315.58	329.21	323.38	330.43	316.7	320.45	379.38	336.29	326.98	315.73	437.77	326.27	327.92	315.04	328.68	323.04	316.81	336.96	324	339.36	334.79	475.78	318.93	337.41
613004	319.71	299	322.97	312.19	322.55	330.62	315.17	321.52	316.89	320.5	317.58	332.13	320.58	310.59	313.47	327.7	323.59	324.87	314.61	316.49	380.41	332.62	320.8	310.88	432.57	322.49	326.76	312.1	323.09	327.28	314.08	331.38	325.22	341.25	336.03	470.17	318.3	334.49
614004	325.74	301.26	330.68	317.78	327.55	336.05	319.59	327.28	321.79	325.54	323.3	338.85	327.6	323.7	322.22	341.2	329.56	335.18	322.56	325.66	383.39	338.41	327.27	321.39	438.2	328.48	333.26	320.03	332.4	332.16	319	339.83	334.64	346.58	337.89	476.58	323.71	337.87
615004	316.47	295.26	321.79	307.78	317.34	327.31	312.21	321.04	313.34	316.5	312.71	329.32	315.54	309.16	308.58	327.57	318.15	320.25	308.53	314.7	369.81	324.85	317.37	308.25	425.4	319.18	321.1	308.78	319.53	318.56	309.05	326.95	325.74	335.08	327.17	466.15	314.65	333.96
616004	321.23	300.65	326.4	314.35	322.16	332.86	318.91	323.62	317.95	321.74	318.42	333.2	321.07	313.9	318.65	331.07	320.47	329.64	315.34	320.88	375.9	333.38	320.69	312.13	435.2	324.58	329.52	312.17	322.55	322.4	314.66	332.93	323.59	340.44	333.15	471.23	319.46	336.19
617004	316.75	297.47	324.53	310.75	318.9	326.82	313.43	321.87	315.87	317	315.73	327.82	319.25	313.14	310.64	323.71	316.21	321.33	312.59	312.78	373.73	326.68	316.98	314.23	431.5	321.4	320.93	310.81	317.48	322.42	312.16	325.84	323.46	334.68	329.65	467.09	318.88	332.13
618004	319.58	298.8	327.69	313.17	322.39	330.86	316.83	322.24	317.84	321.31	320.47	331.76	319.34	314.19	316.29	335.12	319.38	327.04	314.94	319.37	375.25	333.61	321.91	315.92	432.57	323.67	324.17	311.68	323.2	322.84	314.06	328.44	326.48	342.08	332.29	468.28	317.96	335.12
619004	320.72	299.02	329.99	313.3	323.18	333.85	317.06	324.03	319.03	321.27	319.88	332.95	321.23	317.02	316.94	328.74	323.82	330.32	319.62	322.38	377.55	333.48	322.25	314.88	434.52	324.85	327.69	310.31	322.11	325.96	315.25	329.39	324.35	342.73	334.11	471.18	318.19	333.25
620004	318.56	296.33	324.42	310.69	321.77	332.21	315.31	322.54	316.63	318.83	315.64	333.28	319.09	312.73	312.29	329.7	318.14	325.47	314.22	318.47	372.67	330.84	317.73	312.47	431.96	320.74	323.24	307.13	316.3	322.99	309.39	327	326.79	336.75	330.42	470.7	318.61	335.03
621004	318.4	299.71	326.37	313.12	323	331.46	317.23	326.07	319.07	320.01	319.02	336.91	321.25	316.21	317.84	331.09	322.29	329.12	318.6	322.62	376.85	332.08	321.85	317.41	438.24	322.27	326.23	311.97	319.19	324.37	311.78	330.73	327.88	342.59	334.43	468.97	319.89	336.6
622004	320.33	301.94	325.11	314.81	324.76	335.53	316.39	325.39	319.22	321.66	318.99	336.76	323.37	317.02	315.22	331.3	321.65	331.41	317.36	323.8	380.96	337.73	327.22	316.09	438.84	324.02	327.99	315.41	324.05	328.33	314.2	332.87	330.96	344.31	338.87	471.49	322.54	337.55
623004	326.27	304.84	333.85	319.79	328.64	339.27	320.94	329.96	323.14	328.35	324.92	338.81	327.05	320.05	323.43	335.82	326.93	335.33	322.23	328.3	385.75	340.89	328.7	321.5	442.48	329.55	332.58	316.94	327.29	331.7	319.66	339.4	338.62	350.41	339.76	475.71	326.35	339.98
624004	324.06	303.36	332.51	317.67	327.31	339.32	320.41	328.82	322.51	327.17	324.92	340.4	326.01	321.4	319.89	339.21	326.29	335.19	322.52	327.11	381.73	335.04	326.91	321.21	443.08	327.3	334.23	317.39	326.99	327.83	317.92	339.03	330.81	349.66	340.41	474.06	322.79	337.89
625004	321.76	303	325.85	313.84	324.04	334.4	318.69	325.94	319.05	324.27	319.38	332.72	323.87	316.12	320.7	335.53	323.93	328.64	318.97	321.83	379.32	333.3	325.37	317.53	440.63	324.09	328.84	313.66	322.29	326.64	317.34	331.67	333.12	346.17	337.3	472.53	321.49	336.56
626004	325.5	306.87	334.49	318.43	329.23	340.53	322.72	329.38	324.21	330.95	327.87	344.75	328.6	326.81	324.26	343	328.28	336.62	326.77	328.44	385.87	342.55	330.97	323.18	447.86	332.27	334.93	318.92	330.38	339.36	321.56	340.87	336.71	352.06	342.42	477.04	324.63	340.12
627004	319.17	299.92	328.65	312.25	323.25	335.86	317.64	323.45	319.58	323.68	317.42	334.06	319.66	314.78	316.41	330.25	321.13	328.21	316.46	320.04	379.05	333.59	322.09	317.82	439.36	322.87	329.57	311.22	318.39	324.87	317.73	328.95	328.79	345.76	336.14	471.63	321.02	336.74
628004	316.17	295.1	318.53	309.09	318.14	328.54	313.16	320.68	313.68	318.65	311.14	320.49	314.12	306.78	311.96	324.35	315.88	319.61	311.28	316.08	372.01	325.16	319.76	312.86	431.11	319.36	321.62	306.91	312.88	319.13	309.96	323.57	317.18	337.65	327.86	465.92	316.56	334.44
629004	321.94	303.22	328.67	316.28	324.85	338.69	319.99	327.26	321.48	325.85	323.06	333.66	329.96	317.82	321.36	343	323.98	332.27	321.61	323.97	382.7	335.32	325.15	322.2	438.79	326.69	331.55	316.2	325.58	328.37	318.9	333.22	335.1	344.93	342.42	473.99	323.64	338.18
630004	316.5	295.5	320.37	308.93	318.37	329.44	315.28	319.88	312.91	320.18	315.15	327.93	317.63	309.84	312.37	327.57	312.98	324.37	311.1	316.01	376.54	327.69	321.2	312.94	432.5	319.08	325.11	304.87	315.75	322.99	313.53	326.68	322.08	337.19	329.26	466.24	313.56	332.64
631004	315.22	295.47	324.11	310.18	320.23	330.3	314.49	322.57	315.21	317.73	314.1	324.82	314.91	310.89	309.34	328.46	316.21	323.74	313.78	315.59	379.82	331.9	321.34	314.81	431.06	320.01	327.64	305.86	317.13	317.57	313.48	325.11	320.97	338.75	331.52	467.7	315.43	333.29
632004	316.32	298.5	328.89	311.97	322.08	330.98	316.28	324.06	318.17	319.64	316.64	334.45	321.62	312.06	319.04	340.03	320.17	325.62	315.39	318.32	380.1	333.55	323.84	318.6	438.84	322.87	330.18	310.96	320.22	325.23	315.35	329.96	324.32	343.76	334.81	470.83	317.35	337.8
633004	320.44	303.57	331.98	316.9	325.92	338.11	321.15	326.03	322.89	326.12	323.49	334.69	325.79	318.66	322.26	334.35	324.86	331.56	321.6	322.15	385.5	336.94	327.35	323.5	443.19	327.8	334.48	311.51	322.64	329.65	320.46	336.76	329.67	350.26	336.96	474.03	322.72	340.18
634004	318.75	299.89	328.88	313.79	322.91	331.22	315.14	321.78	318.9	322.43	317.17	330.32	320.64	311.52	314.02	332.7	319.08	326.94	315.98	316.76	380.93	335.38	323.68	320.32	433.18	324.96	329.77	309.48	318.55	324.83	315.82	331.42	324.37	345.51	335.19	468.98	316.67	336.85
635004	325.92	306.27	333.58	320.44	329	342.27	324.11	329.32	325.02	332.52	327.85	341.3	330.78	325.01	322.27	341.84	328.59	336.37	326.07	326.48	390.41	339.6	332.47	325.81	445.41	331.63	339.28	318.48	329.64	343.24	322.27	341.33	337.22	355.18	342.02	476.68	326.27	343.37
636004	318.58	300.75	329.18	314.14	324.81	335.35	319.38	325.12	319.98	324.63	322.64	331.64	322.54	316.66	317.78	330.28	320.55	329.28	316.69	320.78	382.98	334.21	325.43	321.08	434.53	324.16	331.85	310.64	319.21	334.59	315.54	331.51	333.91	347.82	337.66	471.75	323.52	336.85
637004	319.69	301.14	327.18	313.4	323.41	334.53	317.23	324.51	319.55	323.23	312.5	330.51	320.15	317.18	317.94	332.66	320.14	326.98	318.48	319.41	380.24	333.43	327.77	315.56	435.7	324.8	328.94	309.63	320.12	329.05	314.38	331.71	325.01	343.79	335	470.15	320.82	337.25
638004	320.3	300.26	328.65	316.05	325.2	336.06	319.98	325.93	321.31	327.75	321.89	335.67	328.53	318.62	320.13	341.18	323.04	333.05	320.66	321.4	384.26	336.63	327.47	323.5	438.96	326.59	334.42	310.31	322.53	334.57	320.31	336.31	334.23	350.2	337.49	471.88	322.27	337.72
639004	323.91	308.45	340.44	319.48	329.75	339.44	321.2	329.18	324.32	327.19	321.63	338.83	328.02	322.94	320.71	336.49	324.38	334.65	322.76	324.61	384.91	339.28	331.52	324.17	446.09	329.22	335.17	316.07	325.61	338.45	324.16	340.41	336.71	355.94	339.09	471.82	327.8	339.22
640004	316.02	296.26	324.26	311.3	320.08	333.28	316.16	322.15	317.2	322.3	311.73	325.4	316.53	313.31	314.83	331.64	315.86	321.77	313.99	316.91	375.6	329.18	321.55	316.56	428.09	321.2	327.1	305.83	317.39	324.8	314.91	328.81	319.41	345.26	335.89	467.29	318.28	336.85
641004	314.13	293.32	322.66	308.87	318.9	329.19	314.04	321.82	314.53	316.57	309.57	325.24	314.42	313.33	310.92	327.24	315.56	320.07	311.01	315.26	373.13	325.21	319.55	313.14	435.3	318.2	324.52	302.17	311.39	320.82	312.24	326.63	322.25	339.13	327.37	463.83	315.49	335.35
642004	311.76	292.94	319.68	306.34	315.32	327.09	311.97	318.81	311.85	313.91	303.77	320.27	312.85	308.2	307.84	321.25	309.36	318.87	306.99	311.6	371.3	323.34	320.39	311.22	426.14	315.3	320.85	299.08	308.48	320.46	310.14	323.53	313.82	337.11	325.65	461.36	312.2	330.59
643004	313.5	293.53	319.94	307.46	317.3	326.79	313.19	320.92	314.17	317.18	308.1	321.89	315.85	307.76	309.13	322.63	312.66	320.98	309	313.75	371.97	325.82	316.04	312.18	429.59	315.86	322.01	303.04	309.8	320.89	311.89	323.41	321.88	336.95	324.5	463.99	312.21	333.41
644004	316.07	296.11	322.8	308.97	318.77	330.75	315.65	321.1	314.18	317.68	309.11	324.89	315.1	310.51	310.88	325.16	312.03	322.53	310.76	314.88	372.49	326	318.25	310.64	433.19	318.6	322.28	302.35	314.56	327.72	311.18	325.54	320.74	340.22	328.48	465.41	316.73	335.82
645004	322.19	306.1	333.89	316.82	326.15	341.43	321.81	328.11	323.27	326.68	322.74	336.93	322.84	320.72	318.67	333.45	325.84	332.82	321.33	323.63	384.9	337.74	327.95	320.42	446.72	326.01	336.57	312.93	325.35	334.41	324.08	332.45	336.2	352.56	340.12	476.55	325.96	341.19
646004	317.56	296.39	322.26	310.35	320.72	332.47	317.98	322.37	316.89	321.04	312.99	327.15	320.24	312.57	316.22	325.55	317.7	323.01	314.44	316.16	376.14	329.69	324.55	315.54	440.65	320.37	325.66	306.08	313.39	323.47	315.67	326.51	320.05	344.7	330.77	466.96	318.99	335.6
647004	321.63	300.72	326.19	315.98	325.82	340.09	320.28	327.26	322.35	325.74	319.79	340.88	325.3	317.26	320.44	334.31	322.8	330.48	320.62	323.12	384.27	337	329.2	322.9	444.75	326.39	331.95	313.65	323.5	332.64	320.65	334.08	329.29	349.96	338.87	472.15	327.95	340.24
648004	325.12	304.04	331.16	315.45	327.39	339.87	321.73	330.04	323.62	329.44	320.53	338.25	326.9	318.33	319.59	332.37	321.5	333.08	323.67	323.94	386.94	336.87	330.72	323.09	450.76	328.69	334.33	316.54	323.79	336.63	321.69	335.34	332.2	352.87	338.78	477.22	325.79	340.55
649004	318.95	299.78	323.2	311.5	321.3	328.85	317.71	322.83	316.48	319.68	311.56	323.82	314.02	309.14	312.46	324.68	313.33	321.71	314.53	316.86	375.79	328.31	323.31	314.75	435.92	320.95	326.24	304.99	316.48	320.31	313.47	325.78	321.7	340.53	330.19	464.96	318.44	336.21
650004	319.49	299.29	323.21	311.7	323.52	331.14	316.69	323.37	318.19	321.04	313.43	329.96	318.22	314.76	316.77	329.37	318.27	325.14	315.45	319.23	382.22	331.63	327.13	313.57	442.68	322.98	327.91	310.52	317.69	328.57	318.39	328.44	318.38	343.55	331.28	468.92	318.9	338.59
651004	323.1	302.43	322.62	312.63	324.32	334.12	318.21	324.35	320.69	325.54	313.13	330.63	321.97	317.14	316.96	331.46	320.54	328.78	318.79	322.28	383.43	330.39	326.29	316.15	449.29	323.79	329.19	307.07	319.41	328.42	318.14	330.47	328.03	345.51	333.95	472.53	319.58	338.97
652004	324.03	303.84	334.3	316.36	326.96	335.14	320.13	327.11	323.6	327.14	321.29	334.34	321.5	321.74	319.55	336.59	321.61	333.31	322.66	325.03	384.83	337.85	331.86	323.32	453.03	329.07	332.28	313.38	328.25	334.2	323.44	334.11	336.48	351.16	337.59	473.72	325.79	342.09
653004	320.71	299.6	326.99	315.23	326.48	336.59	319.57	326.88	322.99	325.35	317.82	334.73	322.64	316.33	315.46	334.35	321.51	331.07	320.23	322.62	380.15	334.26	327.73	318.88	450.08	324.39	330.23	312.11	321.04	330.28	318.81	331.97	331.06	345.77	334.56	471.91	322.42	340.32
654004	318.98	299.62	326.32	314.35	323.8	332.15	320.75	323.56	321.77	325.99	315.74	332.6	321.94	315.89	318.45	326.97	319.35	326.57	318.78	321.37	387.74	331.36	327.89	319.27	445.98	324	328.92	307.32	321.05	326.86	321.13	331.8	329.71	346.17	339.09	469.98	322.68	337.89
655004	326.8	306.08	336.01	318.83	329.41	339.16	323.07	327.8	326.42	330.73	323.76	341.11	327.81	323.31	322.44	336.93	324.84	336.58	323.57	327.25	389.88	340.12	329.22	322.74	457.83	329.83	333.65	316.26	327.48	337.24	323.75	336.69	331.01	350.79	341.55	476.22	328.75	341.98
656004	321.84	304.27	329.82	314.35	326.25	334.86	321.1	325.8	322.58	324.87	319.02	336.65	321.26	316.43	318.48	327.71	320.54	330.83	316.48	321.69	383.37	333.66	326.18	317.16	449.96	326.4	327.32	310.72	319.53	327.65	318.1	333.51	324.6	344.43	334.78	470.61	324.29	338.7
657004	314.19	297.24	318.96	308.33	319.65	328.93	313.73	320.52	316.37	320.57	311.12	326.78	315.38	312.56	312.27	321.96	313.9	321.76	310.69	317.82	373.96	325.57	316.95	311.4	444.93	318.82	322.44	306.19	313.23	320.35	315.82	324.64	325.45	338.04	330.84	464.88	320.39	335.22
658004	314.99	297.57	316.65	308.63	320.57	331.01	315.26	322.54	318.34	320.56	311.17	326.16	312.95	311.66	312.89	325.81	314.25	321.08	314.5	318.1	377.31	329.08	324.19	312.9	446.08	320.63	322.07	303.21	315.61	321.73	314.87	327.36	322.66	339.33	325.72	466.94	316.98	334.47
659004	321.8	300.59	328.91	313.72	324.64	334.01	319.3	323.54	321.94	324.3	316.66	333.21	318.23	317.21	317.47	328.99	319.37	328.48	316.04	324.15	381.42	332.1	327.33	315.62	450.98	325.38	327.26	308.85	316.73	328.79	318.48	334.71	330.05	343.15	331.94	469.71	326.75	341.31
660004	322.13	305.27	323.63	313.48	325.35	333.71	320.84	326.17	321.84	324.1	317.01	337.24	323.79	318.5	316.99	331.56	319.88	331.04	317.52	322.61	384.67	332.23	327.06	319.05	451.28	325.15	328.47	311.08	320.3	325.29	318.31	330.77	326.46	345.56	334.68	472.98	322.73	338.11
661004	323.41	303.5	330.07	315.87	326.43	335.65	321.29	327.5	324.79	329.38	321.01	334.78	326.48	320.61	318.68	335.46	322.44	330.39	321.45	325.07	388.26	337.93	328.68	319.76	461.79	328.74	331.66	311.1	320.11	326.21	323.06	334.21	336.89	347.66	334.27	475.34	324.63	340.69
662004	323.37	300.72	329.11	315.38	325.3	334.03	321.49	325.59	321.86	326.77	316.18	335.82	326.19	318.98	319.75	332.43	322.53	332.71	319.17	322.56	385.45	335.61	328.13	315.69	453.25	327.24	332.41	308.32	322.3	328.03	320.43	339.38	329.93	347.72	336.95	471.99	325.76	338.49
663004	320.58	297.97	325.6	312.58	322.09	332.1	317.77	325.37	321.07	325.18	317.35	330.57	321.97	315.77	317.01	327.26	321.46	327.54	315.09	320.46	382.26	335.32	321.79	317.31	451.67	323.74	324.66	304.65	316.85	324.16	316.75	329.76	330.66	341.75	331.36	470.38	321.27	337.86
664004	324.69	303.47	332.59	316.81	325.52	336.94	321.65	326.15	323.7	329.79	321.26	335.93	323.8	319.23	318.33	335.57	328.36	332.26	321.39	325.36	385.71	335.15	328.1	320.93	457.87	329.29	331.22	311.38	320.59	326.04	322.14	337.19	333.69	349.69	338.4	473.73	325.03	341.83
665004	318.37	298.71	321.86	310.49	320.2	329.55	317.86	323.71	320.29	322.49	314.19	330.72	316.57	312.99	312.22	330.5	320.56	328.42	314.09	318.24	380.71	327.74	322.31	312.31	452.38	321.86	323.76	304.65	315.66	317.58	315.2	326.36	325.24	341.95	331.08	469.47	318.32	338.59
666004	319	296.99	322.26	310.66	319.24	328.88	314.94	321.5	318.07	321.2	311.17	327.24	321.78	312.15	317.47	330.54	317.42	321.63	312.71	318.05	377.21	328.55	321.4	310.54	450.27	320.5	325.16	306.35	313.66	322.38	316.3	328.5	324.45	342.03	329.99	469.46	320.88	336.77
667004	323.62	301.92	328.92	315.35	324.36	333.44	321.31	326.02	321.75	325.86	317.71	332.2	321.55	317.59	319.5	332.33	322.33	329.6	317.17	323.39	384.5	335.2	324.98	321.91	453.73	326.43	329.31	309.26	319.8	326.6	320.42	334.73	324.09	345.77	336.64	471.38	321.44	338.48
668004	320.01	301.66	330.15	315.65	324.21	334.65	319.98	324.83	322.51	326.8	318.42	331.97	325.61	315.77	314.89	333.24	320.88	328.73	317.3	322.5	381.89	331.84	323.65	315.98	455.77	327.02	328.32	307.64	317.27	321.66	319.76	329.88	335.27	345.77	335.33	471.78	323.86	338.73
669004	326.85	305.32	338.53	320.08	328.85	339.53	323.76	330.24	327.49	329.48	325.05	342.77	330.4	323.36	321.27	340.49	325.91	337.89	325.15	327.75	390.19	340.59	334.04	321.19	466.44	333.17	334.96	315.31	327.66	336.85	327.5	338.17	336.41	356.71	345.2	477.39	329.09	341.72
670004	326.6	306.26	336.32	319.82	330.97	341.13	324.82	330.71	326.55	332.68	323.54	340.52	330.82	323.28	325.96	345.4	326.02	339.38	326.44	330.06	389.17	339.27	334.53	324.15	462.09	332.8	333.31	317.43	324.65	330.96	327.14	343.23	336.1	356.9	342.2	477.97	328.95	342.49
671004	316.33	296.84	324.68	310.92	321.29	327.98	318.38	323.44	321.1	323.81	315.06	331.14	318.88	313	314.73	324.98	316.82	325.65	314.95	315.93	382.86	330.27	323.03	312.17	450.72	324.62	325.85	304.49	315.05	323.79	316.52	325.99	321.73	340.49	333.08	468.36	319.51	337.14
672004	320.57	299.83	326.55	312.73	322.4	331.86	317.01	325.14	322.26	328.73	318.22	337.84	320.85	314.53	317.93	335.17	321.27	331.54	319.39	319.54	384.01	330.8	325.61	311.62	454.41	325.31	327.76	308.27	317.8	326.34	318.09	333.51	326.38	345.25	337.18	472.45	325.98	339.58
673004	313.27	291.91	318.35	307.28	315.8	325.42	314.28	319.6	315.61	321.92	309.32	322.63	310.69	308.52	307.85	320.09	310.29	320.92	308.53	312.96	378.97	325.27	319.87	310.84	438.51	318.89	322.01	299.31	309.93	315.31	311.73	322.02	320.43	337.9	326.79	462.9	318.21	334.06
674004	318.33	298.62	325.62	312.24	322.72	329.81	317.02	323.18	321.68	325.95	311.03	327.65	319.11	313.99	311.88	334.3	317.03	328.32	316.82	321.31	386.48	330.93	324.4	312.83	444.75	326.87	326.13	306.26	319.65	322.96	316.37	333.51	322.97	342.97	335.84	467.53	322.23	336.92
675004	325.57	303.12	333.34	316.79	326.45	339.59	321.56	328.61	325.23	329.47	321.88	333.68	326.01	317.89	317.97	338.72	321.78	332.23	321.25	326.5	393.68	337.78	328.63	319.32	451.92	329.11	330.39	312.88	323.72	333.56	322.68	340.36	334.03	350.99	341.06	472.29	330.63	340.78
676004	322.4	301.52	328	314.46	324.59	332.61	318.73	326.77	323.45	328.48	319.32	333.46	324.72	318.17	319.31	331.84	318.51	331.27	319.4	321.56	389.43	334.27	328.55	317.02	451.74	329.05	327.92	308.95	325.2	330.9	319.53	337.32	329.74	344.05	337.92	471.25	323	339.23
677004	318.26	297.81	327.27	309.36	318.92	328.7	314.73	322.11	318.18	321.68	309.39	323.86	314.66	309.67	313.37	325.53	310.88	324.46	309.12	316.71	383.85	331.42	322.74	310.78	442.63	324.33	320.38	302.19	320.98	318.56	311.36	329.5	326.42	339.46	329.4	463.25	316.27	334.91
678004	321.41	300.69	326.66	313.85	322.2	327.84	317.59	322.63	320.04	325.82	312.03	325.86	319.28	314.5	312.81	328.77	311.79	328.66	314.15	320.46	385.62	333.31	324.98	311.27	444.35	326.15	321.32	304.86	322.08	322.61	315.33	335.77	326.53	343.85	336.03	467.62	320.73	336.11
679004	329.82	309	343.32	321.35	330.59	339.82	325.68	331.45	328.54	337.34	325.9	343.99	329.42	328.46	322.36	339.59	328.56	341.16	326.85	329.54	400.64	346.07	332.79	321.46	455.74	335.81	337.05	318.96	338.19	334.5	326.54	345.61	345.68	358.22	343.55	475.46	328.47	340.99
680004	325.48	303.23	333.89	317.75	326.01	337.18	320.05	327	325.41	332.54	320.95	338.33	323.88	318.96	317.52	337.79	319.81	335.38	322.31	324.6	396.73	339.79	329.22	317.9	449.96	331.08	328.41	312.89	329.63	326.11	320.51	341.18	332.99	347.3	340.94	474.89	325.38	341.75
681004	329.38	306.4	334.92	318.24	327.18	334.32	320.63	329.91	324.18	331.74	321.51	338.12	327.01	319.46	317.65	336.09	320.39	334.87	319.48	326.48	394.2	342.73	331.08	319.27	450.57	332.2	330.24	309.32	333.21	324.86	323.54	341.23	332.34	348.11	342.88	470.69	321.54	337.23
682004	324.58	299.82	333.21	316.01	324.28	331.15	320.23	324.68	321.78	326.26	314.78	326.43	317.73	311.18	317.31	329.39	314.1	329.53	316.22	324.02	386.54	336.29	325.93	311.3	443.9	330.49	323.2	307.63	330.07	323.86	316.48	336.47	323.26	341.7	333.97	468	320.71	337.34
683004	335.52	309.8	339.01	324.7	330.95	338.68	327.14	330.67	329.59	336.8	327.01	337.28	328.78	324.95	321.61	342.37	321.43	341.27	325.77	332.1	400.96	346.1	335.32	318.93	455.22	338.93	332.46	319.22	340.2	336.71	326.14	346.65	335.97	354.53	349.16	478.78	329.08	342.36
684004	325.3	297.82	328.32	313.94	320.57	327.16	316.23	323.68	320.65	326.4	313.22	325.3	318.02	312.57	316.61	327.07	313.57	326.82	312.27	319.31	380.4	330.13	321.2	308.29	438.09	325.84	321.83	306.16	326.19	319.84	317.18	335.4	325.98	337.74	334.45	465.51	315.57	334.84
685004	335.51	309.03	340.9	322.72	331.7	340.17	324.62	331.39	329.58	338.04	329.12	337.28	330.9	323.97	323.1	339.77	324.77	340.63	324.58	329.36	393.83	341.46	331.16	318.89	454.88	337.56	330.58	315.65	342.7	330.53	329.32	349.58	337.44	353.1	346.55	475.19	327.03	341.59
686004	337.17	308.6	341.83	324.53	332.48	338.72	324.94	331.69	330.43	339.64	327.74	338.74	323.91	329.96	326.6	336.65	325.8	336.48	327.44	330.95	396.29	344.58	332.26	318.42	457.32	340.29	333.37	318.52	348.38	332.43	329.54	347.04	336.31	353.92	351.86	475	327.43	343.02
687004	341.77	309.8	344.67	326.41	334.31	341.6	326.59	332.84	331.67	342.3	328.81	338.85	329.52	325.51	327.22	346.02	326.07	343.34	329.09	333.31	397.55	347.48	335.58	321.94	457.33	342.51	331.94	320.49	350.96	336.26	328.45	350.61	335.56	357.41	353.76	479.13	329.37	344.89
688004	342.14	309.62	344.38	326	335.36	342.49	325.9	332.84	331.2	342.95	333.71	339.7	328.78	327.74	328.7	343.66	325.55	340.87	329.61	335.22	398.74	348.56	337.35	322.94	460.23	342.64	333.52	319.52	352.81	333.11	331.86	354.38	338.68	356.41	354.23	475.58	329.49	345.81
689004	340.67	307.69	338.07	326.13	332.78	339.44	325	330.31	328.21	341.12	326.35	337	326.36	323.81	322.42	336.37	321.09	333.54	324.68	330.81	388.52	342.26	328.78	319.55	451.49	338.82	328.22	316.59	353.35	327.34	326.52	346.33	331.64	349.53	351.61	475.16	321.13	340.7
690004	337.46	309.55	335.81	322.99	333.28	336.43	322.11	331.28	327.21	338.16	329.98	330.18	326.3	322.25	322.49	332.61	317.25	333.46	322.02	327.2	387.06	344.68	330.89	313.97	447.68	338.08	326.76	315.27	349.8	328	327.29	347.82	337.25	349.39	347.99	470.85	323.38	339.59
691004	337.12	300.26	329.61	319.81	326.89	329.18	317.58	325.94	322.88	332.35	321.07	324.07	322.04	313.69	319.5	330.6	311.75	327.25	316.87	321.71	378.23	335.09	322.27	308.57	443.71	332.8	320.23	310.01	346.19	322.34	318.44	338.81	325.83	344.25	347.62	468.83	316.67	337.17
692004	345.04	310.85	343.94	326.45	335.13	339.24	325.67	334.25	331.9	342.17	333.61	337.15	332.95	325.42	326.11	342.25	323.69	336.51	327.41	334.53	386.67	348.75	337.01	319.64	460.1	343.66	329.65	320.18	361.54	333.13	330.3	354.21	336.43	353.94	355.59	477.33	321.97	341.18
693004	343.02	309.2	344.9	327.54	333.35	339.07	324.65	331.71	330.54	341.47	334.39	335.73	328.02	323.69	328.85	344.63	320.76	333.61	325.61	330.03	389.4	345.94	335.28	317.27	453.94	341.83	327.49	322.62	358.85	333.49	330.88	349.84	329.51	349.72	355.27	475.17	323.66	340.43
694004	344.93	308.14	345.02	325.14	335.93	341.02	325.01	333.49	329.39	342.44	335.73	333.89	331.03	325.53	328.04	337.22	321.34	335.96	326.38	329.33	384.39	346.21	334.53	314.45	456.71	340.98	328.92	318.4	365.52	331.14	334.64	350.24	335.06	352.89	357.98	473.54	322.06	339.5
695004	347.89	312.34	343.28	327.4	338.19	337.06	326.2	335.07	330.96	344.03	334.09	332.04	332.78	321.68	324.26	337.41	319.05	333.18	326.51	329.51	384.68	344.2	335.75	316.43	457.58	343.98	329.9	321.89	367.65	332.74	334.55	353.14	334.3	352.86	358.23	475.49	325.06	343.83
696004	352.09	314.15	351.61	334.56	342.13	345.19	330.63	337.49	334.23	351.05	345.56	339.94	339.53	329.27	333.84	350.39	328.9	338.51	334.26	336.34	391.08	355.58	337.94	322.7	463.85	347.63	335.48	329.41	380.49	339.52	339.22	358	340.65	363.49	368.62	480.67	329.92	343.6
697004	350.2	313.94	344.55	330.84	338.87	343.78	329.42	336.87	332.75	347.35	344.51	338.13	333.21	331.12	329.36	340.95	326.52	338.24	333.08	332.67	388.69	349.73	337.3	321.05	456.14	346.73	330.34	327.61	372.23	340.96	335.38	352.17	335.73	356.92	364.01	476.55	323.9	341.82
698004	353.53	314.55	349.73	332.15	342.51	343.89	328.96	337.2	335.44	349.9	346.45	342.1	336.49	331.75	335.09	347.93	329.02	339.72	335.48	332.99	390.61	351.38	336.74	325.22	463.63	349.58	332.35	326.91	377.76	337.84	339.48	356.8	336.49	356.64	365.77	480.05	328.73	343.52
699004	362.49	321.8	358.15	341.68	352.19	355.01	337.31	345.28	342.93	360.6	359.26	351.47	351.5	344	342.37	354.33	338.35	352.64	348.54	346.11	400.21	363.84	346.19	331.95	471.9	360.06	342.58	339.02	394.84	351.11	348.21	367.83	351.83	370.27	377.67	489.44	340.33	349.33
700004	351.29	308.01	341.72	329.8	339.78	341.57	326.83	334.69	331.18	345.88	342.3	329.47	331.58	323.51	327.93	338.48	320.17	334.96	330.69	331.04	385.86	348.24	334.44	316.46	460.32	344.48	328.62	324.25	374.29	334.07	334.21	351.82	331.14	351.09	360.13	477.01	324.42	342.33
701004	350.04	309.02	345.19	329.75	338.46	338.07	325.58	333.61	329.17	343.59	341.87	331.6	327.36	324.27	327.05	338.97	320.97	334.8	331	328.31	386.62	352.11	332.68	315.36	458.77	346.11	326.69	326.25	376.48	330.43	336.38	350.01	336.98	352.42	363.01	475.47	325.47	338.71
702004	349.27	308.79	341.01	329.08	339.77	339.42	326.25	334.96	329.06	345.16	345.41	331.99	327.3	323.19	328.46	333.68	317.71	332.43	329.95	328.01	385.18	346.68	335.74	314.69	455.77	345.47	329.48	325.09	378.47	330.23	334.45	352.79	328.31	356.93	361.41	475.91	324.58	341.14
703004	362.75	320.52	354.22	339.5	350.42	350.97	333.6	342.85	340.91	354.79	357.4	342.47	341.36	335.94	337.15	352.17	332.51	342.49	341.9	338.3	398.48	361.07	348.42	328.54	468.06	359.2	338.04	338.32	393.28	347.79	345.77	367.08	345.36	365.77	376.7	487.78	335.04	346.58
704004	358.05	314.86	346.45	332.33	345.75	344.71	328.8	338.99	336	350.33	350.31	336.49	336.48	329.25	334.44	344.3	327.32	338.83	336.65	333.3	388.05	358.44	340.7	319.73	458.86	351.53	330.22	332.69	385.61	340.56	340.67	356.38	335.24	353.38	366.72	478.32	327.85	344.21
705004	357.36	315.26	348.37	334.52	343.93	343.57	327.86	336.12	333.94	348.73	352.66	334.93	329.17	325.84	328.76	344.26	325.25	333.36	337.54	332.64	390.79	354.2	342.68	321.12	457.61	351.74	331.09	329.96	386.88	335.01	338.28	356.56	337.95	354.43	368.37	479.74	326.28	342.66
706004	358.29	314.88	350.41	335.35	346.75	344.23	330.78	340.79	336.56	351.95	359.16	339.58	333.54	330.76	336.95	347.93	329.45	340.79	340.4	335.52	395.71	362.54	343.4	325.1	463.81	355.82	331.32	333.22	394.16	341.11	341.13	362.76	345.24	360.4	369.48	481.12	326.61	343.8
707004	365.05	317.68	347.94	337.13	349.44	346.38	331.33	340.48	337.45	353.08	357.49	342.26	335.66	332.88	333.03	348.64	329.89	339.09	341.54	337.54	396.22	362.9	345.64	325.52	463.38	356.6	334.31	336.8	392.71	341.82	343.69	368.41	341.91	360.52	373.23	480.67	329	346.32
708004	358.95	313.94	348.57	335.72	345.14	344.73	330.24	339.36	334.98	351.05	357.94	335.36	330.2	330.54	332.78	349.63	325.15	337.24	335.36	332.99	394.04	360.26	343.38	324.32	466.25	355.92	331.97	333.06	390.49	334.38	341.41	360.66	337.38	356.4	374.09	479.32	327.78	343.65
709004	354.18	313.62	343.23	329.89	342.95	340.5	327.5	335.82	332.36	347.19	353.76	333.22	325.19	323.49	325.35	344.44	321.78	330.64	335.15	325.69	388.41	355.18	336.18	318.9	455.7	351.84	328.58	331.31	386.34	334.63	335.6	356.34	336.03	354.78	364.91	476.6	326.45	340.87
710004	357.27	315.99	353.02	331.32	345.2	342.13	326.36	337.47	333.99	348.85	353.16	336.26	321.79	327.37	329.9	348.36	323.5	333.77	334.85	332.32	390.12	358	341.44	316.64	457.48	353.82	329.43	333.38	390.32	338.05	340.32	362.65	335.1	354.68	365.42	476	322.89	340.66
711004	362.97	324.4	359	339.87	354.08	351.69	334.32	343.63	340.22	359.28	365.3	345.51	338.11	335.71	340.08	350.93	335.43	339.88	345.89	339.17	396.56	368.91	351.57	328.44	468.36	362.54	336.84	342.62	397.48	346.55	348.17	376.84	350.66	363.68	373.21	486.17	331.91	348.34
712004	361.42	316.91	356.14	336.54	346.56	349.09	331.2	339.73	337.22	351.2	359.53	337.87	332.72	328.99	332.97	351.36	326.87	337.18	341.5	332.58	395.05	365.11	341.35	322.57	460.41	358.18	330.78	338.64	392.21	339.18	342.41	364.55	339.77	359.76	372.98	479.68	329.14	342.41
713004	356.16	314.41	349.11	334.38	346.82	341.96	326.83	339.3	334.69	348.92	356.67	334.89	336.48	330.99	332.42	347.07	327.59	339.08	336.76	332.58	387.94	361.89	341.48	319.15	462.71	357.39	327.1	335.52	391.74	342.2	342.6	362.99	338.02	361.98	371.59	479.29	324.13	341.49
714004	356.75	314	344.88	334.82	347	345.28	329.19	339.21	335.49	351.57	359.93	335.16	326.99	329.44	332.77	350.99	326.7	335.72	337.91	332.42	388.74	361.4	340.38	320.98	457.12	355.74	329.23	337.67	390.76	338.54	341.23	364.19	339.35	366.29	368.41	480.31	326.2	343.49
715004	359.67	316.15	354.86	337.08	348.95	347.21	331.9	341.12	338	350.01	362.85	338.95	332.1	331.21	332.27	348.76	327.86	338.07	340.26	333.84	391.12	365.44	344.35	322.36	462.64	361.49	332.7	341.84	397.54	345.46	343.36	368.13	335.84	366.36	370.96	482.29	327.53	344.25
716004	365.68	318.9	361.42	340.95	353.51	353.1	334.34	345.7	341.68	354.31	369.08	344.84	339.57	338.09	341.57	356.56	333.55	341.89	346.54	341.24	397.42	369.81	348.95	324.43	473.63	367.35	339.36	346.47	405.1	348.8	349.74	373.26	352.41	374.44	378.02	489.56	336.35	348.52
717004	362.08	320.96	353.29	339.68	350.89	349.6	332.78	341.48	338.99	356.52	366.49	340.38	332.61	333.14	337.19	354.37	330.55	337.76	344.45	336.44	393.44	364.45	349.35	321.1	467.32	365	334.81	347.52	395.73	350.78	346.54	372.97	346.84	371.31	375.69	484.42	336	345.32
718004	362.16	321.19	358.89	340.38	352.94	349.25	332.74	343.53	341.54	356.1	366.91	346.72	339.65	333.84	338.66	355.55	336.8	339.11	345.42	338.59	395.07	367.24	347.62	322.27	466.55	367.12	336.49	343.37	400.57	343.83	348.72	376	347.16	374.9	377.41	487.09	334.5	347.52
719004	364.23	316.56	354.18	342.04	352.29	349	333.34	343.49	340.3	354.96	363.43	343.83	335.5	333.28	335.23	357.51	332.34	339.92	346.28	336.67	398.97	370.37	352.38	328.2	465.12	366.87	337.29	347.12	401.95	347.31	347.85	375.89	349.67	372.67	381.38	488.68	335.69	347.67
720004	357.35	312.06	345.47	335.19	347.18	344.2	329.42	338.44	335.47	348.31	360.69	333.25	329.67	326.62	329.81	345.31	326.94	335.5	338.38	331.66	387.3	359.98	342.75	314.48	465.18	359.18	333.2	342.33	394.68	341.12	343.14	366.31	339.52	365.47	371.95	481.93	328.28	342.87
721004	358.08	314.24	352.05	335.29	347.12	343.34	330.14	340.66	336.32	349.23	361.83	335.74	329.63	326.77	328.16	350.16	329.1	335.21	339.88	332.57	389.52	362.03	343.83	316.29	461.19	360.28	330.37	342.11	394.94	339.5	341.05	367.04	343.41	364.6	371.38	481.53	327.7	343.18
722004	354.81	313.46	351.14	333.97	348.21	340.84	327.97	335.78	332.82	345.87	356.36	332.45	324.13	326.66	326.15	344.59	324.76	331.44	335.67	329.24	388.14	363.26	342.31	318.57	457.69	359.37	328.13	339.77	391.79	333.54	338.1	364.73	333.9	363.44	369.49	478.49	325.23	342.97
723004	361.77	320.37	360.1	340.2	352.38	352.99	333.14	343.22	339.09	352.71	367.37	343.23	336.27	333.83	335.24	358.24	333.97	339.09	343.26	337.68	393.77	367	347.29	320.98	469.08	364.61	336.91	346.08	401.41	344.89	349.61	372.26	345.56	370.82	374.08	487.61	332.8	347.08
724004	365	321.7	357.39	343.7	354.6	354.17	335.56	344.57	340.25	358.95	369.05	344.71	334.53	336.12	337.53	356.95	336.4	341.05	347.19	339.37	396.67	366.9	348.64	323.5	471.42	369.2	339.14	350.13	402.25	348.56	351.58	379.47	346.39	371.61	380.14	488.89	335.99	348.02
725004	359.27	320.03	351.53	337.1	350.94	347.35	330.88	342.69	336.16	350.07	363.04	337.41	332.03	329.99	333.68	357.35	330.27	336.01	340.57	333.02	391.07	363.82	347.04	317.62	461.47	366.13	334.78	346.45	397.17	341.59	345.88	369.88	340.65	366.94	375.45	483.67	327.89	342.95
726004	360.71	319.57	351.09	339.4	350.14	347.73	333.48	342.29	338.27	355.01	364.42	341.52	333.5	332.3	329.79	350.96	331.68	337.35	342.68	337.07	392.07	367.69	348.78	320.56	463.53	367.93	335.67	350.72	403.49	345.12	348.97	371.94	348.25	366.92	377.18	486.93	330.97	347.31
727004	359.15	315.04	348.35	336.32	348.13	344.22	328.98	338.21	335.66	349.74	362.08	336.68	332.29	327.51	331.31	350.66	330.32	332.91	340.29	330.75	387.8	361.25	342.52	313.74	457.92	362.31	329.36	347.54	395.57	332.98	344.18	367.13	339.46	367.43	372.68	485.07	327.95	343.25
728004	359.44	314.92	348.19	335.19	347.42	345.45	329.12	340.46	337.15	350.32	363.84	334.31	328.7	327.2	331	351.31	329.53	333.97	337.57	332.91	386.24	361.78	343.51	316.97	461	363.82	330.32	344.34	395.41	332.92	343.3	372.64	342.97	365.29	374.5	483.25	328.62	344.51
729004	359.29	316.99	348.99	337.18	351.17	344.9	332.03	341.88	338.65	354.31	364.9	339.28	333.65	330.51	336.66	355.11	333.52	340.07	341.86	335.63	391.63	366.23	345.38	319.52	461.46	367.86	334.02	347.09	395.87	339.49	345.1	375.03	344.29	365.05	373.6	484.73	328.37	344.61
730004	362.46	318.46	353.62	338.81	353.46	349.62	334.22	343.84	339.92	357.5	367.94	344.11	335.08	335.26	335.97	356.29	334.54	346.26	344.38	337.8	395.68	367.59	349.28	322.97	469.63	369	334.75	351.52	399.99	340.57	348.88	380.01	349.32	371.15	377.86	488.73	331.52	346.62
731004	363.39	320.25	350.84	341.19	352.97	349.73	335.83	343.43	341.87	357.19	370.09	341.62	336.69	337.35	337.01	359.67	333.75	342.59	348.47	340.72	394.99	368.91	348.28	322.7	468.66	371.45	336.71	353.5	403.12	345.19	350.46	379.08	343.69	373.88	379.77	489.92	332.39	348.65
732004	356.62	315.45	346.72	336.36	347.99	346.85	331.47	340.89	338.23	351.47	365	339.8	326.51	327.54	334.07	352.68	329.45	333.55	340.93	334.91	387.89	362.94	343.85	313.34	459.09	364.44	332.02	345.73	394.77	335.14	345	369.47	339.95	365.36	373.65	483.87	328.57	341.36
733004	368.68	326.29	362.23	345.74	358.08	355.76	340.05	347.98	347.27	364.52	379.52	350.73	340.81	341.64	342.04	366.18	341.44	350.06	352.28	344.4	403.52	375.34	356.97	329.36	470.79	376.07	341.34	358.03	410.77	353.37	357.32	384.26	353.62	379.13	383.79	494.22	339.67	349.26
734004	362.74	316.37	346.43	339.08	353.43	348.17	333.56	342.06	340.96	355.71	367.45	340.75	331.37	333.36	334.55	355.19	334.26	339.21	343.11	336.02	395.3	366.73	349.79	319.19	462.31	369.28	336.26	350.37	399.53	339.86	349.44	376.95	346.75	372.24	381.69	487.02	330.52	347.67
735004	364.8	318.06	350.47	339.48	350.81	344.74	333.31	342.34	341.91	356.08	364.89	343.52	330.73	334.35	336.13	357.49	335.18	337.4	342.38	336.29	392.17	366.68	349.19	318.58	464.07	368.34	333.78	352.86	401.52	346	349.64	373.09	344.76	370.83	378.87	486.35	332.96	344.36
736004	367.7	322.05	357.08	341.77	352.77	350.57	336.28	345.96	343.66	358.33	371.65	344.29	340.32	335.36	338.15	360.12	336.83	343.73	345.23	340.19	398.11	369.91	349.84	320.41	468.8	372.66	337.92	355.72	404.46	346.56	354.1	380.05	349.32	373.76	379.21	493.17	336.05	348.32
737004	363.43	319.38	353.78	339.23	352.07	348.83	333.46	342.83	342.91	357.09	367.09	343.71	334.28	336.34	338.25	359.52	334.36	339.95	345.77	336.71	396.16	367.82	348.73	321.02	462.33	369.62	334.18	352.6	399.91	343.42	353.75	376.59	343	367.27	380.42	488.23	338.07	347.48
738004	362.61	318.59	355.58	341.95	353.74	350.57	336.23	344.04	344	356.74	371.12	347.59	330.43	337.07	335.75	351.07	337.71	343.37	345.56	336.22	398.5	371.31	353.38	321.69	463.09	371.87	334.95	356.75	405.34	345.19	352.65	378.12	349.83	371.3	381.49	491.91	332.04	347.63
739004	357.17	318.75	347.2	337.55	350.44	346.95	332.84	342.04	340.48	354.37	367.16	340.27	328.68	333.45	335.34	350.48	335	339.75	341.86	335.63	392.08	365.6	348.99	319.2	462.68	369.44	331.79	351.95	401.5	339.62	351.67	374.08	345.27	372.65	377.78	488.47	331.84	345.43
740004	357.74	316.09	346.12	337.23	348.54	345.04	330.29	341.16	340.36	350.4	364.98	339.32	331.03	331.53	333.81	354.21	333.89	337.11	341.93	331.09	393.11	369.29	345.58	318.21	461.15	366.2	333.13	347.83	400.37	336.66	349.96	374.57	340.06	368.35	376.53	487.25	329.39	342.91
741004	361.26	317.09	345.33	338.53	349.91	344.85	331.07	343.34	340.77	353.5	365.61	340.88	334.61	333.99	335.93	353.62	333.69	338.43	343.72	335.72	393.74	368.15	348.6	322.1	461.46	368.75	333.44	351.21	396.32	340.9	348.52	374.01	342.36	371.77	374.75	487.85	330.39	343.91
742004	364.61	322.27	360.64	342.18	355.19	354.37	336.71	345.25	345.74	359.33	373.55	349.1	336.82	340.94	337.51	362.17	340.81	345.55	348.42	340.14	400.16	374.11	354.01	327.69	470.08	374.18	338.68	356.62	406.35	347.22	353.56	382.82	345.58	378.73	383.14	494.02	336.55	346.31
743004	363.71	324.02	361.25	341.98	354.61	350.17	335.24	346.22	343.46	360.38	373.78	348.05	340.41	340.35	343.1	358.59	340.62	347.65	349.23	343.67	398.73	374.64	353.42	327.45	467.08	372.25	338.87	356.79	408.56	345.78	358.48	380.68	346.93	379.22	382.57	490.97	335.08	347.48
744004	365.56	322.96	357.48	344.52	353.25	350.27	335.7	345.69	342.99	358.72	371.87	347.51	336.23	339.13	339.94	361.53	342.58	343.32	346.11	340.03	399.56	369.3	354.88	329.18	468.84	372.34	335.66	358.48	405.01	346.78	352.49	384.4	345.5	378.96	382.52	495.67	335.67	345.4
745004	361.47	320.25	353.62	339.63	350.14	346.96	331.78	342.84	340.95	354.66	368.03	342.8	334.19	332.32	338.42	353.84	335.91	337.82	343.44	336.71	396.54	366.15	350.8	327.22	463.46	367.79	333.99	352.36	403.58	335.48	353.38	379.69	341.32	370.39	373.43	488.73	328.57	344.83
746004	359.82	314.72	352.36	339.51	350.4	345.91	332.57	341.37	339.68	352.98	363.21	339.93	333.54	333.44	338.16	359.86	332.05	338.71	342.19	335.07	396.4	370.12	347.27	320.46	462.06	368.45	335.12	352.74	396.94	344.1	349.17	375.24	340.39	368.67	374.92	490.29	329.74	341.9
747004	365.31	319.89	362.03	344.92	354.25	352.11	337.95	347.38	346.45	359.38	378	351.06	340.69	338.54	344.05	360.78	341.44	345.49	349.52	342.08	404.13	373.59	351.91	330.59	471.79	373.66	340.39	358.16	408.19	347.6	358.6	385.6	354.61	378.64	380.31	494.15	336.36	349.6
748004	365.68	322.04	354.7	342.37	354.03	350.05	335.78	345.9	346.13	359.62	373.28	346.45	341.02	337.82	343.16	360.61	337.03	346.88	349.05	340.2	396.74	369.27	355.23	327.58	466.23	373.35	339.58	357.69	405.72	345.66	354.66	384	344.06	374.84	382.32	495.02	333.54	348.81
749004	359.4	313.95	347.33	338.2	348.83	342.06	330.29	340.99	340.49	353.07	367	338.02	331.87	332.89	340.16	355.15	334.89	336.56	335.29	335.45	392.31	364.12	347.33	320.87	463.99	367.62	333.94	349.04	397.95	336.85	349.98	377.6	342.04	369.63	369.81	490.25	330.5	348.97
750004	359.48	316.4	346.4	339.83	351.14	345.4	331.58	342.17	340.89	353.99	368.69	339.44	332.74	332.57	338.23	352.13	331.13	338.88	341.4	336.9	394.82	363.6	353.28	322.25	462.19	369.62	332.75	351.95	395.76	339.01	350.65	377.3	340.09	365.81	373.01	492.79	331.35	347.17
751004	361.18	313.69	348.59	337.69	347.81	343.45	332.77	340.95	340.53	351.24	365.64	340.4	333.58	334.63	339.31	349.76	332.57	337.41	342.3	333.76	395.44	364.92	349.23	319.63	460.65	368.6	331.54	353.24	396.15	340.53	348.24	373.51	343.6	368.15	376.19	490.12	331.28	347.69
752004	361.94	316.06	343.94	337.95	348.39	346.06	331.33	341.71	340.87	354.95	366.54	339.39	329.15	332.29	336.5	347.92	334.12	335.15	341.03	335.89	393.31	364.95	346.67	320.24	458.77	367.96	332.36	350.45	394.88	334.62	348.79	372.34	337.4	367.84	372.32	493.05	328.03	348.05
753004	369.46	322.52	356.79	344.75	354.7	352.16	334.87	346.32	347.11	362.36	372.53	350.1	340.38	340.29	346.06	364.62	341.25	342.74	347.34	342.21	402.71	372.05	355.2	328.99	470.42	374.6	339.67	358.13	405.98	343.73	356.47	382.79	349.83	379.67	383.02	497.82	336.77	354.68
754004	366.27	326.13	353.83	341.94	354.48	348.2	335.94	346.91	343.1	356.13	371.66	343.96	334.53	337.17	343.58	356.48	339.46	344.02	345.1	341.19	397.92	372.81	354.84	328	468.89	371.46	337.89	354.28	402.71	346.14	355.04	380.14	352.06	376.09	377.41	494.08	335.37	356.11
755004	360.73	321.68	341.15	336.25	347.4	343.93	329.73	341.47	338.69	351.76	363.98	335.25	330.11	331.09	337.41	346.12	329.97	335.85	338.25	333.03	391.74	360.72	348.33	319.88	461.89	364.89	331.27	349.1	396.51	337.03	347.28	372.77	341.04	367.43	369.86	487.83	324.81	352.35
756004	365.69	325.05	348.39	338.88	349.41	345.86	333.47	343.52	340.91	355.57	365.76	341.64	334.94	335.74	340.87	354.91	337.93	339.09	342.9	337.19	397.14	367.15	348.8	327.61	461.76	368.15	335.29	353.6	396.9	340.46	347.63	373.93	344.51	370.48	373.17	491.68	332.13	356.43
757004	366.6	324.34	352.84	338.36	350.13	347.73	334.2	344.88	342.44	358.4	366	344.79	335.61	338.35	343.59	351.45	335.28	340.13	340.13	339.82	397.28	364.83	350.65	322.23	466.51	368.27	335.47	357.01	400.08	342.97	349.81	373.81	351.7	371.31	376.09	496	335.34	360.81
758004	367.98	324.83	350.3	339.83	352.29	348.18	335.15	342.88	343.12	356.16	370.68	342.34	335.92	337.8	341.8	355.18	338.16	342.67	342.89	338.74	400.19	369.32	353.43	329.23	466.16	371.94	334.81	355.83	399.03	343.14	352.92	376.45	345.03	379.2	375.63	493.82	336.04	363.58
759004	366.42	327.71	351.2	340.47	353.38	349.08	335.15	345.37	343.26	358.76	370.37	344.63	337.77	338.19	340.03	355.68	339.66	341.62	344.04	338.6	397.37	369.4	352.57	327.83	470.02	370.6	332.96	354.28	401.56	346	353.07	378.34	351.36	375.27	373.88	493.9	335.36	362.71
760004	369.9	327.61	357.24	342.42	353.49	350.32	337.2	346.24	344.76	359.5	370.69	346.26	336.14	336.33	342.38	353.4	338.46	345.09	345.88	341.75	399.39	371.93	353.76	333.35	468.27	373.02	337.75	355.48	397.69	349.08	355.56	380.07	354.46	378.2	380.23	495.66	338.22	368.56
761004	366.89	324.22	348.84	340.21	350.59	346.95	332.6	343.92	340.17	354.12	366.23	338.79	330.69	332.29	339.96	353.52	332.51	339.75	339.43	335.1	393.82	365.24	349	329.1	463.64	367.89	332.07	352.96	396.11	337.81	348.39	374.77	351.85	373.56	375.21	491.81	333.01	365.68
762004	375.81	330.15	357.9	345.19	354.81	354.79	337.86	348.4	345.25	362.43	376.37	349.12	340.91	341.01	346.33	362.27	342.13	349.44	348.25	342.41	400.31	370.51	354.69	336.12	470.87	376.45	337.09	358.49	406.31	347.06	358.54	383.65	357.14	378.18	382.51	497.5	334.34	372.62
763004	371.65	325.18	353.96	341.62	351.7	347.35	333.58	344.91	341.36	354.74	369.57	344.13	336.62	335.92	342.7	349.36	336.37	341.38	342.07	337.5	397.17	370.32	355.44	334.28	467.56	371.03	332.41	355.74	399.54	343.39	353.74	375.06	346.3	375.89	373.93	495.15	336.31	371.62
764004	370.17	327.17	350.69	342.34	353.18	350.34	335.21	345.85	342.63	355.46	369.82	344.71	341.35	339.5	343.34	358.21	339.14	344.57	342.74	340.06	396.06	371.17	356.61	336.75	470.63	374.12	334.58	357.94	399.23	348.33	350.72	380.97	354.31	377.02	379.59	499.92	334.93	374.44
765004	367.02	319.84	347.18	338.74	346.96	343.95	331.2	341.67	338.51	352.2	360.25	335.24	329.6	332.84	340.19	347.43	333.55	336.26	340.77	333.51	391.96	361.92	347.39	328.8	461.59	368.55	329.72	351.34	387.65	339.72	348.7	370.45	344.49	369.08	374.57	490.08	329.52	370.83
766004	361.27	315.36	342.69	335.62	346.44	343.36	329.95	340.61	338.71	349.59	358.39	333.96	328.19	329.77	334.76	346	331.16	333.81	337.31	333.36	388.07	356.49	347.13	327.1	462.17	365.62	327.45	347.85	387.26	333.28	346.36	369.78	332.98	370.52	370.84	489.53	329.11	371.59
767004	369.68	327.91	352.21	343.53	352.47	350.78	335.53	347.58	342.95	357.42	369.16	343.42	338.19	337.24	340.21	356.71	341.85	343.22	343.16	341.02	397.04	367.42	353.97	332.27	471.59	374.35	336.68	355.81	397.92	349.25	355.21	376.88	352.35	379.8	378.26	496.85	336.03	378.77
768004	369.93	323.25	349.76	341.31	351.72	348.9	334.16	347.14	341.87	354.55	365.07	338.85	329.76	336.78	335.74	354.34	337.37	337.83	341.43	338.88	398.2	368.2	350.76	334.1	466.91	371.52	333.49	352.33	392.07	340.22	352.71	374.98	351.67	373.49	375.42	494.67	334.22	382.3
769004	367.91	321.97	351.82	340.44	351.55	349.75	335.59	344.61	340.88	355.33	375.24	341.59	331.36	335.56	336.12	351.74	339.89	341.02	342.45	338.98	395.98	368.14	355.23	327.32	474.53	374.83	334.07	355.81	396.55	345.15	353.73	377.98	350.91	378.05	377.46	497.91	332.26	380.47
770004	370.81	325.15	353.96	344.5	352.76	352.95	338.23	347.15	343.82	359.11	371.58	345.6	336.91	338.03	343.88	357.69	341.2	347.04	348.8	340.31	401.8	370.63	353.66	335.16	471.84	375.16	338.19	357.16	399.24	346.18	356.42	379.58	354.39	377.43	379.87	498.82	338.68	385.87
771004	366.18	324.05	346.17	338.12	348.04	346.78	332.68	343.08	339.51	351.01	366.71	339.64	328.82	333.11	333.95	350.98	335.74	337.25	339.22	336.28	393.14	361.38	350.29	324.92	465.07	368.54	331.1	350.74	392.27	340.11	351.14	373.42	344.88	373.84	374.65	496.12	330.95	383.61
772004	370.93	330.94	357.2	346.29	355.33	354.48	339.06	348.29	345.2	358.29	375.85	346.24	337.34	342.13	342.58	360.18	340.8	348.66	348.37	340.38	403.9	371.02	355.07	332.46	475.87	377.57	338.8	358.55	400.33	346.57	356	382.74	354.29	380.91	378.65	501.36	338.22	388.58
773004	364.6	324.21	346.43	339.4	348.7	346.05	330.88	345.42	337.65	350.36	362.46	338.16	333.37	335.84	336.58	352.61	334.95	338.13	340.09	335.54	394.54	363.07	349.66	326.66	471.2	370.13	330.08	352.73	395.14	343.43	351.97	377.18	346.47	372.54	371.88	497.06	332.02	386.13
774004	362.72	320.25	343.21	335.97	346.13	343.82	329.3	338.45	335.9	347.2	361.36	334.7	327.29	328.88	335.07	351.63	332.4	336.72	338.04	333.77	391.44	360.98	348.01	325.65	464.29	367.47	328.71	351.27	391.99	336.76	351.17	372.78	349.52	371.33	369.82	490.71	328.61	385.89
775004	366.29	320.74	346.39	338.78	346.2	346.56	332.9	342.69	337.01	351.55	365.57	338.95	333.87	333.62	333.91	353.45	335.09	336.43	340.46	336.24	395.17	364.2	348.97	326.27	468.51	367.76	331.65	350.93	393.56	337.99	351.41	371.84	348.58	374.07	371.54	495.61	332.74	388.15
776004	367.49	325.89	346.83	338.46	349.32	347.76	333.65	345.28	337.44	350.69	366.06	343.41	332.58	336.65	334.69	346.47	336.82	337.06	342.04	335.12	398.31	364.4	349.97	324.24	470.33	370.02	330.71	353.49	393.68	340.74	350.94	375.56	348.34	371.61	372.3	496.67	334.58	388.21
777004	364.02	318.92	343.45	335.84	347.11	345.3	331.14	342.88	333.72	349.75	361.01	336.09	327.34	331.64	337.4	347.91	332.38	338.51	337.1	336.07	395.03	359.75	348.32	321.06	465.18	366.94	331.18	349.78	388.91	337.19	347.72	369.71	342.33	374.88	374.02	493.06	328.15	387.95
778004	371.36	329.22	348.03	343.54	354.31	353.86	336.95	347.21	341.1	354.83	371.48	351.13	341.38	338.98	340.14	356.86	341.42	344.2	348.31	345.93	399	371.09	353.52	329.72	473.38	374.79	338.12	356.01	400.9	349.53	357.13	383.12	349.91	381.45	383.98	500.76	338.22	396.15
779004	367.52	322.49	348.12	338.31	348.81	346.11	332.7	343.94	338.16	348.69	365.71	337.61	333.16	336.76	338.43	349.66	332.64	339.65	341.03	338.43	398.9	366.07	350.46	322.37	469.17	369.07	330.22	352.5	394.42	341.37	351.56	372.09	349.19	370.87	377.92	497.53	331.71	391.84
780004	368.17	320.79	345.07	338.1	348.09	349.32	333.91	344.76	337.47	351.55	367.64	341.63	332.56	339.56	333.86	353.47	336.68	339.18	340.06	336.33	395.11	363.76	349.59	322.68	470.16	367.62	330.86	350.85	393.84	339.98	352.8	375	347.02	371.43	369.74	495.46	332.68	395.84
781004	369.26	323.53	350.73	340.7	350.75	349.01	334.89	345.14	339.54	354.69	369.11	340.98	333.96	336.1	337.44	353.75	334.62	341.79	344.03	341.8	399.11	367.27	350.71	328	475.46	372.24	335.5	353.69	394.07	345.67	353.15	373.3	352.53	375	374.3	500.18	338.44	395.63
782004	366.47	320.09	342.46	339.27	347.14	347.43	331.65	343.64	337.2	347.17	361.25	340.67	332.54	336.58	337.1	352.54	335.33	339.74	343.13	338.45	397.61	364.79	348.69	322.02	468.42	368.31	328.45	350.76	390.47	339.67	349.91	376.6	344.56	373.95	375.13	493.61	330.54	392.83
783004	365	320.93	348.1	337.3	347.93	348.43	332.28	343.85	338.1	350.65	364.66	340.22	332.45	334.65	336.84	350.66	336.1	338.08	340.28	337.88	400.27	366.28	346.23	320.17	472.42	368.43	331.76	347.07	387.8	341.01	351.39	370.07	348.77	372.83	370.05	497.79	333.45	396.3
784004	368.23	319.71	343.28	339.57	351.08	349.49	333.67	345.87	339.81	351.1	365.99	342.24	334.85	338.61	335.9	354.48	336.74	345.45	341.47	340.49	400.8	364.93	349.67	325.07	471.11	370.32	332.45	349.2	392.7	347.76	356.76	377.01	356.14	379.43	376.1	501.14	336.16	399.3
785004	374.32	328.2	354.88	344.95	356.26	356.89	338.92	348.68	343.42	359.88	374.78	347.74	342.21	341.35	342.55	359.52	341.53	349.09	348.5	345.34	409.18	374.24	355.58	327.7	482.99	378.37	340.79	356.64	398.68	347.81	362.89	381.51	359.73	386.22	385.58	504.38	343.14	403.16
786004	362.48	319.6	343.84	336.07	348.05	345.62	332.11	341.16	335.69	349.62	363.61	335.06	330.1	332.32	337.07	351.72	332.53	339.69	339.39	334.32	401.48	365.49	344.38	321.54	469.15	364.72	329.04	349.8	385.56	337.24	350.56	371.75	345.76	374.53	372.91	492.32	334.58	397.24
787004	361.85	319.12	337.9	334.58	345.93	340.75	330.33	342.8	332.93	347.5	358.26	333.54	327.93	328.23	332.55	350.64	330.78	334.54	333.47	332.06	398.63	361.62	343.53	317.59	467.06	364.67	326.93	345.37	384.66	338.36	347.78	366.38	345.65	372.8	373.27	494.58	332.32	394.48
788004	366.27	318.19	346.64	334.03	346.25	345.97	331.73	341.82	336.6	350.71	362.01	338.91	330.28	332.38	335.22	351	335.13	337.96	337.3	334.64	399.68	365.06	345.05	318.97	468.84	366.35	328.29	345.6	387.54	335.05	344.47	369.8	348.6	376.65	371.15	496.62	332.37	399.22
789004	371.35	324.3	348.13	340.13	351.78	350.05	336.93	346.87	339.7	353.26	365.41	346.07	333.88	340.78	338.34	355.4	337.9	340.76	344.62	338.39	408.84	373.29	350.96	321.25	479.89	373.1	335.44	351.41	398.38	348.62	354.44	375.96	346.06	385.85	378.37	503.25	335.21	398.35
790004	365.02	318.54	341.15	335.16	347.81	344.45	332.4	342.93	335.06	348.31	362.93	337.49	328.81	328.9	331.84	349.37	333.28	340.1	336.06	336.97	402.49	364.47	346.28	318.24	471.94	366.25	328.6	343.69	386.18	332.45	344.6	372.67	344.6	382.09	373.93	495.53	332.68	395.76
791004	377.26	330.59	359.84	346.82	356.97	358.22	342.35	351.35	346.95	362.92	372.22	355.94	342.03	344.18	344.93	362.18	344.02	353.68	352.74	346.23	415.96	378.82	357.41	329.04	486.36	380.89	341.19	359.95	404.31	353.82	359.6	387.92	358.41	390.92	391.27	508.59	345.1	405.27
792004	372.51	323.08	347.73	341.71	352.64	354.46	335.89	348.76	342.55	357.93	367.54	343.3	338.72	340.2	342.2	357.06	341.87	346.99	345	343.68	406.49	373.04	352.11	320.85	477.83	372.79	336.16	352.43	394.81	348.75	355.65	377.78	357.32	383.54	378.7	503.16	338.93	401.66
793004	360.29	315.06	335.74	332.43	342.91	338.62	328.81	340.43	332.94	343.13	354.5	332.7	328.45	326.16	330.26	346.24	327.54	332.59	330.76	329.17	391.38	357.62	340.79	312.03	463.67	362.33	321.82	342.15	379.92	334.9	339.96	364.68	340.05	370.18	370.4	493.26	328.1	393.65
794004	363.94	320.82	344.9	335.66	348.16	344.1	333.21	341.97	335.95	349.27	361.89	337.88	329.59	332.4	333.78	354.25	337.08	337.36	335.59	337.56	399.36	361.65	347.43	316.41	468.48	366.79	332.1	347.09	385.67	339.46	348.48	373.26	345.06	377.06	373.53	496.17	331.17	396.37
795004	369.76	324.61	351.93	341.13	351.24	350.7	338.04	347.63	342.06	353.72	364.33	344.73	336.53	340.37	339.89	358.99	343.38	345.07	345.23	343.94	405.99	373.59	353.27	321.33	476.1	373.53	335.17	350.76	394.19	352.57	351.16	378.24	355.79	382.08	378.85	501.38	336.87	400.78
796004	372.07	324.72	353.81	341.71	354.24	352.28	339.91	348.62	344.68	355.39	369.48	347.55	338.42	342.91	342.96	358.87	340.82	349.18	346.25	346.89	406.1	369.54	355.51	321.94	482.28	375.32	339.99	356.48	395.31	343.9	352.19	381.33	359.55	388.09	380.74	506.17	338.85	405.02
797004	375.16	327.88	356.76	343.48	356.18	357.13	342.43	350.82	345.47	363.83	372.09	347.74	340.39	346.76	345.19	365.43	348.47	349.98	348.95	347.43	412.97	376.39	356.58	329.61	486.65	380.81	343.3	357.47	402.57	350.07	359.2	384.59	353.44	391.77	387.18	509.4	342.98	406.18
798004	368.77	323.27	351	338.87	349.75	350.34	336.24	346	340.74	354.68	364.05	343.11	334.66	338.37	339.24	354.51	339.57	348.32	339.82	341.35	406.43	368.32	349.14	320.64	476.42	373.18	333.2	352.12	394.31	344.16	349.68	376.35	346.36	385.28	377.71	503.33	339.13	399.61
799004	368.44	323.57	348.35	340.61	353.19	351.85	339.71	348.37	341.88	355.81	366.4	341.54	338.71	340.67	340.6	358.74	341.61	347.13	340.66	342.22	406.34	368.01	354.8	318.93	480.7	374.25	336.77	353.96	396.84	348.65	351.06	381.95	351.16	386.23	380.88	502.5	339.76	402.6
800004	364.61	320.07	345.09	337.51	350.34	345.84	333.73	345.72	338.1	350.01	361.06	339.95	334.09	334.05	340.89	355.28	338.39	337.73	335.34	338.27	401.18	365.92	348	317.65	473	369.85	332.27	349.11	391.12	343.25	344.22	372.28	343.76	376.82	372.78	502.58	333.15	400.08
801004	364.19	320.4	347.26	337.01	349.61	344.23	335.92	346.7	339.01	353.03	364.85	340.71	336.5	334.49	338.84	354.46	335.09	340.19	337.2	337.99	400.39	368.09	347.86	317.99	472.64	371.72	335.23	349.9	391.16	340.71	348.69	370.94	343.07	378.24	375.1	498.58	336.09	400.39
802004	362.8	317.08	345.26	336.29	349.03	345.13	336	344.46	338.2	351.1	360.58	339.87	334.53	334.3	336.09	351.3	336.12	337.72	337.71	337.63	399.96	366.21	347.76	318.88	469.21	370.96	334.03	347.08	389.11	342.31	348.84	372.44	352.89	377.62	372.81	498.14	333.55	398.17
803004	365.72	323.43	351.82	340.54	353.81	349.34	337.44	347.17	342.4	357.6	367.51	347.41	334.49	340.13	338.85	358.09	338.15	346.14	342.18	340.26	406.02	370.82	351.92	323.33	477.2	376.09	339.06	353.37	395.11	348.13	356.14	379.48	353.66	383.26	378.78	502.73	339.99	401.07
804004	363.78	319.24	346.15	338.49	349.8	345.76	334.48	346.37	339.47	352.47	362.39	341.11	334.38	332.38	335.11	351.87	338.59	336.95	338.31	338.6	400.17	366.49	348.85	318.52	476.07	370.55	334.17	350	389.76	345.87	347.37	376.51	347.8	380.69	373.65	496.5	334.71	397.58
805004	357.94	314.05	341.73	332.57	345.77	341.36	329.68	342.9	335.28	344.77	360.25	332.63	330.13	329.56	331.57	348.55	330.29	335.46	333.02	333.24	392.54	361.3	339.16	313.66	470.2	364.95	329.73	341.24	381.87	340.59	340.07	364.76	344.37	374.99	366.5	491.76	329.33	396.11
806004	368.51	325.68	351.41	346.76	355.58	353.51	340.22	351.16	343.87	357.94	372.8	349.45	337	341.49	336.75	354.64	341.86	346.48	344.6	344.07	408.07	372.3	354.58	326.36	485.64	378.61	338.97	353.17	394.59	357.01	356.9	378.19	362.48	388.57	383.92	504.68	339.09	402.86
807004	362.1	317.32	347.44	342.11	350.76	347.3	334.48	345.72	338.77	350.82	360.58	343.62	333.21	338.06	333.14	353.47	340.47	341.45	340.1	337.26	402.19	366.82	349.48	320.3	474.96	372.69	334.51	349.3	389.24	342.1	348.18	373.63	357.55	381.67	375.87	499.14	335.72	401.32
808004	361.48	317.45	346.78	338.56	351.56	347.31	334.34	345.58	337.74	349.96	360.43	342.41	335.2	335.2	334.88	352.49	338.02	337.69	335.98	335.75	400.05	367.1	349.04	321.64	474.78	372.62	331.9	347.72	389.58	344.21	350.34	372.35	348.15	383.29	373.1	499.07	330.08	401.55
809004	362.27	318.1	343.56	339.08	350.73	345.38	332.55	346.17	337.45	349.5	361.48	341.82	334.61	333.16	335.79	354.89	339.15	337.6	338.64	337.71	397.09	362.61	347.06	320.14	472.43	368.76	333.59	348.49	391.93	342.51	347.7	371.17	351.25	380.76	372.96	499.83	332.59	397.03
810004	361.85	319.27	344.76	337.99	348.9	344.37	332.97	343.31	337.31	347.39	361.69	341.66	334.83	333.78	336.72	347.82	335.78	337.63	338.46	333.68	398.71	366.55	345.6	319.84	474.98	370.21	333.95	345.53	386.19	340.43	346.95	370.84	346.84	383.36	374.61	497.84	330.51	395.71
811004	365.88	319.27	350.85	340.77	351.01	349.2	335.66	346.9	338.85	351.92	364.89	343.86	336.65	335.29	338.29	352.17	337.73	340.98	339.29	339.57	400.02	369.58	353.11	324.01	477.56	371.32	334.43	348.02	387.98	343.36	347.14	376.57	349.88	379.47	374.74	499.59	334.97	399.36
812004	367.94	322.13	356.18	342.03	354.85	352.72	338.11	349.92	342.71	353.35	369.95	351.41	342.72	339.84	343.45	361.37	347.57	344.04	345.51	343.48	410.3	373.31	357	326.34	481.2	375.99	339.81	350.29	395.59	348.2	349.99	383.22	352.54	387.92	379.92	504.79	340.14	401.62
813004	362.08	320.02	342.06	335.25	349.13	344.89	333.43	345.45	334.96	347.92	360.67	341.82	331.96	330.2	332.85	352.07	333.66	338.87	337.38	334.45	398.73	363.9	344.69	323.18	470.3	367.58	330.68	349.01	385.67	339.48	345.16	368.25	336.12	379.06	368.58	499.16	332.71	395.97
814004	365.47	321.55	344.38	339.68	350.88	347.41	334.77	346.92	338.71	349.41	364.64	344.82	335.08	337.64	335.43	353.96	337.1	343.82	338.94	339.57	400.96	368.01	349.45	321.98	476.02	372.73	337.59	348.18	389.81	342.3	349.56	379.5	345.87	379.53	375.22	500.25	334.39	397.68
815004	363.92	319.84	347.41	340.84	351.46	347.78	334.82	345.4	338.13	349.92	362.84	344.1	336.48	336.27	333.75	353.37	338.11	339.94	338.16	337.42	403.94	368.27	349.85	324.66	474.59	371.24	334.84	348.03	389.2	340.68	348.78	371.57	346.28	378.32	374.3	500	333.42	395.9
816004	365.06	320.49	344.68	338.76	352.04	344.66	331.46	345.89	336.52	346.41	358.18	342.33	336.52	337.38	335.25	351.54	337.56	338.72	335.21	337.36	401.07	368.3	349.62	322.82	474.65	371.05	333.21	347.88	387.32	335.64	347.41	375.79	350.65	378.75	373.31	500.78	333.58	397.51
817004	362.08	315.74	341.59	336.43	349.15	343.63	332.68	343.31	336.01	344.05	358.88	342.6	324.99	329.94	331.67	347.97	334.45	340.98	336.31	333.59	399.27	364.33	349.88	321.12	472.06	371.09	331.81	344.61	383.68	337.88	345.83	370.24	346.98	376.95	374.03	497.86	332.92	394.92
818004	364.36	318.64	345.62	338.89	349.36	347.22	334.27	345.6	336.41	347.33	363.9	342.51	336.21	331.89	339.14	355.2	336.74	339.87	337.58	335.63	403.2	366.72	350.38	323.28	478.12	369.19	333.02	346.35	386.69	342.07	347.08	370.77	351.09	377.5	374.18	498.44	333.07	396.31
819004	365.24	316.85	341.69	338.07	351.35	347.15	333.66	345.11	337.13	350.32	361.41	340.51	331.93	332.62	336.94	351.72	336.56	337.17	336.49	339.27	402.36	365.97	349.74	321.73	474.33	369.73	333.24	345.62	386.86	339.12	348.98	374.2	344.87	383.77	378.37	502.4	334.69	396.79
820004	372.5	328.62	358.4	348.84	361.5	358.89	342.81	353.73	346.52	362.21	373.5	353.36	350.76	349.11	348.94	370.32	348.92	350.32	350.73	347.89	413.44	378.81	358.71	331.44	489.29	382.33	345.32	356.32	400.48	353.79	357.87	384.21	363.28	397.11	392.6	512.42	345.67	404.8
821004	364.21	317.8	346.72	338.85	351.22	349.7	333.87	347.93	336.87	348.36	363.19	341.15	332.79	333.16	338.33	356.28	336.03	341.65	338.05	339.73	399.06	364.87	347.9	326.67	477.89	371.98	334.32	349.65	386.85	341.49	351.36	374.57	348.45	381.62	375.29	502.9	334.05	400.2
822004	364.08	317.68	346.93	338.42	350.96	346.35	334.51	345.35	335.87	346.87	359.45	340.24	334.59	333.59	335.85	351.58	334.31	343.22	335.73	337.53	402.43	368.07	350.59	320.76	478.43	369.78	334.56	347.32	388.51	343.39	347.79	371.51	344.29	382.18	376.02	503.05	337.88	399.14
823004	366.26	323.24	350.18	341.37	355.05	352.97	337.51	349.63	339.14	353.85	365.59	349.31	341.69	340.36	341.54	361.46	343.55	342.44	344.38	344.16	404.99	369.76	355.56	328.54	486.3	374.33	339.39	351.02	389.59	348.85	354.25	378.03	358.39	387.52	381.13	505.56	338.1	400.97
824004	364.3	320.37	346.42	340.16	352.59	349.16	336.11	348.52	338.66	351.48	366.85	340.49	334.29	337.63	340.19	353.62	341.59	341.95	339.94	340.3	402.79	369.2	351.62	325.41	483.01	373.64	336.04	347.53	389.77	343.22	352.24	373.06	349.5	385.74	378.56	501.48	337.16	401.17
825004	364.16	317.18	350.92	338.88	352.3	350.79	337.25	348.5	338.34	351.39	368.31	345.63	335.66	339.82	340.87	360.04	340.2	347.15	341.99	340.75	406.64	365.17	351.61	321.88	483.68	373.49	335.68	351.35	392.34	344.85	346.59	374.89	353.8	389.62	378.48	503.73	336.15	400.31
826004	368.64	327.92	356.04	345.44	358.8	361.46	339.63	353.56	343.2	356.09	372.21	354.18	343.28	349.83	349.57	367.96	351.79	353.3	347.61	346.32	414.4	378.68	359.32	330.42	496.96	380.71	342.8	357.3	399.97	354.27	358.41	383.47	358.94	398.57	386.85	510.17	343.41	405.7
827004	362.68	316.28	346.17	339.33	349.73	348.89	335.51	346.22	336.81	348.8	362.15	342.87	335.13	338.97	338.54	356.95	339.66	343.53	340.04	340.73	400.22	364.3	352.23	324.29	478.18	370.09	335.73	347.49	387.11	341.44	349.31	368.93	343.76	385.2	377.73	500.19	335.59	401.86
828004	356.19	313.03	342.98	333.19	346.42	342.93	329.22	343.34	330.95	341.43	353.98	336.13	327.32	333.63	333.3	347.25	334.3	337.41	333.41	332.82	397.96	363.43	346.04	316.36	476.67	367.4	328.98	343.19	383.08	336.26	341.57	364.13	341.18	374.11	366.58	498.79	330.35	396.24
829004	358.23	314.32	343.79	336.03	346.83	344.14	332	344.95	333.81	345.09	360.68	341.04	328.34	334.55	332.67	348.94	336.94	338.28	335.34	333.21	396.37	363.53	349.7	318.46	480.04	366.62	333.35	345.99	385.76	344.19	348.02	370.49	345.22	377.13	377.85	500.76	335.88	398.53
830004	358.89	322.31	346.88	339.61	349.66	346.97	334.74	346.89	335.98	346.86	365.59	337.18	330.51	334.51	336.57	357.02	337.88	338.84	337.49	338.11	402.82	368.51	350.62	325.25	481.59	370.96	338.17	348.17	389.47	339.67	348.99	372.5	349.1	381.25	374.23	502.05	336.6	400.84
831004	363.11	321	350.44	339.24	351.4	346.74	334.85	348.96	338.83	351.38	363.74	347.12	334.52	338.83	339.86	355.79	341.18	342.15	341.71	338.4	405.02	367.25	352.15	323.5	485.06	370.92	336.64	349.16	391.26	345.48	354.05	370.94	352.77	384.05	379.95	504.18	339.08	404.88
832004	358.05	319.14	347.43	337.79	349.05	347.27	333.14	345.18	334.82	347.65	364.85	345.67	330.9	335.29	334.42	357.31	339.3	342.48	339.37	335.76	400.89	365.96	348.36	321.77	484.07	368.65	335.51	346.65	387.24	339.58	349.25	373.21	345.77	379.46	376.45	498.68	335.82	399.25
833004	359.19	320.51	344.8	335.66	346.97	346.93	332.57	345.28	332.87	346.79	361.49	339.37	330.29	334	330.86	353.05	333.29	335.82	334.66	336.27	397.19	364.41	347.12	319.3	480.17	368.65	333.16	343.67	385.38	341.32	346.91	367.41	341.49	375.26	369.84	495.57	331.44	399.44
834004	358.8	317.34	343.33	337.3	346.7	346.82	332.76	346.47	334.09	349.18	362.53	340.51	331.08	332.01	334.25	347.1	333.78	334.36	334.83	336.86	399.31	366.92	349.02	320.97	480.64	369.03	333.36	346.63	379.86	341.54	346.87	366.66	343.62	378.67	368.61	497.48	336.1	400.97
835004	368.92	326.97	354.33	345.97	355.34	354.31	342.39	352.02	343.02	358.56	370.22	353.6	342.24	345.83	344.15	364.74	347.31	349.96	348.67	343.55	406	375.26	357.88	331.4	492.91	378.09	342.77	354.09	398.79	351.15	357.3	385.31	356.4	389.67	384.47	508.03	343.34	405.68
836004	357.12	315.7	339.16	334.65	345.45	342.46	332.69	343.3	332.97	346.14	358.14	336.32	327.09	330.06	330.96	346.99	333.58	336.55	329.09	333.93	396.35	360.18	346.19	317.27	478.75	368.45	328.95	343.5	382.39	338.05	346.64	366.15	346.9	375.88	372.77	495.97	331.15	396.9
837004	358.28	317.68	342.89	335.38	345.27	342.33	329.68	345.69	333.05	343.75	358.5	334.65	324.98	331.53	332.66	351.25	337.03	335.03	331.81	334.19	398.14	363.53	345.24	318.69	481.23	367.77	331.53	341.99	383.65	336.43	345.4	367.51	341.28	378.39	368.11	494.21	329.95	397.56
838004	367.32	327.02	353.01	342.63	354.23	350.36	337.47	350.69	342.46	355.05	368.02	345.23	341.89	337.91	340.78	361.09	344.08	343.13	344.08	344.49	407.46	369.78	356.67	328.7	490.89	378.14	339.3	349.96	394.63	346.5	356.48	380.51	361.2	386.27	384.18	502.88	340.32	402.42
839004	362.19	321.98	349.72	340.49	349.88	347.66	336.67	347.69	338.74	352	366.88	343.95	335.89	337.25	338.66	353.38	340.24	338.38	337.49	336.8	401.95	370.03	350.77	322.86	486.71	372.95	335.23	348.39	386.5	346.56	350.91	374.45	357.77	381.14	375.63	501.33	337.11	401.96
840004	357.2	319.99	342.95	339.03	347.5	346.91	334.37	344.64	336.46	348.77	362.8	344.73	330.55	334.49	332.86	349.82	339.11	339.69	335.41	337.8	402.26	363.48	349.68	325.66	486.21	371.53	334.38	343.49	388.55	343.45	347.92	374.13	345.76	383.07	372.42	498.47	338.08	403.11
841004	362.56	320.8	349.51	341.36	350.76	347.13	337.18	349.22	341.17	354.45	366.91	343.53	339.53	335.8	335.96	347.51	340.36	343.5	341.78	339.11	404.36	369.79	349.95	329.06	486.39	373.07	339.82	346.14	389.73	346.55	356.5	374.32	350.5	383.95	376.41	500.47	341.21	401.32
842004	367.6	323.79	352.29	343.87	354.64	350.84	337.12	350.28	344.2	354.91	371.05	351.37	341.39	339.33	343.14	359.73	344.9	349.42	343.53	342.77	412.9	377.02	357.6	329.87	494.15	380.45	342.9	353.06	395.21	350.02	356.08	383.96	360.19	388.94	383.42	502.87	343.18	405.83
843004	360.09	317.29	343.93	337.05	346.47	341.51	333.46	345.79	336.67	348.76	361.53	343.04	328.52	329.42	332.18	349.96	333.6	337.89	332.6	332.57	400.04	365.11	350.22	321.64	485.13	371.56	331.52	343.32	383	339.08	348.71	373.07	350.65	379.88	374.21	496.07	335.31	400.72
844004	358.14	318.22	344.77	337.12	344.97	345.31	333.13	344.51	336.71	350.61	360.32	345.08	333.99	334.11	335.62	350.05	335.89	339.43	336.48	336.7	403.12	365.29	349.7	323.61	483.63	370.97	336.22	343.82	380.32	342.99	347.56	373.68	350.02	379.1	374.15	495.2	334.58	402.49
845004	352.87	313.83	335.82	331.29	339.9	334.62	326.12	340.02	331.37	344.08	350.94	333.31	326.06	324.75	328.23	345.32	328.59	335.27	326.57	326.99	392.57	355.46	341.07	314.83	477.62	363.45	329.7	336.36	372.06	327.51	343.05	365.22	337.5	370.67	366.79	491.42	327.97	398.11
846004	363.02	324.36	349.79	339.68	349.56	346.38	335.15	349.4	340.41	351.07	361.4	345.66	334.38	335.44	332.2	352.83	340.92	345.29	338.09	337.6	407.04	367.72	354.03	329.78	489.9	376.25	338.64	350.01	385.06	348.01	352.78	377.48	354.91	387.85	378.87	501.73	339.14	405.31
847004	356.94	317.53	343.7	336.39	345.87	341.87	331.21	345.98	337.25	347.76	359.54	342.18	336.32	333.17	334.05	348.02	335.96	341.37	331.79	331.98	400.94	362.38	345.78	325.01	482.64	370.01	333.84	344.92	383.26	346.05	347.24	370.7	345.77	378.89	373.66	497.04	335.7	401.65
848004	357.81	315.55	344.32	334.27	343.4	339.66	332.66	344.31	337.15	348.82	357.83	344.67	329.94	328.93	335.15	345.96	335.79	340.82	333.44	331.29	400.49	363.54	345.84	321.32	481.39	369.63	334.78	341.71	380.85	339.2	346.69	368.23	340.3	383.47	370.58	493.95	330.89	400.44
849004	361.72	321.7	346.93	340.75	348.83	344.95	335.61	347.49	341.44	352.92	365.57	353.53	337.89	335.44	338.41	356.45	341.35	346.6	341.44	337.56	406.05	365.07	350.59	333.18	488.19	372.72	339.35	345.73	386.04	346.13	355.33	377.49	353.76	388.05	378.87	498.46	336.98	404.28
850004	351.65	314.06	335.05	330.2	340.4	334.1	325.49	339.88	332.5	340.22	349.81	339.59	322.17	324.3	329.64	338.95	332.18	332.7	328.94	326.03	393.99	355.85	344.27	317.51	476.22	363.44	328.69	336.08	374.06	334.86	343.55	361.39	347.83	377.07	365.49	490.05	326.66	399.38
851004	363.95	324.58	356.17	342.58	350.46	350.97	340.09	349.04	343.55	355.65	367.4	351.25	343.35	339.99	338.35	356.49	342.45	347.89	343.92	341.38	409.26	368.21	355.58	332.72	492.47	377.41	344.05	352.68	386.6	354.88	356.64	375.96	360.29	396.43	381.19	502.35	344.39	408.02
852004	352.36	317.33	335.96	328.42	339.56	336.45	327.72	343.04	333.18	342.63	350.15	339.29	332.94	326	331.84	347.44	332.58	337.39	326.8	326.99	393.4	355.05	342.37	315.38	478.14	363.04	330.08	336.87	372.37	335.9	339.26	362.88	346.69	377.91	365.7	491.85	330.66	400.27
853004	357.59	320.22	343.64	334.86	344.21	341.7	333.12	345.6	340.37	347.65	356.06	343.58	334.2	331.53	332.36	350.2	336.97	341.99	334.09	332.67	402.67	363.91	347.72	320.37	487.9	368.93	337.41	341.74	381.45	342.82	351.43	373	347.29	386.7	371.02	496.77	337.56	402.29
854004	358.13	318.9	345.49	334.07	345.51	344.28	334.91	344.85	338.88	349.28	355.2	347.93	335.18	331.04	333.76	354.78	336.39	341.09	333.22	331.46	398.75	360.99	348.86	325.29	482.82	368.03	336.86	340.81	378.08	339.1	350.19	367.96	342.3	387.22	370.3	496.41	333.71	402.56
855004	345.26	309.12	327.57	322.26	332.16	327.28	323.66	336.76	326.22	335.65	341.22	329.39	319.39	314.56	322.48	332.81	323.43	327.97	318.75	314.61	385.53	346.04	333.87	309.1	470.42	356.18	320.16	325.91	361.36	326.39	336.26	351.35	329.55	369.66	353.79	484.15	321.43	395.25
856004	351.37	314.96	338.27	329.7	339.56	340.46	331.57	341.27	333.56	344.02	352.29	340.67	329.22	326.25	325.68	343.94	331.34	338.06	326.9	324.24	398.11	357.25	346.13	316.78	480.9	362.8	330.45	336.18	369.67	333.28	345.95	365.08	343.15	377.99	365.87	492.79	329.49	401.82
857004	356.48	319.42	345.62	333.93	344.62	341.27	334.26	346.48	339.17	347.21	357.26	348.42	337.69	332.35	336.23	356.47	337.57	341.96	334.5	334.2	402.02	364.11	347.61	326.14	487.25	368.57	340.8	343.95	377.43	341.87	354.22	371.22	345.63	391.09	370.41	497.13	338.04	403.77
858004	349.49	315.79	338.03	329.78	338.62	336	329.8	342.83	333.13	341.26	346.45	339	330.06	325.28	327.78	346.05	329.96	337.07	326.99	327.27	395.56	357.52	342.77	319.16	479.09	362.88	332.85	333.59	371.11	334.5	345.46	363.04	348.9	379.83	364.03	494.44	328.16	404.29
859004	348.88	312.2	336.9	327.58	339.12	337.06	329.26	340.65	332.67	341.73	344.98	341.93	323.94	326.38	329.36	340.07	332.91	336.8	326.31	325.47	391.22	355.42	341.46	319.94	473.52	359.68	329.42	334.48	366.99	338.16	341.2	359.67	338.93	380.78	363.74	487.06	332.54	398.86
860004	347.57	313.53	339.24	326.51	337.83	335.1	330.82	341.28	331.31	340.87	348.41	341.01	326.71	323.26	325.33	339.96	331.69	337.85	323.19	321.09	392.2	354.62	342.01	323.18	478.43	361.83	331.02	335.18	369.63	338.37	344.36	361.32	348.69	378.81	360.61	493.24	329.59	400.23
861004	354.34	316.92	344.17	330.44	341.19	340.79	332.95	345.82	334.42	344.69	352.04	342.87	328.73	328.42	329.36	344.73	336.53	340.6	328.12	329.13	399.24	357.59	346.85	327.32	484.62	366.73	337.14	337.77	368.57	344.4	350.77	363.04	348.52	378.81	368.67	495.2	337.26	405.12
862004	352.04	317.85	339.1	333.79	342.33	342.1	333.55	345.67	337.62	345.26	354.23	352.22	332.27	331.64	331.7	351.7	338.86	341.49	331.82	329.18	397.74	356.84	348.34	327.65	483.82	366.23	338.54	339.39	370.19	341.27	348.64	369.6	353.38	384.76	367.21	496.39	334.72	404.5
863004	351.03	316.18	338.7	327.7	338.68	337.7	332.35	342.3	332.3	341.7	346.79	344.09	331.93	331.16	331.43	342.43	333.07	339.53	326.98	324.51	399.88	356.18	345.55	323.26	477.87	362.24	334.6	332.86	367.3	338.02	347.29	362.58	344.6	381.25	361.72	495.24	330.84	403.68
864004	346.33	313.91	340.5	327.18	336.68	335.35	327.5	339.24	330.4	337.97	344.31	339.6	326.61	332.25	327.35	337.96	331.06	331.44	324.39	322.86	396.23	352.72	342.14	322.41	474.62	359.52	332.16	331.99	362.2	334.66	342.05	362.04	342.68	376.47	359.8	492.25	330.19	399.1
865004	345.75	312.19	334.45	325.11	335.49	335.7	328.33	341.58	328.94	334.96	345.46	336.39	322.11	324.87	321.36	338.56	328.22	332.29	323.13	320.95	394.83	352.18	341.31	315.49	474.89	357.42	330.98	330.05	362.17	334.01	340.87	356.4	343.28	374.55	355.95	491.2	327.75	400.96
866004	345.17	311.96	333.59	323.18	334.35	335.75	326.45	338.73	327.2	335.62	338.57	337.21	320.1	319.17	323.73	345.1	324.79	334.35	319.75	319.33	398.62	348.49	337.32	316.53	476.6	357.34	332.3	326.5	353.51	330.64	337.94	350.96	342.95	375.84	351.81	490.5	326.05	402.01
867004	345.07	310.51	332.84	323.49	333.51	336.42	327.81	338.95	327.76	335.18	341.47	336.64	323.84	322.71	326.33	342.13	327.83	334.95	323.3	320.52	395.88	349.44	337.58	318.42	475.09	355.53	332.96	329.02	360.3	338.25	340.74	353.74	342.22	379.41	353.51	491.42	325.56	399.75
868004	345.87	311.51	336.7	323.21	335.01	332.82	326.48	338.26	327.46	335.09	339.37	339.44	326.23	321.95	324.41	335.99	327.61	330.8	318.98	319.72	399.97	347.82	341.56	316.73	474.66	356.35	331.53	328.79	358.19	331.07	334.34	354.46	343.07	376.85	353.7	489.07	327.16	400.23
869004	345.42	316.16	338.06	324.5	336.12	335.71	328.85	340.09	327.5	336.82	341.63	340.75	325.53	324.06	326.17	339.46	328.63	334.84	326.16	320.8	401.87	351.41	343.3	321.71	473.22	357.34	334.47	331.72	361.52	339.21	342.77	358.88	346.52	375.77	358.54	490.99	330.9	400.88
870004	339.65	306.33	331.34	319.07	330.1	329.53	321.54	338.11	322.8	327.53	332.06	331.11	319.14	319.23	317.91	331.88	323.45	331.13	316.88	316.37	397.1	346.9	336.66	311.03	467.57	350.15	326.36	324.04	353.5	326.61	332.94	349.17	337.98	369.82	352.32	485.16	322.24	396.83
871004	347.51	314.86	339.79	328.02	338.28	342.62	331.19	343.41	331.85	337.46	345.4	345.4	334.11	328.81	335.44	349.59	330.6	340.22	329.96	327.7	405.25	355.39	343.94	324.96	475.29	360.82	341.34	332.08	359.3	344.73	345.12	358.2	349.55	379.4	361.41	494.25	333.85	401.46
872004	338.53	308.94	326.8	317.03	329.17	328.57	321.66	336.44	321.19	326.69	333.67	328.59	315.63	318.65	318.88	332.04	320.4	332.24	315.03	317.97	394.58	344.05	333.89	312.97	467.18	350.02	324.7	323.9	348.41	332.35	331.35	346.52	332.23	369.78	349	486.63	323.86	397.15
873004	341.67	310.77	331.4	321.22	332.69	336.01	327.19	339.27	327.27	333.22	338.82	340.29	323.65	323.54	324.03	335.09	325.42	334.05	322.43	322.97	404.87	352.96	339.79	316.69	468.75	356.42	333.25	326.92	351.75	331.16	339.11	350.7	335.57	372.07	351.5	489.28	330.11	396.84
874004	334.05	305.18	327.29	317.56	328.88	330.87	321.46	337.4	322.43	326.5	330.44	333.74	316.45	315.14	317.94	324.01	321.39	327.67	319.62	315.67	395.13	343.75	332.89	317.66	465.82	349.23	326.89	319.92	344.88	328.52	331.54	346.39	335.84	368.18	343.74	485.59	325.81	397.52
875004	335.74	308.38	330.24	316.06	328.08	333.72	324.66	335.89	322.28	330	334.93	336.25	320.1	319.4	316.01	332.12	321.81	331.71	318.72	316.91	396.53	346.44	335.28	312.4	462.54	349.73	327	321.67	342.88	329.67	330.19	345.02	335.88	364.57	345.49	483.66	327.45	397.91
876004	339.08	308.82	333.01	318.7	329.41	333.41	323.54	336.26	324.88	329.84	334.01	334.51	325.17	319.65	319.17	331.66	322.92	331.36	318.14	319.2	397.2	348.28	332.48	317.43	466.48	351.64	331.27	323.48	344.91	330.66	334.48	349.11	337.1	367.59	349.05	488.56	326.28	399.5
877004	342.46	312.17	337.35	324.64	333.32	339.01	328.52	341.8	327.64	333.66	339.7	339.35	328.44	324.61	326.94	340.73	327.9	336.74	326.16	325.83	404.46	351.11	337.68	325.42	473.69	357.02	336.1	325.48	350.52	336.65	344.16	355.21	340.88	376.35	354.67	489.49	331.12	402.17
878004	339.43	309.64	332.41	321.95	333.09	336.41	326.47	338.57	325.4	332.74	336.63	341.69	327.17	324.06	324.6	335.89	327.73	336.07	320.83	320.01	398.5	350.54	339.31	323.62	467.57	355.11	333.53	325.15	350.38	334.45	339.6	351.6	342.46	378.19	349.38	489.05	330.97	400.58
879004	333.77	304.42	322.08	314.97	325.97	330.49	322.45	337.22	319.81	325.23	330.37	330.55	316.63	313.79	317.04	329.04	320.03	328.11	316.38	315.78	393.74	341.01	333.67	315.21	462.2	347.98	324.91	320.53	341.87	325.72	332.56	345.45	334.1	369.89	343.79	483.61	325.67	396.26
880004	343.22	312.36	334.4	322.64	332.95	340.63	327.12	339.87	327.03	333.4	337.43	342.75	327.59	324.77	324.16	342.18	330.36	336.58	326.48	323.14	405.98	351.68	338.87	324.43	470.31	356.81	334.12	325.75	350.23	334.69	339.51	350.37	342.12	380.31	352.13	490.09	332.8	400.11
881004	338.17	311.62	333.23	320.95	332.69	337.55	326.17	341.86	326.26	331.97	339.14	338.22	329.22	325.4	324.34	337.12	325.01	337.62	321.48	324.51	402.84	349.94	340.22	322.68	468.85	355.33	332.04	325.57	348.39	334.89	337.92	352.51	345.7	378.98	352.46	492.15	331.24	401.27
882004	332.32	308.41	328.55	317.23	328.32	333.68	322.61	336.69	320.13	325.83	327.87	334.19	314.45	317.46	318.03	330.91	320.49	326.46	316.21	319.05	397.19	345.3	337.34	316.93	460.99	349.65	323.63	318.69	339.97	329.04	330.1	348.36	339.34	375.07	345.58	485.78	326.57	398.93
883004	337.33	311.84	330.11	322.25	332.51	339.61	325.21	342.32	325.44	331.54	334.26	344.72	327.6	325.25	324.68	337.09	329.31	331.72	324.46	326.39	405.39	352.13	337.59	321.5	468.79	354.64	336.82	324.8	346.62	331.46	341.47	352.08	343.67	382.79	352.59	490.37	333.54	400.31
884004	327.67	301.85	322.2	312.86	323.11	327.96	319.45	333.78	316.68	320.27	324.8	329.23	313.6	315.72	311.99	330.68	315.51	327.48	310.13	312.35	396.73	341.89	331.71	313.18	458.34	346.4	323.67	314	333.28	320.47	328.41	342.26	328.82	369.66	338.05	479.8	320.91	395.97
885004	334.48	305.35	329.4	319.07	329.77	338.55	326.84	338.74	321.26	328.43	334.61	339.93	329.3	321.45	322.62	335.68	324.91	333.69	319.85	324.21	398.56	345.28	334.17	320.75	464.2	350.99	330.94	321.09	341.11	333.49	335.78	349.33	335.05	381.43	348.66	485.27	327.06	400
886004	337.67	311.74	337.89	322.22	334.85	341.28	328.6	343.48	328.24	335.42	338.53	343.64	327.2	328.41	328.45	341.61	328.53	337.38	326.84	326.55	406.14	350.38	342.58	319.23	469.49	355.6	335.2	326.16	346.52	338.02	341.45	352.42	348.9	384.87	352.77	496.67	336.94	404.04
887004	343.01	315.45	341.77	326.71	336.83	343.74	330.2	345.38	330.11	335.53	338.8	346.58	337.51	332.03	330.97	349.51	334.2	346.48	329.39	330.98	408.8	354.64	342.28	329.43	474.21	358.57	340.14	330.68	348.26	342.36	347.2	353.59	353.03	388.54	357.65	494.02	337.63	409.59
888004	332.18	307.01	328.67	318.42	329.72	336.65	326.17	339.51	322.57	328.8	334.41	340.02	329.49	324.12	321.11	333.68	324.26	335.35	321.61	322.3	398	346.5	335.23	319.52	463.42	352.22	332.88	322.38	343.49	330.09	335.49	348.21	340.61	383.96	349.05	489.7	330.59	403.49
889004	326.08	302.06	325.82	314.26	324.11	331.57	322.51	334.73	316.54	322.17	325.75	329.64	313.91	314.3	316.22	330.95	317.18	327.15	312.67	314.71	392.41	340.97	331.63	312.32	454.7	346.16	323.07	315.39	333.71	322.86	328.86	338.78	334.45	374.75	339.35	482.34	325.63	399.79
890004	330.23	304.87	325.68	316.18	325.35	335.46	322.98	338.42	318.61	323.72	323.93	337.91	322.95	323.26	317.98	335.7	321.17	331.87	318.66	321.69	394.57	340.29	330.04	318.19	458.48	346.31	328.57	316.74	337.65	326.73	332.12	343	338.57	379.21	344.79	483.72	323.02	401.06
891004	329.13	305.86	326.93	317.26	327.49	337.14	324.08	340.53	319.76	324.15	327.59	332.06	322.82	322.83	317.41	338.42	323.01	332.42	317.3	321.35	394.56	341.31	334.81	317.59	463.22	351.05	328.45	319.24	335.67	328.92	333.77	345.07	336.15	383.63	343.6	488.94	327.84	402.53
892004	322	296.2	320.65	308.56	316.17	325.97	314.6	332.58	311.17	313.81	312.72	324.86	310.71	309.32	309.6	324.72	315.38	317.58	305.9	311.22	378.17	327.15	321.27	310.8	445.73	337.61	317.66	307.53	322.14	320.46	321.98	331.82	322.9	371.67	333.53	478.02	318.24	392.61
893004	326.66	304.1	323.54	315.33	323.53	335.41	319.43	335.57	318.31	321.26	323.46	334.02	315.94	317.92	316.23	335.72	328.02	331.52	315.51	318.69	387.95	337.89	335.81	317.8	455.82	344.85	328.5	316.92	332.77	330.69	329.69	341.86	333.14	380.7	340.63	484.47	326.96	398.81
894004	334.53	310.41	332.86	319.85	329.11	341.3	328.85	342.34	322.34	326.67	330.86	343.18	321.64	323.11	319.19	336.24	333.38	339.01	321.87	325.38	398.57	347.21	339.01	323.92	465.52	352.73	332.83	317.72	336.78	330.01	333.02	349.48	342.42	389.65	348.42	493.18	332.51	405.45
895004	334.1	311.02	334.92	323.41	330.1	343.87	327.8	341.93	324.87	329.36	331.76	347.54	325.26	328.35	326.42	339.88	338.45	338.01	324.73	325.36	398.87	344.37	337.78	326.94	465.92	355.1	335.32	324	338.86	335.46	337.06	351.19	338.38	391.79	352.82	492.15	335.12	404.65
896004	321.58	299.39	319.35	311.38	318.43	327.91	316.81	335.93	311.45	317.43	316.77	326.31	309.01	309.78	308.24	325.87	320.28	325.3	308.37	314.98	384.81	334.57	327.94	312.85	450.45	342.65	321.8	310.42	324.05	320.75	321.41	336.06	331.69	375.68	333.48	481.57	322	397.94
897004	335	311.52	336.26	322.25	330.95	341.16	328.27	342.79	323.27	327.22	333.74	345.29	331.22	323.46	322.27	343.9	337.88	343.05	325.31	327.1	404.08	348.1	339.07	330.51	466.79	355.67	337.09	322	339.28	338.53	340.01	349.38	344.81	391.59	350.29	492.53	332.98	406.3
898004	334.05	312.74	338.12	322.99	330.98	345.43	330.49	345.2	324.97	331.55	334.69	349.77	327.45	332.45	324.28	347.85	341.46	341.63	326.04	328.93	405.8	349.89	343.26	329.97	465.77	356.63	336.27	322.81	340.54	339.2	338.13	354.74	343.95	394.98	350.63	495.57	338.49	406.47
899004	321.44	299.61	321.61	310.15	318.8	330.3	317.97	333.11	314.2	316.71	316.74	330.04	308.12	311.36	311.53	327.91	323.79	326.88	310.11	313.32	386.32	330.55	325.19	311.65	447.18	342.03	321.44	308.16	320.26	320.09	322.12	333.65	329.08	371.92	335.86	482.27	318.49	397.42
900004	329.81	306.76	330.04	318.67	327.73	336.89	325.45	339.02	321.41	324.64	328.69	340.99	326.82	323.05	321.62	340.52	336.81	333.66	320.49	320.96	397.61	343.47	333.13	320.31	461.65	350.46	332	318.74	331.92	327.73	331.08	344.93	342.51	384.84	344.55	492.1	329.39	404.77
901004	327.01	302.34	325.22	316.43	322.73	335.72	322.91	337.61	318.91	321.29	322.17	338.31	316.91	320.35	318.77	337.92	333.05	334.04	315.77	321.16	391.98	340.21	333.17	320.72	458.22	347.93	328.34	315.94	328.78	328.25	329.25	342.56	334.52	381.39	343.31	490.65	328.85	402.69
902004	328.21	306.05	327.06	314.72	323.17	331.81	321.89	337.84	318.46	320.44	322.91	333.06	321.62	320.83	318.41	335.91	331.49	329	315.55	319.78	397.86	341.6	331.4	320.6	459.32	346.81	327.64	314.99	327.3	327.45	328.33	339.15	342.71	383.78	342.04	488.52	326.91	404.09
903004	324.24	302.93	326.32	316.17	324.09	334.82	320.06	339.4	319.22	321.29	321.13	335.7	322.76	318.75	316.86	335.38	331.25	333.15	314.39	321.28	391.68	337.87	332.64	318.04	455.16	346.86	329.22	313.41	327.31	327.21	329.54	342.2	335.43	386.19	338.3	486.65	324	403.08
904004	316.6	296.71	319.69	308.11	316.01	330.29	315.49	332.87	312.92	313.8	314.51	325.99	310.8	313.28	309.85	325.68	324.66	323.64	308.46	311.69	384.3	331.77	323.86	311.72	443.32	336.89	320.31	307.38	321.18	316.79	319.91	333.94	333.13	377.1	331.79	484.25	319.78	397.81
905004	325.82	301.12	327.98	316.69	323.95	336.86	323.55	337.26	319.97	324.51	322.04	337.19	316.62	320.26	314.5	335.3	329.54	331.13	316.2	319.35	394.47	340.98	332.36	318.67	453.7	347.52	330.94	316.25	326.42	327.42	331.85	343.04	343.67	387.97	342.4	488.74	329.33	401.88
906004	325.47	306.2	323.75	316.21	323.64	335.96	324.23	338.32	322.44	324.86	324.43	339.85	320.11	320.69	320.59	336.5	332.92	332	317.96	321.64	397.68	340.45	331.65	317.69	453.21	346.97	329.84	316.89	327.67	328.5	328.73	337.84	334.06	386.9	340.6	491.24	331.39	403.16
907004	322.42	302.58	321.54	316.01	322.94	334.05	321.77	337.24	321.31	324.16	323.38	338.14	321.42	320.39	318.24	334.63	326.59	331.91	316.75	318.34	392.51	338.66	331.39	315.35	452.3	344.37	327.12	313.9	324.14	327.4	328.3	338.46	334.63	382.98	340.49	490.1	327.34	401.21
908004	322.98	301.01	326.87	315.29	321.49	332.28	321.3	337.04	319.81	323.73	322.21	336.88	317.1	319.22	312.29	332.72	330.38	332.15	318.61	317.3	389.63	335.23	332.19	320.51	452.62	343.35	328.73	313.93	325.56	327.38	329.81	337.87	325.49	385.57	338.85	484.98	327.13	399.01
909004	329.26	307.2	328.63	319.01	328	340.91	326.42	340.88	325.03	328.65	326.25	342.99	326.14	320.39	321.39	339.04	333.4	337.37	321.36	323.67	394.53	342.79	334.62	324.03	453.96	348.33	333.19	319.93	327.62	337.43	334.82	344.71	344.17	388	344.93	490.28	330.95	403.6
910004	333.25	314.14	335.84	324.48	330.76	342.56	330.15	342.41	329.76	334.69	329.2	347.4	330.04	327.82	325.75	346.73	338.34	342.3	327.48	327	404.21	348.09	340.35	329.13	464.26	352.72	341.81	324.05	334.54	338.45	341.89	348.82	350.29	396.76	353.71	495.23	333.27	407.18
911004	326.42	302.95	331.36	314.72	323.16	335.82	323.37	338.32	321.47	326.16	319.15	332.95	319.1	318.33	317.72	333.89	328.36	333.85	317.37	320.71	393.16	338.08	331.77	317.67	457.63	345.08	328.82	312.38	324.18	327.59	329.64	338.93	335.46	387.43	339.86	489.46	327.06	402.76
912004	324.85	297.48	324.39	314.75	321.01	331.79	321.42	335.73	320.36	320.18	315.7	331.15	314.13	315.4	311.73	330.03	323.99	330.94	313.72	316.86	389.73	336.84	329.6	316.67	449.11	342.1	327.09	310.86	320.83	325.04	326.66	334.85	335.71	376.49	334.97	484.37	328.17	402.26
913004	329.27	307.59	328.71	317.7	327.18	335.85	325.6	340.43	324.93	327.49	323.84	341.56	323.51	323.29	319.03	334.41	330	333.64	319.78	322.21	395.96	341.18	333.5	319.88	457.59	348.24	332.79	317.5	327.48	333.74	331.76	343.92	346.09	390.72	341.96	490.27	329.19	401.87
914004	333.87	312.79	336.68	322.45	330.51	344.43	331.45	342.43	329.86	334.85	330.91	345.88	326.81	329.16	323.89	346.53	336.38	343.79	325.24	328.81	403.14	344.35	339.41	324.59	463.64	352.31	337.4	322.57	332.21	339.2	335.66	349.8	355.74	395.59	349.9	494.57	339.92	409.84
915004	329.33	306.72	331.76	316.88	324.46	336.31	325.57	339.71	325.74	329.6	320.05	339.54	323.73	322.55	319.61	342.28	327.31	335.37	321.15	322.71	396.05	339.68	334.64	320.6	457.94	346.39	331.68	317.59	324.7	329.28	333.73	344.33	340.76	388.18	344.44	488.97	330.41	402.68
916004	326.29	302.5	324.37	315.17	321.08	333.59	323.84	339.04	323.98	325.56	321.71	335.22	318.68	321.76	314.44	340.14	325.53	331.3	316.63	321.38	388.21	334.74	329.43	321.37	451.3	342.74	328.8	315.08	324.6	327.06	326.85	340.6	339.02	389.87	339.5	486.61	331.81	401.79
917004	331.97	309.32	333.6	318.36	328.59	341.18	327.48	341.44	329.52	332.28	328.25	346.75	326.12	329.05	322.9	345.65	338.65	337.39	324.67	325.95	399.71	343.98	337.87	326.29	462.44	349.86	335.07	318.82	327.29	332.53	336.2	342.17	340.62	390.89	341.76	492.43	330.93	405.6
918004	331.92	309.83	337.5	321.16	327.12	343.5	329.7	343.01	330.19	332.38	328.66	349.46	325.65	326.75	320.15	345.43	333.66	337.13	326.84	327.29	402.75	345.83	339.94	330.05	460.67	350.61	336.34	320.24	331.2	337.39	334.37	340.86	350.17	393.89	351.74	496.29	337.83	407.71
919004	322.58	301.55	327.95	312.86	320.32	334.45	321.76	337.28	323.48	324.34	313.96	337.24	318.52	316.15	316.35	334.34	324.87	330.34	313.11	318.41	388.55	335.22	331.06	318.32	452.61	339.17	324.6	311.51	323.26	323.29	324.1	337.68	340.4	384.13	333.9	484.1	325.36	402.57
920004	325.02	301.9	327.97	313.6	319.81	337.32	324.16	340.37	324.92	325.14	318.35	336.66	317.65	317.24	314.7	338.27	324.64	332.68	315.29	320.16	394.37	335.6	334.13	318.14	455.55	343.68	326.47	313.67	319.79	329.76	328.58	337.27	343.72	383.7	337.31	487.74	327.26	401.64
921004	320.65	300.9	320.51	310.53	318.75	330.46	321.62	334.77	321.88	321.92	314.35	337.38	308.65	312.36	310.73	328.83	321.21	325.39	312.87	314.7	390.25	335.16	326.77	316	445.44	339.66	322.94	306.77	314.37	321.6	322.66	333.97	334.21	377.39	331.61	479.42	322.85	398.41
922004	328.42	308.36	332.28	318.81	326.91	340.42	327.7	341.67	328.84	330.03	326.16	346.25	322.01	327.9	318.19	341.59	332.51	339.34	323.02	322.17	404.14	343.21	335.04	327.77	460.78	347.39	333.34	316.94	327.63	332.87	332.08	342.26	339.91	394.53	343.55	493.95	333.96	405.34
923004	335.22	311.67	341.09	321.92	330.25	346.81	333.66	345.91	334.31	338.77	333.57	355.9	333.53	332.83	328.62	345.1	339.1	343.38	329.83	332.84	408.71	348.58	342.98	329.86	469.92	352.31	340.73	322.36	331.16	337.44	339.83	350.48	348.48	398.02	349.26	494.67	339.46	408.35
924004	323.43	302.54	329.68	316.46	325.44	335.39	326.33	340.15	326.92	330.74	324.05	343.96	318.31	321.12	317.63	338.05	328.12	333.52	321.68	321.23	397.26	340.08	335.17	323.95	457.3	344.84	329.56	311.06	323.91	335.73	329.69	338.89	342.16	387.16	340.32	486.8	328.08	402.88
925004	329.14	310.26	336.55	318.8	326.85	340.77	329.64	343.28	332.38	333.83	324.84	347.61	323.81	324.47	323.85	345.16	330	337.17	322.27	324.42	403.54	348.87	338.86	324.22	465.72	349.72	333.39	315.42	326.83	335.88	331.1	342.84	343.46	391.19	342.89	489.48	335.25	406.96
926004	321.04	302.76	326.96	315.15	323.19	335.75	323.99	337.1	326.2	332.01	317.97	342.21	320.35	319.31	315.07	337.41	325.73	329.23	315.39	319.24	393.7	334.9	329.06	319.8	461.54	341.8	327.13	310.15	322.41	330.19	328.04	335.58	331.13	387.48	337.48	486.31	327.73	403.6
927004	330.8	311.02	341.03	322.3	330.62	347.01	333.28	346.82	335.6	337.92	329.22	353.43	329.98	332.76	326.64	351.23	337.78	344.89	327.1	330.29	406.93	350.48	340.88	327.56	470.82	351.81	338.98	323.51	332.13	344.4	338.96	346.25	349.38	399.28	344.56	495.03	336.99	408.91
928004	328.71	306.24	334.9	319.79	326.8	340.42	330.79	341.97	331.45	336.37	321.73	348.28	326.33	324.55	323.5	348.46	332.37	337.47	324.04	327	407.14	346.84	335.25	321.37	469.97	347.56	334.77	316.8	327.55	338.57	333.14	338.99	346.14	394.31	341.39	491.21	332.11	406.09
929004	321.17	304.45	330.82	317.38	325.08	340.35	326.16	340.64	328.76	333.06	323.61	344.88	316.15	322.11	317.68	338.01	329.07	337.34	319.55	320.83	403.19	340.09	335	318.8	466.79	344.85	329.62	312.4	321.56	332.22	332.62	338.41	345.07	389.64	341.28	490.77	327.75	403.1
930004	321.23	303.96	328.86	315.87	320.66	333.82	323.15	337.8	327.05	327.14	318.74	340.08	316.74	318.39	315.31	340.04	323.09	329.32	313.74	319.17	399.48	340.4	331.22	316.5	460.87	342.31	326	308.7	321.4	325.11	328.62	333.18	334.55	385.68	336.8	487.63	329.22	401.98
931004	318.76	302.08	323.31	315.7	320.66	335.22	322.77	337.41	326.42	327.06	318.64	335.57	316.15	315.86	314.07	332.71	322.81	327.51	314.18	319.01	397.12	339.57	330.74	315.38	461.24	341.86	328.95	310.01	322.28	326.63	328.4	333.1	335.6	388.14	339.97	486.15	326.06	401.44
932004	324.67	307.32	333.84	316.13	326.61	341.43	328.69	342.08	333.58	332.63	322.77	351.1	324.71	324.37	325.68	345.68	333.55	337.46	321.14	323.95	407.37	346.8	336.66	320.19	471.6	348.16	333.94	316.73	327.66	329.86	334.4	339.57	347.75	393.46	341.19	492.92	331.86	404.86
933004	324.16	308.54	331.31	319.83	326.58	342.78	328.14	340.94	332.59	332.42	325.16	347.68	325.91	325.71	320.18	345.44	328.49	339.44	322.46	323.97	407.41	346.6	337.35	321.4	468.83	348.21	333.82	313.97	323.31	327.86	332.2	343.79	352.72	394.41	342.44	490.23	333.39	406.21
934004	325.85	306.74	335.62	321.89	328	341.86	330.64	345.32	336.1	337.84	327.63	350.42	328.39	327.01	326.69	348.91	334.14	339.44	328.34	329.74	409.41	350.46	334.55	325.78	478.21	352.05	334.89	320.98	331.63	338.17	336.36	345.69	352.61	402.2	344.8	498.35	335.44	406.13
935004	331.8	312.01	340.11	323.94	330.89	348.21	333.81	345.46	338.36	342.65	330.44	352.37	328.11	332.35	326.03	349.8	335.45	344.66	330.02	332.4	414.73	354.14	341.84	327.78	480.19	354.58	339.41	322.76	331.87	336.88	341.31	346.15	361.5	402.76	347.28	497.24	340.18	408.83
936004	321.67	303.76	325.98	315.38	322.58	337.39	324.87	339.58	327.56	330.05	317.69	339.11	317.71	319.21	314.52	333.2	324.11	331.93	316.89	323.15	397.44	342.3	330.6	318.66	462.89	342.96	326.61	310.38	321.07	325.21	330.62	334.96	335.63	387.69	339.15	486.27	325.61	398.89
937004	326.27	308.03	335.56	319.49	327.65	341.62	328.56	342.56	332.87	333.53	324.18	349.7	326.26	331.31	322.51	342.1	329.81	339.77	323.85	327.06	411.66	347.71	340.96	325.82	475.51	350.81	335.79	315.8	328.89	330.92	336.9	345.7	347.03	398.46	344.34	493.59	338.48	409.02
938004	316.12	298.07	322.61	309.77	317.18	328.82	317.76	335.92	323.17	323.58	311.17	334.48	311.32	317.05	309.41	329.8	321.59	322.97	311.1	315.1	395.57	336.19	326.35	310.74	462.51	339.28	324.42	305.26	313.61	317.78	326.29	325.75	332.38	381.41	331.44	480.26	324.84	399.37
939004	315.78	301.47	322.36	311.47	318.86	332.59	321.35	336.85	325.79	327.62	314.66	336.37	312.92	316.61	309.47	332.12	322.56	328.31	313.12	317.38	396.75	333.48	326.2	311.22	460.96	340.06	326.44	306.52	316.14	323.1	324.88	328.94	333.81	378.95	334.04	484.09	325.89	401.22
940004	321.03	304.14	328.16	317.08	324.85	335.91	324.34	340.36	330.42	328.09	319.22	345.53	321.89	325.15	320.1	332.7	326.05	335.64	318.7	322.33	405.72	345.99	336.48	322.36	467.6	347.78	331.6	313.7	322.28	325.26	335.31	337.53	344.72	394.85	338.71	490.84	331.43	404.43
941004	323.97	306.86	328.26	319.3	326.21	337.07	327.2	339.99	330.1	331.58	324.34	343.48	317.53	326.72	319.56	339.14	328.42	338.17	321.61	324.46	405.06	345.23	336.72	319.01	466.99	347.75	331.68	313.92	322.67	330.72	333.37	340.54	346.68	388.77	343.26	489.78	330.75	404.4
942004	324.49	306.2	330.85	322.07	326.62	340.78	329.73	341.72	332.35	335.72	323.22	349.07	322.32	325.3	321.51	344.73	329.7	338.14	324.26	326.21	406.85	345.11	342.53	328.17	472.05	349.92	334.66	315.18	322.55	329.39	333.51	337.47	340.96	395.18	341.88	490.95	330.31	406.58
943004	319.71	304.59	323.92	314.97	320.44	334.79	323.03	339.16	326.39	329.37	316.8	338.29	316.02	317.22	313.01	328.82	319.97	332.98	316.77	318.93	403.3	336.39	332.31	315.73	463.91	344.88	326.4	309.92	312.88	324.41	326.2	332.91	336.34	384.59	334.91	486.75	326.24	403.29
944004	324.66	305.93	332.52	322.08	326.89	338.09	329.04	342.58	332.18	336.65	323.64	347.25	325.23	326.75	325.11	343.63	329.47	341.63	321.21	326.21	407.11	343.16	340.2	326.56	465.41	351.34	334.67	316.49	321.01	329.2	334.07	338.69	346.42	393.47	343.16	490.66	331.13	406.53
945004	315.03	300.29	324.79	314	318.7	332.54	319.44	337.38	326.09	328.71	312.18	337.8	320.7	316.55	316.48	332.47	321.2	331.69	313.99	316.2	398.39	336.12	330.28	313.93	461.73	342.72	326.45	307.56	316.09	322.68	324.8	331.49	337.25	389.26	334.74	486.49	324.35	402.78
946004	314.78	301.99	327.08	313.41	318.93	328.83	319.92	336.66	325.89	327.07	312.82	337.83	315.55	319.9	312.91	337	322.05	331.57	314.79	315.28	400.79	340.13	327.78	312.01	464.24	343.51	323.75	309.01	317.96	321.09	328.44	329.3	336.58	387.74	336.79	486.03	327.11	401.53
947004	323.38	305.1	328.45	316.59	323.32	334.39	324.32	342.32	331.03	333	317.76	343.76	320.57	321.64	317.81	335.54	325.86	337.28	323.21	321.78	403.55	342.84	334.97	318.01	464.17	349.39	330.46	312.87	321.89	325.9	329.99	337.43	334.94	390.6	341.85	487.87	330.35	403.43
948004	327.36	309.1	334.33	324.37	327.66	341.7	330.45	344.12	334.56	338.27	327.4	347.98	331.31	328.83	326.83	345.38	333.02	339.16	327.11	328.47	413.45	349.02	336.92	325.59	472.67	352.28	337.25	317.26	325.55	335.15	337.44	342.07	344.09	401.9	345.98	497.22	335.88	409.45
949004	323.67	305.81	329.92	320.15	322.85	336.17	327.19	340.11	328.33	333.01	318.81	342.2	319.43	324.91	318.86	341.77	324.67	336.1	320.6	320.88	404.32	344.08	334.8	320.63	467.1	348.62	331.69	312.23	318.23	330.15	330.49	336.29	336.36	398.02	339.93	492.09	333.41	405.83
950004

## Sheet: Experiment 2
Time (ms)	Cell #1	Cell #2	Cell #3	Cell #4	Cell #5	Cell #6	Cell #7	Cell #8	Cell #9	Cell #10	Cell #11	Cell #12	Cell #13	Cell #14	Cell #15	Cell #16	Cell #17	Cell #18	Cell #19	Cell #20	Cell #21	Cell #22	Cell #23	Cell #24	Cell #25	Cell #26
4	311.84	306.79	318.59	313.69	319.71	325.41	326.39	324.3	317.23	312.69	325.94	320.44	323.75	355.87	314.61	304.93	294.85	308.78	372.6	308.73	293.61	279.49	296.69	282.19	304.48	303.4
1004	312.85	305.61	317.81	312.01	319.41	322.42	323.62	323.25	315.46	313	325.61	319.38	320.85	356.54	313.01	304.44	293.32	314.21	372.81	310.31	295.12	279.82	295.91	284.17	304.76	302.66
2004	312.55	307.77	321.18	315.8	322.25	326.63	326.82	326.16	319.07	316.37	327.95	323.17	325.19	363.48	319.62	307.05	297.45	312.1	376.55	310.84	297.59	282.03	301.64	286.86	307.59	305.69
3004	310.54	305.05	314.6	311.53	317.63	320.85	325.8	320.22	316.53	310.33	325	316.56	319.68	354.02	312	303	292.34	307.59	371.41	306.65	292.34	278.26	297.53	280.05	304.34	301.28
4004	308.75	305.48	315.9	311.57	318.67	323.12	323.26	321.09	314.4	311.22	325.08	321.12	318.71	355.59	312.58	301.05	293.38	310.26	371.29	310.97	293.23	279.74	295.41	282.72	302.06	301.56
5004	312.66	307.86	319.27	314.33	322.21	326.9	327.59	322.97	320.55	315.15	328.25	321.97	324.61	356.89	316.5	306.22	294.97	311.5	374.78	310.97	295.25	282.05	300.85	286.91	306.76	305.32
6004	309.58	304.32	314.88	310.07	317.57	323.38	324.98	319.7	316.85	309.49	322.26	320.31	318.49	350.43	311.15	300.78	289.07	306.15	369.21	307.37	292.98	279.03	298.02	281.7	304.48	303.5
7004	305.97	303.54	313.94	309.27	316.75	322.47	321.73	318.79	315.66	309.68	322.61	315.45	320.08	350.33	310.71	299.22	288.86	309.37	370.54	307.72	292.83	276.91	295.65	280.91	301.08	299.72
8004	315.23	312.18	321.12	315.12	320.96	328.29	325.92	323.7	322.99	314.21	326.37	322.82	322.45	356.25	315.28	307.11	296.48	311.92	376.35	312.35	297.22	283.19	299.87	286.06	308.23	306.75
9004	312.37	308.46	320.54	314.91	321.5	328.1	327.11	322.45	318.95	312.92	329.62	322.13	325.15	356.61	315.66	302.57	295.45	313.65	374.57	312.69	297.45	282.16	299.71	286.66	307.03	306.26
10004	310.4	308.19	318.78	312.7	320.39	328.42	327.24	326.33	321.34	316.81	328.45	322.08	325.86	357.53	316.8	305.36	295.14	310.46	373.17	309.31	295.65	283.23	299.94	282.69	306.53	305.89
11004	316.35	310.84	321.58	313.61	320.68	329.54	328.01	325.63	318.24	315.33	331.28	321.2	323.48	357.27	318.25	306.9	294.53	313.36	375.82	313.69	297.7	283.14	303.19	286.71	308.01	304.66
12004	311.88	310.85	318.37	313.64	319.76	325.12	323.29	324.27	318.73	314.19	329.12	321.06	328.38	357.92	315.78	306.03	292.5	309.45	372.54	309.58	296.5	281.91	300.78	287.36	307.36	304.83
13004	312.37	309.59	320.87	314.1	322.4	327.11	324.29	321.99	318.88	313.74	327.84	321.46	324.07	352.64	315.47	302.25	292.16	314.29	372.71	311.13	297.38	282.97	301.96	285.47	306.27	304.03
14004	310.38	303.08	318.32	312	316.79	323.29	323.98	320.85	316.04	311.62	325.52	320.48	322.89	350.4	311.83	301	289.56	307.58	372.78	309.58	293.98	280.91	297.55	281.2	301.71	301.66
15004	311.42	307.85	319.82	316.93	322.17	327.56	324.68	324.73	320.11	315.96	329.66	323.04	326.13	356.85	320.34	303.85	295.08	316.78	376.08	312	297.56	283.39	303.32	288.86	310.16	304.95
16004	313.53	312.63	323.32	317.85	322.63	329.7	326.53	328.22	323.1	317.77	333.52	326.31	329.11	361.14	319.57	306.11	294.83	316.89	377.93	314.69	300.77	286.89	305.7	288.14	307.95	306.55
17004	308.75	306.59	316.72	313.16	317.64	323.45	320.08	321.97	315.34	313.01	322.27	319.57	322.24	352.31	315.42	300.07	288.43	306.65	371.01	309.23	293.61	281.66	298.7	279.78	303.1	301.44
18004	311.18	307.79	317.54	313.27	318.11	323.65	323.61	318.09	316.77	312.51	326.01	319.67	322.44	350.3	314.7	299.88	290.4	313.99	373.5	310.85	295.3	281.53	301.74	284.08	303.38	302.1
19004	310.99	305.22	318.24	313.91	318	325.48	321.34	321.25	317.06	313.68	325.51	321.17	324.8	352.48	315.42	301.12	292.11	311	374.34	311.63	295.75	281.07	297.66	282.65	302.17	301.05
20004	314.21	310.99	321.19	317.05	322.29	330.88	324.33	327.75	322.38	317.13	328.69	324.03	327.88	357.95	319.83	304.88	295.64	317.85	378.56	312.17	298.76	284.31	305.94	289.49	309.33	306.78
21004	310.12	308.73	319.7	316.32	321.49	326.71	322.68	324.6	321.1	314.77	329.75	323.38	324.93	356.46	319.52	303.69	295.4	315.48	378.77	313.25	298.18	283.66	302.4	284.49	305.5	306.16
22004	314.67	312.8	321.98	318.94	322.43	330.31	324.53	326.08	323.71	320.17	330.53	325.33	328.19	359.14	319.2	305.62	296.07	320.6	381.34	314.71	301.48	284.79	304.29	287.49	309.26	308.12
23004	312.12	307.46	318.4	314.53	319.84	326.82	323.63	322.53	319.38	314.07	328.23	321.62	324.88	353.82	317.23	300.44	293.6	312.39	378.57	311.4	297.48	280.9	300.98	284.7	304.21	304.41
24004	311.95	309.75	319.2	315.07	320.57	327.95	320.67	323.39	320.49	317.29	328.63	321.16	326.31	356.1	321.1	302.87	293.69	312.07	379.47	313.08	298.76	281.32	299.71	283.53	303.74	304.07
25004	313.93	310.88	319.07	313.6	322.4	327.66	322.27	323.92	319.22	316.48	327.85	323	323.89	353.87	316.38	302.93	296.48	314.92	380.24	312.81	298.23	282.32	300.46	285.3	306.84	305.44
26004	311.22	306.86	316.96	313.15	320.9	323.74	321	319.45	317.56	315.14	326.69	320.5	323.32	356.33	315.13	300.89	296.4	317.42	381.61	312.81	298.27	280.82	300.62	284.55	304.75	303.52
27004	310.22	309.21	318.4	314.29	321.75	327.13	321.84	321.93	319.27	312.93	325.32	322.78	320.6	353.82	317.35	299.23	292.56	315.68	382.24	312.62	296.58	282.69	299.71	284.84	305.59	304.58
28004	308.67	304.51	315.12	311.44	319.48	321.75	316.1	318.56	314.13	312.44	324.03	321.75	319.99	351.64	314.73	296.56	289.43	314.76	377.73	311.26	297.72	278.54	297.38	282.19	302.72	300.33
29004	314.63	314.56	318.96	315.62	322.89	328.49	322.33	325.34	321.38	315.8	332.45	322.44	325.35	361.25	321.36	301.75	294.38	317.72	380.69	315.62	300.63	284.13	302.57	284.79	307.07	307.38
30004	308.38	309.1	317.07	309.9	319.7	323.24	318.88	320.06	317.16	314.21	324.4	321.36	322.55	350.27	316.21	298.46	292.03	314.39	375.08	311.74	295.45	279.75	300.14	281.45	302.55	302.01
31004	321.83	318.53	325.16	321.77	329.71	333.11	325.47	331.05	325.29	324.16	335.86	328.36	330.62	367.3	329.21	309.42	302.69	324.09	382.44	317.61	304.4	286.99	308.29	296.28	314.4	312.14
32004	311.62	308.35	317.14	311.69	318.66	323.22	319.42	322.58	315.49	310.08	326.83	319.43	321.47	355.09	317.59	301.47	293.05	317.55	373.81	311.1	297.17	279.55	299.46	285.17	306.45	303.92
33004	310.3	307.61	318.37	315.59	321.3	324.21	319.61	324.24	319.09	315.76	329.28	319.57	324.69	353.89	316.89	303.57	294.18	320.66	377	313.57	299.57	280.88	300.01	287.62	305.87	303.51
34004	308.2	307.33	315.18	310.77	317.69	321.59	317.13	318.75	315.8	312.77	322.48	319.86	318.01	352.38	316.25	298.72	292.12	316.98	372.69	312.42	297	277.78	295.8	281.04	304.15	302.29
35004	313.4	315.13	318.62	314.62	323.04	328.35	321.54	323.72	322.79	315.8	328.53	324.77	325.4	355.85	320.2	304.48	296.47	320.05	375.8	313.02	301.51	282.88	303.33	288.07	310.06	305.09
36004	310.44	307.62	314.29	310.08	316.93	321.87	319.68	318.39	315.81	313.4	322.09	320.68	321.7	349.85	314.92	298.92	290.13	314.7	371.18	310.93	296.52	278.43	296.14	280.36	304.34	300.13
37004	313.52	314.62	319.41	316.72	325	328.75	325.37	327.21	324.54	320.32	331.26	326.57	328.51	359.57	324.01	305.8	296.81	319.77	375.99	316.23	300.97	284.08	301.92	288.5	309.8	307.07
38004	315.19	314.71	320.38	318.67	323.6	328.92	325.56	327.01	322.17	319.12	329.79	325.32	328.82	363.27	323.4	303.82	296.57	318.36	375.48	314.14	299.64	284.31	300.04	289.38	309.75	307.47
39004	309.26	308.46	314.99	309.66	320.45	322.22	319.32	322.47	318.52	313.84	325.56	322.57	321.98	353.26	316.86	300.73	291.81	314.04	369.9	311.74	294.09	279.7	293.05	284.11	304.95	302.09
40004	312.12	312.15	316.32	313.64	320.57	326.6	319.59	323.86	319.8	315.43	326.37	323.75	324.98	356.16	321.14	297.49	292.79	313.17	373.14	310.27	293.99	280.93	297.83	288.02	306.74	303.84
41004	314.74	312.4	318.16	314.99	323.65	326.4	319.22	322.72	322.82	317.42	331.21	328.02	326.93	355.9	323.76	302.84	293.98	316.2	372.58	312.49	295.91	282.44	299.58	288.08	307.37	304.64
42004	315.07	315.89	321.17	317.43	326.15	328.51	318.97	326.13	325.76	320.48	332.54	329.44	332.47	360.81	327.21	305.43	297.82	317.66	375.86	316.55	301.04	285.77	302.08	290.17	313.21	309.1
43004	313.7	310.45	317.1	315.72	323.32	326.73	319.39	325.27	319.23	317.83	329.48	326.41	329.71	358.21	324.82	301.6	294.66	316.35	372.3	313.23	297.65	281.29	300.15	285.48	308.52	306.67
44004	312.31	311.46	317.26	314.69	321.64	324.25	321.23	325.33	322.3	316	331.56	326.6	329.02	356.31	323.11	302.67	294.03	318.09	373.48	312.06	295.63	281.03	297.39	284.94	306.62	305.79
45004	315.1	314.58	319.27	317.79	324.39	327.89	317.41	323.05	322.93	317.71	331.47	326.54	327.94	353.78	322.37	303.29	295.26	311.22	375.06	313.91	299.56	284.08	300.46	288.8	307.38	305.84
46004	313.7	309.25	317.41	316.21	323.15	326.07	319.82	326.1	322.77	317.74	328.18	324.88	326.9	358.52	321.74	303.26	295.35	310.95	372.63	313.13	298.27	280.94	297.94	285.92	306.47	306.65
47004	312.33	311.75	317.99	316.2	323.52	325.57	321.46	322.98	320.96	320.83	329.37	326.32	327.38	351.51	322.5	303.69	295.66	311.09	372.67	314.83	299.21	282.22	299	286.43	307.29	305.06
48004	312.59	309.45	317.57	314.55	322.58	324.7	322.25	322.98	318.31	317.18	328.1	321.77	325.52	352.81	320.25	298.26	289.99	310.73	371.4	312.48	298.14	279.81	297.77	285.24	305.11	304.42
49004	314.33	312.93	319.74	316.85	323.7	324.54	321.66	324.84	322.59	318.63	325.99	327.14	328.66	360.6	325.11	301.76	294.66	316.7	374.97	314.65	297.36	283.79	298.07	287.07	308.76	307.33
50004	312.27	315.95	318.49	315.12	323.73	327.1	319.69	324.54	322.27	320.72	329.57	327.43	328.14	357.84	321.4	301.03	297.66	313.21	373.84	313.1	296.63	282.28	297.16	284.4	308.81	306.27
51004	309.07	308.56	315.28	310.57	321.08	323.97	319.71	322.13	320.15	316.43	325.73	321.48	322.76	351.22	316.04	297.79	292.21	309.24	369.8	311.69	294.49	278.98	294.74	282.56	304.54	302.07
52004	316.27	311.99	319.44	315.48	325.4	326.18	319.79	326.69	322.24	319.5	329.76	326.66	328.86	355.82	322.11	301.7	295.1	314.62	374.31	314.44	297.65	281.88	298.08	285.93	309.88	306.58
53004	305.71	305.66	313.3	309.74	318.32	319.62	315.62	318.45	319.77	312.85	323.14	320.44	321.48	349.3	314.51	296.7	289.74	308.06	369.72	309.21	292.08	278.3	292.72	280.55	303.52	300.13
54004	309.39	309.36	320.76	314.57	323.03	324.18	320.64	322.55	327.24	318.35	325.88	322.02	328.03	356.03	320.45	299.14	293.5	315.32	373.84	313.93	298.74	281.4	298.06	287.87	307.76	305.36
55004	311.57	312.06	318.66	316.33	324.48	326.48	318.08	323.52	328.05	317.81	329.81	324.5	327.32	357.48	319.18	302.17	296.01	312.18	373.35	311.96	298.14	282.87	296.67	285.15	309.07	304.74
56004	316.87	314.93	323.61	319.01	329.71	330.67	327.26	333.75	332.81	324.8	332.87	328.34	330.61	362.56	326.11	306.75	299.48	323.63	376.96	316.74	301.51	288.08	302.22	290.51	314.12	309.26
57004	317.38	317.94	324.97	320.4	330.38	331.99	326.12	333.12	333.16	324.42	334.93	331.33	332.7	368.14	328.46	309.05	301.33	319.58	379.13	316.96	303	286.54	301.51	290.19	313.47	310.23
58004	312.65	313.56	321.23	316.44	327.29	327.26	319.46	323.72	329.46	318.6	329	323.49	327.49	354.47	321.25	304.56	296.33	314.01	374.33	314.94	297.88	282.09	297.69	284.82	309.7	306.56
59004	312.11	313.5	318.97	314.38	323.15	327.02	317.25	325.46	328.36	318.54	326.8	322.13	322.1	353.01	319.85	301.13	293	317.26	372.81	313.67	295.94	281.94	297.39	283.82	308.33	305.11
60004	308.41	310.96	319.07	314.68	325.03	326.59	322.86	323.12	329.79	318.81	329.6	322.56	326.22	358.17	320.1	302.38	293.38	319.16	374.75	314.47	295.83	281.78	296.11	286.26	310.12	303.95
61004	309.61	311.99	318.48	315.58	326.45	326.13	321.82	321.54	329.37	318.05	325.11	322.6	326.66	353.34	320.78	301.28	294.79	316.5	373.98	312.43	297.06	281.75	297.07	285.36	308.17	304.27
62004	311.52	312.87	319.72	314.77	326.17	326.16	323.94	326.27	332.38	318.68	330.62	328.87	328.89	358.19	324.92	304.01	295.96	316.64	373.82	313.6	296	281.9	297.96	288.48	308.86	304.93
63004	312.66	314.57	323.18	316.91	327.07	329.08	322.65	327.67	334.43	319.69	331.56	324.91	327.29	362.15	322.1	304.11	298.28	316.2	375.1	313.62	296.65	283.3	300.03	287.73	312.03	307.34
64004	315.17	315.46	323.18	317.87	328.09	328.82	321.82	325.38	332.06	319.88	331.72	326.99	328.3	359.73	322.27	304.17	295.83	315.15	373.27	314.44	298.69	283.78	300.07	289.68	311.1	307.65
65004	305.27	309.41	317.4	314.4	323.44	323.49	316.39	320.81	327.65	314.81	327.79	322.64	323.19	360.45	317.61	299.85	294.19	312.95	369.52	313.31	295.74	280.96	295.35	285.98	308.69	302.73
66004	311.67	311.4	320.06	313.87	324.85	326.22	321.6	322.21	331.84	318.53	330.78	326.08	323.68	354.34	320.6	301.73	296.64	316.72	371.31	311.84	296.2	282.83	295.5	287.02	306.9	304.66
67004	312.5	311.76	321.44	315.4	325.72	326.22	323.54	320.97	330.8	318.29	331.72	325.66	325.42	358.1	319.9	303.64	295.2	316	372.84	312.99	298.14	283.88	299.32	290.71	309.99	305.8
68004	312.06	312.41	323.16	317.52	324.42	328.38	321.27	325.34	336.3	319.19	334.4	326.69	326.49	358.45	324.38	306.41	297.32	317.84	375.29	315.49	298.71	283.89	299.87	291.98	311.35	306.78
69004	307.95	309.33	319.61	313.63	324.27	323.99	317.68	322.34	330.42	316.58	331.26	323.32	325.46	353.95	319.09	301.1	293.75	313.61	372.56	311.45	296.35	281.29	294.97	285.18	306.37	303.33
70004	314.98	317	321.83	316.91	326.24	329.59	325.03	322.08	334.86	320.13	335.06	325.96	326.76	356.24	321.48	304.72	297.36	315.55	374.69	315.85	298.09	284.43	301.2	288.89	313.44	307.84
71004	320.93	323.18	328.53	323.83	332.58	338.68	329.21	333.98	344	330.61	340.68	331.8	335.26	366.24	330.91	312.73	304.51	319.47	379.87	318.99	306.19	289.13	308.42	298.62	317.79	312.67
72004	305.48	305.77	318.85	310.25	321.33	323.08	320.92	319.05	331.35	314.32	327.55	323.7	325.62	351.32	318.39	301.72	293.16	310.54	367.97	310.06	295.81	280.08	292.84	280.91	304.54	301.82
73004	313.95	312.97	322.49	317.52	327.61	328.29	324.48	325.27	335.7	322.68	333.04	329.38	329.42	359.76	326.18	305.58	299.53	315.72	372	315.63	302.16	285.47	301.03	288.9	312.38	306.93
74004	317.5	319.31	326.12	320.12	328.38	332.38	325.57	329.23	336.02	327.19	335.82	330.32	332.15	363.15	327.43	305.23	300.51	320.43	373.16	315.38	302.29	287.65	303.12	294.33	315.85	309.8
75004	308.35	312.52	320.25	313.27	322	324.59	322.72	320.65	330.07	319.75	330.95	323.7	323.23	353.12	320.55	301.54	292.9	316.03	368.97	313.41	296.18	282.44	296.8	285.99	307.18	304.15
76004	313.11	314.91	322.23	316.65	325.04	328.46	323.61	323.3	332.63	323.17	332.01	325.78	328.59	362.9	323.08	302.57	297.17	317.61	371.06	313.01	298.78	281.2	300.48	288.3	308.55	304.72
77004	310.19	311.45	321.46	316.07	324.18	328.38	321.84	318.76	332.68	319.74	331.45	322.62	327.75	353.06	320.89	304.48	296.73	319.11	369.02	315.35	296.74	284.18	297.88	286.8	309.43	303.9
78004	311.69	313.42	321.89	316.16	324.9	327.84	321.85	323.7	333.62	322.56	332.55	324.7	331.04	357.78	323.65	305.19	296.26	314.18	371.57	313.6	299.55	285.16	299.85	287.53	309.48	305.83
79004	309.65	311.55	321.77	313.73	322.86	325.66	321.56	322.43	332.38	320.72	331.45	321.92	328.48	351.98	324.29	303.1	293.78	320.01	369.49	313.21	296.25	282.38	297.4	285.87	305.57	303.99
80004	305	304.67	314.79	308.87	316.94	319.82	320.28	313.19	325.26	313.03	322.12	319.29	319.31	343.12	317.87	296.22	289.54	310.45	364.71	309.74	290.02	277.6	289.98	281.93	300.76	298.38
81004	312.45	313.72	322.3	318.84	324.61	329.47	323.61	327.93	336.42	324.34	333.72	324.68	330.18	357.92	329.21	305.22	296.88	321.07	372.57	314.49	301.31	284.84	300.49	291.11	312.16	307.24
82004	311.61	312.58	321.71	315.6	325.53	327.79	323.84	323.66	334.45	322.45	334.41	324.89	329.44	356.66	326.34	306.87	298.47	314.45	371.71	313.46	302.31	282.45	300.21	283.96	311.32	306.4
83004	305.85	304.72	316.6	311.74	319.55	322.83	319.01	319.04	328.96	318.21	326.58	320.38	325.63	350.3	318.02	299.93	291.92	313.89	368.8	308.22	296.54	279.84	294.73	282.86	304.24	300.36
84004	308.91	313.57	319.8	315.5	322.4	326.63	322.59	323.03	335.22	320.08	329.93	324.33	326.1	359.7	321.69	304.7	294.69	319.88	371.36	311.93	299.01	284.94	299.44	286.09	307.9	302.74
85004	311.62	315.37	319.68	314.67	322.89	326.26	320.32	321.6	333.6	318.37	329.3	320.62	326.62	355.01	320.39	304.18	296.53	318.52	372.89	312.94	297.32	280.87	298.2	284.07	306.54	304.51
86004	308.25	311.95	319.37	314.71	321.28	326.09	320.52	321.15	331.87	318.37	327.09	321.52	323.66	353.31	319.93	301.56	292.31	310.55	368.43	311.72	297.65	280.61	298.17	285.9	305.9	301.26
87004	307.59	315.11	321.56	317.34	324.36	327.38	322.17	322.34	336.25	319.78	330.28	325.4	326.17	356.02	322.79	305.45	295.06	313.87	370.64	312.41	298.57	282.37	300.8	288.24	308.54	303.72
88004	316.25	320.92	324.73	319.76	326.72	330.91	322.35	325.9	339.23	324.83	332.33	327.41	332.26	357.6	322.94	307.93	299.9	326.48	374.14	316.01	302.06	286.27	303.85	290.46	311.3	309.47
89004	306.44	314.64	319.48	314.46	319.89	324.32	317.33	320.62	332.98	318.59	324.63	323.12	321.95	348.59	318.02	302.16	293.06	321.38	369.03	310.74	297.09	280.31	295.79	283.61	306.23	303.66
90004	312.03	318.11	322.45	318.03	324.22	331.17	323.08	324.7	339.1	323.13	331.35	323.64	327.51	354.77	320.42	306.05	296.09	316.43	370.37	314.43	298.58	284.02	300.37	285.9	309.5	306.99
91004	312.45	320.03	324.87	317.4	323.81	329.82	324.25	325.15	340.81	326.23	329.92	328.43	329.22	356.96	323.6	307.36	298.05	322.89	369.85	316.88	300.02	284.9	304	293.07	311.09	305.99
92004	310.47	311.7	320.64	312.6	319.34	324.67	319.61	318.8	337.38	320.91	326.52	320.38	324.46	354.77	316.27	302.77	293.73	311.59	366.3	310.77	297.6	281	296.14	284.84	304.91	302.33
93004	309.54	311.7	319.03	314.52	318.86	323.15	316.32	319.91	333.45	317.64	326.53	321.57	323.77	351.49	317.2	300.86	291	315.81	364.27	310.36	296.18	279.44	295.23	282.55	304.01	302.67
94004	308.01	314.76	321.05	314.28	321.17	325.19	319.17	322.84	337.58	323.22	327.93	321.44	325.46	358.75	317.79	302.18	297	321.45	366.93	312.88	298.96	282.52	299.66	286.03	309.23	303.31
95004	312.23	320.07	325.17	318.99	323.58	330.13	327.73	325.85	341.55	326.23	329.18	325.83	327.48	355.21	323.02	307.89	299.66	320.58	369.04	316.94	299.96	284.48	303.08	290.67	312.93	306.21
96004	307.35	318.09	322.06	315.37	322.21	327.27	320.51	320.79	339.13	323.82	327.39	322.98	328.75	353.06	319.56	302.88	297.13	320.55	368.8	313.63	295.66	282.11	299.45	283.84	308.9	302.81
97004	311.41	316.95	323.03	316.54	320.88	327.93	324.01	323.74	338.03	322.11	327.55	324.64	326.37	355.38	320.33	307.4	295.59	318.14	367.54	312.02	298.8	283.72	300.09	287.69	308.8	302.84
98004	306.72	312.68	319.46	313.63	319.6	325.56	322.98	319.34	335.12	319.12	325.19	321.36	322.43	351.86	318.11	302.08	293.71	317.57	365.62	312.56	295.15	282.2	297.01	283.4	306.66	301.93
99004	311.21	315.05	322.59	316.87	323.27	327.82	323.53	322.82	337.99	325.79	328.1	326.36	326.84	351.49	319.16	304.61	296.77	320.55	366.78	314.25	299.96	284.59	301.8	285.33	309.55	305.43
100004	308.11	316.07	320.4	315.01	322.14	327.7	323.66	320.23	337.29	321.4	325.3	320.81	320.94	352.23	318.7	301.77	295.42	318.71	366.03	314.39	296.6	282.65	301.66	284.4	307.93	303.9
101004	313.44	320.45	325.78	319.74	325.62	333.51	326.33	328.02	342.5	328.51	332.73	326.03	332.1	355.19	327.53	310.56	302.05	320.14	371.99	314.38	301.68	288.56	308.42	291.54	313.53	309.52
102004	308.72	312.59	321.29	315.24	321.24	327.3	320.11	321.46	334.36	322.24	324.73	321.16	324.3	356.48	322.46	303.69	295.74	322.43	366.7	313.3	296.49	285.04	301.76	284.38	308.13	302.8
103004	314.49	323.85	328.2	322.55	329.01	334.35	327.75	329.69	342.55	330.68	334.26	329.16	331.12	362.3	330.22	310.62	300.98	322.4	371.98	318.71	301.98	290.53	308.09	292.53	316.21	312.65
104004	308.28	317.69	323.38	315.61	323.3	328.35	324.55	320.84	334.21	325.41	327.06	324.88	326.95	350.49	323.71	304.13	295.62	322.43	370.08	312.59	299.48	284.07	302.79	288.25	309.09	306.89
105004	308.19	316.01	323.29	317.54	323.18	329.43	320.44	324.18	335.85	323.32	327.03	323.64	328.6	355.04	323.24	305.96	296.01	320.61	368.27	312.57	297.6	285.49	305.04	286.82	307.74	308.88
106004	309.08	315.66	321.47	315.99	320.68	328.34	320.8	323.23	333.79	325.04	328.52	323.27	325.89	358.58	323.38	304.74	294.85	321.07	367.59	313.29	296.77	284.41	302.98	288.72	309.53	306.29
107004	313.76	322.21	328.26	320.83	326.01	334.11	325.36	328.17	339.49	329.98	329.98	327.51	331.47	360.88	324.65	309.97	301.82	324.54	372.63	315.88	302.66	290.27	306.38	291.92	314.28	309.98
108004	311.73	321.36	326.06	317.46	324.61	333.28	324.86	327.59	340.45	327.75	329.97	327.72	328.85	358.18	321.35	308.65	299.72	326.83	370.63	314.39	302	287.87	304.79	291.68	312.87	309.07
109004	306.92	316.7	324.47	318.06	321.52	329.97	321.8	323	338.93	325.22	324.9	325.26	327.81	352.81	321.43	306.55	297.1	320.94	367.9	313.12	298.93	284.17	302.75	286.93	309.49	307.61
110004	313.56	324.17	328.11	321.34	325.66	332.6	323.97	330.34	340.97	328.63	328.45	327.65	330.19	357.58	326.92	306.77	299.83	322.03	371.44	316.55	302.64	287.8	307.27	291.77	315.06	312.07
111004	311.69	319.42	324.74	318.16	322.65	330.18	324.22	323.72	337.1	324.71	325.8	325.1	326.75	358.58	323.69	305.74	296.58	321.47	370.68	313.6	300.06	285.61	301.37	290.09	310.12	307.17
112004	313.84	326.19	326.68	321.69	326.75	332.47	326.78	328.83	340.54	329.11	330.7	328.83	331.84	364.02	325.21	308.84	302.05	327.96	372.53	315.84	301.88	288.65	307	294.39	317.55	312.98
113004	315.71	324.65	328.45	318.16	327.22	330.86	329.53	331.12	339.96	327.1	331.01	329.04	330.84	355.06	324.65	308	300.74	324.42	372.12	316.43	301.9	286.12	304.39	292.87	313	312.27
114004	311.39	318.6	324.87	317.4	324.71	329.6	320.27	324.74	340.34	325.14	327.72	327.81	325.93	353.4	321.82	307.06	297.03	320.73	369.15	311.27	300.58	285.59	302.02	288.56	312.04	308.25
115004	313.24	324.11	328.06	320.3	326.05	333.3	327.17	328.83	341.85	329.32	334.58	326.62	332.56	355.62	327.63	307.9	300.01	327.93	371.91	314.19	303.93	287.74	306.89	291.5	315.68	311.45
116004	307.64	316.66	321.26	313.12	319.98	327.46	321.99	323.63	337.9	323.42	322.22	325.74	326.31	352.88	319.61	303.01	293.56	321.68	364.87	309.79	298.41	281.13	299.48	284.86	306.34	307.14
117004	306.17	311.25	319.6	310.25	318.64	326.31	317.42	318.08	334.97	318.63	321.09	321.43	321.9	347.34	314.37	299.29	291.36	319.77	363.88	310.5	298.13	280.18	294.43	281.22	304.27	303.91
118004	311.43	317.81	323.57	315.91	321.97	328.12	325.54	324.39	342.04	325.46	326.43	324.13	329.07	354.64	317.6	305.08	295.73	318.2	366.45	312.45	299.69	282.94	299.24	286.59	309.81	306.92
119004	312.58	321.68	326.87	320.59	324.72	334.82	320.33	326.11	345.37	327.49	329.4	329.14	332.61	356.58	323.93	306.55	297.79	318.08	370.73	314.3	303.52	285.54	303.01	290.13	312.84	309.27
120004	311.58	319.2	326.92	319.28	325.15	333.66	325.12	327.54	346.42	327.64	328.15	330.9	333.6	359.12	322.58	308.67	301.71	324.32	371.59	314.9	301.47	286.45	302.32	289.68	314.25	309.77
121004	313.67	322.11	328.33	321.09	326.5	334.82	325.61	332.49	346.94	329.86	333.09	330.31	335.31	364.3	324.43	308.7	302.94	327.36	375.08	314.6	301.63	285.74	304	290.17	314.11	310.82
122004	308.02	318.17	324.4	317.31	322.83	331.63	324.4	325.02	344.27	325.86	326.48	327.71	326.78	355.55	320.45	303.42	298.85	319.63	368.95	311.53	298.84	281.6	297.5	286	308.89	307.09
123004	309.4	315.64	325.13	316.05	323.51	328.5	323.99	323.92	342.94	324.88	327.1	326.85	326.6	358.59	321.48	304.4	297	320.57	369.53	312.55	299.95	280.95	298.66	288.21	306.87	305.52
124004	313.09	321.28	328.92	319.84	326.87	333.63	326.01	329.68	346.24	328.38	331.37	329.21	331.18	361.66	324.97	309.1	303.88	322.94	371.62	316.34	303.43	282.87	305.12	290.28	313.08	309.78
125004	313.13	319.43	326.54	317.51	325.19	331.41	325.58	326.59	341.19	326.04	328.49	327.37	326.39	356.65	322.9	305.88	299.79	322.34	371.19	314.02	300.47	283.74	301.49	288.6	309.79	310.38
126004	306.78	313.53	326.32	314.91	321.13	330.31	325.48	323.5	342.72	323.91	326.15	324.79	327.28	348.73	321.65	305.52	297.43	319.52	367.48	311	300.69	281.58	300.76	284.63	307.56	306.73
127004	310.2	321.21	327.01	319.15	324.38	332.97	329.94	327.7	346.37	328.46	328.49	325.91	327.72	356.98	321.99	306.92	298.99	324.26	368.25	314.54	301.13	283.68	304.02	289.06	311.68	309.72
128004	306.72	314.54	323.91	314.35	322.14	330.54	323.16	326.18	341.9	326.11	328.17	327.48	327.52	355.47	319.44	302.91	297.68	324.8	367.5	313.78	299.46	281.5	298.96	283.08	305.71	308.21
129004	311.98	318.98	327.01	317.34	325.61	333.58	325.62	329.41	346.13	328.11	330.77	328.26	330.05	358.08	321.86	304.54	299.9	324.44	372.07	312.22	303.72	284.24	303.05	286.33	310.52	310.27
130004	309.13	315.7	327.13	317.23	326.2	332.96	329.43	326.5	346.73	328.44	329.95	328.24	328.81	360.16	322.71	307.26	301.61	327.25	370.56	314.19	300.91	283.48	304.86	290.91	310.34	309.03
131004	311.13	320.5	328.78	319.94	327.64	336.57	331.4	329.95	347.09	329.2	331.57	330.06	331.5	358.63	328.71	307.63	302.34	329.8	372.36	316.42	302.96	284.45	306.57	290.09	312.28	312.39
132004	312.17	318.13	327.94	319	327.64	333.84	330.04	329.5	345.14	327.46	331.76	329.02	328.62	356.67	323.03	306.71	299.74	329.33	369.99	316.2	301.17	285.03	303.02	286.12	312.42	311.36
133004	305.67	313.4	324.38	313.03	321.27	329.23	324.01	322.08	344.85	323.46	328.86	327.07	323.39	351.71	319.49	303.26	296.42	321.58	365.28	312.22	296.49	280.63	299.05	285.34	308	307.52
134004	306.91	317.67	326.88	314.67	323.02	333.36	330.25	322.75	340.95	323.83	327.97	325.11	325.42	347.82	318.54	303.97	296.93	319.55	366.24	314.75	298.3	283.98	301.3	286.22	306.97	307.24
135004	311.38	318.51	328.34	318.91	326.02	334.28	334.07	329.15	347.11	327.71	330.6	330.35	328.51	355.04	323.28	305.71	301.74	325.47	367.86	314.86	302.51	284.81	305.84	290.39	310.64	310.21
136004	316.6	324.81	332.44	323.05	330.49	340.3	333.83	331.9	348.67	329.33	334.17	333.52	334.85	364.68	327.6	309.31	304.68	326.75	369.93	318.2	305.71	288.15	311.4	293.77	316.51	315.04
137004	315.1	315.6	326.05	317.46	324.74	332.91	328.29	330.38	344.21	324.72	329.08	330.11	327.88	355.33	323.36	304.71	299.35	324.84	365.45	315.22	300.18	282.86	305.92	289.73	308.38	308.63
138004	309.34	315.09	324.32	313.66	320.76	330.36	323.85	323.24	340.04	321.83	326.1	324.66	324.38	349.49	321.25	301.26	294.48	322.03	361.28	311.06	299.15	279.64	301.03	285.9	307.68	308.46
139004	313.69	320.43	328.63	320.19	328.55	336.6	331.26	330.41	348.26	329.32	333.53	329.91	330.09	359.52	325.34	308.15	300.72	327.21	367.58	316.56	301.37	288.44	310.78	290.55	314.36	315.65
140004	313.48	319.4	329.86	319.33	328.04	339.42	330.08	328.57	346.7	327.16	332.22	329.42	329.48	360.43	324.03	304.43	301.2	320.73	362.77	314.92	301.8	285.64	304.21	290.79	311.98	311.46
141004	308.7	315.97	327.04	317.57	326.98	335.96	328.71	328.45	344.3	326.89	330.39	328.42	329.64	355.23	323.17	305.75	300.02	330.61	361.12	314.08	300.8	283.34	305.77	287.97	312.17	312.67
142004	311.59	318.01	327.18	319.14	325.08	336.49	327.61	326.28	343.45	323.83	329.56	325.39	328.86	357.77	321.56	304.32	299.14	325.59	365.28	312.39	300.62	282.25	305.16	288.07	309.73	311.16
143004	311.82	317.97	329.2	318.81	327.13	338.86	326.33	330.33	344.68	326.84	331.47	327.5	331.45	358.26	324.64	306.18	300.07	324.83	367.16	313.63	300.83	285.92	305.12	289.87	311.43	312.04
144004	310.78	314.72	327.17	318.29	325.64	335.04	327.36	328.46	343.26	324.9	330.29	327.64	329.78	353.89	325.12	304.94	299.8	324.48	364.28	313.79	299.2	284.52	305.21	288.27	310.97	309.13
145004	310.82	315.57	327.66	318.35	326.07	336.02	324.14	326.54	345.63	325.31	328.42	328.88	330.73	357.39	322.2	303.92	300.72	328.07	363.83	313.31	301.15	284.07	305.43	286.24	311.97	310.18
146004	310.37	321.21	331.25	320.77	327.57	338.26	330.59	331.22	347.22	325.96	333.66	331.6	333.54	357.05	324.2	307.81	303.53	327.45	367.58	316	302.84	286.67	308.17	291.49	311.6	314.78
147004	308.39	311.35	324.93	318.21	323.41	332.79	324.68	322.97	341.3	320.8	326.24	327.4	327.13	351.18	319.88	300.8	296.73	322.28	363.78	310.7	299	281.49	302.69	285.91	309.06	308.8
148004	307.35	312.41	326.46	316.77	323.76	333.21	325.67	325.26	342.89	321.31	327.54	326.3	325.98	353.62	319.63	304.01	297.75	326.82	364.47	311.64	299.53	284.11	303.19	286.58	310.48	311.63
149004	314.2	321.55	332.13	323.34	330.74	338.14	331.35	334.6	349.05	331.25	334.41	330.35	333.69	360.3	326.84	308.62	303.43	325.21	368.32	316.76	305.88	288.84	312.78	294.02	315.92	314.97
150004	309.7	314.98	327.61	315.29	327.26	332.7	326.6	323.8	341.29	323.55	330.15	329.38	326.11	350.1	323.14	303.92	298.1	322.99	365.57	313.22	300.25	282.39	304.46	289.36	310.94	311.27
151004	306.59	311.62	325.99	314.92	322.69	329.57	324.31	321.97	338.32	320.4	327.4	326.8	324.87	354.3	321.58	300.65	298.25	320.46	364.34	311.83	299.68	281.66	304.74	288.13	307.75	308.58
152004	309.29	311.3	324.63	313.93	323.8	330.11	323.49	325.22	339.65	318.31	327.89	324.59	324.7	349.9	318.27	299.87	296.48	319.62	362.67	311.43	299.78	280.13	303.72	287.34	305.25	306.92
153004	312.56	321.12	329.46	319.57	329.84	334.34	327.84	327.97	344.26	323.29	334.01	329.4	331.25	356.76	322.16	304.87	301.99	326.47	366.98	314.45	302.25	283.41	308.01	292.74	313.66	312.39
154004	308.53	315.28	330.58	319.79	328.41	334.96	326.29	326.5	345.06	322.87	335.23	329.43	332.25	362.86	322.16	303.77	301.22	324.99	368.32	315.8	303.76	284.48	308.04	292.32	311.8	310.44
155004	305.31	313.8	328.49	317.58	326.48	330.27	320.53	324.11	341.8	320.55	329.01	324.01	326.16	349.54	318.36	301.46	299.59	320.08	363.73	311.75	302.58	282.6	305.13	289.39	308.16	307.21
156004	308.9	314.12	329.16	317.72	326.64	332.24	324.81	324.94	343.08	323.18	331.09	328.14	326.91	352.88	322.27	302.89	300.61	324.09	367.28	313.59	302.07	283.72	302.02	286.5	309.12	310.13
157004	312.23	316.28	329.92	318.81	328.2	333.94	325.26	327.04	341.19	322.67	330.86	329.49	326.64	355.23	322.67	303.37	300.19	322.46	369.37	314.4	302.14	283.68	306.46	289.62	308.27	308.16
158004	311.49	319.17	331.48	318.99	328.54	333.69	326.2	328.35	346.46	324.08	329.18	333.25	330.5	359.25	321.97	303.59	298.85	320.05	370.26	315.45	304.04	283.93	308.28	290.13	310.01	309.03
159004	310.63	314.15	327.45	317.66	326.07	332.64	323.07	326.03	341.77	320.98	328.36	328.13	328.76	353.96	318.2	303.2	298.75	323.32	367.56	312.49	299.87	283.07	306.17	290.27	306.85	307.66
160004	310.44	320.35	332.66	321.51	330.07	338.08	325.49	331.35	347.03	327.7	330.24	332.68	331.71	360.24	323.98	305.11	303.42	325.2	370.65	316.37	305.18	286.05	310.61	292.1	311.91	310.9
161004	304.9	309.9	324.73	312.28	322.91	329.94	322.67	321.32	337.42	317.22	324.46	325.1	323.39	348.99	317.6	298.78	292.67	316.11	365.54	311.99	299.19	280.33	299.88	282.72	301.92	304.99
162004	305.41	312.59	326.03	313.97	324.19	330.51	320.93	321.62	341.99	319.46	328.04	326.9	324.66	348.34	318.42	298.49	296.08	317.55	370.23	312.58	299.23	281	300.74	284.88	305.77	306.68
163004	311.27	319.36	330.24	318.36	327.65	333.88	325.32	327.88	342.85	323.32	331.12	327.93	329.85	359.38	323.1	303.45	301.06	324.61	369.18	314.88	301.22	283.99	307.62	291.08	309.43	310.65
164004	311.63	313.36	328.22	315.04	326.11	328.61	320.71	320.8	339.94	321.66	330.27	327.98	324.86	351.73	317.28	301.78	296.98	322.87	366.93	313.14	299.46	280.99	303.69	285.62	306.23	308.68
165004	314.31	321.71	332.88	322.02	329.09	336.12	325.9	327.77	347.07	324.52	334.71	333.92	330.84	360.28	324.25	306.63	302.21	327.13	372.37	316.68	304.61	286.15	309.31	294.3	314.26	311.09
166004	306.79	314.02	327.18	314.79	323.01	328.51	323.24	322.06	339.61	322.24	324.71	324.75	324.73	355.87	316.34	297.75	296.33	317.17	364.46	311.71	298.18	280.46	302.04	287.83	305.21	307.29
167004	310.78	318.76	332.89	320.54	330.05	335.3	328.52	331.01	349.17	327.32	331.56	333.68	329.79	360.43	323.85	304.68	301.38	329	370.6	317.73	301.85	285.41	307.15	291.65	311.72	314.09
168004	313.55	318.95	332.02	321.52	331.87	336.24	327.29	330.53	347.58	327.53	330.68	334.86	328.97	354.6	324.47	305.44	301.01	331.1	369.75	316.29	302.92	284.32	309.95	293.73	312.87	313.37
169004	314.67	318.72	331.94	322.67	330.13	335.89	327.81	328.94	347.26	327.67	331.16	335.41	328.47	362.7	323.97	304.3	303.75	322.11	370.61	316.44	302.84	284.54	310.51	294.84	314.41	312.74
170004	304.36	311.31	327.87	315.94	324.58	327.45	323.74	324.44	342.62	321.61	326.01	332.04	325.25	348.02	317.66	299.07	294.25	318.92	366.7	312.69	299.72	278.62	304.37	286.96	307.41	308.15
171004	310.76	317.27	331.29	319.55	328.24	333.29	325.91	324.69	345.87	325.05	332.04	334.48	326.48	357.79	320.48	304.8	297.47	325.45	370.03	314.36	301.3	284	307.07	289.59	311.06	309.54
172004	311.45	313.61	327.46	317	327.46	331.04	322.61	323.81	344.33	323.68	330.45	331.51	324.49	354.7	317.36	302.03	297.19	320.13	365.55	314.87	299.61	281.48	305.85	293.07	308.28	310.2
173004	312.55	316.8	330.71	319.98	329.68	336.09	323.3	327.89	347.6	326.13	329.98	334.93	328.22	360.41	320.42	303.38	300.21	325.72	368.22	314.34	302.1	284.71	311.72	289.63	314.48	313.05
174004	308.58	315.35	328.02	318.55	325.8	332.78	324.21	325.84	346.67	324.07	329.42	331.98	325.01	353.66	316.63	301.47	298.3	322.93	366.78	313.11	298.31	282.14	308.61	287.96	309.89	307.38
175004	309.48	318.82	333.45	322.66	331.37	335.24	330.17	328.83	349.04	329.36	332.47	337.55	329	355.46	323.62	305.47	301.15	323.13	369.15	315.48	301.63	284.98	310.69	290.97	315.68	311.32
176004	313.11	319.54	331.23	321.1	326.74	333.04	325.48	328.34	345.91	324.25	331.46	334.17	327.99	357.14	320.29	303.95	299.02	323.65	367.66	315.16	301.82	283.66	308.3	293.13	312.83	312.2
177004	313.16	320.77	332.76	319.25	330	335.76	325.97	328.4	345.91	330.72	331.51	333.98	328.15	354.3	322.4	304.94	301.55	326.62	368.42	315.56	301.53	285.29	310.67	292.1	315.05	309.75
178004	314.26	321.68	334.18	321.06	331.09	337.25	329.77	331.56	349.71	330.05	333.34	336.2	333.45	360.74	325.42	306.92	303.49	327.19	370.45	316.9	304.74	284.3	314.58	293.04	315.18	312.55
179004	318.89	325.36	337.84	325.96	336.03	343.07	329.82	335.68	352.8	335.57	338.08	340.47	336.73	365.72	333.59	312.93	307.94	327.94	375.44	319.49	307.45	290.32	320.67	299.92	320.12	316.27
180004	306.75	311.1	326.18	313.64	323.1	329.24	318.83	320.45	341.2	320.43	327.67	327.35	322.5	343.83	318.86	299.01	295.06	318.11	366.51	310.87	299.09	280.83	307.4	283.95	308.24	306.81
181004	308.23	314.56	326.47	314.51	322.23	330.22	317.9	322.76	343.68	320.74	327.94	331.72	323.02	348.11	316.59	301.85	294.86	312.23	365.68	312.14	298.88	280.81	309.3	286.54	310.6	307.29
182004	313.76	315.74	330.03	316.62	327.43	332.95	324.56	327.3	346.02	325.78	327.01	333.1	324.82	350.99	320.37	302.74	297.59	320.42	367.03	313.08	298.25	281.59	311.02	289.75	312.46	310.48
183004	313.26	319.39	331.5	320.08	328.09	334.95	326.9	328.61	346.31	326.47	332.75	334.76	328.61	352.22	320.99	305.56	300.24	326.63	370.18	313.24	302.73	283.17	312.63	293.55	314.29	312.53
184004	311.54	317.97	331.55	318.16	329.37	335.66	324.34	332.04	346.51	327.57	328.05	335	328.32	356.9	322.21	306.18	299.58	326.23	370.98	314.2	301.54	285.48	315	289.05	313.32	312.03
185004	311.89	320.17	332.99	319.2	328.53	335.35	322.56	331.73	351.99	327.67	332.41	336.75	329.87	354.55	326.4	308.03	301.99	328.21	372.48	315	301.2	284.32	314.67	291.03	313.78	312.21
186004	317.35	321.13	332.81	322.86	329.32	337.92	324.32	333.35	349.94	329.25	334.12	338.02	335.56	358.2	328.55	307.48	303.46	327.7	375.28	315.36	306.62	287.31	317.48	292.88	313.1	315.95
187004	312.63	319.35	330.22	319.65	327.85	337.48	323.86	331.98	350.82	326.7	332.66	334.95	332.34	353.98	326.97	308.08	301.76	333.66	375.11	314.8	301.78	283.58	314.23	288.52	311.72	312.01
188004	305.81	312.39	326.43	313.68	322.6	331.94	319.42	325.81	342.12	321.3	328.56	329.58	327.01	354.56	321.37	300.75	293.8	323.29	372	310.74	297.37	280.36	309.16	284.03	306.65	306.59
189004	309.48	316.52	330.53	320.15	326.27	337.43	323.74	328.03	348.28	325.72	331.68	331.29	329.41	355.09	319.9	307.19	301.78	320.16	377.28	312.93	301.03	282.16	313.28	288.61	310.57	310.44
190004	309.92	314.8	330.24	316.5	325.58	336	324.01	329.15	347.67	324.85	329.94	331.82	328.53	349.31	318.88	302.52	298.54	325.61	375.14	315.95	300.16	282.24	311.5	290.85	309.55	311.94
191004	312.54	317.9	329.46	317.96	325.83	337.35	324.79	329.21	350.26	325.5	332.3	333.21	330.64	357.05	323.32	306.7	301.45	322.01	377.45	313.59	303.23	284.49	312.51	288.77	311.06	310.27
192004	307.55	313.96	327.8	313.97	325.3	334.66	322.05	328.03	345.66	321.03	328.39	329.77	325.78	346.2	322.82	302.82	297.19	320.22	375.78	313.14	299.12	279.74	307.77	286.02	308.54	310.04
193004	311.76	319.8	331.57	322.69	328.41	338.84	327.99	334.77	351.54	329	335.33	333.66	334.34	360.09	328.21	308.67	303.66	329.01	380.14	317.57	303.24	285.58	314.09	289.96	314.2	313.38
194004	312.96	316.01	330.77	319.06	327.54	337.22	324.96	330.21	352.63	323.59	329.97	326.91	327.76	350.87	322.25	305.6	302.68	324.72	381.79	314.26	301.62	283.33	311.43	287.91	311.6	310.25
195004	311.26	318.98	331.98	320.9	328.23	338.07	326.77	331.76	348.26	323.54	329.03	332.72	328.54	358.39	325.44	306.62	303.3	322.97	379.88	315.69	304.02	284.62	311.8	286.67	311.77	309.4
196004	314.13	321.41	331	319.52	329.52	337.3	325.16	331.43	350.98	326.68	332.15	328.9	327.39	353.57	322.66	307.57	302.78	325.29	382.65	315.62	301.45	283.83	314.57	290.29	312.55	310.54
197004	310.59	313.58	329.17	315.23	326.44	332.82	322.34	330.03	349.35	323.95	329.43	330.46	324.65	354.14	320.79	303.85	300.32	327.66	381.39	315.58	302.52	281.31	306.91	285.5	308.83	307.16
198004	316.86	320.25	331.48	318.83	328.63	337.91	326.7	333.43	350.64	327.19	332.9	334.32	331.07	356.73	327.1	307.65	305.23	324.86	384.59	316.2	304.51	285.91	310.87	289.66	312.96	312.67
199004	309.17	314.42	328.05	316.58	324.61	333.58	319.62	328.66	345.27	323.52	328.17	326.19	324.47	350.21	319.31	302.95	300.16	325.82	379.01	313.71	300.83	280.97	307.37	288.33	307.71	308.11
200004	308.26	312.21	328.33	314.63	325.28	331.55	322.77	325.62	345.63	321.74	328.47	328.11	325.04	348.96	319.55	302.42	299.4	322.36	379.38	313.38	301.21	283.2	308.09	285.01	310.73	308.22
201004	314.71	318.03	331.95	319.06	329.14	334.41	326.13	333.73	351.02	327.09	331.64	331.66	329.27	358.42	325.48	306.6	301.8	330.29	382.62	316.5	301.36	284.68	312.53	290.22	312.75	311.61
202004	309.21	314.69	325.46	316.19	325.46	331.04	318.73	329.56	346.55	321.84	329.19	327.26	326.09	350	322.97	301.6	299.09	320.9	378.65	315	299.43	282.15	309.06	287.62	308.37	308.12
203004	311.03	318.87	331.84	318.22	328.9	332.97	325.54	332.79	351.69	327.28	331.31	331	327.69	356.41	323.55	307.65	304.08	328.95	381.59	316.66	302.92	283.39	310.45	289.99	312.64	312.2
204004	313.56	316.2	331.34	319.31	326.28	332.87	322.04	331.97	348.24	323.67	331.03	330.28	325.05	358.41	320.96	305.87	302.36	329.02	379.37	315.53	300.84	283.23	309.88	290.21	310.8	310.13
205004	314.45	320.86	331.72	317.85	327.26	332.97	325.37	332.11	351.04	325.85	331.66	330.56	326.41	359.71	320.08	305.7	303.14	328.94	379.17	317.02	302.37	284.13	312.59	291.51	313.88	312.38
206004	312.06	314.9	332.24	318.2	326.52	331.74	322.05	332.7	348.33	323.86	332.01	329.5	327.92	357.03	325.21	303.71	302.81	329.54	377.17	317.11	302.38	283.41	312.12	287.05	311.11	311.27
207004	313.56	313.46	328.23	317.12	325.93	330.3	320.41	326.54	347.09	319.98	329.91	326.83	324.06	348.79	321.62	301.43	299.62	324.97	376	314.85	299.21	283.07	309.01	284.84	306.71	309.35
208004	310.24	313.95	326.84	313.92	323.98	327.29	320.52	325.44	346.33	319.39	329.39	328.37	322.95	355.87	319.8	300.25	296.66	328.44	375.67	313.98	297.66	280.52	307.31	283.69	307.86	306.28
209004	311.3	316.11	330.29	317.09	326.81	330.45	323.08	327.45	347.83	321.01	332.4	328.55	327.37	355.52	323.51	302.91	300.99	322.85	375.05	316.83	303.19	282.78	307.05	286.58	312.18	308.57
210004	308.41	315.12	327.58	314.75	325.39	327.53	318.85	325.48	342.45	321.86	329.95	327.17	322.99	346.26	319.49	299.75	300.49	330.26	373.85	314.02	299.32	281.7	308.44	284.56	308.25	307.66
211004	316.51	321.85	334.83	323.19	331.73	336.31	326.76	335.2	352.23	328	337.85	333.36	332.07	358.37	328.85	306.78	306.84	332.48	376.7	321.21	304.91	287.72	315.34	292.31	318.38	313.47
212004	310.31	309.7	325.79	314.44	323	327.95	317.01	324.46	343.87	319.56	327.64	328.95	321.65	345.65	319.46	299.63	296.91	319.63	370.02	314.51	298.85	279.53	305.18	283.69	308.32	306.56
213004	309.38	317.85	331.51	319.25	328.83	332.59	321.63	333.03	346.74	323.95	331.68	331.62	328.72	353.02	325.02	302.27	300.88	330.6	373.92	316.79	301.85	283.36	310.78	289.26	313.15	310.69
214004	312.63	316.26	329.83	319.44	327.95	331.81	321.04	328.4	347.28	321.28	332.68	332.94	329.18	353.93	325.3	302.33	299.8	328.46	374.78	316.24	303.51	285.23	309.59	287.71	311.53	307.63
215004	315.13	317.37	333.17	322.09	329.7	333.64	326.94	333.69	350.65	325.94	333.82	333.43	328.84	353.76	329.08	306.62	303.32	327.42	376.13	318.04	306.66	287.36	310.34	292.52	314.71	309.74
216004	314.35	319.65	331.73	319.64	329.36	334.63	326.14	332.17	348.99	324.09	333.45	334.12	330.11	355.89	326.35	307.39	303.75	328.74	375.87	319.02	305.13	286.68	311.47	288.14	315.48	309.26
217004	310.64	317.95	330.71	318.01	325.46	333.16	319.82	327.76	346.28	321.62	329.84	328.56	324.15	349.77	321.52	301.07	299.01	329.13	371.05	314.91	300.84	284.88	309.74	285.94	313.02	308.13
218004	309.49	316.22	330.6	316.18	327.9	332.72	321.74	330.39	345.61	321.31	331.4	330.68	324.77	350.45	322.55	302.24	298.18	329.9	372.16	316.59	303.11	284.48	308.19	287.31	311.09	307.17
219004	314.81	320.11	332.85	319.66	329.45	334.89	320.95	333.72	348.59	323.91	334.87	333.06	328.09	355.76	325.16	303.66	302.03	325.47	374.34	317.84	303.48	286.49	311.87	290.53	313.56	308.89
220004	310.33	314.93	329.08	315.64	325.95	332.46	317.49	328.09	344.51	320.21	331	327.89	323.96	354.57	322.07	299.23	298.82	323.93	371.33	316.1	301.45	284.62	306.02	282.54	307.45	305.41
221004	308.83	316.95	327.71	315.28	326.85	330.8	318.84	326.39	343.53	318.64	327.29	327.13	323.88	346.64	323.43	296.46	296.46	324.92	371.49	316.21	302.82	280.71	307.37	285.31	308.08	304.38
222004	311.05	316.99	329.61	316.86	325.88	332.43	319.32	329.76	346.07	321.21	331.27	330.98	324.99	352.41	323.9	302.9	298.6	321.87	373.66	317.57	302.63	282.77	307.93	287.12	311.59	307.37
223004	307.85	311	327.45	315.35	325.48	330.29	320.5	327.11	342.64	320.08	328.44	331.08	327.07	349.08	323.96	298.64	297.75	324.01	371.23	316.9	302.28	282.83	305.82	284.44	307.81	306.87
224004	308.8	315.99	328.76	316.66	324.97	330.79	320.06	328.99	343.64	321.29	332.12	329.82	326.48	353.32	321.9	299.93	298.09	320.51	374.21	315.35	301.6	283.24	308.72	287.97	307.51	305.63
225004	307.34	314.32	326.37	316.9	325.37	328.79	317.66	327.65	342.11	318.39	331.32	329.01	322.54	347.87	324.04	300.23	299.27	321.71	373.42	316.04	301.92	282.6	303.38	282.45	309.01	303.96
226004	313.4	318.72	329.96	319.06	329.94	333.77	322.12	332.86	345.41	322.37	332.86	333.91	328.69	357.3	326.29	302.37	299.49	330.7	375.46	319.07	305.5	285.59	306.8	285.85	313.42	308.9
227004	314.66	324.2	333.98	322.94	333.23	334.56	323.06	337.25	350.5	327.01	336.85	336.05	335.59	360.16	330.79	307.02	306.21	334.07	381.22	321.77	309.71	289.57	312.76	292.16	315.22	311.39
228004	308.25	317.71	327.52	319.04	326.55	332.65	320.56	329.94	340.8	321.33	332.48	330.6	327.36	350.84	322.78	302.71	298.08	328.64	377.86	316.88	303.79	286.34	306.14	287.8	308.98	308.15
229004	313.18	321.75	329.03	319.76	327.07	333.6	322.05	331.38	343.76	323.73	335.59	331.52	327.98	357.4	324.79	302.1	300.88	322.87	377.32	318.87	304.34	283.12	308.72	288.05	311.26	306.3
230004	305.49	311.11	322.52	312.61	322.03	324.47	315.34	325.51	335.82	315.75	329.49	325.7	320.79	347.47	319.28	297.33	295.97	321.31	372.7	314.27	297.91	281.23	300.57	282.7	305.51	303.39
231004	310.72	318	329.13	317.15	327.94	331.27	318.59	328.89	340.32	320.81	331.97	331.44	326.88	356.37	326.04	300.37	298.46	331.53	377.42	318.39	302.35	283.66	307.67	287.42	310.59	304.08
232004	310.85	319.24	328.78	320.18	328.66	330.99	319.71	332	338.58	320.48	331.9	333.08	327.68	359.02	325.34	302.33	301.78	325.52	377.97	319.71	305.86	283.22	305.61	285.07	309.39	304.62
233004	313.07	319.54	327.81	318.81	326.98	332.16	318.07	332.96	338.32	321.8	332.17	332.03	329.38	355.47	326.46	302.09	304.37	329.13	379.6	316.97	304.18	285.5	305.53	287.32	312.32	305.66
234004	310.9	317.18	327.38	316.78	326.6	329.4	316.66	330.92	339.08	321.61	331.66	331.02	327.24	351.3	326.69	302.25	301.1	329.42	380.76	317.51	303.92	283.56	303.93	285.8	307.81	304.77
235004	310.33	318.89	329.34	319.06	329.7	330.65	316.65	334.66	338.97	323.06	330.56	333.38	327.68	356.42	327.7	303.76	304.76	338.55	382.34	318.28	304.9	285.97	308.55	283.96	309.43	307.71
236004	311.2	316.27	327.78	316.96	328.46	329.34	318.43	331.8	338.57	322.22	330.92	331.04	325.77	354.68	323.51	303.42	304.3	325.39	380.26	315.59	303.36	284.51	308.15	286.67	309.73	304.12
237004	301.63	309.35	321.58	312.68	319.68	321.39	311.29	321.35	331.7	312.94	322.97	324.44	318.33	347.55	319.3	295.88	296.08	324.67	374.08	311.45	296.02	279	298.27	278.33	302.27	299.51
238004	310.27	315.58	323.21	315.03	325.34	326.51	315.05	327.95	335.28	317.96	328.41	326.81	324.02	352.81	320	298.92	301.08	319.41	378.18	312.6	302.25	281.79	303.93	282.43	305.59	300.71
239004	310.98	315.39	327.44	317.71	325.89	328.17	318.26	327.94	338.53	321.79	333.2	330.72	328.83	356.41	321.52	303.49	303.99	327.81	380.06	316.8	299.1	282.3	305.29	285.35	307.47	304.99
240004	310.1	318.3	325.86	316.33	325.45	328.39	318.77	329.75	336.99	322.72	330.74	330.55	326.28	352.36	322.96	301.88	304.71	327.81	376.95	314.74	300.96	285.5	306.42	285.18	310.16	303.78
241004	309.59	315.56	323.99	314.1	323.97	325.08	314.26	326.91	332.72	318.77	329.79	327.8	323.77	353.74	320.23	299.56	301.64	318.56	377.77	313.8	299.82	281.5	301.64	280.68	308.23	300.26
242004	307.65	310.57	321.87	313.56	322.92	323.83	312.49	323.86	331.74	313.38	326.36	325.37	322.81	344.28	318.19	296.88	298.18	323.72	374.19	311.12	297.24	280.52	301.81	280.83	305.05	299.64
243004	309.7	316.63	327.08	317.41	326.62	328.22	319.88	327	336.44	320.72	330.24	328.92	327.28	348.74	322.11	302.61	303.84	327.91	378.94	314.16	302.33	284.48	304.46	285.15	308.86	303.33
244004	312.67	319.09	325.88	318.59	328.53	331.29	319.1	331.74	336.25	322.31	330.09	330.06	328.05	358.09	323.21	303.71	306.08	330.91	380.35	317.18	303.44	285.43	305.98	287.84	312.75	305.39
245004	308.44	314.04	325.47	313.83	323.92	328.81	314.73	327.04	332.47	319.44	329.69	329.18	326.74	352.05	321.11	301.01	300.58	325.34	377.1	314.71	298.6	282.1	303.19	282.67	306.26	302.24
246004	309.56	313.33	323.43	316.49	322.89	327.38	315.64	324.81	331.95	317.19	330.28	329.23	327.46	351.4	323.26	302.23	300.75	323.45	376.33	313.15	297.78	284.31	303.98	283.76	307.82	303.07
247004	310.33	323.05	327.04	320.79	327.99	332.45	319.41	333.37	335.17	322.56	333.75	334.8	333.56	356.75	326.74	302.73	303.32	331.61	379.98	315.75	301.21	286.13	306.61	288.36	313.02	306.26
248004	308.86	315.85	326.97	318.67	326.14	332.35	318.69	328.56	334.65	320.93	333.17	330.41	329.42	354.49	321.63	302.11	301.91	321.19	380.1	315.4	300.11	283.42	301.53	284.72	310.25	303.13
249004	305.24	312.14	322.91	315.19	322.32	328.32	312.03	323.85	328.84	315.54	326.12	326.34	322.9	352	318.38	296.52	296.51	319.77	375.64	310.14	296.65	282.09	297.38	278.68	303.88	301.22
250004	312.65	319.58	328.79	319.4	328	335.29	319.69	332.5	335.04	325.07	336.97	334.34	331.19	357.01	327.38	305.32	302.25	327.05	380.87	316.39	301.95	286.14	305.97	289.04	311.83	308.56
251004	312.13	317.06	324.7	317	325.94	331.73	315.02	328.44	333.14	322.05	331.1	331.44	330.4	352.3	322.47	300.98	301.13	321.13	380.94	312.48	299.62	283.95	302.22	287.11	308.7	302.88
252004	309.74	318.59	327.51	318.78	327.11	334.52	320.17	329.84	333.93	323.33	332.97	333.82	330.66	353.48	321.63	302.31	301.47	323.37	380.43	315.01	300.59	286.77	301.84	282.95	308.71	304.9
253004	307.93	314	324.51	317.71	323.13	331.2	314.36	327.21	332.58	319.8	330.43	328.53	327.45	355.34	320.33	299.9	300.39	317.35	377.08	311.09	298.69	282.3	300.59	282.55	307.17	301.49
254004	311.93	318.76	328.23	320.53	329.22	334.87	318.71	332.55	335.95	323.98	334.2	329.39	325.75	352.48	323.19	301.77	301.03	324.93	378.68	315	300.55	284.51	301.83	284.01	312.57	306.15
255004	311.94	317.52	327.16	320.7	327.63	333.32	318.23	333.2	335.33	322.96	335.33	331.66	330.2	354.18	324.58	301.11	300.12	323.66	376.72	314.63	302.34	283.69	301.96	284.57	309.48	304.32
256004	310.9	321.05	327.92	321.23	329.21	333.25	317.14	333.97	336.67	323.5	333.17	333.79	329.12	351.21	325.92	303.23	299.99	325.32	377.12	314.08	301.63	285.07	301.84	290.89	311.97	305.47
257004	312.96	325.84	330.82	323.16	332.46	340.74	322.43	338	337.08	327.23	339.52	335.14	333.02	355.05	330.08	306.13	306.2	331.3	378.77	315.87	303.29	286.86	306.81	292.31	315.35	308.2
258004	313.17	323.49	331.93	324.46	331.33	337.99	320.25	337.76	338.73	327.69	339.55	334.58	335.23	358.01	329.85	306.59	307.36	326.18	380.74	315.71	305.76	289.28	308.4	291.04	315.35	307.64
259004	308.74	319.85	326.37	319	327.81	331.34	318.04	331.26	334.95	324.17	330.33	331.96	329.16	354.72	324.76	299.78	298.89	328.15	376.76	314.58	299.95	283.93	299.41	285.72	306.8	303.94
260004	316.47	328.63	331.84	323.85	332.58	337.98	326.17	341.33	337.86	328.27	338.94	337.05	337.93	362.43	331.46	309.42	302.89	334.63	379.87	316.12	304.97	287.28	308.6	290.48	316.5	310.11
261004	311.09	322.58	329.07	320.92	330.72	335.15	321.1	332.7	335.38	324.29	333.35	332.88	331.56	350.7	326.02	303.77	303.54	326.94	381.57	315.78	301.44	287.34	307.29	288.18	313.32	308.45
262004	310.17	322.68	328.19	319.27	330.17	333.95	318.17	331.7	333.92	323.34	332.76	334.11	330.82	354.95	328.5	303.4	301.44	327.03	377.63	315.07	300.29	283.57	305.66	287.24	309.66	305.82
263004	309.08	319.93	327.82	318.62	327.32	331.32	315.87	329.02	330.62	321.61	330.86	330.73	328.5	350.6	326.02	301.91	297.71	324.33	374.75	312.02	300.72	283.66	306.16	287.75	309.26	305.5
264004	310.69	321.78	328.41	320.03	328.05	332.48	321.06	334.57	333.84	323.14	332.94	331.97	331.34	353.22	328.17	301.36	299.33	328.81	378.76	314.47	302.46	285.58	306.11	286.11	310.74	305.75
265004	311.85	323.24	328.41	320.65	330.29	331.07	318.42	331.11	330.11	323.99	330	332.83	327.68	350.21	325.93	300.98	297.1	326.63	376.77	314.95	301.38	285.57	308.22	286.47	312.14	307.27
266004	310	321.37	327.01	319.19	331.45	331.83	319.07	331.21	334.88	322.91	331.78	331.52	330.82	349.64	323.19	303.6	300.66	322.78	380.47	314.75	301.81	285.38	306.09	288.96	311.28	306.51
267004	314.31	330.51	330.04	323.65	334.8	333.1	324.54	336.91	339.35	328.3	334.84	335.66	333.73	355.65	329.75	309.47	305.59	326.47	383.25	316.19	305.71	289.85	312.33	292.39	314.42	309.64
268004	313.16	323.6	327.63	320.83	332.58	333.48	319.12	331.24	334.29	324.8	332.26	331.76	327.64	350.89	324.36	304.16	302.08	320.07	378.88	314.22	299.64	285.82	310.31	287.33	312.96	305.08
269004	311.25	321.83	325.95	317.09	328.19	327.38	320.86	326.46	331.7	320.95	329.61	330.42	324.9	350.15	323.27	300.95	297.78	318.61	378.29	313.69	298.9	283.62	307.48	281.56	308.61	304.19
270004	316.77	330.21	329.87	324.21	334.96	335.4	323.19	332.36	336.81	327.25	333.6	335.99	332.53	353.17	328.6	304.79	302.8	325.13	381.71	316.56	303.24	286.65	313.46	294.8	315.19	309.09
271004	311.85	322.92	330.03	322.73	331.5	334.01	321.64	330.63	333.86	325.08	332.37	333.49	325.87	353.32	327.97	301.93	300.86	326.21	379.76	313.83	301.09	286.93	311.15	283.32	311.14	307.31
272004	305.32	316.36	322.31	317.44	326.19	329.41	318.42	326.41	330.26	318.03	326.02	330.05	324.32	347.31	320.69	296.51	296.16	317.09	375.28	312.15	298.97	281.26	307.09	279.92	305.07	302.25
273004	313.39	321.02	325.13	319.34	329.79	327.47	319.78	330.5	332.74	323.58	327.65	331.88	323.84	351.86	323.77	300.81	297.42	321.6	379.88	314.06	298.06	284.85	310.44	286.88	310.57	307.18
274004	316.31	329.28	332.1	325.6	336.42	337.91	326.43	336.41	340.59	328.57	337.36	337.14	331.21	355.44	331.1	307.75	304.24	326.54	384.24	318.5	306.91	287.85	317.39	294.48	316.88	309.95
275004	310.64	319.11	324.19	317.34	326.86	328.7	318.23	326.74	331.48	319.64	328.08	327.48	322.97	348.68	320.84	300.38	297.19	320.12	375.87	312.72	297.57	283.01	310.23	285.01	309.65	303.76
276004	311.95	319.24	327.63	320.72	329.56	332.06	320.64	329.49	334.66	324.37	329.95	331.09	326.48	351.48	323.49	302.48	298.19	325.01	377.95	315.18	300.57	286.39	314.02	286.16	309.95	304.15
277004	310.13	319.23	325.44	316.91	326.66	328.59	318.43	328.83	331.98	320.73	329.62	330.48	323.76	349.7	321.46	298.58	296.96	321.89	374.98	312.41	298.89	283.47	311.18	285.19	308.85	302.69
278004	317.87	322.36	331.82	323.01	335.25	336.58	325.57	336.69	338.5	328.39	334.12	335.21	331.15	356.78	326.72	305.73	307.63	331.65	379.96	319.37	306.25	290.12	319.81	292.87	315.23	309.43
279004	310.36	316.25	325.49	317.78	329.25	328.74	322.54	327.95	331.03	321.37	328.13	332.09	326.13	348.73	324.1	299.88	298.78	318.76	372.72	314.97	301.2	284.1	313.43	283.54	307.7	304.94
280004	310.83	319.29	327.93	319.81	331.1	330.98	325.95	333.82	333.3	321.79	330.48	334.35	326.11	352.35	324.68	300.36	297.5	329.51	373.17	316.29	301.67	286.22	313.68	288.2	311.1	305.75
281004	308.77	317.62	325.99	318.72	330.02	330.11	323.16	330.96	330.77	320.83	327.89	332.25	324.68	348.78	322.81	300.19	299.4	318.99	371.49	314.57	299.69	284.44	313.35	283.26	310.13	302.28
282004	315.04	316.6	325.39	319.59	328.32	329.39	325.01	332.72	331.94	322.02	330.19	332.13	326.82	348.48	323.12	301.84	298.82	324.89	373.25	315.71	299.26	285.05	316.59	288.81	310.88	303.52
283004	313.05	318.17	325.67	317.61	329.74	330	323.72	331.11	335.29	322.61	331.83	331.82	328.89	349.97	322.1	299.83	297.95	316.86	373.82	313.98	300.59	286.07	315.81	289.01	312.54	305.21
284004	314.56	323.98	328.82	322.88	334.2	334.25	328.68	332.9	334.81	326.02	332.2	335.11	329.38	351.4	325.18	302.3	302.32	328.79	373.5	318.04	305.28	289.17	318.7	293.52	314.91	306.84
285004	309.15	313.45	323.99	316.92	328.1	328.95	323.49	327.24	331.34	321.01	326.39	329.12	325	346.47	322.7	297.45	295.9	325.14	370.26	313.47	298.02	283.72	313.44	286.38	307.59	302.37
286004	308.93	317.71	326.28	318.65	327.77	330.7	320.98	329.9	330.56	319.7	328.66	328.9	324.87	345.18	321.93	298.74	298.29	321.29	368.97	313.44	299.84	284.59	316.44	284.59	309.89	304.67
287004	308.74	318.73	325.55	317.27	328.03	330.16	320.75	330.06	329.95	322.12	325.07	330.76	324.7	353.58	324.99	298.8	299.74	321.92	370.1	313.49	301.39	284.74	315.77	287.85	311.37	303.84
288004	311.52	319.41	327.01	320.89	327.71	330.85	324.26	332.42	333.05	323.58	329.28	333.05	326.63	350.4	327.02	301.06	298.46	320.42	374.62	314.78	300.53	284.39	315.12	284.78	311.27	305.77
289004	314.16	322.12	329.17	320.99	331.69	334.15	326.01	332.53	337.31	328.14	330.12	331.32	332.47	352.4	330.87	302.43	301.02	330.82	376.2	313.81	300.59	287.07	320.79	290.57	313.84	305.53
290004	308.78	314.36	323.91	317.68	326.39	329.53	321.01	330.04	331.76	321.49	328.54	331.32	326.07	347.49	326.27	296.99	296.86	328.41	373.72	313.25	299.05	284.84	316.93	285.63	308.6	305.22
291004	309.4	321.07	327.27	319.89	328.52	330.86	322.62	328.98	335.11	324.95	325.99	333.86	328.49	349.79	323.55	302.08	296.92	321.4	377.53	314.17	303.27	286.19	318.55	291.62	313.67	304.69
292004	314.89	324.28	330.52	320.69	331.26	333.7	325.86	334.69	338.07	325.59	330.52	335.13	332.96	353.21	328.58	303.85	301.2	322.73	375.77	316.45	304.7	290.08	322.23	291.21	314.47	306.11
293004	310.04	315.43	325.39	316.38	326.41	325.93	318.95	327.47	333.12	319.72	325.7	327.48	323.12	350.91	324.68	294.44	295.4	323.57	371.32	313.13	298.13	284.29	317.52	285.25	309.33	301.87
294004	314.52	319.78	330.19	319.93	330.22	333.24	321.6	334.81	334.99	326.1	329.24	331.13	333.53	351.81	328.41	303.92	300.82	324.38	376.82	314.74	303.53	288.05	320.24	288.16	312.77	308.51
295004	308.97	315.11	326.02	314.59	323.86	327.24	322.92	323.08	327.91	320.23	325.71	326.66	322.9	341.59	321.87	295.98	294.36	317.06	374.56	312.14	297.35	284.96	315.89	282.58	308.28	303.18
296004	316.61	322.89	332.92	322.75	332.63	333.34	327.35	334.48	339.06	329.48	333.84	336.46	333.75	358.25	332.19	307.91	302.84	324.87	382.75	317.88	305.27	290.02	324.79	288.87	316.37	307.66
297004	312.63	315.5	326.02	314.49	328	326.75	321.93	324.03	330.25	320.86	326.59	326.98	323.96	345.78	319.5	299.07	295.78	318.92	377.45	311.41	300.36	284.95	317.07	285.06	308.5	301.79
298004	311.58	314.45	325.52	313.15	327.04	326.39	325.93	324.74	325.72	318.83	321.9	327.73	325.35	347.59	321.09	293.97	293.39	319.69	374.16	313.1	298.07	283.33	314.56	281.76	308.46	301.12
299004	309.72	315.87	327.49	317.28	329.12	329.09	326.13	328.27	330.16	320.67	326.66	328.36	328.81	347.3	322.44	298.76	296.52	318.77	378.52	313.92	301.42	285.74	319.29	288.41	309.53	301.72
300004	316.57	322.56	333.22	321.68	333.13	335.99	332.32	332.59	337.34	328.03	329.49	333.94	334.52	350.29	331.09	302.89	301.4	326.41	383.37	318.8	304.85	290.58	324.74	290.89	315.4	308.41
301004	312.29	318.31	328.88	317.37	326.93	329.19	325.94	328.65	331.02	323.51	327.25	331.56	328.35	350.5	324.69	300.34	295.1	321.01	379.39	314.84	300.6	284.64	323.59	284.77	313.59	303.07
302004	315.39	324.14	333.57	322.47	331.18	336.74	331.18	330.4	335.16	328.54	330.46	333.24	332.58	351.8	328.6	303.47	301.17	324.55	384.36	316.85	306.89	289.81	325.76	290.44	316.32	307.62
303004	314.91	321.13	331.55	320.55	331.04	331.93	328.51	330.69	332.54	327.9	328.61	334.17	333.13	351.37	328.49	302.01	297.93	325.85	383.13	318.91	306.44	285.9	323.04	287.34	312.66	304.26
304004	315.75	319.93	332.65	320.02	331.68	333.76	329.84	329.67	333.92	324.18	329.31	332.93	332.49	352.17	327.32	305.05	299.89	320.19	385.21	317.98	307.44	290.53	327.2	291.25	318.04	306.54
305004	313.21	321.47	331.69	321.07	333.75	331.5	327.58	331.38	334.9	325.36	329.33	333.39	330.46	350.43	329.82	303.37	300.89	328.6	384.97	317.3	304.46	286.06	326.75	288.47	315.93	304.51
306004	308.92	313.82	325.86	314.88	324.62	325.56	323.85	322.65	328.04	318.13	321.67	326.87	322.22	341.6	321.71	298.25	293.28	311.3	377.61	312.68	297.21	282.03	315.36	282.89	308.88	299.37
307004	312.84	323.61	335.12	321.3	331.82	333.5	324.17	333.21	336.03	326.37	330.51	332.72	332.09	358.17	332.15	305.41	300.13	326.89	387.49	316.6	304.96	287.7	324.48	292.24	315.11	303.76
308004	311.57	317.97	330.99	317.08	328.53	328.96	324.54	326.53	331.75	321.2	327.59	332.33	326.79	347.99	328.71	303.32	295.92	320.81	382.85	314.36	299.64	283.45	321.32	284.61	313.07	302.96
309004	313.75	319.99	336.15	321.33	335.81	333.98	326.78	335.48	339.1	327.72	330.36	337.98	334.8	358.09	333.32	306.34	302.23	332.94	387.53	318.24	305.24	290	323.74	289.83	316.09	307.75
310004	308.46	316.47	331.34	316.51	329.35	329.82	323.58	326.93	330.16	321.61	326.72	329.34	324.31	345.71	325.83	298.79	296.29	313.53	383.61	314.69	301.29	282.89	318.57	283.8	311.35	303.4
311004	313.96	324.2	337.01	324.27	335.29	335.47	328.47	334.5	339.93	330.51	333.79	336.55	333.52	354.45	333.39	308.84	303.93	321.26	386.59	320.11	308.24	291.34	328.39	291.97	319.08	307.88
312004	309.72	318.67	333.23	316.92	328.16	327.83	321.91	329.62	335.46	323.57	327.48	331.46	326.4	349.48	329.99	300.94	296.14	327.16	384.8	314.4	302.42	284.18	319.06	284.29	313.61	305.54
313004	306.09	310.41	327.67	315.19	327.7	327.65	320.89	324.73	332.55	318.72	327.26	328.88	322.45	345.25	325.05	298.03	294.28	318.8	378.42	312.97	300.14	282.18	317.12	279.86	310.28	300.24
314004	307.23	317.57	325.15	313.4	325.84	326.19	319.21	323.98	333.46	319.04	324.22	327.32	322.98	343.71	325.35	299.46	293.76	319.83	379.38	313.24	298.87	280.88	316.73	281.77	308.31	301.68
315004	310.66	317.45	330.72	315.75	330.16	329.04	320.87	331.23	337.51	321.87	330.23	333.59	329.57	349.8	330.44	301.58	298.5	323.28	385.07	316.47	303.37	284.66	318.25	284.04	312.37	304.97
316004	311.57	325.01	331.91	319.59	331.27	332.34	321.15	330.98	336.65	324.91	330.51	332.71	330.43	350.67	331.76	303.03	299.44	327.45	388.07	317.84	302.96	285.74	320.3	286.68	314.09	306.83
317004	310.31	323.33	331.51	318.28	331.16	331.36	321.36	334.13	338.18	323.05	329.59	334.08	328.43	351.21	331.44	302.04	300.38	327.84	386.96	317.45	300.7	284.14	319.93	285.63	312.82	305.04
318004	309.91	319.21	328.25	317.21	329.42	328.84	319.14	327.8	331.53	323.89	327.37	331.51	324.94	347.13	328.89	299.95	297.98	319.16	386.84	314.28	300.92	285.58	317.55	284.91	313.71	304.51
319004	314.04	322.49	330.47	317.86	332.09	330.14	318.94	333.02	338.21	326.02	330.82	334.36	326.72	353.1	334.3	305.22	298.63	324.76	387.95	316.44	301.06	285.97	325.61	290.07	315.12	304.05
320004	309.22	318.29	329.94	317.7	329.34	326.92	318.33	325.47	332.4	318.26	330.32	333.62	326.5	343.85	331.13	298.91	295.96	321.48	384.64	313.72	299.61	284.51	319.52	285.98	311.8	303.09
321004	310.55	317.4	328.18	317.24	327.26	324.36	318.67	324.2	331.29	317.05	327.56	330.44	324.26	339.56	324.74	296.28	295.5	318.93	381.5	312.5	297.04	282.38	319.42	285.56	310.12	302.65
322004	312.12	323.13	328.17	318.38	330.05	327.99	321.65	329.05	336.66	322.36	330.35	332.87	327.13	350.59	330.76	298.93	299.82	323.92	383.24	315.99	299.57	283.32	322.55	289.63	312.35	302.16
323004	316.88	327.57	331.59	321.32	333.32	332.29	323	331.05	338.61	326.93	328.65	334.57	330.35	354.6	333.85	304.82	303.82	315.41	383.56	316.64	303.46	287.23	327.88	292.65	318.29	307.39
324004	318.54	326.59	334.43	324.16	337.31	333	327.55	333.35	337.65	327.47	335.74	337.6	333.69	352.12	335.98	305.76	303.63	328.49	384.08	319.39	304.45	289.76	329.05	294.72	318.81	307.43
325004	314.3	321.81	329.02	321.25	330.23	326.72	321.64	331.01	331.67	322.09	329.34	335.23	329.11	349.29	335.77	300.81	300.21	318.81	382.9	315.45	299.6	286.18	325.03	291.71	314.35	304.49
326004	314.53	322.24	327.84	317.39	329.61	327.99	321.58	327.41	330.76	322.78	328.28	331.2	327.91	348.22	335.83	300.99	301.45	320.99	381.49	314.48	301.53	282.11	323.25	291.66	313.9	304.31
327004	315.07	324.93	330.4	318.49	331.92	327.12	326.21	331.04	334.03	324.01	328.42	334.76	329.01	354.42	336.48	300.6	302	324.06	381.82	316.96	300.39	283.74	323.43	288.48	313.37	303.55
328004	312.3	317.86	326.66	319.66	327.32	323.68	324.47	325.82	329.02	319.91	324.66	328.77	322.23	347.38	331.79	297.81	296.28	312.83	377.12	311.96	297.69	283.86	319.04	283.19	311.84	299.25
329004	309.16	314.9	324.55	314.9	324.89	319.66	320.76	323.33	327.95	317.69	321.83	327.83	317.94	341.84	327.69	295.2	294.74	308.82	376.43	311.38	295.59	279.84	316.48	281.95	306.86	299.19
330004	310.19	318.74	328.39	318.93	327.63	326.54	321.53	327.69	331.7	319.75	325.96	330.61	322.86	351.98	334.17	298.99	300.37	315.15	380.15	311.82	296.8	283.66	321.06	283.02	310.53	300.48
331004	312.73	321.22	324.62	318.07	328.34	325.53	327.07	325.96	329.97	319.47	324.6	329.79	323.05	346	332.07	297.81	296.52	313.79	380.56	312.41	298.63	281.53	318.13	284.78	311.54	302.12
332004	310.94	316.33	324.33	318.42	326.37	321.11	321.72	321.26	328.75	316.3	324.64	327.9	319	343.51	327.76	295.73	294.17	310.51	380.47	312.62	295.02	281.74	314.29	283.74	307.25	299.68
333004	313.12	319.1	327.52	319.25	329.82	329.1	323.94	326.86	329.43	320.43	326.69	329.13	324.62	346.99	334.74	301.23	299.21	314.47	382.19	312.69	298.77	285.51	316.56	287.44	311.08	300.78
334004	316.36	325.44	329.8	323.19	331.6	332.16	324.9	330.27	333.82	324.04	331.21	334.91	327.56	349.97	338.81	302.15	300.53	321.69	386.56	315.56	301.38	288.69	326.12	288.46	316.78	305.31
335004	314.48	322.49	329.88	322.18	331.38	329.65	327.53	331.8	333.37	324.6	332.53	334.19	327.43	353.52	337.62	303.32	301.91	321.4	387.41	316.47	302.05	288.04	324.15	289.65	315.35	306.06
336004	312.51	319.85	326.71	319.67	329.53	327.98	326.27	330.68	330.19	321.07	327.17	334.63	327.4	360.03	335.98	297.7	299.29	317.99	382.83	313.74	298.06	283.88	320.31	285.96	312.03	304.32
337004	310.08	325.21	326.94	319.98	330.21	328.71	326.64	329.61	331.17	322.91	330.43	331.75	327.71	351.13	333.25	300.93	298.8	324.15	379.41	313.6	298.41	285.48	322.58	288.21	315.8	304.1
338004	312.43	324.17	327.95	320.58	330.18	330.07	327.68	330.32	333.15	325.03	329.3	332.02	324.54	346.24	335.12	302.8	302.35	314.58	382.59	311.87	299.08	287.86	321.51	284.23	312.93	304.74
339004	315.44	323.95	329.89	323.56	332.03	329.62	329.98	334.8	333.35	324.98	329.56	336.49	332.2	350.49	336.3	302.52	301.49	322.44	384.78	315.76	301.72	289.57	325.23	290.04	315.17	306.16
340004	313.3	323.29	329.53	322.67	331.5	330.2	331.98	331.24	333.57	322.21	330.56	332.55	328.39	352.86	335.12	304.02	300.65	326.84	380.97	315.88	303.8	288.49	323.93	288.92	317.79	303.88
341004	311.53	318.73	326.53	317.82	327.13	324.93	331.36	327.41	327.67	320.44	326.72	331.74	324.89	349.48	328.41	298.72	295.92	317.75	378.27	312.26	297.98	284.11	322.06	286.42	311.34	301.98
342004	314.16	320.93	329.23	320.12	331.35	327.09	332.27	331.43	330.31	323.47	327.59	332.37	324.47	348.95	330.66	300.18	299.8	317.94	378.12	314.79	298.36	287.47	323.41	287.81	312.8	305.11
343004	319.75	326.79	332.62	325.11	335.19	332	337.59	336.31	336.13	329.99	336.64	340.44	331.27	356.86	338.55	306.72	305.37	323.29	382.89	318.91	304.31	291.06	329.21	295.2	320.14	307.69
344004	310.47	316.05	327.59	317.74	329.47	325.55	332.55	326.37	329.94	319.68	328.02	331.94	321.95	348.53	328.26	296.97	297.1	323.55	376.76	315.12	299.75	286.34	321.26	287.92	311.01	302.99
345004	313.4	325.91	330.97	321.72	331.49	331.38	336.79	335.52	333.97	323.83	332.08	336.47	331.51	351.49	338.15	303.3	302.26	322.42	380.93	317.25	302.54	289.67	330.02	291.51	317.76	304.93
346004	313.9	322.4	330.62	322.81	334.18	330.04	336.45	332.86	333.98	325.85	330.03	337.33	327.27	352.46	337.17	302.69	301.4	322.21	382.03	316.58	302.16	292.01	329.83	293.04	315.01	306.85
347004	311.71	325.75	330.08	323.26	334.77	331.79	339.13	331.6	335.4	327.04	334.81	336.99	330.29	351.01	337.36	304.24	301.94	323.72	380.34	317.31	302.79	289.22	329.72	292.19	314.78	307.23
348004	311.08	316.75	325.01	316.44	330.18	322.95	331.27	328.17	327.6	319.45	325.3	335.06	323.79	349.33	331.82	298.79	296.71	315.15	378.48	313.4	296.57	285.11	325.21	286.44	309.3	301.5
349004	309.91	320.77	328.17	318.73	331.84	326.74	336.62	327.31	329.13	320.26	327.84	335.22	320.76	342.62	335.22	297.47	296.97	318.78	378.08	314.65	298.13	282.46	324.72	288.85	308.81	304.3
350004	316.47	324.17	330.2	323.82	336.56	330.33	342.91	331.87	335.65	327.39	332.13	340.51	329.62	351.11	337.78	303.59	302.72	330.04	380.34	317.59	302.53	289.42	330.38	292.59	313.93	306.48
351004	314.76	323.32	332.98	323.76	335.17	331.19	344.95	331.85	333.43	326.78	331.95	338.56	327.23	350.12	337.69	302.89	301.06	323.97	380.16	318.15	302.04	288.7	333.71	294.44	315.55	304.87
352004	308.5	316.1	327.33	314.6	331.02	326.81	339.09	327.5	329.65	321.08	327.9	335.28	322.76	342.87	332.54	297.23	293.63	317.38	373.5	314.21	298.14	282.76	323.53	287.51	310.19	301.87
353004	312.23	322.53	329.46	321.04	332.01	330.51	346.6	325.58	333.32	323	329.19	331.73	326.6	353.25	334.86	299.5	297.09	325.74	376.24	318.64	298.58	284.69	327.58	289.6	310.14	302.44
354004	312.32	324.72	330.71	322.26	336.26	333.66	349.14	331.92	336.14	326.62	330.64	339.29	330.05	348.07	335.36	304.22	297.69	323.89	377.76	318.84	303.68	290.15	331.24	288.93	313.21	305.73
355004	311.23	319.15	329.23	316.91	330.47	328.07	343.22	326.77	331.6	321.41	329.8	337.94	325.64	351.39	336.03	299.49	296.8	317.26	373.69	314.17	297.36	283.46	323.83	284.78	309	299.81
356004	308.74	317.57	327.59	318.97	332.48	329.71	347.86	326.87	334.03	323.62	327.64	335.02	324.73	345.74	333.54	300.18	294.89	319.63	374.11	314.84	299.35	284.71	323.15	289.45	310.47	300.5
357004	311.86	319.92	327.87	317.13	330.72	327.78	347.45	328.06	332.54	319.83	327.78	336.81	325.61	349.99	332.53	300.7	294.92	325.37	373.96	316.45	299.12	282.93	323.04	286.56	309.94	302.69
358004	306.84	312.59	325.96	314.11	327.73	326.58	344.71	324.5	330.9	318.77	326.17	332.69	323.08	343.19	329.41	297.1	294.38	319.24	371.82	313.37	296.62	281.05	323.09	284.7	306.53	298.7
359004	309.94	315.36	324.64	314.6	327.84	325.66	345.34	322.39	331.18	316.4	324.41	332.53	318.79	342.09	328.34	296.25	291.98	318.91	369.51	312.65	296.15	280.81	320.47	282.74	308.5	298.77
360004	311.83	320.91	328.75	318.23	331.76	329.31	348.07	328.17	331.23	321.17	326.37	334.34	324.48	347.88	332.06	299.68	297.75	321.82	373.81	316.27	301.35	284.48	320.8	288.96	309.88	302.2
361004	310.68	319.2	326.49	314.09	329.64	327.22	346.03	327.58	334.21	320.17	327.61	337.7	323.13	349.76	333.58	299.31	296.93	323.77	372.85	315.42	301.69	283.15	320.9	286.38	306.84	299.97
362004	313.1	325.45	330.61	319.33	334.3	335.36	353.32	331.31	338.86	323.91	332.49	340.16	330.31	353.75	330.77	303.26	303.37	324.84	376.46	316.28	304.88	286.37	324.87	291.08	314.39	304.34
363004	310.24	321.3	327.22	313.2	329.02	328.06	348.59	329.16	335.93	319.02	327.68	337.84	322.83	352.91	332.29	301.18	296.63	330.43	371.97	315.74	299.31	282.95	321.18	285.27	309.44	302
364004	312.7	322.62	329.01	318.18	331.01	332.96	352.8	328	336.85	323.66	327.76	339.12	326.61	346.35	333.22	301.91	299.71	324.31	372.06	317.51	302.41	284.89	321.5	287.74	312.94	302.56
365004	315.39	327.17	330.62	318.88	333.52	333.5	350.99	328.83	341.05	325.22	330.57	338.08	325.93	348.91	333.39	301.32	299.57	324.18	375.26	317.45	301.51	285.33	323.06	290.57	313.2	304.82
366004	309.21	323.2	327.82	317.2	331.46	330.98	352.34	324.8	339.08	322.49	327.87	333.74	321.3	345.99	331.05	300.22	297.69	321.61	372.95	315.85	299.52	282.53	321.61	286.51	309.39	302.02
367004	314.35	328.4	332.13	319.43	332.37	332.72	352.66	326.64	342.45	322.2	329.2	335.95	325.59	347.86	333.12	302.43	297.96	324.06	375.56	317.03	301.98	283.56	325.41	292.99	313.92	305.58
368004	310.55	323.07	331.35	315.4	331.05	335.02	355.59	328.82	342.43	321.46	329.27	336.86	327.29	351.27	332.78	300.14	300.13	323.08	377.45	317.66	301.12	282.75	320.15	288.23	311.71	304.09
369004	317.91	327.43	336.11	323.78	335.96	337.95	353.32	332.85	348.33	327.33	332.23	342.15	331.56	352.27	333.54	305.36	300.34	328.89	381.72	319.93	307.12	288.86	323.65	292.52	316.16	308.44
370004	313.75	327.33	335.19	321.23	334.53	339.13	355.37	331.82	348.38	329.32	330.82	341.04	328.45	353.12	333.73	303.19	299.99	327.95	380.39	319.75	305.62	287.95	319.01	287.66	316.74	307.96
371004	313.55	323.94	335.37	319.19	333.46	336.85	353.6	330	345.73	325.99	329.97	338.48	326.96	348.63	333.06	299.86	297.13	329.3	380.63	317.56	303.76	284.72	319.07	287.44	314.19	309.01
372004	308.94	324.16	336.08	319.52	332.44	334.68	355.57	330.94	345.83	326.68	328.43	338.43	328.12	345.91	333.92	298.52	297.5	326.07	381.43	318.04	301.99	283.74	316.23	284.14	314.12	307.41
373004	309.23	321.89	334.22	316.95	328.01	334.37	353.43	324.95	345.96	322.85	329.78	335.28	322.96	339.04	326.62	297.27	295.52	321.18	378.09	316.55	299.97	280.24	315	284.32	310.68	305.59
374004	316.37	329.45	340.26	322.76	337.23	341.93	361.35	332.16	352.26	330.96	333.23	342.2	331.58	352.28	333.21	301.97	301.29	329.03	385.63	319.87	306.71	287.85	319.7	291	316.44	310.87
375004	317.29	333.91	344.73	321.27	336.59	344.85	365.28	331.47	355.87	331.19	332.39	341.99	328.86	353.17	335.03	303.68	301.63	339.4	386.81	323.3	306.9	285.29	322.4	291.85	324.05	312.96
376004	316.06	337.08	344.49	324.07	338.62	349.08	366.64	332.85	359.65	331.87	337.06	343.85	331.58	351.09	333.37	302.54	299.99	326.72	390.62	321.71	308.82	289.46	325.03	292.05	322.4	316.18
377004	314.96	328.92	344.54	320.67	335.25	346.21	366.43	328.16	362.36	330.7	334.47	343.62	328.22	348.82	334.46	302.78	301.65	337.11	388.21	321	305.21	284.41	321.95	289.55	320.33	314.97
378004	312.47	327.72	344.25	318.95	333.96	343.94	368.2	325.3	359.67	328.03	333.76	338.54	325.03	347.84	326.23	297.69	295.81	328.24	384.27	320.41	302.23	282.81	317.7	287.06	321.32	313.31
379004	312.34	330.9	346.67	321.61	335.6	351.64	373.65	328.17	364.87	330.2	332.48	340.03	328.5	347.78	327.83	301.03	301.55	336.14	389.99	321.63	306.4	286.06	318.59	292.41	320.38	311.85
380004	312.27	329.34	347.84	319.8	332.78	351.76	371.3	324.07	367.51	331.17	336.56	339.76	325.47	351.72	327.98	301.92	299.75	331.21	387.76	321.77	300.97	285.94	319.29	287.74	322.82	312.92
381004	315.02	334.02	352.25	321.5	335.92	354.18	375.73	327.8	370.78	333.75	335.73	343.24	326.82	349.87	329.5	301.06	298.33	330.34	388.95	323.11	304.1	288.27	322.67	287.68	325.25	315.27
382004	317.85	338.41	356.17	324.3	340.62	361.22	385	337.68	377.57	339.78	339.78	348.72	334.2	361.29	335.57	304.25	304.53	347.74	391.88	327.5	309.42	287.96	327.78	294.03	329.48	320.83
383004	313.09	328.83	352.06	318.88	331.28	353.27	373.92	323.69	371.63	328.65	334.53	339.06	325.33	347	324.1	295.69	295.62	332.99	385.88	320.23	300.26	281.86	319.13	285.02	323.25	312.36
384004	317.39	338.66	359.36	323.01	340.29	363.46	380.6	332.75	380.21	335.59	338.46	348.16	331.28	360.78	328.99	302.85	302.11	346.23	391.38	326.86	308.13	288.2	323.71	289.33	330.08	320.31
385004	317.92	338.92	359.06	321.79	337.03	362.82	379.59	332.13	383.74	337.15	341.28	348.48	330.43	360.41	329.03	300.99	299.01	343.98	391.44	325.11	303.62	287.71	324.77	289.28	328.67	321.51
386004	319.99	348.56	365.78	327.46	344.32	369.39	390.79	337.34	391.89	342.79	345.37	349.17	334.13	363.14	332.65	304.55	308.25	351.77	392.66	329.74	310.23	290.53	331.09	297.3	334.04	329.45
387004	318.69	340.82	363.26	322.53	342.21	368.46	381.89	332.04	387.92	339.31	343.1	347.09	329.2	355.35	327.98	302.72	305.1	347.55	391.33	326.62	306	287.96	325.66	292.04	332.56	326.88
388004	314.78	339.62	362.44	320.46	338.62	365.87	381.78	327.44	388.88	336.88	339.48	344.53	327.88	354.77	326.47	300.21	301.69	344.82	389.71	323.47	303.7	282.78	323.99	288.77	330.34	324.08
389004	324.7	354.47	370.87	328.16	345.87	377.69	388	336.46	403.1	344.21	348.63	351.45	337.83	364.93	333.76	308.85	307.61	357.01	397.69	327.99	311.86	290.39	333.22	297.77	340.87	332.85
390004	315.98	343.73	368.77	324.21	340.6	373.97	386.86	331.19	395.31	340.79	344.46	346.66	331	353.14	326.33	301.67	303.54	344.01	391.33	325.66	305.59	286.99	325	291.65	334.47	327.8
391004	319.29	346.54	367.71	324.76	340.39	372.43	386.48	328.06	396.48	339.45	345.53	346.09	325.59	360.88	322.39	300.55	300.48	348.75	390.8	326.09	305.77	285.99	327.38	292.55	334.53	330.43
392004	319.16	347.69	369.56	320.57	342.23	372.75	387.15	332.55	399.73	341.75	344.07	349.03	332.1	358.64	327.04	304.24	302.06	360.75	390.61	325.51	306.69	284.63	327.36	292.61	335.09	330.81
393004	314.54	342.12	368.43	320.03	337.98	371.29	381.74	331.44	399.42	338.36	343.83	343.03	325.05	355.5	322.53	298.99	301.06	350.46	386.44	323.93	305.05	283.07	322.46	290.47	333.46	331.78
394004	316.12	347.02	369.94	319.67	338.23	373.71	382.51	329.84	402.66	335.82	343.92	348.01	327.34	354.66	319.59	301.3	299.51	346.63	385.65	324.91	304.78	284.81	324.9	290.39	335.23	332.41
395004	317.73	350.27	375.32	324.91	343.56	377.3	387.5	334.21	409.87	341.38	349.76	351.51	328.77	359.84	323.9	300.18	301.12	352.81	387.61	326.06	306.58	285.93	328.22	291.41	339.5	336.84
396004	318.96	350.88	374.39	324.09	344.5	377.51	390.49	328.88	414.16	340.51	350.38	350.03	328.59	362.32	326.21	304.33	302.55	351.35	387.98	329.64	310.29	286.55	329.17	293.14	339.68	336.82
397004	321.46	360.19	378.49	328.54	347.33	380.33	391.43	339.37	415.5	344.33	351.05	352.43	333.86	364.51	329.98	305.59	303.49	363.6	392.74	328.05	309.86	289.95	332.29	297.57	344.15	345.63
398004	314.13	348.7	373.22	320.75	342.02	374.14	386.85	328.09	410.35	337.23	344.58	351.15	326.05	352.94	318.58	297.39	297.02	351.85	385.04	325.2	306.82	282.73	327.58	287.79	337.67	338.35
399004	316.53	344.66	375.44	319.81	339.44	374.74	385.57	326.53	407.89	335.4	343.43	348.82	322.5	353.93	320.15	300.63	299.33	339.84	384.65	324.23	304.14	282.65	326.22	286.95	337.38	339.16
400004	317.87	357.11	382.01	327.76	346.34	384.22	393.44	333.65	416.12	341.6	350.87	350.27	328.73	362.06	327.78	304.76	303.12	354.84	390.62	328.25	310.42	288.82	332.8	293.98	344.49	346.68
401004	317.86	350.63	379.3	322.92	341.4	376.1	386.3	324.11	410.09	337.6	343.58	348.61	325.19	364.89	321.9	297.96	299.29	350.18	387.79	326.01	306.8	283.8	325.92	292.4	340.6	342.84
402004	320.19	359.36	381.76	327	346.59	381.83	393.85	334.43	414.42	341.1	348.7	351.92	328.74	369.14	327.48	303.51	304.66	362.75	390.13	328.44	312.03	286.97	331.74	296.64	342.13	345.84
403004	313.77	351.57	378.35	322.05	340.13	378.5	388.34	327.77	411.03	336.71	341.59	347.71	321.98	356.96	323.84	300.19	297.52	355.7	386.37	324.56	307.08	282.42	324.79	288.77	339.01	342.9
404004	320.55	359.86	381.97	325.49	345.55	384.87	392.14	334.09	413.37	344.4	348.36	353.07	329.78	369.29	328.04	303.32	304.04	359.39	389.53	328.78	309.78	286.77	330.95	296.23	344.02	348.29
405004	323.75	363.6	388.86	329.83	349.92	387.49	394.85	335.9	418.77	346.09	352.01	355.36	333.73	364.89	330.44	306.18	305.65	366.41	391.81	330.26	312.88	290.2	336.21	296.42	348.55	353.31
406004	316.73	352.6	380.55	322.81	340.64	381.42	382.61	327.83	412.89	335.57	342.86	347.28	322.24	358.76	320.54	298.17	298.95	349.44	383.87	325.35	303.59	283.61	325.23	287.87	339.46	347.2
407004	312.65	344.91	379.77	319.89	336.14	377.24	381.56	324.45	405.04	333.16	339.54	342.31	321.47	351.82	319.05	296.34	298.32	345.43	381.54	321.69	300.41	279.28	323.88	286.31	335.34	343.69
408004	324.33	363.74	393.77	333.43	349.48	388.85	392.75	338.44	424.38	349.32	354.47	356.26	336.81	370.71	333.37	308.23	310.08	373.86	390.59	330.6	312.89	291.35	336.99	295.9	350.15	356.55
409004	319.14	356.49	386.51	324.82	343.26	384.73	386.35	331.8	414.74	338.86	345.91	349.76	328.61	364.79	324.7	299.73	303.6	358.67	384.25	327.79	306.66	286.06	331.89	292.29	342.45	353.72
410004	317.1	355.7	386.84	323.55	344.52	382.07	387.39	331.28	418.73	339.31	347.04	352.26	330.51	368.28	326.38	301.72	302.72	358.34	384.52	329.6	305.82	286.94	328.08	292.61	343.69	353.92
411004	318.58	357.47	387.74	325.1	342.56	383.86	385.39	332.28	413.91	339.46	348	352	331.24	362.06	324.66	299.91	303.51	363.15	386.29	327.35	306.84	286.13	329.3	293.97	344.24	354.45
412004	316.56	356	387.74	326.2	344.28	386.91	386.36	329.33	415.51	341.23	349	353.25	334.83	357.76	324.12	302.66	303.28	362.24	386.98	327.81	305.43	285.37	327.27	288.29	343.94	355.86
413004	321.52	359.26	394.01	329.76	349.54	388.03	389.48	334.9	421.21	346.08	347.95	356.94	336.5	365.83	326.57	306.7	306.46	376.95	389.21	330.38	308.14	288.94	329.36	296.68	347.06	360.06
414004	318.83	353.72	388.23	327.92	345.69	383.88	386.38	331.66	417.7	343.06	348.6	353.87	334.79	364.25	324.97	302.03	306.33	361.2	385.97	326.39	306.89	287.11	326.9	294.14	345.87	356.45
415004	321.76	362.29	393	332.78	349.81	390.64	393.81	336.89	422.85	346.54	351.16	355.12	337.54	369.94	327.81	305.72	312.45	378.45	388.7	330.83	312.59	289.23	332.62	296.14	350.1	362.56
416004	320.85	359.77	387.58	329.93	346.11	388.44	389.13	334.89	417.26	343.69	350.19	356	335.77	372.76	326.99	306.08	308.05	366.47	386.92	330.34	307.15	285.7	326.11	295.34	347.79	362.09
417004	321	359.03	388.13	329.36	343.71	387.3	386.8	331.51	415.25	341.24	349.78	355.08	332.07	368.97	324.3	304.51	306.16	367.98	386.67	327.66	304.6	284.87	324.23	293.92	347.31	361.16
418004	318.46	356.82	387.83	325.6	343.25	385.19	386.46	331.5	414.39	340.91	347.81	353.15	328.21	363.76	322.58	302.59	304.65	372.12	384.86	326.89	305.17	283.7	318.82	289.7	343.82	357.77
419004	312.72	348.46	381.72	322.1	337.72	380.97	379.38	324.58	408.07	335.6	345.08	348.77	323.94	360.31	316.82	297.43	300.45	348.41	380.09	323.59	300.63	280.06	316.48	282.81	340.45	355.26
420004	316.55	359.29	387.87	324.19	345.54	386.83	391.52	332.23	415.45	343.2	349.17	356.47	330.15	368.6	324.71	304.72	307.36	367.98	385.78	326.2	308.56	284.64	321.13	290.76	347.75	358.73
421004	321.54	362.7	391.07	331.99	347.75	390.02	389.82	337.07	419.53	345.47	351.33	356.32	333.27	364.46	332.5	307.62	310.62	370.79	388.27	329.4	311.04	287.53	327.54	296.83	352.7	366.49
422004	323.18	355.85	389.56	328.63	346.54	387.61	387.33	334.6	413.48	342.77	351.31	352.67	329.94	368.96	327.9	303.79	308.35	374.95	383.37	328.04	309.87	286.85	320.83	294.13	350.27	363.73
423004	329.8	370.2	395.44	332.91	350.45	395.44	391.48	340.38	422.3	350.45	354.14	358.49	336.67	371.83	335.48	311.55	313.25	372.51	388.5	332.06	313.26	291.95	326.61	300.76	357.02	370.39
424004	325.75	367.52	391.78	329.6	348.98	392.27	390.63	341.12	417.56	349.02	350.53	359.15	331.62	371.67	327.88	306.66	308.74	376.91	388.55	329.56	311.5	289.64	326.13	297.25	354.63	370
425004	315.84	356.16	384.49	320.48	341.67	382.55	382.37	332.71	407.96	342.61	345.43	350.81	326.12	364.29	325.04	298.1	302	360.3	382.03	324.75	303.48	282.33	317.04	287.62	344.84	359.86
426004	324.61	366.92	394.2	330.56	348.88	390.3	391.75	337.13	420.58	350.09	352.77	354.68	334.48	374.22	329.83	309.94	310.58	368.17	389.97	329.38	311.69	290.02	322.23	298.03	353.05	367.92
427004	320.98	362.83	389.85	327.92	345.97	388.76	391.07	333.3	414.1	346.12	350.16	355.69	330.33	375.26	325.1	306.3	308.17	368.94	384.07	328.94	308.23	287.62	320.46	293.97	352.04	367.86
428004	323.79	361.43	390.36	328.55	344.64	388.59	386.74	335.4	415.84	345.83	352.22	353.85	330.11	366.81	327.7	307.04	308.87	371.05	387.65	326.44	308.35	287.05	321.08	293.94	350.2	368.98
429004	314.45	359.59	385.47	321.98	341.66	383.23	389.63	329.97	402.74	342.77	346.49	351.67	327.94	363.66	324.34	300.86	302.58	368.89	383.37	325.88	305.55	284.06	312.89	289.43	344.02	363.29
430004	314.96	354.29	384.48	319.94	341.08	379.69	384.54	327.93	402.68	339.81	345.69	349.75	324.12	362.21	323.94	298.33	298.38	363.62	380.06	324.18	302.88	282.12	311.86	289.99	342.47	361.68
431004	318.95	357.57	386.79	322.5	341.15	380.83	386.15	331.42	409.09	343.38	345.91	349.82	327.13	367.24	322.58	299.87	302.85	366.52	378.53	326.98	302.46	282.33	314.06	287.38	342.52	364.83
432004	323.42	364.18	390.48	328.87	346.22	385.78	393.5	331.95	409.62	346.81	351.85	355.21	330.26	373.21	327.32	302.72	303.73	367.19	382.27	328.26	307.36	287.51	317.59	295.11	349.15	368.7
433004	318.4	357.71	386.96	323.72	344.25	383.62	389.18	328.5	406.99	341.91	348.91	353.36	328.15	365.94	323.87	298.58	300.89	359.64	379.55	326.12	306.31	285.42	314.48	289.59	344.17	365.3
434004	318.65	358.5	387.73	322.91	342.97	384.2	388.05	330.6	410.56	345.26	347.7	351.61	326.64	367.8	323.19	301.3	304.49	359.58	382.48	325.51	307.63	284.94	313.69	287.88	345.39	367.59
435004	325.5	368.23	398.22	331.01	353.26	392.71	394.5	340.73	419.34	351.52	360.14	358.04	339.53	376.26	329.71	311	309.77	377.93	393.69	330.77	314.12	292.77	323.32	299.79	354.12	373.96
436004	319.9	364.76	391.44	327.02	347.67	386.26	392.08	335.4	411.58	346.51	350.38	353.02	330.29	368	326.45	304.27	304.14	370.67	387.05	328.55	307.96	287.51	318.19	295.96	348.3	370.8
437004	321.06	362.19	389.32	324.66	343.22	382.87	389.42	330.79	408.12	341.56	348.33	350.72	326.16	365.17	323.32	300.57	301.64	364.16	386.28	325.1	304.66	287.16	316.45	287.7	347.34	369.75
438004	324.21	364.39	390.75	327.4	347.63	387.02	389.79	333.66	413.65	345.99	349.88	354.75	331.22	374.71	327.92	305.51	307.21	374.71	389.78	327.55	309.32	289.53	316.26	293.72	349.37	371.27
439004	323	367.43	392.65	327.21	346.63	385.66	392.14	335.63	411.14	346.62	352.68	354.17	330.55	369.98	328.07	304.44	305.2	365.24	389.99	326.52	307.03	287.64	315.82	295.92	347.33	368.06
440004	318.29	358.9	388.17	324.21	345.27	383.46	386.24	329.61	408.39	344.3	347.51	350.03	326.28	359.58	322.64	300	300.19	362.29	388.05	325.1	304.46	286.31	307.68	289.66	342.8	365.2
441004	316.34	357.76	388.74	323.69	342.01	378.44	386.93	329.67	405.53	342.32	346.95	349.73	324.99	362.73	322.03	299.04	298.88	366.72	383.45	325.84	301.29	282.8	307.41	285.08	341.82	366.6
442004	315.22	357.01	390.03	324.27	343.36	381.58	388.08	329.21	406.46	342.8	346.38	347.94	326.52	361.59	322	301.48	298.69	358.49	384.5	324.16	304.92	285.54	310.89	292.18	341.8	364.86
443004	323.42	367.17	392.38	329.35	347.28	388.47	392.97	335.06	411.22	348.76	351.42	353.52	328.35	369.41	329.57	307.16	304.1	374.54	385.82	328.31	305.54	288.24	313.21	293.25	345.58	371.44
444004	314.91	356.9	387.54	323.56	342.51	382.36	389.27	329.29	404	342.34	348.12	348.5	324.33	367.2	322.07	299.57	300.29	368.11	380.76	324.88	302.17	283.03	310.74	289.21	338.43	364.96
445004	318.46	365.59	390.66	326.5	348.58	385.62	393.26	332.27	410.74	345.44	348.8	350.7	327.33	360.95	325.65	301.88	303.74	374.15	381.94	327.71	306.74	286.67	312.89	294.1	343.49	371.35
446004	323.38	373.39	399.44	332.77	353.88	392.16	398.66	340.65	417.06	353.38	356.18	357.1	334.83	377.19	336.39	308.51	311.8	377.2	384.06	333.24	312.16	290.91	321.89	299.15	349.62	377.44
447004	322.76	354.9	388.32	326.51	344.04	382.97	386.84	329.7	402.83	343.92	347.44	347.44	324.55	366.07	325.34	298.6	298.96	356.17	378.86	324.53	304.53	285.38	311.27	290.57	339.56	366.07
448004	318.97	359.63	386.97	322.6	344.62	382.38	389.95	330.52	403.25	343.68	346.58	347.85	326.24	363.79	325.38	299.4	298.32	367.04	379.33	326.99	305.05	282.32	312.72	290.34	342.05	366.36
449004	327.16	369.62	395.06	329.76	352.87	389.26	394.76	336.74	410.58	350.04	356.14	354.63	334.11	375.24	332.86	308.06	308.21	380.5	386.15	330.84	309.19	289.7	322.93	299.57	349.13	372.3
450004	322.09	359.8	388.21	326.63	345.31	381.62	390.11	331.38	404.87	344.34	353.4	346.36	324.64	366.87	324.34	302.4	303.24	363.34	380.18	325.87	303.14	283.64	316.04	291.82	343.76	365.36
451004	317.87	360.94	389.36	326.61	345.74	383.19	392.42	332.37	405.85	345.7	349.73	351.88	327.05	367.88	324.13	299.29	302.22	363.17	377.61	326.61	302.36	285.33	317.64	292.67	341.89	368.43
452004	316.87	358.62	387.63	326.07	344.67	382.49	387.7	328.52	404.46	343.38	350.03	348.85	325.88	369.2	323.49	299.02	300.55	368.02	377.64	326.4	302.78	284.05	313.51	292.22	342.86	369.2
453004	326.41	369.93	395	331.3	350.84	385.91	396.02	340.29	412.69	352.82	353.9	355.61	335.77	378.64	334.71	307.54	308.12	370.4	384.33	328.54	308.66	288.01	322.83	297.63	348.74	374.99
454004	321.27	365.76	387.41	325.88	346.04	382.56	388.34	334.68	405.08	347.75	351.35	351.8	327.21	367.75	329.94	298.39	305.14	370.14	379.1	325.02	305.09	284.18	318.47	292.81	341.64	373.05
455004	321.24	358.06	385.26	327.21	346.43	381.63	386.06	331.34	408.2	346.81	350.99	347.84	326.41	366.31	326.23	301.36	306.6	360.11	375.47	325.04	305.09	284.55	316.5	291.11	341.2	369.17
456004	330.18	372.98	400.32	338.1	358.96	392.66	393.22	345.39	419.21	358.07	358.89	357.41	338.73	378.75	336.6	310.45	315.04	381.11	386.07	334.22	313.8	292.96	331.54	304.29	355.05	379.84
457004	323.6	364.6	390.26	327.17	346.62	380.31	385.25	333.56	404.51	347.87	352.03	349.16	326.43	364.6	330.56	302.2	303.07	363.87	378.18	327.78	306.99	287.39	321.47	293.01	344.14	370.8
458004	321.41	362.91	389.52	325.64	348.66	381.66	383.28	336.11	406.21	348.24	352.66	350.66	330.96	370.32	331.31	304.42	304.85	364.75	375.89	326.82	305.71	288.12	322.27	291.4	343.33	373.64
459004	324.42	369.26	391.61	329.46	350.48	384.89	386.86	337.73	410.18	351.88	354.31	354.52	332.75	366.28	335.11	305.47	308.16	371.48	379.3	327.84	307.18	288.25	326.21	296.41	345	370.87
460004	320.78	367.77	388.51	325.98	345.86	380.86	383.35	337.09	402.77	346.57	349.47	351.58	325.95	365.96	329.8	301.94	304.47	364.17	376.15	325.75	306.13	288.12	322.22	294.37	343.13	372.41
461004	327.02	364.07	388.27	328.36	349.2	380.18	384.7	336.89	407.58	349.74	349.98	354.17	334.1	372.4	331.91	304.47	305.45	366.67	375.88	327.14	307.12	289.01	323.07	298.69	343.04	374.14
462004	323.34	365.57	386.99	324.46	346.78	382.54	384.11	336.04	409.29	348.53	352.28	353.31	332.81	371.79	329.53	303.67	307.37	366.27	374.87	326.52	306.38	287.42	323.81	295.3	342.17	370
463004	329.2	371.95	393.3	330.29	352.49	387.39	385.05	339.66	412.7	352.79	353.69	356.65	336.97	370.9	334.4	307.67	312.9	370.62	381.16	330.5	310.44	291.53	329.64	298.69	348.11	375.93
464004	319.01	362.85	387.56	324.32	345.55	378	379.83	330.93	403.1	345	347.66	349.81	326.4	367.87	325.42	302.06	303.72	363.92	373.94	325.44	303.76	283.24	320.82	289.44	341	369.12
465004	316.66	356.46	380.66	320.09	339.8	374.8	373.31	324.36	397.65	340	344.78	344.65	322.05	356.66	321.69	295.01	301.21	360.65	369.42	322.66	301.76	280.9	316.93	288.15	337.13	363.28
466004	324.2	365.72	390.25	328.56	347.5	382.12	380.28	334.48	405.65	346.84	350.27	355.18	331.87	369.12	330.17	303.95	308.52	378	376.73	327.34	306.54	286.86	326.79	293.79	345.92	370.6
467004	325.57	362.52	389.24	327.17	345.13	381.87	379.76	337.21	407.34	350.74	350.91	353.01	329.86	376.51	333.8	305.73	309.02	370.83	377.17	327.52	306.75	290.47	324.33	294.01	344.59	372.76
468004	325.88	365.12	389.68	328.1	345.03	379.51	377.07	338.07	404.43	349.29	350.9	356.84	330.18	370.18	330.81	304.96	310.42	363.45	375.8	326.8	309.76	289.09	324.26	296.73	343.19	371.27
469004	320.31	356.91	384.23	323.2	340.61	371.56	374.05	331.11	399.33	342.76	346.28	348.46	323.6	367.75	323.85	300.19	302.4	365.19	371.32	323.81	299.66	282.81	318.05	289.47	338.33	366.21
470004	319.43	358.44	384.96	321.08	340.48	375.87	376.28	326.51	399.41	342.83	345.25	348.57	323.37	365.23	323.73	299.99	303.72	365.56	370.62	326	300.43	281.89	317.13	290.55	336.93	365.81
471004	322.61	359.22	387.68	323.62	344.18	380.1	375.47	332.91	403.39	348.5	349.9	348.84	325.75	366.2	328	303.44	305.48	362.99	372.18	326.59	303.49	286.85	321.06	292.68	340.3	373.6
472004	319.34	361.62	388.72	322.96	344.03	381.07	375.28	331.86	403.07	346.59	348.39	351.01	326.75	365.36	328.03	302.84	306	367.02	371.22	327.36	303.72	286.06	321.98	291.68	341.35	370.95
473004	326.39	367.1	391.33	326.61	349.89	386.83	383.06	339.37	407.41	350.85	350.63	355.44	334.06	374.1	335.09	307.28	310.54	372.22	378.66	329.38	308.65	288.68	326.81	296.11	346.71	377.69
474004	315.91	355.15	383.45	321.12	339.59	374.91	374.83	326.57	395.15	341.76	344.48	347.84	320.88	358.38	324.49	299.08	302.7	359.81	372.74	325.71	300.14	283.66	319.56	290.41	338.49	368.02
475004	320.11	362.03	388.18	325.2	345.56	381.01	380.26	333.83	404.28	347.09	347.33	355.09	331.14	368.04	328.08	302.27	306.68	362.66	379.8	327.82	305.12	286.56	323.37	296.91	341.48	372.96
476004	323.64	359.81	387.69	326.06	344.97	381.82	378.33	333.07	402.95	346.32	347.83	353.31	327.54	369.96	329.25	305.23	310.06	365.2	380.08	326.67	305.8	285.25	323.94	295.26	343.69	372.59
477004	319.55	359.15	387.13	322.89	343.92	378.17	377.16	333.43	397.27	344.16	345.56	355.29	329.44	377.37	328.01	299.79	304.46	369.45	379.07	326.53	303.38	281.75	323.93	293.51	340.02	369.19
478004	326.59	363.94	390.32	328.52	350.87	384.44	384.75	337.48	405.63	349.57	351.46	357.17	332.52	372.88	330.24	306.6	312.72	377.14	385.01	329.46	307.78	287.49	327.43	292.55	344.17	375.42
479004	326.85	365.74	392.72	331.88	349.92	385.28	386.88	340.74	410.96	355.16	353.62	356.3	334.86	374.1	332.59	309.4	315.06	377.17	387.8	329.97	307.53	290.08	327.83	301.22	347.29	375.67
480004	323.57	358.43	387.82	325.36	342.74	379.32	378.1	331.41	402.33	347.64	344.9	351.71	326.21	366.23	327.34	300.05	310.82	363.66	382.24	326.72	303.54	285.73	324.26	291.76	339.28	368.52
481004	324.35	363.8	390.23	328.66	347.92	383.93	382.7	336.9	407.8	349.85	349.68	355.57	331.75	371.63	335.05	306.07	316.22	377.04	386.71	328.46	307.89	287.18	328.17	297.96	343.19	374.19
482004	326.8	360.36	388.64	326.81	346.09	381.94	383.17	335.08	404.07	351.4	349.81	354.37	328.29	372.05	330.68	303.38	316.12	365.98	386.37	328.38	306.31	286.02	327.28	295.13	343.34	371.69
483004	323.43	367.25	388.63	328.79	347.24	383.8	378.74	339.07	403.48	353.96	350.42	356.87	332.22	373.04	332.26	308.11	314.23	367.5	389.22	326.62	306.08	287.72	328.64	299.05	345.19	373.15
484004	325.79	364.43	390.84	329.43	347.81	383.53	378.49	339.44	405.19	353.15	347.59	356.1	330.3	378.53	332.03	305.91	314.22	374.22	385.95	328.38	305.86	286.79	330.2	299.08	346.86	373.92
485004	320.51	361	388.11	327.88	343.79	378.74	374.31	333.06	400.4	350.59	349.11	354.9	329.47	371.01	330.05	303.19	312.08	364.8	383.64	326.73	305.6	286.21	321.25	295.2	340.55	371.08
486004	325.09	366.87	389.26	328.69	348.62	385.19	376.91	338.5	406.06	355.72	349.96	357.4	332	374.72	331.35	307.15	318.63	372.82	387.68	327.99	310.01	288.84	327.07	296.89	344.27	372.79
487004	313.99	349.18	379.31	317.98	334.43	367.02	363.68	321.82	388.69	337.64	340.58	344.94	314.73	361.29	316.38	292.14	301.02	351.52	378.23	319.42	296.35	278.29	315.6	284.22	330.78	359.69
488004	327.17	367.16	389.73	327.66	347.23	383.22	379.57	336.54	405.55	352.35	350.26	357.22	332.93	371.77	332.14	305.91	314.06	374.85	390.38	329.43	309.09	288.47	328.34	294.3	347.05	372.04
489004	322.61	356.61	386.74	325.8	342.56	379.95	378.48	330.8	398.59	349.09	346.54	352.65	328.34	368.68	327.6	302.2	310.48	365.42	382.66	326.87	302.5	284.87	320.55	293.36	337.7	369.56
490004	328.88	367.32	389.44	330.7	349.42	385.5	380.44	338.02	408.84	352.08	352.55	358.98	331.85	376.21	335.21	306.53	315.98	365.83	387.89	329.99	308.98	289.94	327.01	299.19	344.83	370.9
491004	320.88	362.45	386.79	325.8	343.4	380.66	374.14	335.93	403.29	351.63	347.19	358.59	329.12	368.08	329.01	302.7	309.54	373.35	382.21	327.8	306.13	285.42	322.75	291.84	342.02	372.81
492004	327.44	368.18	388.84	330.48	347.97	385.22	379.58	341.5	406.6	352.79	353.49	358.9	333.82	377.08	334.99	307.51	311.21	373.46	384.92	331.36	307.51	290.31	327.17	298.04	346.32	375.31
493004	324.9	363.06	387.59	328.07	348.51	385.49	380.41	337.82	406	355.1	351	357.96	333.88	374.47	333.27	306.67	309.74	374.53	383.49	331.95	312.67	288.97	327.11	298.26	344.41	374.55
494004	325.93	364.09	387.67	330.61	347.56	381.87	375.43	339.61	407.04	353	352.22	361.06	336.58	376.68	333.67	306.28	312.2	369.83	383.18	331	307.17	289.74	328.43	300.69	345.31	375.46
495004	320.5	360.19	384.02	323.97	343.86	380.11	374	335.47	401.53	348.25	349.39	354.85	329.09	374.29	330.8	303.93	304.86	367.43	379.76	328	304.94	287.12	324.66	295.17	340.71	369.29
496004	325.23	364.68	386.44	329.64	346.6	381.36	375.64	333.93	403.15	352.01	353.2	355.25	330.34	370.06	329.38	303.36	304.04	365.26	383.16	331.07	308.97	288.66	330.48	297.04	344.97	376.44
497004	326.55	368	388.95	329.99	348.85	385.98	375.05	340.09	404.65	352.43	353.44	359.52	333.34	375.94	336.14	308.21	306.52	371.85	380.58	332.15	310.72	290.93	332.67	300.06	346.38	374.67
498004	315.02	349.38	376.72	318.27	337.32	369.87	365.98	323.17	391.85	341.05	340.56	349.77	321.93	355.34	322.05	294.68	296.14	356.24	371.01	325.63	300.04	278.49	318.19	285	333.18	364.04
499004	320.09	359.47	381.57	323.93	343.44	378.27	372.45	333.63	400.61	347.14	348.68	353.35	331.8	371.22	332.01	302.68	300.77	357.82	377.73	328.32	308.22	287.45	326.8	289.22	340.36	370.34
500004	320.6	356.56	381.2	324.89	342.89	378.11	372.26	328.8	399.35	348.7	347.8	353.36	328.45	364.76	328.85	303.37	299.29	359.25	376.22	327.01	303.86	284.41	323.89	291.53	338.52	369.89
501004	324.38	363.46	385.87	328.57	348.16	382.63	377.5	336.76	404.28	352.13	351.54	358.24	333.79	371.3	334.17	304.31	304.96	361.7	379.57	331.12	311.14	289.59	332.38	296.91	343.89	372.87
502004	321.64	361.35	384.04	324.58	346.03	382.48	374.88	334.05	399.6	349.03	349.81	354.76	328.54	364.93	330.4	303.63	301.29	367.14	376.35	331.17	309.13	287.3	329.4	295.67	343.31	369.88
503004	323.92	362.25	385.28	325.07	346.5	382.03	376.56	333.36	400.95	351.99	351.34	355.81	332.58	370.35	332.04	305.8	303.16	368.77	378.2	331.06	307.83	286.02	328.5	294.47	343.69	372.38
504004	319.75	356.76	379.63	323.26	343.12	378.15	373.31	331.37	398.22	348.86	347.99	354.81	327.17	364.15	325.58	300.52	300.95	357.25	375.37	330.3	304.22	283.83	325.77	290.92	339.26	367.26
505004	326.24	363.78	383.31	325.65	346.15	378.94	377.31	333.99	400.13	350.4	348.42	355.02	327.98	364.56	329.28	303.04	299.97	372.27	378.08	331.12	305.8	285.53	330.5	294.58	340.48	369.88
506004	325.89	367.55	383.32	327.21	347.38	381.74	378.24	333.55	402.1	351.64	349.97	355.06	330.48	371.44	330.69	304.2	303.77	367.71	379.5	332.41	307.25	284.81	329.15	295.9	342.64	372.27
507004	322.32	356	382.12	324.59	344.66	380.02	377.2	332.1	393.8	346.47	346.89	352.73	326.88	362.39	327.53	303.42	301.74	361.26	378.35	329.01	305.42	284.47	325.91	293.49	340.85	372.88
508004	320.71	356.19	380.52	322.99	342.72	376.01	372.17	333.37	398.18	350.48	349.03	354.8	329.03	369.2	327.38	302.93	300.92	369.68	378.1	328.71	303.61	283.63	327.02	291.79	339.68	366.99
509004	324.21	358.49	379.3	323.61	345.02	376.82	374.56	331.89	396.5	347.77	346.29	353.58	327.81	367.3	329.96	302.74	300.81	362.62	381.09	330.02	304.59	285.7	327.73	295.46	340.89	369.48
510004	323.46	359.83	379.45	324.12	342.89	376.17	368.89	332.29	394.59	345.56	346.07	354.68	327.73	366.25	328.73	301.29	300.33	366.56	380.54	328.98	302.65	285.48	326.2	295.3	340.56	366.97
511004	326.22	362.69	382.5	324.46	347.89	378.49	373.99	334.41	397.47	350.56	349.58	356.78	330.84	369.04	334.23	304.93	302.52	367.97	381.91	329.52	304.6	285.33	329.72	296.72	342.98	371.47
512004	324.43	359.27	379.38	322.37	344.4	377.19	370.86	334.24	398.68	346.54	348.64	356.93	331	365.19	328.61	305.17	302.33	369.39	382.93	328.2	305.5	287.27	326.53	293.92	341.78	370.12
513004	323.65	357.87	380.06	321.49	342.39	376.1	368.21	329.7	390.6	343.31	344.99	351.92	329.25	370.52	327.75	297.67	296.51	363.65	377.22	326.48	301.4	285.1	323.32	291.63	340.96	367.22
514004	324.84	362.92	383.16	325.42	347.17	380.2	367.75	337.23	399.38	350.44	351.12	358.05	334.79	369.61	333.6	305.98	305.66	365.23	383.38	329.25	307.25	288.27	328.21	295.94	343.06	371.07
515004	324.88	361.37	383.26	325.42	346.61	378.69	367.63	332.69	397.38	350.3	347.35	358.41	332.59	365.44	328.1	304.71	302.12	369.24	380.55	330.77	307.4	286.58	325.62	292.6	342.58	369.32
516004	322.18	355.91	374.53	318.4	342.8	372	364.25	326.39	391.78	343.18	345.58	351.1	324.09	360.11	325.13	302.12	295.77	355.96	377.68	326.4	301.46	284.52	320.88	289.73	337.52	365.73
517004	321.22	358.54	379.45	321.12	342.71	374.27	367.17	330.68	394.42	348.3	348.8	357.09	332.2	370.3	331.28	304.06	301.3	362.02	378.79	327.36	304.51	285.62	321.41	289.55	342.01	369.19
518004	321.99	354.71	374.99	319.58	341.77	370.25	363.1	325.79	389.32	346.31	347.83	351.79	328.14	361.82	325.81	300.07	296.95	364.64	376.29	328.12	299.48	282.71	320.31	289.85	338.33	366.53
519004	320.82	359.74	378.7	324.57	344	374.71	363.66	334.09	392.78	345.02	347.26	354.61	331.57	363.37	328.75	305.69	303.04	360.48	379.51	328.72	304.87	285.21	320.15	290.31	339.95	370.62
520004	320.67	357.21	378	324.35	344.17	374.93	367.05	330.6	389.54	348.77	350.04	354.45	331.36	362.77	328.7	307.41	301.97	359.09	378.88	329.69	305.07	284.91	323.13	291.82	341.74	370.1
521004	323.36	359.84	383.48	326.32	347.52	380.24	364.16	336.54	393.23	352.85	352.78	355.16	336	368.44	333.06	309.05	304.26	363.66	378.53	331.17	307.23	286.92	323.8	296.12	341.26	371.4
522004	327.51	362.01	379.63	329.26	350.02	380.46	367.86	338.68	397.77	353.22	356.31	357.99	338.81	372.38	333.57	313.99	306.4	363.65	385.84	332.74	309.73	289.98	328.63	300.32	347.29	373.46
523004	318.38	351.01	371.31	316.85	338.66	370.48	358.35	324.43	387.85	339.28	345.59	350.68	324.28	356.88	319.67	300.6	296.54	357.36	375.76	324.08	299.01	277.61	315.19	284.61	335.03	365.81
524004	324	359.38	378.51	325.67	346.85	377.6	365.16	330.29	393.19	348.99	350.44	357.3	334.03	366.86	330.95	306.96	302.64	362.53	382.48	330.56	308.68	286.78	323.51	294.76	342.89	368.94
525004	322.55	358.27	378.8	323.49	344.35	376.97	362.78	330.92	391.11	346.59	349.17	358.9	334.48	365.15	324.98	305.11	300.17	368.02	380.69	327.39	305.41	283.86	323.37	293.4	340.88	367.78
526004	322.21	358.04	376.94	326.21	346.25	373.74	362.22	333.49	389.87	346.7	351	359.5	334.76	368.77	326.47	306.95	301.16	370.51	384.1	328.45	306.04	285.11	322.95	296.47	340.98	370.78
527004	327.42	365.97	380.41	329.08	347.68	378.57	363.96	335.84	396.56	353.38	355.37	358.35	337.05	371.84	333.39	310.69	305.11	373.58	387.52	328.69	310.58	289.21	328.37	298.16	346.17	374.53
528004	327.72	365.9	380.94	330.24	348.42	379.32	365.23	335.6	398.43	353.17	355.03	362.39	339.13	380.43	333.39	310.88	305.7	367.33	390.68	330.92	308.1	288.01	329.11	301.03	344.73	373.72
529004	319.4	357.84	375.87	323.92	341.08	369.85	359.01	330.38	389.3	348.77	350.43	358.85	333.56	369.02	326.41	304.85	298.27	361.18	385.44	327.34	304.65	283.25	324.64	292.08	338.47	369.41
530004	317.28	351.16	372.71	319.29	338	366.09	355.57	326.39	386.67	341.85	345.17	356.16	329.23	361.24	322.13	301.96	292.37	357.95	383.61	325.13	298.91	281.01	317	289.55	335.39	365.51
531004	317.36	354.04	374.71	320.87	341.03	371.79	356.28	330.21	390.15	347.15	347.18	356.19	330.61	366.27	326.22	303.67	297.84	360.22	384.37	325.2	301.99	281.35	317.52	290.39	335.5	367.52
532004	321.31	357.3	377.39	326.32	343.63	374.27	359.62	333.84	395.46	348.4	348.92	362.28	332.79	370.05	327.57	305.68	299.25	370.33	386.11	326.09	305.94	284.41	322.3	295.06	339.14	368.99
533004	318.7	354.52	373.98	320.01	339.24	370.78	356.82	330.84	390.13	345.22	346.08	359.55	330.28	364.07	322.45	302.09	294.68	355.9	383.15	326.41	302.98	283.35	318.6	292.37	337.78	365.65
534004	317.84	357.27	377.71	324.95	346.82	374.15	361.42	338.33	397.51	349.78	351.87	362.58	336.23	374.69	330.02	307	302.59	363.76	389.57	327.71	306.04	285.51	319.65	294.41	339.76	371.62
535004	322.18	353.45	375.95	322.26	343.03	373.48	358.02	332.21	392.94	347.15	348.57	359.06	329.44	369.59	327.14	303.35	298.06	358.11	387.31	326.04	305.56	282.87	318.96	295.15	337.31	366.47
536004	325.52	363.24	381.63	328.46	349.21	378.24	363.62	340.27	399.54	354.45	355.4	363.47	337.97	376.36	332.42	307.94	303.37	366.02	392.64	330.24	310.8	291.15	327.36	300.41	343.54	374.27
537004	326.26	358.29	377.24	326.04	346.06	375.23	358.73	338.78	396.02	351.27	350.25	360.89	334.22	374.31	329.76	306.13	300.63	363.84	389.3	329.23	307.92	287.31	323.13	300.67	340.71	373.05
538004	316.42	354.18	372.11	321.2	343.2	370.29	353.7	329.98	391.18	345.97	346.56	357.63	329.72	368.76	323.58	302.49	295.07	353.55	386.16	327.98	305.83	281.04	316.02	293.13	335.98	368.81
539004	318.25	355.81	374.81	321.3	345.15	371.74	358.44	334.06	389.74	350.6	347.82	356.4	333.65	371.72	324.82	303.45	295.15	365.41	389.54	328.07	305.33	284.3	316.84	294.93	337.51	369.97
540004	315.93	354.1	373.01	322.05	342.1	370.83	354.22	331.69	390.27	345.73	348.65	358.79	330.66	368.93	325.79	301.79	296.84	356.25	389.36	325.28	305.99	284.39	317.48	292.61	338.84	367.9
541004	317.26	348.62	371.61	322.57	341.89	366.28	354.17	331.51	389.02	344.87	345.93	360.22	330.82	365.96	324.45	300.99	295.53	355.99	387.71	326.94	303.92	282.1	314.71	293.21	333.99	366.22
542004	317.55	351.42	370.56	317.94	342.16	367.31	352.91	331.83	390.44	345.28	345.87	356.44	331.18	364.86	320.83	300.99	295.39	358.02	385.2	325.8	302.69	281.13	312.48	290.85	334.21	367.04
543004	314.97	346.1	367.34	318.2	340.33	364.04	348.54	330.31	388.45	343.61	342.14	355.07	326.31	358.13	318.88	297.44	296.28	353.7	386	324.28	301.44	279.16	311.78	289.51	329.93	365.03
544004	319.33	355.81	373.42	323.93	346.03	371.29	353.98	332.39	396.07	349.42	347.31	358.96	333.76	367.77	322.94	307.18	297.46	367	389.42	328.98	306.57	286.37	319.91	294.67	339.48	371.25
545004	323.56	358.28	376.25	327.99	348.95	370.79	354.06	334.34	396.53	350.7	349.87	361.44	333.9	372.54	328.92	306.22	303.36	359.3	392.26	328.87	308.5	286.79	319.75	296.76	341.3	375.9
546004	316.89	351.13	370.85	321.38	342.48	365.77	349.18	331.65	393.69	345.93	341.46	356.15	329.74	366.1	323.76	300.64	299.1	356.39	388.96	325.85	301.06	280.74	317.86	290.46	334.79	368.51
547004	321.65	358.46	375.79	325.91	348.44	372.14	355.02	337.81	392.6	351.23	350.17	357.4	335.06	369.03	327.81	305.53	303.2	369.32	392	330.1	311.1	286.55	321.11	298.94	340.14	374.15
548004	315.18	349.59	367.33	319.76	338.95	362.45	346.61	328.17	384.22	343.93	340.16	354.34	326.91	363.27	321.31	300.35	293.88	358.78	386.47	324.15	301.56	282.11	313.79	293.5	333.48	366.03
549004	316.5	348.02	365.88	318.89	337.63	362.7	345.12	329.43	382.52	342.26	338.87	354.17	329.76	361.36	320.54	298.97	295.2	358.26	385.15	322.98	301.58	279.85	311.87	287.63	333.38	365.64
550004	320.07	351.07	368.67	322.49	341.4	367.16	346.73	331.99	386.07	344.77	340.28	357.03	328.47	362.54	322.1	301.41	297.64	355.18	387.06	324.13	305.38	284.4	318.02	292.37	334.91	369.88
551004	317.39	348.69	370.51	321.06	340.83	363.25	344.15	332.21	383.5	342.42	341.44	357.82	328.25	365.43	326.03	301.87	295.09	363.44	388.7	326.36	301.95	282.21	315.35	293.81	331.96	365.28
552004	324.02	356.81	375.74	329.6	348.22	369.08	347.23	340.1	392.07	350.66	348.98	364.23	340.62	375.36	329.43	310.65	305.24	370.63	391.47	329.82	307.09	288.29	323.73	302.67	339.74	370.42
553004	319.22	351.36	369.95	326.08	341.56	363.64	346.33	335.51	385.44	345.33	342.95	359.61	334.13	366.16	325.13	304.94	298.85	359.57	387.05	325.45	304.87	284.91	317.43	295.65	335.92	369.11
554004	319.38	350.18	370	323.68	341.11	363.06	342.15	330.45	383.36	343.14	342.81	357.39	334.7	362.44	324.39	305.46	299.13	356.62	385.31	326.28	303.98	282.97	312.47	292.65	331.29	366.84
555004	316.48	342.98	364.5	321.28	336.96	357.62	337.44	327.83	376.62	338.18	340.31	354.8	329.2	361.33	320.21	300.87	297.46	347.26	381.42	322.96	301.04	282.02	309.15	291.95	327.04	360.28
556004	320.56	348.58	368.98	324.39	341.57	359.83	344.94	334.84	385.03	346.28	344.31	360.52	337.17	369.75	324.55	306.84	301.61	360.46	388.06	325.54	305.6	287.34	316.7	297.22	333.68	366.01
557004	319.31	347.25	366.31	324.7	339.85	358.51	341.46	333.74	377.91	341.58	342.71	359.5	336.33	365.71	325.65	304.66	297.36	353.32	383.25	324.18	305.37	284.5	313.33	295.48	329.4	361.13
558004	317.58	350.74	370	326.74	341.37	362.98	346.56	334.34	380.9	344.26	345.86	360.55	336.51	368.07	325.63	306.39	301.35	368.06	388.28	326.37	307.04	288.38	317.82	298.28	332.09	367.77
559004	311.46	339.94	360.81	321.44	335.12	354.23	339.51	330.5	374.9	336.68	340.53	356.07	331.53	357.47	321.51	302.01	293.83	353.38	379.03	321.76	301.95	281.95	310.17	292.83	326.55	360.38
560004	314.8	340.89	359.28	320.84	334.62	355.86	336.49	329.23	372.61	339.62	336.14	356.37	331.33	360.23	322.95	300.77	297.12	350.36	381.49	322.98	302.64	282.74	312.05	293.11	326.54	358.94
561004	316.15	340.07	362.69	323.67	336.69	356.11	338.8	328.86	374.98	339.63	339.62	355.97	331.91	359.6	324.57	304.06	295.6	354.79	378.81	324.26	304.82	288.48	311.55	290.61	325.21	362.56
562004	316.48	335.21	357.63	318.35	331.4	348.94	330.44	325.88	364.02	334.76	333.84	354.1	328.54	357.62	320.29	297.89	292.6	341.94	376.24	319.9	300.19	281.14	309.92	291.33	320.56	355.09
563004	313.16	336.96	358.6	321.3	332.92	350.92	332.77	324.99	365.73	337.18	332.71	357.4	327.04	354.11	319.93	299.13	293.59	347.44	375.61	320.19	301.68	283.44	311.4	292.16	322.53	358.35
564004	316.98	335.15	356.9	320.4	332.99	347.78	332.66	327.44	365.1	336.53	335.6	355.92	330	357.86	322.06	302.84	294.55	344.04	375.73	320.41	300.1	282.27	311.9	289.26	322.44	356.65
565004	320.39	342.56	363.95	326.71	336.82	352.83	336.74	332.6	370.09	341.88	336.72	361.36	336.03	363.4	330.47	305.16	300.75	353.5	382.6	324.67	306.08	286.7	317.13	299.26	327.78	359.52
566004	322.11	339.98	361.28	326.59	337.59	352.9	334.83	332.05	369.51	341.87	338.84	358.22	335.13	364.38	328.85	307.33	301.59	354.34	385.54	324.93	305.31	289.07	315.05	297.83	325.23	359.03
567004	316.55	333.54	356.24	323.99	334.14	349.85	330.98	330.42	364.02	336.96	336.09	353.99	333.54	361.62	327.43	303.35	297.08	351.92	381.81	321.83	303.94	284.59	312.85	290.96	319.73	354.69
568004	318.89	336.27	355.86	323.21	336.91	348.61	331.4	331.2	361.28	335.57	334.51	358.8	333.95	365.71	327.1	300.95	295.48	353.69	385.66	320.7	303.16	286.3	312.97	293.98	321.06	352.14
569004	320	333.42	355.3	324.61	334.74	346.91	327.36	331.21	360.43	339.97	333.79	356.97	330.71	360.63	326.61	304.88	294.28	350.87	383.46	320.31	303.5	285.5	313.82	289.27	319.8	353.52
570004	321.09	333.85	354.43	322.1	334.16	344.72	329.12	328.22	358.65	336.6	335.51	356.41	330.48	354.32	326.16	303.08	294.94	341.13	381.72	321.32	302.4	285.17	313.88	292.12	319.13	353.56
571004	315.54	330.64	350.97	320.2	333.13	340.92	326.02	328.64	356.1	336.65	333.7	356.15	330.69	356.43	325.19	302.23	294.23	343.88	380.95	320.24	303	283.34	312.36	288.92	317.1	352.24
572004	317.62	330.36	351.18	321.09	333.3	342.16	326.74	328.41	350.6	334.77	331.41	354.8	331.65	356.42	321.42	303.01	292.79	351.84	378.99	320.14	302.84	283.17	313.25	287.07	317.13	351.93
573004	317.67	331.78	352.25	325.05	333.33	344.51	326.43	328.2	357.07	335.45	331.14	353.47	328.56	349.49	321.39	302.24	296.91	342.2	379.54	319.56	302.71	285.99	315.72	293.34	318.86	351.21
574004	316.01	324.9	348.37	319.75	330.31	340.31	324.78	327.82	353.6	333.66	328.41	350.44	325.37	348.04	320.15	300.45	292.12	338.12	376.34	317.85	299.66	282.33	310.35	290	313.19	344.49
575004	318.06	325.72	350.08	319.99	334.35	339.98	324.85	328.04	351.5	334.02	329.35	351.56	326.92	355.81	321.83	301.15	290.71	342.6	377.67	318.33	299.96	282.6	311.15	289.31	316.22	346.03
576004	313.34	322.87	345.08	316.89	328.29	336.49	323.52	326.49	347.41	329.34	326.28	351.24	326.03	350.09	321.37	300.86	291.29	345.38	376.95	318.15	299.16	279.36	308.39	286.58	311.89	345.17
577004	313.34	322.26	343.85	315.24	330.6	334.9	321.17	324.59	345.48	329.83	325.15	350.51	326.77	352.84	320.73	299.99	291.17	341.9	375.76	318.44	299.81	280.86	306.47	285.35	310.7	342.63
578004	318.26	326.85	347.43	320.6	333.21	339.33	325.37	328.81	346.36	332.4	327.81	356.18	329.98	355.45	324.17	301.11	291.61	344.58	377.08	319.69	302.55	284.84	314.24	291.41	317.48	343.68
579004	317.86	329.43	348.61	322	333.86	336.86	324.95	330.56	348.6	333.42	329.71	358.81	333.1	357.11	325.99	303.44	292.3	343.72	378.12	320.47	303.41	284.27	313.84	288.09	316.73	347.23
580004	315.15	324.82	346.27	320.86	332.5	332.98	325.9	327.79	346.11	332.55	329.06	354.32	333.03	352.78	325.49	302.29	293.99	339.17	378.47	320.8	303.21	282.48	311.43	289.19	316.7	343.67
581004	311.03	320.89	340.04	316.2	326.65	329.43	318.06	322.95	336.4	327.14	326.39	348.77	323.97	350.95	317.92	296.62	287.97	336.53	375.15	316.97	298.56	280.22	306.54	286.85	309.01	339.7
582004	321.33	332.45	350.99	326.98	339.38	338.98	329.24	334.13	349.84	337.05	332.32	361.2	339	358.46	330.18	308.55	299.84	344.78	383.28	323.53	308.23	288.93	317.13	293.45	319.8	348.55
583004	317.94	330.21	345.67	323.13	335.76	337.27	325.24	329.68	344.08	333.49	328.37	356.95	336.37	354.13	327.7	303.05	294.34	338.7	380.48	322.53	303.16	285.72	312.53	292.59	319.44	343.3
584004	317.23	327.13	342.09	319.87	333.66	333.2	323.82	329.37	340.35	331.61	328.34	356.15	334	355.83	326.8	302.34	292.6	339.85	380.23	321.08	303.39	284.16	310.62	290.74	315.89	344.03
585004	318.89	329.53	344.88	318.79	330.55	330.72	324.98	325.32	339.25	332.46	326.71	351.93	332.53	353.24	328.7	301.19	292.41	338.72	381.05	320.9	299.32	283.48	308.77	293.64	315.72	339.98
586004	316.81	333.27	344.12	323.22	333.84	333.16	327.69	332.08	339.84	334.9	326.69	355.08	334.76	359.34	329.76	305.15	295.37	338.22	380.08	321.37	302.99	288.76	311.68	291.27	315.84	340.24
587004	313.17	320.73	336.55	315.31	325.79	324.13	323.51	321.77	331.83	327.24	323.32	347.31	325.87	346.17	319.54	298.28	288.48	335.62	377.03	317.42	298.36	278.84	304.55	284.47	307.06	333.59
588004	320.17	328.57	342.83	322.55	333.67	331.65	329.25	332.38	339.21	331.97	328.98	356.5	333.32	357.21	330.44	304.09	297.14	340.32	381.31	321.36	303.44	287.55	312.19	288.15	315.3	340.04
589004	316.85	325.21	340.58	319.67	331.14	328.27	325.29	328.06	335.5	330.85	325.56	354.05	329.62	351.71	330.18	303.47	292.9	332.81	379.38	319.6	301.72	283.17	309.19	292.02	313.47	336.88
590004	312.97	322.49	337.22	317.51	328.47	324.37	322.41	324.6	333.15	326.54	323.26	349.87	327.89	348.5	326.12	297.97	287.43	330.09	375.42	318.6	297.66	284.2	306.81	288.02	311.07	333.58
591004	315.7	325.66	337.53	317.53	330.86	328.04	324.28	326.34	334.21	328.17	327.99	352.16	329.23	349.39	328.6	300.63	292.71	326.55	376.38	319.99	301.26	283	307.8	290.46	312	333.68
592004	317.54	330.11	339.52	320.44	331.63	331.38	323.72	330.8	334.46	329.57	328.6	355.81	333.54	355.76	329.2	302.71	293.39	337.97	379.45	323.36	303.35	286.56	310.87	287.79	311.41	335.09
593004	315.23	329.82	338	318.91	330.54	328.62	321.95	329.03	332.13	327.61	328.36	352.36	329.95	351.31	329.84	303.48	291.83	336.28	377.36	320.66	303.04	285.81	309.44	291.93	311.53	334.88
594004	317.27	333.17	343.49	322.78	334.58	330.22	324.79	331.93	337.43	334.48	333.32	356.36	333.15	355.45	333.08	308.61	296.37	332.91	379.81	320.82	304.11	289.92	315.39	293.5	314.36	336.95
595004	313.4	325.5	333.45	315.32	328.99	325.15	320.02	325.62	331.19	327.82	326.62	350.28	326.83	347.6	327.67	305.39	290.26	336.97	376.64	319.86	300.3	280.43	305.06	287.26	306.15	331.55
596004	321.99	334.62	341.18	321.68	335.11	329.88	322.42	330.45	337.5	332.73	331.45	356.63	335.85	351.63	334.48	312.19	297.18	332.22	383.72	323.53	303.25	288.48	314.13	293.29	314.38	335.7
597004	316.96	327.59	337.28	319.42	333.94	325.71	322.84	329.18	336.3	330.29	326.65	353.75	332.6	351.72	331.63	308.82	296	337.74	376.2	322.2	301.07	285.5	311.2	290.19	311.78	332.61
598004	314.41	327.68	336.35	319.18	333.32	324.01	322.09	327.14	334.4	328.01	328.8	355.81	331.32	350.89	329.78	310.41	293.33	334.3	376.73	320.47	299.46	286.58	309.91	288.67	308.67	331.46
599004	315.32	324.81	333.32	315.17	332.53	322.88	318.23	329.32	330.87	326.16	322.64	351.81	330.45	347.86	327.49	308.43	292.23	326.08	374.63	317.62	299.23	283.14	310.26	288.12	306.28	329.36
600004	311.78	320.76	329.66	314.07	327.84	319.6	317.51	321.88	327.13	323.34	323.31	347.39	327.39	342.14	326.99	306.99	288.67	329.64	373.64	317.25	297.19	282.63	305.59	285.49	304.94	325.39
601004	315.92	328.09	337.28	319.88	334.43	328.54	321.84	330.08	333.72	328.73	327.14	355.59	334.6	353.99	333.18	312.27	296.17	338.34	377.04	321.42	305.55	289.11	313.21	291.36	312.22	331.11
602004	317.18	329.87	332.74	318.13	333.05	325.53	319.88	329.51	330.91	325.99	323.81	355.46	332.01	348.4	328.7	311.26	295.02	332.24	375.99	321.51	299.44	285.36	314.98	286.94	309.87	326.67
603004	318.86	330.86	334.59	319.22	332.92	328.42	319.96	331.78	334.51	331.51	327.55	356.16	336.8	352.77	332.97	314.49	297.33	332.82	377.97	320.78	302.87	287.69	316.72	291.26	311.99	329.76
604004	317.29	332.38	333.15	317.99	332.85	327.03	319.88	329.2	333.84	328.66	328.17	356.84	333.79	348.27	331.23	315.9	297.13	338.12	374.9	321.81	300.52	285.34	315.8	292.88	310.69	329.37
605004	315.05	320.56	329.98	317.05	329.59	320.51	319.33	325.89	327.19	325.78	324.6	353.88	331.31	349.97	327.3	309.45	295.54	329.44	372.72	318.14	296.85	284.72	309.47	284.44	304.02	323.15
606004	316.41	323.89	331.06	318.11	330.16	324.63	320.07	330.76	326.97	328.72	325.15	353.11	330.21	351.15	328.19	311.27	294.24	331.15	373.77	320.74	301.09	286.97	312.36	292.66	307.25	326.18
607004	318.62	333.29	334.15	321.3	334.74	326.23	319.24	333.84	332.77	334.12	329.66	356.95	337.72	354.3	334.42	314.79	296.53	330.77	375.51	322.08	304.02	289.24	316.33	294.46	310.61	329.92
608004	317.47	333.32	334.3	323.25	335.35	329.08	322.02	330.65	332.85	331.11	329.15	354.13	334.74	351.81	331.97	317.27	298.44	334.7	372.42	321.57	304.81	288.74	315.49	294.41	310.12	327.61
609004	315.78	331.27	332.13	320.72	330.63	325.22	315.87	328.22	328.19	327.68	327.38	357.47	335.23	352.06	332.75	309.88	297.14	325.43	371.49	319.86	303.57	288.36	314.07	289.6	307.8	325.23
610004	314.26	326.16	330.98	319.87	331.18	323.59	319.04	330.75	329.33	329.45	326.08	357.89	333.41	350.47	330.98	311.13	298.01	325.52	372.02	318	305.72	288.62	315.11	292.64	309.66	323.47
611004	313.35	321.02	325.79	314.14	329.15	320.74	317.66	327.08	324.71	325.93	324.55	351.98	329.23	344.35	324.19	305.63	293.36	325.18	366.59	318.02	297.34	282.87	310.59	284.65	304.05	321.05
612004	316.2	326.02	328.27	317.09	330.97	323.44	316.38	327.41	325.89	326.84	327.93	354.04	333.5	344.91	328.92	311.73	296.14	324.57	371.05	318.42	299.87	286.42	314.2	289.64	306.47	324.84
613004	311.83	322.94	325.73	316.68	327.7	319.04	317.4	327.58	324.34	326.15	321.54	354.99	330.83	343.06	328.05	304.86	292.76	329.36	368.96	318.59	299.96	282.92	311.04	287.88	304.68	322.52
614004	317.14	323.05	328.7	319.13	332.94	322.61	316.39	328.13	325.52	327.16	325.13	356.16	333.55	349.96	329.34	309.9	296.91	324.39	371.58	320.02	302.52	287.93	315.59	292.43	307.09	322.33
615004	315.55	324.71	328.94	314.66	332.33	324.61	315.71	332.82	329.65	328.39	327.4	351.96	338.06	349.87	333.91	312.53	293.77	333.53	373.13	318.24	302.26	285.26	317.49	288.46	307.48	324.42
616004	311.86	320.05	324.66	314.87	328.34	318.08	314.75	327.12	324.44	324.65	324.62	348.43	328.92	343.82	326.92	307.17	293.99	324.42	368.86	317.73	296.1	284.78	308.47	285.5	300.25	318.84
617004	317.99	326.33	327.88	319.92	331.62	324.38	319.01	333.15	326.31	328.89	324.71	351.49	334.9	351.25	333.02	311.4	296.85	324.09	373.71	320.9	301.74	287.3	313.5	289.94	306.89	322.38
618004	313.89	322.43	324.73	314.07	330.28	318.72	315.45	329.57	323.28	327.74	326.56	353.92	332.31	349.12	331.42	310.97	295.01	325.55	370.3	318.23	299.48	284.95	309.98	287.24	306.62	320.13
619004	312.62	318.89	322.57	315.48	326.2	317.99	311.17	327.41	320.06	324.05	321.43	349.76	330.62	345.74	325.87	306.09	292.4	320.49	371.48	315.91	299.23	283.6	308.24	284.96	303.93	316.26
620004	316.77	321.98	327.57	317.96	330.02	321.09	318.87	333.24	323.2	329.83	324.28	351.26	332.55	345.56	330.81	311.6	294.85	326.3	372.77	320.27	299.3	284.52	310.52	288.55	308.36	319.76
621004	319.03	318.45	324.63	315.03	327.93	317.65	315.14	326.42	322.93	324.86	323.92	349.58	332.84	349.83	328.29	307.08	292.76	326.01	372.29	319.56	298.45	283.12	309.12	284.48	304.35	315.68
622004	320.54	327.06	324.91	319.24	331.36	322.19	316.62	332.68	322.51	329.01	326.4	353.5	333.79	352.96	331.24	311.04	295	330.17	376.87	320.32	302.14	287.36	315.12	292.05	307.65	317.71
623004	314.65	324.53	324.69	316.07	330.91	319.5	323.52	331.61	325.72	328.4	326.49	352.59	332.99	349.58	331.16	308.58	296.14	331.07	374.73	320.84	298	283.92	311.36	287.93	306.53	315.17
624004	321.25	330.98	325.95	322.39	334.66	324.25	322.35	336.06	328.34	330.66	327.75	354.98	339.4	357.97	334.65	309.74	299.27	325.64	378.19	322.1	304	289.67	320.68	294.23	310.28	321.43
625004	312.43	316.47	323.75	314.59	327.1	320.24	316.83	329.16	320.87	324.38	323.04	351.17	330.63	348.5	329.3	305.97	292.7	324.98	373.07	319.13	296.25	282.78	306.81	284.87	302.54	312.6
626004	319.44	328.38	326.66	319.79	331.76	323.26	319.6	331.16	325.34	329.75	327.41	354.96	337.32	349.9	330.11	307.83	298.71	324.74	375.89	320.32	302.06	287.78	314.44	292.23	309.31	319.05
627004	307.68	318.45	319.23	312.4	324.86	315.11	315.11	321.7	315.69	322.03	321.02	346.79	326.55	338.23	320.03	298.75	289.7	319.97	369.75	317.68	296.16	281.66	309.55	283.75	302.33	309.15
628004	315.6	322.84	324.74	317.15	330.38	320.07	320.68	328.3	321.45	326.09	327.38	350.47	332.01	348.61	329.68	305.48	295.14	324.47	377.2	321.16	298.51	283.85	315.78	289.38	308.13	313.8
629004	314.62	320.43	323.97	314.85	329.91	319.2	318.66	330.21	322.15	326.53	326.39	350.74	333.43	346.68	328.63	304.31	296.06	325.02	378.96	320.09	298.06	285.42	312.58	287.36	305.35	311.88
630004	313.59	320.33	323.35	316.18	330.31	318.8	317.52	329.94	323.23	325.18	324.15	350.33	331.3	345.14	329.06	302.4	295.74	321.94	377.12	319.36	298.85	284.39	310.1	286.77	305.48	310.54
631004	317.5	325.92	327.32	318.47	331.6	320.23	321.46	331.23	322.5	328.82	325.98	355.58	336.54	352.05	330.56	305.41	296.77	323.18	381.69	320.5	300.6	286.18	315.17	290.99	306.93	313
632004	319.49	328.41	328.58	320.31	333.62	323.91	325.79	334.71	324.21	329.62	329.19	353.12	338.45	356.87	333.6	306.77	298.98	333.03	381.89	321.59	304.43	287.24	312.62	290.01	309.31	315.37
633004	313.9	322.4	327.7	318.3	330.86	320.34	322.68	329.25	321.12	325.19	322.69	352.37	334.24	350.89	330.91	302.65	295.11	323.4	380.46	319.88	301.01	285.69	311.93	291.88	306.86	313.6
634004	316.6	325.66	326.92	320.26	332.04	319.57	326.35	328.3	323.47	326.03	322.43	349.95	336.31	349.31	330.67	302.36	298.13	327.79	378	320.4	300.49	286.18	313.79	287.08	306.36	312.33
635004	312.61	322.88	326.42	318.82	332.51	321.22	325.29	333.74	323.04	327.43	325.13	351.97	338.74	352.46	329.91	302.39	297.36	329.1	378.38	319.99	304.86	287.16	311.86	291.08	308.64	311.36
636004	316.29	324.28	325.15	320	332.15	323.18	322.99	331.16	324.44	327.69	326.78	351.97	336.36	355.18	332.33	302.89	296.07	326.91	378.99	319.2	302.62	285.69	312.77	291.46	309.43	311.17
637004	316.41	321.26	323.21	316.18	330.26	318.83	321.69	329.56	319.11	323.96	321.58	350.22	333.68	349.05	329.49	301.09	291.14	317.47	373.39	317.04	298.47	285.08	308.65	288.6	305.26	308.51
638004	315.1	324.62	324.64	320.09	336.24	325.02	326.04	327.75	326.9	325.64	324.59	352.44	339.27	350.31	329.73	306.24	298.17	325.96	375.16	319.29	303.37	287.36	312.28	290.51	308.5	311.01
639004	313.66	323.99	326.85	319.83	335.03	324.24	325.29	331.04	328.37	327.31	325.65	352.1	339.71	357.48	332.52	305.99	295.64	328.26	375.9	321.49	303.75	288.74	312.38	290.54	309.04	312.08
640004	315.34	322.78	323.52	318.06	332.31	322.28	322.27	328.56	323.84	326.86	324.01	351.16	334.35	350.48	331.47	303.73	297.07	327.7	372.3	317.39	300.68	286.54	309.02	289.42	306.73	309.4
641004	320.42	329.91	328.77	321.64	336.74	325.18	326.99	335.65	332.41	329.58	326.34	357.3	342.24	355.11	337.93	307.01	298.97	329.25	376.01	317.79	304.37	288.78	316.53	295.05	312.3	314.64
642004	319.74	326.84	326.31	319.65	335.13	324.04	326.84	331.36	328.74	326.3	327.17	353.77	338.49	354.12	331.99	305.12	298.4	331.57	372.64	319.94	303.34	288.26	311.64	292.26	310.49	310.92
643004	318.31	324.43	326.12	319.11	336.67	324.94	322.79	330.62	327.37	325.54	324.28	352.6	337.14	346.93	330.83	305.36	298.51	322.25	374.83	317.34	306.6	287.71	313.13	293.01	310.44	311.1
644004	319.97	330.22	327.34	323.12	337.14	327.54	322.53	334.78	330.81	329.07	328.26	358.18	341.33	353.97	337.12	307.67	298.65	330.32	376.44	321.22	306.93	291.49	315.16	294.16	313.96	313.07
645004	318.76	328.79	325.54	319.1	334.87	324.53	323.44	334.15	327.61	329.14	324.86	356.86	335.97	356.94	333.91	304.57	300.09	328.5	374.66	318.52	305.94	290.35	312.75	292.56	310.23	310.53
646004	311.38	321.34	321.01	312.44	330.12	316.78	318.01	324.51	320.46	323.21	320.01	348.97	330.05	349.48	325.06	302.02	292.93	323.52	369.68	314.63	298.21	283.92	305.86	285.66	303.74	305.1
647004	316.97	324.24	324.52	319.34	335.92	321.75	319.12	332.79	324.12	325.46	324.21	350.89	337.01	348.4	333.73	303.07	300.01	325.95	371.95	318.28	304.93	288.56	310.9	290.15	310.21	309.51
648004	310.94	315.24	316.71	311.06	327.84	315.85	313.11	321.81	315.97	318.91	317.85	345.89	326.66	337.83	323.54	296.5	293.42	307.29	365.05	313.49	298.17	280.77	299.39	282.35	300.65	301.03
649004	313.77	322.08	321.54	315.69	333.28	321.58	316.38	327.36	320.37	321.72	320.77	348.24	332.16	347.33	326.66	298.54	296.8	316.95	367.96	316.67	300.6	284.98	308.67	285.98	305.39	304.55
650004	313.79	321.79	322.77	316.16	333.04	318.65	319.61	326.96	320.24	323.53	321.11	348	330.74	349.71	325.75	302.05	293.16	321.42	367.27	315.76	298.39	283.42	307.59	288.85	306.04	305.42
651004	315.16	325.17	325.07	316.23	337.21	325.17	322	334.52	326.43	326.68	323.94	353.25	337.64	347.47	331.26	303.65	299.4	324.35	371.27	318.9	301.39	288.38	311.06	289.04	308.57	306
652004	309.63	316.43	316.72	308.48	327.24	313.43	310.6	321.04	314.55	317.28	317.27	343.24	324.79	338.38	322.52	294.22	290.59	319.47	362.97	311.03	292.84	279.84	301.44	280.3	301.05	300.57
653004	315.53	321.74	321.52	315.36	332.87	317.97	315.17	326.78	319.89	320.79	318.77	349.13	329.45	347.72	326.69	299.02	293.36	323.85	365.6	315.99	297.49	284.49	302.7	286.38	304.42	304.04
654004	314.92	324.35	324.05	315.88	334.15	320.45	321.03	331.33	320.62	326.59	322.82	353.58	336.53	351.29	332.73	302.9	296.75	326.21	367.92	318.34	301.14	286.86	309.59	290.06	307.5	307.63
655004	314.17	322.81	325.63	317.9	335.02	324.16	316.16	331.03	321.5	326.33	324.26	354.04	335.99	348.9	331.08	305.14	300.04	321.6	368.09	317.55	301.22	286.36	309.47	287.87	308.32	309.46
656004	315.46	326.83	321.91	313.27	332.31	321.83	316.46	325.82	319.94	324.57	321.94	350.89	333.55	341.62	327.92	299.72	295.13	330.17	366.13	315.63	298.13	283.5	307.52	290.86	309.18	304.4
657004	311.61	323.18	322.48	313.48	332.09	320.67	314.6	327.53	319.65	321.78	321.71	347.6	331.72	342.56	323.15	299.49	293.4	313.6	363.83	316.05	298.94	283.77	305.79	287.7	305.17	307.06
658004	316.32	324.57	323.88	314.59	331.92	318.59	313.82	329.48	318.75	322.01	321.37	349.2	333.23	347.96	325.57	300.74	294.72	320.88	368.11	316.45	300.83	285.44	307.33	286.35	309.75	306.95
659004	315.05	328.06	325.77	318.55	335.47	323.49	317.06	334.84	321.38	327.55	325.65	353.4	339.1	349.65	330.78	304.19	299.09	329.93	369.71	319.5	306.54	288.79	313.83	292.55	308.9	308.99
660004	313.51	321.53	319.66	311.88	328.35	317.32	311.4	323.68	314.9	320.54	319.89	348.1	329.27	342.89	322.35	296.39	292.49	313.79	365.45	314.48	297.22	281.04	305.58	285.13	306.61	305.71
661004	315.28	328.33	324.51	318.19	336.18	324.44	318.34	333.58	322.62	330.53	324.25	350.95	340.23	351.03	329.26	303.63	300.05	319.7	372.53	318.12	303.98	288.03	311.79	293.69	312.8	313.12
662004	315.12	323.26	323.18	314.01	331.58	318.51	317.02	329.26	320.51	324.83	323.02	352.02	332.65	343.18	328.11	300.25	295.78	319.69	369.5	318.17	300.18	284.86	307.5	285.91	306.45	306.66
663004	314.96	322.74	320.01	316.22	330.76	316.58	314.52	329.41	317.4	320.64	321.41	349.29	331.49	347.54	323.51	299.93	293.36	313.46	367.3	317.27	300.76	285.89	305.13	289.46	304.46	307.76
664004	314.17	325.15	323.14	316.3	333.61	319.86	313.77	327.22	317.86	324.08	326.2	349.87	333.95	347.3	326.85	302.57	294.72	325.86	366.91	317.68	301.28	286.06	306.94	285.99	307.12	308.68
665004	312.23	328.99	323.1	317.15	332.53	319.12	316.11	331.36	320.1	325.61	321.93	351.03	334.08	348.8	325.86	301.24	292.97	319.53	369.4	318.67	301.25	285.89	310.54	288.46	309.76	309.71
666004	312.59	324.19	325.57	316.9	333.42	321.61	315.62	330.08	322.68	328.36	323.89	352.58	336.27	344.23	327.49	302.72	295.7	320.87	368.51	318.36	304.08	287.26	310.92	287.25	309.98	308.25
667004	315.63	330.38	324.87	319.47	335.92	322.58	318.14	334.41	321.83	328.49	328.17	354.5	337.13	349.1	329.92	303.96	297.03	329.48	372.67	321.15	306.27	289.55	313.2	293.29	311.97	309.93
668004	312.97	325.02	324.65	317.37	332.63	322.84	316.98	329.76	325.53	327.7	328.51	353.54	333.95	351.4	327	305.33	293.33	319.51	371.1	320.65	304.33	288.68	312.17	292.15	310.16	311
669004	312.62	325.14	323.82	317.6	331.41	320.87	318.19	328.87	322.02	327.31	328	351.58	332.66	347.71	321.21	299.44	294.64	317.42	370.51	318.84	301.6	287.32	308.62	288.22	312.85	309.7
670004	316.39	332.71	326.84	319	336.76	325.22	323.34	335.42	324.96	327.73	329.65	357.7	341.26	355	329.58	300.8	296.68	326.68	372.62	320.81	304.78	289	315.38	290.69	313.35	313.98
671004	317.85	334.23	331.1	321.95	337.06	328.83	323.35	336.57	326.61	330.38	329.13	358.96	336.59	350.96	328.61	302.73	297.42	333.63	372.35	322.66	307.18	289.81	316.81	290.82	316.38	314.37
672004	310.69	326.23	324.73	313.91	332.29	321.43	318.95	324.11	321.93	325.56	324.9	350.5	328.79	345.31	319.25	298.5	293.98	324.23	370.24	318	298.13	283.25	308.79	292.03	312.57	309.65
673004	317.07	331.61	329.84	318.82	336.92	325.86	326.64	330.95	326.75	327.7	328.98	354.86	332.55	352.31	322.33	301.67	297.41	327.52	373.03	322.17	303.45	286.04	315.06	291.87	316.85	313.51
674004	310.82	324.86	328.61	315.88	332.81	326.28	326.24	328.8	324	324.5	327.59	353.57	330.5	349.41	320.67	297.32	294.25	317.89	373.81	321.65	303.18	285.99	313.5	291.53	314.15	314.61
675004	313.82	334.16	333.75	318.67	338.1	334.06	328.46	334	331.28	328.48	330.79	356.77	333.46	352.01	324.39	303.09	300.08	330.42	375.92	322.37	304.39	289.49	319.54	292.9	321.68	318.48
676004	315.05	339.37	335.21	320.32	338.1	335.06	331.99	332.4	333.62	331.58	328.45	355.48	332.84	353.35	326.3	302.46	296.87	336.67	374.63	322.66	306.35	287.38	322.04	296.43	321.02	317.51
677004	316.98	336.38	336.58	321.46	341.36	336.16	332.32	333.17	334.6	332.23	330.55	356.94	333.73	347.91	322.26	301.21	298.26	329.35	376.71	323.59	305.95	287.11	321.53	294.52	321.94	320.24
678004	314.4	339.25	337.48	317.63	341.41	335.7	332.47	332.55	335.63	332.42	328.87	356.86	331.93	353.05	318.77	299.92	295.5	334.66	374.78	323.08	303.77	286.97	318.9	292.84	321.88	319.73
679004	318.43	338.04	339.84	319.57	343.15	339.4	330.5	335.26	337.05	331.5	331.43	358.98	334.13	352.7	325.92	302.88	295.72	336.35	378.18	323.04	307.68	291.24	321.36	293.42	324.37	321.56
680004	313.7	336.75	338.83	316.82	339.06	338.66	328.94	330.88	339.37	330.49	328.59	356.79	329.51	352.69	320.53	300.33	292.72	333.83	375.31	323.11	302.08	285.38	319.05	291.06	323.14	324.14
681004	315.73	340.09	341.78	318.97	343.67	344.35	329.43	331	344	332.43	332.83	356.43	333.13	351.05	323.65	302.73	295.03	338.32	377.86	323.53	305.61	288.6	321.23	292.04	328.28	328.09
682004	316.81	345.6	346.17	319.7	344.35	346.51	333.22	333.54	347.64	336.21	333.54	361.24	334.38	353.55	323.36	303.41	301.02	340.47	377.95	326.47	306.92	288.05	323.51	295.67	330.11	330.78
683004	319.58	348.3	347.32	317.82	344.68	346.73	332.62	332.26	347.87	334.23	333.89	361.42	335.25	359.6	323.56	302.39	296.18	341.95	376.8	325.77	306.87	286.51	322.13	294.81	333.7	330.51
684004	317.89	345.85	347.58	318.7	344.56	343.81	334.23	331.13	348.49	335.13	333.67	360.13	333.9	356.65	324.07	301.15	294.43	339.85	378.18	324.25	305.11	286.3	320.23	294.29	330.38	331.42
685004	317.45	348.96	350.42	317.72	344.73	351.2	334.1	333.43	353.51	336.51	332.68	360.41	330.56	355.09	320.69	302.15	294.86	346.48	377.5	327.02	308.19	285.74	321.66	296.78	333.5	335.07
686004	313.59	342.6	349.19	315.26	339.81	344.99	329.21	329.3	353.04	332.9	332.2	357.89	330	350.21	317.62	297.39	296.24	333.99	376.26	321.49	304.42	284.4	315.16	287.83	330.18	332.52
687004	317.23	357.55	359.12	324.08	349.96	356.22	339.19	337.37	364.15	341.32	341.52	365.12	337.31	365.19	330.85	305.37	300.67	358.44	380.95	329.81	312.84	291.71	324.56	299.36	338.98	343.45
688004	320.85	356.55	359	322.74	348.44	354.01	338.87	330	362.02	340.63	339.47	365.4	336.27	360.23	325.36	302.26	300.11	344.12	379.45	328.06	310.32	288.51	318.93	294.36	335.88	342.2
689004	322.32	353.07	358.51	323.84	347.01	356.28	338.53	331.81	364.99	342.68	339.6	364.67	336.63	363.33	329.1	303.43	302.27	345.09	380.36	326.36	309.12	290.74	322.4	300.48	337.61	344.68
690004	321.62	355.8	361.22	323.54	348.55	355.28	338.81	334.61	369.15	342.85	343.33	365.59	340.48	368.35	329.9	304.48	308.31	350.64	378.68	329.33	308.53	291.63	322.32	296.55	339	345.54
691004	318.45	349.46	358.81	317.41	342.39	352.82	332.66	327.7	365.75	335.76	338.4	362.25	327.93	357.43	321.43	298.29	302.36	339.3	373.37	323.97	303.65	285.23	314.96	292.1	333.2	344.85
692004	324.96	362.85	366.92	325.27	351.15	359.46	341.24	334.61	372.51	342.69	344.96	367.62	337.83	365.47	329.23	306.35	306.72	350.81	378.67	330.58	311.85	291.25	320.09	296.75	341.52	350.86
693004	323.63	361.99	364.17	321.73	348.97	354.63	336.98	334.95	370.89	344.33	340.77	367.7	336.5	362.83	328.82	301.69	308.18	349.34	378.04	325.23	307.46	290.38	318.21	295.83	338.79	349.22
694004	324.57	365.87	367.66	323.89	350.62	361.53	341.23	336.26	373.93	348.82	345.75	367.9	338.9	365.59	330.41	304.67	311.06	360.68	379.3	328.33	311.69	289.93	322.63	298.5	340.58	355.88
695004	315.62	355.13	364.87	318.45	345.9	353.15	336.44	328.49	369.38	340.72	341.17	360.19	332.16	358.36	323.16	299.93	308.02	352.39	374.82	325.2	304.45	285.92	316.92	292.04	336.89	349.79
696004	322.19	362.16	367.35	322.28	350.01	359.81	339.09	330.07	374.28	345.05	348.62	363.26	332.57	364.3	328.68	302.87	311.71	356.15	376.33	327.74	307.28	288.44	317.99	290.08	338.8	353.8
697004	315.69	354.03	363.13	315.56	340.88	350.9	333.27	326.06	368.79	338.77	342.08	358.71	326.78	359.56	325.68	296.27	307.26	343.81	371.36	323	301.52	283.6	313.21	287.65	333.4	350.57
698004	319.86	356.55	366.35	319	343.34	354.13	335.71	326.63	373.21	341.15	343.26	361.55	329.01	360.88	325.17	301.37	312.25	339.79	372.38	325.03	301.6	284.24	315.13	291.69	335.65	353.93
699004	323.04	365.87	373.63	323.25	349.94	360.86	343.57	336.05	382.77	347.63	350.71	369.1	335.46	373.57	331.37	304.87	317.3	365.89	378.13	331.25	308.94	288.77	321.25	298.57	343	359.94
700004	321.16	364.84	374.96	321.35	349.34	361.1	340.54	334.61	379.76	347.69	349.85	369.1	336.82	370.4	327.93	302.48	314.1	354.25	375.68	331.8	308.07	286.61	313.5	294.15	341.38	358.36
701004	324.58	370.68	374.64	327.1	353.82	363.91	340.77	335.25	387.05	353	352.01	369.61	338.3	376.76	333.11	309.52	318.43	358.45	378.19	330.66	312.38	292.54	321.99	301.35	348.15	365.05
702004	319.05	368.2	375	325.85	348.87	361.95	340.68	333.77	382.14	347.96	352.31	364.25	335.3	368.92	326.28	305.14	314.04	351.44	374.28	329.22	310.28	291.57	318.06	299.86	343.78	363.92
703004	322.63	365.18	372.49	322.88	347.02	360.74	340.14	328.47	377.36	345.73	350.82	367.18	331.94	373.48	323.27	301.08	311.3	356.98	372.56	329.18	307.22	287.35	316.69	293.79	341.25	360.59
704004	322.32	364.87	372.71	324.39	349.64	360.75	341.32	331.15	384.44	347.09	352.93	369.6	337.14	371.83	327.81	303.92	312.64	358.44	373.63	329.88	310.93	289.19	317.84	295.79	343.99	365.81
705004	322.76	366.39	373.39	321.56	346.9	358.88	340.17	332.41	380.14	344.79	348.61	370.03	332.22	371.42	324.78	300.39	309.37	350.7	372.04	329.51	306.53	285.92	315.04	295.34	339.15	362.94
706004	320.42	366.64	370.84	318.24	347.91	360.72	338.83	330.55	378.95	346.05	351.32	367.04	331.71	368.28	323.48	299.9	307.85	356.28	371.49	329.28	307.02	288.12	316.84	295.25	341.82	364.1
707004	322	369.99	372.62	322.73	347.39	360.69	340.38	331.62	381.31	347.48	351.08	370.17	334.21	371.91	326.47	302.02	307.73	361.45	374.01	330.24	307.45	289.58	317.93	295.94	341.6	366.2
708004	327.71	376.11	377.21	329.34	352.46	366.8	343.08	335.09	386.28	351.84	359.17	371.02	341.78	378.84	331.49	306.89	315.75	364.12	379.43	334.3	314.05	295.17	323.59	299.29	347.99	368.96
709004	319.07	364.62	370.36	318.61	343.93	359.27	338.88	325.6	375.56	344.01	350.4	364.2	328.9	368.08	322.55	297.93	301.16	359.66	368.74	327.17	304.29	285.81	316.17	293.04	340.19	362.18
710004	328.35	373.78	376.54	327.86	353.33	366.72	342.86	333.99	388.78	353.09	357.85	372.68	341.21	377.02	329.95	306.99	308.5	368.84	377.51	333.6	310.98	292.49	325.81	301.13	350.35	371.16
711004	322.58	362.9	371.36	321.03	343.34	357.68	340.6	331.84	380.89	343	351.48	366.39	334.12	368.98	324.05	301.45	301.25	363.92	372.44	329.04	304.59	286.73	316.55	291.71	341.35	364.34
712004	321.05	372.47	373.02	323.61	348.88	364.29	344.27	331.67	384.93	346.96	354.08	370.35	340.4	379.28	326.11	302.04	301.8	362.58	376.32	330.83	307	291.19	320.67	298.1	343.23	366.78
713004	325.26	374.18	376.97	328.53	353.03	369.34	345.39	334.74	384.99	351.83	358.52	372.7	343.72	375.88	328.57	306.02	306.77	374.17	384.24	332.79	311.32	290.45	325.26	298.89	346.36	369.95
714004	319.46	366.01	372.34	320.02	344.95	360.03	342.39	327.13	379.47	345.54	350.82	365.86	333.8	374.54	323.31	301.09	300.39	360.91	379.17	328.77	304.31	285.68	312.57	293.14	339.25	364.02
715004	321.2	374.94	378.66	324.55	352.05	362.54	347.31	331.44	383.63	350.24	358.48	371.35	339.16	370.71	325.43	305.68	302.29	366.11	384.79	333.47	310.32	287.69	318.71	296.32	345.62	366.84
716004	319.59	368.72	377.59	323.08	349.57	361.5	342.11	330.47	384.15	347.62	353.63	370.86	337.78	375.11	324.89	302.92	301.71	364.85	382.45	328.35	306.74	285.19	315.1	293.95	340.79	364.94
717004	324.08	372.24	379.25	324.3	352.8	367.5	346.32	331.42	385.3	351.68	357.75	373.88	340.39	378.85	326.34	304.09	302.62	365.63	386.19	331.91	308.36	289.34	319.25	298.35	344.91	370.91
718004	323.4	370.68	376.86	322.84	348.33	362.86	344	329.9	380.14	349.44	358.37	371.5	337.8	378.99	324.29	303.3	300.9	364.69	385.78	329.57	306.39	286.9	316.67	295.99	343.03	368.43
719004	322.86	377.26	382.4	325.99	353.7	367.19	346.51	333.48	386.11	352.08	360.74	374.23	339.76	379.26	329.92	307.45	302.58	366.11	386.05	332.66	308.54	293.55	322.26	299.07	343.32	368.03
720004	325.25	370.55	377.27	321.95	348.77	361.76	341.77	327.72	382.55	347.67	358.8	369.89	335.83	378.13	323.99	304.35	300.86	363.53	381.97	329.75	305.04	287.03	317.63	291.31	341.73	365.75
721004	325.44	373.23	380.46	323.8	352.03	363.94	344.32	332.64	384.33	351.27	357.24	374.05	338.79	378.29	327.95	303.38	300.56	364.11	384.97	331.68	309.12	289.58	318.05	296.74	344.56	369.79
722004	326.42	377.01	383.75	327.07	355.71	366.18	346.72	334.43	387.57	354.21	357.31	374.88	342.91	386.85	330.03	308.13	303.65	365.09	388.93	332.25	311.67	294.32	321.65	297.98	344.77	370.28
723004	325.19	374.41	379.36	324.93	351.79	364.02	342.89	332.03	380.38	350.39	358.45	369.99	337.33	376.39	328	306.31	300.53	360.57	384.42	330.15	307.08	289.04	316.4	297.32	344.41	366.23
724004	326.54	375.19	382.36	324.37	353.88	365.96	349.46	336.78	384.04	352.17	359.92	372.87	344.88	381.38	329.22	305.84	303.55	368.47	388.7	331.97	310.71	288.27	316.1	296.35	346.63	370.66
725004	327.25	375.06	381.72	328.4	355.94	365.47	348.41	333.89	387.22	353.39	361.3	374.67	341.14	378.68	330.33	306.75	302.13	361.67	390.71	332.71	313.19	291.02	321.4	293.85	347.16	369.13
726004	324.39	377.56	380.43	324.9	351.35	363.47	347.59	333.4	382.11	350.94	360.69	376.7	341.85	381.07	328.92	306.28	300.99	367.93	390.86	331.52	309.54	289	319.64	294.27	347.28	370.94
727004	326.68	373.09	379.72	324.13	350.99	362.39	345.03	328.88	382.43	346.92	360.22	371.26	337.63	379.42	326.92	306.52	300.81	363.45	388.71	329.49	311.11	291.15	317.62	295.39	344.73	370.29
728004	329.38	380.19	383.97	329.83	353.63	366.09	348.95	335.49	388.12	354.97	362.93	374.95	342.73	386.11	327.28	307.04	302.92	366.58	395.21	331.16	311.92	291.36	322.21	298.69	348.41	375.48
729004	321.15	369.03	380.52	326.87	348.82	366.57	346.64	330.17	385.93	349.72	360.62	378.49	337.47	384.37	326.24	303.63	298.86	362.08	392.27	329.24	311.4	290.8	316.35	294.44	339.49	368.36
730004	323.38	369.66	379.48	321.7	347.97	362.1	346.5	326.85	380.77	346.83	356.35	366.76	335.15	373.73	319.32	301.48	297.26	363.67	389.15	328.15	306.05	287.12	315.95	293.36	341.2	367.32
731004	328.55	375.31	382	328.32	351.83	363.17	347.7	333.76	387.27	352.76	363.7	373.06	339.99	384.26	324.5	307.44	301.58	366.59	392.16	330.36	310.85	290.43	319.87	300.88	347.08	367.83
732004	327.9	379.28	383.09	327.2	353.03	366.6	347.69	334.64	390.67	353.68	361.43	376.43	342.29	383.09	328.7	304.14	301.17	361.5	395.55	330.11	311.1	291.29	320.73	299.47	345.7	369.18
733004	332.44	381.26	383.34	331.46	353.87	370.61	350.65	337	392.19	355.2	365.81	380.84	344.57	387.09	330.67	308.07	303.72	370.96	394.69	332.33	313.96	295.7	323.58	300.27	347.84	373.17
734004	318.7	369.28	376.28	321.19	346.32	358.46	340.8	324.78	379.12	344.47	353.89	373.98	334.87	376.02	320.28	299.45	298.26	358.5	386.34	326.09	306.36	285.63	313.57	290.62	339.81	366.61
735004	323.48	372.39	377.91	322.52	347.92	358.7	344.14	329.39	380.61	346.75	359.3	374.12	335.65	378.18	321.44	301.98	296.99	362.82	386.67	325.84	304.34	285.89	313.55	290.27	339.36	365.94
736004	326.25	376.5	381.3	325.28	351.46	362.62	348.95	331.71	385.98	350.94	365.14	373.83	340.7	385.34	325.82	303.47	300.21	359.76	391.85	328.83	308.37	290.56	316.04	299.86	341.74	366.14
737004	322.12	369.99	377.85	323.09	348.5	359.96	346.84	329.52	379.09	347.93	358.66	375.5	336.7	379.16	322.11	301.58	296.51	358.78	388.11	325.18	305.74	287.73	313.27	290.38	338.7	363.05
738004	315.59	364.32	373.05	315.3	341.79	352.16	339.24	324.99	372.18	339.77	354.41	365.72	330.01	374.27	314.58	293.99	289.79	357.17	381.61	322.46	297.93	282.29	309.41	283.78	333.55	359.55
739004	327.52	379.22	384.29	327.16	354.78	364.98	350.27	333.57	386.32	352.88	365.89	376.5	345.75	390.16	328.05	305.5	302.52	362.98	390.73	329.45	310.52	293.7	319.8	299.39	346.39	368.95
740004	329.47	382.56	384.1	330.52	357.39	370.14	354.24	338.41	391.99	356.16	371.6	382.11	346.21	391.58	330.94	307.39	308.81	376.84	393.01	330.66	312.43	294.12	323.46	303.07	350.69	372.46
741004	326.05	380.92	380.13	326.09	353.42	364.3	350.18	329.47	383.33	352.4	365.43	376.72	344.8	385.85	326.87	303.57	302.42	373.28	387.26	328.1	306.29	289.18	320.29	300	346.16	368.4
742004	321.62	376.18	379.91	324.11	351.6	362.53	352.39	329.26	382.33	348.32	363.43	371.49	335.8	380.92	323.98	301.85	296.35	367.89	387.94	325.47	305	287.32	314.03	298.49	342.82	367.48
743004	325.4	373.91	379.38	324.08	352.32	361.06	352.17	327.82	381.67	348.14	361.94	372.43	338.88	379.72	323.15	300.2	300.04	359.14	387.25	325.38	304.58	289.36	313.72	297.37	343.74	365.2
744004	325.34	379.57	380.26	325.66	351.84	362.85	349.75	330.28	382.05	351.75	361.02	373.11	339.33	387.23	325.48	302.51	298.95	363.12	388.73	327.31	306.61	288.95	317.29	297.04	346.29	367.78
745004	324.41	376.59	380.96	326.53	351.25	362.77	351.8	330.39	382.03	349.56	363.2	376.17	339.41	384.85	325.53	302.34	299.55	368.34	389.6	325.96	306.15	288.51	319.76	298.66	347.35	366.51
746004	319.55	368.38	374.42	318.43	346.33	355.48	347.08	325.2	374.44	344.72	356.88	366.61	330.91	376.61	318.52	295.61	294.27	362.86	386.23	325.46	300.26	284.88	312.59	293.45	338.81	362.89
747004	323.69	374.98	379.17	325.77	352.75	362.42	348.29	330.4	384.31	348.29	363.11	373.81	337.9	387.32	325.74	297.83	297.73	367.1	387.1	327.38	304.83	288.01	315.66	298.59	344.29	367.96
748004	325.31	377.1	379.51	324.99	353.58	363.11	352.66	330.92	381.32	352.16	364.67	373.78	340.5	385.86	331.18	302.69	297.79	366.78	389.52	326.75	306.36	290.78	320.51	300.73	344.48	368.22
749004	327.1	381.49	382.9	325.2	356.9	364.75	354.64	334.19	382.33	351.95	365.59	379.09	343.67	383.72	329.24	303.64	305.53	375.89	391.88	330.16	307.92	290.96	318.84	302.8	348.09	370.8
750004	325.51	376.61	379.59	322.87	351.29	359.59	352.96	332.41	378.87	349.86	363.33	374.36	338.56	383.15	328.15	300.97	296.14	365.23	388.53	326.93	304.32	288.94	316.02	300.88	344	364.38
751004	330.47	385.44	383.37	327.99	358.61	368.74	359.11	337.78	390.7	353.8	367.93	377.34	344.98	386.02	333.72	307.88	303.51	377.66	394.51	330.7	309.36	291.87	321.11	303.89	348.65	370.85
752004	326.87	373.28	377.66	322.33	352.1	359.57	354.22	331.47	381.44	349.62	363.33	373.33	337.49	385.52	328.54	303.39	297.56	365.13	390.82	327.52	305.22	288.66	314.51	297.05	342.73	365.89
753004	326.72	377.3	382.67	324.47	354.78	363.34	355.34	332.57	385.65	353.43	363.71	376.41	342.24	393.73	329.93	303.79	300.19	364.1	392.79	328.13	309.7	289.77	318.32	299.6	346.34	364.88
754004	328.23	381.01	380.67	325.49	355.22	366.39	356.7	335.39	383.58	353.47	365.59	375.45	342.83	390.69	328.62	305.41	300.24	374.28	395.1	328.8	307.34	288.9	316.94	303.68	346.8	367.83
755004	328.97	384.26	382.77	328.02	357.55	366.36	358.89	331.25	386.81	354.99	367.65	374.57	342.91	387.76	330.78	307.18	302.45	366.97	395.93	329.49	310.19	291.93	319.12	305.53	350.37	368.82
[truncated: 195 more rows]

## Sheet: Experiment 3
Time (ms)	Cell #1	Cell #2	Cell #3	Cell #4	Cell #5	Cell #6	Cell #7	Cell #8	Cell #9	Cell #10	Cell #11	Cell #12	Cell #13	Cell #14	Cell #15	Cell #16	Cell #17	Cell #18	Cell #19	Cell #20	Cell #21	Cell #22	Cell #23	Cell #24	Cell #25	Cell #26	Cell #27	Cell #28
[truncated: 951 more rows]
