# Supplementary material for: Conformational motions and ligand-binding underlying gating and regulation in IP3R channel
Source: Nat Commun. 2022 Nov 14;13:6942. doi: 10.1038/s41467-022-34574-1 (PMC9663519; doi:10.1038/s41467-022-34574-1)
Supplement: Supplementary file 8 — Source Data [file 41467_2022_34574_MOESM8_ESM.zip › hR1 I2550N #615 - Figure 6c-e - Raw Imaging Data.xlsx]

## Sheet: Experiment 1
Time (ms)	Cell #1	Cell #2	Cell #3	Cell #4	Cell #5	Cell #6	Cell #7	Cell #8	Cell #9	Cell #10	Cell #11	Cell #12	Cell #13	Cell #14	Cell #15	Cell #16	Cell #17	Cell #18	Cell #19	Cell #20	Cell #21	Cell #22	Cell #23	Cell #24	Cell #25	Cell #26	Cell #27	Cell #28	Cell #29
4	351.07	386.51	339.58	351.08	399.4	330.72	338.96	382.13	381.7	348.95	359	346.57	416.24	369.96	325.27	352.72	317.65	323.17	356.2	332.4	325.84	301.99	342.13	328.77	338.98	369.23	347.27	361	344.77
1004	352.38	385.35	339.96	349.22	394.23	330.32	337.52	378.95	377.17	349.34	357.62	347.65	415.73	368.48	325.06	359.75	318.45	321.01	357.58	331.17	321.1	304.04	340.6	329.56	339.46	372.67	355.78	360.46	345.64
2004	351.27	384.18	334.85	348.88	389.06	332.61	337.34	377.45	377.16	346.93	357.75	348.68	416.57	367.73	324.44	356.17	318.53	320.22	350.46	330.81	323.01	296.57	341.38	328.82	338.55	364.18	349.27	357.58	344.38
3004	353.98	385.23	338.12	348.24	390.57	329.63	335.28	375.29	371.76	349.41	356.74	347.3	417.5	366.08	323.74	355.23	317.56	322.38	352.13	329.52	320.62	300.02	342.78	329.44	336.07	369.43	344.42	358.89	343.13
4004	352.19	387.65	335.86	350.5	390.87	330.32	336.35	381.92	378.22	351.53	358.95	349.44	418.08	370.47	323.75	352.75	317.25	319.67	352.38	333.59	323.19	300.59	342.27	331.31	343.04	371.54	348.25	363.86	344.99
5004	360.9	396.01	347.37	359.33	401.78	341.2	347.73	394.68	387.67	362.99	368.11	361.03	432.12	379.93	336.44	365.75	327.43	325.59	358.85	338.42	335.45	310.4	352.54	338.3	348.25	380.63	359.36	368.54	353.76
6004	359.08	394.9	344.26	353.59	393.68	334	342.36	387.23	383.62	357.27	362.97	354.05	423.14	376.69	328.74	358.32	321.6	325.35	362.93	335.37	325.45	304.22	346.33	333.91	343.59	374.54	355.45	363.93	353.19
7004	357.82	393.22	345.22	354.72	395.71	334.78	342.54	386.27	384.9	360.69	365.13	356.63	427.2	377.68	333.74	355.82	327.58	329.67	363.61	342.18	330.19	303.97	348.16	335.03	344.21	381.58	356.26	362.43	352.95
8004	356.76	397.33	340.28	350.34	395.07	334.36	344.92	386.92	381.84	355.77	359.35	354.96	419.34	374.27	327.5	356.51	318.99	321.19	358.26	338.34	326.29	302.56	344.29	334.97	345.59	379.23	360.73	363.75	352.44
9004	361.51	398.11	349.37	360.72	396.35	336.35	350.09	392.4	390.49	364.99	366.14	362.78	428.89	379.96	335.12	362.23	325.74	330.59	365.86	340.29	330.34	306.64	350.16	342.56	349.76	386.89	361.93	368.96	355.91
10004	359.65	395.07	347.39	356.45	394.82	331.51	347.61	391.34	383.95	359.51	362.84	356.52	424.59	375.17	330.16	356.56	325.33	324.93	361.92	338.76	328.43	305.95	348.03	336.48	346.11	380.34	358.66	363.22	355.54
11004	350.45	384.93	338.57	346.47	384.55	322.75	337.36	373.59	375.01	349.34	353.02	350.64	409.85	368.07	320.56	347.85	314.94	319.95	355.32	331.36	317.8	297.42	338.24	327.82	338.9	370.51	349.53	356.3	344.54
12004	358.74	393.43	340.93	357.01	396.45	333.67	342.82	384.75	385.62	359.88	361.53	356.9	420.91	375.39	331.25	358.75	326.35	326.05	357.42	336.69	332.91	304.79	344.76	335.99	345.97	379.92	355.61	363.84	352.33
13004	358.85	393.04	342.63	352.6	391.55	330.25	341.98	386.43	380.3	358.37	358.35	356.76	414.81	369.71	326.19	352.99	318.9	321.32	360.01	336.31	323.23	300.52	339.32	329.11	341.97	376.77	354.83	356.3	348.5
14004	361.14	390.43	342.05	356.18	393.63	331.57	343.45	391.12	384.47	357.79	363.21	357.38	418.82	375.5	330.7	354.97	326.44	322.6	352.61	335.51	332.05	306.9	343.68	333.39	345.39	380.83	354.14	360.95	351.65
15004	358.79	392.92	339.25	358.88	396.27	333.49	344.72	388.52	385.64	358.24	364.58	360.89	418.86	376.89	331.87	361	326.02	324.69	363.99	338.14	328.34	304.92	344.24	333.82	347.05	381.89	356.04	366.68	353.82
16004	366.17	404.44	346.67	364.29	399.11	335.08	348.41	393.5	394.99	365.4	372.54	363.61	427.19	382.37	335.57	365	329.72	333.91	371.72	342.09	334.52	310.51	346.06	339.68	348.95	386.26	362.33	369.8	356.27
17004	357.19	388.73	336.97	355.74	393.08	326.63	336.93	389.73	379.12	356.07	360.01	356.57	416.63	375.39	326.5	356.45	320.43	326.3	351.34	334.59	322.2	299.53	339.88	332.71	341.92	374.06	353.68	360.26	345.42
18004	361.78	395.39	342.94	359.71	396.81	331.37	338.82	390.21	380.88	357.92	365.02	362.18	420.38	380.29	329.48	360.08	324.77	326.14	362.56	339.39	328.25	303.51	343.96	337.81	346.04	383.44	358.6	368.51	349.89
19004	355.2	388.17	341.04	356.62	384.11	325.95	338.5	385.79	378.25	357.43	360.07	359.6	420.5	377.01	327.87	354.67	320.24	325.04	359.06	339.24	325.55	302.26	341.94	334.5	345.26	378.85	351.99	366.83	347.66
20004	352.61	392.38	343.36	354.97	387.25	329.74	339.42	387.4	377.34	361.08	364.68	359.02	421.1	375.97	329.93	359.45	324.05	321.71	355.05	336.85	326.07	303.29	342.24	335.88	344.44	374.41	353.91	364.58	348.69
21004	354.4	393.52	340.63	352.77	387.26	328.13	337.61	384.21	381.79	357.19	357.65	357.23	419.92	376.64	326.36	353.33	320.32	320.68	358.15	333.37	324.05	300.58	343.28	334.11	342.6	378.67	351.28	364.64	344.6
22004	356.22	388.44	340.51	353.69	388.05	328.6	337.27	388.29	381.46	359.5	362.38	358.04	422	375.55	320.19	351.71	321.95	325.92	367.59	333.39	326.4	303.34	344.21	335.99	342.23	379.93	352.64	359.76	344.31
23004	355.92	390.77	344.36	357.33	393.77	329.84	340.46	384.36	382.7	362.97	365.27	358.14	424.82	376.23	330.33	357.97	322.26	328.49	357.66	337.18	324.13	300.74	346.07	335.31	346.8	382.21	355.4	361.37	348.19
24004	353.42	392.64	341.61	359.51	393.24	332.76	338.54	389.71	382.46	361.11	361.49	357.82	421.53	378.36	330.66	359.62	325.97	324.14	362.63	334.76	327.55	300.3	348.25	338.04	346.12	381.44	358.77	367.04	351.06
25004	352.73	393.41	336.63	351.88	385.85	323.57	337.11	389.14	380.13	359.12	362.22	355.79	419.7	372.03	325.9	352.47	322.24	320	361.9	335.08	323.1	299.16	342.65	330.86	339.21	374.74	354.05	357.38	343.03
26004	353.93	387.47	339.14	353.37	392.56	328.08	337.28	392.03	383.73	358.9	360.73	360.22	419.85	376.34	326.52	354.82	321.18	324.42	358.92	330.97	323.74	304.42	344.52	335.31	343.23	379.8	359.17	359.6	347.82
27004	358.98	392.97	342.9	362.58	391.8	331.23	340.66	392.89	390.77	363.91	367.11	365.85	428.82	378.94	332.24	360.01	327.04	324.45	365.42	343.27	330.64	303.96	347.12	340.92	347.29	385.14	362.3	363.38	352.95
28004	364.04	404.21	351.34	364.2	404.13	341.18	347.25	403.72	392.8	368.65	369.13	368.23	436.18	386.75	340.24	365.44	331.38	333.47	361.48	342.39	335.68	311.04	353.46	345.91	352.54	390.04	363.79	368.89	358.18
29004	351.25	390.37	338.32	352.76	387.46	327.2	334.1	384.24	380.7	352.09	360.83	354.24	417.93	372.49	321.84	351.6	320.72	317.47	354.96	333.83	324.46	297.15	343.28	335.33	338.91	375.67	354.99	356.13	345.3
30004	357.55	396.6	343.25	359.71	399.56	337.72	343.42	392.56	387.34	357.68	366.45	362.88	422.36	379.69	331.18	362.56	325.3	325.7	355.26	337.68	329.03	305.06	347.12	339.67	346.09	383.05	358.88	363.68	352.22
31004	357.39	396.59	345.57	363.67	403.57	337.2	343.14	395.58	387.6	360.8	367.42	367.13	423.42	382.75	336.53	361.04	327.02	329.09	361.29	342.27	330.27	303.7	350.51	341.44	347.91	383.2	364.64	364.74	352.94
32004	350.46	386.11	338.96	354.63	386.37	330.24	329.62	382.05	376.88	352.6	356.92	357.16	410.92	372.42	328.84	348.67	320.06	321.18	353.67	336.72	321.85	300.28	340.24	333.61	338.57	374.14	352.86	358.79	344.7
33004	361.61	401.76	347.32	362.65	401.74	333.27	341.08	393.12	388.1	363.37	368.84	369.42	425	379.58	336.26	359.45	327.26	330.77	354.8	339.71	332.57	305.93	348.88	340.11	347.99	383.61	359.93	364.87	351.14
34004	357.63	393.65	343.14	361.19	394.99	335.74	342.64	391.67	386.8	358.41	364.8	363.76	420.28	379.29	334.04	362.69	323.29	324.8	358.77	337.43	326.83	305.05	346.05	338.85	343.72	379.51	356.37	361.6	350.5
35004	358.34	397.69	341.3	357.56	397.46	334.75	341.05	390.54	383.8	357.48	363.98	362.89	418.87	374.85	335.91	356.5	318.78	326.59	354.48	336.95	327.13	307.67	342.13	336.9	343.81	379.67	358.71	360.78	351.81
36004	359.29	396.49	343.55	359.23	397.4	333.64	340.28	387.98	382.89	351.43	360.06	362.53	417.58	375.49	334.19	357.79	322.58	320.62	360.61	333.86	325.32	303.72	342.94	337.19	344.6	375.69	356.11	363.97	348.41
37004	362.36	399.49	344.57	364.24	397.96	333.1	337.56	386.31	386.98	356.12	367.99	366.18	421.74	377.14	336.88	358.95	324.27	327.63	359.32	341.24	332.27	307.87	347.03	344.64	349.22	382.48	360.46	367.89	352.71
38004	357.49	396	339.55	357.05	396.19	331.97	336.53	385.28	380.91	350.19	360.98	360.76	412.87	371.74	334.33	354.61	321.04	322.08	357.52	333.65	329.69	302.05	342.19	337.29	344.23	375.92	358.31	360.2	347.94
39004	353.54	389.86	339.26	355.72	394.89	330.79	337.86	384.18	379.68	353.43	361.81	361.71	413.61	369.41	335.53	356.71	322.73	319.41	358.05	336.44	325.31	298.03	340.4	336.04	337.5	373.07	357.07	358.71	344.73
40004	369.97	406.84	351.71	369.27	412.58	340.28	348.96	402.26	393.48	364.15	375.63	375.47	425.92	385.06	346.55	367.74	333.6	332.93	364.02	347.4	336.37	311.32	353.25	353.63	353.93	391.06	367.21	371.86	358.29
41004	356.88	393.27	340.08	355.49	392.27	331.75	339.37	384.42	380.04	351.74	365.83	362.97	413.74	372.98	334.03	358.28	317.29	317	355.84	334.25	321.64	303.01	341.29	337.59	342.89	375.83	358.17	362.51	348.64
42004	354.44	391.88	337.32	354.73	396.86	326.8	334.49	379.22	380.98	349.73	361.85	354.59	407	368.88	332.28	356.94	317.6	317.51	355.31	334.3	323.45	297.52	341.81	336.38	340.04	374.1	354.29	357.85	347.66
43004	351.08	385.09	337.19	351.2	391.91	325.24	335.11	383.82	378.71	349.72	359.65	359.8	405.84	366.59	331.58	355.12	316.71	319.51	355.88	339.65	322.5	299.08	336.4	333.91	336.43	374.46	355.8	358.88	345.09
44004	358.66	397.29	345.71	363.39	409.69	334.57	342.93	390.92	386.91	355.26	367.78	369.17	416.04	378.14	338.39	362.69	323.62	325.99	359.16	347.54	329.87	305.72	346.16	344.82	348.29	383.95	363.46	361.76	355.52
45004	359.47	391.28	339.25	356.74	407.52	329.22	336.11	384.68	378.88	353.35	363.12	359.41	408.63	369.77	333.56	360.4	317.12	320.39	367.14	336.1	323.44	299.74	341.53	339.97	336.5	376.44	357.92	361.93	348.26
46004	362.84	392.63	340.98	358.2	405.11	331.4	339.2	386.05	381.07	355.23	365.71	363.67	412.8	376.32	338.25	364.29	322.01	326.52	362.88	338.86	325.04	304.45	342.89	341.53	345.56	384.07	358.6	365.2	352.66
47004	363.97	398.29	351.95	365.37	416.12	339.35	343.93	395.95	392.11	360.23	370.67	369.3	419.27	381.67	344.01	365.84	327.86	328.1	363.95	348.07	331.01	312.9	347.48	349.77	350.09	386.5	365.2	369.45	354.57
48004	362.28	399.75	344.97	366.59	418.01	340.97	343.06	393.33	387.32	358.77	372.17	368.89	417.34	381.93	344.59	367.27	325.59	330.74	359.55	348	333.75	304.37	349.58	348.12	351.2	385.97	364.04	370.41	354.44
49004	364	395.21	349	363.23	418.24	336.29	345.55	393.98	388.7	359.07	366.68	365.89	415.59	378.32	345.23	364.87	327.24	324.14	367.49	347.4	332.48	303.83	344.64	347.68	349.52	382.06	359.53	368.18	350.26
50004	362.54	396.87	344.14	364.32	413.89	333.9	341.82	392.51	385.02	355.33	368.57	365.01	414.74	375.96	339.83	361.95	321.45	322.96	358.55	344.2	330.75	304.57	344.42	344.03	346.98	384.43	356.47	363.38	346.37
51004	360.63	404.27	343.96	364.98	418.22	336.07	344.73	394.88	393.26	359.16	373.13	368.93	420.97	377.16	343.45	369.85	326.11	330.88	372.66	347.54	330.13	304.86	348.92	348.09	348.42	391.2	367.4	373.56	355.92
52004	351.6	383.79	333.37	350.78	404.6	323.43	332.71	379.81	373.73	345.8	360.81	359.12	405.11	366.05	330.15	352.1	314.37	319.22	356.76	339.08	325.89	297.64	335.51	334.02	335.78	376.79	348.68	354.01	341.56
53004	360.88	392.7	342.56	361.6	418.23	332.59	342.73	391.97	384.22	353.57	369.45	365.07	413.54	372.55	339.42	360.97	320.6	325.93	360.48	348	331.06	305.11	346.76	341.38	347.03	385.02	364.6	367.56	352.42
54004	358.28	389.95	341.27	353.81	413.4	330.83	336.24	388.63	380.82	349.18	362.08	362.22	408.26	370.64	331.11	356.34	316.49	322.25	359.88	339.89	328.63	300.19	340.41	336.87	340.05	376.9	351.43	358.05	342.93
55004	364.14	394.91	340.08	360.72	415.88	336.13	342.01	392.26	385.8	354.91	369.02	364.17	414.33	377.37	333.26	360.22	323.92	326.4	364.57	346.05	332.81	303.58	344.45	342.82	348.92	381.35	360.31	365.92	349.77
56004	359.38	391.7	336.66	352.73	411.84	332.62	336.45	384.82	378.2	349.2	364.19	353.74	403.38	366.07	330.13	356.84	314.39	318.41	356.61	339.05	326.49	298.53	339.19	335.3	342.54	377.92	355.38	357.79	343.68
57004	376.27	403.06	349.62	368.19	426.13	335.11	348.33	400.84	395.88	362.94	379.55	371.05	420.57	379.46	341.21	368.95	332.32	330.83	365.29	349.1	341.91	305.52	350.23	349.15	353.71	390.38	369.78	373.85	359.56
58004	360.05	388.85	339.01	356.24	407.34	328.71	334.45	390.01	377.8	350.47	364.6	359.04	404.41	368.36	327.64	356.77	321.28	319.57	349.83	339.29	327.91	300.12	340.31	336.57	341.79	373.63	353.67	358	345.4
59004	366.01	391.81	342.82	355.3	410.44	330.04	337.73	394.97	384.88	350.4	370.81	359.09	409.21	373.9	332.81	362.57	319.65	321.21	361.55	341.43	330.81	298.1	341.3	340.53	345.65	381.85	358.23	360.06	346.79
60004	370.73	398.18	345.33	356.12	414.79	330.22	338.06	396.77	382.8	353.25	367.7	358.08	408.71	373.62	334.28	357.63	320.71	325.01	359.19	343.25	329.74	303.45	341.11	338.63	348.09	376.23	360.68	364.01	349.59
61004	359.52	384.33	338.58	350.6	409.91	327.84	333.01	389.36	370.63	343.61	362.04	351.04	399.16	367.27	327.97	355.94	315.55	315.29	353.84	335.21	324.04	297.09	336.3	332.31	340.58	372.7	354.61	354.85	341.04
62004	366.53	395.24	344.19	359.76	416.65	335.53	338.85	398.12	376.44	349.53	372.11	359.79	407.5	372.52	335.19	364.64	324.55	319.42	367.15	343.12	332.34	304.2	342.07	339.39	347.14	382.69	359.67	363.77	348.14
63004	366.97	397.76	346.28	363.26	415.52	333.92	339.39	397.9	376.5	352.46	371	360.68	409.15	376.08	334.07	361.02	323.75	319.84	364.56	341.7	335.08	299.31	345.21	339.56	347.99	381.53	360.34	363.11	349.23
64004	374.75	403.97	350.71	365.98	419.28	337.88	343.83	402.31	389.67	360.75	375.19	365.43	416.05	380.13	336.13	366.53	328.65	328.71	366.37	337.57	341.36	306.67	347.63	344.96	352.9	393.11	365.63	372.34	355.69
65004	373.46	398.73	348.17	366.21	418.5	337.51	344.49	396.15	381.33	357.37	373.81	362.3	415.15	379.45	335.28	363.36	327.5	330.66	359.53	343.8	335.62	307.49	347.22	340.61	355.15	386.43	366.15	367.79	355.02
66004	369.67	401.19	347.36	362.83	413.16	330.87	337.83	394.36	379.03	352.13	370.54	359.36	411.94	376.59	334.74	364.63	325.27	318.27	361.68	336.94	332.92	300.86	343.95	336	346.19	379.63	359.61	359.11	347.07
67004	361.23	392.65	339.18	361.1	409.18	331.51	340.74	392.05	373.11	353.13	366.06	355.8	406.12	374.73	332.79	362.64	322.9	318.14	358.73	331.49	327.55	300.86	340.15	333.12	343.11	380.28	356.42	361.48	345.79
68004	370.45	403.02	342.53	363.35	410.58	335.75	340.83	392.18	378.2	353.92	368.98	357.53	412.29	374.54	333.96	364.22	329.45	309.72	367.62	336.16	332.6	302.88	344.02	339.66	348.98	380.86	356.18	363.41	350.04
69004	368.09	397.87	343.96	363.93	408.73	332.54	342.35	395.68	382.89	356.42	372.53	358.46	409.72	380.89	334.54	362.16	325.69	324.92	360.46	323.71	332.02	305.96	345.45	340.52	347.43	383.68	356.79	361.77	348.57
70004	374.51	408.15	350.6	369	420.53	338.58	347.94	396.42	388.06	362.29	376.59	363.47	414.09	381.48	340.58	370.53	331.67	330.01	365.02	342.06	336.7	307.1	350.36	345.15	350.83	386.69	363.81	369.3	355.44
71004	365.47	395.13	339.34	361.6	411.68	329.87	338.53	390.21	377.09	351.99	367.7	358	409.39	372.93	331.59	364.71	323.8	321.28	362.95	337.06	328.34	299.3	343.6	339.09	341.99	368.01	348.54	357.86	346.44
72004	368.3	395.02	341.87	361.44	407.88	331.24	336.67	387.88	378.47	356.07	367.53	356.55	410	372.7	334.29	363.37	322.49	325.09	363.08	338.12	330.4	301.2	344.95	334.82	343.16	373.19	341.86	356.56	337.72
73004	370.25	398.17	341.6	364.13	410.94	334.17	342.96	394.25	382.01	360.6	371.01	359.62	413.18	375.99	336.24	365.59	327.02	325.7	365.35	335.59	329.82	303.47	346.52	339.69	347.97	381.73	355.85	348.18	338.55
74004	371.36	405.22	344.53	365.66	410.45	336.44	346.02	391.98	384.88	360.75	369.68	358.73	412.97	378.53	337.71	371.3	328.52	326.47	369.8	336.72	333.23	302.3	348.9	341.24	350.67	383.69	359.3	361.08	352.35
75004	374.35	399.98	346.06	368.09	414.67	334.38	345.68	391.61	386.52	360.34	372.08	361.63	415.61	380.2	334.36	368.36	331.55	325.63	366.1	336.97	332.83	306.15	347.63	343.67	353.48	383.63	356.94	358.08	347.53
76004	373.25	407.35	345.58	369.02	414.56	335.68	349.33	393.63	389.75	362.19	372.63	362	418.17	380.75	332.62	370.5	332.03	328.84	372.32	337.24	337.12	304.39	346.64	344.19	350.96	388.66	365.23	365.97	355.61
77004	372.51	400.53	345.44	365.68	413.22	335.93	344.56	391.83	385.07	360.58	370.01	359.23	415.58	380.88	335.32	369.88	332.03	325.31	368.28	338.52	337.52	305.07	345.06	337.73	346.48	381.5	355.74	355.91	348.93
78004	366.64	394.71	343.85	363.08	406.12	331.25	337.92	390.21	382.84	353.86	366.01	355.82	411.4	378.57	330.67	365.81	324.37	319.25	369.37	334.02	330.95	304.82	342.47	336.62	346.06	376.64	355.74	353.76	344.93
79004	371.34	401.85	344.44	363.17	408.06	331.75	337.72	393.9	387.13	356.36	369.54	359.05	413.43	379.11	330.62	365.3	325.17	321.3	367.39	337.96	331.22	301.32	346.84	337.52	349.1	382.3	354.81	358.65	349.67
80004	365.2	389.08	334.78	357.56	406.23	328.99	335.25	383.89	374.37	352.38	359.44	353.59	405.72	372.59	327.13	365.25	319.34	318.99	362	336.79	325.26	296.68	340.28	331.74	343.32	372.73	352.03	347.75	345.41
81004	374.74	408.36	347.87	368.06	412.41	339.86	345.65	393.18	389.39	361.77	375.29	363.36	420.74	383.74	340.51	373.48	328.87	330.76	370.82	342.37	337.92	303.87	348.11	341.93	350.27	391.27	362.79	363.58	355.95
82004	369.54	397.14	339.39	361.71	403.72	331.34	336.51	392.64	378.92	354.88	362.47	357.06	412.4	375.91	333.93	365.59	325.9	321.43	370.84	340.44	327.78	296.45	341.95	335.55	343.31	376.72	355.94	353.2	345.39
83004	373.19	398.78	341.98	365.47	412.35	334.96	342.63	393.7	386.68	360.93	371.14	360.44	418.38	379.56	341.04	372.08	324.04	321.4	368.15	339.17	333.14	300.38	347.9	339.07	349.87	385.01	360.45	359.49	354.31
84004	377.35	403.93	345.52	367.75	418.22	337.09	343.46	398.1	389.68	364.32	369.98	368.04	423	386.42	343.95	375.94	332.57	327.63	371.13	340.91	340.86	309.76	348.99	342.98	348.8	385.8	361.31	362.92	353.76
85004	372.5	397.43	340.2	363.33	410.11	331.52	338.65	389.2	379.26	359.31	367.21	358.46	415.19	377.39	332.91	367.08	321.57	322.27	361.88	335.06	330.92	302.12	343.03	333.89	347.09	384.11	355.26	356.51	346.24
86004	370.6	398.33	342.75	365.34	414.98	332.86	342.56	394.49	388.94	360.54	369.32	361.16	421.42	382.1	343.6	373.52	330.18	327.07	369.68	340.85	342.6	304.56	349.44	341.48	350.55	390.08	363.44	364.65	355.43
87004	376.04	400.17	350.77	367.74	416.01	338.9	347.84	399.19	387.88	365.95	371.81	365.84	425.01	385.89	342.1	379	328.13	329.76	370.29	345.32	337.94	305.23	351.6	342.97	350.44	386.67	365.02	364.55	353.33
88004	367.47	394.94	340.2	361.78	409.5	328.28	339.35	387.69	383.93	360.5	364.5	360.6	416.6	378.84	337.89	367.79	324.78	321.4	370.43	336.82	335.73	299	345.29	335.78	345.94	385.77	358.73	361.38	349.2
89004	363.01	390.04	337.69	362.6	409.07	327.09	336.59	387.09	377.9	353.81	363.15	357.96	413.12	382.01	337.45	366.75	322.31	319.48	367.32	334.64	330.98	300.47	342.91	333	338.11	378.13	355.41	356.82	348.89
90004	375.27	403	349.56	367.18	414.71	334.05	346.17	399.61	391.01	366.44	374.18	364.34	425.95	384.81	347.5	374.57	331.44	330.79	373	344.94	342.96	306.24	348.48	343.54	350.47	389.19	367.45	366.46	356.35
91004	375.61	399.85	346.33	367.95	413.14	333.79	344.7	397.12	389.8	366.22	374.92	364.56	421.44	384.24	341.81	376.05	329.8	325.88	366.95	343.47	339.31	303.65	348.64	341.63	351.34	386.32	362.76	363.77	353.04
92004	376.34	396.29	348.19	367.75	416.71	335.1	344.81	393.52	391.41	367.62	374.16	364.88	424.87	384.73	341.1	376.52	331.06	332.51	373.72	339.4	339.84	307.59	347.68	341.95	350.21	388.81	364.5	367.71	358.03
93004	374.73	399.29	346.26	369.59	414.47	334.02	344.73	390.68	391.69	362.14	372.45	365.73	422.42	384.91	343.02	377.65	326.68	328.65	371.51	340.38	335.55	304.87	347.37	338.07	348.79	384.71	360.9	370.46	354.32
94004	379.86	401.77	348.01	372.33	419.75	339.89	351.31	403.73	395.05	367.27	379.29	369.95	428.51	389.08	347.62	390.55	331.26	337.5	364.62	346.13	341.34	309.51	350.8	348.28	356.28	394.54	367.14	374.48	359.01
95004	364.24	388.19	338.02	360.95	408.93	326.64	338.01	387.2	382.82	361.22	363.52	356.77	414.72	374.83	335.35	374.91	319.48	320.86	358.18	332.89	328.09	298.03	342.1	333.99	342.64	381.89	352.34	362.12	348.76
96004	372.61	393.42	339.51	365.09	415.24	331.04	344.94	397.41	388.69	359.81	371.83	361.55	420.05	382.71	343.32	381	324.99	328.93	368.5	338.08	333.54	303.13	346.38	341.67	347.91	386.56	360.54	365.66	353.18
97004	372.67	392.09	339.13	364.67	412.51	333.32	342.4	390.45	378.89	357.58	367.12	362.13	421.36	381.87	343.11	379.17	326.58	323.9	360.77	331.32	335.82	302.06	346.85	340.96	345.63	382.37	357.87	363.7	354.15
98004	380.05	391.56	343.32	367.93	410.84	334.26	343.87	389.08	384.5	359.69	369.34	362.19	422.05	383.86	340.2	378.9	327.65	325.91	367.32	341.27	335.11	302.68	346.92	343.91	346.45	386.19	359.46	364.57	355.34
99004	373.38	395.24	340.82	365.45	413.53	327.9	340.98	384.35	383.99	356.75	364.52	357.52	418.98	378.57	337.52	376.07	321.71	325.6	368.48	330.07	334.87	299.65	343.1	336.41	341.16	383.15	357.86	360.67	350.38
100004	377.76	396.83	346.25	368.65	411.66	338.43	346.94	393.16	392.93	363.63	372.68	367.08	425.06	388.54	346.72	382.12	330.69	332.35	368.48	340.68	338.79	303.05	352.96	346.06	352.64	387.07	365.58	368.93	357.6
101004	374.75	390.43	346.66	362.19	409.68	329.46	341.69	387.86	386.18	359.04	368.65	360.61	417.76	384.01	340.51	374.7	326.43	327.01	362.18	340.08	334.74	305.8	349.91	338.76	345.53	385.21	361.93	364.21	352.55
102004	383.1	400.72	344.99	370.37	418.99	338.21	346.19	399.43	390.03	362.84	375.13	367.53	427.33	387.85	347.03	381.59	328.29	332.11	382.61	340.72	340.53	305.45	350.8	342.42	348.82	392.43	362.05	370.63	357.02
103004	379.03	395.88	346.78	366.92	418.81	338.37	346.21	391.4	388.51	362.53	374.9	367.44	425.12	385.84	346.06	380.06	324.82	328.27	376.06	335.8	336.58	301.57	350.22	339.27	350.29	385.68	360.29	364.39	357.04
104004	379.7	396.56	340.46	365.9	408.48	335.62	340.69	391.96	385.33	360.21	369.74	363.69	421.18	382.92	341.9	378.15	322.44	330.09	372.49	332.07	333.31	304.39	346.27	339.88	344.17	385.74	362.02	370.21	359.81
105004	391.72	409.3	355.66	377.14	425.95	341.72	350.74	402.64	395.49	370.64	381.81	373.94	432.6	393.5	352.54	392.09	329.89	333.66	371.6	343.86	344.86	310.42	355.62	346.55	354.5	396.43	369.61	377.22	362.87
106004	376.87	395.82	349.89	365.64	406.59	331.75	346.47	390.87	390.01	366.18	369.7	364.13	418.85	384.71	341.4	378.36	318.82	324.8	359.47	339.22	335.41	303.15	346.05	336.83	345.17	385.26	359.84	365.25	358.57
107004	379.58	400.11	349.48	367.28	411.94	332.79	346.79	395.92	390.35	365.24	373.44	364.24	427.17	385.09	346.67	383.34	328.23	330.15	364.59	342.32	335.79	303.6	348.28	341.78	349.19	388.9	362.39	368.13	359.2
108004	376.94	400.44	347.68	370.2	415.66	335.18	349.81	394.2	390.66	366.12	372.98	367.1	426.64	390.65	347.92	387.46	323.09	329.11	373.73	340.49	339.27	305.72	349.75	343.16	349.76	386.66	361.99	374.5	365.3
109004	377.2	391.31	344.18	369.24	410.04	331.09	344.61	392.18	383.25	359.27	369.54	362.25	422.59	385.21	347.63	383.72	322.68	325.57	365.89	339.79	336.88	301.49	343.38	340.6	345.47	385.71	363.68	373.77	359.52
110004	382.43	395.9	350.73	377.17	410.53	338.06	349.72	396.21	390.6	364.08	374.19	365.63	424.63	391.05	353.01	389.51	324.15	334.58	370.28	340.98	340.04	306.02	350.35	346.64	347.83	387.66	366.71	376.62	363.08
111004	379.71	393.08	346.51	372.64	408.49	334.47	350.42	394.51	388.22	364.56	372.41	367.17	424.21	389.13	350.18	383.68	325.47	323.69	366.03	339.98	344.73	303.75	351.06	343.22	345.62	384.54	361.19	372.65	359.68
112004	377.78	394.65	348.51	376.2	413.39	336.18	346.33	395.69	391.01	364.78	372.81	365.08	425.71	393.65	351.78	383.98	321.26	332.35	370.62	341.68	340.69	299.91	351.2	344.57	347.68	388.21	366.51	375.59	361.45
113004	366.52	389.45	343.19	367.2	407.23	331.43	342.28	390.96	384.31	363.21	366.28	360.94	418.02	385.4	342.35	384.87	319.65	327.23	367.82	334.19	337.45	299.72	346.02	338.73	344.37	384.08	363.59	372.28	357.13
114004	373.88	386.44	348.32	372.18	416.57	334.83	347.16	400.23	389.61	368.24	370.07	367.68	426.06	394.07	346.01	383.36	318.88	330.8	371.65	342.32	343.52	300.83	350.84	340.96	347.21	388.96	366.25	373.76	360.54
115004	379.64	395.41	345.38	373.15	408.75	336.8	347.58	390.92	389.57	365.5	368.85	366.67	424.18	395.38	347.52	384.08	321.08	327.17	365.88	342.19	346.63	303.88	349.2	340.26	344.83	385.14	366.11	370.82	362.95
116004	380.03	399.37	345.15	375.32	408.75	336.13	344.23	394.82	387.01	364.72	366.56	364.63	422.43	392.99	344.8	378.43	321.53	326.57	364.3	340.41	344.05	300.54	350.58	339.27	346.45	385.96	366.36	371.27	363.93
117004	386.58	401.42	350.83	380.51	417.35	338.15	348.22	399.3	389.63	366.03	376.69	370.52	428.58	399.16	351.3	382.35	327.31	329.34	370.68	346.65	350.54	305.7	356.13	345.49	351.48	388.79	369.4	380.49	366.46
118004	392.02	403.41	356.16	379.05	414.45	337.94	353.46	399.36	392.55	372.36	379.04	370.82	429.04	398.35	351.11	386.8	329.51	333.67	372.27	354.17	354.05	304.19	354.3	343.8	353.32	393.63	372.35	380.75	368.54
119004	382.34	394.75	343.82	372.57	405.81	336.25	349.27	390.24	383.99	358.66	369.75	361.68	418.79	388.99	345.31	381.68	324.12	326.23	365.89	345.92	349.41	297.13	349.22	342.8	345.95	384.89	363.2	374.57	363.19
120004	382.98	403.14	346.75	373.82	409.84	334.77	345.49	394.74	386.54	361.78	369.71	364.87	418.82	389.7	348.65	376.97	321.22	331.78	367.66	346.45	349.97	299.39	347.66	342.09	352.6	391.61	364.39	376.23	360.77
121004	382.69	405.28	349.55	377.88	408.31	334.53	349.92	392.04	391.41	366.31	375.32	365.7	420.56	392.48	346.95	378.46	322.41	333.6	367.09	344.85	354.16	298.04	350.82	344.62	349.56	388.12	370.17	373.86	362.68
122004	377.41	395.2	338.36	367.97	405.36	328.15	343.19	386.31	380.18	358.21	366.43	357.51	414.74	381.81	342.45	372.78	314.67	326	364.35	339.95	346.22	292.89	344.47	337.19	342.43	383.06	362.22	368.5	357.39
123004	379.69	406.37	345.68	375.76	411.44	333.25	348.95	395.39	387.91	364.49	371.4	364.17	420.43	387	351.37	377.02	319.89	326.66	372.72	345.24	347.92	302.69	350.26	340.16	350.96	388.58	363.84	369.64	361.71
124004	387.63	405.66	351.55	383.15	418.1	339.66	347.45	395.42	392.15	367.44	375.63	367.5	421.94	395.21	356.01	383.28	326.25	329.24	369.33	347.83	355.14	305.54	355.83	348.33	355.77	392.56	368.6	381.28	370.42
125004	375.18	395.9	338.69	369.32	399.16	327.63	338.9	383.43	379.99	356.57	363.31	358.44	408	384.63	342.23	371.68	316.37	320.8	362.64	333.55	343.58	291.86	347.95	337.29	344.15	380.6	363.03	366.66	361.46
126004	388.34	412.07	350.48	379.93	412.13	339.11	349.94	396.86	394.81	367.98	375.27	368.34	416.95	396.4	357.56	379.17	324.68	326.93	365.39	338.7	353.04	303.96	356.65	346.49	353.81	391.57	371.18	377.43	367.59
127004	387.81	408.65	348.33	379.04	409.78	338.18	346.92	396.12	387.78	366.43	375.04	370.19	421.24	392.52	356.41	384.21	325.66	332.41	375.67	346.01	355.73	303.32	358.32	349.11	352.6	389.75	373.58	377.02	372.87
128004	383.6	407.22	346.21	371.1	407.87	331.15	345.31	393.44	383.49	365.66	366.44	361.21	412.26	384.9	346.73	378.45	315.33	326.98	368.47	347.19	349.09	297.51	355.19	343.06	345.97	382.48	367.97	373.27	367.19
129004	384.02	402.16	348.81	377.8	411.9	333.88	345.44	397.74	388.78	367.34	369.12	367.69	417.7	387.36	351.61	377.59	321.53	327.85	368.68	344.32	350.01	298.69	352.14	341.24	348.89	386.32	370.21	374.69	368.65
130004	373.97	397.4	340.85	365.52	397.09	328.15	337.27	385.11	377.41	358.35	363.17	356.22	408.28	383.23	343.13	369.67	317.75	320.23	362.26	337.17	346.71	293.89	346.18	339.99	342.42	375.5	357.25	367.34	359.51
131004	381.91	411.53	345.32	374.59	407.26	335.95	349.81	398.29	387.35	367.96	369.49	365.57	421.41	388.33	353.37	379.5	319.21	325.94	375.72	342.96	351.59	298.61	354.57	345.91	352.27	390.19	369.4	371.37	367.8
132004	379.4	409.82	349.53	378.07	409.44	332.69	346.13	401.04	387.94	369.19	371.12	366.82	422.55	390.52	356.29	384.55	323.65	329.68	370.42	340.05	356.87	301.46	356.95	346.81	349.79	389.72	369.55	368.83	363.49
133004	381.06	404.37	349.08	372.27	402.43	329.2	344.1	394.35	385.9	364.88	369.85	362.87	420.53	389.12	352.51	384.08	320.63	327.76	360.29	337.73	352.47	299.74	354.15	343.82	348.96	388.21	366.99	374.45	369.85
134004	386.39	410.09	349.42	381.49	405.75	338.33	350.44	397.44	391.14	371.1	370.12	363.44	427.87	391.49	353.73	381.81	324.11	332.45	368.69	348.16	352.34	300.43	357.01	348.24	352.81	391.21	370.79	380.83	375.98
135004	383.1	403.96	347.48	376.75	404.48	332.7	347.36	397.58	384.42	369.67	370.31	365	424	389.71	352.65	385.14	320.26	333.5	365.35	339.37	351.08	297.7	357.53	345.6	348.84	388.58	374.46	372.41	372.79
136004	389.9	411.35	347.66	379.7	410.63	339.71	351.77	397.09	393.1	371.84	373.82	369.02	429.04	392.71	357.33	388.26	325.59	330.33	361.79	343.59	356.02	303.63	362.12	351.69	354.9	390.62	377.22	379.51	374.31
137004	391.85	408.93	349.18	382.49	411.45	336.51	349.61	395.84	387.16	367.77	372.03	367.56	430.55	393.96	359.47	387.13	323.45	332.5	366.75	346.68	358.69	303.6	364.28	349.08	353.01	387.35	373.66	377.78	369.47
138004	384.02	404.97	345.22	370.64	405	331.56	348.32	388.65	381.17	361.3	367.53	360.54	424.14	383.33	348.93	382.83	320.89	325.68	358.18	338.91	351.41	296.69	360.15	343.56	342.95	379.43	370.99	368.17	364.26
139004	383.93	399.36	344.99	370.77	404.22	333.72	348.82	388.85	382.51	361.72	366.24	361.13	428.16	387.13	350.46	385.84	323.42	326.84	365.41	339.76	353.08	297.87	362.42	344.17	346.36	382.71	370.63	367.48	364.86
140004	384.04	405.97	343.6	371.87	401.19	331.69	350.99	392.94	383.69	363.54	369.43	360.91	426.81	386.28	349.21	387.55	320.92	324.78	361.68	339.03	355.04	300	360.81	345.44	347.78	380.43	368.94	370.88	365.12
141004	385.39	402.52	351.1	377.65	406.08	334.84	352.99	398.54	386.1	368.26	370.91	366.22	427.7	391.34	353.28	391.42	323.4	334.87	369.64	343.53	357.04	303.6	366.74	346.25	350.55	384.33	371.91	373.17	366.76
142004	383.59	400.05	345.22	375.2	406.45	333.92	350.56	387.42	379.04	361.93	368.34	364.55	425.24	388.39	355.56	385.38	320.84	328.78	364.9	340.83	355.66	302.09	361.64	345.56	351.68	383.92	371.7	371.66	368.01
143004	395.19	415.56	364.09	382.91	418.87	337.97	357.57	403.56	394.15	370.69	378.16	375.15	432.41	397.19	359.8	388.08	331.52	340.6	371.33	348.13	361.97	311.09	366.91	354.47	358.41	392.97	377.96	377.69	374.96
144004	395.81	409.07	357.69	379.88	417.47	338.57	355.85	399.05	390.74	368.95	377.39	373.36	430.98	395.75	358.44	394.8	328.1	339.53	374.06	342.01	361.77	303.42	365.35	354.55	356.31	391.74	377.8	379.93	375.64
145004	392.99	402.92	355.31	382.95	411.82	337.01	355.04	392.89	389.69	367.29	373.66	371.87	428.6	393.66	357.1	385.69	324.88	334.87	367.95	336.75	355.97	307.66	362.71	355.42	353.11	389.1	376.03	376.58	368.45
146004	379.6	393.9	348.18	368.86	398.14	329.16	341.17	384.64	379.45	362.12	364.51	359.42	413.31	382.91	349.03	377.42	319.21	326.73	365.51	333.6	347.19	292	352.96	345.79	346.34	379.15	363.44	367.5	358.46
147004	383.27	396.15	349.9	372.67	409.4	336.02	344.86	386.32	383.9	361.74	366.04	359.29	417.08	385.55	351.59	380.62	326.39	331.16	375.83	332.68	354	299.32	356.27	351.02	344.61	386.82	365.59	370.06	363.51
148004	398.64	417.42	361.95	388.77	415.17	344.49	359.36	406.49	397.26	379.01	382.11	376.82	433.1	407.66	368.04	395.8	336.52	343.98	376.68	352.19	363.92	313	369.33	364.72	364.12	402.08	385.8	383.74	380.96
149004	380.6	405.18	354.08	376.16	401.95	333.34	353.75	391.51	383.06	364.66	370.68	365.09	419.15	393.24	356.96	386.02	325.95	328.64	368.32	329.7	350.87	301.71	357.39	356.86	349.93	387.56	371.99	368.23	366.47
150004	386	407.24	361.38	383.23	408.46	336.81	350.52	392.12	386.33	371.02	374.08	369.57	423.01	398.47	360.96	394.29	323.48	329.72	369.69	341.38	352.6	307	360.99	355.5	351.52	389.52	374.27	376.43	370.55
151004	382.1	398.9	357.61	378.76	404.41	333.66	354.99	393.6	380.76	364.6	368.22	363.89	419.99	394.66	357.36	388.84	325.95	332.47	373.43	338.63	351.37	303.43	359.43	353.46	352.66	385.46	368.52	370.13	368.39
152004	378.53	391.69	352.64	372.4	404.41	330.19	351.54	389.11	378.76	366.04	366.41	362.53	417.07	391.04	356.77	383.4	326	327.34	369.66	337.24	344.88	302.17	357.57	350.64	347.11	385.27	366.95	369.95	364.3
153004	382.8	402.37	360.8	381.2	407.24	338.29	356.62	393.88	386.34	372.01	372.72	369.4	427.23	400.67	362.42	387.94	325.78	331.8	371.8	342.75	352.01	305.83	360.8	355.91	351.18	388.79	370.5	379.54	369.26
154004	385.24	399.82	361.39	376.56	410.34	336.95	355.22	392.2	382.63	373.45	372.68	368.61	422.98	397.63	359.85	386.04	324.29	332.74	377.44	339.39	350.9	304.77	358.96	354.57	349.87	387.71	369.88	374.6	372.76
155004	393.43	414.46	361.34	382.2	410.7	339.98	357.43	396.89	391.33	375.18	379.66	369.8	426.92	403.82	359.14	389.85	330.36	335.98	378.98	339.41	353.35	307.49	363.9	362.29	353.16	390.22	378.84	378.51	372.86
156004	382.49	401.66	358.59	376.04	401.75	333.02	356.83	389.34	377.55	366.92	368	363.36	420.13	393.71	360.86	381.66	324.29	325.27	371.04	338.66	350.24	302.96	355.73	356.42	345.53	384.1	371.95	371.89	366.43
157004	381.86	402.16	359.09	373.64	403.74	333.09	352.18	395.76	381.16	369.25	366.36	367.26	417.59	396.13	364.78	387.33	326.32	332.63	378.93	337.13	353.52	301.61	357.05	355.13	348.39	385.68	375.62	377.24	372.24
158004	383.48	396.64	359.81	378.22	408.1	335.06	356.81	389.24	379.06	366.38	367.43	369.41	418.98	394.65	362.23	393.45	326.45	332.44	372.19	344.03	350.39	303.55	358.22	359.06	350	383.15	378.52	375.8	374.23
159004	381.08	404.95	362.82	378.63	404.54	335.36	359.41	389.88	385.05	370.02	373.76	371.6	422.8	397.48	362.2	384.31	327.6	334.62	373.17	340.74	357.37	303.51	357.39	359.62	351.6	381.65	374.24	374.95	371.43
160004	386.81	411.41	364.62	379.91	410.17	337.75	358.16	393.5	388.87	372.45	375.04	371.39	424.93	397.68	367.66	386.25	331.63	333.63	374.91	340.33	357.52	307.82	359.96	362.85	357.47	387.36	379.29	376.67	377.13
161004	382.09	401.49	362.69	377.29	404.72	336.41	355.18	393.16	384.56	370.15	367.72	368.34	421.6	390.99	363.99	386.61	333.74	329.63	375.58	344.1	354.87	306.78	358.87	365.11	357.32	387.18	370.26	375.71	374.09
162004	392.14	407.2	367.68	390.65	415.47	343.13	359.98	398.21	390.75	375.71	375.18	375.96	427.98	403.14	373.07	394.93	335.13	333.23	378.08	352.15	366.8	309.95	365.52	367.55	361.94	395.89	378.04	385.24	382.27
163004	383.53	399.4	361.47	376.56	404.17	330.79	357.82	388.46	382.23	361.52	368.08	367.02	417.28	397.03	359.66	377.76	327.29	323.19	372.52	341.27	348.78	301.97	355.48	358.32	350.92	383.79	368.22	375.35	368.64
164004	385.89	397.64	359.86	373.31	401.99	329.89	350.08	385.97	379.88	361.73	364.22	365.02	414.24	395.41	357.79	377.97	325.65	324.82	368.76	336.81	343.48	300.53	356.69	357.8	350.8	386.64	370.89	376.1	370.24
165004	386.45	407.29	364.71	378.64	407.33	333.4	356.82	389.2	386.71	365.28	368.7	370.2	423.76	400.35	366.74	384.29	329.46	330.05	370.87	341.22	355.59	303.26	358.89	362.35	353.55	388.7	373.05	382.52	376.55
166004	383.95	401.54	358.17	373.79	406.94	334.37	354.34	386.67	384.73	360.01	365.78	364.71	417.54	395.73	360.86	384.46	331.11	324.8	370.07	338.04	348.57	308.79	358.46	359.55	351.13	386.59	368.98	382.41	375.96
167004	383.76	399.19	361.34	374.43	403.37	331.75	353.39	387.87	380.76	361.67	368.16	366.64	415.42	396.27	358.57	384.65	330.62	323.99	372.12	333.49	347.03	301.86	357.54	363.06	348.3	387.56	372.99	382.77	371.63
168004	383.99	402.07	359.83	376.23	404.4	333.62	354.25	390.28	382.3	364.34	370.62	368.36	417.11	401.73	364.72	386.46	336.33	328.56	377.53	335.51	344.86	302.44	359.42	366.44	351.67	386.74	372.28	383.39	371.1
169004	383.45	402.76	361.91	375.38	400.72	332.39	356.68	389.18	387.7	365.13	369.18	365.71	412.81	398.02	365.41	385.54	331.72	327.04	368.36	345.68	347.18	299.16	361.03	365.74	355.07	387.53	378.74	383.57	378.31
170004	389.81	409.44	366.63	384.42	408.66	337.26	357.97	391.25	391.74	367.11	378.33	372.55	422.55	401.54	371.75	394.2	333.22	329.57	373.09	343.36	348.08	307.83	364.16	367.8	356.74	396.11	388.6	389.29	379.28
171004	387.51	402.99	362.1	377.13	401.04	336.9	352.75	388.7	384.11	366.12	371.14	368.91	415.7	399.47	361.42	391.97	332.9	328.42	367.98	340.77	346.21	303.18	363.02	364.5	352.4	386.89	380.72	388.53	378.09
172004	381.6	402.09	355.2	371.38	404.94	330.48	351.13	380.73	382.02	360.44	365.32	361.29	407.34	389.95	360.49	384.86	325.55	321	366.25	337.48	343.01	300.09	359.66	358.44	348.62	382.21	374.07	383.89	371.98
173004	389.15	403.09	362.56	379.01	408.3	332.2	354.73	390.97	385.59	363.96	370.87	366.06	412.65	400.84	368.72	394.57	329.95	327.85	376.27	349.88	345.52	300.41	364.41	359.55	350.77	386.21	377.88	386.27	376.78
174004	377.65	397.38	358.79	377.62	402.72	330.53	351.19	385.73	379.8	358.69	363.35	362.75	406.45	390.94	361.33	388.95	325.23	326.33	371.94	345.82	341.11	301.77	360.91	356.61	344.94	382.62	367.74	387.56	367.85
175004	382.7	401.82	357.82	375.49	398.79	331.52	353.95	387.91	378.68	362.15	365.82	367.36	412.09	395.55	360.31	389.03	328.65	320.79	372.24	340.37	343.39	300.93	358.07	354.98	346.41	382.94	372.93	385.73	370.96
176004	387.16	404.7	360.28	381.17	406.8	335.77	355.5	393.22	386.24	362.88	373.22	370.21	412	397.29	364.84	390.24	330.96	333.81	359.62	343.39	347.15	305.06	365.26	356.62	351.59	386.89	378.82	390.87	376.36
177004	379.83	399.38	360.09	374.07	402.5	328.98	351.42	387.96	376.11	358.76	370.48	366.13	408.08	391.38	361.96	385.58	327.73	323.52	379.14	340.61	340.08	299.98	361.46	355.52	346.32	383.87	373.6	381.66	367.97
178004	375.74	393.47	359.4	373.57	398.8	326.52	348.1	383.54	376.08	354.63	367.24	364.25	406.09	388.85	360.05	387.15	326.69	322.36	362.56	338.1	331.92	302.12	356.7	350.13	343.4	377.42	368.41	378	366.28
179004	384.85	404.77	364.47	382.14	403.99	332.55	355.24	392.68	385.44	363.27	372.79	372.69	416.32	400.63	366.24	395.63	332.67	332.21	369.23	350.7	346.62	304.26	367.95	360.66	347.26	383.45	376.87	386.6	371.75
180004	380.47	403.02	358.18	375.07	398.51	332.54	348.94	386.9	380.55	356.03	362.16	365.12	407.96	393.41	356.78	386.3	327.66	329.97	374.72	348.32	338.27	302.38	361.93	355.18	342.85	379.8	373.87	377.78	364.91
181004	376.31	399.55	362.19	374.5	399.24	327.59	350.21	385.19	377.47	357.51	362.27	365.17	409.45	393.81	358.32	384.22	327.15	324.73	363.09	337.78	340.4	300.07	358.45	354.74	341.29	384.72	371.91	374.76	363.54
182004	383.17	407.1	362.57	379.39	404.46	332.42	353.17	390.67	385.58	361.23	370.72	370.11	412.94	403.54	358.51	394.18	331.86	330.66	367.12	342.89	337.8	305	361.91	358.18	345.83	389.88	374.71	382.84	370.81
183004	388.67	401.92	366.58	382.45	407.44	332.76	355.18	393.69	389.66	363.38	369.31	370.16	416.73	399.39	365.47	393.84	334.07	330.61	368.82	343.57	344.25	307.09	361.48	360.08	350.92	391.06	378.77	385.28	374.59
184004	382.27	401.32	356.04	377.27	402.66	329.66	353.73	392.71	381.01	357.48	359.8	365.98	412.95	394.97	363.48	384.65	330.66	328.42	371.17	337.18	339.7	301.24	357.83	357.16	346.14	382.43	374.43	385.36	369.05
185004	383.83	400.93	358.79	378.63	407.2	333.12	354.6	391.28	386.88	360.1	367.18	366.56	417.71	398.05	360.57	394.59	335.59	330.74	365.2	341.1	339.51	303.7	362.21	359.23	349.7	383.94	369.95	384.16	371.75
186004	394.21	407.12	373.11	390.32	418.91	338.77	361.64	401.73	400.88	370.69	375.48	380.15	428.66	407.97	375.38	400.9	339.91	338.03	377.84	350.92	353.98	314.75	368.53	369.72	357.8	402.81	386.96	395.57	386.25
187004	389.71	403.35	367.82	386.11	416.29	336.6	360.23	399.15	389.07	365.02	371.27	373.87	426.12	405.54	372.87	399.65	335.2	337.82	371.07	349.78	347.09	309.17	366.57	368.96	356.35	394.92	383.25	390.48	378.09
188004	389.64	405.75	368.81	386.16	415.82	341.55	360.21	398.61	390.54	366.45	376.66	375.81	423.43	404.65	376.79	400.67	339.66	339.28	378.47	355.1	351.31	312.78	368.22	370.91	357.5	394.7	386.97	396.54	383.69
189004	380.57	393.93	359.32	374.46	406.15	332.77	348.64	389.31	387.06	360.66	366.24	363.89	410.41	390.26	365.3	387.67	329.26	324.47	366.68	338.64	343.04	303.55	360.97	357.22	345.88	385.37	368.91	383.07	365.74
190004	381.37	392.81	356.49	381.72	407.58	334.19	353.35	391.04	385.65	357.25	366.02	366.92	415.63	395.3	372.5	393.27	332.19	330.98	368.37	348.2	346.04	303.87	360.18	357.45	350.03	386.96	373.35	389.27	372.83
191004	378.49	392.94	360.81	378.79	403.03	335.04	353.4	391.28	386.84	357.97	366.62	367.69	412.69	396.31	369.28	392.14	333.46	326.02	362	340.31	346.23	302.74	357.87	361.82	351.98	387.32	370.99	384.5	370.66
192004	383.12	390.47	361.33	377.65	405.36	340.04	354.33	389.07	387.06	359.6	364.7	364.53	411.07	398.08	369.1	392.41	331.17	329.13	369.98	347.52	347.19	302.08	359.03	359.43	352.3	388.47	370.35	387.76	373.62
193004	377.73	392.92	358.08	374.63	405.25	331.65	349.82	387	387.24	356.78	365.08	365.36	407.79	396.7	359.4	382.36	328.37	328.24	369.76	347.28	344.92	301.48	355.35	356.46	347.63	385.24	368.52	378.92	369.45
194004	384.69	395.7	365.8	379.64	411.03	335.14	356.76	393.19	391.63	361.41	368.66	370.65	414.87	400.09	364.92	390.44	330.9	330.64	371.19	346.05	346.49	303.85	356.18	358.21	352.2	390.97	374.79	389.32	377.96
195004	387.49	397.94	360.71	377.37	409.56	336.9	356.69	394.52	392.19	364.3	367.44	371.25	417.46	402.14	366.3	389.52	331.72	326.78	374.71	346.3	344.2	310	357.12	360.41	350.64	389.85	367.68	390.73	374.58
196004	390.78	404.95	364.36	380.53	412.08	342.32	358.97	400.79	402.16	369.62	377.05	373.31	418.94	405.31	373.44	392.39	335.77	334.26	371.75	348.94	352.19	307.17	360	362.52	355.47	392.3	372.34	397.56	376.22
197004	392.98	402.67	367.68	386.23	414.95	341.56	361.79	401.36	401.1	371.39	372.29	376.46	420.95	405.46	373.31	395.68	335.98	334.56	376.12	351.86	354.09	309.03	363.8	367.11	356.66	396.7	376.72	399.47	376.46
198004	380.56	397.73	360.4	380.19	409.83	335.16	353.63	395.78	390.53	364.86	369.16	370.61	413.51	396.35	366.3	390.4	330.5	325.68	376.47	346.18	345.19	305.74	356.48	357.97	354.32	390.51	371.99	394.64	371.39
199004	379.42	393.95	353.42	372.72	405.61	331.08	350.97	382.81	386.29	357.3	362.27	364.54	407.41	389.93	362.58	385.28	329.75	323.14	368.17	341.18	342.67	301.62	352.78	350.79	348.05	381.08	366.05	385.6	364.1
200004	380.2	397.88	362.04	383.52	404.66	336.35	357.91	391.01	391.95	366.73	369.14	371.5	414.36	398.16	367.68	392.34	331.94	331.95	373.14	347.21	349.39	309.38	357.34	356.93	352.45	387.12	374.46	391	374.34
201004	384.97	395.12	357.19	376.44	404.56	335.43	355.57	391.41	388.83	367.52	367.31	367.82	408.15	390.07	367.51	387.95	328.59	324.72	373.25	338.2	343.91	303.74	353.59	353.71	349.84	386.52	367.07	387.91	361.84
202004	395.86	410.03	370.51	390.95	424.01	345.93	364.52	404.19	409.94	376.67	379.64	381.91	423.11	410.32	382.62	407.79	345.08	337.06	384.04	352.87	361.09	315.62	366.54	367.21	361.97	403.02	385.71	396.96	381.17
203004	389.39	406.86	367.48	383.9	416.28	344.75	364.35	396.33	406.43	369.72	374.45	377.81	416.84	398.9	378.08	396.59	338.63	336.16	377.3	357.32	352.1	310.17	361.89	365.16	361.79	394.13	379.19	390.97	373.23
204004	378.33	389.36	352.69	377.57	404.08	333.92	349.85	390.65	389.89	357.47	362.32	368.85	405.95	389.32	365.42	383.42	328.22	328.98	370.87	339.78	342.62	298.25	353.02	350.16	346.98	381.42	369.78	381.44	368.06
205004	380.2	397.24	359.92	378.65	411.36	337.24	357.5	392.94	391.26	360.08	365.51	373.38	414.92	399.67	368.47	392.29	334.28	328.78	373.66	345.69	346.82	299.11	356.45	353.96	350.83	387.11	372.15	385.23	369.29
206004	379.08	394.21	360.74	377.17	409.19	334.78	352.59	392.07	392.75	359.17	365.91	366.85	412.7	395.04	367.18	389.23	328.48	329.07	385.94	341.97	347.72	305.75	354.77	356.76	354.51	389.85	372.2	389.53	363.83
207004	385.56	404.2	366.47	383.49	410.47	337.36	358.21	391.82	397.54	366.61	372.55	372.19	418.56	395.82	370.99	389.3	333.98	334.55	376.81	347.76	347.81	303.19	357.47	356.69	355.53	390.81	378.77	385.86	368.02
208004	382.16	400.04	352.88	374.02	408.72	332.86	348.83	387.56	393.01	357.14	366.99	365.26	412.29	385.83	368.68	386.26	331.06	333.78	376.89	334.49	343.34	305.77	353.48	355.05	348.4	385.76	370.85	377.69	363.95
209004	374.86	392.75	351	374.28	404.16	332.05	348.55	386.15	385.22	353.69	364.93	365.25	414.97	390.06	365	384.99	329.28	326.45	370.98	341.87	343.81	300.96	351.05	354.73	348.36	384.91	368.67	381.41	365.9
210004	381.07	400	362.52	381.39	404.33	335.36	354	388.57	388.05	358.27	365.43	369.15	422.02	395.19	364.9	391.31	329.34	332.45	379.49	351.42	342.28	304.42	353.73	353.69	349.98	387.46	368.99	380.31	367.91
211004	377.14	393.14	353.63	376.47	405.79	332.65	351.85	387.2	386.34	356.53	365.72	362.35	415.22	389.43	362.9	381.68	330.38	329.78	379.85	339.5	341.3	301.92	351	353.83	347.91	381.81	365.88	386.63	369.96
212004	382.53	404.93	366.08	383.03	413.84	340.68	360.34	399.72	399.44	364.91	369.36	373.25	428.82	401.41	371.33	389.83	332.6	334.93	387.37	350.52	351.01	307.06	357.21	362.2	353.74	392.85	378.35	395.35	375.99
213004	383.46	392.45	360.88	383.8	410.13	345.7	356.03	396.68	391.97	360.67	374.58	373.11	432.55	399.36	370.76	394.15	332.77	331.14	375.34	348.02	348.94	306.13	356.45	359.33	355.75	390.91	372.79	395.62	380.65
214004	380.39	392.49	355.09	378.78	410.69	339.21	358.67	395.84	397.89	356.14	367.31	368.75	426.26	395.93	362.55	393.18	333.59	331.39	394.22	342.95	348.26	305.7	353.92	360.62	353.59	387.53	371.53	390.16	376.25
215004	381.79	398.66	356.16	384.35	417.63	340.56	358.17	392.84	389.84	354.98	368.81	373.59	429.17	399.05	369.17	388.36	332.22	333.87	394.77	349.28	350.4	308.4	355.27	359.06	355.74	393.9	368.78	386.19	378
216004	381.47	397.8	366.21	380.57	414.07	335.63	356.11	390.87	394.22	356.2	369.42	372.12	428.58	400.14	362.49	392.84	335.97	329.75	388.74	349.07	349.4	304.65	355.49	362.28	353.7	388.45	370.91	392.09	376.15
217004	381.83	393.79	361.65	378.44	412.01	336.46	353.68	390.21	392.26	355.46	369.93	368.33	424.23	397.08	364.06	393.18	328.81	333.99	381.73	345.15	347.48	307.87	354.68	355.92	351.98	388.33	376.65	382.09	371.2
218004	382.96	403.13	362.53	381.62	406.09	338.17	357.23	395.1	395.83	355.28	372.34	374.92	426.37	400.22	363.54	391.42	334.42	335.89	373.32	351.06	350.76	306.94	358.47	358.09	353.73	389.68	370.99	393.99	372.51
219004	380.1	391.9	357.61	375.39	408.27	334.98	354.7	390.25	389.3	355.04	366.45	369.19	419.1	394.66	364.47	387.61	329.01	330.25	375.58	345.43	342.37	304.72	355.97	352.79	350.02	388.42	372.49	382.1	369.97
220004	378.5	388.94	351.21	372.77	403.59	329.92	350.52	387.66	391.31	351.12	362.53	367.28	412.87	392.71	355.26	384.39	327.16	327.77	377.31	343.28	340.89	301	352.89	353.68	349.78	383.73	366.03	381.83	365.2
221004	381.53	399.23	365.43	380.37	414.2	340.48	355.52	401.65	401.53	356.91	370.58	373.05	419.7	402.39	368.64	394.34	335.13	334.73	380.56	351.86	351.94	306.71	359.73	359.34	357.81	395.29	375.1	385.97	375.06
222004	387.23	395.7	365.15	380.46	415.4	339.94	354.65	395.26	402.55	359.52	373.61	369.67	421.74	398.65	361.42	390.75	333.81	331.78	380.42	348.03	351.6	309.75	359.96	359.71	352.74	389.6	374.71	388.51	373.6
223004	380.33	394.84	358.14	375.77	405.06	335.27	351.14	385.73	395.98	353.6	364.82	370.56	409.98	393.72	357.39	386.14	331.12	325.76	381.38	338.35	346.13	304.34	355.31	357.47	351.08	388.47	373.2	379.98	367.03
224004	380.72	391.33	359.93	378.38	405.48	333.92	348.56	390.79	395.8	354.68	368.12	366.52	410.7	389.76	359.29	386.75	330.9	330.27	378.02	347.95	345.69	308.12	357.43	356.85	350.25	387.85	373.08	384.96	369.07
225004	377.34	391.78	363.18	379.85	412.17	339.1	353.79	389.07	396.67	352.95	373.87	374.42	418.29	402.62	362.91	394.27	333.51	328.69	367.2	349.91	350.31	305.04	359.05	361.85	353.41	385.37	375.32	378.9	366.61
226004	367.76	382	350.3	363.37	397.39	328.22	342.68	381.84	381.57	343.68	363.26	358.32	405.25	385.37	347.42	377.09	320.12	319.47	363.78	333.89	336.73	294.24	350.87	349.44	340.46	376.81	363.85	370.3	353.89
227004	382.53	399.71	365.56	384.24	413.35	340.97	353.9	396.17	400.46	360.41	376.93	374.5	422.79	402.31	361.38	394.12	333.06	334.74	377.76	350.91	349.69	306.91	362.21	362.7	354.48	392.35	379.12	385.95	369.21
228004	381.05	395.47	360.83	382.18	412.8	341.46	348.97	396.44	402.18	356.99	378.62	375.54	419.43	402.2	360.36	389.26	334.58	332.99	379.99	352.44	347.64	304.22	363.8	364.31	353.71	390.02	377.6	386.04	367.9
229004	380.67	398.15	360.09	376.04	413.37	339.61	355.3	398.48	400.12	356.5	375.23	374	419.79	404.11	360.04	392.59	330.15	330.41	381.42	345.04	347.25	308.07	362.62	359.47	354.05	391.79	369.41	389.13	365.61
230004	381.12	396.37	359.35	381.16	416.12	340.29	353.33	393.55	398.52	356.35	374.46	376.58	421.06	400.04	360.37	389.47	336.86	332.94	383.14	351.95	347.14	304.14	365.07	364.24	357.51	392.5	376.79	386.23	370.75
231004	380.34	388.08	354.74	376.91	404.81	335.84	350.51	391.19	393.29	356.2	369.41	368.96	412.8	394.11	353.21	386.44	331.14	329.31	373.48	347.24	343.03	300.88	358	360.74	354.31	388.21	373.62	380.98	363.26
232004	385.16	393.4	361.31	378.99	412.7	337.18	355.36	393.55	400.26	357.77	374.21	373.62	417.43	395.45	358.34	392.35	331.82	328.49	386.05	345.08	346.97	307.41	361.47	361.02	358.19	389.87	367.28	382.45	366.41
233004	378.42	396.62	357.88	379.02	405.56	342.3	352.16	391.67	399.73	356.75	371.99	374.49	419.84	394.78	356.66	390.64	333.81	335.47	381.87	346.3	345.68	307.77	364.62	359.12	355.15	388.92	376.34	385.33	367.25
234004	370.77	387.69	350.97	370.78	406.69	332.61	342.88	387.68	393.28	349.58	363.61	363.5	407.09	383.99	356.03	378.24	321.21	326.31	370	332.77	341.34	300	359.99	353.72	348.07	381.58	359.29	376.46	355.98
235004	385.04	397.59	362.66	378.77	413.78	341.6	355.12	396.6	398.42	356.81	373.83	371.67	421.87	395.65	356.67	387.79	332.08	335.46	379.4	344.75	347.39	306.68	370.08	364.79	354.5	389.15	370.56	390.78	366.56
236004	377.23	391.47	353.42	372.38	399.79	333.18	347.33	385.78	392.75	350.31	365.62	365.95	412.59	389.75	350.18	375.43	324.24	325.26	375.42	331.66	338.21	298.72	363.01	356.07	347.54	382.07	361.45	373.47	359.85
237004	384.01	392.33	363.37	373.86	405.57	336.13	352.06	389.63	396.57	352.17	366.1	371	413.33	388.67	354.79	380.28	325.27	328.04	372.69	329.25	341.51	300.09	369.49	361.22	352.86	386.8	370.81	382.78	366.07
238004	377.39	389.88	361.71	373.73	405.59	337.51	348.7	388.48	396.22	353.87	369.92	371.52	407.96	392.46	351.55	380.36	327.83	327.31	367.09	341.24	339.26	297.55	370.27	358.11	350.11	381.58	360.72	377.02	359.94
239004	387.92	401.63	368.37	384.73	416.35	345.98	353.65	393.75	399.52	360.42	376.1	376.83	418.8	404.44	361.61	391.15	334.8	335.14	376.57	348.64	345.77	310.54	379.2	366.18	357.6	389.62	373.31	391.77	369.96
240004	370.85	385.41	361.57	367.44	406.36	336.34	346.97	383.16	390.37	349.54	363	363.22	405.85	390.52	353.31	378.59	324.75	324.07	376.88	337.25	336.07	295.55	370.18	352.13	350.48	379.22	355.66	377.3	356.38
241004	379.5	392.54	369.64	379.33	416.36	340.43	354.63	388.57	402.33	355.36	368.93	371.17	414.57	395.52	355.34	385.86	331.99	329.26	374.35	346.82	341.41	302.42	378.16	361.66	357.4	389.18	370.06	366.48	358.78
242004	377.03	396.36	368.03	376.72	410.99	336.14	350.75	386.75	397.27	354.83	368.55	370.43	412.27	396.28	354.12	382.53	328.54	329.2	373.81	339.23	342.46	300.84	377.01	363.42	356.44	390.83	371.38	379.38	366.16
243004	378.28	392.38	367.93	382.83	416.44	345.54	352.93	388.19	395.58	354.02	370.75	370.63	413.2	398.58	355.25	388.64	332.75	336.88	379.73	345.26	346.39	304.39	376.7	368.69	354.51	391.28	374.73	387.88	367.71
244004	366.52	386.92	362.99	372.89	411.52	336.09	345.64	379.34	389.92	350.07	366.39	366.19	408.64	391.45	349.48	376.98	323.13	321.62	369.97	341.01	335.26	300.2	368.25	352.25	350.06	382.92	367.71	376.83	359.77
245004	376.25	389.13	367.63	376.95	417.48	339.4	348.63	389.96	392.57	355.83	371.74	369.56	416.53	399.31	354.14	384.63	331.13	330.18	378.03	345.92	347.42	304.01	372.37	362.63	356.38	394.61	371.98	383.21	369.75
246004	374.98	393.4	372.05	377.01	415.27	338.8	352.06	387.67	397.42	357.32	371.45	369.09	414.93	393.22	353.11	377.46	334.43	330.82	376.97	343.21	343.97	307.71	369.5	360.29	357.03	392.47	375.01	385.82	370.89
247004	384.51	401.85	373.9	385.26	418.62	349.07	359.9	396.54	406.54	368.56	380.53	377.72	422.58	404.91	367.18	392.05	340.75	335.38	382.39	353.49	353.17	313.56	377.65	370.63	364.92	398.47	381.88	400.78	379.6
248004	378.75	386.56	369.82	377.03	406.04	338.03	352.88	385.19	391.11	353.25	368.58	365.89	408.08	390.04	352.06	379.05	333.44	325.09	371.57	344.07	344.05	305.32	368.15	363.41	352.6	387.51	370.31	384.37	364.29
249004	378.41	396.15	375.1	381.6	415.46	337.66	352.72	388.78	397.97	360.41	373.61	372.55	414.76	393.25	356.61	381.49	336.17	329.76	371.51	351.87	347.62	309.2	372.21	366.25	356.53	387.25	373.23	388.03	369.24
250004	379.62	399.73	378.02	381.22	417.46	343.09	355.43	396.04	401.2	363.73	374.92	375.19	415.24	396.56	357.31	388	338.28	333.32	373.27	352.95	347.34	310.31	373.69	367.62	359	391.42	373.6	388.09	371.34
251004	381.18	402.21	376.56	382.1	416.49	343.4	358.11	386.93	401.34	359.53	374.16	371.54	418.55	396.02	363.62	386.33	336.79	332.56	384.97	344.73	349.58	309.37	373.59	364.16	359.73	390.3	378.61	392.56	369.96
252004	371.61	388.12	367.42	373.41	412	333.19	346.21	378.19	389.89	352.47	364.57	364.14	408.8	387.22	348.92	379.08	331.33	323.74	362.91	345.71	340.91	305.51	367.87	359.56	352.02	383.27	367.53	380.66	360.42
253004	373.75	388.66	368	374.26	405.6	333.47	346.78	383.31	393.35	352.76	366.95	363.44	409.64	383.41	347.55	374.9	327.57	325.3	381.58	345.21	341.23	303.37	368.99	356.91	351.29	386.64	369.97	380.75	362.44
254004	379.27	391.87	374.05	379.39	414.87	340.7	351.96	389.05	401.17	361.86	370.68	369.88	414.32	392.63	354.82	382.55	334.09	328.86	378.57	346.52	349.45	310.59	375.11	365.75	353.35	389.61	373.49	387.89	362.71
255004	376.93	386.86	370.87	375.25	409.52	342.2	347.14	380.56	395.16	356.79	369.53	367.45	411.06	387.25	357.09	376.88	333.79	327.34	382.55	341.97	341.26	301.22	376.87	360.92	352.75	388.27	368.21	383.17	361.29
256004	384.07	401.86	377.64	382.83	421.41	343.96	357.01	391.58	401.58	368.51	377.64	374.11	421.73	403.07	359.89	386.56	340.17	338.12	380.39	348.47	354.08	307.8	381.76	369.94	360.51	396.32	384.03	387.39	373.9
257004	381.39	394.99	377.01	381.28	424.21	343.1	351.29	388.86	397.91	360.58	373.09	370.22	416.06	395.8	357.93	385.72	338.31	331.53	378.88	347.87	350.34	308.3	380.35	368.39	356.2	390.99	377.87	384.1	364.59
258004	369.56	392.2	363.1	373.06	410.03	331.36	345.81	382.78	388.91	356.87	366.54	362.4	404.55	387.65	349.47	373.83	329.16	324.15	370.68	337.57	340.92	298.33	376.11	359.03	350.46	384.43	366.06	376.09	356.12
259004	380.12	397.11	370.33	379.86	415.28	343.3	353.64	385.89	397.45	363	370.2	369.91	414.8	395.69	354.54	382.01	334.34	329.54	379.51	344.54	345.28	307.01	379.71	365.78	355.49	392.74	373.3	382.46	367.61
260004	378.17	395.66	374.02	379.1	413.39	336.87	356.12	384.47	397.43	363.36	373.92	365.58	413.44	391.17	355.4	377.96	336.38	330.6	375.72	348.55	345.87	310.21	378.5	369.9	357.14	390.63	372.27	384.08	369.8
261004	371.78	387.66	369.12	373.27	405.14	331.99	345.64	384.85	390.73	356.42	365.14	368.62	410.2	392.36	349.27	370.72	326.15	326.32	369.12	344.6	339.79	306.8	372.49	359.17	349.89	383.34	369.4	382.41	360.19
262004	367.04	383.65	360.03	368.34	404.89	329.41	348.71	379.51	390.76	358.5	357.81	358.14	405.25	384.13	345.29	366.11	327.96	324.54	364.12	332.43	336.87	299.7	367.27	355.69	349.43	385.37	364.41	378.4	358.82
263004	378.73	391.84	372.76	376.93	415.9	339.53	354.88	384.24	400.32	362.06	369.73	364.69	413.31	395.85	350.66	378.9	333.12	325.6	374.06	347.91	344.7	305	373.29	363.99	354.44	393.57	373.84	384.94	364.07
264004	373.48	396.07	372.14	376.09	410.28	332.37	350.05	381.65	393.71	359.07	368.53	363.51	411.77	389.37	351.14	371.3	328.37	322.3	374.27	344.85	341.07	300.4	370.57	364.19	353.26	388.62	375.16	377.94	359.91
265004	374.23	395.9	372.31	374.44	416.86	337.39	352.61	385.98	387.44	357.81	369.17	362.73	413.17	391.52	350.62	378.09	331.28	325.7	369.87	345.6	343.8	307.61	373.97	357.85	349.66	387.35	373.11	384.73	361.94
266004	373.18	390.52	367.7	370.6	408.14	333.07	348.25	381.94	381.29	358.6	366.75	357.82	404.63	383.78	346.51	371.12	329.06	321.3	367.72	343.17	341.63	300.32	369.9	357.9	349.73	385.16	364.24	372.62	360.56
267004	380.14	399	378.45	376.04	408.48	331.79	355.82	385.35	397.61	361.27	374.42	365.24	412.34	390.26	350.63	377.28	331.62	324.31	373	349.43	346.51	303.89	374.9	360.37	356.77	389.86	373.98	378.22	367.87
268004	370.8	384.27	370.82	371.6	408.06	331.02	349.38	382.56	385.73	356.9	364.21	356.85	407.71	384.81	350.06	374.98	327.07	322.37	363.1	339.77	339.07	296.09	371.43	359.83	348.2	385.47	368.7	377.34	363.98
269004	377.64	393.49	373.55	377.52	417.31	339.26	356.54	390.52	393.92	357.33	366.99	360.33	413.86	387.64	356.07	380.27	334.87	323.96	370.02	347.27	343.08	305.72	380.4	368.22	354.96	391.5	373.12	383.16	365.81
270004	374.91	387.52	371.13	370.02	408.6	333.16	348.98	384.02	391.25	355.28	363.14	358.6	408.01	383.31	348.8	374.08	330.83	325.02	361.02	341.41	344.27	295.82	375.91	361.9	350.96	385.09	365.55	376.11	360.53
271004	383.22	394.45	377.15	376.48	419.43	339.25	358.31	391.57	401.52	366.81	370.4	368.03	419.58	395.92	353.68	380.53	334.33	330.77	374.12	351.25	347.62	303.97	382.58	366.8	359.75	392.78	375.8	385.34	370.47
272004	366.15	389.69	371.12	368.82	407.56	331.11	353.63	385.75	393.31	353.41	362.52	354.5	406.09	385.35	349.91	376.02	326.13	322.23	368.66	335.84	341.38	304.27	376.78	354.37	353.7	383.61	364.05	373.84	360.35
273004	368.45	383.86	364.01	362.8	406.02	329.82	347.76	380.52	382.19	349.97	358.99	357.59	404.11	377.37	345.37	367.59	329.3	317.57	361.23	335.32	336.09	297.71	375.11	355.76	348.82	383.16	362.48	369.4	359.75
274004	377.8	389.99	379.38	371.4	407.89	336.83	356.13	384.96	398.3	357.69	368.2	363.62	413.91	392.53	352.03	377.64	330.22	325.25	374.36	338.95	344.47	304.69	383.46	360.65	355.32	390	373.43	379.06	366.81
275004	382.15	403.47	376.61	376.1	404.66	339.72	357.67	393.38	402.58	364.43	373.21	365.48	417.71	392.51	355.63	380.44	338.22	331.09	378.92	339.94	345.61	312.02	384.99	363.92	357.88	396.56	370.01	383.76	371.17
276004	387.32	406.65	379.18	378.55	416	341.53	362.44	394.5	405.88	367.16	376	369.72	420.99	397.89	366.09	385.28	339.5	336.4	386.72	344.75	350.64	311.62	385.69	368.14	363.78	399.01	381.07	387.78	375.8
277004	376.15	392.48	370.02	372.14	404.6	332.05	351.02	383.47	394.55	355.04	367.45	361.36	411.91	386.77	348.84	373.82	330.3	327.32	369.18	339.06	341.43	304.86	375.54	354.25	352.05	388.56	368.54	372.37	363.68
278004	378	396.8	370.94	368.62	409.57	334.5	353.46	390.03	397.46	356.48	365.57	367.84	412.59	387.92	352.79	374.5	333.32	329.11	375.1	337.54	345.22	302.66	374.51	358.94	356.82	390.05	370.55	376.62	365.32
279004	382.67	390.69	368.06	370.01	409.79	335.4	354.38	384.92	392.22	357.01	367.76	364.24	415.65	389.42	351.55	379.4	335.47	327.66	377.3	337.96	344.28	306.11	371.42	356.67	351.43	392.36	377.12	377.57	366.75
280004	381.32	396.32	370.91	371.75	415.05	334.79	358.1	392.87	397.74	360.44	364.93	366.83	416.21	388.67	355.86	377.07	338.22	334.12	377.72	342.89	347.23	305.69	373.65	363.22	355.95	393.43	373.42	382.45	367.59
281004	381.98	401.14	375.81	372.91	415.03	337.26	356.32	389.33	403.61	361.55	371.1	368.98	414.95	390.32	354.5	378.42	336.02	331.43	366.24	345.48	344.68	310.8	370.39	363.16	360.57	395.27	374.92	380.66	366.56
282004	383.44	394.4	368.65	369.71	410.81	335	352.64	385.55	396.67	359.88	367.95	367.84	414.68	385.33	349.69	379.8	333.25	328.74	370.64	338.68	344.09	303.77	367.45	359.57	355.61	388.44	371.43	381.43	366.66
283004	379.89	395.54	361.75	363.58	407.58	329.56	350.43	384.62	389.98	356.72	365.4	361.24	411.03	380.17	347.08	372.98	331.52	326.4	373.9	344.12	341.98	304.86	362.97	356.68	349.72	384.49	370.56	371.52	361.71
284004	377.58	385.18	358.18	360.35	401.83	326.89	341.9	379.25	385.91	352.8	358.08	361.66	402.12	374.25	344.21	368.02	325.81	319.06	355.71	334.04	335.22	299.22	357.87	346.27	348.48	381.32	359.6	369.91	355.48
285004	376.79	391.73	361.62	361.1	405.27	329.33	345.42	375.58	389.8	354.44	359.7	361.04	408.21	379.16	344.52	369.46	331.57	322.69	364.4	338.39	337.1	303.63	357.98	349.5	348.65	381.43	364.92	372.77	358.56
286004	375.79	384.31	357.54	365.5	404.66	330.54	340.08	378.26	387.97	354.81	356.55	358.77	408.9	379.64	348.35	371.07	328.17	323.93	361.88	332.09	338.79	297.81	357.36	350.69	346.05	382.84	364	372.65	357.05
287004	372.31	379.16	354.41	357.05	400.69	322.16	340.45	375.46	383.59	353.64	351.08	357.09	403.52	372.56	340.76	365.01	325.14	319.72	367	332.17	334.73	296.13	353.45	339.93	343.27	379.8	360.03	363.95	353.51
288004	390.47	406.05	368.82	372.63	412.24	336.63	354.71	393.05	402.11	366.68	369.79	369.83	419.53	390.27	353.72	381.71	334.24	333.28	369.95	346.13	346.49	309.93	362.83	357.52	356.01	391.9	370.64	382.08	368.9
289004	374.81	384.12	359.35	363.14	397.6	328.58	345.55	374.31	385.38	358.22	358.28	358.88	402.61	378.52	344.84	366.22	327.32	323.87	361.72	341.29	339	294.59	354.05	345.89	345.17	377.71	359.58	365.69	357.94
290004	381.25	392.31	363.96	371.05	409.03	334.92	350.16	385.13	392.55	365.63	365.71	363.74	411.94	386.07	349.68	372.3	331.8	327.56	370.85	343.74	341.16	302.04	360.46	352.74	352.5	393.46	375.13	378.84	365.98
291004	380.56	389.61	357.11	368.37	400.3	330.64	347.75	383.78	389.91	362.23	362.07	363.93	408.76	386.59	346.09	368.66	328.7	327.68	363.43	335.76	337.23	300.8	357.1	347.22	348.25	384.93	366.47	369.72	363.59
292004	380.51	388.01	363.12	370.83	405.18	332.44	346.13	382	392.2	365.76	364.56	367.18	416.04	385.86	347.18	371.31	328.12	329.88	362.09	338.31	338.86	301.95	357.71	347.97	347.8	390.73	366.29	377.31	362.88
293004	382.87	387.9	356.2	365.98	404.71	329.03	343.29	377.59	386.8	362.61	358.97	361.95	411.46	381.06	342.76	366.95	323.32	323.07	365.91	334.92	336.39	299.26	354.95	348.27	348.11	383.07	367.43	370.07	363.81
294004	385.56	392.19	359.4	369.25	407.92	333.43	349.02	386.24	391.49	366.48	364.59	365.29	416.06	385.46	351.48	372.67	334.47	327.98	363.53	334.2	341.11	303.21	360.22	354.31	351.19	385.82	370.08	374.58	364.37
295004	380.64	384.28	358.47	365.9	407.16	331.06	346.97	383.95	387.35	363.38	358.88	362.84	410.77	379.46	343.56	369.41	327.88	324.96	372.18	338.35	333.9	302.78	356.52	339.02	346.51	378.34	365.08	375.24	359.44
296004	383.37	384.86	357.71	371.18	405.81	333.11	346.06	385.21	388.08	360.99	364.01	366.5	412.13	385.27	349.59	373.81	331.62	326	363.17	339.6	338.95	303.67	355.53	342.88	350.45	390.39	369.75	373.28	361.23
297004	391.31	388.72	368.73	368.93	410.4	338.88	352.07	387.98	395.16	366	367.1	371.76	415.73	388.93	351.36	379.43	333.03	329.2	378.67	347.12	339.79	306.11	355.4	349.92	355.13	391.24	374	374.8	370.32
298004	393.59	400.67	377.06	381.09	414.24	344.22	360.67	394.06	400.54	374.77	373.95	377.05	428.33	399.49	359.55	382.76	339.9	333.79	381.8	349.58	347.14	318.46	365.17	358.18	362.23	396.11	381.14	383.94	372.65
299004	389.45	394.15	366.32	376.11	411.61	340.19	355.25	387.14	394.8	371.05	367.64	370.9	419.29	389.7	356.47	375.69	335.52	335	382.65	343.94	346.44	310.25	361.48	356.48	356.69	394.14	379.84	377.48	369.35
300004	381.96	383.04	360.07	367.16	401.32	335.14	347.42	384.98	381.86	361.42	359.66	363.59	410.72	382.4	349.76	370.06	327.27	332.18	366.84	339.67	338.67	304.93	354.36	350.06	351.1	389.87	370.8	375.27	364.86
301004	382.65	380.3	359.88	366.57	404.05	331.39	347.22	386.51	383.5	361.63	363.52	361.57	409.56	383.84	352.03	372.87	329.18	330.32	367.35	339.76	337.62	306.43	357.98	349.54	350.4	387.19	373.78	371.75	365.43
302004	376.41	378.26	351.53	359.26	399.64	326.13	341.58	374.28	377.4	354.52	356.87	356.02	404.21	376.12	340.43	361.5	322.31	324.42	361.1	337.86	330.98	300.5	350.51	338.77	343.95	380.4	365.71	365.55	355.32
303004	396.12	391.38	368.97	372.32	408.35	341.16	357.71	386.43	398.97	372.52	372.92	372.64	419	391.06	354.33	377.72	334.96	335.43	376.59	345.65	350.88	309.91	362.48	354.88	354.87	393.66	379.18	382.02	371.67
304004	388.09	383.9	362.45	369.07	409.6	335.75	354.76	387.17	390.86	364.63	369.58	367.54	416.11	388.18	354.47	373.33	329.96	334.38	368.27	339.24	342.17	306.04	358.33	349.68	352.62	387.77	373.66	373.76	367.58
305004	382.03	381.52	355.02	363.9	402	331.25	342.92	378.35	388.75	361.17	363.52	360.41	405	380.73	341.68	371.22	324.99	333.52	357.74	333.87	336.24	297.17	355.33	346.18	351.36	382.39	371.2	369.3	365.2
306004	390.53	388.78	362.62	371.03	405.57	336.08	353.71	391.69	396.86	369.08	369.84	367.88	416.44	390.86	350.32	378.93	331.9	338.97	376.7	344.23	344.5	305.47	357.06	351.28	352.84	387.64	380.65	380.95	370.71
307004	387.05	383.74	354.24	366.12	405.88	332.66	349.52	383.48	395.35	364.45	367.4	364.28	405.54	385.29	345.26	377.08	327.71	334.3	368.93	339.62	343.85	308.74	356.8	347.61	350.41	386.84	374.33	379.66	366.61
308004	388.15	391.28	358.26	370.55	413.96	335.07	354.8	385.61	395.72	369.17	371.78	369.32	411.02	391.64	349.71	374.85	334.92	332.77	374.64	336.66	345.63	305.13	358.83	352.12	352.94	391.43	379.16	380.72	371.02
309004	379.71	386.64	358.92	361.66	397.72	326.3	348.06	378.12	389.91	364.24	362.36	359.18	399.39	380.93	341.48	371.92	326.15	329.02	369.11	336.81	338.29	303.77	352.21	340.42	344.58	379.85	367.04	368.23	361.18
310004	386.54	393.22	363.56	369.1	407.87	334.29	358.11	387.67	393.41	374.63	369.83	365.76	410.81	385.82	344.26	377.06	332.57	332.81	366.07	339.71	341.22	307.27	357.06	350.88	353.42	387.51	369.5	374.23	364.31
311004	392.4	400.43	367.99	374.74	403.15	333.59	358.27	385.3	403.16	377.93	374.43	369.99	416.24	393.67	353.38	383.38	338.09	343.28	371.65	352.73	350.49	310.42	361.36	355.4	359.57	392.43	381.67	380.52	375.37
312004	377.12	379.62	357.02	358.41	405.23	329.14	348.62	377.07	391.1	365.21	360.06	354.27	400.28	381.22	339.97	365.56	325.14	327.96	359.57	334.83	335.01	300.47	349.9	346.64	345.37	383.87	367.13	376.77	363.25
313004	382.59	382.93	354.33	365.76	409.2	335.68	347.75	381.13	388.78	365.15	356.99	360.79	398.52	382.16	342.75	369.55	331.98	327.91	365.73	340.83	336.77	297.88	352.37	344.37	352.19	382.65	368.72	373.73	368.12
314004	387.62	390.46	362.46	372.63	403.78	336.05	350.81	378.43	389.36	368.29	369.55	363.36	405.47	378.32	349.74	379.55	335.28	333.56	375.39	342.99	344.46	302.32	354.61	346.99	355.4	387.57	372.54	379.29	368.59
315004	377.25	383.88	352.15	357.39	401.38	327.3	342.71	369.81	379.2	363.2	359.75	352.37	398.78	374.3	338.54	370.69	325.05	327.2	364.31	337.09	337.92	295.22	348.59	344.74	350.68	383.75	363.44	369.53	360.54
316004	388.11	387.27	358.71	363.87	404.33	333.78	350.89	377.47	397.37	371.64	368.6	359.1	406.99	383.14	346.68	375.96	335.72	332.21	375.74	341.65	346.6	308.86	354.62	351.78	357.29	390.9	369.57	378.41	367.14
317004	396.11	398.7	362.58	374.27	418.85	342.86	361.2	389.56	393.84	378.15	370.04	368.29	417.68	396.12	356.97	383.01	340.37	337.17	381.09	346.39	350.72	311.51	359.6	356.31	362.16	398.18	377.72	382.94	374.54
318004	388.18	388.01	361.42	369.1	410.51	333.94	354.36	378.45	392.79	372.15	368.08	360.48	410.35	386.3	346.18	372.85	327.7	332.38	372.45	338.89	341.3	301.72	355.58	349.65	355.15	387.11	371.71	374.83	368.6
319004	385.09	385.81	361	363.12	404.85	331.57	351.23	376.36	388.88	369.19	364.11	357.72	408.79	384.21	344.85	374.66	331.44	330.88	373.99	338.66	338.12	302.58	355.24	345.21	355.64	388.61	374.09	376.27	367.84
320004	382.46	386.48	357.3	371.41	408.3	335.85	352.1	379.76	391.53	371.94	369.21	362.73	411.67	385.59	350.76	377.88	333.51	331.85	369.01	340.87	344.37	306.01	355.22	348.84	354.16	388.31	373.89	378.64	369.83
321004	390.87	386.94	360.26	371.86	413.02	338.08	351.79	383.23	390.41	374.1	371.01	365.54	419.22	388.17	351.11	378.59	336.43	334.34	371.37	342.38	346.95	307.02	358.69	352.63	356.44	391.65	367.43	383.05	369.19
322004	378.45	379.42	345.44	360.45	405.4	327.86	338.87	369.74	376.68	362.46	356.99	351.66	402.88	374.93	342.65	370.09	327.42	326.25	369.9	331.71	337.46	303.25	347.82	341.37	349.04	383.71	360.44	367.18	360.52
323004	374.79	381.67	352.97	363.19	406.15	330.46	344.52	374.34	378.26	365.02	361.38	357.73	408.63	377.47	342.34	373.28	329.54	325.16	372.59	337.82	338.5	298.96	350.53	345.51	352.51	384.79	369.77	375.59	364
324004	380.59	376.72	352.05	362.77	407.95	327.36	342.25	376.75	379.78	363.11	362.66	358.18	406.8	378.93	341.27	372.38	331.83	323.83	364.33	335.23	331.97	296.12	351.51	347	348.6	383.84	365.38	366.91	364.79
325004	380.04	379.64	350.21	364.06	403.5	333.5	346.36	376.9	379.79	357.81	359.86	361.55	410.34	379.24	340.64	371.35	329.13	325.81	370.65	341.68	336.38	304.76	353.1	348.34	350.8	377.82	364.27	369.53	364.2
326004	382.12	384.42	355.77	370.06	408.73	333.8	348.54	380.53	385.53	366.27	366.04	363.34	418.96	384.54	344.32	375.07	337.03	323.97	372.63	340.86	344.32	302.77	356.74	351.13	352.73	387.99	372.69	378.72	370.39
327004	376.18	373.68	351.09	361.64	399.6	327.43	345.03	375.62	382.63	358.53	358.88	356.75	407.44	375.53	338.92	365.15	328.7	320.88	354.59	335.24	340.27	295.84	348.61	340.7	346.23	382.51	361.21	373.42	365.44
328004	376.35	379.75	348.63	364.9	404.77	334.9	341.92	371.78	387.62	361.83	367.14	357.44	412.57	382.91	343.75	372.13	329.7	323.75	361.84	335.85	338.62	300.12	353.19	345.23	348.23	384.91	367.76	374.2	365.57
329004	383.73	377.09	357.56	368.58	408.06	334.84	345.7	378.05	384.39	365.26	364.41	361.81	413.27	382.43	346.75	373.63	333.86	326.37	374.45	343.02	338.03	304.49	354.73	354.12	349.74	385.09	370.94	381.42	369.39
330004	380.27	373.84	350.89	361.43	396.08	327.82	342.83	373.95	382.64	359.65	358.33	357.49	405.46	378.4	339.5	370.41	329.3	319.35	363	328.7	336.29	302.79	349.94	341.53	347.76	377.44	365.03	369.84	366.33
331004	393.16	387.1	366.68	379.57	414.53	344.41	353.01	386.89	397.07	377.43	375.74	375.14	424.08	395.02	357.48	383.9	343.1	327.21	376.81	348.36	352.55	311.16	361.45	356.35	359.98	393.57	380.74	385.41	376.45
332004	383.89	376.03	354.93	370.55	409.03	331.49	340.73	375.44	382.88	362.12	366.22	361.68	410.67	381.47	348.41	373.6	333.96	322.24	368.9	335.73	338.8	303.57	352.57	347.86	348.68	385.71	369.37	378.54	365.71
333004	379.16	370.88	349.82	368.87	403.92	332.35	341.59	375.24	383.95	356.33	360.56	361.07	407.66	379.6	338.29	372.01	332.48	322.05	366.75	334.63	340.13	302.89	349.48	345.55	349.76	381.84	365.74	376.95	364.43
334004	381.85	379.41	357.61	369.64	406.92	335.66	351.48	381.65	388.78	363.32	365.31	365.6	409.5	385.66	345.57	373.21	337.17	327.98	368.43	336.19	341.58	305.31	350.07	354.23	352.25	383.81	370.86	379.21	364.63
335004	376.84	368.9	352.25	366.25	404.68	330.55	343	374.99	383.06	359.25	359.96	357.49	404.58	375.98	343.73	366.5	328.19	323.23	376.23	328.7	336.49	296.97	347.71	343.88	349.78	377.82	365.98	374.1	362.98
336004	386.63	376.75	357.48	367.95	403.09	335.96	345.41	380	380.92	361.49	365.68	362.33	408.8	377.62	348.14	369.8	332.39	329.25	368.84	346.28	339.14	297.14	348.86	348.24	351.08	381.59	368.19	377.29	367.42
337004	382.03	379.3	359.12	367.6	400.9	333.16	345.5	374.5	384.14	361.73	361.86	357.2	405.38	376.52	343.84	370.27	330.85	322.69	368.16	336.38	337.19	299.78	348.45	343.19	346.1	376.19	366.44	374.24	365.66
338004	387.05	381.65	360.4	372.53	411	335.25	345.55	381.75	389.18	364.29	370	366.32	415.34	387.84	346.19	373.05	338.1	328.64	363.43	340.37	345.65	303.01	351.95	351.19	353.15	383.29	370.77	377.91	370.14
339004	384.87	384.09	359.9	371.35	411.17	337.34	351.23	381.27	388.89	366.51	368.97	364.78	413.63	386.78	348.28	379.8	335.12	320.78	368.02	337.04	344	309.1	353.46	354.76	349.23	383.04	372.13	382.78	373.83
340004	386.33	379.66	358.74	369.87	408.47	338.57	346.5	375.16	386.54	365.9	362.59	364.32	412.39	382.66	349.67	374.2	334.18	327.05	371.97	339.76	340.2	300.19	351.22	350.01	349.08	382.06	365.22	381.41	368.33
341004	385.54	377.81	364.39	370.95	411.21	336.69	346.91	379.84	390.89	366.85	370.29	365.78	413.71	383.9	349.09	376.93	332.9	327.09	366.62	346	341.92	308.81	350.64	345.83	351.49	378.94	372.59	377.74	372.6
342004	374.43	366.49	355.92	358.14	402.55	328.95	337.77	372.06	377.95	361.97	360.75	355.93	401.06	378.22	339.01	363.43	329.57	317.81	360.54	334.75	337.35	299.6	348.22	340.36	344.05	373.73	360.31	375.55	365.31
343004	386.57	383.75	361.45	369.24	411.02	334.17	349	377.6	387.43	365.26	368	363.03	409.94	381.03	344.08	372.05	336.37	321.55	371.79	341.6	340.26	305.53	353.36	345.2	350.36	382.79	370.91	377.63	369.7
344004	383.3	387.37	361.44	369.42	407.6	333.75	346.01	379.51	388.37	366.26	364.8	360.45	410.03	384.93	345.34	369.29	335.31	322.73	369.69	341.39	339.34	304.03	351.6	341.9	346.72	377.27	367.24	381.36	366.9
345004	378.03	381.05	356.66	361.94	407.51	332.86	344.34	380.69	382.64	360.75	364.03	359.91	408.68	375.5	341.71	369.18	329.01	317.39	365.85	345.23	340.18	297.24	350.69	341.48	344.63	379.65	363.57	376.99	365.64
346004	384.7	383.35	363.55	367.55	409.75	334.32	349.64	384.39	384.84	366.4	364.82	367.75	410.01	385.16	346.78	370.63	337.96	326.9	370.92	341.35	344.63	305.21	353.77	351.2	350.76	383.34	368.56	379.44	372.16
347004	384.24	386.9	367.65	371.09	414.1	333.43	352.65	381.66	388.16	367.78	371.08	363.45	413.52	384.49	343.59	373.03	334.84	328.61	369.14	343.88	346.1	300.11	354.03	350.6	352.77	378.12	368.29	380.98	375.59
348004	388.63	393.55	365.88	377.76	424.13	341.33	356.93	386.18	395.99	373.65	374.08	370.71	420.22	391.12	355.47	383.08	340.01	331.23	384.08	353.33	348.39	310.57	361.3	357.47	359.97	388.55	373.39	388.27	380.41
349004	386.65	385.15	366.63	369.03	418.25	337.07	349.4	380.42	391.84	368.37	366.39	366.03	412.56	384.36	348.17	379.98	335.3	329.73	367.71	344.56	346.93	304.99	355.52	352.44	351.24	380.37	367.04	378.82	371.84
350004	375.56	373.95	352.52	359.56	407.7	328.5	344.77	376.31	377.57	355.98	357.62	352.84	405.37	374.44	340.16	367.56	325.06	320.82	365.9	330.16	339.92	298.24	347.35	340.98	344.5	371.66	356.55	372.7	366.51
351004	377.98	373.74	350.74	362.78	409.94	329.96	339.02	370.31	375.69	355.06	356.49	352.04	404.95	376.62	339.66	370.1	322.3	318.52	364.06	331.01	336.02	296.52	344.71	339.73	339.9	372.02	356.75	373.44	362.43
352004	387.06	389.69	358.43	368.4	412.9	335.2	345.36	382.96	384.38	362.68	363.22	359.97	414.83	382.86	345.36	375.59	332.17	325.06	376.64	337.55	339.04	301.33	353.69	347.42	347.96	374.53	367.62	379.88	371.14
353004	391.92	399.25	373.4	379.38	422.1	338.75	352.25	389.43	393.85	373.32	373.13	366.62	426.03	393.61	358.74	382.49	339.7	332.89	379.54	354.73	352.89	309.77	359.79	356.27	358.13	388.24	375.11	389.38	380.12
354004	380.38	379.44	355.31	364.39	410.19	333.06	347.58	374.49	378.38	361.27	362.48	359.34	412.33	380.3	343.19	374.63	330.77	325.31	365.51	340.32	339.69	303.61	350.8	344.81	348.98	377.52	364.42	373.63	371.28
355004	383.6	390.17	361.4	367.41	412.48	337.13	351.09	378.97	381.45	365.42	362.98	357.62	417.59	383.58	349.42	378.05	333.01	326.69	375.7	344.49	344.02	303.43	353.78	345.19	350.31	380.19	367.59	382.7	371.49
356004	378.13	384.66	354.21	361.51	413.16	329.25	341.74	374.66	380.32	359.94	357.57	355.45	410.7	376.37	344.92	374.23	330.64	324.11	369.1	338.34	344.24	301.97	348.84	338.71	344.16	374.77	361.08	375.72	365.77
357004	368.72	374.61	344.84	352.02	393.48	321.73	334.61	364.76	366.62	353.46	345.64	345.46	399.88	367.56	333.65	356.39	319.92	310.44	361.09	327.2	328.11	289.51	338.2	330.57	334.38	366.87	349.79	365.4	351.78
358004	378.92	387.17	354.81	363.72	412.71	335.24	350.39	381.59	386.25	365.24	365.09	361.36	416.07	379.68	345.31	378.86	335.64	324.13	377.35	340.73	344.99	302.65	351.28	344.83	350.62	381.57	364.19	379.36	365.94
359004	381.82	391.34	363.5	369.62	413.2	333.34	353.3	379.94	384	369.73	363.87	363.39	421.64	387.26	349.83	382.07	335.43	327.37	366.9	347.78	347.7	305.92	352.21	345.2	349.53	379.03	371.81	381.17	368.94
360004	389.96	392.22	362.04	373.49	417.98	342.71	353.35	387.91	386.25	373.47	366.4	368.21	426.3	391.95	353.3	386.83	340.12	331.98	382.48	349.55	348.56	300.82	355.37	348.43	353.45	381.78	369.2	377.65	373.82
361004	382.36	384.22	355.9	370.25	408.97	335.15	350.63	383.33	384.11	370.49	365.27	364.07	422.64	386.54	348.33	380.04	338.51	326.56	365.97	347.31	350.99	302.51	353.24	346.21	350.94	383.56	363.14	384.55	369.29
362004	377.55	371.52	357.8	364.81	409.26	332.86	340.44	373.31	380.91	361.85	355.59	357.37	414.24	382.18	343.26	372.76	333.32	323.56	373.96	335.15	346.72	293.91	347.59	338.46	350.79	374.35	360.6	371.91	362.88
363004	391.54	400.06	371.05	379.14	417.7	344.53	355.46	393.86	392.58	376.57	372.31	370.67	429.55	393.45	359.38	387.21	342.27	335.91	379.47	354.08	357.17	314.43	363.66	350.09	361.79	386.94	378.47	383.41	376.75
364004	378.78	383.53	358.47	361.2	397.29	326.33	345.08	377.93	377.12	363.22	355.01	353.94	408.45	373.73	339.08	367.86	330.92	321.67	361.08	333.24	341.5	294.08	348.15	340.49	344.66	373.94	358.5	365.93	358.5
365004	389.07	391.56	358.66	368.74	409.92	331.14	348.11	378.93	384.38	364.43	354.52	358.76	416.59	381.75	346.8	377.24	337.19	329.3	377.98	345.04	353.97	300.43	354.33	341.67	352.95	380.73	365.49	383.93	368.68
366004	387.88	395.7	360.38	368.15	413.1	335.02	349.64	388.64	387.58	367.81	362.12	364.37	420.98	385.69	348.09	379.7	336.44	331.21	377.99	341.17	353.48	305.1	356.2	347.75	352.18	379.9	365.18	377.1	370.08
367004	390.68	399.23	362.36	371.63	418.06	338.57	350.91	384.91	387.09	371.65	370.02	364.52	423.02	390.33	354.12	387.26	338.5	327.7	382.43	348.37	356.69	305.48	356.92	348.01	356.9	380.06	365.17	383.18	369.41
368004	395.08	402.31	364.98	373.16	412.52	337.09	348.43	389.94	388.4	367.9	372.14	366.68	422.73	389.14	351.36	382.73	340.51	329.48	369.97	352.96	360.84	309.96	357.36	345.59	355.29	382.74	368.7	385.74	376.43
369004	392.4	390.79	362.71	366.67	412.57	336.49	349.13	381.74	384.55	364.45	362.45	364.62	417.32	384.88	350.97	376.66	336.38	331.45	371.32	347.38	352.97	307.84	355.84	344.9	351.16	381.26	361.16	381.62	369.9
370004	391.9	388.25	362.01	367	406.75	337.28	352.44	381.37	383.21	365.68	365.71	364.35	416.59	386.3	351.64	381.5	334.78	332.63	373.61	342.71	354.84	303.12	355.28	345.3	354.56	380.54	364.84	383.43	375.86
371004	399.07	397.78	378.12	375.86	416.91	343.3	354.36	389.05	387.34	368.8	373.52	368.89	428.06	393.03	359.28	399.06	344.69	333.85	381.43	350.64	363.43	306.53	360.98	352.42	360.63	387.19	371.74	393.17	381.06
372004	406.42	396.04	371.09	377.26	422.38	342.22	353.56	387.47	394.23	371.93	378.4	369.31	429.39	390.91	359.01	397.12	344.12	332.05	380.76	349.68	363.32	306.1	358.54	348.78	360.48	384.93	370.03	397.97	385.97
373004	401.6	393.86	364.1	369.77	408.9	338.67	349.13	379.37	384.51	368.09	373.02	363.47	419.98	385.33	357.45	390.55	338.53	329.13	372.89	339.81	359.71	303.37	356.2	347.51	352.53	376.17	362.09	391.89	375.63
374004	402.34	391.57	365.8	371.22	416.61	338.32	347.93	377.2	383.17	371.29	375.51	366.61	425.23	392.69	356.54	402.24	337.19	328.38	372.36	341.88	363.43	307.4	353.56	346.73	351.54	382	366.67	395.54	383.47
375004	410.84	390.8	364.99	371.25	418	335.64	349.85	383.95	385.55	370.29	371.77	369.57	422.28	398.44	358.57	404.95	337.67	329.28	374.06	341.8	368	306.4	355.07	349.48	349.88	382.87	365.94	405.05	389.35
376004	411.47	393.96	370.26	376.22	415.44	343.53	354.42	389.74	385.48	374.35	376.91	372.5	428.17	401.71	363.44	419.11	341.34	337.2	378.82	351.56	369.97	302.27	357.7	361.65	354.98	385.48	375.39	408.07	395.43
377004	415.21	387.47	365.83	370.73	417.13	337.26	357.17	384	383.26	372.41	371.32	367.12	424.67	398.93	361.04	418.82	338.81	330.54	381.35	344.75	371.87	303.61	353.52	355.39	347.96	382.02	370.63	403.53	393.51
378004	418.51	386.01	369.44	380.18	419.15	345.12	361.79	390.66	385.98	374.37	375.65	369.33	429.24	406.51	367.41	423.4	344.8	331.03	382.99	342.86	372.15	306.17	357.15	355.26	353.86	382.1	373.26	413.28	395.81
379004	416.74	388.58	371.78	379.04	414.58	344.42	363.59	390.69	383.86	373.14	374.32	370.94	424.96	411.02	369.61	424.22	344.78	331.53	378.62	344.03	377.47	305.38	354.93	356.79	352.49	377.69	369.2	408.81	399.74
380004	406.65	382.01	362.2	378.18	407.1	338.61	352.58	384.67	383.46	366.95	368.03	365.84	420.06	407.61	368.01	420.42	339.13	327.69	368.73	341.8	372.52	295.37	349.26	353.69	348.28	376.54	367.88	414.43	399.05
381004	430.66	394.95	379.08	399.77	426.35	351.89	364.19	399.29	396.82	383.3	386.11	386.74	442.97	426.93	381.94	441.48	352.58	339.15	383.76	350.9	387.27	308.72	364.02	367.3	364.76	396.47	381.29	430.46	414.38
382004	418.44	388.21	369.27	392.05	421.12	343.25	357.83	390.66	387.59	380.44	376.89	381.07	434.92	418.53	375.63	437.73	348.89	334.17	374.27	348.02	383.27	304.16	358.56	357.45	359.24	385.96	375.35	420.82	405.46
383004	419.22	381.17	364.17	391.36	418.19	338.64	354.45	386.88	377.37	374.06	371.75	374.94	429.5	410.23	374.82	429.23	347.09	332.58	378.36	343.21	383.76	302.46	353.34	359.18	355.29	382.54	378	419.75	401.34
384004	426.73	394.02	376.89	403.07	421.54	349.61	359.63	394.13	382.6	383.56	382.97	384.74	438.71	423.34	378.83	440.08	349.32	337.13	378.61	351.71	391.44	304.02	358.35	368.08	360.56	390.78	386.75	438.02	416.08
385004	435.33	397.89	384.24	406.79	424.3	353.78	364.2	393.8	397.16	390.97	385.77	393.69	443.72	430.2	386.07	448.92	349.14	342.33	383.07	357.01	403.52	306.87	361.93	373.06	366.68	398.21	391.3	440.16	420.44
386004	423.68	390.86	378.03	401.94	417.46	348.57	359.93	392.06	384.58	385.31	378.98	386.19	436.46	427.7	384.76	446.48	348.64	338.9	388.63	348.74	393.68	305.98	357.36	368.32	364.04	391	385.48	432.86	416.76
387004	425.79	391.04	381.2	401.65	422.7	347.62	364.68	399.55	385.06	389.02	382.15	387.61	438.32	429.46	386.7	447.59	350.8	338.12	400.22	355.02	400.52	308.45	359.18	365.74	367.02	396.89	383.95	438.68	418.41
388004	435.09	400.62	382.52	407.34	421.51	347.85	367.19	405.65	389.16	396.52	385	392.13	439.78	433.2	397.07	448.72	349.82	339.17	396.8	355.76	404.25	309.44	357.54	368.86	370.82	398.71	394.84	436.28	427.29
389004	431	387.08	379.35	404.52	422.62	350.9	368.04	403.5	388.08	394.87	377.76	393.07	438.73	431.43	399.89	449.31	347.62	339.49	400.22	351.1	409.64	306.38	358.01	368.61	370.66	396.54	390.1	436.53	415.26
390004	446.21	405.12	393.27	417.5	428.68	360.23	384.5	410.05	398.24	409.36	390.51	398.24	449.24	442.74	406.05	465.39	360	347.94	410.2	360.75	414.66	315.03	365.62	375.08	376.41	397.47	393.63	441.4	432.74
391004	428.29	389.21	378.98	412.68	423.14	352.69	374.25	399.78	388.74	399.32	380.28	386.66	440.26	429.92	399.6	454.09	349.66	343.2	406.13	357.88	407.87	304.73	361.56	368.06	375.47	393.16	384.31	434.3	426.43
392004	430.49	390.43	380.86	408.99	424.12	348.68	373.67	400.44	387.09	398.36	381.19	387.34	439.88	431.76	399.13	454.65	355.6	338.73	412.33	363.95	408.12	306.77	358.64	369.92	376.67	396.95	389.11	443.89	422.8
393004	442.9	402.74	386.03	422.48	433.57	362.35	390.13	413.74	401.69	412.91	393.94	401.4	452.06	442.53	415.75	465.46	362.44	352.2	425.85	374.71	428.01	314.69	371.75	384.28	393.25	406.38	402.96	448.88	443.7
394004	432.09	391.49	374.55	408.82	424.01	353.57	378.14	402.58	388.25	401.33	381.98	389.2	436.47	426.27	402.41	452.11	354.06	343.17	418.48	363.37	418.11	303.67	360.38	370.34	383	395.29	386.41	442.05	427.14
395004	448.62	402.38	387.65	423.47	437.72	364.61	387.48	419.35	402.55	416.8	394.55	400.38	456.17	441.94	417.97	471.2	367.46	357.8	432.74	378.19	432.59	314.82	373.63	382.47	397.88	406.2	400.36	458.2	442.09
396004	436.69	395.13	377.69	416.04	423.14	352.08	379.74	412.68	389.2	411.39	391.06	392.04	441.82	429.21	405.78	450.67	358.54	351.38	429.74	371.27	429.79	307.96	368.99	375.88	389.58	395.98	395.88	442.05	431.74
397004	436.49	392.88	377.75	418.28	428.72	358.97	385.63	413.52	391.67	414.35	390.49	391.25	445.05	429.41	407.43	453.78	359.83	348.16	438.21	376.38	433.95	313.49	368.37	374.65	394.36	398.65	394.11	445.68	430.78
398004	437.17	394.96	377.09	420.53	429.38	356.8	382.09	408.36	391.67	419.92	389.57	396.16	444.7	432.29	410.47	455.93	357.43	345.95	433.89	372.33	430.28	312.94	367.85	373.75	396.2	403.88	400.94	445.49	434.26
399004	442.29	404.98	390.51	423.32	437.03	361.67	384.93	412.67	401.26	426.81	393.58	402.58	451.88	433.78	413.32	457.58	365.5	352.89	440.14	381.16	434.59	315.7	370.01	382.29	401.34	405.47	403.93	446.92	430.5
400004	449.16	409.78	385.48	432.9	439.4	369.58	389.81	420.01	402.75	435.08	401.91	407.6	458.06	441.57	422.31	468.84	371.1	356.27	455.9	388.39	440.93	315.13	374.05	388.27	406.74	408.82	406.88	457.16	441.76
401004	439.65	405.2	386.32	426.21	437.74	363.46	387.7	416.66	396.2	435.59	395.13	404.06	451.9	431.45	419.21	460.07	369.98	350.16	458.38	381.63	433.3	309.94	370.81	385.41	405.55	406.8	409.59	453.12	437.93
402004	433.53	398.89	378.43	421.72	423.93	354.48	380.78	405.94	392.8	431.25	389.88	400.69	445.27	427.04	413.1	453.84	363.73	346.56	451.01	372.29	430.33	305.7	365.74	379.08	398.6	398.45	401.17	443.33	434.75
403004	433.86	392.3	370.61	415.7	419.76	348.74	375.42	400.69	383.49	425.72	384.63	397.63	439.67	416.89	405.07	445.53	361.76	344.5	449.29	370.19	425.58	302.65	363.47	372.78	395.6	398.07	400.73	443.13	426.4
404004	434.49	391.12	377.39	412.07	418.44	349.65	377.08	398.54	388.86	425.99	382.68	400.77	443.44	419.09	407.51	438.02	357.8	345.14	439.75	371.48	416.71	301.51	361.49	371.19	392.16	397.01	402.94	436.91	422.3
405004	446.24	396.87	386.34	425.47	434.97	360.83	387.49	409.68	395.87	450.14	393.68	413.61	452.98	435.17	414.87	456.16	365.2	349.65	463.12	379.1	431.98	311.48	374.03	390.74	411.32	405.7	423.15	452.66	438.07
406004	433.62	386.27	371.62	409.92	422.17	350.35	377.1	396.68	384.77	437.32	381.1	397.44	441.52	417.05	401.27	439.63	354.51	341.94	457.47	372.77	423.08	304.86	362.38	374.63	400.56	398.87	406.7	434.43	423.82
407004	437.37	392.74	380.41	418.18	428.32	356.69	380.48	401.57	390.86	448.05	385.15	405.83	448.82	422.36	412.06	447.21	361.4	346.14	471.75	380.67	427.35	313.61	364.82	383.01	408.71	409.1	416.89	436.32	433.82
408004	436.4	392.32	384.6	418.77	420.6	353.9	378.15	406.98	393.68	452.37	384.77	407.66	445.91	421.96	409.19	440.01	360.46	352.58	466.4	381.34	425.85	309.47	366.51	380.39	412.25	405.51	420.8	444	431.91
409004	446.36	402.11	390.27	432.69	440.6	360.27	388.36	414.55	401.62	461.43	396.36	421.83	461.33	437.88	417.16	460.38	371.36	358.16	469.62	396.35	431.01	317.28	374.18	389.37	423.47	412.16	428.32	452.12	441.77
410004	433.48	392.49	375.07	421	426.01	353.23	379.88	405.46	391.07	450.82	384.32	405.83	443.47	425.58	401.56	442.16	361.53	345.77	456.91	382.69	421.94	310.78	363.65	380.5	412.68	401.75	418.16	435.07	422.99
411004	446.08	407.82	395.97	434.63	441.41	365.64	392.57	413.67	402.39	466.97	394.54	418.32	458.1	435.46	416.54	457.11	373.45	357.01	477.57	396.6	430.09	319.5	375.18	389.4	424.04	413.98	424.92	445.88	436.05
412004	436.12	399.71	381.86	423.13	430.82	355.04	383.93	409.32	397.13	464.49	386.91	410.19	446.79	434.83	408.94	447.24	371.08	349.65	467.36	385.43	425.44	312.22	371.59	383.35	414.71	408.94	420.94	442.77	434
413004	430.96	389.33	372.52	417.21	426.96	349.18	373.13	399.32	387.67	455.31	379.93	403.82	436.05	415.38	399.16	440.77	360.91	348.57	447.28	384.17	414.58	305.79	365.59	373.18	410.31	401.62	404.08	436.7	420.51
414004	429.23	390.41	381.05	420.76	424.15	355.9	378.49	406.7	391.19	469.2	387.42	410.53	444.7	426.7	405.07	446.44	364.58	352.09	463.72	389.6	415.15	306.79	369.14	377.43	418.55	411.24	406.45	436.76	429.51
415004	428.27	396.59	379.2	413.37	421.11	351.79	381.23	402.63	389.01	466.22	383.22	405.76	441	416.61	403.3	447.07	363.35	352.74	458.58	386.09	408.25	305.42	368.77	375.51	418.85	410.42	408.5	430.48	419.14
416004	425.82	394.82	380.07	417.33	418.43	351.52	376.74	401.72	392.99	460.16	382.51	405.6	441.8	416.31	400.26	440.36	357.24	349.93	462.35	378.78	408.56	305.11	368.27	377.53	413.28	407.22	405.77	442.85	418.92
417004	436.1	400.72	386.59	430.47	430.95	360.7	385.06	412.98	399.96	473.16	392.37	417.6	451.73	425.74	413.55	449.78	369.49	360.68	467.55	388.8	412.93	317.59	376.69	385.08	424.89	413.37	414.66	438.02	425.27
418004	425.27	398	384.83	416.66	427.53	353.7	382.44	405.76	403.08	469.03	388.27	407.2	446	419.19	407.36	442.36	359.99	352.61	466.51	390.91	406.37	307.07	369.19	380.51	421.02	408.17	409.02	432.62	418.47
419004	423.71	401.31	381.03	414.72	427.24	350.28	376.96	402.43	393.45	459.85	382.92	406.66	443.45	414.97	401.29	434.52	357.74	344.53	466.08	387.97	403.81	312.12	366.29	374	414.09	405.61	403.5	430.13	410.36
420004	433.78	407.02	382.61	421.37	434.19	359.47	384.23	403.38	404.34	470.08	387.72	417.05	459.08	420.04	410.16	448.15	363.09	353.78	472.18	401.92	412.8	312.92	372.85	386.33	428.46	414.64	405.24	435.28	422.86
421004	433.55	404.71	389.21	420.96	433.37	360.34	385.85	404.6	400.21	473.14	392.64	418.18	454.2	423.63	412.67	443.03	365.95	354.4	476.28	396.24	413.37	317.39	374.3	390.26	428.88	420.66	410.42	436.47	422.18
422004	432.47	393.19	388.65	417.43	427.57	356.88	379.13	403.21	405.22	471.96	383.85	411.03	449.47	418.76	408.32	439.5	364.43	354.4	472.54	398.34	405.72	306.25	368.56	386.88	425.94	410.02	405.37	434.43	419.13
423004	428.41	394.55	387.63	418.86	427.74	353.57	376.69	398.3	401.6	470.12	387.11	417.04	447.24	420.56	404.85	442.84	365.29	353.75	464.02	383.77	405.6	306.49	369.74	392.13	421	415.49	406.02	437.28	418.49
424004	420.27	389.47	372.53	410.36	422.84	349.64	365.14	390.48	394.36	459.33	377.18	402.95	440.05	407.61	394.02	429.45	363.21	341.18	458.12	378	395.72	301.01	361.01	377.65	409.68	398	398.86	419.86	408.47
425004	424.07	392.66	381.31	413.31	425.67	349.41	371.8	393.11	395.69	460.32	375.68	404.56	440.98	412.19	397.08	439.01	359.38	343.76	452.93	379.38	395.48	305.84	361.25	380.05	412.4	402.34	393.23	427.1	408.61
426004	428.6	396.87	382.44	415.84	430.37	351.5	376.16	404.29	403.86	466.12	383.64	412.12	449.14	413.07	401.7	441.02	362.45	350.47	467.01	389.54	397.75	313.05	367.53	383.02	415.77	404.95	402.61	433.02	417.47
427004	435	404.9	383.72	420.08	431.06	364.68	378.58	409.28	412.38	473.62	387.74	419.78	456.96	419.99	409.42	445.26	374.25	357.4	468.17	395.3	402.13	318.21	373.14	393.6	424.2	411.78	408.63	437.96	427.03
428004	421.22	393.06	381.26	414.88	427.4	352.43	367.02	400.52	397.43	455.46	369.62	412.15	441.02	413.37	399.22	432.75	365.3	348.88	466.7	381.59	396.19	308.76	365.64	383.61	415.74	405	400.23	426.56	413.78
429004	420.13	396.59	380.06	413.13	421	356.77	366.63	397.53	399.17	449.74	369.75	406.63	435.97	408.09	398.71	427.36	361.86	347.01	458.17	381.84	393.03	303.36	364.87	380.48	411.9	394.78	395.84	421.58	409.84
430004	419.75	400.42	374.99	411.97	423.53	352.31	361.54	397.8	393.75	449.15	377.42	407.49	427.99	407.59	408.34	440.64	364.39	349.8	463.36	381.83	399.16	304.15	367.13	379.66	414.03	396.85	392.24	427.41	408.7
431004	441.09	413.94	387.14	429.62	434.27	363.73	370.8	411.28	413.43	460.96	393.29	421.91	444.23	425.18	413.79	454.9	379.3	353.51	474.54	392.12	411.95	318.45	377.42	394.63	422.81	411.37	413.82	435.93	428.17
432004	421.07	403.42	373.42	409.97	424.29	356.06	359.48	398.3	397.19	446.43	381.35	396.3	433.12	395.89	405.38	445.39	367.16	354.61	461.43	388.53	396.75	308.74	365.45	384.83	410.26	406.83	398.4	425.03	415.3
433004	427	407.17	380.01	418.85	422.03	358.54	366.01	404.02	400.68	455.6	382.06	403.4	440.52	411.04	406	445.86	367.77	349.39	462.13	394.33	400.44	310.22	370.14	384.82	418.37	407.4	403.25	428.85	419.09
434004	431.58	412.26	388.69	426.39	433.02	365.24	368.48	412.31	406.39	454.38	391.9	410.25	453.23	421.42	415.93	454.44	373.63	351.39	479.18	402.7	408.15	317.28	375.45	391.34	422.76	410.51	411.72	439.4	428.39
435004	419.71	397.04	378.26	409.44	422.55	358.97	356.89	396.75	395.88	436.3	376.77	399.52	440.41	410.68	407.74	446.96	367.79	348.39	462.07	387.69	396.27	302.18	365.05	381.6	413.83	408.14	395.04	428.86	420.94
436004	423.57	407.05	387.82	419.58	424.88	355.83	367.78	408.05	405.1	440	383.57	404.57	440.2	414.3	409.64	451.87	369.28	348.01	459.08	394.36	402.04	310.46	372.42	382.2	413.08	402.29	404.18	429.06	426.57
437004	424.08	410.42	383.49	417.21	431.3	361	364.62	403.67	398.4	436.27	380.5	399.86	439.41	417.69	410.59	448.84	368.26	351.78	463.6	389.49	400.61	310.72	369.37	383.66	419.94	407.82	402.86	434.46	421.54
438004	417.52	407.06	378	407.72	418.91	354.38	359.1	402.53	398.59	430.51	375.43	398.95	437.72	410.48	400.77	443.27	363.07	347.88	448.85	384.52	396	310.07	364.25	379.16	412.64	401.22	393.67	426.48	410.14
439004	413.76	404.83	379.84	411.14	426.48	353.16	362.6	407.74	398.61	431.94	374.94	397.69	436.72	408.56	402.12	441.04	363.85	345.81	442.79	378.76	400.47	311.1	361.71	375.88	414.01	404.76	398.25	427.24	416.03
440004	425.47	411.79	379.24	412.61	425.26	358.04	367.94	405.54	400.45	434.8	381.59	404.99	444.44	416.12	407.62	448.48	367.61	349.8	447.99	386.58	403.8	306.7	364.94	381.85	415.43	409.87	400.92	434.28	422.62
441004	417.95	407.01	374.28	407.12	424.23	353.96	363.68	397.87	397.95	427.01	376.83	399.36	436.32	408.13	402.6	443.42	369.98	343.54	443.97	380.74	401.57	304.16	360.14	375.48	409.61	403.22	397.93	424.44	416.38
442004	432.78	419.65	387.29	420.06	432.25	366.22	376.44	412.93	412.11	442.46	388.69	413.02	453.16	423.33	410.93	456.39	379.36	356.25	432.8	398.42	416.16	317.32	373.62	388.3	421.89	415.87	408.21	440.51	432.94
443004	411.67	399.28	371.31	402.05	410.46	347.73	365.11	398.13	392.48	423.12	370.17	392.97	432.27	406.59	396.04	424.72	360.15	340.98	432.63	380	393.34	299.31	357.87	370.32	400.61	398.01	390.19	420.79	409.27
444004	419.91	401.6	382.42	410.88	418.5	355.21	369.31	404.08	403.34	432.37	378.23	400.21	436.23	414.13	404.17	429.65	367.24	344.44	443.03	388.94	394.54	311.32	364.39	379.8	403.89	400.3	397.27	428.35	417.17
445004	414.3	402.17	382.94	407.19	423.39	353.86	362.38	400.78	400.58	433.33	381.6	399.69	438.59	412	397.23	431.25	369.55	338	435.73	384.49	396.41	301.31	364.43	372.16	404.08	400.72	399.74	420.07	416.39
446004	414.38	398.51	379.19	409.23	422.22	353.74	364.34	399.45	397.92	430.67	373.6	401.66	430.97	409.11	395.96	428.21	375.12	337.51	431.42	385.67	385.83	310.95	364.88	373.68	405.32	396.6	397.15	423.89	413.41
447004	416.45	400.32	377.65	414.71	421.36	361.1	366.15	405.34	401.94	432.04	379.03	403.78	435.8	415.23	404.28	434	374.2	343.95	438.21	387.54	393.47	310.82	366.74	377.41	412.17	398.37	396.57	426.21	412.29
448004	421.65	412.1	384.95	418.93	434.81	368.27	373.32	410.17	411.02	442.36	384.05	408.25	441.57	420.32	408.99	443.24	384.12	357.17	442.61	401.44	403.04	317.04	370.36	384.17	418.13	402.63	408.7	425.28	424.35
449004	421.88	401.97	372.86	413.62	427.79	365.81	370.98	405.4	402.02	438.71	382.37	402.5	436.29	418.52	406.52	437.25	383.81	347.15	440.68	400.91	403.16	318.8	367.21	381.53	418.16	405.86	404.17	427.74	425.38
450004	412.26	397.5	369.55	402.03	413.11	356.18	362.43	395.05	393.74	424.56	365.85	390.12	426.83	402.09	399.75	429.89	371.42	341.48	427.78	380.95	392.09	302.36	358.23	370.3	400.76	397.89	391.68	422	407.19
451004	419.36	405.66	377.94	408.79	427.24	363.22	369.05	407.86	404.33	432.05	381.39	402.5	432.81	408.81	404.65	437.78	381.96	344.77	449.95	390.24	398.92	310.89	363.68	373.61	411.6	406.6	396.07	437.08	419.55
452004	416.82	403.84	378.55	410.23	424.89	363.59	368.04	409.44	399.72	425.83	380.1	402.55	436.03	412	406.57	435.49	382.65	345.01	455.64	386.22	402.37	313.64	364.45	371.43	409.05	403.67	399.71	429.49	423.13
453004	425.54	412.77	386.7	414.63	426.83	366.65	374.7	413.89	406.93	431.87	387.23	405.57	439.2	418.01	407.48	436.25	385.68	348.87	453.66	396.69	403.22	314.07	367.9	381.04	415.18	410.4	405.83	431.62	425.31
454004	402.76	388.65	364.47	401.23	408.04	351.5	361.63	399.05	392.49	412.87	374.47	392.98	424.02	403.97	396.73	422.33	366.26	335.25	436.38	381.52	385.41	299.95	355.61	361.11	399.43	394.73	387.31	408.57	404.18
455004	410.89	395.84	373.31	410.22	417.94	357.37	372.53	394.1	397.71	421.09	378.51	397.16	434.63	412.81	405.86	429.84	375.77	337.91	446.75	393.19	385.59	308.94	360.35	371.15	406.12	402.7	396.85	428.87	411.08
456004	415.56	403.76	375.41	415.15	420.13	364.94	370.92	408.42	403.36	422.2	379.27	402.25	436.99	417.13	411.41	430.89	380.79	341.02	434.51	387.67	388.5	304.2	363.56	370.82	407.19	400.76	403.61	425.09	414.45
457004	411.02	404.98	368.64	413.74	420.41	364.2	372.15	404.96	405.11	419.37	384.47	403.64	438.46	420.94	408.57	429.42	380.4	345.38	440.5	391.6	394.63	312.13	367.05	375.19	406.54	399.57	402.9	427.39	413.38
458004	428.68	412.12	385.73	428.65	427.33	372.13	379.76	412.56	414.69	434.14	390.02	415.04	450.28	428.24	417.46	434.98	392.13	352.23	452.33	405.46	408.32	323.01	375.31	385.76	416.75	417.48	414.04	442.75	428.83
459004	422.26	407.19	375.08	416.76	428.75	366.25	381.31	412.99	404.77	423.96	386.74	404.69	444.22	424.33	416.11	432.5	383.22	344.84	441.87	387.35	407.12	319.34	369.15	378.64	409.5	408.52	406.65	436.58	424.08
460004	407.02	391.65	366.9	405.71	421.29	356.84	366.55	403.11	397.68	410.93	375.33	394.58	432.65	409.3	395.53	422.45	366.18	336.9	439.9	378.82	389.22	311.56	362.62	368.29	403.57	396.56	396.96	423	409.77
461004	409.09	400.02	360.74	402.99	415.52	354.68	365.85	392.57	392.28	408.03	372.23	397.12	432.49	409.46	398.86	416.58	371.81	336.42	436.31	383.95	394.99	304.85	364.19	367.51	401.31	398.36	391.19	420.97	409.65
462004	402.01	396.12	359.79	401.66	417.16	350.96	363.03	390.05	386.83	399.67	368.71	387.04	423.18	403.12	397.12	413.21	365.14	328.29	425.95	368.79	387.37	308.16	360.35	358	393.48	388.66	389.48	417.21	402.56
463004	420.83	414.76	374.4	417.74	428.67	366.36	375.81	402.07	408.21	420.53	380.81	402.25	444.91	418.52	413.6	427.31	383.42	345.23	449.14	390.12	401.91	320.69	370.43	372.32	409.85	402.54	401.37	433.85	425.83
464004	417.3	410.21	368.31	415.63	422.71	364.22	370.96	399.87	407.69	414.48	378.35	402.01	440.19	418.95	404.04	422.21	375.38	343.61	431.06	386.01	403.22	316.85	370.36	373.94	407.85	403.77	405.09	431.73	422.57
465004	414.44	410.84	372.05	416.78	429.33	364.64	370.76	401.82	411.43	411.68	377.85	403.23	440.43	418.54	408.54	427.18	375.46	340.37	448.2	389.1	405.82	318.64	369.79	373.64	406.5	410.69	400.99	433.3	422.5
466004	413.94	411.64	369.47	405.4	424.28	356.42	365.22	399.6	404.15	401.32	374.56	398.33	437.16	412.85	403.73	422.88	375.66	342.78	446.83	376.34	399.05	320.02	364.27	364.17	397.65	400.41	395.36	429.23	411.84
467004	418.44	414.9	368.35	414.07	423.68	367.11	368.37	404.63	404.78	414.62	379.61	405.44	446.42	424.97	409.66	428.17	379.68	344.56	446.22	389.38	408.42	313.18	371.5	372.31	410.07	405.16	408.56	441.1	420.82
468004	412.57	412.71	370.71	409.73	425.86	364.46	367.76	403.38	408.33	412.83	379.95	403.18	442.02	424.99	406.62	425.89	377.17	344.64	448.24	380.92	410.45	317.04	372.03	369.34	404.82	405.12	405.9	428.23	419.88
469004	409.86	404.04	360.65	401.37	417.85	355.06	354.7	393.07	392.5	401.91	369.57	388.83	433.24	415.62	395.82	419.72	365.56	337.14	442.55	370.56	400.63	306.61	365.8	363.62	395.43	393.09	394.71	421.51	411.69
470004	414.34	411.59	368.33	408.43	418.29	359.52	360.21	400.17	398.82	403.97	372.58	393.82	441.06	420.48	402.73	430.71	373.78	339.53	450.31	378.4	411.29	314.47	370.36	364.1	400.18	400.72	403	431.99	411.21
471004	399.47	393.66	356.56	395.35	413.59	351.05	349.57	386.51	388.34	389.08	357.52	383.55	423.28	404.38	390.02	410.73	364.53	330.44	434.56	371.36	396.36	311.12	359.93	351.15	390.09	387.76	384.43	423.5	398.7
472004	407.63	403.98	357.1	404.93	419.02	359.48	354.29	393.99	392	394.78	362.72	391.91	431.63	410.47	397.74	416.58	371.8	335.47	453.68	378.99	401.74	312.08	365.79	356.62	392.16	389.87	397.54	432.98	404.51
473004	411.61	409.82	369.85	407.59	419.46	360.56	360.75	401.25	400.81	402.11	374.91	398.15	440.33	418.43	399.77	429.02	376.47	338.45	451.52	388.95	406.1	318.17	371.14	363.01	397.64	399.3	396.22	426.63	407.34
474004	423.38	412.52	369.57	408.94	430.06	363.56	362.8	403.7	402.65	400.48	372.4	405.91	444.9	424.74	403.91	434.27	378.1	343.04	453.98	392.83	409.14	316.04	370.3	369.17	403.42	404.84	406.84	439.94	416.54
475004	412.34	409.83	367.41	406.8	421.78	360.14	361.05	406.56	399.14	397.31	368.63	399.22	437.46	417.09	401.18	425.28	374.94	345.17	443.54	391.86	407.74	316.46	366.95	362.79	402.27	401.81	402.74	435.04	413.85
476004	425.01	417.18	370.6	410.92	422.41	366.69	363.99	403.45	403.04	403.83	378.78	405.61	445.06	427.68	408.71	431.68	379.25	341.87	448.67	400.6	411.5	313.74	374.32	373.86	407.6	402.31	402.46	442.2	415.52
477004	417.56	406.53	362.45	405.16	415.03	361.13	357.51	395.98	398.93	399.38	372.63	399.58	436.53	417.93	401.46	430.88	370.72	342.14	439.24	389.94	407.51	314.28	370.6	361.38	403.4	400.96	400.25	439.11	412.04
478004	424.63	420.01	377.39	411.19	429.04	369.57	370.7	406.37	414.28	405.03	381.06	408.42	444.6	429.07	414.95	440.12	378.57	351.49	452.65	414.33	412.04	316.13	379.31	375.25	408.07	407.74	410.01	458.79	424.19
479004	412.26	409.42	365.86	400.08	423.77	358.99	359.57	391.74	396.41	393.86	372.1	395.04	436.43	416.12	400.23	428.31	373.8	341.5	432.12	387.48	399.57	311.42	371.64	362.31	404.93	399.92	399.17	441.74	414.34
480004	419.51	419.39	365.37	408.4	425.53	365.39	367.55	392.28	400.1	397.69	378.16	401.02	437.03	421.14	410.95	432.72	378.48	345.99	439.03	395.8	407.61	318.04	377.54	368.53	408.81	401.96	401.56	450.05	418.14
481004	419.61	416.54	367.25	410.01	422.62	362.13	367.69	395.97	399.89	401.68	375.53	400.2	437.32	425.3	409.53	430.85	376.83	351.49	439.31	400.8	411.4	308.48	375.77	368	407.91	400.69	402.17	443.8	421.76
482004	402.32	400.32	361.47	397.81	412.87	351.17	355.31	386.55	382.52	385.06	367.02	385.77	427.59	412.05	394.15	421.21	368.86	338.13	432.48	377.38	401.08	305.15	368.03	355.5	397.09	390.8	386.19	442.3	413.23
483004	402.12	406.15	357.31	398.03	414.14	353.53	354.88	385.89	389.24	389.94	366.93	386.05	425.03	409.54	389.55	419.35	370.34	335.51	430.72	385.13	406.46	308.94	368.76	357.42	399.21	390.99	389.32	439.02	410.22
484004	425.1	421.62	377.53	419.39	428.28	368.12	369.11	409.53	409.05	411.26	387.89	404.73	446.52	435.34	411.24	446.17	385.64	351.43	447.22	407.11	418.38	322.95	384.83	376.62	410.43	408.5	408.26	455.96	430.46
485004	419.26	410.62	372.38	417.23	422.21	364.35	361.79	396.41	400.74	403.17	380.94	400.62	436.46	426.27	407.77	430.97	379.45	348.92	439.55	405.03	413.66	315.34	379.73	371.92	403.87	401.84	402.92	450.06	422.3
486004	415.84	407.14	367.08	409.73	420.45	361.2	358.88	393.05	395.02	403.21	375.67	394.84	439.88	420.07	399.41	428.59	377.53	345.6	436.7	396.83	412.58	316.24	380.49	368.14	404.04	401.04	398.41	444.9	421.42
487004	410.41	405.3	367.51	409.15	421.27	357	359.59	389.01	396.11	400.34	375.35	393.37	437.76	418.18	399.62	431.25	370.66	338.7	434.08	397.69	411.14	311.85	374.92	364.23	396.7	394.55	388.14	440.22	420.61
488004	407.96	399.21	365.46	405.05	423.97	357.97	354.13	388.92	391.46	398.08	371.51	389.68	433.14	413.09	401.71	427.76	376.6	336.75	435.5	394.03	408.28	313.04	372.72	367.83	396.11	397.89	394.58	449.41	418.06
489004	412.46	400.47	365.21	399.44	425.67	356.46	357.61	393.74	390.43	397.93	368.96	391.06	434.78	414.26	398.64	432.46	374.79	337.87	428.66	400.01	404.91	313.32	373.07	365.84	400	400.15	384.1	446.35	420.46
490004	421.7	403.8	376.21	410.05	421.55	361.04	363.32	398.95	397.9	405.64	378.28	397.82	441.64	425.01	403.9	436.95	384.51	346.57	431.84	412.5	411.61	313.73	377.73	372.3	401.11	399.91	396.64	450.57	425.1
491004	423.33	407.73	378.94	407.62	428.19	367.15	363.85	400.72	406.11	407.25	383.77	401.89	446.21	421.03	404.94	441.32	382.73	350.43	442.58	414.86	412.03	314.24	379.43	373.19	407.47	401.33	400.49	457.26	428.15
492004	407.09	401.9	366.22	393.12	417.33	352.22	354.38	395.47	389.2	395.85	371.78	392.87	433.89	412.3	393.64	425.43	378.82	338.69	430.22	392.23	403.25	313.2	368.24	363.76	392.91	393.19	387.31	439.25	410.52
493004	404.92	384.63	360.21	390.51	416.32	350.03	349.58	385.21	382.28	392.18	367.57	384.63	425.1	403.38	385.81	415.2	370.55	334.04	427.9	386.03	391.98	303.31	363.89	358.5	391.1	391.14	385.44	433.46	404.52
494004	404.78	392.92	364.68	396.88	415.54	351.22	351.18	385.32	390.28	396.33	369.15	389.54	427.56	408.16	395.17	428.81	375.73	340.28	429.19	400.83	398.2	312.13	363.64	364.37	389.61	395.43	389.7	443.31	410.98
495004	405.58	400.1	369.64	395.8	417.76	353.7	356.9	392.9	390.68	400.54	370.96	393.75	431.22	412.95	395.57	428.34	380.32	337.78	437.94	395.6	411.25	311.22	367.95	364.88	398.7	396.4	397.18	444.95	416.75
496004	414.91	400.92	365.68	398.98	424.27	358.92	354.93	389.75	398.33	404.41	376.8	394.99	435.42	416.62	405.52	431.23	383.11	343.29	431.53	404.95	414.79	311.92	368.4	370.81	397.98	400.67	401.26	444.39	419.35
497004	408.35	398.04	364.56	403.07	419.63	348.28	355.92	394.99	397.95	401.54	368.94	394.69	431.39	413.36	396.84	429.15	383.29	339.68	433.52	393.18	414	311.34	365.73	369.57	396.44	400.46	390.73	446.3	414.78
498004	412.71	402.5	367.38	403.49	423.09	355.47	358.88	391.01	399.66	404	374.46	400.44	436.75	419.12	403.72	433.67	384.26	342.39	444.12	401.56	412.72	312.76	370.82	373.91	403.32	402.76	396.29	449.17	422.75
499004	411.01	398.7	358.21	396.49	413.48	345.54	356.47	378.92	388.13	394.17	364.98	388.86	423.51	408.61	393.11	418.37	377.59	331.94	429.75	389.3	408.67	305.7	365.02	364.01	394.37	395.77	384.18	435.16	408.18
500004	423.01	409.75	367.42	411.11	429.4	359.85	368.32	393.23	401.31	409.79	379.95	401.07	440.05	424.64	414	435.48	388.11	346.66	440.25	409.18	416.57	316.6	372.74	380.62	405.44	400.58	403.23	446.83	416.97
501004	415.34	403.15	364.87	406.19	422.86	356.57	360.46	387.24	393.66	405.04	370.7	391.74	431.32	415.56	401.3	427.93	383.84	338.49	436.84	404.2	408.41	314.07	367.62	369.43	400.72	397.19	387.3	437.1	413.13
502004	412.61	414.74	361.8	399.42	422.91	357.67	360.65	390.68	397	405.28	371.23	390.73	433.1	413.88	403.24	424.44	384.64	341.67	441.05	406.41	403.96	313.67	366.08	376.59	397.4	400.05	392.38	441.98	416.92
503004	411.62	405.42	361.94	397.56	418.01	352.06	356.78	387.62	391.8	396.07	364.91	390.42	423.58	409.85	394.85	416.22	376.05	336.65	433.05	400.25	404.67	308.93	360.86	371.07	398.28	392.94	390.53	440.78	408.27
504004	410.34	412.44	362.62	396.44	422.52	353.42	353.8	390.45	389.91	395.33	367.04	392.83	428.14	411.71	398.39	422.15	372.87	340.69	427.39	399.65	405.96	306.91	361.27	368.78	398	394.36	390.71	441.8	408.99
505004	408.78	412.19	364.3	389.47	416.51	352.26	354.99	388.95	389.5	392.14	364.56	390.64	427.2	409.15	393.84	423.15	372.51	339.3	426.9	402.32	404.18	310.26	362.03	373.7	394.68	395.93	391.44	434.63	406.84
506004	410.65	416.43	364.04	399.6	425.76	355.88	354.97	389.14	394.04	392.6	367.92	390.43	428	409.12	390.85	430.5	378.22	341.43	436.43	411.56	408.68	305.84	364.66	378.04	400.23	396.93	391.66	442.99	414.65
507004	417.99	420.73	366.96	408.33	431.68	361.81	361	401.52	396.77	400.39	371.77	398.12	441.67	420.32	400.51	431.24	377.25	348.66	441.08	417.96	409.89	315.49	368.58	384.32	403.74	400.55	390.79	451.91	418.35
508004	408.18	418.36	360.63	401.84	425.12	358.47	360.42	396.29	394.81	395.15	373.04	391.55	434.48	415.62	395.5	427.25	377.36	338.69	432.39	416.17	404.41	313.86	364.92	380.69	402.62	397.73	389.6	441.41	412.9
509004	427.62	431.37	377.28	413.39	432.56	372.44	369.96	409.92	406.17	410.15	386.03	409.52	449.09	429.9	404.84	443.84	392.56	359.57	439.37	426.39	421.32	320.3	377.64	397.42	415.31	408.35	401.8	457.01	424.55
510004	411.32	423.69	362.58	398.41	419.46	358.14	358.02	394.38	394.46	396.22	372.03	394.07	432.29	418.38	395.41	425.73	380.91	341.77	423.63	413.79	406.82	315.35	368.45	389.56	403.54	400.7	388.24	443.81	417.86
511004	405.14	420.32	365.85	391.26	421.38	356.17	358.92	391.69	392.63	397.62	369.33	396.24	425.57	412.31	394.55	420.66	379.48	345.62	425.27	411.61	403.51	312.66	367.84	383.87	403.5	391.83	384.2	444.16	415.63
512004	416.96	432.64	376.93	406.16	431.13	366.48	365.04	406.31	407.76	406.23	380.67	404.65	437.69	426.65	402.8	436.72	383.02	347.51	434.56	425.48	418.02	320.59	378.55	400.88	416.22	412.1	397.35	460.35	427.79
513004	402.46	415.51	359.91	386.78	418.4	355.83	354.82	389.61	387.91	390.6	364.28	391.22	424.75	406.39	388.71	422.75	375.98	346.12	425.5	411.98	395.87	310.63	362.67	384.1	404.22	397.19	386.6	441.3	412.49
514004	407.9	414.91	369.3	389.9	421.62	356.66	363.92	391.17	389.96	394.45	369.9	393.58	425.64	409.88	384.19	419.71	379.9	344.16	423.65	413.95	399.56	317.2	368.03	388.93	406.41	400.54	391.39	444.72	417.52
515004	412.69	419.38	372.87	394.9	418.11	358.81	360.05	394.7	396.63	394.74	370.36	395.25	428.78	412.43	395.13	422.36	378.23	347	419.6	420.41	403.63	311.27	370.24	386.79	410.71	398.4	393.62	445.84	418.92
516004	423.59	425.15	376.04	398.36	431.78	368.34	372.64	405.77	401.16	401.79	381.13	406.55	439.68	420.24	396.81	440.51	386.03	342.2	427.3	420.9	413.36	323.21	376.2	402.97	415.28	407.47	398.24	456.82	427.73
517004	415.29	415.76	379.47	398.75	429.68	360.65	368.57	401.37	397.16	393.87	372.66	397.9	431.81	413.04	394.16	430.93	377.01	344.66	429.04	426.12	408.6	319.34	369.86	393.47	408.19	407.13	388.38	447.55	420.81
518004	407.51	414.02	371.8	388.42	420.26	355.22	360.66	393.45	389	393.22	369.43	388.2	431.09	407.58	387.42	423.6	374.38	340.83	420.5	416.55	404.13	307.91	365.05	384.28	402.75	395.68	386.26	441	414.66
519004	406.61	413.36	372	388.82	412.76	353.58	361.32	390.09	388.12	387.5	366.7	390.91	427.84	408.43	383.03	421.99	374.55	347.45	416.56	423.67	404.02	310.78	368.18	381.51	403.46	398.77	379.72	428.77	410.54
520004	401.76	410.81	373.99	392.19	415.37	356.23	367.06	394.1	386.71	387.35	366.49	393.49	427.75	411.73	390.4	421.65	377.84	342.91	424.27	417.91	398.8	311.3	367.78	385.01	407.97	398.68	392.3	436.72	413.39
521004	390.59	404.58	365.29	384.96	410.14	343.27	359.27	380.16	377.09	378.52	354.96	380.52	414.94	395.71	375.6	407.41	370.16	336.33	418.66	395.49	389.36	306.13	358.13	371.93	393.88	391.11	380.25	419.62	400.81
522004	401.61	415.64	375.63	393.48	425.42	355.88	369.34	392.46	392.16	394.3	373.82	394.84	435.73	414.74	390.38	427.13	381.07	349.86	425.54	412.73	401.29	316.76	369.54	383.35	410	406.36	390.37	435.03	424.78
523004	405.48	419.6	374.6	398.83	424.54	362.52	370.15	390.86	395.12	398.45	373.61	397.43	433.91	415.48	389.42	429.31	385.75	355.89	433.48	416.02	400.47	313.47	370.75	389	412.67	405	385.97	442.22	420.17
524004	402.99	414.72	381.55	398.51	422.8	362.24	375.44	395.95	399.39	400.72	377.86	404.28	438.45	419.04	393.3	432.66	388.25	354.16	435.88	424.4	400.94	323.63	373.1	395.13	409.59	407.22	389.75	450.46	424.89
525004	401.49	411.84	380.27	398.55	426.51	360.53	374.93	394.53	398.12	400.67	381.25	400.03	436.61	418.62	392.36	433.3	384.3	357.04	436.91	421.31	399.18	317.34	369.88	391.99	410.23	408.75	391.71	447.71	422.4
526004	398.2	410.64	369.51	391.77	422.43	353.88	364.28	389.2	389.97	396.24	372.19	391.28	433.12	410.46	388.02	428.38	383.85	352.73	426.46	413.11	393.11	310.88	365.45	382.24	405.42	406.09	388.59	440.13	418.48
527004	391.84	409.85	371.6	388.11	416.08	353.63	359.24	378.2	383.34	388.27	370.42	387.74	425.77	406.66	379.32	412.1	374.89	346.64	421.09	402.04	388.72	314.28	361.53	376.57	404.95	403.88	384.42	432.97	415.28
528004	393.71	416.47	369.6	392.28	417.11	351.13	364.5	380.07	384.39	388.33	373.55	387.02	430.13	405.02	383.43	425.05	371.25	343.34	426.44	409.35	394.02	312.15	363.86	380.73	406.14	404.13	383.55	436.72	416.49
529004	390.85	402.58	370.56	389.08	420.12	353.68	362.65	381.16	383.62	388.9	368.95	386.79	427.1	404.51	384.78	417.7	376.31	348.87	422.73	411.72	387.3	316.63	360.7	378.97	403.19	402.58	377.58	435.96	414.05
530004	388.97	409.06	376.64	390.95	418.44	359.19	359.6	380.32	388.91	391.5	370.54	389.45	433	405.75	387.69	421.24	379.05	346.42	425.83	407.51	388.38	313.27	364.55	382.26	406.69	405.48	383.93	435.58	419.6
531004	392.56	407.65	373.19	391.38	421.43	354.82	366.4	388.1	391.23	387.45	371.78	390.5	433.94	403.18	380.14	417.16	377.79	346.56	431.17	399.07	392.53	313.78	365.25	382.38	406.46	409.9	381.13	434.78	418.77
532004	387.13	403.98	365.86	386.49	419.44	347.86	357.03	379.47	384.19	388.28	365.58	380.68	427.32	396.68	380.14	417.79	371.83	339.31	430.02	399.57	388.1	306.16	358.74	377.57	402.19	403.59	374.6	433.74	406.49
533004	387.42	412.72	369.91	389.38	426.44	356.83	363.89	382.17	388.19	386.9	369.83	383.46	430.26	406.15	383.55	420.72	374.24	349.91	438.51	403.29	389.14	316.68	368.74	380.68	409.08	405.51	384.16	430.87	417.38
534004	394.85	414.64	375.41	388.1	432.13	354.33	368.48	393.62	396.38	391.9	373.03	383.39	439.4	410.34	388.54	417.3	376.84	344.27	438.73	394.81	392.36	318.88	368.35	386.22	400.45	408.35	385.52	436.58	418.52
535004	389.7	410.44	373.73	388.45	425.81	354.61	366.56	381.15	393.94	393.53	372.93	381.44	435.86	404.85	381.89	417.13	376.15	342.29	433.34	391.41	390.29	312.22	366.07	380.37	404.13	401.46	381.71	438.77	415.45
536004	397.25	418.87	372.98	389.01	430.18	361.59	366.83	388.38	393.03	392.08	377.01	387.93	443.31	414.16	390.54	422.69	376.29	341.52	436.14	398.3	386.68	319.16	369.76	387.86	403.42	409.27	384.44	433.58	413.91
537004	397.23	413.21	375.24	389.15	430.26	353.7	366.99	386.87	395.29	392.54	373.36	390.11	441.44	412.52	386.41	421.34	374.33	344.02	429.28	395.23	392.49	315.76	370.67	387.51	401.86	404.65	389.48	434.09	417.12
538004	386.93	407.76	368.25	379.64	417.04	347.14	360.93	375.98	390.54	388.18	362.61	375.66	430.99	404.57	374.1	406.34	363.97	334.47	421.03	388.64	380.84	310.1	362.81	381.79	391.7	402.99	381.19	423.9	405.33
539004	397.58	422.99	369.64	385.29	425.67	354.95	367.95	388.21	391.11	390.58	372.34	385.21	440.48	410.15	382.4	413.26	374.73	342.08	420.9	402.4	389.16	318.84	367.95	383.83	393.75	411.3	376.48	434.07	405.29
540004	387.49	419.07	364.67	378.32	422.4	350.45	359.49	381.15	390.61	383.61	362.49	375.47	433.29	402.98	378.18	410.7	365.41	338.83	433.56	388.01	378.27	314.14	362.2	378.14	386.15	405.49	372.62	427.69	402.86
541004	392.58	420.31	371.14	387.87	429.62	357.03	367.84	385.59	397.5	395.42	373.37	380.85	444.5	408.87	383.87	421.11	369.01	341.27	433.21	396.72	389.27	320.11	370.05	386.8	392.71	410.54	383.72	431.53	410.89
542004	386.43	410.49	366.6	377.81	418.66	348.35	361.26	380.72	391.82	386.95	366.6	371.92	431	399.71	374.18	403.84	362.42	339.18	424.32	382.67	376.8	313.56	363.11	377.54	381.74	398.17	368.26	419.48	397.41
543004	375.97	404.96	358.96	368.93	414.82	341.34	352.03	373.5	378.85	372.93	354.86	364.79	427.98	393.27	370.26	395.77	352.17	330.32	411.88	385.27	366.71	310.95	355.54	367.19	375.92	399.09	370.96	415.68	397.27
544004	376.83	410.94	362.3	371.74	418.96	343.02	361.81	375.45	386.29	380.32	359.79	370.2	433.24	396.75	374.03	399.22	355.69	332.02	412.38	373.66	375.13	310.16	358.98	374.62	379.33	402.15	370.39	415.73	394.61
545004	384.89	410.41	368.3	375.72	424.49	350.33	363.21	379.36	390.48	384.97	366.59	376.55	435.01	404.99	375.85	408.25	358.85	339.98	408.85	379.44	376.46	315.73	365.73	381.58	383.11	402.4	376.1	420.42	400.15
546004	381.37	405.9	361.41	372.26	424.52	348.2	355.81	378.99	384.28	380.51	364.42	372.57	431.51	393.41	368.07	401.25	353.24	335.25	421.85	383.85	376.01	307.85	362.41	378.02	378.33	400.26	372.56	412.21	396.81
547004	375.32	395.39	361.11	360.62	419.47	341.51	356.04	367.78	382.47	372.28	357.58	364.55	426.52	386.02	361.76	394.91	347.54	332.52	401.38	369.4	363.07	307.25	355.02	371.96	366.53	394.93	366.01	405.77	386.4
548004	383.16	411.71	366.74	374.87	424.74	352.22	364.56	385.62	396.71	381.99	368	373.76	440.52	398.93	372.63	401.54	358.61	347.03	409.44	377.84	370.94	320.57	366.36	378.37	380.12	404.92	375.44	417.66	399.59
549004	381.05	399.5	361.82	369.64	425.4	347.63	356.81	378.59	387.65	369.28	359.88	371.94	428.18	387.85	362.63	395.41	349.55	329.48	392.79	371.19	367.46	309.18	358.86	372.13	371.39	398.13	368.34	405.61	388.93
550004	376.84	402.26	364.75	374	427.26	349.07	356.5	376.84	389.96	376.82	364.39	365.96	433.68	390.67	365.24	400.28	352.56	335.37	393.96	369.64	371.07	313.77	359.34	373.14	368.43	396.09	370.46	404.53	389.95
551004	369.5	399.98	362.99	368.38	424.39	343.93	359.83	381.41	390.23	369.63	361.23	368.1	430.18	384.79	363.76	393.65	352.07	334.49	397.3	366.28	365.25	316.74	358.79	373.63	367.41	397.36	369.48	409.53	390.36
552004	369.35	396.81	355.89	366.16	414.74	340.18	353.22	374.66	383.3	369.2	357.65	367.42	422.54	379.17	357.94	392.98	349.82	325.95	396.38	355.43	364.45	309.38	355.38	364.79	364.15	390.09	364.3	403.61	378.14
553004	370.45	398.78	366.14	371.98	420.1	343.68	357.24	376.25	387.95	373.11	362.07	366	428.76	384.29	360.17	392.92	350.04	335.02	394.28	365.44	366.62	313.66	359.31	373.3	365.66	399.02	369.49	403.32	385.26
554004	374.07	397.44	358.62	363.36	415.35	341.53	352.4	370.28	389.39	368.96	361.33	365.2	427.97	382.83	356.36	388.66	349.94	330.75	390.31	362.87	361.78	309.98	354.25	370.45	361.08	392.59	369.73	400.87	385.2
555004	364.86	399.59	362.86	364.9	418.24	339.57	357.76	374.9	386.29	367.44	359.56	365.96	427.78	379.69	359.08	386.07	344.16	335.46	395.71	359.65	361.08	308.2	353.16	364.96	365.64	394.75	369.02	390.52	379.64
556004	372.74	408.59	364.28	370.44	425.39	344.48	359.02	385.22	398.36	378.4	364.79	370.58	436.88	386.8	360.79	391.07	348.52	333.56	397.38	365.49	365.68	315.96	355.48	378.12	368.56	396.63	374.47	403.88	388.37
557004	373.64	411.42	358.98	370.74	419.84	346.6	357.78	381.24	395.05	370.54	366.72	370.09	434.16	384.26	359.57	388.48	347.84	338.48	401.58	370.49	370.12	314.5	356.04	374.2	365.31	401.4	378.46	410.12	393.21
558004	379.95	412.91	370.24	374.77	432.53	352.71	363.24	388.1	398.31	379.88	375.06	376.69	442.46	392.78	364.04	399.08	351.84	343.73	402.28	369.26	373.6	323.15	361.73	383.3	374.22	406.35	381.52	408.98	390.77
559004	375.63	409.85	370.78	375.83	427.39	349.31	361.12	381.69	399.03	377.25	373.79	377.56	436.72	393.19	364.55	391.78	351.67	343	399.6	370.03	370.14	323.5	356.04	374.46	372.56	404.22	382.37	402.8	391.38
560004	365.29	395.74	360.55	359.91	417.25	335.9	351.11	371.31	378.55	364.42	358.58	361.62	424.55	374.83	350.87	378.14	339.98	334.71	388.08	357.84	362.26	303.29	348.97	369.3	359.44	390.47	366.91	395	381.73
561004	367.42	400.78	358.37	361.35	418.54	341.07	353.04	370.1	383.53	362.82	361.56	363.37	428.75	378.25	350.66	377.52	336.32	335.45	389.84	359.58	358.68	314.26	347.65	363.89	363.25	394.09	374.6	397.4	379.3
562004	363.02	392	354.46	353.42	412.9	333.84	346.68	370.06	380.73	360.82	352.73	360.18	417.96	370.99	348.24	372.08	334.52	328.08	382.28	346.98	350.58	302.93	342.46	357.03	353.75	387.84	359.44	394.79	382.86
563004	378.26	404.05	371.36	370.28	429.42	346.85	359.62	378.53	392.02	372.22	367.94	371.58	437.43	384.95	358.82	392.56	339.54	338.61	395.98	359.94	364.36	314.22	350.25	370.72	366.58	403.47	376.46	407.56	388.65
564004	378.61	409.12	373.86	371.94	426.75	345.73	359.25	384.61	396.61	375.1	372.15	373.35	437.74	385.72	360.83	390.8	350.61	335	398.89	357.61	367.6	320.55	355.93	377.43	368.08	397.9	376.07	404.31	385.42
565004	372.98	400.52	363.69	369.71	426.64	344.62	353.18	376.52	391.71	371.93	363.36	368.64	434.96	374.64	354.79	388.14	345.77	337.22	392.99	353.35	360.07	318.18	352.81	378.27	364.85	395.4	371.18	397.02	384.45
566004	368.39	391.52	361.23	357.67	415.75	333.22	349.58	372.69	384.25	365.18	359.73	359.38	423.13	370.9	345.46	379.16	335.37	325.26	379.18	353.26	354.5	308.54	344.84	369.22	355.71	389.94	361.65	395.09	376.64
567004	361.92	384.13	357.74	358.07	417.36	336.6	350.74	372.21	381.58	363.67	360.07	362.81	420	370.06	344.48	376.83	339.65	328.86	381.62	341.54	360.98	309.15	343.86	361.48	357.25	387.29	363.32	394.92	385.44
568004	371.23	387.58	362.59	363.75	418.92	335.66	351.15	368.78	390.45	362.96	363.44	363.63	424.99	375.01	351.19	379.5	341.51	333.08	386.32	355.54	358.4	311.77	348.33	370.58	359.15	392.54	368.95	401.63	382.48
569004	365.86	389	359.94	355.05	422.84	330.88	341.58	365.38	379.74	357.12	355.55	354.3	418.32	365.96	347.21	376.06	334.8	324.9	386.2	340.72	356.58	312.64	341.44	365.53	354.85	392.83	367.25	389.84	378.08
570004	361.17	391.84	356.72	356.09	419.84	335.33	343.67	369.3	384.36	360.59	360.79	362.68	421.69	363.65	346.44	376.27	334.92	323.57	381.23	351.47	355.35	310.17	344.06	368.85	357.04	390.24	369.93	398.04	379.8
571004	364.4	398.9	360.29	362.35	415.43	337.68	350.02	371.53	385.56	363.3	361.42	363.59	421.97	374.99	349.8	376.51	341.83	326.13	375.93	345.19	353.17	307	345.76	367.15	355.07	390.77	364.74	396.24	382.52
572004	365.64	393.47	355.19	355.97	417.94	338.73	350.74	365.78	381.9	358.22	357.84	360.4	420.78	367.88	345.65	375.02	339.72	331.43	375.96	351.31	354.65	306.42	343.36	366.34	355.88	389.16	368.31	389.28	374.04
573004	365.93	393.07	357.73	359.62	417.14	341.67	349.04	371.32	385.28	362.64	363.14	360.11	422.39	371.7	350.01	380.86	338.06	326.64	386.6	348.04	358.12	313.5	346.47	370.61	356.38	392.66	370.02	392.52	377.92
574004	368.05	398.72	361.96	360.41	424.87	341.01	351.11	370.94	388.12	360.69	365.23	361.26	418.99	367.47	350.65	381.3	340.68	326.87	380.42	358.78	361.48	308.65	348.19	370.86	358.4	394.37	375.23	403.48	382.48
575004	370.14	405.26	361.57	362.27	426.01	346.4	354.49	376.22	391.35	367.11	368.73	364.98	426.72	374.63	357.91	385.45	337.9	327.73	392.56	357.67	363.2	310.81	347.58	373.64	357.96	394.69	371.08	409.7	383.76
576004	358.24	392.68	356.9	350.6	427.38	336.44	341.52	365.88	381.96	356.04	355.88	354.96	417.24	367.06	349.37	375.53	332.53	326.85	378.42	348.75	357.15	313.54	338.29	366.63	350.89	389.35	367.45	391.46	384.74
577004	365.47	397.35	363.73	359.63	417.81	341.78	351.77	372.6	391.39	360.36	361.56	362.25	415.39	376.43	349.21	381.45	337.48	329.51	388.41	350.98	357.49	303.67	343.96	367.21	358.77	387.94	371	396.71	381.44
578004	372.14	403.31	363.46	361.1	419.36	341.76	356.71	377.99	392.87	365.8	364.5	366.29	426.98	375.66	356.83	386.03	341.97	332.61	391.67	361.47	360.48	318.94	346.02	373.2	359.77	398.87	372.62	402.45	388.11
579004	367.6	402.02	358.87	358.38	422.71	344.46	351.85	374.42	385.45	364.49	363	361.63	423.51	372.62	354.31	386.79	340.53	333.26	389.79	357.72	364.31	307.78	345.96	375.09	356.86	395.89	370.87	401.4	386.56
580004	366.23	405.49	360.31	357.57	422.06	342.93	352.14	372.5	389.77	359.37	358.06	361.95	421.08	373.48	353.35	378.83	337.7	324.9	381.84	354.22	356.21	312.07	344.05	368.84	354.33	395.02	367.94	402.84	382.97
581004	373.57	409.61	365.63	360.4	432.23	343.88	355.38	386.02	393.65	364.66	363.08	368.25	427.26	377.12	353.82	389.28	341.74	330.98	389.35	357.97	360.43	315.42	348.03	374.63	359.31	398.61	376.04	407.1	387.91
582004	358.51	390.61	346.75	347.44	412.89	329.31	338.08	365.42	375.63	352.64	350.23	350.96	407.4	360.51	340.47	368.83	330.4	316.56	374.87	338.99	348.52	300.74	334.55	355.33	342.57	379.57	357.08	382.6	375.54
583004	373.37	404.67	361.45	358.95	423.82	339.16	351.77	374.79	392.53	363.21	361.4	369	425.35	375.78	350.31	382.67	341.87	331.2	382.29	352.5	354.74	315.53	345.8	372.66	355.18	396.29	371.98	403.79	390.63
584004	368.18	395.42	359.42	356.42	419.21	341	351.75	377.89	389.19	364.14	359.63	364.36	425.29	370.95	350.37	375.82	340.45	330.72	392.35	348.58	356.43	314.66	343.54	367.49	354.62	393.87	363.14	398.22	385.81
585004	368.92	404.67	358.84	356.29	425.65	337.98	352.77	370.02	387.27	364.62	361.77	367.18	422.25	373.45	349.09	378.59	338.91	324.36	380.62	348.11	354.48	312.77	341.74	363.73	352.6	396.21	369.53	398.17	383.37
586004	369.15	404.02	362.29	360.41	421.21	340.84	351.04	376.86	390.09	366.03	361.73	365.33	425.98	368.78	352.13	380.53	345.91	327.16	391.38	352.51	365.6	313.39	343.74	367.07	358.15	393.8	367	399.08	388.76
587004	366.83	393.83	354.17	356.28	415.39	335.83	352.05	373.93	387.43	364	359.72	362.32	418.02	371.1	346.79	376.39	344.17	327.44	386.38	349.71	354.3	308.46	344.01	366.77	352.95	384.63	366.16	393.75	380.78
588004	365.54	393.48	355.78	352.67	418.52	336.06	346.51	371.4	387.05	365.36	359.19	357.36	416.09	367.29	345.62	375.23	337.91	326.57	387.1	344.31	355.57	311.99	344.36	367.65	352.2	389.59	362.43	392.37	379.86
589004	370	397.88	359.6	356.1	417.56	339.59	348.15	370.86	388.07	364.05	362.29	360.67	419.86	368.06	345.82	376.97	341.36	328.23	377.35	350.09	354.89	316.01	341.33	361.58	355.23	392.55	365.23	396.92	382.16
590004	364.1	396.27	354.64	354.4	417.36	335.87	345.75	373.76	383.97	360.46	357.8	363.15	413.74	368.9	346.73	370.4	336.88	325.83	369.6	348.21	352.53	303.12	337.18	356.72	349.38	383.86	366.37	393.32	379.18
591004	367.56	404.19	357.19	356.72	425.41	342.08	354.45	374.25	387.1	364.74	361.82	361.08	423.05	370.22	355.63	383.74	342.36	331.53	382.65	347.23	358.2	310.09	342.31	363.92	355.1	393.62	367.68	398.08	383.87
592004	371.24	401.54	366.38	361.16	428.76	342.28	350.98	377.26	388.06	365.16	364.09	365.51	424.05	370.38	356.12	384.74	344.97	327.97	375.93	351.62	361.38	313.69	343.02	366.05	356.92	390.24	369.16	393.91	384.16
593004	370.96	402.88	359.11	357.75	428.27	342.46	351.49	377.45	391.14	363.92	365.65	365.11	422.43	373.96	353.37	383.46	343.56	330.83	383.11	358.23	356.59	315.09	343.01	362.99	359.71	390.48	368.42	396.1	384.3
594004	359.63	394.66	351.78	352.22	416.48	337.08	345.79	368.54	378.06	355.67	352.53	352.12	412.06	362.35	339.7	370.35	330.46	321.89	378.32	342.76	348.42	304.74	334.88	352.89	350.31	383.9	358.27	387.61	378.67
595004	363.27	397.68	360.49	355.48	416.46	340.24	348.89	372.2	385.07	358.76	365.02	363.67	421.61	372.83	346.64	377.8	343.2	327.73	388.07	346.65	354.74	309.69	343.61	366.42	354.71	392.24	364.43	390.74	381.05
596004	357.74	386.16	350.57	349.69	416.67	332.36	342.59	366.29	379.29	353.96	354.1	352.82	412.55	363.17	341.4	369.51	334.8	320.76	375.03	347.24	350.95	306.2	335.77	351.5	346.49	385.16	359.22	392.29	381.71
597004	363.82	402.48	356.33	357.77	427.05	339.79	351.91	374.28	391.08	363.75	359.78	367.1	423.33	370.41	353.14	382.46	344.97	322.32	371.95	351.48	358.64	312.21	344.11	364.27	354.17	394.54	362.96	388.6	381.7
598004	364.04	395.78	353.56	354.78	422.54	338.41	344.74	372.35	387.27	358.65	363.97	357.59	415.36	364.92	346.5	381.32	337.47	320.15	381.35	350.57	353.85	310.95	339.61	358.89	351.45	387.06	359.94	393.7	377.16
599004	364.51	401.22	359.26	355.03	416.84	339	346.09	373.09	387.63	359.6	358.57	365.62	418.92	368.41	346	378.57	340.65	328.06	380.14	360.38	354.96	310.57	339.79	361.27	352	392.65	367.9	394.18	385.63
600004	362.75	388.67	351.06	351.9	413.86	335.14	346.71	367.98	380.94	353	356.37	356.92	412.25	367	347.12	381.95	337.4	320.01	371.37	349.34	349.12	304.31	338.07	358.73	349.27	384.42	358.21	387.08	369.63
601004	372.26	405.5	362.54	360.94	427.96	341.77	353.4	374.61	391.62	365.64	368.36	366.13	422.11	370.49	350.87	382.73	343.09	322.81	389.74	356.76	357.3	313.97	341.91	364.54	355.46	393.77	369.31	399.74	385.45
602004	363.45	393.18	362.98	356.94	421.4	336.26	349.06	366.82	383.99	359.57	358.14	362.18	419.08	369.33	349.88	386.9	340.51	324.71	384.71	354.79	353.17	312.32	338.44	359.31	355.53	390.29	362.38	398.69	377.55
603004	364.1	398.85	359.84	357.2	418.13	339.84	353.5	372.89	387.43	363.88	359.59	360.4	422.38	365.88	346.47	380.87	341.18	321.89	381.15	353.87	358.41	309.62	340.84	362.86	353.51	387.68	361.89	394.1	383.11
604004	365.92	394.62	356.26	352.2	419.22	338.04	353.71	372.7	388.68	361.66	357.55	361.08	420.75	369.8	349.06	381.5	341.36	327.08	374.62	355.03	353.53	305.18	338.09	356.95	348.94	394.82	367.44	390.44	381.34
605004	362.48	393.33	354.33	359.33	426.62	335.59	350.18	375.67	393.29	361.97	358.38	363.99	423.31	371.42	346.46	380.13	342.95	327.08	378.03	359.18	360.39	307.07	340.72	362.51	351.18	392.84	365.52	392.5	384.97
606004	369.64	398.91	366.54	365.99	426.3	344.18	359.98	380.52	396.64	371.16	368.18	370.21	429.86	382.84	352.58	390.65	352.37	328.37	386.94	363.68	364.13	316.05	347.35	371.72	360.36	396.44	371.79	408.33	386.17
607004	361.46	391.61	352.52	352.51	418	335.53	346.17	369.78	383.73	357.06	356.58	362.7	417.38	367.7	345.13	377.79	335.76	321.98	376.32	347.42	353.78	301.8	335.94	354	349.01	389.66	359.32	391.33	378.44
608004	368.29	393.36	361.92	358.07	424.08	337.91	348.88	372.02	389.48	362.78	359.66	364.76	423.01	369.92	346.61	383.1	343.16	329	378.47	351.21	361.08	313.61	337.67	354.76	353.64	390.97	362.1	391.88	381.07
609004	365.26	396.79	358.18	352.98	424.26	340.82	350.89	373.87	388.76	362.1	360.28	365.13	422.24	367.47	348.19	384.86	346.23	329.23	381.76	351.01	357.37	312.85	338.16	356.48	351.65	388.47	368.73	393.92	383.61
610004	375.91	404.23	367.19	362.15	429.94	343.15	356.42	379.25	394.67	366.78	364.66	366.92	425.22	373.7	348.8	391.24	348.84	328.76	384.99	353.72	359.02	312.81	342.31	362.27	357.78	394.07	370.15	400.94	383.32
611004	372.21	400.94	361.91	360.04	437.94	341.74	350.81	373.85	390.71	362.35	363.37	367.48	424.73	373.18	347.54	390	347.86	326.65	393.33	350.74	359.15	314.25	340.34	361.13	358.81	392.19	371.19	403.19	386.47
612004	379.58	413.58	370.15	368.56	431.26	345.7	360.88	385.81	399.79	371.62	367.98	376.33	434.71	381.37	354.34	396.39	350.08	339.08	395.86	363.87	370.62	324.43	345.59	364.63	363.22	405.07	376.05	401.35	394.33
613004	354.15	390.53	349.23	349.31	417.43	330.39	339.3	362.43	379.63	351.97	353.4	354.16	410.76	357.58	339.96	369.86	334.57	318.35	375.5	347.53	353.61	299.25	330.32	341.16	345.24	387.24	357.26	393.26	379.58
614004	378.84	412.41	373.5	369.25	434.98	346.56	358.83	382.86	398.53	373.44	373.03	372.92	432.49	383.9	358.21	390.84	353.51	334.15	388.76	359.66	368.99	316.86	344.72	362.41	361.73	400.87	372.92	409.79	389.9
615004	370.62	402.58	366.11	360.3	429.03	342.86	349.54	375.55	391.38	368.33	363.55	366.11	424.69	373.69	351.43	386.19	345.56	326.82	378.98	356.51	355.75	312.46	341.14	355.79	353.25	391.88	367.44	396.29	388.24
616004	368.86	402.01	362.19	354.42	426.81	338.99	350.65	377.39	387.27	363.44	355.31	360.65	418.1	375.52	344.62	384.72	338.85	322.94	391.71	352.53	358.58	306.76	335.49	351.85	350.81	390.3	363.89	396.73	380.23
617004	372.8	401.56	364.89	358.18	426.14	340.27	349.23	374.83	392.85	369.26	363.49	367.99	424.65	373.11	351.19	388.44	348.51	328.89	383.61	353.58	365.71	309.53	340.73	358.16	357.42	396.45	367.13	398.07	387.57
618004	371.48	398.96	363.51	356.66	428.23	339.96	351.74	376.03	393.66	366.42	363.64	363.77	418.72	375.69	345.2	384.05	343.52	328.67	387.17	352.08	361.33	312.81	340.29	355.84	352.71	393.75	369.25	403.42	389.67
619004	374.16	402.19	366.72	360.93	435.9	345.78	351.53	373.33	395.08	368.79	363.28	370.82	426.45	377.43	348.17	385.28	346.72	325.94	384.81	358.44	367.02	309.7	342.06	358.6	358.11	393.97	370.14	401.35	391.45
620004	370.99	394.05	361.97	355.63	428.04	340.99	351.99	376.35	391.29	362.88	360.5	363.83	425.99	376.85	344.71	384.61	342.85	329.93	379.65	362.5	362.92	306.57	339.99	353.12	352.57	386.48	371.1	399.82	392.93
621004	373.44	405.78	365.58	361.93	428.45	346.83	356.09	381.94	394.62	368.57	366.63	369.73	428.47	378.83	352.11	387.75	344.34	331.31	390.68	359.17	364.53	314.63	340.34	357.79	354.54	394.05	374.04	412.23	395.62
622004	373.66	406.02	362.87	360.12	427.4	342.26	351.93	378.77	389.78	371.16	360.49	365.01	417.44	371.98	345.75	378.74	348.29	330.45	385.1	352.06	362.75	313.49	338.89	359.42	358.58	395.87	370.29	401.53	391.86
623004	367.01	398.59	358.56	357.73	424.77	341.27	352.65	374.17	385.11	368.9	361.44	360.78	419.37	372.79	350.11	380.95	341.69	330.74	390.63	353.76	359.33	310.11	338.97	355.38	353.45	393.16	369.18	397.1	390.96
624004	371.48	397.3	360.69	354.1	426.13	338.67	350.08	381.47	386.9	370.26	365.02	361.74	421.96	369.35	343.79	382.17	342.23	325.9	377.98	348.51	363.14	311.83	340.85	362.45	355.63	393.58	369.32	395.96	397.48
625004	374.11	406.84	366.73	363.84	429.58	341.44	356.6	386.17	391.81	373.47	366.73	368.99	427.36	376.61	349.51	383.01	348.73	334.86	389.32	352.7	368.44	316.5	345.58	360.54	357.85	397.45	375.73	404.02	397.81
626004	369.57	397.96	367.52	357.11	421.73	339.73	350.83	371.88	392.96	374.21	361.39	361.93	417.86	371.32	346.45	383.54	343.15	327.17	375.77	356.62	364.96	311.29	338.59	354.26	353.2	393.93	368.67	397.47	390.03
627004	378	399.16	365	363.45	423.78	341.11	354.89	375.31	395.49	377.12	365.6	365.87	426.27	379.17	345.51	385.22	346.01	330.46	389.3	358.2	369.52	313.41	344.09	360.6	361.55	395.68	377.75	403.85	390.11
628004	360.62	380.73	353.86	348.81	423.08	330.64	341.05	372.08	382.88	362.78	354.02	355.63	414.22	363.88	336.99	367.17	338.22	316.91	377.72	349.07	355.52	302.74	333.5	341.27	348.5	387.21	362.97	393.1	388.19
629004	371.79	398.99	364.85	360.17	418.1	339.4	353.37	376.64	393.1	373.77	365.05	366.69	422.28	376.37	351.67	384.6	346.51	330.4	375.91	357.88	365.68	314.59	343.97	356.42	360.7	393.59	374.67	408.55	391.46
630004	375.13	409.65	372.43	363.23	431.35	347.82	364.34	385.92	401.03	383.53	370.66	370.41	431.04	380.68	357.53	387.76	349.58	334	381.81	369.23	371	320.6	348.55	357.5	365.65	399.57	379.22	406.01	399.1
631004	364.02	393.91	366.14	355.32	424.46	334.98	350.61	373.97	393.02	376.35	363.16	364.3	420.73	369.86	350.19	377.35	340.91	325	375.6	361.72	365.92	310.87	339.65	357.01	352.47	396.15	367.84	390.46	392.02
632004	370.9	399.35	370.8	361.48	423.05	344	359.63	379.21	395.72	378.33	367.54	367.29	426.46	372.54	355.72	383.69	343.98	334.15	386.82	356.99	367.13	311.13	343.31	356.21	358.99	400.58	376.2	404.77	395.32
633004	369.62	392.27	358.61	354.4	431.07	337.66	351.23	368.79	389.68	370.57	360.96	362.04	417.47	366.57	352.91	374.79	338.09	324.48	378.69	353.04	362.67	312.92	339	351.68	352.02	392.93	365.2	400.88	390.84
634004	367.27	389.89	358.09	352.37	422.46	333.75	348.97	373.13	388.39	371.88	358.5	360.65	417.28	367.4	353.07	374.6	339.39	319.23	376.64	345.3	357.83	315.19	336.85	348.8	351.61	390.06	362.41	392.75	387.03
635004	374.45	398.66	370.35	361.33	419.01	342.73	353.2	378	395.66	377.87	366.88	369.36	422.22	376.77	354.22	387.1	345.46	330.66	376.31	348.96	363.08	312.49	343.54	351.93	355.72	394.86	368.13	399.05	391.11
636004	367.13	389.78	362.42	354.34	428.44	339.21	343.98	367.64	390.6	368.78	360.25	361.34	419.35	364.17	352.56	376.75	336.59	325.86	383.82	351.93	360.34	307.82	332.65	343.57	351.09	398.08	363.36	404.34	392.57
637004	366.72	394.53	359.44	353.01	422.01	337.79	349.34	371.67	390.38	369.94	360.9	361.28	413.55	367.92	358.22	384.67	341.74	327.86	375.69	347.89	361.4	308.28	338	344.4	355.4	388.71	363.09	391.6	384.11
638004	373.26	402.67	367.09	358.84	430.41	344.02	351.45	378.24	399.27	376	361.54	362.83	423.09	371.55	359.74	383.58	346.68	317.1	379.85	350.98	365.74	319.36	342.22	351.71	360.43	396.58	369.83	401.14	394.94
639004	370.78	394.68	364.59	356.8	429.24	333.57	351.31	375.26	394.26	370.9	359.26	361.56	418.33	367.86	357.5	383.18	339.8	324.03	355.48	337.25	365.15	315.18	336.97	349.76	354.11	390.91	367.34	388.38	390.49
640004	365.38	390.59	364.46	354.26	422.42	336.23	345.29	369.58	387.14	365.12	355.49	360.96	418.27	364.92	349.12	373.88	335.13	329.78	370.69	353.37	365.6	309.48	336.18	351.32	350.47	389.86	368.64	397.38	389.62
641004	372.45	399.14	369.68	360.81	421.94	340.97	353.1	377.8	400.59	373.29	365.96	370.07	422.86	380.87	357.97	385.95	345.44	325.28	380.49	356.45	368.32	314.5	343.19	357.28	354.45	397.25	374.88	404.75	391.13
642004	364.57	388.39	365.29	353.46	422.3	337.72	347.34	375.28	391.54	364.71	356.79	361.79	414.74	365.6	351.8	380.32	342.49	327.77	373.34	356.51	364.34	310.85	339	351.58	350.18	391.34	362.59	397.58	386.51
643004	362.67	389.46	362.16	354.88	411.81	334.75	350.89	371.54	390.36	367.05	357.41	360	415.31	366.26	351.91	379.65	337.07	324.06	369.85	352.96	363.48	310.26	335.42	350.15	350.83	386.75	370.48	395.94	388.66
644004	369.89	399.04	373.53	354.29	421.4	335.53	353.52	377.99	398.53	370.55	364.45	360.96	419.85	369.74	352.01	377.97	342.95	325.76	375.7	350.42	362.43	309.95	338.22	350.25	357.63	376.36	358.31	401.91	392.17
645004	374.15	397.37	367.31	360.77	429.25	343.05	357.12	380.96	396.64	370.53	366.76	365.15	419.94	374.78	357.5	380.25	347.43	323.76	381.57	349.47	368.07	310.97	339.93	350.5	358.09	395.43	354.93	395.06	379.79
646004	375.22	408.02	370.77	361.49	424.14	336.67	355.02	385.63	396.79	374.27	366.69	364.34	423.45	373.07	359.98	381.13	348.41	330.37	377.02	353.2	367.74	319.19	342.82	352.45	358.7	396.92	365.24	368.55	372.46
647004	370.45	401.2	370.54	358.84	423.03	337.85	354.62	380.71	396.48	371.04	364.31	364.77	422.48	375.35	354.11	382.4	345.1	328.07	382.7	350.48	366.19	318.03	344.26	351.55	361.73	395.98	368.95	402.2	392.74
648004	367.85	389.93	361.76	352.42	416.83	333.64	345.56	375.95	395.37	367.77	355.23	358.96	414.48	369.74	345.17	377.28	338.02	319.84	374.4	344.59	359.93	308.62	336	341.71	350.79	387.72	365.27	394.85	388.41
649004	375.73	406.3	372.55	365.32	423.24	340.44	360.45	382.97	401.95	376.99	367.68	369.96	430.52	383.61	357.24	390.74	348.26	333.44	371.76	356.72	373.05	318.15	346.36	359.17	365.21	398.95	379.77	405.16	394.97
650004	371.33	398.95	363.24	358.75	426.61	338.78	354.72	379.99	397.77	369.7	364.94	363.52	423.02	375.6	347.01	384.49	345.47	325.33	382.16	353.55	371.12	314.19	342.09	349.31	361.32	402.28	371.37	400.22	397.89
651004	360.85	388.34	352.38	350.15	413.82	329.35	347.95	375.67	387.72	363.87	354.27	357	414.35	368.61	340.51	376.11	335.17	324.77	364.36	348.39	356.33	305.74	335.86	341.95	354.2	389.42	363.94	392.04	383.55
652004	368.77	399.29	363.28	355.11	419.57	338.78	351.62	376.26	392.89	366.46	363.4	363.24	417.64	375.08	346.6	382.27	342.67	329.19	372.89	352.64	368.62	314.12	341.19	350.07	358.14	398.29	369.12	395.83	390.3
653004	369.15	399.31	365.03	354.25	420.79	336.12	351.13	374.03	393.22	368.75	361.24	359.27	420.27	372.71	347.34	374.61	343.72	324.98	376.1	348.98	363.22	315.33	341.84	344.71	356.87	394.33	366.01	399.42	393.57
654004	368.23	404.4	367.48	355.54	421.98	338.34	354.04	380.85	399.48	373.36	364.45	359.52	416.76	376.86	347.99	387.57	344.64	329.1	370.73	351.33	367.2	312.82	343.77	348.22	361.24	396.31	371.97	409.35	388.92
655004	366.77	399.66	368.81	353.17	423.04	336.06	348.21	375.77	392.69	369.17	360.99	357.93	417.1	373.16	346.27	377.58	338.95	332.22	372.14	340.1	363.74	314.77	338.53	346.04	357.81	403.24	366.88	406.86	394.17
656004	370.11	398.43	370.43	356.79	430.35	338.52	351.45	383.52	398.96	372.26	363.14	365.18	420.1	377.12	346.98	380.16	348.42	332	386.87	354.37	371.96	322.68	343.54	351.68	357.59	405.6	374.13	411.53	397.15
657004	379.25	407.75	374.83	361.51	424.31	339.29	354.27	384.91	399.45	376.21	372.09	362.19	421.21	379.72	351.8	386.16	345.88	332.67	391.12	353.63	372.19	320.39	348.8	351.75	366.93	399.52	375.51	409.41	400.1
658004	373.06	404.52	374.91	358.61	431.2	337.8	352.15	387.52	401.85	372.48	366.24	365.26	423.36	376.68	349.11	386.47	348.07	328.27	377.05	350.58	369.29	314.46	345.67	351.8	363.16	405.87	374.71	409.52	394.53
659004	370.82	397.75	369.9	356.82	422.13	334.18	353.83	384.92	396.7	370.09	366.15	359.73	418.35	374.4	344.36	378.98	343.69	328.94	376.03	346.04	366.71	313.04	340.03	346.46	355.84	397.19	361.93	395.14	390.12
660004	369.25	402.18	363.75	355.09	418.97	340.34	346.16	377.85	391.64	368.63	360.41	359.49	417.65	372.51	343.6	382.14	345.25	328.18	370.94	343.71	363.78	309.61	344.45	345.24	357.89	393.8	360.9	395.96	388.56
661004	372.63	414.8	378.29	363.8	438.66	340.14	352.83	383.9	408.13	374.87	366.99	361.91	423.39	377.45	344.68	386.43	349.58	329.81	372.26	355.29	375.31	313.47	347.48	350.81	363.36	403.01	369	416.76	401.55
662004	372.52	404.44	374.37	360.97	421.2	338.52	347.87	381.11	401.09	371.58	364.39	364.22	420.72	374.45	345.8	386.64	344.92	328.7	389.9	349.94	364.23	319.61	342.55	348.93	360.14	402.35	370.97	399.45	398.6
663004	373.04	405.11	369.95	355.13	416.59	336.9	356.71	382.52	396.84	370.3	363.25	362.78	415.83	369.76	341.6	382.96	344.14	329.76	370.51	349.71	360.79	321.51	341.48	348.23	356.52	392.96	364.63	392.14	388.64
664004	369.25	410.93	372.6	358.86	426.82	339.47	353.2	384.24	402.08	371.34	363.87	363.3	417.06	376.83	345.96	384.22	348.95	333.83	380.76	352.68	365.98	319.97	345.43	357.13	366.26	402.89	361.65	400.26	396.67
665004	374.04	402.79	374.34	360.13	411.46	333.73	349.4	380.83	397.81	370.24	361.01	358.66	416.8	373.01	343.38	380.6	341.42	327.67	367.26	348.11	366.53	313.9	343.49	345.85	358.98	393.75	366.3	401.9	388.4
666004	375.28	408.86	377.67	373.57	428.39	342.16	350.29	386.08	404.27	377.42	368.61	364.3	430.17	381.13	352.25	383.83	354.87	331.5	386.68	355.79	375.93	322.11	346.72	356.55	364.79	403.12	372.07	411.65	403.26
667004	371.67	402.27	380.05	362.69	428.05	338.45	348.39	384.13	398.28	369.13	361.77	361.72	422.83	376.8	346.41	384.22	343.2	326.34	383.12	349.03	364.94	317.44	340.35	348.51	360.27	401.37	363.99	411.24	401.77
668004	367.74	393.56	360.86	353.33	417.26	330.49	344.6	376.67	390.54	363.72	356.12	354.4	408.23	369.25	340.01	381.18	335.17	321.9	371.52	335.23	365.21	302.77	335.32	339.96	351.28	390.44	362.36	389.66	390.28
669004	383.16	406.12	375.34	364.42	425.95	342.88	357.1	390.53	405.47	377.63	372.08	371.03	431.32	382.84	348.14	394.82	352.26	328.75	388.68	350.4	373.4	314.64	349.21	355.51	366.19	405.35	379.15	413.97	403.04
670004	378.87	401.33	369.38	364.81	422.54	341.93	350.28	384.36	396.58	377.62	365.82	370.08	424.1	384.08	346.52	387.95	348.66	330.81	376.36	349.54	369.2	308.96	340.62	351.09	361.56	394.49	374.84	405.34	395.49
671004	377.38	399.86	364.38	358.82	420.65	336.72	351.64	378.63	395.93	367.6	362.99	359.36	416.47	378.93	345.41	381.28	343.41	330.38	375.36	349.66	372.89	312.49	339.14	346.38	359.09	395.56	372.8	408.77	390.52
672004	378.03	397.67	369.23	361.76	424.69	339.33	354.21	386.98	401.51	375.88	365.99	365.18	422.1	380.11	349.76	391.48	346.52	328.52	378.94	352.55	373.83	314.89	341.36	355.02	362.19	400.72	370.82	418.73	406.79
673004	397.74	418.9	381.57	372.97	434.23	349.45	361.12	397.21	410.37	384.56	377.01	375.01	436.4	397.92	360.33	398.57	358.05	342.56	397.9	371.93	390.64	326.66	352.34	365.65	372.85	411.38	391.14	427.98	419.67
674004	390.66	411.1	380.73	370.85	430.44	345.67	357.56	389.01	405.18	380.27	373.13	374.23	436.81	392.49	353.36	395.98	351.55	339.18	387.47	364.86	381.47	309.83	345.9	355.76	366.67	402.64	381.45	429.57	407.33
675004	382.52	399.34	371.56	362.38	413.17	336.33	352.98	374.59	390.3	370.59	367.85	366.36	422	387.43	346.45	386.43	342.76	324.03	374.13	352.57	378.88	305.13	336.55	351.32	360.14	401.07	374.9	417.06	403.05
676004	386.92	407.49	372.04	362.62	414.64	336.3	349.18	382.05	394.19	370.77	362.86	364.07	422.03	380.09	352.88	379.68	349.79	325.11	384.16	352.21	384.88	307.62	338.35	356.67	360.26	396.4	370.58	423.09	408.23
677004	400.81	418.96	384.12	374.98	431.91	352.52	363.56	391.79	404.61	382.39	373.79	377.67	438.37	401.57	361.83	397.72	355.61	340.48	398.91	361.53	398.33	310.24	345.85	366.69	372.92	400.95	383.13	434.1	419.52
678004	401.57	412.74	381.86	372.71	438.23	349.29	362.9	384.9	403.45	381.61	370.24	375.51	434.55	392.37	367.22	396.6	357.51	335.39	387.89	359.29	397.51	318.5	344.45	358.64	368.81	402	375.97	441.69	422.34
679004	407.73	421.64	380.92	377.01	429.83	352.82	367.9	392.78	405.24	389.25	370.43	383.8	439.91	404.18	365.2	394.82	357.42	337.55	389.46	359.63	401.8	317.45	345.45	365.02	375.29	405.43	380.92	447.29	427.9
680004	405.38	416.59	380.72	381.04	430.04	348.07	365.37	387.59	403.52	385.96	373.33	381.28	436.1	402.14	364.87	395.56	358.11	337.83	392.8	361.18	400.63	317.77	345.54	366.71	373.44	398.15	376.16	435.87	416.46
681004	404.08	423.93	384.87	380.83	436.26	350.69	366	388.82	404.77	390.46	375.34	383.64	438.94	404.62	372.11	399.16	365.07	342.05	404.62	363.73	410.2	321.02	346.78	369.67	376.4	410.28	380.34	452.35	426.37
682004	403.07	415.39	378.38	376.1	430.81	349.76	363.3	384.41	394.97	384	371.06	376.26	432.86	399.3	361.21	394.66	359.27	337.65	401.02	363.5	409.09	312.04	339.09	362.99	371.82	401.8	378.14	435.58	419.49
683004	418.77	427.66	397.35	392.64	441.71	356.08	375.33	399.66	417.41	401.04	380.57	392.83	447.79	415.93	376.86	406.79	371.37	344.45	404.18	366.99	428.95	329.8	351.13	374.32	386.55	410.26	387.94	450.53	429.12
684004	414.68	424.07	389.23	394.27	440.15	361.63	377.5	403.07	420.63	405.28	385.08	393.37	446.55	423.25	379.35	411.56	375	349.95	426.15	380.58	430.11	322.28	351.49	380.75	391.32	412.85	391.05	452.85	431.4
685004	416.48	419.62	384.63	389.32	438.34	355.91	373.29	399.8	416.1	400	378.18	383.29	439.26	420.62	383.21	408.67	366.26	347.74	410.53	369.59	434.4	326.92	348.39	374.41	382.8	408.74	386.15	453.54	433.23
686004	419.35	421.25	391.62	396.85	443.71	361.41	369.67	394.97	414.5	407.1	385.13	388.76	453.17	425.77	389.55	407.88	374.77	346.73	418.82	371.69	431.3	322.4	350.82	378.26	387.27	416.38	387.32	462.42	433.98
687004	412.48	407.13	379.82	389.98	431.58	353.44	365.19	393.7	407.23	400.2	384.34	381.12	434.96	415.27	381.79	394.9	365.28	341.22	416.39	370.7	418.31	318.02	346.28	368.78	383.26	403.08	381.69	449.66	423.13
688004	423.43	422.48	386.9	398.03	441.37	356.97	369.21	405.45	416.25	408.54	386.96	394.29	446.59	427.78	389.52	405.56	377.61	347.3	440.67	376.51	433.45	318.03	349.81	377.91	390.6	418.45	390.61	462.62	438.95
689004	416.87	418.88	384.58	401.38	438.28	356.16	364.15	400.82	409.65	402.28	381.73	396.39	443.62	429.1	387.11	406.62	375.5	351.22	436.46	375.9	429.44	321.76	347.46	373.24	392.39	415.88	385.95	454.08	438.7
690004	428.34	424.19	388.06	409.82	436.86	362.96	370.56	402.01	409.68	416.7	387.98	399.34	445.63	435.94	386.75	406.94	381.45	349.31	446.99	372.23	441.86	325.16	352.19	382.17	399.18	410.66	389.99	464.17	437.25
691004	419.25	422.83	390.7	405.05	445.92	363.79	369.61	406.18	414.88	416.46	387.16	402.02	449.89	433.7	390.84	411.29	386.14	354.6	450.95	373.49	438.37	324.05	351.82	383.2	401.78	416.24	394.31	469.8	434.37
692004	417.36	419.46	394.29	405.17	443.84	360.48	367.34	404.86	417.85	417.48	381.79	400.27	441.79	436.25	386.16	413	378.81	352.13	454.17	388.52	446.5	322.88	354.27	381.95	399.18	411.83	386.29	465.28	437.95
693004	414.21	416.7	382.43	402.48	439.08	358.12	362.23	398.41	402.38	410.51	381.68	394.34	438.39	426.62	381.72	403.04	377.25	344.86	452.94	376.55	436.74	319.87	348.82	373.82	395.65	409.6	388.1	453.34	439.49
694004	424.12	422.29	398.08	416.55	440.38	364.98	372.55	405.74	412.46	419.83	387.09	400.99	446.44	443.9	391.97	412.85	383.97	353.77	468.55	385.5	452.03	324.8	355.91	383.63	408.85	418.29	399.77	463.62	449.04
695004	420.9	421.74	388.5	411.41	442.88	362.87	372.7	398.9	412.69	419.02	386.74	405.58	441.29	435.86	388.64	410.22	385.49	352.62	469.23	384.82	457.7	327.73	357.84	382.34	408.04	416.27	400.22	467.28	443.09
696004	419.08	414.09	391.2	404.35	436.12	357.35	366.9	397.56	408.98	418.29	382.26	397.1	439.37	427.07	387.56	406.32	382	356.38	469.71	385.83	455.89	308.75	351.3	379.41	400.53	411.12	392.08	466.95	442.26
697004	418.55	425.15	403.1	417.89	451.11	370.65	376.08	406.98	414.98	423.83	391.07	407.97	446.56	438.93	399.17	417.59	389.2	359.69	485.66	386.34	465.06	323.55	359.43	387.03	411.47	418.46	398.5	471.95	446.97
698004	412.99	416.23	398.24	410.46	447.65	364.76	372.13	408.69	406.75	424.26	383.59	404.76	439.31	429.48	388.96	412.38	391.06	361.84	480.86	394.98	466.85	324.9	354.43	377.75	412.93	411.23	398.86	463.48	444.51
699004	416.94	422.86	391.69	409.36	438.32	361.34	364.3	399.95	409.42	422.07	384.42	404.4	438.89	433.02	386.52	411.66	383.94	353.6	476.54	391.47	470.26	318.62	354.75	375.04	404.64	412.74	391.36	464.2	447.34
700004	422.23	421.05	398.48	411.99	447.01	367.15	370.24	405.87	410.16	428.29	383.5	406.42	441.52	432.31	389.2	412.54	389.65	360.35	491.71	397.79	468.54	329.05	358.74	379.4	412.15	418.67	403.67	467.49	447.42
701004	423.88	419.65	400.81	413.34	444.64	372.45	374.06	412.9	414.03	437.14	388.44	404.96	447.07	439.82	394.84	416.3	395.36	357.94	490.83	401.2	470.04	329.93	359.65	383.61	414.72	420.81	404.51	461.76	448.57
702004	411.84	414.65	396.35	407.95	438.55	359.87	369.39	402.41	405.76	425.33	378.02	398.11	439.72	431.33	386.83	410.09	382.38	352.19	488.86	391.79	456.03	316.48	351.69	373.17	407.46	415.76	398.67	457.34	442.82
703004	417.32	405.82	390.92	408.59	442.43	367.47	368.93	405.04	406.86	425.41	379.56	394.41	440.15	429.57	386.83	411.61	389.06	356.28	490.94	395.11	458.18	312	352.48	378.02	411.49	414.81	394.99	463.3	447.04
704004	417.99	415.71	388.98	409.93	443.36	367.88	369.68	406.85	410.52	426.37	382.69	402.54	443.81	430.15	395.1	411.72	385.17	358.05	501.74	403.14	468.33	323.79	353.38	381.19	414.99	418.71	402.91	461.37	447.94
705004	420.83	419.63	394.2	414.11	447.39	365.85	370.86	408.05	409.85	432.35	380.37	400.43	451.28	433.71	390.31	417.03	387.51	358.27	501.29	401.41	472.31	321.18	358.23	383.89	410.84	415.8	399.36	466.08	449.46
706004	415.76	412.12	383.27	408.92	441.46	363.05	367.07	400.12	405.44	422.73	374.66	392.57	438.44	426.15	386.99	403.85	381.93	357.68	494.34	393.54	457.41	311.84	354.3	374.52	407.32	413.97	400.15	452.83	439.58
707004	412.09	414.13	380.12	404.08	438.13	366.85	361.5	399.77	408.87	427.4	374.96	393.71	440.83	423.56	386.01	410.31	384.23	356.45	495.06	397.03	462.36	315.34	358.18	376.97	407.57	415.35	397.82	451.55	439.03
708004	408.96	415.45	381.52	407.39	439.72	366.24	366.58	398.94	405.67	429.04	373.09	393.14	442.35	425.23	387.95	410.92	387.73	358.12	490.31	394.05	463.78	312.08	356.09	375.39	406.05	412.3	390.21	459.74	439.92
709004	425.56	430.93	392.65	420.25	441.43	373.33	376.92	410.22	416.75	439.02	387.99	407.33	451.75	437.75	394.2	419.95	393.1	359.82	504.91	407.15	473.59	324.09	367.44	390.28	419.72	423.19	403.86	452.25	444.8
710004	408.32	406.73	373.27	401.82	434.92	364.76	359.15	388.94	402.5	422.88	369.91	388.17	433.92	418.59	382.21	407.78	376.32	347.84	488.27	394.87	460.63	318.8	355.41	368.13	405.48	400.67	393.97	441.73	428.16
711004	416.29	414.34	380.05	407.86	442.93	367.33	368.38	403.14	409.99	425.49	376.34	390.57	441.59	420.96	384.64	417.48	382.27	351.14	495.85	401.77	459.07	322.2	361.87	369.13	408.34	417.23	398.81	448.94	439.69
712004	403.84	404.04	375	398.46	427.88	358.25	362.55	393.78	397.64	415.65	373.28	387.17	430.65	417.03	379.05	408.68	375.86	352.94	495.58	391.19	451.44	318.07	353.97	365	399.17	405.08	390.94	447.18	432.05
713004	412.94	415.81	380.58	407.39	443.58	365.79	363.26	400.28	402.13	415.23	374.03	399.11	441.16	423.3	380.48	419.08	384.63	350.93	496.86	403.1	468.01	312.92	360.17	368.46	407.98	410.53	400.05	449.93	441.38
714004	410.85	412.76	379.96	407.88	428.94	363.21	365.18	396.95	403.32	419.77	379.17	395.65	435.9	423.58	386.27	416.61	383.95	354.96	494.07	396.95	468.63	315.9	362.44	371.47	410.2	408.03	398.16	439.78	438.6
715004	407.36	407.84	377.37	405.25	435.24	362.99	360.71	401.44	402.28	421.15	373.1	390.29	437.12	416.98	381	421.27	383.85	350.46	493.15	397.97	466.03	316.7	361.23	370.54	406.83	410.73	396.23	453.58	440.62
716004	408.38	410.71	372.51	407.34	438.5	358.91	362.46	396.19	402.91	414.22	375.85	397.28	433.46	419.85	381.6	419.64	384.77	357.11	497.75	396.26	470.74	325.71	363.49	371.44	405.28	411.99	393.11	456.68	438.85
717004	401.66	403.67	368.18	401.31	431.53	362.63	356.44	396.97	393.85	413.27	371.78	392.94	430.72	414.25	381.19	415.55	382.79	348.62	492.82	383.56	455.79	304.01	361.29	367.89	400.66	404.77	389.86	446.35	432.62
718004	406.45	411.57	375.78	404.43	435.92	362.08	356.46	399.49	395.08	413.72	370.93	395.2	431.66	415.14	382.19	413.21	385.55	356.67	496.04	391.67	455.92	318.33	361.64	372.24	404.24	415.56	395.38	442.98	436.16
719004	404.85	409.26	382.09	405.04	434.34	361.99	356.22	399.97	399.2	414.77	373.29	395.46	436.33	414.95	383.98	422.93	383.85	356.99	499.44	388.24	462.64	319.93	364.87	374.71	410.57	419.1	392.15	449.99	433.88
720004	409.71	415.98	383.03	405.59	439.49	361.07	359.82	402.89	405.46	414.02	376.84	400.03	435.55	418.89	384.1	420.22	390.75	356.13	488.01	399.71	467.62	314.26	365.97	377.52	409.36	410.08	398.83	453.17	433.68
721004	398.56	404.2	371.12	402.29	426.28	356.69	354.85	402.28	392.14	404.35	371	393.13	430.7	411.09	383.4	413.41	378.13	350.64	484.72	395.34	454.08	314.45	360.63	370.53	401.46	399.73	389.51	440.53	428.91
722004	405.7	412.51	382.36	408.32	442.32	357.68	362.17	409.9	399.41	412.08	372.78	401.19	446.77	422.84	391.66	423.97	386.34	357.46	499.24	402.64	463.17	316.89	368.67	383.3	413.74	415.24	397.66	455.29	442.2
723004	405.99	407.01	378.04	410.37	443.86	363.42	361.45	400.82	400.51	414.01	375.13	394.31	438.76	416.42	396.37	424.97	384.04	360.25	497.34	400.2	453.2	318.84	367.85	386.78	410.81	414.72	401.1	453.65	440.16
724004	416.74	411.92	391.26	415.15	442.29	368.67	372.48	411.25	410.37	415.72	384.11	402.58	448.07	429.28	396.22	431.26	388.54	365.71	502.82	412	460.05	327.81	377.64	391.84	419.61	419.77	403.18	451.08	445.99
725004	411.98	420.02	391.4	412.45	448.35	368.52	373.29	417.54	409.53	420.12	385.18	402.83	445.18	426.63	393.45	430.74	389.38	362.05	497.72	412.33	460.99	322.45	375.83	390.13	417.36	417.88	397.91	454	446.68
726004	406.66	410.38	376.76	407.53	437.71	365.69	367.55	407.53	399.82	411.59	377.3	399.77	439.94	420.97	388.93	426.18	384.06	362.95	488.22	408.83	441.44	324.33	374.36	388.66	419.32	415.78	398.84	458.97	435.47
727004	398.28	402.56	378.19	401.29	435.71	357.56	358.1	398.97	397.65	401.91	366.61	393.15	431.89	410.56	384.8	423.51	377.44	356.46	486.31	396.29	437.13	312.17	366.75	380.23	407.03	414.28	391.44	445.05	431.16
728004	401.97	406.95	372.18	403.35	438.66	357.75	363.4	405.67	396.97	404	372.54	396.58	437.19	415.56	385.06	420.79	380.14	355.35	490.02	407.25	437.26	318.1	369.83	380.58	413.09	412.56	391.66	452.32	437.29
729004	411.25	422.02	389.31	414.15	453.03	370.17	368.69	418.23	410.83	422.25	383.22	407.58	447.94	429.42	394.87	434.66	390.46	361.36	500.96	414.28	448.71	324.13	379.2	390.39	425.1	426.52	404.99	461.16	452.29
730004	404.94	414.85	380.12	406.45	437.28	363.69	367.29	405.76	406.18	417.05	380.48	396.71	435.49	415.15	394.49	433.41	383.99	355.44	497.71	406.38	442.83	317.14	372.87	391.72	415.94	414.99	398.25	449.08	437
731004	407.79	405.52	380.17	408.19	440.54	360.76	364.78	402.82	401.25	414.47	376.86	397.23	435.2	416.63	397.43	430.85	385.35	348.8	487.26	403.84	444.96	320.39	372.33	392.2	417.42	416.37	397.21	447.7	437.07
732004	400.22	400.09	375.39	400.11	434.51	353.71	360.74	399.1	390.1	408.22	370.8	393.84	430.01	413.04	386.59	419.8	372.92	347.6	490.67	401.14	439.89	317.15	364.47	380.87	413.54	407.69	390.6	439.56	429.78
733004	399.64	404.19	373.87	408.82	436.7	360.99	362	403.21	396.94	407.7	372.15	392.58	437.14	412.6	388.56	430.98	376.35	348.68	486.11	399.87	443.69	312.78	369.73	386.41	415.51	410.34	393.8	444.71	428.58
734004	406.53	409.7	383.79	412.78	441.46	363.33	366.19	407.82	402.86	417.39	380.16	401.18	445.5	418.67	393.46	436.84	381.33	355.5	497.64	410.68	441.62	322.78	375.69	394.71	423.46	416.88	395.59	450.08	436.18
735004	410.43	415.34	380.04	411.85	448.71	364.93	376.84	410.96	403.18	416.76	381.46	400.86	446.19	417.07	396.92	433.92	385.47	358.19	490.93	403.3	444.03	326.9	373.6	394.1	417.03	413.64	401.29	456.13	441.24
736004	402.35	404.16	379.61	399.56	433.15	356.53	360.8	399.13	396.94	410.45	374.63	391.06	439.35	408.53	388.34	427.78	380.06	350.74	484	402.93	436.73	322.25	369.62	387.15	412.9	408.48	395.2	443.25	431.27
737004	403.88	406.77	384.79	404.36	434.89	363.26	369.24	401.57	398.82	416.51	379.46	396.97	442.31	413.91	393.37	421.24	384.43	355.56	488.17	400.34	437.8	320.05	371.44	386.93	418.72	421.22	398.84	443.43	432.58
738004	403.16	410.07	379.71	403.85	437.37	355.74	361.73	396.64	396.39	411.51	374.4	394.73	443.89	410.3	385.34	424.36	377.85	353.26	484.22	403.31	437.23	317.01	370.12	385.87	416.54	408.77	391.03	447.39	432.37
739004	408.99	406.65	372.66	398.4	430.78	355.95	368.6	399.91	396.01	415.01	377.04	396.46	440.57	409.16	385.18	425.7	380.06	354.97	477.01	401.77	431.41	318.35	368	390.74	418.79	409.04	390.02	442.89	435.23
740004	404.29	406.45	377.55	397.6	436.92	360.95	361.19	391.29	395.77	409.66	371.3	393.6	442.69	404.88	383.97	422.15	380.9	350.11	476.36	395.93	431.98	317.54	369.33	388.22	413.5	408.85	389.3	447.87	437.14
741004	414.61	415.9	388.14	407.55	442.15	367.12	376.14	413.16	407.79	416.71	382.36	403.38	454.83	416.4	395.43	429.38	388.68	366.21	491.03	402.01	442.44	324.9	376.33	396.09	423.07	425.25	400.71	446.43	440.51
742004	420.63	423.12	388.95	414.11	446.72	371.91	378.39	407.78	409.88	414.92	383.88	404.72	453.22	419.03	397.63	428.61	392.94	363.98	490.34	414.58	441.69	335.12	378.55	400.95	430.89	420.32	398.46	452.99	441.28
743004	416.47	416.99	380.67	410.41	442.11	365.32	378.74	400.98	405.72	407.67	382.64	402.74	452.48	415.57	392.04	425.88	387.83	365.03	482.58	409.75	424.56	317.61	374.05	392.02	422.87	414.49	401.78	448.16	443.82
744004	410.55	412.33	387.24	402.67	437.41	362.12	370.01	402.07	401.06	406.34	375.54	394.78	447.88	411.99	391.9	423.37	387.4	358.47	473.53	409.34	430.55	320.72	371.63	393.82	417.1	412.65	402.17	438.72	437.27
745004	416.18	415.77	386.98	406.51	445.03	368.53	374.5	402.06	405.64	407.3	379.29	398.93	458.57	418.35	396.71	427.98	386.02	357.74	495.51	409.54	431.76	327.55	375.43	395.35	424.09	427.31	408.02	451.32	452.87
746004	417.95	420.87	390.03	410.11	439.36	367.41	382.01	412.77	409.89	409.75	380.33	403.27	458.31	425.77	393.12	426.03	390.42	361.7	498.43	419.18	434.99	331.69	378.21	402	425.56	422.75	413.44	448.61	450.05
747004	419.9	424.8	392.27	414.54	447.54	371.16	379.95	411.51	414.85	414.68	381.69	406.53	464.9	416.47	403.09	429.28	386.32	366.31	499.06	415.38	440.03	322.99	378.4	398.89	426.91	422.65	416.05	455.7	451.58
748004	403.98	409.93	381.87	392.29	437.57	357.91	361.93	397.67	398.53	393.92	367.96	388.58	441.81	400.58	381.29	411.74	378.25	351.96	472.57	399.43	422.34	313.41	368.19	386.92	410.36	412.95	403.14	436.13	433.21
749004	410.88	414.97	384.72	399.13	442.52	361.25	368.43	401.13	393.73	397.79	372.79	390.98	448.66	408.02	389.5	417.43	375.12	352.94	480.22	407.66	435.25	327.02	367.7	394.66	415.86	417.47	401.44	440.45	435.88
750004	408.75	411.07	385.88	401.96	439.17	358.65	376.35	399.9	401.28	399.3	376.88	395.54	449.56	406.75	386.93	413.73	380.51	353.56	489.18	411.1	426.17	317.25	373.24	400.54	419.01	418.82	410.88	443.03	437.37
751004	415.13	414.47	388.12	407.57	439.9	366.85	377.56	404.95	405.01	406.4	380.08	400.03	452.89	417.18	389.88	423.05	385.91	360.33	486.22	416.55	432.94	331.76	375.38	398.85	420.72	412.21	405.69	442.63	444.69
752004	405.18	408.09	385.29	397.87	438.43	366.41	367.28	398.43	400.25	403.95	370.93	390.24	454.06	406.65	390.57	421.76	377.61	355.32	489.19	407.69	425.63	320.6	371.69	389.01	419	418.52	406.91	440.59	446.81
753004	402.87	407.05	380.23	396.75	433.84	356.27	370.79	395.06	399	396	365.92	390.19	444.67	407.29	383.15	418.7	378.14	351.56	485.66	405.82	425.62	320.08	368.87	384.17	411.04	407.29	405.54	434.5	442.27
754004	405.19	409.5	393.77	406.87	440.81	362.3	372.71	397.55	400.31	406.98	372.4	392.79	452.13	409.79	388.08	417.68	385.05	358.33	489.82	412.81	430.03	317.24	372.48	394.27	419.17	411.65	407.59	447.52	446.65
755004	414.97	413.33	396.82	410.79	449.21	373.21	380.81	409.88	410.14	419.38	380.64	401.2	457.12	420.96	398.96	427.14	389.29	367.29	498.08	416.99	431.97	330.3	374.64	396.81	424.75	427.87	417.55	449.48	459.96
756004	406.11	416.67	389.97	400.24	436.8	365.29	377.6	411.16	406.91	410.81	376.09	393.95	455.77	418.61	395.76	425.02	382.19	362.07	487.42	413.39	430.81	325.8	369.49	392.64	425.05	422.44	409.01	445.61	451.12
757004	407.42	412.62	387.73	401.59	442.26	363.67	374.61	401.86	402.44	410.52	374.51	395.7	455.1	415.86	389.3	420.84	383.13	362.94	497.35	412.69	427.12	325.69	367.55	392.83	420.38	419.2	416.93	452.67	448.99
758004	413.96	411.55	396.96	404.98	437.14	365.66	381.38	410.15	406.36	412.62	381.23	396.1	453.89	424.25	392.06	423.96	381.73	363.12	483.33	407.53	426.45	332.48	369.57	398.53	417.92	421.18	412.94	444.04	448.04
759004	409.89	403.49	379.93	395.59	438.96	359.52	378.94	403.17	398.94	401.43	373.86	388	445.03	414.16	386.08	415.83	381.75	356.1	485.9	405.77	421.92	315.51	366.02	387.48	413.65	414.86	403.23	445.82	447.37
760004	409.16	407.03	384.57	393.31	434.83	359.17	375.24	407.5	401.34	403.52	371.89	392	451.32	418.15	384.17	419.78	377.77	355.61	491.31	404.15	422.13	327.4	365.63	382.46	410.82	420.23	401.53	446.21	450.09
761004	406.7	400.42	380.35	391.15	426.86	355.45	372.59	402.75	400.14	394.78	376.08	391.32	450.29	417.28	387.65	417.76	376.91	352.43	477.6	392.27	418.85	326.86	364.18	387.86	409.07	419.12	399.15	439.74	444.09
762004	404.16	406.1	391.98	396.58	435.46	357.11	378.08	407.8	404.37	394.46	375.01	389.2	453.52	411.53	389.24	417.47	373.03	360.68	473.66	399.29	417.88	334.21	364.94	384.62	410.58	420.46	396.9	450.48	440.95
763004	406.3	408.49	389.1	398.49	433.06	358.14	372.89	408.15	400.32	400.34	376.39	393.46	455.01	417.12	384.79	419.42	377.51	353.47	484.66	401.41	428.4	319.8	369.69	392.39	410.49	418.78	392.24	448.97	446.13
764004	411.99	407.48	391.02	404.39	430.14	359.56	381.41	407.87	407.96	406.45	380.82	400.78	460.74	419.5	386.86	423.17	385.14	360.58	483.28	403.35	431.85	324.15	375.88	396.52	413.04	415.82	400.17	446.3	447.09
765004	404.03	403.44	381.16	394.43	433.65	351.35	369.77	399.88	395.15	393.66	372.74	394.91	443	412.11	382.09	416.39	371.43	351.05	469.81	392.76	415.17	322.76	363.3	383.98	402.75	409.6	395.61	441.74	440.35
766004	399.62	404.54	389.04	394.95	435.38	357.03	369.82	402.12	399.97	392.57	373.58	394.48	446.99	411.7	382.09	425.45	373.2	353.52	472	394.88	417.76	323.53	364.85	383.86	402.86	412.7	395.95	447.18	448.03
767004	412.15	412.43	389.57	399.81	438.54	358.2	377.87	402.64	403.2	398.91	379.67	395.83	451.4	416.97	389.33	427.28	380.39	356.69	477.45	402.27	420.03	322.93	370.58	392.71	409.82	420.66	405.24	454.56	447.54
768004	413.28	419.44	394.82	408.59	441.3	365.06	383.26	402.16	406.67	406.86	382.69	405.68	456.55	424.46	396	430.07	384.23	354.85	480.57	408.92	422.96	330.94	376.81	396.6	417.54	417.82	408.27	448.85	447.26
769004	403.14	405.12	391.07	392.94	427.56	351.75	373.45	397.29	403.49	391.29	375.79	392.58	440.79	407.78	383.1	426.74	368.95	347.66	470.61	403.2	408.62	322.57	361.44	380.07	406.88	409.62	395.03	441.56	438.87
770004	408.46	406.63	385.49	395.94	436.34	356.16	375.05	406.33	395.57	387.77	377.84	394.94	450.4	413.74	386.15	425.84	377.24	356.4	484.12	400.57	419.39	327.34	364.89	390.33	409.77	415.91	398.3	445.29	446.87
771004	405.17	407.57	391.63	395.38	434.84	357.92	371.53	405.6	402.66	391.21	374.31	397.54	444.96	415.6	383.57	417.73	373.1	347.79	487.38	404.9	411.93	324.09	363.38	385.86	407.07	410.54	393.7	444.85	436.84
772004	406.42	409.54	385.46	400.23	439.97	358.96	374.73	401.04	403.68	391.35	382.86	400.03	447.03	415.54	383.67	424.27	377.99	354.45	482.15	402.09	411.35	329.03	370.82	392.3	412.38	420.26	404.15	443.65	440.71
773004	399.99	406.27	385.57	388.6	435.06	353.2	367.2	394.3	396.42	390.4	367.72	391.66	439.03	408.14	377.92	415.57	363.04	343.81	465.8	386.94	403.45	323.31	361.67	376.12	401.18	408.39	391.88	445.82	433.73
774004	396.32	395.93	373.28	388.94	424.97	350.35	364.26	390.06	392.16	382.19	366.11	384.27	437.87	402.73	372.92	409.01	364.55	342.95	477.45	393.22	400.44	319.92	355.67	371.49	398.91	410.05	384.88	443.56	438.66
775004	406.55	415.32	387.83	402.25	444.13	362.33	377.42	403.03	411.36	399.7	384.82	404.52	451.75	422.34	391.81	423.12	374.58	357.12	478.99	411.11	419.17	328.83	369.18	391.58	417.28	410.87	396.01	455.34	442.85
776004	404.88	409.39	387.66	399.06	434.74	361.01	379.55	402.42	402.02	398.26	377.79	397.75	450.05	417.45	384.42	423.06	373.01	351.3	475.31	403.84	413.19	324.91	367.72	381.55	407.94	413	393	440.16	441.95
777004	416.67	424.14	394.74	402.52	442.74	368.66	386.33	414.27	409.82	405.32	383.6	400.75	456.12	424.37	397.16	429.98	376.6	359.5	478.44	411.74	412.56	329.39	373.27	394.31	417.14	414.28	402.35	447.4	446.5
778004	406.46	408.57	391.82	394.83	440.42	357.48	369.91	400.38	402.67	395.85	376.25	393.2	448.26	411.47	380.55	426.26	372.44	356.67	471.11	401.98	414.54	318.94	367.24	386.74	412.07	410.75	401.28	450.25	443.67
779004	407.16	409.02	387.5	396.54	437.15	362.06	377.95	401.6	400.01	396.25	377.91	393.74	449.99	416.66	385.72	422.92	373.09	354.32	475.05	403.89	408.83	323.43	362.8	387.17	411.08	414.55	397.41	443.25	445.4
780004	405.96	415.39	390.06	399.87	438.83	363.67	378.69	402.58	403.19	397.98	380.31	396.25	452.83	411.37	390.48	422.86	371.36	358.75	476.86	403.42	415.08	324.58	365.44	389.77	411.97	424.67	403.8	453.21	450.69
781004	398.62	408.86	381.53	389.92	435.4	352.36	367.3	397.71	390.35	389.38	369.12	383.05	439.28	405.47	375.17	417.23	365.95	351.05	452.02	389.72	395.22	327.18	355.81	377.84	404.33	409.38	386.37	438.26	439.79
782004	415.32	421.53	396.65	403.04	445.74	364.56	378.42	406.23	406.81	398.67	382.85	396.65	452.85	420.77	388.27	424.2	376.51	360.45	474.54	398.68	415.61	330.61	367.99	396.41	415.38	420.94	402.14	448.13	447.39
783004	396.45	406.03	380.62	389.14	436.46	348.59	369.31	395.48	392.51	382.68	372.75	380.84	435.9	404.47	378.18	414.84	362.59	347.26	459.23	385.2	399.09	325.98	355.04	379.07	401.96	412	387.99	442.37	438.46
784004	395.67	401.71	381.95	384.96	423.4	348.09	365.37	391.15	390.5	381.91	371.61	382.51	434.47	401.31	380.32	410.73	369.59	350.02	446.35	387.23	404.32	316	357.35	377.1	404.53	405.14	386.96	435.94	432.62
785004	397.3	405.63	380.1	387.37	430.13	354.48	372.49	397.93	391.09	381.72	373.81	382.55	440.91	407.25	377.02	418.5	371.35	354.61	452.92	398.73	403.14	326.13	360.76	383.71	401.21	412.13	394.27	436.04	438.79
786004	414.55	421.92	398.55	405.07	448.1	368.55	386.9	411.49	409.42	396.33	387.95	398.42	456.21	422.5	393.13	434.56	382.3	361.85	482.29	411.97	421.77	330.7	371.97	400.73	422.63	422.75	405.54	460.64	453.65
787004	393	402.16	381.17	392.72	438.33	360.18	374.82	399.01	398.5	386.55	377.89	393.42	442.05	408.18	382.94	423.81	367.76	348.72	465.61	394.09	410.67	328.94	359.07	384.83	406.34	411.86	386.24	437.77	440.02
788004	390.68	391.4	376.36	388.25	433.21	352.57	372.67	393.2	390.03	380.01	373.99	379.27	436.28	400.24	376.58	417.87	364.68	347.46	459.84	386.81	401.12	322.92	353.15	384.12	400.51	407.98	383.75	436.87	433.67
789004	398.65	404.21	395.6	394.06	436.12	363.3	372.88	398.94	401.56	390.16	379.93	393.13	452.12	413.53	384.33	433.17	372.6	355.08	456.2	400.28	409.56	329.07	360.78	388.2	410.96	411.19	392.27	451.01	434
790004	397.69	407.15	395.15	395.51	433.97	363.8	375.04	401.75	398.91	388.11	383.4	388.56	447.34	415.75	385.18	429.98	374.75	361.21	458.71	402.46	409.32	323.1	365.49	389.83	412.33	411.46	393.54	446.01	443.44
791004	400	410.59	390.41	398.94	440.8	363.93	372.41	407.34	396.09	386.27	385.78	390.27	455.42	406.38	389.81	439.03	368.07	355.7	468.62	399.93	411.66	333.17	362.2	391.17	414.69	418.67	394.28	456.69	443.59
792004	390.93	394.04	383.19	383.91	428.53	354.32	359.97	393.82	391.77	372.37	373.22	380.05	439.5	393.47	379.37	427.76	364.13	344.56	456.99	385.51	396.41	319.44	355.77	379.16	399.55	404.58	380.78	440.33	429.54
793004	394.36	409.73	387.44	392.45	448.02	354.77	371.54	404.64	393.91	381.41	377.63	389.18	449.58	404.96	380.83	424.82	374.15	355.93	463.67	391.88	411.99	320.94	359.69	384.2	408.15	419.07	389.84	443.9	443.06
794004	397.48	408.1	392.72	392.89	433.89	357.52	376.2	401.03	395.89	385.94	386.29	385.66	455.39	408.52	390.58	430.26	370.05	358.84	461.08	400.51	411.6	327.41	358.83	386.31	410.91	419.45	395.57	453.34	449.75
795004	402.15	414.14	388.19	394	435.43	358.85	379.02	403.83	397.56	388.36	379.87	393.3	446.09	407.98	385.77	431.11	369.37	362.98	463.76	402.75	415.67	320.23	363.72	390.65	417.41	421.59	388.75	448.14	434.15
796004	392.03	403.31	394.11	387.9	432.63	354.78	369.96	401.74	395.14	381.15	377.06	386.65	446.85	406.48	381.08	430.97	369.68	356.49	459.65	399.61	414.99	323.73	358.16	391.37	409.4	414.39	390.08	445.67	439.09
797004	392.25	405.78	383.88	389.44	435.4	353.41	367.63	395.16	396.08	382.05	377.05	382.25	443.22	400.75	379.82	430.57	363.61	355.58	455.65	391.95	413.45	320.8	357.23	378.12	405.64	408.77	385.26	436.57	436.69
798004	390.29	409.61	388.76	388.22	436.15	353.75	372.13	394.79	396.07	381.71	378.12	384.57	444.49	403.24	383.67	437.53	370.78	358.82	473.22	396.49	420.93	337.65	361.66	385.59	410.33	417.05	386.92	451.96	436.27
799004	393.88	410.35	390.52	394.76	443.54	357.49	370.16	399.37	399.61	388.93	381.23	389.05	450.91	411.82	388.19	430.45	371.64	357.13	455.69	401.98	426.3	323.43	365.56	389.92	409.46	417.88	391.91	453.01	447.13
800004	396.3	407.7	395.7	396.34	444.66	361.38	382.2	400.27	402.36	390.36	379.79	393.21	451.87	412.15	391.13	433	372.93	361.65	461.43	402	424.41	321.56	366.02	389.38	409.87	416.14	391.41	448.15	445.55
801004	399.06	411.05	391.86	394.48	431.73	358.72	375.44	396.15	402.52	390.59	380.14	386.44	449.03	414.85	385.27	433.45	370.21	356.93	454.81	393.6	422.27	318.52	366.66	391.98	405.24	405.46	391.31	449.25	440.38
802004	393.02	412.84	383.26	390.16	435.99	354.95	370.76	394.51	389.81	384.91	372.74	381.25	444.36	407.22	379.42	432.55	372.88	351.63	459.75	399.07	414.69	329.7	360.01	377.5	401.15	414.42	389.66	450.84	441.99
803004	403.52	422.14	397.06	406.1	446.62	364.92	385.16	409.6	402.74	396.77	391.61	391.79	461.14	420.22	400.43	447	381.17	365.08	471.4	408.31	429.74	332.71	370.59	395.51	413.21	423.55	401.59	451.68	454.58
804004	397.96	411.68	391.23	393.71	435.66	356.31	378.74	400.22	394.6	390.42	379.06	383.88	451.34	408.39	387.62	435.37	375.53	358.16	453.91	410.44	417.07	331.18	365.81	385.87	407.41	416.1	393.72	452.83	437.4
805004	399.73	421.45	388.26	396.8	425.48	359.94	378.2	403.61	397.5	391.25	378.06	383.85	447.91	410.79	383.94	436.98	376.31	350.97	456.22	403.72	416.64	326.92	364.74	384.32	407.49	417.27	393.62	438.9	440.18
806004	403.89	425.34	389.03	397.92	437.19	356.69	383.07	399.86	406.33	390.19	380.31	382.02	449.49	409.61	389.87	432.45	376.18	358.61	472.94	404.06	421.18	333.41	367.76	387.35	411.18	420.64	394.68	454.14	444.32
807004	396.87	415.96	384.91	390.49	434.28	353.48	371.43	392.06	389.35	386.02	372.72	380.45	443.58	401.61	389.95	424.91	369.71	351.32	451.41	399.74	411.73	324.96	361.56	376.42	404.58	419.75	384.98	444.39	439.88
808004	392.42	411.19	381.38	383.67	429.36	350.87	367.75	390.98	389.09	384.56	369.78	375.21	436.58	395.65	383.75	418.51	366.69	345.94	452.29	393.08	404.72	323.48	358.78	378.09	399.12	405.88	390.66	441.29	431.53
809004	396.44	419.04	381.29	385.37	427.34	353.51	376.18	394.16	392.13	384.76	372.24	380.83	442.03	400.85	390.89	422.69	367.88	352.58	454.74	401.7	412.65	327.78	358.39	377.95	401.19	408.15	396.83	451.54	434.59
810004	397.9	420.51	386.19	392.17	435.22	359.3	374.96	396.31	397.91	388.98	379.29	387.66	452.49	407.41	393.46	427.43	370.98	352.82	474.22	405.68	410.01	331.57	361.26	386.69	407.35	415.25	389.14	452.36	439.09
811004	398.2	429.68	386.56	395.31	436.59	354.9	380.25	401.89	398.92	389.95	381.72	383.29	452.71	411	395.8	422.98	371.26	356.1	456.86	406.58	415.29	329.33	364.56	385.62	399.36	420.59	392.76	449.65	442.78
812004	399.3	415.77	390.64	399.53	431.2	359.19	378.79	393.45	399.84	392.18	381.28	384.18	450.58	407.94	389.65	425.27	369.82	358.9	451.63	401.7	415.12	330.77	364.49	385.59	403.05	409.75	398.68	447.3	439.16
813004	388.66	412.85	380.81	386.68	423.32	348.07	370.65	384.54	388.82	381.92	373.49	375.07	438.99	397.53	385.77	413.79	359.05	349.59	437.68	401.06	401.12	319.02	356.3	376.28	386.02	406.04	384.87	428.48	434.33
814004	398.54	422.82	379.92	396.36	434.78	356.52	373.09	389.54	393.61	384.37	377.85	381.56	449.7	405.14	389.01	418.85	361.69	354.15	453.46	404.4	411.48	334.86	358.61	375.87	394.84	410.55	389.9	446.6	436.1
815004	386.89	410.31	380.87	384.7	419.55	347.94	371.61	382.33	382.01	376.66	369.62	373.03	443.86	393.49	383.73	410.72	362.98	345.27	458.69	389.49	400.43	319.11	352.33	369.72	390.81	410.6	386.12	437.21	437.34
816004	391.63	418.62	376.86	390.86	428.89	350.61	369.4	390.63	394.34	381.88	373.57	379.55	445.76	398.71	386.83	418	367.73	348.73	454.32	398.94	406.63	323.33	358.15	376.48	395.19	415.63	393.87	444.87	440.55
817004	396.31	423.33	385.15	396.73	442.2	355.95	375.46	392.04	393.33	384.46	380.96	388.27	450.99	405.19	395.33	426.31	367.68	356.25	462.25	397.72	411.45	326.74	361.16	384.53	398.47	414.44	392	443.08	437.31
818004	397.11	418.99	389.62	401.14	443.29	355.74	374.12	396.02	398.52	387.94	381.79	387.4	455.19	404.77	395.37	425.77	373.66	356.81	465.07	404.58	414.02	329.05	364.16	386.19	401.12	417.11	395.7	448.34	449.85
819004	395.57	416.53	382.74	396.3	435.21	356.87	372.38	393.23	395.73	381.71	376.74	383.52	442.5	403.95	384.48	417.06	363.41	354.19	458.49	398.07	409.53	324.09	358.66	381.83	400.01	414.87	391.33	451.23	435.91
820004	396.97	416.81	390.33	401.61	437.42	356.95	374.91	394.23	399.07	390.88	382.21	387.6	450.83	409.47	390	418.7	368.89	361.58	451.57	391.34	413.62	329.68	360.15	386.52	397.02	410.4	396.5	444.59	444.82
821004	399.1	426.13	391.4	401.75	439.87	357.91	377.01	401.53	400.74	385.77	386.21	390.89	450	407.89	393.83	424.72	371.29	354.95	458.94	403.47	418.34	339.41	361.4	387.75	402.58	412.31	392.75	446.67	450.03
822004	402.61	423.82	384.83	402.86	443.41	361.34	373.12	397.43	401.98	389.02	383.85	388.03	449.27	405.71	394	420.42	374.16	360.03	452.6	394.93	414.22	329.98	360.29	386.57	407.57	414.93	398.84	446.15	442.48
823004	388.19	411.5	382.97	391.66	436.13	352.76	368.22	391.69	391.46	376.06	374.77	378.4	432.5	397.34	381.96	407.84	362.48	348.05	446.05	387.5	408.88	331.33	354.61	380.77	395.86	405.46	388.64	432.48	437.33
824004	403.97	418.21	387.22	403.53	447.05	368.55	378.68	401.67	405.41	390.09	386.48	383.08	451.6	412.3	389.88	421.03	371.85	364.98	464.49	403.05	418.17	333.75	363.36	393.4	405.2	414.57	389.57	446.51	446.12
825004	399.89	417.65	390.7	399.46	429.97	356.56	371.46	393.96	396.08	382.61	379.59	377.61	440.84	402.87	389.03	415.88	368.04	354.65	452.17	401.27	415.31	328.25	356.06	389.95	403.37	411.18	390.27	446.69	441.68
826004	395.32	415.4	382.06	394.03	434.9	358.78	373.44	398.96	388.02	384.9	377.97	376.48	444.46	404.32	385.38	411.78	362.77	349.72	464.57	405.38	411.62	330.86	358.56	388.93	400.54	408	392.34	443.74	441.63
827004	388.01	406.59	372.08	383.99	419.96	350.24	358.1	381.46	382.22	371.4	368.38	366.47	427.55	389.6	377.1	399.67	353.28	348.89	441.51	396.2	400.33	317.29	347.21	373.09	392.2	406.41	374.7	435.23	434.14
828004	404.55	415.87	386.66	404.19	439.35	364.07	373.63	393.71	393.39	382.94	380.43	381.41	445.9	409.78	395.16	417.88	364.26	360.94	462.77	412.06	420.99	331.09	360.7	389.58	405.33	412.4	393.79	451.7	444.39
829004	411.03	425.83	392.18	403.97	447.2	364.86	377.18	397.64	405.64	387.74	383.78	386.29	451.53	411.15	394.55	420.72	366.05	366.9	465.31	412.04	422.58	343.66	363.87	392.08	409.26	422.66	397.56	451.46	447.56
830004	407.62	410.38	390.84	399.46	434.91	361.77	369.03	390.25	395.18	383.87	376.91	380.81	441.39	405.95	387.93	415.51	358.44	350.94	463.06	406	413.36	316.95	358.03	391.3	406.72	411.03	389.52	449.2	437.88
831004	399.78	415.48	385.73	393.14	435.01	358.11	364.88	395.72	391.97	376.54	375.82	374.52	433.01	403.87	381.76	412.73	358.55	350.69	445.7	398.49	403.38	330.05	354.04	384.82	400.08	414.31	385.54	445.19	433.29
832004	398.49	412.03	387.39	390.4	431.94	351.93	369.43	386.96	393.48	376.74	376.31	376.05	438.65	405.81	378.96	408.13	353.82	359.7	455.92	400.8	408.33	319.52	354.33	386.2	400.28	408.68	386.26	444.5	433.58
833004	402.39	417.73	384.57	389.3	432.44	355.52	363.01	390.03	393.04	375.21	377.55	375.91	441.51	401.14	380.1	415.43	359.69	360.74	449.93	400.56	410.91	333.97	354.64	386.91	402.18	410.58	384.68	446.17	444.68
834004	401.55	419.51	385.76	391.23	438.85	355.85	359.3	389.38	391.74	372.84	379.21	375.7	443.23	397.73	380.19	415.8	357.22	359.02	461.82	401.01	407.6	335.74	355.69	385.52	402	420.29	389.96	448.1	432.92
835004	398.24	414.06	386.22	388.48	428.52	353.62	364.63	388.88	392.18	372.41	375.19	373.02	437.51	399.34	375.83	408.79	353.61	353.56	460.08	399.12	403.55	330.26	353.22	378.99	401.54	406.92	384.05	445.5	428.96
836004	414.46	428.31	394.61	399.51	438.82	361.69	369.62	398.62	403.03	386.19	385.05	387.72	453.93	412.58	391.66	424.93	361.05	357.71	467.4	413.34	421.26	333.05	362.05	394.07	414.09	419.69	400.13	449.23	440.13
837004	394.99	414.92	381.14	382.02	423.03	352.26	361.95	388.04	390.95	370.51	371.17	374.94	438.81	399.64	380.33	411.53	352.64	348.59	444.15	396.5	403.31	333.09	349.45	378.27	402.14	405.54	385.75	436.61	428.87
838004	388.81	409.75	373.84	381.99	424.39	354.33	356.23	387.77	388.34	367.96	371.41	372.11	429.84	390.22	373.7	405.12	352.2	346.18	446.07	390.58	397.9	327.29	351.89	377.66	398.91	401.01	383.75	433.76	433.27
839004	404.62	414.45	383	392.28	435.49	361.23	364.83	396.08	399.27	380.17	385	384.74	436.87	408.89	385.87	419.77	360.43	352.36	458.29	399.95	401.2	335.02	357.93	391.58	405.12	415.51	394.78	444.68	438.13
840004	404.09	415.37	387.42	391.45	437.03	357.83	365.18	398.21	389.32	380.03	386.18	382.01	440.33	408.38	378.48	409.75	361.73	351.28	456	404.22	410.18	330.44	359.65	385.63	403.36	410.35	389.3	451.95	438.51
841004	400.82	409.53	383.64	385.46	432.15	352.78	361.82	393.72	391.13	374.91	375.11	376.08	437.66	402.06	382.11	410.72	352.82	346.11	459.07	393.01	394.39	326.42	350.02	378.01	399.36	413.49	382.27	439.59	433.67
842004	399.2	412.69	381.2	389.42	434.7	358.77	367.78	396.35	396.36	374.77	383.24	376.62	445.71	405.35	389.76	415.23	358.11	355	461.3	402.13	409.77	325.75	356.27	387.27	403.25	409.94	386.39	446.61	438.15
843004	400.68	411.6	382.82	389.12	436.39	358.41	367.25	391.07	397.64	379.1	383.79	375.41	440.56	405.26	385.27	412.83	355.74	348.29	462.51	397.01	403.97	330.35	355.28	386.27	400.07	410.22	383.89	456.7	435.12
844004	411.29	413.01	388.93	389.32	436.28	358.56	372.25	396.45	401.75	383.82	385.98	383.59	447.41	407.5	396.52	422	356.29	354.64	456.5	406.42	406.01	331.92	360.14	389.01	401.85	415.06	390.56	451.49	440.2
845004	402.69	410.45	378.61	381.73	434.15	354.15	362.34	391.21	390.46	376.03	374.22	378.33	437.28	400.99	380.8	405.7	352.03	347.09	444.3	385.19	395.01	327.35	353.03	379.34	397.82	410.56	376.96	434.78	430.91
846004	407.68	417.86	384.02	389.64	435.62	356.84	369.48	391.88	396.21	381.53	380.77	376.37	442	405.04	388.94	417.98	361.61	351.2	446.58	399.84	405.68	330.94	359.8	392.29	401.44	412.54	385.85	443.63	437.21
847004	393.31	405.87	372.35	379.87	433.64	348.47	360.38	380.59	384.85	370.95	373.68	371.11	433.33	393.2	381.2	404.9	348.09	344.89	449.72	389.34	390.76	320.93	352.03	380.26	390.66	405.56	374.59	438.15	422.09
848004	388.08	399.43	369.7	380.99	426.67	347.37	352.59	380.69	385.83	366.59	369.96	366.95	431.88	390.11	376.1	404.24	352.48	342.73	455.64	384.1	393.01	330.03	350.48	378.15	393	406.77	376.02	432.4	424.28
849004	406.89	430.03	397.14	406.23	452.41	364.89	379.3	402.22	404.52	388.06	389.04	388.8	452.73	415.99	389.94	429.42	370.24	358.09	475.93	402.01	407.21	338.87	365.6	399.29	410.47	425.58	397.21	454.42	443.29
850004	389.22	414.98	381.04	388.96	431.57	354.44	363.59	391.24	389.79	370.04	380.36	373.34	439.98	401.09	381.92	416.39	358.02	345.4	452.45	382.12	398.13	332.44	355.97	383.04	391.4	415.45	389.21	444.37	429.67
851004	398.22	423.11	389.32	403.03	436.11	359.24	370.84	392.55	398.68	381.85	384.69	381.97	452.89	407.79	383.29	428.42	363.5	349.53	450.77	393.42	404.65	342.56	366.37	394.13	402.19	418.21	392.88	443.32	440.97
852004	401.42	422.67	392.93	399.62	445.78	357.87	366.97	396.57	401.57	384.33	384.13	379.19	451.19	410.8	387.88	426.79	364.37	352.69	455.66	396.27	400.84	341.53	360.63	392.59	398.57	415.38	390.58	447.03	440.18
853004	387.36	412.08	378.29	391.74	426.77	349.7	357.04	385.76	390.36	373.66	374.91	370.23	438.32	396.01	378.39	417.93	359.62	341.54	441.39	381.13	391.38	332.28	351.9	378.19	387.47	409.97	377.75	439.05	431.76
854004	391.82	411.85	378.09	401.77	427.15	351.26	358.73	385.1	387.78	375.48	378.57	374.21	435.28	400.85	380.16	422.56	358.57	348.44	438.78	379.58	390.37	332.65	357.53	379.23	391.7	400.68	383.73	437.41	424.53
855004	389.65	410.71	381.04	398.29	427.72	352.38	359.51	388.61	389.92	374.13	375.38	376.66	440.76	401.59	381.94	424	362.81	348.17	448	383.9	391.32	330.14	358.95	381.94	390.95	410.67	382.21	438.83	430.77
856004	383.87	408.19	378.48	391.79	426.02	348.89	356.34	389.63	391.58	369.79	372.46	366.48	436.82	391.43	381.66	418.06	355.75	341.9	445.32	385.84	388.89	331.85	352.39	375.8	387.78	408.08	380.02	446.62	428.15
857004	384.35	419.87	383.81	394.24	431.42	353.22	363.31	390.75	396.38	378.18	378.33	373.69	441.16	396.52	384.13	427.73	360.39	349.18	440.93	389.79	395.62	326.39	358.13	379.87	393.21	414.94	388.43	444.48	428.5
858004	393.48	427.48	382.24	404.49	440.52	358.99	364.22	393.08	397.21	374.98	385.32	377.58	446.21	406.46	391.19	439.36	368.7	351.88	451.55	387.76	403.29	336.98	362.64	389.42	396.86	416.73	390.1	443.7	436.72
859004	384.52	407.82	374.28	395.12	430.05	352.86	360.68	387.05	396.21	372.3	379	374.92	438.98	398.51	381.25	427.5	359.83	348.21	434.12	379.88	396.66	328.9	358.11	377.2	388.45	408.56	383.96	443.58	426.98
860004	378.71	414.46	379.98	396.95	429.34	352.32	357.36	383.43	399.41	372.64	374.85	376.75	441.99	399.71	382.05	428.45	355.05	347.69	434.03	386.98	397.06	335.66	358.26	381.8	387.86	413.91	390.96	447.73	434.79
861004	379.6	396.44	378.48	395.89	428.42	349.41	351.79	383.63	388.42	370.31	373.34	365.62	438.88	390.62	378.55	422.68	359.17	342.87	438.16	379.04	385.09	334.67	353.94	374.51	384.24	410.39	382.07	434.5	421.59
862004	385.28	411.49	385.48	398.68	431.97	355.36	360.76	386.71	397.16	373.53	381.37	374.13	442.97	404.08	384.32	426.51	361.53	347.91	431.35	386.06	395.91	330.98	359.57	385.32	386.26	410.31	383.97	441.91	427.43
863004	388.47	418.84	383.09	408.52	433.61	357.07	370.62	391.35	407.18	380.05	383.62	380.15	440.18	405.33	390.78	438.23	368.57	355.19	448.87	389.23	401.27	336.52	361.93	386.3	392.84	418.2	397.24	449.78	433.41
864004	387.52	416.29	385.87	402.62	436.3	352.32	362.23	386.88	401.6	374.47	382.9	375.46	444.71	405.01	388.15	427.56	359.46	347.36	439.51	390.52	396.33	332.45	359.96	382.07	380.59	413.66	388.28	443.4	433.39
865004	386.04	413.24	377.04	405.75	437.44	355.12	365.98	392.26	399.31	374.41	378.39	374.91	440.48	403.64	383.3	422.42	360.74	346.08	426.77	383.01	398.85	337.09	359.57	388.28	388.12	417.81	386.65	441.43	431.09
866004	377.83	400.73	379.83	391.77	434.34	346.18	355.79	385.89	390.95	366.62	370.86	367.64	430.28	392.29	381	416.39	351.95	343.44	434.11	372.88	391.24	332.59	354.02	383.14	380.61	413.03	375.87	432.95	421.15
867004	376.86	401.72	375.83	388.22	429.6	345.95	350.8	386.14	387.25	362.89	366.55	364.12	431.43	388.8	375.73	415.44	351.42	342	437.04	376.19	392.1	331.21	351.78	377.71	370.74	415.48	381.71	444.28	422.93
868004	383.79	406.11	375.74	396.75	432.64	349.21	360.27	394.05	393.87	362.7	376.87	372.21	437.33	398.19	383.13	422.24	359.14	346.17	439.72	384.73	398.48	329.17	359.52	388.33	380.74	415.14	386.77	440.17	425.52
869004	388.42	404.34	379.56	398.27	427.83	349.29	358.44	383.13	394.37	369.43	374.58	370.69	436.7	400.58	379.67	420.32	356.53	343.1	427	379.83	388.23	338	355.27	384.99	380.28	407.03	384.55	435.57	425.94
870004	384.04	395.61	375.85	396.38	430.48	345.19	356.58	389.99	391.8	364.91	375.01	372.16	436.34	392.52	370.4	415.68	355.75	344.89	422.6	386.64	389.38	335.87	352.27	377.98	373.09	410.82	381.71	442.29	424.73
871004	380.06	390.39	372.95	385.13	419.1	340.67	346.97	381.51	383.92	357.46	364.97	356.58	426.47	383.57	363.97	409.57	348.1	337.23	410.09	380.14	380.88	321.44	343.68	373.9	363.93	404.66	369.87	416.93	410.91
872004	380.72	398.43	369.01	392.03	425.23	345.08	355.48	383.89	388.4	359.39	368.68	358.31	426.47	387.7	368.09	408.58	349.16	339.33	419.07	381.73	381.24	333.3	348.33	373.78	363.51	403.83	370.22	428.12	415.22
873004	388.53	401.9	377.22	396.93	433.54	350.68	358.24	388.63	390.46	367.84	368.96	364.14	433.27	390.83	375.62	419.13	360.9	338.93	428.1	383.51	388.85	341.22	354.13	381.62	367	406.21	384.01	443.5	419.7
874004	385.69	403.38	381.08	396.77	427.26	349.08	352.27	383.97	388.02	356.2	369.04	360.95	433.15	386.05	363.57	416.03	356.33	337.46	427.78	374.3	383.67	330.47	348.43	377.69	367.31	406.3	376.17	441.66	414.18
875004	379.38	405.24	377.89	396.18	430.22	343.1	353.45	391.68	393.34	364.16	368.35	360.89	430.36	390.85	364.14	409.63	356.81	338.34	418.92	372.62	381.39	327.82	348.44	374.13	365.21	408.44	372.36	426	415.99
876004	387.44	401.34	382.81	401.54	431.79	348.82	363.07	397.02	402.91	370.07	379.59	371.83	441.06	399.87	372.16	417.01	366.21	345.73	421.35	382.46	392.03	332.95	355.89	383.59	373.14	411.68	386.6	436.29	414.56
877004	381.44	400.56	369.12	393.4	422.42	346.11	346.48	384.56	384.55	356.98	369.9	362.68	430.61	385.31	368.28	409.65	354.45	331.34	417.54	371.39	376.45	335.9	349.24	373.77	363.4	398.64	372.57	427.46	415.07
878004	390.83	406.13	384.75	399.36	431.29	348.72	356.89	403.18	394.57	364.59	375.07	366.85	438.82	391.63	374.3	412.73	361.25	339.41	414.54	376.06	382.26	341.52	351.45	383.25	366.32	404.89	383.12	437.71	422.57
879004	384.65	402.6	376.47	397.44	430.94	348.93	353.27	394.62	394.11	363.86	373.92	368.52	437.14	395.16	367.03	413.87	360.06	337.75	419.63	376.05	378.78	322.24	351.41	381.9	369.59	407.87	377.37	423.81	417.13
880004	370.11	394.36	371.07	392.57	425.44	339.42	347.36	390.29	388.74	355.91	363.64	360.04	428.41	379.88	366.1	411.93	353.74	334.08	411.09	372.71	372.23	335	345.24	376.52	358.63	403.64	368.54	418.69	414.88
881004	379.42	405.61	373.9	399.23	424.14	343.95	353.47	393.18	395.91	366.8	374.3	363.41	436.68	393.15	364.11	411.88	359.86	340.41	414.91	373.81	378.91	335.56	350.98	380.89	366.75	408.09	377.65	429.41	414.97
882004	383.87	402.8	381.28	398.82	438.07	349.64	354.59	393.66	395.59	361.36	375.74	369.14	438.97	386.06	370.93	414.94	367.7	338.29	419.32	373.92	386.5	339.82	351.61	379.45	366.91	416.78	382.72	433.65	428.88
883004	372.76	402.38	379.09	388.14	430.45	342.51	353.7	388.48	393.6	362.51	370.97	361.09	435.18	383.4	363.3	403.17	355.35	332.57	421.17	368.55	376.36	332.63	348.02	375.42	364.35	409.03	372.47	432.83	413.64
884004	394.73	417.96	388.73	407.42	442.46	358.42	367.32	402.71	409.82	381.01	386.83	377.06	451.59	405.52	375.29	425.43	367.67	347.61	417.42	387.94	388.78	333.34	364.72	396.54	382.87	412.24	388.81	438.98	425.29
885004	373.97	389.78	371.94	384.28	421.54	336.51	345.93	377.86	391.16	360.32	362.52	353.7	424.17	384.4	362.74	405.14	345.46	328.97	403.61	366.36	372.53	322.52	346.77	368.39	360.18	404.4	364.72	417.81	406.62
886004	380.07	404.8	381.28	398.5	432.88	345.93	359.06	387.15	402.51	371.99	376.42	367.99	436.37	392.99	371.68	411.56	358.49	339.47	406.54	375.58	380.93	332.44	358.94	381.23	367.29	409.32	376.39	429.33	411.05
887004	382.58	412.34	383.95	406.72	440.32	355.65	356.39	391.08	406.34	373.96	385.53	375.3	450.36	400.2	380.7	425.35	364.63	345.35	428.94	384.05	389.68	342	366.17	389.43	373.62	423.65	383.5	443.07	423.9
888004	374.89	399.44	377.41	394.43	432.93	342.64	353.15	388.79	390.26	366.66	371.68	361.79	431.24	391.18	362.66	409.37	352.94	337.29	418.42	372.13	376.41	332.04	359.18	376.98	364.58	406.96	373.21	415.55	411.18
889004	381.1	405.87	375.5	399.56	424.89	345.39	351.86	392.52	395.52	367.88	375.07	368.11	437.9	390.63	370.78	413.83	358.27	332.43	415.36	374.73	373.71	334.04	361.78	382.62	363.07	407.82	374.13	424.64	411.95
890004	374.6	400.59	370.64	389.58	425.92	336.53	344.01	384.73	386.92	358.8	362.86	355.98	430.96	383.49	360.39	403.74	351.24	336.18	411.44	376.13	374.11	325.73	356.3	373.1	356.15	405.02	367.12	424.13	402.75
891004	370.11	394.69	376.84	390.79	418.97	335.43	346.66	385.03	389.76	365.42	366.37	360.25	430.82	385.34	360.46	402.85	348.95	336.18	402.45	360.57	369.73	323.16	354.51	371.77	353.75	404.56	370.88	409.49	402.79
892004	388.25	404.05	378.74	397.33	432.22	349.13	355.07	394.89	397.9	368.25	378.25	365.5	439.98	391.24	369.56	413.05	359.8	341.67	412.24	370.72	377.88	338.42	360.48	382.17	361.89	415.19	374.83	428.14	410.34
893004	384.55	416.37	392.85	407.97	431.95	351.25	359.49	398.42	403.47	375.69	383.25	372.49	446.28	397.17	372.74	413.13	366.54	346.07	419.26	383.32	390.76	331.36	365.4	393.7	366.67	416.27	379.09	430.38	416.96
894004	379.59	399.74	385.39	398.89	426.51	345.29	354.19	390.78	402.7	368.95	376.51	365.31	437.42	391.92	362.78	407.71	359.6	340.92	408.12	373.09	379.79	335.96	358.53	378.49	359.42	412.12	373.89	423.44	400.65
895004	375.4	395.27	374.5	390	428.75	337.38	350.47	383.58	386.21	360.6	368.35	360.52	428.17	385.62	359.82	408.29	355.82	334.37	400.74	368.87	369.15	329.07	353.71	374.04	355.77	407.37	367.64	418.08	398.88
896004	381.93	404.72	384.1	397.75	428.93	340.5	352.21	390.91	394.66	366.41	373.46	358.38	439.77	385.92	359.13	400.15	355.17	333.02	402.45	373.1	376.64	328.42	354.55	371.72	360.91	402.77	373.19	416.65	394.88
897004	374.24	400	378.37	386.98	425.49	341.26	345.82	384.11	389.45	356.4	367.02	356.72	432.33	380.38	351.01	398.26	348.08	333.1	409.79	364.82	368.39	328.92	350.14	369.62	357.45	403.07	369.26	420.04	401.68
898004	380.34	404.56	389.3	388.87	440.47	345.94	354.95	390.64	399.46	365.33	378.64	368.81	443.91	386.06	362.2	407.11	363.33	339.69	412.75	368.15	382	337.32	355.77	381.18	366.16	410.51	372.8	430.46	408.34
899004	371.95	391.42	374.5	382.84	425.35	337.41	345.03	379.88	391.19	357.88	368.68	355.16	426.14	378.51	351.61	393.65	350.92	333.68	404.62	363.52	373.47	335.1	346.65	368.38	354.12	404.33	363.3	414.83	387.46
900004	378.8	412.01	387.65	391.16	428.99	343.03	355.56	385.01	399.59	366.54	381.48	359.84	434.72	390.55	363.77	404.19	353.2	337.14	408.69	373.73	377.98	334.3	352.53	374.34	363.25	409.94	368.64	415.1	403.23
901004	377.11	410.92	389.83	388.86	440.26	342.58	350.56	389.91	396.98	361.56	372.69	359.71	434.77	382.9	356.55	401.99	353.99	340.65	411.58	368.44	379.29	326.73	347.75	378.56	361.58	423.47	375.98	434.16	406.85
902004	372.47	397.12	378.16	381.13	423.95	335.6	347.11	386.34	395.2	359.68	370.65	360.26	432.15	378.41	353.37	394.49	351.47	333.87	400.36	362.03	371.44	330.71	344.89	372.7	356.18	406.31	362.25	421.58	400.78
903004	375.45	406.32	379.95	387.45	423.9	341.61	351.71	390.49	399.59	362.46	371.35	357.7	430.19	381.58	354.83	400.58	359.37	335.6	407.86	367.95	376.85	328.57	344.95	371.86	357.9	412.76	373.33	423.27	400.47
904004	377.88	411.57	382.61	388.11	423.08	339.26	353.04	392.32	400.1	368.43	375.6	363.56	436.25	383.91	353.09	401.02	358.56	332.33	414.72	366.58	376.97	338.73	351.8	382.73	364.05	409.76	377.25	421.52	401.11
905004	375.81	401.96	383.26	381.19	421.59	339.72	349.25	384.88	392.67	364.83	373	356.7	426.49	377.08	352.08	390.54	355.97	332.2	408.27	373.19	375.84	339.89	344.85	373.37	360.64	407.41	369.68	421.33	404.19
906004	364.64	395.79	378.11	372.72	421.63	330.26	341.45	379.36	384.78	355.66	364.1	350.31	416.88	372.77	343.67	385.78	350.07	327.53	391.39	356.18	368.98	318.76	338.85	363.04	352.12	402.46	361.89	418.82	388.77
907004	378.45	413.37	384.18	392.4	427.7	345.94	356.42	394.43	401.34	372.13	378.75	367.1	437.44	386.94	357.46	399.91	361.12	333.93	413.21	377.7	382.78	335.38	350.62	380.51	366.12	411.57	369.36	423.9	399.75
908004	377.6	412.08	387.51	394.87	424.52	345.82	359.47	392.47	405.53	370.94	380.46	370.12	435.83	389.4	365.17	402.68	366.37	338.71	406.67	378.13	377.21	339.62	353.55	384.93	364.16	411.6	375.71	419.82	398.54
909004	371.35	400.31	375.83	379.92	420.35	335.49	347.09	383.78	393.51	357.81	370.56	358.78	421.59	373.46	350.87	389.62	348.64	330.58	392.93	366.13	372.14	324.36	339.94	369.43	350.15	405.56	358.28	413.81	394.93
910004	376.02	410.13	395.09	394.76	435.66	343.57	357	396.8	406.1	372.21	378.81	370.86	438.57	388.9	357.76	398.86	361.67	336.72	406	378.11	383.43	335.85	355.22	385.01	363.85	414.85	371.32	420.71	403.97
911004	371.24	405.97	379.49	384.77	426.01	336.87	344.55	385.44	396.77	365.92	369.28	360.51	431.63	378.73	351.47	393.43	357.9	323.9	395	367.93	373.79	330.08	342.5	371.95	357.43	407.51	363.18	407.04	389.27
912004	379.96	411.39	385.79	389.89	429.38	343.21	355.44	396.17	403.73	367.61	379.52	364.73	438.66	390.42	361.88	403.53	365.07	339.17	404.67	378.06	379.9	336.63	352.5	379.74	361.23	412.25	373.93	429.49	400.19
913004	372.01	402.66	383.94	383.79	426.13	340.27	347.57	386.28	396.73	364.87	373.72	361.21	434.45	378.48	355.99	398.91	359.94	331.09	406.22	379.92	378.9	331.92	343.39	372.48	358.66	413.52	368.04	416.7	403.59
914004	367.96	404.82	381.47	382.65	416.19	338.46	349.26	385.88	394.77	369.98	369.31	358.21	427.46	378.8	352.09	395.75	355.35	329.2	386.55	370.47	371.95	332.6	344.5	370.57	356.87	396.21	358.95	406.09	387.34
915004	374.25	407.17	384.07	382.91	433.18	343.07	352.01	390.4	402.46	369.02	376.7	361.15	431.66	386.07	356.98	400.1	364.18	336.75	397.82	375.56	379.57	328.54	347.64	377.34	358.15	406.71	370.85	422.97	400.76
916004	376.25	413.63	382.95	385.13	430.25	340.82	353	391.79	399.55	371.29	377.22	361.79	428.24	380.98	356.61	400.82	367.87	335.24	393.69	373.34	372.15	339.66	348.47	373.75	358.33	406.5	372.01	422.28	406.48
917004	376.08	405.52	387.68	385.37	431.95	342.57	349.92	391.95	401.15	372.96	374.87	359.63	428.9	386.71	353.77	406.27	367.25	335.19	406.06	373.12	375.35	338.54	349.47	375.88	358.38	412.48	374.23	418.08	404.21
918004	369.41	408.53	383.86	378.99	422.89	334.42	350.03	386.12	395.01	364.49	374.59	359.01	421.95	381.66	353.9	394.94	357.74	332.18	409.49	365.01	372.22	326.09	346.08	367.71	354.61	403.38	369.02	415.17	393.76
919004	370.19	400.01	381.34	376.89	427.3	337.48	345.53	385.05	394.7	364.47	370.92	356.57	418.92	378.24	352.75	396.92	358.9	328.08	395.94	360.06	369.03	316.94	345.34	371.28	354.01	404.81	364.58	419.14	394.54
920004	370.6	399.62	377.02	372.27	424.79	334.54	347.01	391.98	392.14	361.56	369.37	358.37	427.92	378.4	353.05	397.04	361.07	327.16	409.93	369.35	367.22	332.62	346.51	370.72	354.9	402.4	367.01	416.44	396.76
921004	370.84	406.98	379.58	380.95	424.33	339.18	349.89	398.7	397.72	366.61	371.91	361.6	433.62	379.63	356.4	406.03	360.65	327.95	406.83	363.15	381.47	324.43	347.27	376.9	360.56	412.23	372.8	427.23	403.19
922004	376.06	412.3	383.78	383.34	440.01	344.69	351.11	403.01	404.19	370.72	375.04	361.09	436.94	385.68	355.47	409.22	368.83	336.46	414.95	375.18	382.1	343.33	349.67	379.59	361.45	411.8	369.64	431.4	406.65
923004	371.44	398.84	372.02	372.07	412.07	333.05	343.89	387.2	389.83	360.11	368.27	354.83	420.07	375.15	351.79	397.55	352.26	325.78	401.41	359.73	369.94	328.94	342.14	368.63	350.73	396.3	359.14	416.87	393.56
924004	375.66	398.89	385.46	380.76	428.52	339.19	358.79	396.32	403.44	366.73	374.22	364.43	431.89	385.17	354.17	400.95	363.75	331.42	407.81	369.96	373.17	333.02	351.69	382.07	362.74	405.33	368.61	427.76	404.8
925004	374.79	406.39	375.11	374.83	427.61	336.81	351.61	390.59	396.44	361.74	370.95	361.5	432.03	378.7	360.36	397.95	356.91	329.77	398.9	364.79	367.91	332.64	345.41	375.74	354.01	403.24	362.96	419.12	399.04
926004	380.77	413.01	375.21	383.5	429.9	346.06	358.49	390.5	405.99	366.49	381.31	364.47	436.66	386.5	361.46	406.19	363.44	335.68	398.51	367.08	378.95	335.14	352.13	378.56	358.93	413.54	370.24	423.37	407.46
927004	368.05	402.18	378.51	374.92	421.14	335.95	352.06	389.04	396.5	362.11	369.83	357.53	428.18	379.76	356.7	399.61	360.07	332.95	407.92	363.28	376.82	323.97	348.02	372.77	358.36	407.46	368.3	418.33	397.46
928004	366.69	399.91	373.96	374.51	416.06	332.07	347.65	383.08	395.09	363.43	370.32	354.02	430.96	381.22	351.26	395.75	354.88	333.73	395.39	363.4	370.05	335.86	347.4	368.56	354.74	402.68	362.18	412.86	402.69
929004	365.92	398.34	382.35	373.12	418.94	336.27	343.69	388.78	390.52	360.03	366.35	357.56	424.82	377.24	353.34	393.52	350.39	325.15	392.03	358.47	373.34	328.63	343.54	370.79	351.34	404.24	367.62	417.16	399.12
930004	376.75	403.9	381.12	374.53	426.27	336.24	349.6	389.45	397.98	366.33	376.48	362.2	434.14	385.42	355.28	397.98	361.84	332.92	390.81	367.53	372.65	344.35	350.51	373.62	356.94	405.81	375.02	419.11	402.78
931004	367.85	396.09	371.96	369.72	418.86	330.95	346.61	385.1	395.83	357.21	367.51	356.11	420.28	373.53	353.03	387.76	355.3	323.45	394.62	362.66	363.03	331.34	342.65	368.78	352.57	404.15	373.58	415.88	396.55
932004	374.59	405.17	380.49	376.99	423.68	338.06	353.59	389.15	400.58	367.25	374.29	365.93	436.51	385.22	362.72	398.92	359.36	325.55	405.98	366.8	373.63	343.38	349.37	371.28	359.33	404.04	372.21	418.86	399.31
933004	364.18	400.35	371.8	368.98	418.98	330.07	349.66	377.85	393.19	356.3	366.46	353.27	424.92	371.19	352.06	391.72	354.96	321.71	400.54	359.63	367.33	322.47	341.76	360.63	353.14	407.98	364.75	415.68	396
934004	367.87	398.22	373.02	371.78	415.67	333.53	348.27	379.01	394.93	360.38	364.74	358	425.77	372.34	352.19	393.13	351.59	329.88	400.58	358.93	366.62	333.53	344.05	363.86	353.16	407.74	363.03	415.42	401.15
935004	377.46	402.36	387.47	378.82	427.65	337.08	358.91	389.63	406.63	367.08	375.32	360.57	433.98	381.99	363.28	397.87	354.59	329.34	401.34	361.71	367.24	326.48	352.44	368.64	357.38	405.44	375.84	428.49	406.95
936004	369.72	403.58	372.38	374	428.93	338.25	354.12	389.6	402.72	366.88	371.16	358.52	432.59	378.65	367.84	402.86	361.81	334.7	413.08	368.97	372.22	342.82	347.35	372.7	357.81	414.8	371.87	424.78	405.24
937004	370.28	395.06	374.18	369.75	415.91	329.81	348.95	382.21	395.6	356.13	365.72	355.57	424.76	374.23	357.57	393.59	352.98	327.42	398.73	362.18	366.22	328.97	344.19	364.67	348.26	399.89	369.13	406.67	395.76
938004	364.03	393.14	370.9	366.11	404.38	328.49	347.54	371.9	383.78	352.89	366.44	352.11	423.01	369.11	355.26	387.87	347.3	330.83	388.78	356.44	366.06	322.39	340.95	353.84	348.92	392.36	359.61	413.26	396.39
939004	366.99	399.24	372.58	368.01	422.82	336.19	356.47	387.67	390.57	359.5	369.24	355.7	424.18	375.18	367.78	401.44	360.74	327.23	401.21	361.29	368.66	328.59	345.59	364.29	352.7	409.79	366.64	411	403.05
940004	357.42	389.84	373.71	366.68	416.46	327.03	356.97	381	386.87	353.31	368.33	351.33	420.25	372.39	359.19	391.88	350.35	324.75	395.81	364.41	361.93	342.12	342.61	362.1	351.09	405.33	361.43	417.5	394.6
941004	375.22	395.58	379.58	379.59	422.11	340.2	361.7	390.43	398.38	366.57	376.14	364.59	433.83	383.75	365.4	398.14	360.12	337.67	397.34	367.38	375.72	326.71	352.37	362.33	361.44	404.9	373.41	421.54	405.69
942004	369.5	399.3	384.36	377.81	421.65	338.34	364.66	385.4	398.43	365.91	376.32	361.18	430.62	381.11	368.27	403.55	360.21	336.2	397.83	366.75	372.48	333.91	349.95	366.8	358.14	409.83	368.3	412.11	403.31
943004	365.58	397.33	372.7	374.65	419.63	336.75	362.75	387.26	392.69	362.22	372.52	359.16	429.53	380.15	363.3	393.16	357.71	332.5	391.05	353.73	368.51	332.95	348.27	363.65	359.77	399.93	370.5	408.35	398.97
944004	363.15	394.12	373.82	372.57	430.37	335.24	361.6	397.74	387.92	358.15	371.11	354.51	425.25	378.29	363.71	396.58	352.88	327.79	393.76	360.61	365.4	336.16	345.23	356.25	353.09	408.05	367.82	410.82	400.52
945004	354.91	381.22	367.97	361.64	408.55	321.74	354.34	369.51	380.25	346.64	354.92	345.7	416.51	367.12	350.16	381.46	342.82	321.92	387.78	352.32	366.45	316.76	335.67	347.5	342.97	395.81	356.17	400.98	391.14
946004	370.89	399.51	369.52	380.17	423.83	341.25	366.73	388.98	397.96	367.04	374.76	363.1	426.86	387.59	370.76	394.86	361.03	338.32	395.52	363.57	371.74	331.46	351.72	364.77	358.42	405.62	365.5	404.43	396.25
947004	359.2	386.18	364.57	369.85	410.24	329.97	355.88	382.23	387.46	353.47	365.9	350.57	422	373.85	361.93	388.52	349.13	322.82	392.9	357.48	363.83	325.95	344.61	358.17	348.07	402.65	356.86	395.72	382.23
948004	360.07	391.99	372.53	370.02	413.61	332.27	361.14	385.97	390.53	355	368.04	353.39	425.02	375.94	366.34	396.37	354.24	324.62	410.87	365.22	365.96	330.33	347.87	357.66	352.99	397.56	361.57	404.45	395.04
949004	356.13	391.19	370.52	366.1	413.16	329.17	355.49	376.02	386.12	351.14	358.53	350.33	411.16	366.45	358.1	384.42	349.51	324.53	383.24	357.62	357.22	337.8	340.55	356.64	349.52	400.2	356.42	407.15	393.97
950004

## Sheet: Experiment 2
Time (ms)	Cell #1	Cell #2	Cell #3	Cell #4	Cell #5	Cell #6	Cell #7	Cell #8	Cell #9	Cell #10	Cell #11	Cell #12	Cell #13	Cell #14	Cell #15	Cell #16	Cell #17	Cell #18	Cell #19	Cell #20	Cell #21	Cell #22	Cell #23	Cell #24	Cell #25	Cell #26	Cell #27	Cell #28	Cell #29	Cell #30
4	336.58	320.75	341.11	342.51	329.81	364.14	361.76	367.71	333.2	337.63	326.86	374.55	332.63	345.12	343.34	341.82	344.51	370.9	355.18	348.09	373.63	366.24	357.09	360.14	326.23	368.19	335.72	343.69	348.22	343.33
1004	333.72	320.91	335.99	337.19	324.82	362.84	356.73	363.33	331.56	335.74	315.72	371.14	329.57	341.53	336.41	335.04	345.88	365.14	345.79	346.49	371.3	364.12	358.31	352.52	323.79	362.93	331.89	340.76	343.66	334.97
2004	337.26	324.24	338.6	343.33	322.27	362.66	360.06	363.26	331.71	333.3	318.98	373.06	333.75	343.47	335.7	338.95	340.58	363.05	349.46	348.22	371.39	364.35	361.29	356.7	323.61	370.76	329.61	341.98	347.41	339.93
3004	336.4	319.3	337.87	338.96	322.28	352.9	355.07	360.22	333.12	332.93	319.32	376.14	329.06	338.17	337.46	337.41	340.45	364.31	349.19	348.56	374.78	360.15	361.49	361.1	320.54	367.92	331.96	342.56	349.68	338.14
4004	338.61	322.92	343.39	342.39	325.62	362.64	356.48	362.8	329.99	331.89	322.51	374.78	329.92	340.2	338.74	339.9	342.96	362.63	350.9	346.11	374.3	361.44	367.66	362.34	323.21	366.71	334.81	339.58	343.97	336.44
5004	337.96	321.05	341	345.95	323.88	361.23	358.29	362.12	338.24	333.99	320.65	375.92	333.83	343.04	339.44	337.69	343.93	364.85	351.51	349.82	373.74	358.48	369.93	359.06	323.96	366.11	332.94	347.17	349.59	336.3
6004	339.39	320.42	337.66	340.65	318.67	361.83	358.26	360.74	328.65	334.03	319.6	371.29	330.89	342.17	339.05	339.82	339.72	361.17	348.21	346.67	368.02	362.78	367.13	361.81	323.97	367.27	335.27	342.79	347.59	341.41
7004	337.79	322.82	340.66	343.4	323.84	357.25	356.24	357.29	332.27	335.18	320.63	369.15	331.93	339.42	339.99	339.56	343.33	364.23	348.52	346.77	372.79	366.48	371.51	362.41	322.62	365.71	331.23	340.34	352.98	338.93
8004	338.25	320.35	340.37	344.33	323.67	355.07	360.38	358.46	332.68	337.89	320.45	373.9	333.49	339.27	335.65	338.76	342.47	365.65	350.32	344.59	367.09	365.24	367.48	359.52	324.94	362.64	332.8	340.71	348.99	337.89
9004	335.15	318.61	334.81	340.14	320.51	350.32	358.12	356.93	327.13	334.05	316.73	365.86	333.57	342.36	336.16	335.62	339.24	362.08	350.56	345.55	370.61	360.55	365.65	362.08	321.98	366.82	332.04	337.86	350.58	336.9
10004	340.54	322.21	337.95	343.98	322.47	356.78	362.59	361.07	335.45	335.35	320.41	368.71	334.22	339.49	337.74	337.59	343.26	363.06	353.57	349.96	372.25	366.23	371.62	364.05	327.7	374.15	335.34	345.4	357.29	344.73
11004	333.73	316.36	330.77	334.82	317.94	348.58	355.56	353.03	329.42	328.28	317.87	366.35	327.23	335.04	334.11	330.79	343.2	356.89	349.27	345.5	367.25	356	362.74	358.92	320.5	366.24	329.48	337.02	349.54	339.59
12004	340.66	326.56	339.65	341.94	327.92	356.73	358.75	361.64	340.14	333.54	319.62	363.52	332.57	339.33	342.19	341.1	345.47	359.31	349.36	350.4	373.39	362.38	369.71	368.73	324.17	368.27	339.58	343.71	360.02	345.11
13004	336.27	320.45	332.46	339.22	322.5	353.42	356.53	353.92	332.91	330.9	315.75	362.32	329.91	336.46	336.69	331.45	336.62	353.13	347.03	342.34	362	361.11	363.49	359.82	317.85	360.71	333.44	338.51	346.01	341.05
14004	338.72	325.59	341.12	345.91	326.75	360.75	361.26	358.97	342.19	334.49	323.31	370.45	333.24	345.15	341.67	340.61	345.82	359.16	352.66	349.74	372.59	360.6	371.44	371.37	323.1	369.36	339.5	346.07	358.73	351.87
15004	340.48	326.86	340.41	345.35	327.9	359.8	361.28	363.79	340.07	335.72	325.87	371.92	335.12	346.31	344.46	343.32	347.96	358.61	358.13	353.47	372.97	368.95	369.8	366.11	328.73	368.04	336.85	349.58	364.18	351.69
16004	333.92	318.09	337.42	340.75	322.4	353.27	362.17	354.32	334.32	333.1	321.43	368.46	334.24	341.1	336.76	336.97	341.92	359.81	350.65	348.25	365.5	362.84	366.26	366.07	324.39	368.79	337.43	343.24	360.12	342.53
17004	341.25	324.06	340.43	342.5	327.4	359.04	361.38	361.5	341.63	337.09	326.1	370.77	337.91	343.25	340.07	344.1	346.38	361.42	352.2	353.36	375.23	368.1	369.12	365.52	327.85	370.13	335.99	349.65	359.52	350.91
18004	339.57	325.02	344.62	345.89	325.66	360.88	365.13	362.6	343.97	337.58	329.36	371.5	341.02	348.27	347.9	342.73	350.27	364.58	352.92	354.22	377.44	364.47	375.87	367.44	330.21	372.69	343.11	355.2	370.62	345.68
19004	341.11	324.08	341.07	347.53	327.71	361.05	361.78	360.82	343.69	334.8	327.33	371.3	340.54	344.15	340.71	339.81	348.66	363.86	347.3	352	374.25	365.05	372.65	364.41	328.04	372.94	341.25	354.49	371.56	350.99
20004	343.51	326.94	347.72	348.13	327.17	359.18	367.54	364.02	344.13	342.31	324.54	371.84	338.56	348.78	346.05	344.15	346.63	365.07	356.84	356.27	377.73	364.45	374.9	366.77	329	371.49	344.05	349.31	370.39	350.96
21004	342.32	323.79	338.73	341.58	326.9	357.2	363.54	364.5	339.36	334.5	323.17	365.46	335.88	344.68	341.63	340.61	344.58	366.77	351.91	347.63	373.18	362.23	366.97	361.49	323.21	367.48	334.88	355.21	365.08	349.5
22004	337.33	328.58	339.5	345.54	327.61	359.22	365.99	364.87	344.04	331.98	325.03	367.84	338.98	348.45	345.09	345.68	347.99	366.67	350.38	353.48	377.36	362.55	370.45	367.58	327.5	369.97	337.69	351.96	363.3	352.25
23004	341.66	328.62	342.56	345.44	328.06	359.67	369.45	367.83	343.94	344.8	331.2	375.32	343.45	348.3	346.45	344.69	351.78	369.88	352.43	355.08	377.46	370	376.4	369.56	331.48	371.97	344.09	352.07	372.72	348.71
24004	344.19	331.62	346.98	346.21	332.31	360.86	370.99	368.69	343.32	343.6	333.17	373.2	343.83	354.41	346.61	345.3	351.62	373.78	362.01	354.69	378.52	370.19	373.07	368.91	334.08	376.06	347.15	356.28	370.79	353.05
25004	342.04	326.48	341.4	344.04	327.63	355.3	370.36	361.79	344.85	333.19	330.18	373.38	342.5	346.54	342.25	342.68	346.52	372.34	352.1	350.5	377.45	368.86	376.31	368.94	327.56	371.7	345.21	354.08	371.55	350.72
26004	342.96	326.4	345.53	351.16	330.84	358.05	370.16	365.64	338.38	340.62	334.09	377.09	340.34	350.34	344.17	345.93	349.63	371.67	356.95	357.57	377.77	368.57	377.28	366.7	331.29	371.97	350.12	352.91	372.26	352.82
27004	335.25	323.26	342.19	342.13	328.44	358.38	368.7	360.12	341.6	336.57	331.3	373.69	340.87	348.74	337.81	342.33	345.38	366.59	355.61	351.94	382.66	363.26	371.86	373.08	332.6	372.94	344.31	352.73	372.31	354.42
28004	341.74	327.63	340.86	345.2	333.17	359.3	361.96	364.3	339.91	335.68	330.44	377.66	340.88	351.21	343.43	339.86	350.16	373.5	357.6	352.89	377.14	367.69	376.76	368.42	331.8	371.81	344.84	354.09	366.76	349.97
29004	341.78	325.11	344.03	354.77	335.4	359.14	373.06	370.41	338.58	335.85	330.38	378.26	344.97	350.63	344.14	345.14	348.6	373.17	358.17	353.16	382.86	365.02	377.31	360.71	331.1	373.72	348.48	355.61	367.32	352.06
30004	345.84	335.22	345.54	357.33	343.34	360.46	375.91	369.44	348.78	338.46	337.38	382.66	347.73	354.52	347.79	347.89	354.7	376.47	357.2	360.54	385.71	367.12	382.34	373.11	335.91	376.79	352.19	357.88	368.97	357.62
31004	338.87	324.51	343.44	350.1	333.6	356.2	365.53	366.66	340.09	345	329.94	377.77	343.33	348.47	344.95	348.89	348.05	366.84	355.89	349.88	378.37	367.04	371.62	370.05	322.52	369.55	346.03	356.83	366.1	347.48
32004	340.02	326.32	344.46	346.1	334.44	356.88	365.28	364.4	339.99	339.85	332.43	375.34	344.44	349.75	347.98	348.46	348.77	367.38	357.14	352.25	379.53	370.23	373.67	373.29	331.72	367.84	348.9	352.18	368.58	350.14
33004	340.24	327.97	343.63	350.18	333.72	354.61	372.98	360.9	342.33	340.83	335.46	378.3	343.33	350.51	345.16	346.35	352.17	371.75	357.89	357.54	380.28	364.83	375.07	370.59	331.83	370.31	351.81	355.13	370.6	351.83
34004	340.36	325.69	343.8	354.86	337.41	360.97	370.09	365.45	345.3	347.17	335.93	379.96	341.49	351.64	346.72	348.3	350.42	374.7	353.9	355.91	379.69	367.49	373.36	373.35	333.72	373.66	352.78	355.75	365.98	350.79
35004	335.06	322.05	340.43	347.14	333.65	354.34	371.86	359.53	340.19	337.31	332.51	373.57	341.99	346.64	343.04	341.35	351.32	369.43	348.68	351.27	378.87	363.96	376.09	366.22	329.75	370.26	342.22	352.57	366.65	344.74
36004	339.67	323.24	338.35	345.93	331.9	351.86	367.35	359.99	338.63	338.42	331.64	374.34	336.6	345.84	340.32	340.84	350.08	369.55	348.23	349.31	375.44	358.67	363.74	366.93	324.92	367.57	346.66	353.52	361.38	343.61
37004	338.2	325.56	340.66	348.41	334.78	361.14	371.71	361.16	336.32	336.05	335.03	378.44	337.83	346.52	341.98	342.86	345.21	373.01	351.36	349.86	377.14	364.51	365.06	360.16	326.19	371.89	347.7	352.67	364.88	346.08
38004	338.39	327.72	339.2	346.53	335.93	353.61	368.39	363.55	341.64	341.67	337.24	376.03	341.79	347.97	344.74	346.69	354.34	369.99	345.71	349.54	372.23	361.39	367.01	370.67	326.5	365.75	344.01	352.14	370.36	345.59
39004	339.64	326.74	345.25	346.49	337.96	358.42	369.43	363.2	345.35	336.92	339.7	380.97	343.89	346.47	343.42	346.29	350.03	373.92	354.14	352.42	375.05	368.57	372.61	368.44	329.14	367.35	344.07	356.47	366.84	351.1
40004	335.14	327.92	345	351.89	332.8	358.35	369.9	362.77	339.83	337.15	338.92	379.87	339.1	343.14	344.05	344.12	351.85	373.6	352.89	350.49	370.82	363.66	367.66	362.29	325.07	367.39	344.77	354.81	371.07	345.78
41004	340.62	330.27	345.94	353.46	338.81	359.38	367.95	367.26	344.77	338.76	343.24	384.39	343.28	352.63	346.29	346.89	354.61	380.19	353.92	356.51	374.56	369.14	369.53	367.49	334.7	371.59	347.73	358.24	365.76	353.6
42004	340.31	323.65	342.1	350.81	340.17	356.34	371.73	365.05	342.72	344	342	379.47	339.38	348.33	346.6	345.08	353.78	377.33	355.7	352.04	370.84	363.04	372.11	366.34	329.63	365.53	349.3	353.65	367.3	345.95
43004	335.86	322.32	340.16	347.08	334.2	350.53	365.05	361.31	338.03	340.68	338.22	376.12	336.26	341.24	339.72	342.92	348.98	372.64	342.86	346.89	366.31	357.38	363.72	360.3	322.04	362.44	346.92	349.36	366.66	345.65
44004	345.06	329.95	342.29	354.27	342.38	356.96	369.37	367.81	342.68	343.29	347.87	384.27	343.15	351.56	349.1	350.71	358.81	378.18	352.08	356.4	373.94	365.75	376.06	373.21	335.33	375.61	351.74	358.85	374.51	351.11
45004	335.39	323.89	338.72	352.24	336.83	349.09	367.53	361.98	345.52	341.45	341.79	375.47	340.25	342.14	343.76	347.41	350.87	370.7	348.93	348.34	372.86	364.5	369.21	363.08	328.42	371.03	345.7	356.89	371.46	350.12
46004	342.19	329.85	341.17	353.44	343.41	357.72	364.63	364.48	347.3	340.87	348.22	381.12	345.69	351.18	348.52	350.61	356.25	382.05	357.16	356.2	376.03	364.39	371.56	375.72	334.58	374.93	355.41	359.73	369.29	352.7
47004	335.71	326.16	341.5	346.91	337.06	352.36	364.07	362.55	343.13	336.12	342.42	379.47	342.68	347.18	345.39	345.87	352.51	376.33	349.22	354	370.29	365.47	366.4	368.33	329.79	370.18	349.43	355.08	363.39	349.6
48004	343.97	331.94	351.12	359.34	347.64	355.1	370.19	367.66	351.94	346.22	351.8	383.55	348.5	355.76	353.47	353.3	359.82	381.66	358.73	359.81	379.47	371.55	376.92	378.65	338.61	376.73	352.42	362.28	373.63	364.65
49004	338.29	331.2	340.51	351.7	340	352.54	368.96	362.5	343.34	334.52	350.17	382.5	344.7	353.61	347.27	349.27	355.89	378.98	351.58	359.65	377.88	369.19	370.66	373.24	331.75	366.27	349.22	360	371.12	352.62
50004	348.15	335.05	355.47	361.49	345.84	359.77	380.55	374.6	359.39	338.85	358.43	388.47	353.01	356.56	355.94	355.33	362.33	389.22	364.77	367.55	386.53	375.53	375.77	376.08	343.04	376.21	365.77	371.92	376.16	361.71
51004	340.46	325.96	343.03	354.2	339.17	356.07	370.1	364.29	352.82	342.15	351.22	378.75	342.57	353.1	349.46	352.25	355.21	376.87	355.61	360.49	376.21	365.14	373.67	372.28	334.45	373.89	354.59	360.69	383.42	358.76
52004	342.68	326.66	343.5	352.19	340.9	356.81	365.53	366.28	350.91	347.54	351.74	379.71	350.47	354.26	352.82	351.92	352.98	379.54	353.41	363.6	377.06	368.11	374.84	376.67	335.37	375.42	353.43	358.96	372.23	356.97
53004	344.03	328.51	343.44	352.88	337.43	351.78	362.14	362.19	352.19	342.2	353.36	378.35	346.6	354.5	352.83	351.76	358.13	378.08	359.04	360.61	378.06	368.51	374.34	375.25	334.61	365.6	352.29	364.42	378.65	358.35
54004	342.45	326.3	344.51	353.09	340.51	360.48	368.75	368.72	346.57	346.15	351.37	383.36	347.93	354	353.93	354.37	357.79	380.04	362.59	362.29	386.39	363.59	369.9	374.75	334.75	370.88	349.71	354.59	368.39	359.49
55004	342.86	331.93	344.77	360.49	342.06	360.76	373.28	368.27	353.17	340.9	354.95	384.86	349.5	351.88	355.17	348.8	359.35	378.77	361.26	364.27	383.79	368.62	377.84	378.3	337.09	372.25	351.41	359.78	379.22	364.39
56004	340.79	331.4	339.36	352.26	337.07	357.09	376.62	367.85	356	341.7	353.23	381.73	346.77	349.46	345.97	350.78	361	379.54	357.17	361.26	382.02	377.46	368.65	378.46	335.34	367.64	350.22	363.42	386.33	359.73
57004	342.24	325.38	340.47	354.49	335.59	353.66	371.78	361.98	350.76	338.99	351.39	377.54	348.29	349.59	352.81	349.88	357.61	379.82	362.01	361.07	380.37	371.83	371.46	376.36	331.84	366.08	351.84	365.31	374.71	358.6
58004	339.42	329.07	342.97	361.67	337.23	358.49	370.25	366.94	350.55	344.57	354.09	385.39	349.41	351.08	351.82	354.35	359.61	386.33	363.35	361.57	384.37	368.3	375.12	375.53	334.53	367.65	350.78	364.78	384.21	360.86
59004	332.7	325.21	342.27	349.52	332.95	352.67	362.92	361.6	339.99	339.53	346.88	378	343.21	347.82	345.09	343.82	357.41	375.16	351.23	355.24	375.69	367.67	366.41	372.37	330.28	361.84	344.01	353.25	371.75	351.85
60004	336.33	327.89	337.09	352.21	336.66	350.38	368.26	361.63	348.94	337.49	361.97	383.36	350.53	349.32	351.05	349.95	365.15	381.59	352.69	360.45	381.13	368.82	375.42	375.6	330.26	372.32	348.05	364.42	373.92	362.81
61004	331.51	319.39	339.25	349.88	333.41	348.95	366.62	359.67	343.92	336.91	361.04	383.49	347.98	349.45	350.08	349.41	361.42	376.79	357.97	357.49	377.96	357.9	369.08	371.01	331.58	361.09	346.83	355.51	366.56	357.17
62004	344.04	333.08	346.32	357.5	345.98	362.04	377.73	371.18	351.35	349.03	368.47	396.49	358.82	358.9	360.75	358.94	373.26	390.14	366.09	370.07	389.67	382.39	380.79	385.51	340.27	371.05	358.56	364.46	380.01	367.83
63004	342.48	333.44	341.67	364.7	344.83	354.79	376.37	367.13	352.26	344.03	368.79	391.41	359.35	362.26	358.76	355.9	365.65	385.03	369.32	368.54	389.12	378.04	377.72	383.05	334.4	378.11	354.87	369.24	379.09	373.65
64004	342.82	333.85	346.3	359.37	343.54	354.42	371.79	363.52	350.29	350.27	366.25	396.74	359.37	360.8	359.85	354.04	372.64	386.87	365.73	365.64	387.28	378.05	380.98	375.77	339.19	378.67	356.48	365.04	380.82	370.98
65004	340.09	326.29	341.78	350.89	336.36	349.31	366.08	361.79	346.32	340.3	364.88	390.07	350.85	352.91	350.27	352.2	360.67	385.17	362.71	360.76	385.14	370.29	369.55	371.98	331.83	368.97	353.56	362.94	382.88	358.31
66004	337.88	329.02	345.41	361.04	342.46	353.47	373.17	363.07	351.88	352.11	366.62	393.44	356.34	360.65	358.54	356.16	370.04	383.73	363.46	366.54	386.24	379.39	378.52	377.41	337.64	372.91	357.36	367.91	379.44	366.66
67004	341.12	332.91	344.52	359.41	343.52	353.3	372.84	364.74	356.17	344.95	369.88	394.29	357.47	359.54	357.81	355.13	371.75	386.85	358.99	367.18	388.4	376.82	375.61	378.95	336.15	374.86	357.97	367.39	382.51	364.6
68004	341.04	332.69	342.76	355.23	341.03	352.74	371.85	362.34	348.08	343.62	363.96	390.81	353.52	356.18	356.64	353.87	369.32	383.22	356.91	360.37	384.01	377.83	372.94	379.08	334.01	375.06	353.05	369.96	380.76	366.19
69004	347.13	336.33	348.92	361.85	345.05	362.41	375.3	370.38	352.93	354.1	369.33	398.27	360.8	365.65	362.33	361.95	372.7	396.98	368.74	369.01	393.92	386.21	380.51	378.32	343.27	380.08	357.01	372.58	379.88	367.81
70004	345.55	334.75	342.85	362.37	342.6	353.53	373.16	362.67	353.48	351.08	365.78	400.59	359.78	359.38	355.75	360.9	375.01	391.03	361.79	363.65	382.2	382.83	379.58	382.61	336.21	379.48	354.71	364.66	375.37	362.73
71004	341.58	337.09	346.26	355.24	343.02	358	368.78	363.89	350.98	348.58	370.04	397.98	356.32	360.24	360.01	356.29	374.94	390.4	363.92	366.38	390.69	377.06	377.95	382.14	337.44	375.49	358.64	372.26	387.65	371.03
72004	338.2	329.01	338.67	356.1	338.95	354.3	373.43	359.21	350.38	348.22	365.66	389.16	354.75	355.38	352.18	354.93	372.98	386.59	355.36	357.54	380.96	367.7	370.25	378.88	332.24	374.63	349.59	367.13	374.88	362.68
73004	337.7	324.92	343.73	358.45	338.38	356.81	370.41	362.47	346.76	342.38	364.59	393.54	357.67	356.65	350.16	353.05	369.24	392.46	358.12	360.95	386.25	377.19	376.41	375.96	334.85	371.42	352.69	364.21	377.56	357.73
74004	334.77	314.97	339	351.22	343.28	356.3	365.56	361.55	342.92	344.48	363.09	389.57	352.36	355.88	353.29	347.84	370.83	393.38	362.93	358.49	382.97	379.18	376.97	373.04	336.33	370.8	355.67	362.65	375.87	362.14
75004	340.16	331.2	318.48	356.43	329.29	357.93	370.78	362.45	345.55	345.3	366.68	387.43	355.81	354.5	354.11	348.02	375.2	393.21	365.61	362	384.57	375.2	371.03	378.65	337.9	371.37	352.37	362.59	377.87	363.37
76004	341.24	333.4	339.97	358.21	338.19	357.69	371.4	362.52	345.48	334.44	369.09	390.27	350.89	357.61	351.35	352.89	371.1	397.64	361.79	361.55	391.12	375.84	378.18	379.58	336.51	370.21	354.45	361.82	388.33	368.65
77004	340.81	330.23	340.03	353.26	335.48	353.4	363.16	361.87	342.09	336.37	360.85	387.38	350.43	353.09	349.19	348.91	365.6	394.9	359.33	359.78	383.74	367.1	367.68	370.18	335.8	371.88	351.04	361.71	374.56	360.01
78004	340.53	328.4	333.5	348.41	338.24	354.73	360.38	361.73	340.03	341.86	365.66	388.74	353.19	349.72	349.72	347.69	365.3	392.39	358.22	356.98	381.26	369.02	369.53	371.62	334.87	368.16	350.25	358.38	369.76	357.72
79004	341.99	333.52	344.8	358.92	341.64	357.57	368.43	364.75	345.1	342.61	370.89	393.98	356.02	358.91	355.81	355.16	371.37	400.19	365.54	361.3	389.22	377.49	375.58	376.8	339.29	375.14	357.72	362.15	376.1	361.44
80004	340.01	329.9	344.55	353.31	335.23	358.34	369.3	364.07	346.91	342.22	368.48	390.04	352.18	355.19	349.68	351.58	372.5	398.14	359.51	359.85	387.7	377.78	369.01	373.29	338.46	379.74	350.62	361.62	376.79	360.26
81004	343.21	330.44	344.26	355.54	340.16	355.64	369.16	366.96	347.68	349.22	369.96	389.81	357.45	355.83	352.49	355.91	374.04	398.1	365.82	360.29	389.16	374.11	372.37	372.88	340.41	376.59	355.97	361.99	380.91	353.2
82004	350.07	338.86	345.43	361.11	342.71	364.9	372.74	371.7	352.29	352.99	372.74	401.02	361.65	360.83	361.33	357.01	376.77	404.11	360.76	364.68	394.02	378.56	374.64	376.69	346.71	377.54	355.88	365.52	379.35	362.17
83004	345.35	329.75	342.81	358.25	341.66	360.35	368.52	370.14	349.39	346.75	372.01	390.91	355.33	358.83	355.64	355.15	373.22	400.95	361.87	366.2	391.85	374.59	366.89	368.63	340.9	372.26	356.35	362.78	376.06	364.68
84004	344.84	332.08	342.55	360.97	339.53	366.38	369.88	365.6	348.52	344.89	370.19	391.13	356.88	356.57	356.2	359.27	372.73	395.65	357.57	364.07	392.33	373.82	369.28	373.62	337.84	373.71	357.27	364.38	377.17	361.19
85004	343.59	329.75	338.96	359.41	335.86	354.07	369.87	363.66	346.59	348.06	372.66	395.56	352.43	355.54	352.18	360.93	374	393.3	358.34	360.62	391.29	371.47	372.04	374.86	338.43	378.61	351.52	361.07	374.8	358.94
86004	339.35	333.45	344.21	361.98	337.78	359.74	366.9	364.71	349.49	344.29	367.27	388.32	354.45	355.63	352.51	356.95	376.24	398.77	363.55	365.65	391.77	378.07	364.06	367.93	341.01	372.74	356.24	369.38	386.04	356.42
87004	347.33	337.11	346.85	362.86	338.52	366.12	378.82	369.62	350.05	351.34	370.79	396.15	356.28	356.21	355.27	356.03	379.16	404.79	372.69	366.23	394.61	381	368.37	375.36	344.03	386.21	356.9	367.8	383.53	362.29
88004	341.48	330.31	338.88	357.81	335.43	361.87	373.05	363.09	345.55	344.07	365.85	389.35	353.43	359.3	348.65	357.73	370.8	391.32	356.89	363.98	387.81	370.76	367.66	373.38	336.08	377.91	354.76	360.53	368.75	350.88
89004	346.33	334.27	343.49	359.94	338.58	363.56	372.16	364.48	353.5	349.46	372.14	389.54	358.74	358.61	357.34	359.43	374.59	397.13	364.05	364.54	396.15	374.49	370.44	375.81	344.9	384.03	359.58	365.21	384.35	356.43
90004	350.69	339.8	346.24	364.86	345.14	366.11	378.44	372.12	353.32	350.99	374.78	401.42	360.86	365.45	362.42	366.06	382.22	405.95	374.58	369.6	401.74	381.48	373.16	377.75	348.01	378.14	364.91	370.23	386.53	366.09
91004	343.54	333.6	342.97	359.84	338.1	365.2	374.4	365.77	350.29	348.28	374.05	394.92	355.7	355.75	355.99	351.68	373.69	398	368.97	361.96	392.39	374.02	366.17	372.96	342.67	375.07	356.37	366.19	375.15	358.86
92004	346.47	342.96	343.2	366.43	341.55	359.87	380.61	365.96	352.67	347.32	374.65	395.21	361.76	358.82	357.09	361.16	378.92	397.57	369.07	364.24	403.72	384.24	369.82	372.79	343.83	386.51	357.23	370	386.66	362.76
93004	353.12	345	353.11	370.04	344.83	368.32	380.47	369.55	362.58	356.46	382.84	399.85	365.52	369.47	364.61	369.82	390.88	401.38	373.79	372.83	410.72	392.43	377.78	371.74	350.74	388.78	362.08	373.27	389.76	367.3
94004	341.4	333.44	340.61	356.01	335.05	356.99	370.15	361.01	342.75	342.47	368.19	385.07	345.39	353.7	351.46	355.95	370.93	389.46	364.37	356.18	392.84	370.53	361.69	364.09	338.52	369.34	349.26	357.18	370.19	356.51
95004	351.02	334.26	347.55	363.25	341.63	365.63	372.48	370.28	354.2	352.95	374.54	395.77	356.74	364.25	358.61	358.95	379.73	394.37	372.32	368.28	399.7	377.2	369.46	374.33	343.81	379.53	357.17	368.9	375.53	360.28
96004	344.72	335.2	343.55	363.23	335.02	361.42	374.06	362.94	348.04	339.65	369.26	389.81	351.28	356.06	357.21	356.67	375.63	387.33	366.87	362.93	390.93	373	367.5	375.47	341.99	376.1	355.11	363.95	384.79	352.9
97004	340.72	330.23	340.81	357.39	331.13	357.11	368.43	357.53	347.03	344.06	367.9	386.45	349.92	352	350.59	352.94	372.36	388.51	364.47	360.79	390.67	368.16	362.64	368.48	338.25	376.97	353.92	359.69	379.11	353.84
98004	345.8	338.07	345.86	365.03	335.84	361.21	369.4	364.63	352.38	348.18	372.42	393.67	355	355.99	357.26	362.17	378.41	391.5	366.41	368.82	393.83	371.33	363.45	369.86	344.12	381.68	359.01	367.55	382.91	363.6
99004	342.69	336.86	346.21	357.58	336.23	358.23	371.39	361.91	349.41	339.87	371.75	389.83	355.67	357.27	357.22	358.94	370.82	388.14	369.58	365.01	393.95	378.31	362.59	368.79	341.7	375.93	357.51	364	378.19	359.91
100004	338.85	329.17	337.25	355.23	332.6	356.56	367.48	356.35	342.75	341.35	366.5	385.86	350.43	354.81	354.7	354.45	375.51	383.58	364.46	362.94	387.69	373.56	363.44	367.28	340.31	375.57	357.37	360.81	372.45	354.31
101004	344.29	334.98	347.84	359.22	338.21	359.38	371.65	365.87	348.43	342.56	368.98	385.69	346.94	352.55	354.73	357.86	376.13	385.51	370.34	366.13	391.02	374.47	364.63	367.98	341.13	378.99	360.13	364.33	377.19	351.84
102004	340.7	335.8	349.22	361.61	337.1	360.14	373.92	363.8	351.19	343.26	370.12	394.81	352.11	358.75	355.33	361.83	374.51	388.99	369.8	366.22	393.94	372.14	368.02	369.25	344.25	382.12	361.31	366.33	381.31	362.21
103004	343.73	335.41	341.29	358.55	334.2	356.5	370.45	364.27	343.35	335.23	371.13	390.45	352.52	355.52	351.59	356.55	373.99	387.74	366.54	364.89	391.6	376.39	365.57	366.04	340.23	376.63	357.11	363.41	377.2	352.26
104004	342.12	333.57	342.95	356.48	335.75	356.44	371.19	361.72	341.97	338.03	369.46	385	353.64	352.22	353.03	356.54	371.31	384.22	365.73	362.71	388.33	369.9	362.15	371.13	341.28	375.24	355.47	366.28	377.42	352.4
105004	346.04	340.14	347.78	357.2	339.35	363.57	374.38	369.06	349.94	346.34	376.2	390.67	355.19	358.34	359.72	359.83	376.61	392.22	368.58	368.98	392.42	379.05	374.39	374.88	344.97	390.23	362.68	368.25	385.7	359.54
106004	340.09	326.46	338.25	356.74	333.58	357.23	372.01	357.87	351.36	343.1	375.29	390.32	352.33	355.27	352.04	361.44	378.02	384.3	360.28	366.05	391.83	371.21	365.17	372.93	337.53	386.06	358.39	367.73	378.51	352.82
107004	346.59	340.06	348.4	356.3	338.65	363.07	376.81	366.89	350.38	348.4	376.09	391.83	355.4	355.41	353.49	359.55	377.33	389.42	366.3	365.98	390.37	376.52	366.93	372.94	344.51	382.02	366.04	371.04	382.91	357.42
108004	340.76	330.12	337.59	351.79	332.34	355.25	367.69	363.32	346.44	342.4	372.06	386.34	350.82	349.97	350.58	355.54	375.03	386.62	355.43	365.46	385.06	375.14	365.74	375.45	339.18	386.24	355.54	364.06	387.59	357.36
109004	345.35	331.16	344.91	354.98	336.46	360.83	371.95	363.2	349.07	342.63	371.57	389.05	353	352.56	354.4	354.79	377.6	389.67	359.61	367.51	392.79	374.67	371.7	372.49	342.44	375.68	359.86	363.34	384.48	355
110004	340.44	331.93	345.24	356.97	329.76	354.41	367.64	360.3	345.97	341.61	368.65	386.14	347.48	348.43	349.11	351.37	373.87	381.14	359.67	356.48	387.16	371.12	364.64	363.34	339.07	371.49	355.39	360.53	379.04	350.85
111004	344.21	333.73	346.23	356.54	332.54	359.57	377.94	362.98	346.82	352.88	376.49	391.18	357.15	356.43	353.87	355.39	381.01	392.03	363.3	365.78	388.86	380.61	365.32	369.93	343	383.9	361.47	369.35	377.75	352.2
112004	341.32	339.62	344.66	357.97	335.2	357.04	372.59	363.69	345.2	348.68	373.31	391.89	355.09	351.57	349.99	356.72	376.74	392.22	367.25	361.84	391.38	378.05	371.15	370.43	343.4	383.58	359.89	369.17	382.68	355
113004	340.79	334.69	346.89	355.05	334.17	353.92	366.93	360.96	345.79	347.07	372.75	390.87	350.59	350.54	349.85	350.01	371.31	390.07	363.94	364.79	389.58	376.15	366.29	367.04	340.58	383.16	354.81	368.49	378.12	352.23
114004	346.03	330.03	343.74	354.6	333.8	353.96	370.72	359.76	344.75	342.21	369.38	386.83	353.42	350.9	350.97	354.15	376.57	389.57	361.54	361.21	384.33	373.19	365.46	363.66	340.03	384.65	355.12	363.49	389.99	352.88
115004	340.4	330.07	342.69	357.02	332.68	354.46	370.26	362.86	345.14	343.58	371.8	388.3	347.35	353.19	353.85	352.61	373.28	384.91	365.18	361.84	382.72	371.17	360.73	371.27	336.72	381.3	359.52	366.1	383.13	350.21
116004	340.76	333.7	345.34	359.37	335.17	356.51	358.65	360.22	343.23	350.31	369.03	390.54	351.74	355.49	355.42	356.61	374.92	388.1	360.09	363.3	387.98	377.66	365.32	368.31	341.97	387.6	357.95	367.12	384.24	353.01
117004	333.24	329.85	338.82	352.09	331.27	346.78	356.55	350.29	346	349.6	372.86	384.2	346.19	348.18	349.72	351.51	372.61	381.98	355.71	360.47	385.85	375.73	363.64	367.15	336.44	380.54	357.97	362.91	374.81	348.12
118004	341.62	339.86	352.17	359.06	337.89	352.49	361.75	362.78	350.81	351.79	376.16	392.17	354.85	357.05	358.35	357.35	378.15	391.09	362.73	369.96	393.36	375.86	368.12	367.45	344.24	383.69	361	363.05	385.64	357.5
119004	335.5	327.18	339.87	350.2	327.14	349.97	352.49	356.77	336.88	338.55	367.36	381.83	344.23	344.47	347.44	346.53	366.94	380.81	359.86	360.71	382.09	366.49	360.16	363.76	339.14	375.15	352.58	358.3	371.5	346.05
120004	335.36	327.63	339.85	351.27	332.12	341.42	349.26	358.82	338.69	345.34	367.42	381.83	346.09	347.23	346.96	349.01	368.44	378.78	362.15	358.43	387.79	371.61	361.06	365.91	336.74	375.36	352.87	360.83	368.29	350.26
121004	332.59	327.69	342.97	348.45	329.38	344.11	323.94	355.59	335.41	344.22	366.4	380.71	342.92	344.3	349.44	347.55	367.63	379.68	359.71	361.93	383.04	367.91	360.27	359.57	340.66	374.19	349.41	355.71	372.09	346.1
122004	337.82	330.05	346.31	352.89	330.59	348.62	329.83	357.99	338.65	343.21	369.46	387.54	349.71	347.8	351.78	343.99	373.09	382.28	364.14	362.86	389.07	369.44	362.91	364.92	339.83	377.45	355.22	358.7	376.45	352.26
123004	335.4	333.53	343.19	351.98	330.36	355.19	345.25	358.91	337.41	340.76	365.34	383.53	344.78	347.84	349.7	347.02	370.21	383.2	362.7	362.43	383.73	372.65	366.52	359.92	337.49	377.89	355.28	350.19	370.44	349.68
124004	338.88	326.32	341.22	350.97	331.95	356.36	365.71	359.84	338.91	345.89	368.18	386.23	344	350.86	351.75	349.26	370.8	382.87	364.14	365.54	381.17	372.57	365.96	367.98	340.22	371.21	352.63	351.5	363.42	352.34
125004	334.92	322.47	340.62	350.11	327.15	351.21	369.65	355.54	339.93	338.67	365.67	381.64	345.08	346.5	348.71	347.51	372.26	380.65	361.99	362.6	386.39	370.21	362.22	362.97	336.68	374.67	349.88	354.43	332.28	349.08
126004	334.39	326.13	340.34	348.23	329.78	355.34	364.78	355.74	337.63	336.47	365.04	380.93	343.41	345.14	346.79	347.94	370.95	379	360.7	359.47	381.95	368.22	358.82	353.32	338.56	374.1	350.43	353.03	356.82	349.58
127004	344.8	335.04	355.2	361.21	341.76	363.65	376.47	366.3	347.21	351.78	379.53	396.54	358.24	358.75	360.71	357.56	381.78	391.71	376.17	373.53	395.73	378.49	375.38	365.61	349.1	387.4	367.93	368.27	383.73	363.79
128004	336.73	329.68	346.81	355.53	332.19	356.71	367.79	360.3	340.8	341.23	366.27	386.93	347.25	350.61	347.13	349.7	367.26	382.22	364.77	360.39	387.75	367.32	352.64	352.65	341.68	383.23	353.93	360.92	369.92	350.37
129004	337.6	327.36	348.62	352.33	331.68	353.33	367.15	356.36	340.87	342.69	368	384.55	344.48	350.79	346.58	348.83	372.08	379.73	364.44	359.12	381.72	367.17	346.6	361.08	340	378.19	353.68	361.38	364.59	349.27
130004	340.08	329.26	344.93	354.9	334.24	362.72	372.76	358.9	343.21	346.21	371.71	388.4	344.35	346.94	348.26	349.62	377.38	379.4	365.84	362.55	382.26	361.39	357.5	364.41	338.04	377.39	353.61	361.27	372.65	350.03
131004	339.17	329.22	346.8	353.2	335.7	358.22	373.36	361.25	345.85	349.24	367.31	384.51	349.54	354.77	351.2	350.26	373.61	382.26	366.54	359.89	383.35	364.62	367.25	367.12	341.29	378.09	353.95	360.43	370.55	347.38
132004	340.77	328.57	350.69	355.19	337.42	362.77	370.93	361.26	346.48	349.64	369.56	388.65	348.73	350.05	351.31	352.49	376.3	385.2	366.5	363.2	393.52	364.02	365.59	364.39	342.15	376.99	354.41	363.01	375.5	352.53
133004	348	339.58	350.03	360.22	339.03	369.59	381.58	369.43	351.24	351.01	376.31	392.74	353.72	356.01	358.48	356.6	385.59	389.45	368.42	367.67	394.53	378.07	374.65	374.17	348.66	385.54	364.38	369.27	378.49	353.85
134004	339.87	331.83	345.36	354.96	334.09	365.07	377.6	364.69	348.64	352.33	372.91	387.66	348.24	350.53	350.49	351.72	383.75	378.34	371.31	363.43	386.72	375.59	366.71	370.52	341.82	389.9	357.09	366.68	369.75	353.83
135004	339.63	329.05	342.91	350.32	327.73	362.6	372.76	360.49	344.93	340.1	366.8	383.52	346.99	346.72	349.16	345.88	373.49	379.84	363.23	359.07	385.57	369.69	363.83	361.51	339.08	379.81	357.06	354.16	362.64	349.37
136004	345.89	334.95	352.98	359.59	338.98	367.26	382.72	368.15	352.8	350.29	374.44	393.76	356.54	351.9	355.57	354.86	387.67	393.45	367.05	367.78	393.71	387.13	369.68	377.79	348.03	394.89	360.56	367.87	373.15	359.14
137004	335.49	323.14	341	348.34	328.91	362.95	370.8	361.13	346.61	338.28	367.59	382.81	347.17	344.36	345.25	349.5	376.97	380.4	362.85	361.49	387.13	366.33	367.11	368.11	339.08	384.29	349.59	357.09	367.84	346.22
138004	339.53	333.44	345.41	352.32	335.16	361.63	378.21	367.22	350.87	344.19	373.79	392.81	348.65	352.17	355.44	356.12	378.35	390.47	370.59	366.75	392.53	379.27	366.35	372.51	344.59	385.6	360.46	364.05	373.19	354.74
139004	342.25	338.78	348.55	358.86	338.35	366.89	375.94	370.76	350.96	348.41	373.8	391.1	354.14	355.56	355.69	356.79	382.73	391.56	374.77	371.89	390.03	377.66	373.75	371.62	348.8	394.12	364.59	363.27	376.89	356.43
140004	348.47	338.34	350.25	359.94	344.03	376.09	379.31	375.33	359.72	350.74	375.78	396.37	358.3	359.38	360.4	363.4	391.7	395.05	380.75	374.46	398.8	384.36	380.43	372.24	355.25	397.92	365.97	372.62	383.7	361.66
141004	386.55	375.6	388.57	414.46	378.05	412.28	451.77	415.19	422.06	402.3	448.16	465.81	412.95	407.63	400.97	414.79	468.26	460.99	442.79	435.37	478.72	457.82	448.19	433.17	398.27	475.15	414.92	432.83	447.44	415.51
142004	335.96	328.51	343.37	349.91	330.06	359.32	373.18	364.91	351.07	345.17	373.62	389.04	345.66	346.73	351.92	352.57	386	389.3	375.07	366.73	384.92	375.85	366.66	365.7	345.05	387.27	360.25	363.84	379.12	351.08
143004	337.4	327.03	341.69	354.13	332.99	356.13	374.67	363.06	344.88	341.05	366.94	383.82	347.96	344.99	351.85	351.97	380.27	387.06	365.61	366.02	386.47	373.5	371.47	367.58	341.79	387.21	358.31	357.93	365.06	346.7
144004	341.52	331.95	347.24	356.73	337.29	365.59	381.4	368.68	353.12	353.15	377.85	388.02	350.14	355.15	353.34	356.25	384.16	387.7	373.87	366.89	387.54	378.7	373.42	372.38	351.32	400.03	364.86	363.8	368.39	354.98
145004	337.9	329.21	345.62	355.65	334.9	365.48	369.1	366.58	348.51	347.25	372.04	386.11	349.38	349.79	354.47	352.94	380.77	387.48	368.56	362.25	385.57	376.67	371.26	364.05	342.97	383.24	359.21	362.56	363.68	352.69
146004	335.7	327.59	345.43	350.26	333.08	363.78	370.85	364.77	344.8	343.46	367.07	383.03	347.71	346.06	348.04	346.55	377.82	384.78	364.06	362.85	385.3	373.45	364.39	364.27	339.62	381.78	355.01	359.89	361.88	349.41
147004	346.95	338.39	356.21	362.71	343.14	372.03	384.74	375.7	355.76	355.05	375.69	393.77	358.67	357.88	361.49	359.36	386.47	392.29	376.12	373.89	392.56	385.96	375.6	375.16	352.32	399.33	368.2	368.65	375.98	359.41
148004	340.34	332.37	350.13	352.13	337.86	366.93	376.72	367.1	348.49	342.93	367.8	383.54	351.21	351.16	353.89	350.54	384.47	384.19	371.38	366.72	386.49	376.07	370.88	371.71	346.91	385.84	360.08	359.49	362.15	354.05
149004	340.44	328.21	350.38	352.78	333.98	362.75	375.03	364.2	345.69	349	369.08	385.54	353.11	349.36	355.53	352.07	381.78	385.85	368.28	362.59	384.57	373.67	369.94	369.51	345.07	382.31	357.26	363.3	362.5	351
150004	341.79	332.36	348.05	354.36	336.97	371.58	374.65	368.08	351.87	349.38	375.6	390.07	358.48	351.52	358.73	354.93	385.59	387.34	371.93	368.34	390.75	378.04	369.11	371.21	345.5	383.46	360.55	365.88	360.59	353
151004	340.27	325.79	346.9	354.58	335.23	362.44	372.06	365.71	349.8	342	367.24	385.56	354.27	346.63	351.61	350.08	380.53	384.83	365.14	364.28	387.43	368.63	370.59	365.18	340.47	383.91	357.47	360.26	361.28	350.82
152004	341.2	327.47	344.08	354.2	334.49	359.9	371.2	364.79	351.72	350.42	375.08	385.14	361.07	350.29	353.64	351.09	382.26	382.49	372.93	366.6	388.1	377.22	374.6	370.12	343.64	394.79	362.54	363.23	368.59	348.61
153004	340.94	329.76	350.61	354.53	343.78	365.06	374.2	367.48	353.09	351.13	371.95	388.01	363.45	353.04	357.45	352.32	382.87	389.35	369.62	367.11	388.95	375.93	372.67	370.86	345.1	385.58	363.41	364.62	370.98	355.69
154004	339.94	326.32	342.62	357.45	334.22	358.18	377.87	360.72	348.52	346.15	371.01	384.66	362.31	353.84	358.5	354.93	385.75	385.34	364.01	367.01	388.35	370.86	369.07	369.49	343.79	386.84	360.93	360.28	363.68	345.57
155004	344.22	332.61	346.87	357.61	337.63	363.55	378.38	365.66	349.05	345.68	370.46	385.14	364.58	353.93	356.11	353.2	384.67	391.27	373.17	369	391.57	372.04	372.76	371.96	347.1	382.16	355.39	362.96	366.87	353.07
156004	345.29	338.32	350.79	359.04	341.44	368.03	380.62	368.26	355.17	351.72	374.24	388.49	370.23	355.38	359.85	353.53	386.88	391.09	374.6	373.76	395.54	376.55	377.83	372.92	351.11	387.73	363.76	366.62	373.2	354.51
157004	337.46	328.22	345.1	357.08	336.14	357.31	373.25	358.89	347.69	350.08	371.48	380.36	366.17	349.91	354.96	355.8	386.54	382.77	366.22	366.33	392.06	373.71	368.1	364.63	348.46	391.07	358.18	362.07	363.54	351.13
158004	343.94	332.92	349.7	361.52	337.71	362.26	375.92	361.9	349.54	348.53	372.17	386.46	367.67	357.9	358.72	355.75	385.6	385.34	371.7	371.32	391.27	377.56	376.61	372.37	349.64	393.88	363.24	363.33	367.35	353.39
159004	341.96	330.61	351.39	358.92	340.64	361.87	378.24	364.39	347.67	353.68	372.27	384.53	371.38	357.29	361.5	355.33	385.77	388.19	371.89	369.66	391.21	373.09	373.76	368.76	349.02	382.84	360.7	364.49	368.83	352.62
160004	341.98	334.93	353.59	359.01	342.05	362.24	380.41	364.48	351.59	351.5	372.62	386.62	368.82	354.96	359.36	354.18	384.98	387.55	374.29	369.21	392.21	373.9	377.7	370.66	349.81	388.78	363.07	365.42	363.67	350.06
161004	336.87	325.96	341.11	349.66	332.77	353.77	373.04	360.45	342.81	343.08	367.01	377.68	364.77	352.19	353.23	347.98	380.67	378.68	358.97	362.63	381.45	362.85	366.61	363.63	344.96	392.07	355.22	364.58	364.5	346.2
162004	343.72	333.76	352.75	360.44	339.78	365.58	381.6	367.59	348.27	348.69	371.87	385.86	369.43	355.52	360.26	359.21	387.15	384.09	372.64	369.86	395.98	369.74	375.38	369.41	349.03	392.39	362.83	363.87	370.11	354.3
163004	332.13	316.87	341.23	351.48	331.21	354.97	370.71	353	343.19	341.81	366.3	372.81	359.13	347.71	352.77	349.45	379.99	374.87	368.5	363.37	392.5	365.77	362.8	365.69	339.21	386.98	356.7	355.36	362.52	344.45
164004	345.28	328.89	352.96	360.79	340.4	364.42	382.77	367.95	349.83	354.42	374.12	390.41	372.69	360.08	358.58	359.49	387.5	387.88	379.37	372.86	402.29	376.64	376.14	371.75	352.02	390.69	365.75	364.7	372.65	357.01
165004	339.62	330.37	353.04	354.07	341.03	361.19	373.3	362.92	346.82	348.07	369.23	387.68	373.21	355.28	354.46	356.33	385.36	382.65	370.18	365.86	395.91	372.85	373.37	371.58	347.94	389.38	357.95	361.63	362.32	349.13
166004	338.04	327.54	348.38	356.56	332.24	357.12	369.92	361.42	348.83	346.22	368.03	383.6	368.09	352.76	354.88	349.01	380.48	376.96	373.04	366.92	396.79	365.29	370.08	365.07	345.22	378.97	359.19	364.96	361.24	348.71
167004	341.72	330.18	354.39	357.31	339.61	364.29	376.6	367.42	350.7	345.56	371.71	384.6	371.09	351	355.06	352.54	383.99	381.24	368.54	369.54	394.75	366.88	371.65	365.45	345.26	386.4	363.06	365.3	357.97	356.85
168004	342.66	330.4	350.48	359.79	336.62	360.64	373.58	364.88	348.26	350.86	372.61	383.43	371.15	354.2	352.62	351.12	387.62	379.83	372.83	370.31	397.46	373.7	370.4	372.34	347.65	388.33	362.81	360.84	363.42	351.7
169004	347.89	333.69	358.33	364.92	338.48	364.82	384.74	373.27	351.63	353.36	375.88	388.28	376.87	357.28	359.04	357.51	389.68	386.23	379.27	374.9	402.85	384.9	377.01	376.15	354.42	391.2	365.83	371.22	368.27	355.5
170004	337.37	327.16	349.43	358.63	333.48	357.84	374.64	361.36	346.04	348.35	372.45	381.92	369.67	349.77	351.13	354.11	382.24	378.22	368.04	367.81	396.72	373.77	366.96	371.71	344.83	392.37	357.6	360.97	362.79	349.46
171004	346.84	332.21	358.45	362.87	342.15	365.59	381.04	372.14	354.93	351.63	376.22	386.15	375.32	358.08	356.96	358.7	387.63	386.55	372.5	373.84	398.72	378.46	376.22	375.3	350.85	392.2	370.64	365.7	364.57	356.14
172004	336.65	328.58	356.79	358.02	336.47	362.1	373.02	364.53	343.11	347.27	365.08	379.8	368.68	351.27	352.38	349.59	386.98	378.75	368.72	366.68	396.2	365.01	371.27	364.38	346.14	387.28	357.23	359.67	358.57	344.42
173004	345.69	337.24	364.07	361.46	342.69	369.65	380.3	369.61	353.57	354.67	374.47	389.53	378.58	357.69	358.11	361.31	385.19	385.9	374.27	371.49	404.11	375.66	375.01	374.29	351.36	393.89	367.58	367.81	364.75	358.34
174004	342.59	329.11	358.17	359.23	337.95	362.88	380.3	367.9	347.22	349.53	368.23	387.3	371.43	353.66	353.27	354.87	383.13	379.95	367.93	370.3	395.57	373.48	373.45	366.75	344.84	392.53	357.12	361.68	361.88	352.92
175004	336.74	324.65	354.24	355.35	334.31	352.84	375.98	359.69	346.63	344.71	366.22	383.29	371.21	349.81	348.97	348.96	379.96	378.05	368.28	363.69	390.03	368.51	361.75	365.47	341.45	390.64	355.09	363.96	364.37	345.34
176004	345.61	330.37	362.3	361.34	340.63	365.55	388.04	368.04	351.67	354.11	372.44	390.03	376.12	358.93	355.4	356.83	387.01	383.05	373.74	372.48	397.42	374.88	375.22	372.79	348.5	395.42	366.9	366.57	363.27	351.65
177004	340.62	328.06	357.04	355.88	335.52	358.85	378.51	362.72	346.42	350.52	366.66	385.68	375.56	351.63	354.08	355.89	382.2	376.98	368.73	367.82	391.05	367.64	364.67	368.31	344.98	383.93	357.49	362.76	360.6	351.74
178004	342.58	328.87	362.85	356.53	339.37	362.99	375.9	367.84	351.67	356.61	371.68	390.77	382.67	358.2	355.44	358.7	386.78	380.34	371.58	370.3	394.35	369.81	370	370.31	347.75	388.34	364.47	366.57	365.17	353.25
179004	344.38	331.67	364.27	359.27	343.02	364.82	378.89	370.4	352.08	350.86	369.4	389.48	385.25	356.31	361.18	360.08	386.76	374.03	371.48	369.81	394.52	380.63	374.53	370.24	351.36	390.67	364.53	365.11	368.31	355.38
180004	346.76	333.54	367.58	364.5	342.37	364.77	382.44	370.18	352.71	354.5	373.85	390.44	383.26	362.96	358.42	362.89	390.09	384.21	379.68	373.99	397.55	379.74	376.15	374.27	351.69	394.34	367.56	370.04	368.25	354.2
181004	340.44	325.47	356.94	356.01	335.79	356.87	372.52	362.89	347.05	351.31	370.86	384.16	378.56	351.88	350.64	355.29	386.21	378.22	372.13	365.83	394.19	371.07	366.08	372.14	345.36	388.69	357.69	361.95	358.44	349.57
182004	345.8	336.56	369.38	364.76	344.38	368.55	383.22	369.46	356.03	356.07	374.13	391.23	385.18	359.26	359.34	362.31	388.77	385.86	377.14	372.22	397.07	375.48	372.14	377.24	349.34	395.33	365.18	371.82	368.82	354.16
183004	340.41	332.39	372.26	362.52	342.09	368.21	377.72	367.06	347.45	354.07	373.15	387.94	384.14	360.67	356.28	360.24	392.26	381.08	374.27	368.63	392.47	376.21	371.73	369.04	349.42	393.41	360.23	366.47	367.64	356.71
184004	341.08	331.02	367.3	360.23	337.91	366.04	377.79	363.46	348.21	345.01	372.65	387.48	381.35	354.34	356.11	358.39	391.09	377.08	370.59	369.75	397.12	372.29	377.07	368.95	346.83	389.77	362.19	363.27	368.17	351.53
185004	336.2	328.24	363.53	361.57	338.82	359.74	374.42	362.87	343.99	346.99	365.68	384.58	380.46	351.68	355.04	355.63	387.13	378.3	369.67	366.78	386.9	372.36	367.02	366	345.41	389.73	359.57	365.52	360.41	348.36
186004	346.57	329.62	364.97	362.22	340.78	365.17	376.46	364.96	347.21	350.87	370.56	387.87	380.76	356.45	356.23	355.29	383.06	377.49	369.07	368.23	396.24	372.79	372.6	372.38	346.66	388.77	362.13	361.99	364.96	353.99
187004	346.44	333.87	373.19	362.49	341.82	365.56	380.74	370.37	350.8	351.22	373.19	390.55	386.61	359.56	359.17	362.95	391.78	378.36	372.42	370.21	391.78	376.48	377.04	370.31	349.23	391.66	368.36	372.7	369.64	358.2
188004	348.05	340.66	378.22	368.37	345.12	368.11	390.69	374.11	356.54	357.11	378.09	396.76	388.61	363.58	362.66	367.31	396.34	387.06	376.96	376.49	401.74	383.92	381.65	375.84	352.85	394.25	370.95	371.37	372.19	361.91
189004	342.23	327.44	363.59	360.83	336.71	357.02	377.17	365.67	345.52	347.62	367.99	383.58	378.91	356.3	356.13	354.55	384.33	376.9	370.12	365.02	389.5	369.78	370.53	365.73	345.17	384.53	359.16	364.88	365.46	349.83
190004	340.36	327.21	363.88	364.23	336.15	357.25	379.34	365.07	353.11	349.16	368.66	384.19	380.78	357.97	355.57	355.93	390.58	375.95	373.6	367.79	393.96	378.26	373.49	371.67	343.81	391.22	363.55	365.42	372.19	352.16
191004	343.35	332.2	363.57	361.8	340.17	357.7	382.25	366.12	354.31	349.62	368.58	387.14	383.19	360.56	356.54	356.14	394.1	381.68	373.76	371.05	396.77	375.57	377.85	373.97	345.82	393.63	364.26	364.91	368.69	353.52
192004	339.44	332.88	369.16	364.27	337.9	360.88	380.9	363.23	352.51	349.25	374.8	387.42	377.15	358.54	351.33	356.79	389.37	378.77	372.46	366.52	397.58	377.67	369.11	366.26	345.92	387.19	365.99	364.52	365.72	349.69
193004	342.65	328.36	364.88	363.74	338.23	360.24	383.82	365.83	354.03	353.23	371.49	384.46	382.22	357.52	357.65	362.41	389.13	383.61	371.34	374.73	406.68	381.52	371.42	371.9	347.3	393.64	366.28	371.01	366.49	356.07
194004	343.15	332.55	369.65	362.27	337.78	359.99	377.19	365.31	353.21	353.09	371.76	384.41	377.91	355.99	356.53	354.79	392.91	382.15	373.09	367.06	394.59	377.94	372.13	369.43	344.52	390.46	363.11	364.94	369.31	356.11
195004	346.39	334.08	369.49	367.19	341.57	361.23	379.5	369.05	353.66	350.09	371.58	387.12	383.16	359.42	356.63	356.46	390.38	383.5	372.6	367.52	400.52	376.94	370.65	370.03	348.17	393.15	366.46	365.69	367.77	353.25
196004	342.93	329.04	367.32	358.16	338.35	353.48	376.42	365.04	352.43	347.07	369.94	382.09	379.05	353.81	353.99	356.89	383.24	378.48	373.13	367.36	396.18	372.36	374.74	374.65	341.83	387.98	359.85	358.44	367.59	351.18
197004	350.83	337.85	373.83	368.27	339.95	363.83	384.1	373.04	357.2	357.58	376.34	390.41	383.86	361.03	357.08	367.77	392.11	387.93	375.95	373.15	413.59	381.13	381.12	371.36	346.83	391.35	366.55	371.23	375.22	357.97
198004	342.94	330.05	364.37	357.93	335.41	357.47	373.48	363.32	350.16	347.05	371.53	385.24	377.5	353.06	352.74	354.02	386.72	378.46	368.61	365.04	397.43	373.54	373.75	362.93	345.93	391.04	363.48	361.04	366.36	352.76
199004	343.01	331.13	362.68	361.36	336.19	354.45	374.99	367.93	354.34	350.86	372.47	384.33	379.13	355.41	351.16	354.28	390.85	380.07	372.99	369.88	396.09	370.51	370.34	369.37	346.63	395.98	365.12	362.16	371.21	354.61
200004	344.64	331.79	362.78	362.85	335.75	358.43	381.24	367.85	355.16	349.24	370.6	382.38	382.87	356.92	355.2	354.02	388.31	378.7	371.63	369.23	401.53	380.26	377.02	372.2	345.04	391.33	364.66	365.74	366.47	353.32
201004	347.73	331.85	373.07	362.17	339.7	359.77	383.06	371.04	357.07	352.69	373.82	385.42	380.91	358.86	356.69	361.96	394.71	382.15	372.39	369.07	402.79	379.26	376.61	370.43	349.57	396.24	367.49	370.09	364.59	359.19
202004	344.59	330.36	366.57	361.78	335.84	359.19	377.41	367.66	353.41	347.69	366.95	384.13	379.73	356.45	352.75	355.58	387.78	379.72	366.12	366.87	392.28	372.01	371.39	366.13	347.04	383.37	364.53	362.51	365.32	351.09
203004	342.02	329.47	361.13	361.21	332.97	356.64	374.67	365.42	350.96	353.72	369.68	379.97	382.28	354.45	356.11	356.91	385.42	380.37	365.92	364.39	397.17	370.36	371.7	370.84	345.75	381.68	365.12	364.36	367.72	349.15
204004	340.27	327.04	363.1	363.09	336.78	353.07	374.38	363.13	355.22	351.18	369.37	385.33	383.25	357.22	357.36	358.86	392.56	383.21	373.67	370.85	395.59	372.93	380.29	375.44	348.9	397.61	366.87	356.78	368.64	350.94
205004	339.49	325.65	361.43	358.41	335.52	352.4	372.23	361.82	349.94	349.81	369.63	382.33	379.23	351.72	351.77	358.16	383.67	378.01	367.91	368.79	396.87	364.89	369.86	364.41	343.82	389.47	357.88	360.49	361.06	350.93
206004	342.38	330.99	363.75	359.75	336.33	357.95	376.97	364.87	356.5	347.58	373.17	384.77	382.4	356.48	359.37	355.34	392.73	379.48	375.33	370.55	395.32	376.51	376.41	367.63	346.17	388.92	368.61	362.19	364.08	353.45
207004	344.93	334.8	365.91	366.11	342.07	365.8	381.22	372.63	358.79	353.78	375.5	389.94	383.67	358.41	362.53	363.72	393.54	387.07	372.49	374.83	404.01	375.2	379.29	367.39	347.95	390.32	372.76	370.16	369.74	355.42
208004	340.5	326.42	365.55	359.23	335.77	359.84	378.25	368.19	351.33	351.85	371.63	385.07	382.43	357.81	359.99	354.6	389.47	384.59	375.06	370.8	399.96	377.4	373.98	372.98	346.81	385.4	367.65	363.83	360.6	350.32
209004	344.4	327.68	362.73	358.89	336.51	362.64	377.51	368.24	353.18	348.64	371.23	387.29	381.64	359.37	361.13	356.26	385.2	386.04	368.96	365.85	402	374.53	375.27	367.59	343.62	389.53	363	362.25	366.4	353.53
210004	345.56	332.59	363.7	364.48	337.53	362.56	376.94	366.29	355.76	352.89	373.86	381.94	383.66	359.69	361.37	360.74	391.66	382.8	369.71	363.23	407.42	375.58	374.05	364.74	345.88	386.6	366	365.6	366.56	355.59
211004	342.64	333.62	363.98	365.98	336.34	362.47	378.37	368.61	353.95	351.96	375.43	390.35	386.66	361.07	362.14	359.31	390.42	385.31	374.42	368.82	404.06	379.57	381.56	366.41	348.89	390.2	372.68	365.95	366.46	354.45
212004	344.52	332.2	366.97	366.37	342.17	366.77	381.27	371.41	359.24	353.5	373.36	391.93	388.61	360.41	364.57	357.59	392.37	384.17	371.6	366.31	406.03	380.26	378.1	374.54	349.57	391.56	371.27	366.54	374.31	357.25
213004	345.24	330.19	367.02	364.76	340.91	359.69	383.24	368.75	353.76	351.54	375.29	388.61	384.88	356.08	363.41	357.98	393.59	383.45	369.98	367.46	400.78	379.25	368.51	368.41	346.68	393.72	365.39	363.27	367.26	355.47
214004	341.36	336.39	367.26	366.45	340.67	369.43	378.74	374.06	357.55	351.31	374.87	387.44	389.47	360.37	361.2	360.65	390.59	391.08	370.38	361.99	400.72	380.08	377.32	367.25	350.35	393.25	369.87	364.26	364.29	358.16
215004	346.81	336.01	373.09	367.92	351.12	371.83	382.88	370.04	359.65	365.46	379.46	393.1	391.53	361.28	366.82	366.01	395.18	392.5	377.32	370.54	404.42	375.26	376.59	372.28	349.19	395.19	371.36	365.72	370.71	358.31
216004	341.87	332.39	366.78	358.69	336.64	367.31	380.16	369.25	350.9	351.79	373.71	388.1	389.26	356.58	357.73	354.69	388.25	385.7	373.88	366.08	396.11	378.1	392.78	372.17	347.83	389.64	367.07	363.43	361.76	349.42
217004	351.58	338.14	378.08	372.72	347.06	372.09	393.67	377.22	361.47	356.76	376.86	396.66	397.35	365.93	367.54	366.86	400.76	396.58	381.3	369.93	410.31	388.48	385.24	378.56	354.39	398.53	376.2	374.84	377.45	362.64
218004	343.86	331.16	371	365.74	339.17	367.65	379.52	365.7	355.96	353.9	373.63	388.59	391.27	358.44	357.37	360.92	391.92	388.58	368.97	359.22	400.63	375.34	371.55	371.69	347.55	395.31	370.59	367.57	371.22	352.43
219004	341.27	330.52	367.94	359.47	334.78	362.68	375.01	366.78	346.95	346	363.74	382.7	380.58	352.81	355.45	354.67	386.24	383.47	366.72	355.08	396.72	368.72	367.48	364.03	343.64	384.63	363.28	359.53	354.9	349.97
220004	346.39	335.96	373.8	367.9	343.9	366.97	386.36	372.94	355.93	352.66	375.47	388.93	394.52	363.25	365.53	363.35	396.74	396.15	376.42	365.14	405.21	377.2	376.1	374.98	352.09	396.1	374.15	370.16	371.97	357.72
221004	347.58	333.04	370.2	367.5	344.43	371.69	389.91	375.08	356.38	353.97	376.89	387.99	393.51	360.65	362.57	361.71	393.47	394.07	373.32	365.93	402.96	377.62	380.04	374.4	355.5	390.54	371.17	363.91	368.92	354.9
222004	340.94	329.74	372.28	366.71	340.29	367.59	381.85	365.37	354.9	354.09	376.59	390.08	390.54	357.44	359.89	359.17	394.6	388.23	370.36	364.73	399.93	376.99	374.54	372.68	350.2	397.76	369.43	366.19	367.38	352.52
223004	342.25	330.03	373.79	365.91	344.25	366.59	387.94	369.02	351.73	351.87	376.15	385.5	390.53	357.68	359.34	360.39	390.03	386.16	368.8	359.12	397.88	375.44	376.75	371.41	348.67	391.04	369.94	367.22	356.57	351.97
224004	345.31	331.97	377.37	367.4	344.38	370.87	384.83	371.34	355.29	350.81	378.38	390.67	389.41	364.28	361.83	362.96	394.92	393.47	376.51	362.07	401.99	377.68	378.85	373.3	353.07	399.86	372.33	368.27	368.02	357.05
225004	339.48	327.41	371.75	362.21	343.79	365.94	388.46	363.72	351.31	350.61	379.28	384.19	386.22	357.47	358.07	360.91	393.86	386.45	374.76	356.56	397.72	378.56	377.25	369.83	350.67	392.14	370.4	362.84	363.29	351.15
226004	348.37	334.32	376.34	366.51	344.96	367.12	388.17	367.86	355.69	353.64	375.31	389.09	391.18	363.35	362.67	367.65	393.58	388.89	374.51	363.93	405.4	378.33	369	368.7	354.6	396.22	372.61	365.6	369.06	352.79
227004	350.43	331.88	377.37	365.82	344.68	372.05	386.2	369.35	357.28	353.89	376.3	390.43	394.09	364.54	361.83	363.01	395.56	389.12	374.34	361.71	396.43	383.63	374.91	375.54	352.12	398.57	372.4	365.96	364.77	354.33
228004	346.07	333.29	381.36	367.18	348.57	370.11	389.01	372.09	356.47	356.23	377.39	388.58	393.08	364.22	364.77	366.08	391.72	387.02	372.45	364.19	404.2	380.11	385.7	376.01	354.24	395.2	371.35	371.82	366.51	357.27
229004	344.47	336.16	380.18	369.23	345.24	372.14	386.56	368.93	356.8	355.08	377.28	391.39	390.45	361.93	363.53	362.7	393.7	388.15	377.45	364.96	400.15	378.23	378.68	375.06	354.4	390.56	377.25	369.64	366.88	352.82
230004	340.36	330.53	374.86	364.3	343.07	360.16	377.08	359.84	353.51	356.96	370.08	385.05	385.13	359.29	359.59	361.9	393.3	386.99	373	360.49	395.87	384.85	380.09	375.5	353.03	397.43	376.86	364.38	369.42	355.35
231004	339.97	329.01	376.18	367.45	345.35	367.86	385.33	366.7	354.38	347.55	375.28	386.89	389.73	363.6	360.39	362.38	392.4	386.1	371.43	359.56	398.59	376.61	373.58	374.94	352.73	399.47	376.89	367.01	374.08	356.75
232004	346.35	331.08	381.2	368.85	348.85	371.68	379.94	370	357.91	353.99	377.51	388.41	395.11	364.05	361.2	360.16	396.05	385.94	372.86	363.89	401.82	379.42	382.76	373	354.03	395.24	378.62	367.17	369.67	358.04
233004	350.35	341.95	384.53	368.09	349.39	373.94	389.52	375.31	362.88	359.22	382.28	394.75	394.65	368.68	365.16	366.1	397.34	393.66	380.89	364.76	407.61	386.57	382.84	380.95	356.17	400.96	380.38	371.03	369.02	358.07
234004	341.65	324.71	375.48	360.97	344.27	360.74	379.98	365.16	349.24	351.04	373.26	382.13	384.64	359.5	356.2	358.07	391.18	381.39	375.26	359.52	399.42	378.39	374.35	368.7	352.01	397.4	371.4	360.64	362.27	349.94
235004	345.84	333.05	386.4	368.16	346.29	367.35	383.07	365.89	358.68	356.41	381.18	386.15	388.81	364.31	358.73	359.06	395.16	387.67	375.59	362.03	401.42	378.25	377.73	373.1	352.38	397.53	373.64	364.94	366.21	356.25
236004	340.21	330.86	377.07	365.07	343.39	363.25	377.96	363.99	355.61	348.19	375.99	383.36	382.66	361.99	358.49	360.55	391.72	378.69	370.42	355.17	393.85	377.44	377.82	369.21	348.23	393.45	369.08	365.42	369.05	351.07
237004	346.61	331.76	388.13	365.55	347.88	367.79	380.57	372.51	357.66	355.13	376.68	387.71	385.86	364.23	360	364.05	395.05	386.78	367.46	365.6	402.51	378.08	384.49	372.17	351.09	398.93	381.21	367.13	369.41	352.84
238004	346.41	335.89	384.8	371.76	348.43	365.46	383.74	372.17	353.07	355.19	378.81	389.98	385.07	365.14	359.34	359.87	388.12	388.53	375.37	363.34	402.17	378.18	383.55	373.93	354.45	403.01	376.97	368.62	373.06	360.09
239004	341.15	327.86	378.69	359.82	341.69	366.01	379.78	365.17	349.72	347.52	374.34	378.79	380.53	359.97	349.88	359.84	388.16	381.99	368.58	358.23	395.45	374.06	369.59	366.59	348.56	397.24	370.78	363.06	367.49	352.53
240004	344.98	333.27	383.52	363.46	346.44	367.97	380.07	370.52	356.22	353.48	375.38	383.35	385.06	361.43	357.45	364.71	389.19	385.45	372.88	361.69	401.72	375.83	378.57	375.7	354.5	398.09	376.78	364.1	371.12	356.24
241004	343.77	330.66	382.09	369.35	347.41	364.4	380.56	367.85	357.1	353.56	375.46	382.82	383.77	361.36	359.21	361.28	388.12	383.92	374.42	362.06	399.15	374.43	381.39	375.73	350.75	399.37	374.95	364.1	369.83	354.28
242004	337.33	326.08	375.44	365.13	343.25	360.9	378.65	363.83	352.59	347.62	377.79	378.69	379.45	359.75	353.94	358.26	386.19	378.35	372.86	355.95	396.85	381.18	377.32	372.15	349.62	400.11	370.75	365.98	368.5	348.13
243004	344.77	331.28	378.57	363.73	344.98	361.66	379.08	370.14	355.67	352.68	378.43	385.91	383.95	363.65	355.18	358.17	388.91	383.64	368.26	361.76	399.29	382.27	379.14	375.8	348.62	407.45	373.95	360.45	371.45	356.22
244004	345.29	332.26	376.75	369.42	347.2	363.09	381.5	370.94	352.59	351.75	377.69	387.04	383.67	364.34	354.96	358.33	385.51	385.54	366.85	359.72	393.52	382.01	386.81	374.59	351.98	393.37	376.92	364.88	370.87	352.01
245004	341.38	328.77	375.04	366.41	343.67	357	378.47	368.4	355.71	350.27	373.49	379.68	379.32	364.32	350.43	357.54	385.24	380.63	369.03	356.24	390.94	374.01	373.07	368.84	346.95	389.43	372.04	361.6	362.89	357.77
246004	341.78	329.59	374.51	361.1	343.69	362.77	372.17	368.3	350.39	348.06	373.34	378.62	374.71	359.99	350.86	356.41	379.1	378.63	365.72	354.42	391.17	371.83	367.19	368.51	347.93	390.75	372.2	358.46	359.81	352.78
247004	338.72	326.83	370.94	366.58	343.47	359.2	378.04	368.74	352.81	348.22	374.31	381.56	378.86	364.87	350.22	357.37	381.4	378	367.49	359.97	394.83	378.52	368.09	369.27	350.19	390.2	376.18	358.84	360.7	352.35
248004	339.72	331.57	371.2	364.76	342.81	359.15	375.51	363.97	350.24	348.71	377.81	381.5	379.29	362.22	353.44	357.12	386.53	381.31	368.68	359.87	398.86	386.56	375.95	370.64	346.74	396.13	372.18	358.21	369.65	355.68
249004	345.4	332.32	372.78	369.68	349.44	368.96	383.11	376.04	350.47	353.47	375.79	387.03	384.13	366.27	357.99	362.51	384.76	383.61	374.13	360.9	405.8	384.4	374.04	370.63	352.4	389.82	375.66	363.35	368.69	358
250004	345.96	333.07	373.83	371.85	350.68	366.15	383.78	375.5	356.07	353.64	381.5	388.02	387.17	367.48	359.7	366.18	386.69	386.17	371.36	364.38	408.59	383.22	374.59	372.98	351.69	404.33	376.05	365.35	369.8	359.84
251004	340.05	325.32	367.01	362.11	344.27	362.77	383.25	367.47	346.89	350.59	375.91	383.17	379.89	359.08	348.4	355.7	385.22	377.98	368.94	357.88	399.06	382.35	374.54	373.23	344.96	399.08	372	361.44	368.87	354.23
252004	340.69	331.83	368.63	366.12	343.01	353.78	381.29	367.84	348.31	347.99	377.1	382.08	377.99	358.68	352.91	358.62	386.15	379.11	365.16	355.79	397.93	374.68	372.46	370.17	349.32	398.6	373.62	359.13	367.81	352.13
253004	342.27	329.15	369.21	365.85	343.98	358.37	381.16	371.89	354.19	353	376.74	384.17	379.45	366.1	356.22	361.57	387.52	379.01	366.33	357.45	398.49	386.36	373.34	372.21	350.64	396.66	377.58	363.16	371.72	357.12
254004	345.19	327.64	371.35	369.94	345.86	360.89	380.88	373.26	352.69	349.18	376.74	383.02	380.17	364.39	356.81	359.08	383.99	381.3	368.78	361.56	398.73	381.19	373.65	372.73	351.64	395.22	371.73	360.94	367.94	355.57
255004	347.09	333.67	371.13	366.91	346.61	363.63	383.18	373.54	351.98	353.24	381.17	385.08	384.49	364.59	361.71	360.53	384.39	381.44	373.95	360.2	403.21	387.66	384.21	370.88	352.72	397.06	375.99	360.77	371.81	355.58
256004	349.66	336.09	375.92	366.22	351.51	364.44	384.84	378	357.35	357.4	380.17	387.87	383.25	368.29	365.79	367.52	390.96	383.65	380.52	364.28	407.58	384.94	377.87	377.45	356.4	398.97	381.66	369.22	376.3	364.96
257004	350.22	335.87	374.83	373.5	350.44	367.23	388	378.7	358.64	357.32	383.63	389.52	378.81	366.13	361.82	366.17	394.54	385.69	377.99	363.72	411.41	392.03	378.98	374.07	355.52	400.46	379.36	370.74	375.2	360.58
258004	344.14	334.1	374.39	376.64	350.03	368.39	384.17	376.06	360.05	351.86	383.16	384.6	377.82	361.3	359.89	364.36	390.83	383.89	373.46	361.87	409.72	386.6	384.37	377.16	354.57	396.11	378.66	374.23	376.76	360.72
259004	339.18	329.32	368.4	368.49	345.49	360.06	385.36	369.72	350.72	348.45	372.98	379.22	372.36	359.02	356.83	358.77	385.14	379.58	373.42	360.65	400.93	381.27	371.43	370.55	348.23	396.91	370.87	366.72	360.91	352.59
260004	343.13	330.61	364.89	364.13	343.66	362.09	378.75	368.41	354.31	352.93	377.88	382.9	375.78	362.18	358.93	365.39	385.33	382.48	380.46	362.76	397.45	384.16	374.24	372.96	348.11	403.73	378.05	372.55	368.95	353.5
261004	345.66	332.23	369.39	373.98	346	364.3	388.23	373.63	359.65	351.84	384.2	387.75	379.01	365.53	362.98	368.02	395.57	384.66	377.73	370.11	411.03	391.23	386.39	383.64	355.33	403.53	382.62	378.16	373.1	359.82
262004	346.21	337.42	368.94	371.31	346.71	369.45	385.14	371.97	354.98	355.86	385.33	384.68	378.18	362.92	360.31	366.07	393.46	384.66	380.18	368.54	410.81	391.31	387.91	378.63	356.58	398.61	378.96	373.92	377.87	366.62
263004	346.58	332.32	368.94	369.42	344.54	363.09	380.01	370.63	353.49	351.54	378.81	382.63	375.08	360.89	359.32	364.47	382.45	381.09	379.28	361.55	406.82	385.71	374.57	370.69	351.35	399.45	371.97	371.68	360.9	357.93
264004	343.54	335.85	374.14	376.09	346.34	366.37	382.96	375.14	357.12	355.89	381.47	386.18	375.42	365.92	359.87	367.83	389.7	383.77	382.62	366.66	406.7	385.38	380.47	376.69	352.02	396.26	378.1	376.2	373.81	359.6
265004	341.13	331.24	363.49	366.9	347.7	363.91	379.8	366.89	351.2	349.38	384.64	382	372.81	360.05	355.33	361.12	385.95	378.79	380.39	364.18	398.84	377.7	371.72	372.02	347.98	401.5	375.88	373.04	376.2	359.5
266004	349.58	334.83	372.22	373.96	346.87	370.43	385.72	367.48	356.53	356.39	381.09	385.82	379.94	367.53	364.72	371.18	393.63	381.54	380.1	367.34	410.57	386.1	383.98	385.8	353.7	401.69	382.29	375.87	369.51	360.84
267004	346.61	336.66	372.93	371.86	345.01	363.17	382.44	369.17	353.58	354.28	378.5	381.16	376.03	364.23	358.04	361.99	390	377.93	382.33	363.47	399.88	381.72	376.04	378.16	353.77	401.74	379	376.77	373.59	363.46
268004	346.05	331.32	367.77	366.34	344.68	364.94	382.38	367	356.07	353.98	377.95	380.56	372.09	361.53	358.27	366.06	380.13	377.55	380.08	358.59	401.1	382.7	377.72	373.27	349	393.76	376.22	373.51	374.65	360.43
269004	339.85	331.88	364.49	364.48	340.33	360.69	377.01	365.11	351.43	344.8	377.61	378.36	366.85	358.13	351.67	359.63	384.5	373.24	373.27	360.53	389.12	377.39	375.48	370.11	347.35	393.07	372.82	366.91	366.5	362.15
270004	348.95	338.52	371.94	372.1	346.67	369.39	389.8	374.88	357.95	357.02	384.63	384.77	375.8	364.13	357.82	365.84	394.33	382.82	375.03	365.33	401.92	390.54	379.42	382.34	355.22	407.46	379.21	379.06	381.13	367.32
271004	343.13	331.63	365.3	361.95	341.15	365.56	389.97	371.66	355.62	339.24	329.27	356.06	369.23	360.28	353.04	358.77	377.53	363.32	377.39	365.65	390.01	385.88	377.32	375.66	350.68	399.04	374.58	373.48	374.26	368.69
272004	351.99	338.96	372.49	373.96	346.29	372.85	390.99	381.74	362.42	351.89	346.56	370.36	374.7	366.28	362.03	366.88	392.44	378.33	386.55	370	397.55	395.42	385.74	375.9	357.06	403.74	384.62	377.74	382.64	370.14
273004	340.38	339.08	364.22	361.78	339.24	365.26	384.46	372.06	353.6	343.3	344.86	367.39	371.28	361.89	356.63	360.13	382.13	373.28	381.95	363.52	389.55	391.34	376.35	378.25	351.23	397.22	378.24	371.34	372.81	364.44
274004	347.54	339.99	367.29	370.41	346.16	370.05	394.91	378.6	358.41	349.15	348.56	371.31	378.05	362.42	356.25	366.63	388.03	374.9	385.09	363	396.08	383.56	384.74	379.61	355.1	397.37	378.86	372.62	380.64	364.59
275004	342.34	325.84	363.99	369.67	344.34	362.93	386.2	371.06	356.93	344.01	344.45	367	370.38	361.41	355.73	357.96	385.78	379.69	382.66	361.6	387.66	385.35	383.11	374.68	348.96	403.71	383.41	375.09	370.91	362.64
276004	337.46	327.35	362.04	364.92	341.24	363.25	379.25	367.89	351.53	344.36	343.63	364.54	367.27	356.68	353.93	358.49	380.73	368.05	370.41	356.11	386.46	382.35	377.91	373.49	347.79	392.28	371.66	367.44	367.55	361.41
277004	352.34	340.98	368.46	376.26	350.81	367.19	392.83	380.05	361.75	346.96	351.58	372.21	374.03	361.45	361.75	365.25	391.75	382.18	378.76	369.56	396.59	393.74	386.37	381.76	356.7	407.06	382.08	380.6	385.43	374.17
278004	350.93	334	363.72	368.09	343.96	363.46	387.63	377.17	357.91	348.6	347	367.57	369.74	361.75	361.56	361.92	387.82	378.83	383.43	365.85	395.89	382.79	386.12	377.32	353.78	393.49	381.44	374.79	373.15	361.09
279004	345.82	329.46	365.26	367.02	341.96	356.85	384.72	376.17	356.34	343.49	344.33	367.84	371.65	359.75	352.13	359.35	388.21	378.34	382.02	363.65	390.71	389.83	372.88	379.64	350.23	398.49	381.7	371.31	373.59	364.76
280004	345.23	331.28	359.72	367.27	340.02	356.96	378.95	374.48	358.18	345.18	344.69	370.17	376.23	360	358.97	361.69	390.34	375.44	379.2	362.88	395.31	384.99	381.34	373.04	354.44	395.4	381.79	375.15	367.73	364.24
281004	344.28	326.31	361.61	364.75	341.5	357.12	377.32	369.82	359.21	342.64	345.45	367.16	367.98	357.25	357.29	358.07	385.69	379.81	369.6	363.02	393.01	381.43	380.62	373.42	349.4	404.5	383.31	371.3	371.88	365.54
282004	345.41	332.61	361	364.91	340.37	358.23	385	371.5	353.92	338.42	344.65	366.56	364.52	357.24	358.61	358.02	383.21	376.81	375.93	360.17	392.38	381.23	376.93	370.89	349	394.56	377.69	372.13	368.24	364.57
283004	340.23	325.74	358.97	361.75	338.45	353.63	385.31	368.23	354.81	340.95	342.98	362.71	368.3	357.12	356.96	357.74	389.69	370.66	374.02	358.85	386.87	381.3	387.07	372.97	347.12	394.85	379.15	371.2	372.9	358.24
284004	341.36	330.21	362.18	362.91	341.3	356.66	384.78	370.1	356.06	340.85	346.4	367.49	371.34	355.79	356.91	363.01	384.66	378.22	372.35	363.56	392.72	383.61	373.4	375.17	351.01	393.96	374.92	368.93	370.7	361.49
285004	345.69	334.06	360.59	363.79	344.29	363.16	381.25	373.19	359.57	341.7	348.7	372.69	370.73	359.88	360.27	358.72	385.89	381.43	376.18	365.29	387.69	378.62	376.96	374.84	355.33	391.25	380.87	370.94	371.48	363.2
286004	341.29	334.96	357.55	365.88	342.14	359.48	383.64	369.23	361.34	342.91	351.44	371.84	371.4	363.47	361	358.77	394.31	382.12	372.82	366.04	388.35	391.72	391.54	379.91	352.76	408.54	382.44	375.39	373.65	360.39
287004	349.35	336.76	368.79	372.88	348.23	362.94	389.8	373.88	364.66	350.25	353.38	375.09	378.31	363.16	365.07	366.76	396.07	385.13	386.52	364.05	400.31	388.96	386.61	380.31	355	396.43	387.87	378.15	384.72	368.76
288004	341.12	329.16	361.03	368.36	339.98	360.26	382.47	367.54	358.13	342.15	342.03	371.04	366.21	356.41	358.43	358.89	386.32	378.11	375.7	361.94	393.88	382.06	378.92	373.09	349.45	397.82	381.78	378.28	376.96	364.15
289004	345.03	331.65	361.24	369.88	344.26	362.31	384.76	369.97	362.31	342.3	346.93	377.08	371.79	360.27	358.11	365.2	393.14	380.47	377.14	364.51	393.96	388.42	378.13	382.26	351.13	397.03	384.48	375.3	375.86	362.73
290004	353.83	337.58	361.82	370.9	346.25	367.69	389.2	373.66	364.5	344.66	348.54	376.77	374.12	363.84	363.46	365.55	393.39	384.27	382.75	363.7	392.23	390.86	383.06	381.56	358.29	404.33	384.81	377.49	379.18	362.85
291004	338.84	332.09	358.06	366.21	340.4	359.56	385.73	368.89	359.1	340.96	336.97	373.39	363.84	354.3	358.89	358.19	387.25	377.86	371.95	359.9	390.52	383.08	386.52	376.89	352.3	397.72	382.99	369.19	372.52	357.75
292004	348.88	335.84	361.64	374.02	344.97	366.58	391.68	374.19	364.18	345.63	344.6	383.95	373.79	364.95	365.2	370.15	396.58	385.17	383.77	371.1	399.36	389.32	386.35	390.54	353.5	410.25	388.2	375.75	378.02	362.72
293004	343.91	334.31	360.73	369.44	341.55	365.69	387.13	370.63	361.76	350.08	347.38	376.07	372.73	360.85	360.38	358.77	391.4	379.76	382.87	363.57	393.24	384.08	378.04	385.69	350.64	398.43	384.74	373.5	375.46	361.37
294004	346.13	335.04	362.63	368.67	343.71	364.37	383.51	373.97	360.07	345.6	342.07	377.17	372.57	361.81	361.21	360.92	389.21	380.59	383.04	362.97	390.92	385.98	383.3	380.96	352.77	397.97	382.75	372.95	369.71	364.22
295004	345.48	332.44	361.74	368.61	342.31	363.6	382.31	369.51	366.32	347.46	342.17	379.62	375.22	363.94	358.91	360.75	390.28	378.34	374.98	362.21	393.17	384.88	382.5	377.51	352.19	406.89	387.18	370.49	376.43	363.14
296004	343.18	328.8	357.58	363.62	336.17	353.74	387.69	366.96	356.83	343.64	336.25	376.17	363.86	356.97	358.38	358.84	386.66	376.19	373.37	362.74	387.9	384.32	384.8	376.76	347.59	398.73	381.12	366.81	371.1	357.75
297004	341.42	335.52	358.34	361.35	340.43	356.62	381.91	366.69	358.55	344.95	338.23	376.79	369.9	357.88	362.55	362.47	387.39	376.79	375.82	362.97	388.58	384.66	377.74	377.94	352.89	393.84	377.74	367.14	377.28	358.51
298004	347.82	334.37	365.27	369.47	344.89	363.11	391.2	370.23	365.85	346.93	340.44	377.17	373.02	363.23	364.24	368.8	390.06	382.6	380.15	361.52	389.61	387.04	386.37	385.6	353.38	399.43	386.08	369.12	382.84	365.02
299004	346.42	335.98	363.94	365.8	342.18	359.76	389.05	371.77	360.3	344.5	343.68	379.29	372.14	364.42	362.01	360.12	390.06	380.22	377.51	361.25	393.22	383.82	375.98	379.79	354.71	397.14	383.14	371.68	372.94	362.59
300004	349.14	335.03	361	372.15	342.64	361.6	390.15	372.75	362.65	349.25	336.96	375.82	375.51	364.45	362.85	363.94	391.84	379.34	383.22	363.76	397.51	387.69	380.95	379.97	354.21	400.44	385.42	373.06	375.09	365.54
301004	347.53	338.68	363.78	363.78	341.23	358.72	390.42	367.14	362.88	350.75	338.56	378.2	370.54	362.62	366.09	364.18	392.19	378.99	376.06	363.04	392.54	388.19	388.6	383.72	354.94	404.16	386.14	364.4	374.74	365
302004	349.66	333.96	362.85	366.51	342.7	360.64	391.73	367.96	362.46	349.46	336.67	371.35	371.68	359.8	360.51	357.99	392.79	381.06	379.09	361.83	392.26	377.68	384.62	379.76	352.65	395.58	385.65	369.27	372.35	367.09
303004	352.88	340.18	366.04	372.16	346.05	367.59	389.06	374.76	364.59	351.9	344.94	381.79	379.09	366.81	369.69	366.65	402.55	386.43	380.7	369.15	395.77	390.94	387.09	388.05	358.93	405.3	388.55	375.74	383.06	369.99
304004	350.3	336.96	359.83	367.48	342.12	360.18	386.37	366.49	360.95	348.5	339.03	373.15	368.02	362.72	360.83	358.99	392.42	373.38	375.1	362.1	389.19	382.2	379.15	376.36	349.6	395.37	379.68	366.63	374.3	363.85
305004	346.48	329.58	355.06	360.55	333.01	353.34	380.64	360.46	353.7	347.07	335.94	371.18	368.5	357.4	356.76	358.36	385.74	370.99	372.47	358.32	387.76	372.12	378.29	375.55	348.36	396.48	376.24	359.91	369.99	353.8
306004	357.47	341.14	365.78	372.78	345.95	367.12	392.65	371.26	366.6	353.53	348.87	379.17	374.02	365.59	364.9	372.83	393.29	386.32	383.11	369.19	399.85	390.4	386.14	382.78	361.82	408.26	381.6	376.44	381.14	366.45
307004	357.22	338.38	363.46	371.61	343.75	364.17	385.4	370.07	363.39	346.47	337.95	378.86	375.51	364.04	363.77	360.85	393.84	381.13	382.41	368.63	391.28	383.62	386.06	384.18	356.71	400.32	378.14	371.56	374.21	365.46
308004	351.69	334.13	362.08	367.22	339.34	358.39	381.46	365.2	366.43	349.72	337.83	378.71	372.02	363.45	354.82	358.44	390.57	380.46	382.78	364.12	395.33	384.37	385.75	373.94	353.99	398.5	374.44	369.95	369.03	362.82
309004	350.44	335.51	360.24	367.58	342.98	360.6	389.16	362.74	364.88	346.76	342.29	382.3	375.02	361.88	358.4	362.18	397.33	386.49	379.46	368.83	399.72	387.87	383.24	381.17	351.19	401.76	378.2	370.12	373.86	361.61
310004	348.06	336.5	361.26	365.04	339.81	357.91	380.88	364.37	357.72	346.09	327.68	373.47	369.11	360.02	353.04	358.22	384.68	380.13	374.31	363.2	393.41	378.98	381.62	380.96	349.78	393.88	369.82	367.88	374.73	359.2
311004	352.37	340.09	366.35	368.02	341.12	362.34	384.74	367.29	361.01	345.64	339	376.54	368.17	357.96	355.52	357.58	387.83	381.23	377.65	364.49	394.98	387.39	382.99	381.87	353.09	394.83	371.72	372.51	375.17	367.57
312004	351.5	336.25	361.21	361.97	339.26	360.88	380.43	366.72	359.69	345.34	337.11	375.25	368.36	359.08	351.97	361.22	389.21	378.99	375.7	362.99	391.7	375.69	382.1	371.95	349.56	390.11	365.27	365.04	369.91	360.11
313004	350.32	335.1	363.54	367.28	336.95	355.06	380.85	365.14	354.68	346.73	341.47	376.34	368.66	357.89	353.66	362.4	393.05	383.71	379.15	361.8	392.3	380.51	385.86	375.7	349.57	400.7	369.28	367.61	371.52	365.37
314004	355.25	336.38	369.29	370.68	345.39	362.88	389.66	369.18	360.38	348.75	343.77	384.2	371.64	363.61	359.12	365.09	401.39	394.47	386.33	367.3	403.23	392.01	389.52	383.4	358.5	404.47	373.58	376.25	379.46	368.02
315004	350.47	332.64	357.93	364.07	336.63	354.6	388.36	362.58	354.98	341.61	336.54	369.51	372.13	358.84	348.33	358	393.14	383.14	379.93	357.84	390.65	388.45	383.6	376.13	345.17	402.79	370.33	365.3	374.74	358.93
316004	346.07	333.7	352.41	358.37	342.36	353.49	379.8	360.88	351.52	344.48	335.04	370.54	368.23	355.34	347.66	358.06	388.66	383.03	374.18	360.37	387.37	382.49	378.51	378.98	346.43	394.73	361.82	362.95	368.07	356.85
317004	350.59	335.04	357.23	363.71	341.94	357.25	385.59	366.14	355.24	345.67	335.43	375.71	364	364.64	351.84	357.94	389.33	380.86	378.35	365.67	389.2	383.09	385.43	380.15	350.52	406.05	373.45	368.59	378.33	364.91
318004	351.42	338.3	360.87	366.21	342.4	357.87	388.01	368.22	357.16	345.72	335.37	372.91	371.73	361.39	353.15	358.19	390.21	383.61	379.86	364.13	392.1	383.7	381.14	379.59	353.85	397.38	372.83	368.19	381.3	365.35
319004	354.92	338.12	361.6	368.45	344.56	365.46	386.74	371.04	353.66	353.9	340.99	377.73	374.11	361.83	353.82	358.08	390.97	387.57	378.54	370.77	401.03	383.75	384.77	381.78	354.44	404.15	373.74	367.7	375.74	367.63
320004	349.61	333.5	360.25	365.47	339	361.13	381.53	366.11	352.82	345.08	339.6	375.31	366.29	356.3	353.2	357.61	389.13	383.1	378.03	362.67	398.65	381.99	379.78	379.05	353.22	398.2	369.45	366.28	378.61	364.19
321004	355.04	339.81	366.38	370.6	346.95	366.58	394.85	366.68	358.26	355.83	345.09	381.22	374.98	366.62	362.71	368.22	401.05	393.54	383.42	370.62	402.54	387.74	393.01	388.48	355.63	412.88	378.07	371.92	381.8	364.77
322004	351.51	340.93	359.44	365.99	342.2	361.64	379.62	369.28	354.53	350.24	338.25	375.69	369.9	361.19	354.05	357.87	394.6	385.82	380.46	365.09	399.7	388.79	383.7	380.84	351.03	404.78	373.57	367.74	371.16	359.19
323004	352.23	336.34	356.7	364.56	341.63	358.87	385.49	364.51	355.21	351.27	343.34	380.23	369.86	362.2	355.83	367.56	397.42	387.65	378.75	366.44	398.15	391.38	388.6	382.76	354.52	402.95	375.25	372.96	382.52	361.88
324004	345.26	332.31	355.64	355.74	336.14	357.83	383.06	362.09	353.1	344.28	337.97	373.85	367.6	356.37	354.17	360.1	392.24	385.69	378.5	363.47	391.93	387.71	392.63	375.66	352.08	409.96	369.18	368.57	371.03	360.65
325004	343.37	338.2	358.29	358.73	337.56	357.61	383.15	362.57	349.04	343.1	336.47	371.93	363.7	359.02	351.81	359.77	385.45	381.8	373.05	358.2	389.27	386.58	383.97	377.21	347.1	399.73	365.78	366.9	372.83	356.56
326004	347.84	336.39	354.78	359.98	339.91	361.29	389.06	364.36	353.52	352.1	335.73	374.83	369.65	361.65	353.5	363.61	389.78	387.01	377.08	364.04	394.6	388.08	378.87	375.31	352.54	406.41	372.34	367.62	380.13	359.83
327004	353.29	338.97	361.68	365.03	344.89	366.61	399.91	370.5	359.09	354.84	344.74	381.62	375.37	366.6	358.78	363.38	398.23	391.41	385.61	369.43	399.43	392.82	391.78	390.37	357.59	412.4	375.7	371.76	385.92	367.65
328004	351.84	340.12	360.78	366.31	342.17	367.75	389.14	368.55	360.26	350.68	340.11	380.31	374.16	365.34	357.45	365.47	396	389.67	384.66	367.64	400.29	397.81	392.59	387.5	358.75	409.47	375.52	372.19	372.96	365.23
329004	346.68	334.78	357.76	362.1	339.8	359.28	385.48	358.5	352.99	350.03	340.96	376.13	372.33	363.5	355.14	359.72	392.76	383.15	376.79	365.72	397.99	388.45	386.03	381.7	354.87	401.47	370.5	370.55	379.24	354.42
330004	345.86	335.54	352.22	361	336.99	360.25	383.25	359.67	350.74	346.67	338.43	373.96	371.25	357.22	349.7	360.42	391.07	385.67	378.28	357.65	388.69	382.33	385.88	376.18	352.21	402.13	369.18	366.19	370.47	367.89
331004	350.72	337.49	356.03	370.97	343.04	367.43	387.71	367.19	357.6	352.45	340.55	378.41	366.99	363.09	352.33	366.15	396.5	386.16	376.84	370.44	397.8	386.14	391.11	376.91	356.23	406.51	373.68	370.98	373.94	366.35
332004	341.22	336.44	352.49	360.29	337.09	358.42	380.85	359.85	353.82	348.79	338.72	369.35	365	358.84	350.57	357.41	385.67	383.63	374.15	357.3	389.9	379.42	383.66	379.29	352.49	396.23	369.82	363.72	370.47	360.52
333004	341.25	331.09	352.02	362.74	338.87	354.05	376.33	354.23	348.47	349.99	339.97	367.88	362.61	355.05	347.9	355.87	393.19	380.69	373.33	363.23	390.53	378.04	383.39	373.43	347.42	408.63	369.69	363.38	377.32	359.35
334004	351.68	336.39	359.69	367.97	341.92	364.9	383.31	363.37	356.51	351.28	343.13	376.78	370.45	361.54	356.56	366.51	390.87	388.93	374.29	364.29	397.5	381.99	389.98	379.11	354.03	408.39	373.18	372.52	374.65	363.42
335004	353.97	343.16	358.21	371.29	345.06	368.64	381.81	368.73	359	354.49	344.97	379.42	375.45	363.68	357.85	371.58	394.27	395.39	375.15	365.36	402.57	384.83	397.31	386.85	357.84	406.34	372.48	370.59	380.89	363.99
336004	345.81	333.5	351.52	364.99	340.74	360.75	383.1	360.78	354.76	350.37	339.33	372.16	366.18	359.31	351.66	360.36	384.46	384.61	373.06	363.23	392.21	385.59	388.04	377.32	347.88	405.56	366.47	363.95	368.03	364.6
337004	346.97	335.38	354.4	364.8	338.07	359.16	377.76	363.24	352.78	351.37	342.66	376.13	365.23	357.56	355.95	362.6	388.44	381.47	369.32	366.19	396.19	386.33	393.79	386.27	351.42	404.58	371.63	363.17	375.19	360.63
338004	350.88	341.83	358.54	371.44	346.15	368.15	386.8	369.45	358.49	354.74	345.47	380.56	372.05	364.34	357.85	370.19	395.75	394.65	377.23	372.3	406.72	385.63	384.38	387.95	357.63	416.46	374.97	372.48	377.97	365.45
339004	349.77	339.31	356.15	365.26	342.48	361.65	383.42	367.58	355.48	354.34	341.62	375.92	368.19	361.53	358.84	367.15	389.88	386.9	374.41	368.21	397.79	386.5	385.67	386.18	352.43	409.68	371.95	367.25	380.28	367.22
340004	356.11	345.86	362.33	373.09	346.98	369.38	389.77	376.16	361.38	356.45	344.83	382.07	376.78	365.53	364.03	370.44	397.14	395	390.01	379.17	408.4	396.28	408.05	390.7	358.2	417.99	378.4	379.5	388.69	370.04
341004	347.17	342.58	357.64	363.39	343.55	367.06	384.06	369.11	358.84	357.68	345.72	377.46	371.63	361.57	360.31	363.42	392.65	389.3	374.95	369.92	397.77	390.84	396.13	379.84	353.72	406.77	372.04	369.71	375.53	361.87
342004	345.83	337.34	356.18	364.3	341.68	360.4	381.28	367.71	355.26	348	342.07	373.24	364.28	361.92	357.26	360.88	387.71	386.73	374.73	371.02	402.85	382.83	390.65	376.74	352.11	403.92	371.65	369.49	377.01	362.02
343004	344.92	331.33	357.43	364.41	344.28	359.24	377.78	367.61	351.91	350.7	339.49	375.04	365.87	360.99	356.58	364.93	385.68	386.63	378.07	362.06	397.9	390.47	394.84	381.67	353.15	403.31	369.24	368.16	369.37	358.4
344004	347.52	342.23	358.54	368.68	346.16	360.51	389.92	368.34	358	351.43	343.11	376.68	370.51	362.54	355.06	367.88	390.44	389.03	383.13	370.74	399.36	388.1	388.87	379.04	353.71	404.38	368.47	374.04	378.09	364.6
345004	347.18	335.85	358.7	368.92	344.31	361.03	382.62	365.43	358.7	354.07	342.91	374.74	372.14	363.26	358.16	365.72	393.64	391.18	378.82	371.61	403.06	394.29	394.81	383.15	352.37	410.86	372.74	370.45	374.83	366.81
346004	348.54	336.64	357.47	370.18	345.24	361.85	385.21	368.37	361.38	356.77	347.39	377.09	371.17	367.35	358.82	367.45	394.2	392.92	378.3	379.71	402.69	397.33	394.96	382.31	357.4	413.9	375.92	374.45	380.94	369.91
347004	344.91	335.04	355.91	371.46	340.69	360.78	378.41	366.46	359.74	347.83	340.61	372.91	366.03	357.41	353.42	360.83	393.16	386.67	380.24	368.3	409.52	387.63	384.35	378.07	350.74	408.01	370.33	370.49	376.46	368.67
348004	346.48	339.55	355.06	365.06	342.89	361.83	379.43	365.36	355.12	351.54	341.23	374.53	367.46	365.08	354.57	359.8	395.42	386.79	378.44	369.16	403.02	387.8	389.27	377.66	353.94	403.14	372.2	370.96	370.8	361.87
349004	351.26	336.5	358.87	372.97	345.35	359.7	384.88	369.4	361.05	352.54	342.48	381.01	368.22	361.3	360.08	361.97	390.88	391.48	381.85	368.81	407.27	382.97	390.79	382.62	356.85	409.89	375.92	374.07	379.58	368.04
350004	351.71	337.62	362.92	373.44	343.87	364.19	378.39	368.93	361.26	352.52	344.73	380.68	372.92	365.94	355.42	368.39	396.94	392.73	377.29	374.18	406.39	386.7	388.11	381.79	356.86	408.32	374.67	374.24	377.47	371.69
351004	350.67	342.99	366.16	369.51	348.78	367.73	385.19	372.25	361.27	354.6	347.77	382.36	372.69	366.72	357.32	370.26	397.15	390.49	381.47	375	408.9	389.83	395.82	385.91	358.05	409.24	376.4	376.85	383.06	371.07
352004	351.6	339.04	365.47	375.55	344.68	359.57	388.54	371.51	357.65	351.99	347.17	377.44	374.23	365.71	358.32	369.05	401.11	390.45	382.55	376.45	408.55	392.94	401.17	387.93	359.14	414.58	373.3	374.51	383.15	367.27
353004	349.13	341.34	366.89	372.9	347.7	365.29	382.39	369.09	359.77	355.17	345.58	378.67	371.08	365.11	359.07	362.37	395.42	390.59	378.22	375.97	405.73	392.19	396.44	385.18	355.51	411.04	373.61	370.84	380.55	367.62
354004	348.53	338.92	360.18	374.15	346.38	362.04	380.01	368.07	356.41	354.45	343	377.54	368.68	360.24	359.18	365.48	395	389.56	380.77	372.12	403.59	394.13	393.22	385.85	355.38	410.12	370.27	367.97	383.07	364.14
355004	347.57	337.3	361.06	370.14	345.25	361.32	385.21	367.69	355	356.67	346.1	377.01	369.49	360.66	354.37	366.5	399.48	384.76	380.26	370.01	405.53	389.9	391.15	376.67	353.98	403.81	372.62	372.29	388.87	370.92
356004	344.04	337.65	362.51	365.99	339.99	353.37	378.79	366.87	352.85	348.19	341.78	373.69	367.79	360.25	352.55	357.58	397.22	384.46	378.96	367.85	404.25	395.04	386.44	374.86	350.26	419.34	369.88	367.47	381.13	360.94
357004	351.11	340.26	365.37	372.66	344.25	359.85	378.08	371.4	357.29	356.24	347.29	381.59	374.69	362.39	356.28	365.56	398.37	388.11	379.69	373.84	405.33	388.64	393.98	382.23	355.32	410.56	369.73	373.1	383.77	367.63
358004	348.91	338.81	363.21	370.39	346.79	369.4	382.92	373.31	359.39	358.13	345.56	379.15	371.62	364.49	358.34	366.66	396.09	381.29	379.08	366.21	407.6	388.03	390.43	375.55	355.53	403.43	373.49	373.18	384.93	370.14
359004	339.95	336.61	359.98	364.21	342.61	357.25	372.14	367.11	352.65	350.93	341	371.86	365.21	358.17	352.18	360.1	391.94	383.89	376.94	364.28	401.25	388.55	382.38	369.08	350.11	407.54	370.19	365.13	372.43	359.44
360004	346.43	338.91	360.82	372.79	343.01	368.98	385.06	372.05	357.12	354.82	344.84	377.3	373.34	365.63	353.06	365.58	397.38	385.42	380.71	367.21	406.24	390.61	393.9	378.07	353.57	413.99	373.04	368.99	390.29	365.84
361004	347.53	338.66	363.06	369.98	337.87	370.19	382.4	371.34	353.7	351.26	340.77	377.22	367.95	361.58	349.67	363.02	391.81	384.75	379.28	367.49	401.7	378.81	398.35	377.18	354.89	406.62	373.54	363.72	382.49	362.76
362004	348.44	340.88	365.37	372.61	343.76	369.79	384.28	377.55	359.24	356.2	341.29	379.79	372.95	366.65	358.14	363.45	392.15	389.23	384.21	370.81	405.73	392.73	394.81	381.69	354.39	407.2	372.55	369.65	382.13	365.99
363004	351.77	337.98	367.76	374.23	345.09	380.09	390.79	380.36	355.49	358.12	346.56	383.52	371.95	367.32	357.87	369.54	403.67	392.94	381.53	378.2	406.1	398.21	397.84	380.66	354.34	416.56	376.59	374.22	386.8	365.58
364004	346.11	334.87	359.71	366.73	342.56	376.06	379.68	375.09	356.67	355.36	343.76	377.13	367.39	361.66	355.14	366.09	396.4	382.19	376.9	370.04	404.29	385.18	396.43	381.93	354	415.99	369.41	369.98	389.37	366.95
365004	347.88	329.44	362.05	362.69	342.09	377.38	376.39	370.31	353.14	349.56	343.01	380.02	365.61	359.56	352.35	359	388.54	380.91	368.62	370.43	399.65	384.35	395.43	377.55	351.08	406.05	365.55	369.63	373.26	356.73
366004	343.33	337.31	354.98	363.95	339.78	371.16	373.15	368.45	351.14	345.76	340.04	376.14	364.75	354.76	352.44	357.37	390.98	380.78	365.13	365.69	398	383.54	391.55	376.17	351.26	403.27	358.54	367.25	376.58	362.48
367004	342.74	332.04	358.27	364.07	341.69	370.68	378.24	371.38	353.83	350.34	343.54	378.07	368.12	359.76	353.26	361.54	393.44	387.15	373.24	368.09	400.96	388.98	395.51	380.09	349.89	408.14	370.11	366.5	377.62	367.55
368004	347.01	340.03	359.78	367.99	342.33	379.31	384.42	371.78	359.94	350.37	345.15	378.74	366.64	361.44	356.82	365.47	391.92	385.19	377.41	371.46	400.66	389.41	396.54	379.6	352.44	410.96	370.52	370.5	377.43	371.07
369004	348.51	335.02	358.54	367.54	343.88	373.77	382.55	372.12	355.83	354.27	343.68	381.03	368.32	359.25	354.85	364.53	395.49	384.2	375.01	372.12	397.04	387.63	393.35	380.67	355.54	410.61	364.29	371.95	379.38	364.18
370004	347.57	336.46	362.62	371.58	345.29	376.76	383.78	374.41	361.17	355.77	344.24	383.02	365.74	364.21	359.94	361.79	395.39	391.03	376.36	373.85	400.6	396.16	394.67	376.33	360.84	414.87	368.8	372.71	382.97	365.71
371004	347.93	337.86	362.34	374.11	345.08	374.98	378.95	373.36	359.98	359.64	346.13	380.24	370.78	362.73	355.78	365.44	398	390.09	369.85	375.9	399.63	395.08	391.45	376.62	359.75	410.96	372.06	374.64	383.07	370.95
372004	346.88	337.2	362.56	370.38	344.8	372.98	379.06	371.41	361.08	352.75	347.7	379.02	364.05	362.21	358.14	367.2	395.41	385.85	376.47	370.81	394.5	390.56	403.37	377.85	358.55	409.94	369.93	372.45	375.1	369.09
373004	343.85	334.09	364.17	370.99	345.06	369.79	377.45	371.52	360.08	349.82	344.08	380.59	360.9	360.1	352.67	364.4	394.66	385.26	366.39	368.36	399.6	389.09	396.74	369.7	352.43	408.63	368.62	365.73	376.67	360.8
374004	343.23	335.54	359.49	368.54	339.37	370.26	380.33	367.91	359.2	353.91	345.48	379.7	360.49	357.88	355.02	364.78	390.14	385.74	373.21	369.93	392.91	388.44	393.18	375.98	356.1	408.3	369.02	368.89	374.99	365.78
375004	346.83	336.97	361.43	371.65	346.04	372	388.26	369.15	362.09	355.29	342.04	381.87	366.37	372.28	360.47	371.17	398.33	386.84	375.59	378.06	399.65	390.91	397.83	386.1	358.17	419.85	369.14	376.25	378.79	360.02
376004	350.74	337.99	365.39	374.52	344.28	373.33	383	374.97	363.56	357.98	346.1	383.91	366.99	365.38	357.6	372.36	398.93	389.78	378.26	375.03	400.41	393.28	403.3	377.18	360.75	416.6	375.5	378.47	385.37	368.1
377004	344.56	333.33	358.1	369.41	342.69	369.27	374.68	366.85	358.51	350.42	347.47	381.75	365.48	364.46	354.59	360.8	398.08	383.37	374.2	371.95	393.36	395.87	397.88	380.87	353.72	407.9	371.68	367.87	376.23	362.51
378004	347.77	337.47	360.63	371.74	341.18	370.89	383.97	369.63	360.2	349.49	344.21	381.82	365.38	360.68	352.29	365.58	392.06	383.83	372.14	372.16	391.65	388.46	394.31	382.46	354.21	409.42	362.93	371.31	378.62	366.31
379004	346.61	337.27	355.48	370.97	340.57	365.52	373.98	372.19	356.6	348.55	344.98	380.54	362.76	357.71	354.91	358.2	388.46	384.34	373.1	367.85	399.15	382.67	396.94	382.48	352.58	411.91	366.7	367.22	377.32	359.72
380004	346.01	332.27	357.96	368.54	340.49	368.52	378.33	364.15	358.54	349.01	345.59	381.75	366.29	356.68	354.81	362.02	393.81	386.71	369.25	371.17	397.59	391.13	392.6	372.1	354.83	405.65	368.64	368.93	383.36	366.36
381004	351.4	340.44	366.23	378.14	346.26	376.46	392.88	374.12	360.39	357.5	350.99	386.04	373.25	365.5	359.83	367.47	403.12	395.15	379.62	377.71	400.33	392.51	403.17	387.04	358.6	420.53	370.88	373.77	380.15	365.82
382004	349.94	337.31	366.05	379.8	346.26	371.67	382.98	372.84	362.51	350.7	352.6	388.92	374.14	368.97	361.84	379.39	406.37	392.44	377.89	378.21	404.78	401.27	405.24	384.27	359.89	419.32	374.62	372.36	390.9	363.73
383004	349.02	332.92	356.31	371.58	344.76	368.32	386.93	368.73	363.26	348.34	344.41	381.19	370.02	363.82	356.88	364.42	396.19	384.96	369.29	374.21	399.36	395.68	393.53	379.63	353.46	412.31	372.43	371.59	390.88	364.03
384004	348.2	337.4	362.49	367.54	344.14	376.12	381.53	369.88	355.17	347.54	346.03	383.71	367.49	362.42	358.05	362.82	389.73	385.92	374.04	373.09	396.16	388.02	394.23	373.03	353.49	404.59	369.05	365.56	380.52	362.29
385004	356.11	346.93	371.96	381.12	348.72	391.51	384.28	382.47	366.13	357.24	356.1	393.7	380.73	370.88	366.13	368.31	402.71	391.16	379.94	380.81	408.6	398.59	396.14	386.11	358.44	414.97	377.09	375.71	393.23	374.25
386004	346.13	341.76	365.25	374.43	344.31	381.61	386.68	372.61	356.94	352.71	346.82	385.8	374.73	365.71	361.53	366.94	396.5	386.3	372.56	371.78	393.85	389.08	394.76	376.97	352.2	405.89	369.7	366.38	379.41	362.5
387004	352.59	342.69	366.72	376.53	347.54	388.02	393.9	380.4	362.86	353.38	352.77	390.9	375.12	366.64	365.38	371.83	401.87	387.99	376.34	375.82	398.06	383.55	397.22	386.96	359.96	404.77	371.31	371.95	382.47	366.03
388004	345.58	334.66	362.83	368.74	341.69	384.04	381.82	376.99	354.16	351.45	346.64	382.91	373.89	364.41	359.81	361.94	394.26	382.94	370.13	367.31	398.89	388.1	394.01	380.68	354.04	401.62	369.41	366.74	383.35	359.51
389004	344.51	334.04	365.03	369.51	343.24	384.15	387.68	375.16	358.93	348.11	349.2	380.47	377.07	362.93	359.36	366.22	392.52	380.53	365.98	365.61	396.26	382.39	394.03	375.55	355.49	407.24	363.66	367.81	380.18	363.07
390004	352.21	341.98	367.92	374.31	348.46	398.35	387.9	383.03	363.07	356.07	353.12	387.22	376.89	366.41	368.13	368.57	401.02	388.33	376.65	373.97	397.93	393.8	392.47	387.61	359.04	413.31	369.19	372.79	376.71	365.71
391004	352.72	341.62	371.08	378.5	346.59	398.25	389.98	379.3	365.56	359.48	353.35	390.88	379.29	370.05	372.6	375.55	408.29	390.25	375.92	375.85	402.13	399.66	400.96	386.29	360.27	416.18	384.49	376.93	381.44	370.99
392004	346.04	330.43	367.53	374.22	344.63	391.02	387.64	378.26	359.49	353.86	351.47	386.76	376.81	366.9	366.99	368.94	395.65	382.37	375.76	369.43	398.71	387.81	393.76	383.48	361.75	411.7	374.1	367.25	382.19	359.75
393004	353.62	340.82	377.09	378.58	351.57	412.8	391.61	383.34	366.4	358.45	355.64	391.85	377.37	371.28	369.81	371.89	398.13	385.63	378.24	376.93	399.9	393.73	395.69	386.1	363.91	408.21	373.53	367.89	378.39	371.88
394004	340.8	337.37	370.1	368.54	340.54	398.77	381.99	372.14	355.12	345.43	347.63	383.23	369.25	363.25	366.73	369.21	395.5	377.93	371.37	370.46	392.2	387.33	387.68	380.66	355.62	406.13	367.66	364.1	380.12	358.57
395004	349.73	341.01	380.91	373.98	345.89	405.81	389.16	382.31	361.55	355.16	358.36	388.82	377.79	369.42	375.57	376.82	395.4	386.3	373.47	370.52	400.35	390.69	397.66	388.53	364.35	406.14	371.23	368.35	378.45	365.14
396004	351.2	338.93	382.25	381.72	350.95	405.67	397.24	382.46	365.08	357.74	362.06	389.27	378.41	373.78	377.62	369.73	409.98	387.76	375.66	379.07	400.94	392.64	408.59	392.57	364.86	413.87	373.84	373.78	385.98	367.52
397004	347.76	331.38	376.53	369.86	343.66	404.87	391.19	375.78	361.66	356.64	353.52	383.15	372.51	369.02	374.17	372.14	400.19	379.85	366.36	370.18	395.43	398.8	394.15	384.07	358.09	406.4	372.28	363.21	379.16	360.31
398004	356.74	340.95	389.17	382.14	353.41	409.5	396.65	386.87	367.37	356.08	358.59	392.5	381.63	371.52	383.08	376	406.67	388.19	374	378.18	405.48	394.91	397.66	393.44	366.44	409.62	376.1	373.47	379.29	371.86
399004	352.95	338.38	388.05	377.48	347.58	413.91	393.74	380.44	366.68	356	352.91	383.83	378.91	367.74	377.98	371.11	404.26	383.29	373.18	373.71	395.95	393.3	400.36	384.45	362.18	416.04	370.59	372.2	375.03	361.93
400004	356.15	337.69	393.99	381.46	352.36	415.63	403.55	380.5	373.7	356.44	361.93	387.74	380.98	375.02	383.2	384.91	411.96	391.7	378.34	377.05	407.19	400.79	403.82	395.04	371.69	419.77	376.75	376.76	382.77	371.13
401004	355.69	340.67	399.41	380.06	351.37	420.67	404.08	384.67	367.77	358.03	355.86	385.73	382.35	374.89	381.95	382.07	406.69	391.75	374.07	376.88	406.96	395.56	397.44	388.32	369.2	421.73	376.43	371.3	377.3	367.02
402004	356.08	341.26	402.51	380.31	349.7	412.85	399.58	382.92	365.82	352.13	354.33	387.94	379.21	371.67	379.24	380.85	406.73	390.22	374.67	377.69	400.6	390.92	402.8	386.67	365.39	422.91	375.38	373.67	378.05	364.37
403004	352.53	340.82	401.41	379.54	349.39	418.8	402.72	380.1	370.74	356.72	356.67	385.96	379.82	373.46	380.76	378.82	406.98	394.69	373.4	375.36	408.49	392.6	401	391.28	365.59	410.56	378.97	376.21	376.89	367.03
404004	350.61	333.19	398.82	375.42	349.38	413.62	391.13	378.79	363.63	353.09	350.71	384.57	377.1	367.88	378.24	374.68	404.68	388.3	373.13	376.06	403.54	392.37	400.71	388.67	363.23	413.32	372.63	366	372.09	360.23
405004	351.65	336.69	401.87	378.04	346.83	411.38	394.62	376.45	363.71	352.29	353.07	385.91	376.19	372.51	380.23	376.92	403.37	391.9	370.54	378.67	402.54	398.52	389.39	386.68	366.46	420.86	377.09	366.6	376.2	358.83
406004	357.44	339.49	411.22	379.2	353.65	413.69	402.73	387.22	368.04	358.54	356.04	389.87	380.58	375.6	382.12	381.33	411.61	394.85	377.66	377.23	413.52	391.08	406.85	401.22	369.5	419.73	376.6	373.87	383.52	365.68
407004	351.77	338.55	409.31	378.4	351.95	417.92	398.15	382.59	364.9	353.73	351.16	386.4	378.48	371.51	379.72	373.69	403.9	392.37	371.79	375.31	403.81	392.69	401.25	388.79	364.62	414.87	374.4	370.06	382.4	365.99
408004	355.89	339.41	408.89	383.89	353.18	416.2	403.19	382.87	371.69	358.78	359.95	389.69	383.29	377.76	385.89	381.75	412.56	396.24	379.54	376.02	408.38	392.71	399.41	391.81	370.63	423.55	378.66	374.75	382.27	367.71
409004	352.16	333.8	406.1	376.86	346.19	415.01	395.17	383.26	361.9	350.67	350.48	378.05	378.01	369.23	378.6	371.44	409.94	390.13	373.67	371.62	400.87	398.47	399.94	386.83	367.2	411.48	370.38	361.96	378.06	360.66
410004	350.84	329.1	406.1	375.53	344.76	409.6	384.57	375.9	366.21	355.15	357.85	380.96	376.44	373.23	381.62	382.25	403.35	394.95	373.44	374.63	401.85	397.33	397.6	393.52	364.91	423.84	377.2	362.97	374.69	359.52
411004	353.59	338.46	413.38	379.42	352.51	417.52	403.26	380.82	366.09	359.82	353.27	383.77	381.41	377.3	388.57	381.57	413.18	393.78	376.34	377.09	405.64	398.98	400.81	395.46	371.05	427.7	375.72	370	378.08	365.99
412004	352.88	339.17	422.34	380.87	349.42	416.45	391.74	383.99	363.89	355.29	354.88	383.11	381.96	374.97	388.69	379.03	405.36	389.25	375.39	376.8	407.89	385.81	402.65	394.56	370.2	415.21	373.24	372.14	375.62	362.58
413004	356.24	345.23	427.18	384.53	356.03	423.85	401.89	389.31	371.28	359.1	359.33	389.46	385.82	381.6	388.38	385.87	410.7	396.97	375.58	377.13	409.3	397.06	399.04	398.7	375.2	421.83	384.06	374.96	376.59	371.84
414004	348.01	335.95	421.75	378.2	350.59	412	392.92	377.89	360.13	352.85	351.81	379	374.3	376.16	381.91	378.6	408.33	388.36	366.64	373.2	402.69	390.97	394.71	384.54	369.72	417.39	373.27	369.2	382.39	361.11
415004	354.12	342.96	431.87	384.34	350.67	412.85	396.97	382.78	372.13	354.07	359.26	386.48	382.95	381.78	390.83	381.84	413.95	394.81	369.38	378.82	400.48	389.18	405.11	399.82	375.24	429.81	381.87	370.91	390.7	370.58
416004	349.29	335.54	428.23	378.9	354.49	416.42	396.09	382.44	361.88	359.25	352.34	383.05	379.83	376.05	391.8	376.9	405.05	391.38	368.54	375.15	406.89	389.43	390.81	389.36	373.71	415.05	372.95	370.29	380.78	360.37
417004	351.77	341.25	436.55	380.83	355.38	420.36	409.72	385.33	367.87	356.9	357.6	387.8	383.6	380.91	391.8	384.9	410.69	395.14	372.88	378.26	409.46	393.49	401.36	395.95	374.74	431.59	382.89	379.31	384.56	367.78
418004	361.33	344	441.53	389.73	357.62	422	405.39	387.78	376.35	364.06	357.93	392.02	389	387.95	396.71	384.32	417	398.99	383.33	384.58	409.44	399.07	405.9	399.21	378.51	422.39	387.15	380.79	388.84	366.84
419004	352.54	340.74	427.14	387.32	353.94	418.72	406.52	383.14	371.49	363.75	355.78	388.23	381.02	378.3	391.91	388.29	410.98	392.71	373.39	373.51	410.46	402.16	398.2	390.09	375.7	422.11	385.01	376.35	378.68	364.91
420004	356.47	344.86	441.76	384.89	360.06	415.79	403.08	385.66	370.94	362.54	359.42	386.1	383.22	380.82	394.03	383.7	409.29	398.28	374.88	379.56	410.12	404.87	403.44	400.77	376.36	422.55	379.89	380.47	383.85	368.01
421004	355.41	343.6	441.04	384.66	358.22	419.97	403.32	382.64	369.14	365.11	358.14	384.8	381.23	380.96	394.73	381.64	406.03	391.15	378.01	379.86	406.64	398.38	405.09	395.38	371.87	414.65	378.55	373.31	382.14	367.13
422004	353.86	341.06	441.83	384.9	355.53	415.54	398.53	379.89	370.01	361.69	359.3	385.7	383.03	380.77	395.96	386.72	416.62	395.8	376.28	384.21	409.81	401.23	412.08	400.37	370.71	426.39	384.12	375.23	390.59	373.61
423004	358.72	346.36	438.27	386.19	356.2	413.06	408.86	382.37	369.12	363.58	360.35	385.97	385.91	382.68	396.09	380.85	412.24	393.25	377.97	380.23	409.89	396.26	412.7	391.4	376.51	430.76	381.52	379.94	387.59	372.37
424004	351.96	338.76	440.48	378.4	351.45	406.43	392.18	378.47	366.91	353.51	355.7	380.03	380.93	373.5	390.67	379.41	401.94	389.95	368	375.43	402.66	385.74	398.98	390.78	368.77	416.43	375.22	371.27	383.3	361.18
425004	353.28	344.01	449.38	383.23	353.6	410.27	392.69	381.16	366.91	356.65	354.49	377.36	376.16	372.75	386.77	378.7	405.29	392.24	374.97	378	402.07	395.59	406.14	390.44	371.26	416.52	377.88	371.76	383.35	365.74
426004	359.33	343.06	452.68	387.5	358.2	412.74	404.39	381.33	373.64	357.64	358.52	384.26	380.62	377.68	394.82	385.78	416.62	398.17	379.49	384.09	411.34	396.18	409.79	405.63	380.1	410.11	383.4	374.08	387.45	368.19
427004	352.46	342.93	451.27	382.34	354.72	405.14	396.6	372.85	368.83	351.56	359.17	377.03	378.11	374.56	390.3	379.36	403.45	393.4	374.66	375.43	399.94	397.99	397.9	388.33	372.28	430.45	378.49	376.29	380.01	368.03
428004	355.23	344.11	449.72	385.09	352.46	405.63	399.69	380.2	374.62	356.85	359.3	378.93	372.27	373.91	392.63	385.09	412.05	398.32	376.69	377.25	403.06	401.43	416.56	397.24	378.45	426.65	381.54	379.96	384.57	365.44
429004	349.63	337.52	449.92	377.05	351.26	396.96	390.2	374.74	368.36	352.94	353.31	372.69	369.56	370.36	389.06	379.58	400.36	389.87	370.24	374.49	398.99	387.33	392.61	390.89	374.32	418.66	371.14	369.9	375.2	360.19
430004	355.96	340.96	452	380.8	357.45	404.41	402.29	374.24	372.94	356.23	359.83	381.48	371.72	372.41	393.38	390.53	409.33	394.22	377.66	381.04	401.99	402.47	407.54	398.36	378.7	431.7	382.03	376.59	395.52	365.5
431004	352.95	344.91	454.67	377.72	354.03	404.25	390.25	376.05	369.32	356.92	355.36	377.57	367.75	373.02	386.89	376.82	410.68	392	375.94	375.12	405.16	392.81	398.95	386.72	375.35	419.01	376.23	370.66	383.35	365.71
432004	354.55	342.61	455.93	386.85	355.32	401.96	394.55	376.68	367.6	359.95	358.13	380.79	367.19	374.35	389.76	389.23	407.62	396.56	376.52	375.71	405	404.05	396.59	395.09	378.04	434.52	376.71	378.71	390.33	367.22
433004	355.89	346.67	462.22	387.42	356.73	406.09	403.11	383.44	370.09	360.06	358.41	382.15	369.03	377.46	394.4	384.29	407.31	399.01	375.97	381.72	407.26	400.42	404.25	401.77	377.8	420.97	377.65	374.82	388.33	366.98
434004	360.12	349.72	463.6	388.47	361.74	416.73	395.85	384.61	369.21	358.91	359.64	382.21	368.56	375.95	396.08	390.49	409.3	394.75	378.49	379.31	407.78	400.09	396.97	398.97	381.33	417.45	386.82	374.69	393.29	371.72
435004	355.13	343.26	462.55	382.9	355.14	411.72	398.06	382.61	369.47	355.48	357.34	378.76	358.51	370.33	389.87	383.72	403.93	394.46	372.74	374.47	408.17	395.99	394.85	394.69	378.35	417.6	379.43	374.55	382.34	366.99
436004	359.79	344.74	463.76	385.23	360.08	408.8	397.69	380.64	371.28	359.04	360.19	377.29	364.31	375	384.1	385.79	408.11	401.09	375.32	379.25	408.58	398.91	393.49	393.8	377.52	418.41	379.32	373.43	386.28	368.42
437004	360.25	348.41	464.1	387.74	361.24	409.59	397.5	382.25	370.52	358.86	361.3	379.51	363.3	372.48	390.45	390.33	404.01	397.78	378.73	379.95	410.33	401.5	403.67	399.02	379.08	426.47	381.02	376.25	388.09	373.72
438004	353.29	342.1	462.44	385.97	356.03	396.02	401.92	378.43	371.85	356.86	359.79	378.6	361.47	372.71	383.21	389.63	409.04	396.27	373.66	382.75	406.21	402.93	410.47	394.31	374.19	424.67	380.31	374.12	390.38	364.77
439004	352.64	344.68	458.46	379.69	351.44	405.44	395.94	378.49	363.82	355.54	356.36	369.23	355.52	365.96	378.95	383.11	398.6	391.22	373.71	369.56	400.47	397.45	397.32	384.9	367.59	408.08	371.18	369.3	380.13	365.93
440004	360	339.21	461.42	389.8	358.83	404.95	397.83	380.43	368.84	360.08	360.47	375.49	363.31	374.37	386.75	390.41	410.11	394.54	376.87	385.5	406.61	397.97	406.44	395.53	374.26	425.55	383.23	376.25	381.92	373.52
441004	356.42	345.19	461.11	389.53	359.57	401.11	392	383.09	370.39	361.49	361.81	377.51	360.99	375.59	387.74	389.18	411.04	396.48	384.86	376.68	404.45	404.18	402.69	392.3	377.35	418.78	381.95	380.77	383.86	371.9
442004	357.21	344.11	464.11	385.38	358.94	407.13	402.38	381.56	372.58	360.54	360.8	374.93	363.69	373.96	387.73	386.99	409.93	395.13	376.29	380.35	404.8	397.46	409.14	400.32	378.61	425.44	381.66	375.5	392.41	368.11
443004	357.33	341.42	466.69	389.84	360.81	407.44	400.38	384.3	370.57	358.06	355.83	378.63	361.46	373.39	388.84	388.32	407.46	397.85	375.79	375.94	403.3	402.92	403.93	394.83	373.49	416.39	381.44	377.91	388.75	363.8
444004	352.16	342.12	461.16	387.08	354.95	399.94	401.81	376.37	368.69	353.2	355.37	372.9	355.14	365.6	383.6	387.75	398.93	390.31	373.99	374.86	398.91	391.05	402.52	390.77	370.91	423.82	375.63	377.02	381.59	364.69
445004	357.59	347.72	465.19	386.64	357.42	402.95	400.57	381.89	371.7	359.59	358.12	375.87	361.44	374.4	391.37	395.72	414.99	393.43	376.58	375.74	403.27	404.95	398.09	390.06	377.73	426.61	379.9	376.9	385.43	368.73
446004	357.63	350.29	466.57	387.49	361.14	405.78	407.79	382.47	372.52	364.35	363.24	376.65	361.84	374.39	392.45	398.34	409.3	395.42	383.95	381.27	401.4	397.75	405.89	395.35	376.74	421.95	381.75	374.99	393.85	372.75
447004	356.31	345.15	461.28	382.66	354.25	399.05	402.67	378.2	370.4	358.88	357.2	373.32	359.79	372.43	389.47	390.9	407.29	394.53	374.71	375.23	403.53	393.08	398.37	385.61	373.07	420.19	377.82	374.68	387.21	362.91
448004	357.97	340.51	464.46	386.06	358.82	400.66	394.63	379.9	371.05	357.88	359.92	373.76	357.3	373.52	385.14	395.37	408.71	393.44	378.8	379.25	403.74	394.45	409.16	392.1	371.9	419.38	379.03	367.53	384.25	362.03
449004	352.31	335.48	457.35	385.29	354.72	399.01	395.92	376.24	368.51	359.3	354.54	368.25	357.16	369.52	380.04	390.84	404.63	389.92	377.47	373.16	398.05	399.75	391.79	387.63	373.14	413.94	373.7	374.69	376.85	366.57
450004	352.07	337.74	459.71	378.31	354.78	398.11	396.39	376.09	365.01	355.01	348.59	372.42	355.75	364.84	381.97	392.18	394.5	387.51	375.8	370.41	398.24	391.05	396.46	392.01	370.74	415.02	372.51	369.91	376.94	362.34
451004	353.81	339.16	461.65	378.98	355.8	397.04	393.79	376	363.74	355.55	355.21	368.71	352.71	365.88	382.27	388.09	395.41	394.98	371.03	369.54	397.31	395.88	390.16	382.36	372.04	410.34	374.52	368.48	381.63	356.88
452004	355.73	350.79	466.99	387.65	360.64	401.4	402.82	383.51	372.51	361.94	359.26	371.86	355.54	373.39	389.2	394.55	410.15	397.19	378.87	379.27	401.17	394.87	396.7	395.78	376.24	418.63	375.75	373.25	379.09	370.31
453004	355.16	340.85	470.62	383.25	355.72	400.16	400.83	378.68	364.93	351.59	356.54	371.04	355.36	367.37	379.49	391.05	404.21	393.84	376.39	372.81	400.6	394.81	402.59	390.1	378.07	418.06	373.73	374.35	382.22	358.94
454004	358.62	341.36	466.67	389.05	359.04	398.41	401.35	380.83	368.02	359.14	357.62	375.21	357.24	372.13	387.54	400.91	406.76	394.62	376.17	377.14	402.44	401.13	398.39	388.65	381.1	426.46	381.68	377.93	386.82	368.57
455004	362.23	349.26	466.32	387.07	360.45	402.19	401.95	381.7	370.6	359.71	362.35	375.54	360.56	371.76	384.63	394.1	406.59	398.81	377.25	385.36	403.2	395.23	392.25	394.65	377.16	431.62	379.79	381.85	383.95	372.51
456004	358.71	346.62	468.28	384.67	357.51	400.37	397.34	379.65	365.53	355.1	356.89	370.24	354.52	365.61	380.63	396.3	404.31	396.11	375.04	374.78	397.73	398.76	391.72	386.74	374.84	416.6	374.6	373.64	382.49	363.28
457004	352.58	339.96	460.75	383.09	359.15	395.98	400.41	374.53	365.22	357.25	352.64	374.84	352.62	368.46	382.27	394.88	410.92	392.26	368.33	377.7	403.07	399.96	401.77	390.81	374.65	417.93	377.25	377.65	384.26	363.62
458004	353.43	340.19	465.45	388.03	359.17	390.51	394.71	373.14	363.5	359.71	361.01	373.16	356.68	368.24	377.59	396.53	410.84	392.14	373.75	380.08	401.49	400.51	396.88	390.24	377.5	422.43	380.28	376.47	382.72	360.89
459004	361.01	347.67	472.11	389.38	360.92	394.7	397.52	381.55	371.78	354.64	359.48	375.57	357.51	370.88	387.32	394.6	409.15	395.46	373.72	379.89	401.87	397.26	391.57	388.5	379.39	423.73	373.66	380.6	383.7	369.24
460004	364.46	351.96	471.62	385.18	362.01	400.22	393.55	384.14	369.45	363.4	361.1	374.88	359.67	374.49	385.88	398.93	408.73	400.62	380.86	380.49	409.45	394.85	407.54	393.43	379.55	424.02	377.82	378.91	385.85	367.93
461004	359.09	348.51	466.81	384.67	358.47	393.99	390.29	377.75	368.24	354.05	355.72	371.28	355.64	368.81	385.64	385.13	403.93	390.18	377.36	379.71	400.05	398.85	393.66	386.2	375.56	425.55	376.27	379.99	378.95	369.83
462004	362.03	345.05	465.88	386.46	361.69	388.84	395.79	373.32	369.79	363.04	361.03	372.86	359.05	375.25	384.65	396.07	410.29	393.48	375.34	382.29	405.97	399.25	405.2	397.34	374.72	427.53	382.8	373.5	381.96	370.14
463004	357.59	340.44	460.59	384.27	357.14	384.37	391.62	372.6	369.75	352.88	357.26	367.58	356.19	369.35	383.25	391.92	410.11	384.8	374	372.03	395.46	397.72	403.41	393.02	371.25	425.38	379.69	369.17	382.32	365.17
464004	356.29	342.62	462.87	383.68	356.61	385.7	393.47	371.17	367.78	355.27	352.43	366.61	355.98	370.98	382.6	386.88	407.37	385.59	372.59	376.71	390.81	396.91	401.1	395.45	371.03	422.85	372.77	377.28	383.78	368.58
465004	359.05	348.68	464.49	381.29	361.75	390.55	392.62	378.01	364.66	357.6	355.68	371.06	358.17	370.07	383.36	397.43	405.9	389.58	373.02	376.58	400.74	396.44	395.46	397.66	375.39	419.37	376.87	375.59	377.57	363.35
466004	360.18	345.15	462.44	384.33	358.61	385.96	390.11	373.25	364.14	359.12	359.09	372.25	358	367.77	385.82	396.09	403.16	392.73	374.13	380.09	400.83	403.14	404.57	391.08	375.89	420.63	376.59	379.41	381.71	364.28
467004	359.66	345.72	461.96	383.44	359.22	384.68	398.39	378.19	366.02	353.54	356.08	371.33	351.78	364.8	380.76	396.35	403.57	390.68	369.17	382.75	400.33	396.64	402.73	390.96	372.86	424.27	379.51	375.18	375.14	367.06
468004	362.7	350.21	461.96	387.4	361.3	394.1	390.05	380.19	372.07	357.53	354.47	372.47	355.87	369.85	384.79	395.49	411.77	385.08	378.8	378.51	398.98	396.8	406.51	395.85	377.57	424.78	376.36	377.95	384.38	366.74
469004	360.97	348.42	462.16	387.1	360.4	389.16	400.56	377.63	373.75	362.19	357.87	371.86	358.55	373.14	390.09	396.31	409.05	390.64	373.62	377.6	396.02	397.47	401.76	394.93	375.19	434.13	376.94	377.13	381.27	365.77
470004	357.22	347.94	463.51	386.75	358.21	387.74	387.64	380.32	369.42	354.69	353.27	370.92	359.23	368.53	385.8	388.41	408.67	391.1	373.86	376.63	397.74	397.09	402.2	387.98	373	420.41	376.36	379.61	382.97	369.67
471004	362.15	342.23	464.43	385.43	361.8	388.79	390.21	380.86	369.72	357.44	358.79	374.32	359.88	371.03	387.33	399.23	408.98	388.44	377.76	387.15	399.13	402.88	408.63	397.89	378.61	421.17	380.12	376.48	380.9	367.82
472004	364.23	353.16	465.94	388.69	362.11	394.2	402.12	383.49	377.24	360.07	360.06	374.96	362.45	371.27	385.87	398.65	405.37	390.78	378.41	381.58	402.76	403.61	409.96	388.39	378.92	420.17	380.21	375.92	385.23	369.15
473004	359.78	349.09	460.16	384.28	356.24	386.65	390.17	375.23	365.35	358.1	354.22	368.04	356.12	368.28	381.83	391.06	405.1	388.29	372.32	377.36	392.82	393.06	388.64	389.07	374.56	414.53	377.28	371.84	375.08	366.84
474004	357.1	340.84	458.74	388.64	357.9	385.72	389	375.89	367.64	362.87	357.51	370.45	356.15	369.66	386.79	396.91	409.91	390.29	373.54	382.1	402.11	399.07	396.13	386.59	376.96	424.22	380.47	377.48	385.45	359.47
475004	353.98	342.26	450.28	384.04	355.96	386.6	386.86	373.19	370.66	353.49	356.85	366.88	354.64	370.3	378.74	398.77	409.84	383.6	374.44	380.58	397.51	395.19	398.68	376.36	372.85	421.24	382.29	374.87	378.89	357.64
476004	357.64	346.97	460	387.9	360.98	393.25	400.64	380.79	371.04	355.19	353.8	367.61	354.04	369.75	383.1	393.39	400.52	390.57	374.32	379.02	402.64	398.3	397.31	382.45	374.07	419.91	374.47	374.87	378.22	366.74
477004	358.67	343.03	452.36	389.73	359.39	390.5	404.38	380.74	374.79	360.31	358.8	369.48	355.91	372.67	380.16	392.46	415.56	393.59	372.8	382.94	401.8	403.07	387.84	396.25	374.15	428.02	378.16	373.56	381.06	367.82
478004	362.56	344.5	455.21	386.64	361.11	393.11	403.75	385.08	375.29	355.67	357.83	371.86	353.92	371.84	383.33	398.6	406.05	391.4	374.04	378.07	398.68	399.17	406.29	387.43	375.84	424.46	379.66	374.81	377.7	378.73
479004	358.91	342.31	453.13	384.47	358.36	390.71	397.94	380.24	370.19	352.24	352.45	370.65	354.37	367.64	379.86	393.29	404.04	386.72	370.45	377.51	404.22	400.17	389.14	384.49	374.02	418.13	372.18	371.34	368.96	364.33
480004	359.51	351.54	456.69	391.87	362.64	393.57	398.51	385.67	373.51	358.95	362.63	376.81	359.54	372.03	382.72	402.81	410.67	390.75	382.97	384.35	405.35	410.57	403.94	398.71	381.21	427.48	376.59	381.54	387.57	372.21
481004	351.59	346.98	448	382.51	352.79	390.36	393.02	378.17	368.54	355.69	355.97	367.94	352	366.92	377	392.84	402.3	385.88	371.35	373.1	396.59	391.67	397.9	383.22	372.29	422.06	372.76	376.3	378.53	364.16
482004	352.46	339.84	440.44	381.76	349.35	381.48	392.7	374.48	364.23	356.53	350.19	364.61	348.34	368.47	375.47	392.63	402.19	379.68	362.86	374.81	387.66	398.37	400.47	381.28	369.18	422.01	374.2	369.39	380.22	356.08
483004	357.08	343.22	440.81	379.63	356.43	387.73	398.91	380.6	371.1	358.09	355.89	367.07	355.66	369.51	383.53	397.74	400.87	388.34	373.82	377	397.47	399.96	406.3	382.31	373.7	416.35	378.85	376.18	380.12	366.53
484004	362.11	349.68	449.89	389.93	363.39	390.13	399.55	384.71	372.21	363.86	359.76	371.13	360.53	373.44	386.17	400.92	407.73	389.65	376.75	380.77	403.87	399.36	399.6	386.52	381.48	431.14	380.02	380.27	384.04	363.59
485004	354.03	343.92	438.13	384.27	356.31	385.3	392.68	378.15	372	358.8	353.33	369.69	353.8	365.01	380.55	394.44	401.9	383.48	374.64	374.87	393.61	386.77	403.03	392.9	370.7	420.18	372.71	373.73	379.11	359.66
486004	361.1	354.69	451.54	390.94	365.12	399.02	404.11	389.27	378.95	363.11	361.24	375.77	358.2	379.23	388.25	400.31	412.23	395.03	379.9	386.45	399.92	398.75	415.75	404.33	385.54	431.28	381.98	382.17	391.8	373.32
487004	353.56	343.4	432.82	379.52	351.02	381.42	396.86	377.05	369.3	352.68	351.32	366.89	348.56	365.91	377.26	392.49	398.6	384.09	373.04	374.64	393.19	386.3	403.22	382.09	368.15	410.05	373.07	369.36	373.43	359.27
488004	353.53	344.78	435.29	382.03	357.35	384.27	397	383.06	373.28	361.84	352.33	367.76	355.34	367.11	381.02	399.62	411.36	387.03	372.61	377.09	399.13	395.34	399.53	385.79	371.98	419.39	377.69	372.45	377.43	369.89
489004	358.13	347	434.18	382.05	358.66	387.16	397.56	380.92	373.28	361.31	360.09	370.96	354.5	375.7	380.47	403	401.78	389.99	372.45	380.7	403.87	400.48	414.54	392.58	374.34	430.72	381.93	382.28	386.88	367.85
490004	356.11	347.71	444.63	384.26	358.93	387.9	401.01	380.44	372.75	365.63	358.01	370.31	352.32	373.29	383.57	399.94	409.97	391.06	380	380.36	401.98	393.86	400.7	383.16	375.06	427.64	380.01	373.68	382.53	368.57
491004	363.48	343.51	441.99	385.85	360.55	395.71	393.65	384.48	378.92	362.75	354.97	372.87	355.65	374.02	390.74	403.37	406.68	393.85	378.95	378.18	400.73	401.12	403.87	394.18	378.49	423.85	382.24	379.59	379.73	369.16
492004	356.64	343.08	435.08	383.19	358.34	383.37	392.43	371.88	371.77	362.76	355.58	372.27	361.1	373.13	391.74	406.35	410.19	391.03	372.26	376.18	403.09	396.92	398.06	387.03	378.86	422.48	384.05	376.85	380.48	361.38
493004	354.63	344.73	436.81	383.48	355.45	388.49	392.23	372.52	368.63	361.93	352.26	369.01	358.57	371.32	386.98	401.21	410.82	388.25	371.71	373.65	398.83	404.19	406.15	386.15	374.67	421.11	378.8	371.81	379.42	361.99
494004	353.4	339.12	429.52	384.56	356.29	383.04	393.9	370.75	372.44	361.72	354.22	369.54	358.12	376.41	386.79	403.04	414.01	387.2	373.87	380.21	397.69	397.87	403.15	390.38	374.05	425.21	381.85	376.23	378.16	364.88
495004	353.83	343.58	430.72	385.29	354.31	388.62	399.07	373.41	372.54	365.5	357.99	372.76	363.4	375.96	391.8	404.4	410.19	391.33	374.44	378.45	401.66	400.19	398.84	385.36	376.34	424.69	383.81	378.09	380.64	372.25
496004	350.05	341.34	428.73	377.94	352.92	381.82	382.6	371.1	369.59	360.51	352.86	367.09	360.03	370.35	387.1	396.15	406.28	383.91	368.01	374.08	400	392.45	396.19	383.28	374.45	416.95	376.3	373.99	373.36	363.4
497004	360.21	347.82	430.76	385.6	358.24	397.18	396.49	378.26	372.16	361.29	360.69	372.14	364.7	375.32	392.77	405.19	408.14	389.11	381.1	380.62	405.81	393.87	411.02	390.43	383.05	427.78	381.54	381.25	385.88	368.44
498004	354.09	345.37	427.98	385.13	351.33	382.36	395.11	371.77	371.52	362.13	356.42	365.33	359.9	372.13	384.27	401.78	405.37	385.33	373.74	377.21	397.86	395.75	397.63	384.91	377.76	431.03	377.68	376.51	375.75	365.62
499004	354.02	347.94	430.34	378.88	356.39	387.47	401.6	373.68	367.59	364.34	355.67	368.73	372.29	373.09	388.25	403.28	409.43	384.6	380.31	380.41	400.36	396.09	405.86	384.88	380.05	432.59	378.76	381.31	384.66	367.56
500004	355.24	346.94	425.44	379.96	357.44	389.62	398.07	372.55	371.3	359.94	358.89	369.64	364.29	374.9	389.13	407.42	406.69	386.11	372.91	375.89	398.09	396.18	389.42	381.9	375.4	423.7	380.02	377.18	380.76	364.47
501004	356.97	348.71	430.68	391.48	358.46	393.7	397.62	379.91	377.85	363.23	358.44	372.59	369.18	378.42	388.2	412.18	415.88	391.15	375.42	380.15	404.25	407.96	409.86	386.12	381.08	436.67	388.15	385.43	389.71	370.6
502004	362.47	349.76	434.15	382.14	357.89	396.72	389.11	380.86	371.1	362.49	354.36	376.31	368.12	375.27	390.22	408.84	405.78	388.22	375.59	380.42	403.29	396.22	405.36	387.61	381.05	425.42	383.91	377.61	382.87	375.33
503004	357.05	344.56	425.95	382.41	355.21	388.37	388.47	376.11	369.44	360.47	355.5	371.01	362.91	374.82	386.95	401.36	403.54	382.8	374.58	380.46	398.53	395.45	395.27	384.22	377.96	426.23	380.7	374.67	379.81	370.34
504004	354.89	343.07	419.21	379.43	349.03	382.5	384.58	371.62	370.38	364.4	353.93	372.81	361.6	369.49	381.04	400.65	411.93	385.61	370.27	382.3	393.01	393.18	405.04	382.13	373.45	420.1	385.53	378.91	384.61	362.16
505004	351.95	342.78	418.21	377.63	348.58	387.97	385.55	370.94	366.15	354.59	348.86	368.46	361	364.47	378.12	399.74	398.98	383.98	374.69	376.85	388.26	396.86	393.08	382.98	374.54	417.21	377.23	373.4	374.93	368.04
506004	356.23	344.56	422.03	381.66	354.5	390.71	392.78	377.34	374.33	360.25	354.88	372.77	365.02	372.48	387.17	401.84	408.57	385.8	376.44	382.31	404.19	396.36	399.5	383.6	377.04	433.36	380.22	372.85	389.7	368.57
507004	355.74	344.75	420.95	381.85	354.87	388	387.67	376.78	370.79	357.23	353.16	369.96	362.48	370.79	381.38	401.31	405.93	382.97	371.59	376.72	400.11	403.82	398.82	375.98	372.63	423.13	382.86	379.73	380.21	372.82
508004	356.75	349.36	427.74	381.41	353.33	396.63	383.33	378.56	372.58	362.72	357.39	371.71	367.56	371.31	386.9	409.44	412.64	386.83	380.57	381.69	402.31	393.48	412.47	380.15	379.26	423.99	383.64	382.02	390.35	368.34
509004	358.12	350.47	426.4	380.64	353.06	391.39	386.5	378.9	369.85	361.64	353.2	370.21	367.6	370.24	380.43	394.31	407.4	385.81	374.73	378.29	395.81	394.71	401.4	384.47	372.97	419.66	382.04	380.04	382.22	372.82
510004	349.37	346.05	416.85	373.44	347.49	385.5	383.77	372.67	363.86	359.22	351.01	365.08	357.77	365.76	375.82	391.89	402.87	381.97	371.58	370.51	390.83	386.84	392.69	374.87	370.78	411.98	378.16	369.98	374.69	367.35
511004	359.34	350.2	425.44	385.13	358.29	388.83	394.46	381.36	377.01	367.24	361.26	371.16	371.33	374.28	385.81	398.93	405	392.43	379.4	383.26	400.12	400.26	400.55	386.83	374.84	427.45	381.45	379.89	384.13	376.36
512004	356.75	352.25	422.98	380.19	354.96	389.72	390.32	381.54	372.29	363.7	356.38	368.88	363.1	368.57	379.71	398.67	406.07	385.8	376.05	379.55	397.05	398.8	396.99	381.81	373.52	415.16	381.23	372.03	379.83	372.22
513004	354.13	350.24	419.54	378.23	348.96	385.64	395.81	372.38	368.73	359.63	348.52	365.89	364.26	369.13	375.03	389.19	405.64	386.43	370.26	373.77	392.84	392.85	391.17	377.71	367.57	428.61	378.56	375.01	377.82	366.85
514004	356.67	348.11	422.53	382.14	354.39	389.7	385.8	379.19	369.38	365.58	358.58	371.32	365.23	372.97	380.06	392.29	406.25	384.56	378.52	381.47	392.34	400	402.43	382.35	374.82	422.48	381.73	381.13	386.16	372.42
515004	357.29	356.07	420.26	386.94	356.13	393.51	390.47	376.11	372.09	360.52	357.9	375.4	368.14	368.88	381.94	387.95	409.67	392.31	387.34	373.21	393.62	407.31	402.13	384.9	371.15	414.77	379.08	377.82	387.13	372.91
516004	358.13	356.8	432.92	388.66	358.46	398.45	395.34	382.96	374.85	368.58	358.13	378.26	372.85	374.02	384.19	396.45	409.93	396.4	380.67	382.02	395.94	410.51	404.95	380.56	376.21	428.79	383.03	377.97	385.41	379.34
517004	359.79	358.15	434.72	382.98	357.8	393.58	388.48	379.7	370.51	367.36	357.63	370.49	367.8	375.75	381.62	394.7	409.75	393.42	381.19	383.89	402.18	404.67	402.33	383.27	375.74	428.16	384.69	375.57	377.96	374.03
518004	364.8	364.16	427.6	386.73	358.1	394.51	388.41	381.51	376.06	363.95	355.95	376.76	369.37	377.08	383.42	391.36	414.7	388.67	374.84	382.24	399.11	409.72	421.61	382.55	378	423.57	388.53	383.52	394.85	373.18
519004	356.31	354.61	425.46	383.79	350.7	392.98	389.98	377.9	371.48	361.6	353.1	367.98	363.02	369.64	375.54	389.83	403.8	387.93	373.05	380.33	392.15	390.79	391.08	379.2	368.52	423.41	374.87	378.78	371.21	373.59
520004	355.19	353.2	427.66	383.55	354.64	388.54	384.67	373.93	375.21	362.46	357.58	372.25	358.71	369.02	376.74	394.24	409.46	390.59	370.47	379.26	392.16	399.77	399.46	388.61	370.85	430.32	387.57	378.88	391.15	376.63
521004	353.15	348.88	423.89	376.3	349.47	387.9	383.51	370.04	368.22	355.45	348.12	361.28	351.4	360.5	371.77	390.69	407.46	383.67	369.5	370.25	390.32	394.07	399.41	373.93	365.84	423.45	372.65	372.06	384.32	365.32
522004	359.79	356.03	429.1	384.36	355.78	391.05	385.43	376.21	375.04	360.75	360.83	371.04	359.21	368.9	376.52	391.28	407.94	390.6	377.48	380.88	397.3	401.66	410.27	380.28	373.35	427.15	381.41	380.6	390.25	366.11
523004	360.24	358.82	428.91	386.61	355.08	392.6	386.7	382.98	370.59	362.38	354.27	371.42	359.23	370.11	375.94	395.36	408.52	386.05	375.04	379.64	395.06	408.8	408.88	386.16	377.53	427.25	380.71	377	382.38	371.11
524004	360.12	359.27	433.73	384.69	357.41	396.39	389.48	379.78	376.17	369.88	357.89	373.54	360.86	370.04	379.2	391.62	408.3	396.39	386.03	385.29	398.35	403.39	410.19	386.87	377.83	430.36	385.46	380.62	382.83	372.26
525004	358.06	356.29	426.33	380.31	355.92	397.62	385.73	380.96	374.75	362.51	359.4	370.95	354.67	368.34	370.62	388.43	407.85	390.75	374.72	375.35	398.4	398.69	392.23	384.2	375.06	418.86	381.45	377.06	379.77	372.67
526004	356.22	354.96	428.09	382.86	355.37	387.6	392.34	382.58	369.77	357.41	357.34	365.77	351.71	367.98	371.72	391.96	407.58	389.15	374.23	380.87	398.97	397.56	403.61	387.83	375.54	430.35	384.93	381.88	381.29	381.26
527004	355.26	352.66	421.91	382.35	354.77	396.87	382.42	379.56	372.24	354.84	349.33	367.55	353.33	363	368.3	385.03	401.98	385.66	370.35	377.14	399.92	389.4	414.4	382.14	373.8	426.11	378.13	379.38	373.58	371.45
528004	355.07	353.38	427.48	384.16	360.52	397.23	396.86	386.78	374.03	364.33	357.5	375.38	357.49	368.03	373.35	395.5	412.88	394.79	375.67	379.96	396.34	407.38	399.83	381.39	378.96	425.25	388.67	380.32	384.1	376.22
529004	350.94	352.91	417.56	387.12	351.32	381.96	385.75	375.42	369.72	365.96	355.34	367.63	351.55	365.25	366.4	380.78	408.05	393.74	375.22	375.79	397.74	394.99	398.83	386.2	371.5	424.45	381.43	376.26	379.26	363.68
530004	355.05	356.22	422.98	380.29	356.1	393.43	390.81	380.64	372	359.06	357.07	370.85	354.93	367.55	372.82	388.21	405.53	387.74	372.86	371.95	401.82	401.9	396.8	376.07	374.66	428.5	380.55	380.92	373.59	372.28
531004	357.54	356.35	426.11	384.41	356.06	400.81	384.06	385.49	374.38	365.13	358.74	371.44	355.97	371.67	376.03	387.28	407	392.73	375.62	374.61	401.02	396.56	401.1	379.68	376.12	430.97	382.24	383.22	382.29	371.71
532004	352.79	348.33	410.8	381.39	351.09	384.67	389.53	376.69	374.08	360.82	354.19	372.69	355.58	367.1	368.57	380.57	408.47	388.6	380.02	378.31	392.03	402.73	393.11	377.59	374.34	429.97	381.48	382.6	386.95	368.92
533004	358.08	355.38	423.26	382.83	356.47	391.54	390.49	381.08	377.7	363.67	358.78	375.44	354.76	369.98	372.48	389.64	410.64	392.22	379.59	382.96	400.25	403.38	391.09	388.03	376.66	432.3	382.22	382.65	380.32	372.7
534004	357.15	351.33	422.02	386.93	357.29	391.42	389.83	383.85	374.7	367.46	364.37	372.95	358.12	372.75	373.25	390.32	410.68	395.26	382	382.1	403.73	410.57	407.08	392.65	380.18	438.02	389.55	386.01	385.16	373.57
535004	355.09	354.1	422.71	382.01	355.79	392.12	387.4	381.78	371.07	361.75	353.9	371.62	352.26	368.13	374.24	384.36	409.58	392.39	374.38	376.89	400.94	400.3	407.71	376.8	378.71	426.46	378.4	382.26	381.23	369.23
536004	356.92	359.31	419.71	381.65	356.38	396.19	391.3	382.85	373.12	362.59	361.02	376.65	354.58	372.52	377.94	387.24	415.97	392.97	372.23	380.9	405.36	394.14	408.43	385.21	377.04	424.69	381.36	384.82	385.09	371.77
537004	355.45	354.43	417.85	386.62	356.2	392.34	382.68	384.44	374.55	363.41	354.28	369.15	356.65	367.02	370.3	387.21	409.33	395.51	383.35	379.33	401.98	392.98	399.83	379.86	376.06	421.74	377.97	383.28	382.43	369.21
538004	354.28	353.98	414.58	385.78	352.74	392.63	394.62	377.25	371.66	363.11	356.27	371.97	355.19	365.04	366.69	386.19	410.43	389.6	378.36	376.58	399.62	391.68	405.46	377.71	375.47	436.03	382.43	381.3	387.25	362.83
539004	351.1	346.17	408.56	380.97	354.76	381.92	380.57	373.83	365.3	359.3	353.14	365.66	350.33	363.9	368.22	384.14	414.54	384.92	370.31	369.86	394.17	389.32	397.53	380.74	370.58	415.73	375.82	375.92	381.24	363.32
540004	354.02	350.42	412.8	384.89	352.26	385.89	389.43	376.9	366.64	354.01	355.26	370.83	351.47	361.11	364.35	378.25	401.88	388.67	371.86	375.41	397.3	387.48	407.68	381.26	369.83	424.93	376.65	376.86	387.94	368.07
541004	359.19	360.12	420.49	391.39	361.23	390.68	395.09	380.48	376.09	366.07	363.92	375.56	358.92	372.96	372.72	394.78	420.9	392.96	382.19	379.65	405.2	398.23	414.48	391.6	381.03	428.49	384.36	389.24	384.56	372.45
542004	362.28	358.03	420.78	393.88	361.98	394.34	398.46	385.37	378.96	368.66	363.09	379.45	357.69	371.56	374.48	391.52	419.14	399.55	383.3	383.56	404.59	405.57	401.48	392.62	381.09	430.75	388.16	388.49	383.08	372.71
543004	356.96	355.98	415.68	385.18	358.99	388.41	391.98	382.6	376.25	361.6	360.43	371.47	355.58	362.62	366.34	387.93	416.7	396.29	381.46	381.73	402.51	395.06	398.06	386.7	374.77	430.04	383.19	385.25	384.83	365.22
544004	360.52	354.2	410.31	386.74	358.8	383.8	395.14	381.3	373.89	368.63	358.87	375.7	355.86	368.01	366.67	381.27	411.97	393.51	378.62	379.02	402.29	403.28	414.54	384.16	376.94	433.26	382.76	385.93	383.9	364.36
545004	356.88	355.79	410.94	388.74	354.84	387.28	394.57	382.84	374.71	359.69	355.75	369.99	354.68	369.37	369.57	390.45	417.43	396.08	376.73	380.48	399.98	392.09	399.06	388.84	375.8	434.16	383.18	382.81	383.33	365.56
546004	359.51	357.23	412.89	388.59	358.97	386.09	401.42	380.23	376.51	365.3	359.88	376.33	356.07	369.26	365.71	383.62	419.74	399.15	381.26	380.67	397.78	397.67	404.24	388.44	379.54	431.84	382.29	389.31	385.47	370.39
547004	359.47	352.63	415.36	385.58	358.47	386.07	390.25	380.59	375.19	361.26	361.82	372.71	355.01	366.36	365.72	388.41	414.61	393.46	376.88	381.04	396.1	400.51	406.55	389.45	374.46	422.39	382.31	392.79	374.84	375.1
548004	360.07	358.9	413.65	390.87	362.47	393.24	391.4	383.89	381.22	366	365.52	377.77	362.11	372.38	368.18	388.78	416.64	398.76	378.96	386.76	400.14	409.72	415.88	391.58	378.76	437.23	384.64	393.27	387.49	374.52
549004	358.95	357.69	409.15	387.63	362.72	385.66	387.23	380	377.48	369.06	361.43	373.37	357.41	374.43	364.91	380.02	418.77	395.84	380.29	381.38	400.09	410.61	412.93	381.26	376.94	439.45	390.57	386.52	383.26	368.16
550004	354.63	351.31	403.47	379.9	354.13	385.55	383.1	376.91	374.73	366.81	356.07	368.45	352.65	365.34	363.48	381.57	413.15	396.69	379.46	377.17	395.01	406.72	410.07	388.49	374.17	427.57	379.22	379.83	379.14	365.62
551004	356.62	351.87	401.21	379.68	354.02	379.13	383.55	372.71	374.92	363.76	353.16	366.2	357.56	364.05	367.77	377.12	413.15	390.92	381.01	378.71	402.54	403.08	393.93	386.64	373.49	430.14	378.43	384.15	378.86	361.93
552004	356.55	352.55	398.13	382.19	354.79	373.49	389	374.17	372.72	362.55	358.1	368.36	354.93	365.6	364.23	389.44	417.69	392.75	378.13	378.56	393.01	402.99	413.9	389.6	371.74	434.08	381.63	386.7	377.03	368.8
553004	358.62	352.19	399.54	384.21	354.99	382.01	386.06	372.17	371.57	365.37	359.83	372.75	354.28	364.98	365.55	383.26	411.67	392.9	379.41	380.58	397.27	403.29	407.95	389.88	371.32	428.42	379.64	391.28	381.37	371.43
554004	355.59	350.83	394.26	384.99	355.14	374.85	386.35	371.48	373.6	365.48	355.77	372.6	353.36	366.73	365.65	380.25	413.31	396.74	377.2	378.26	397.48	402.59	401.19	388.43	373.49	423.74	379.42	380.2	373.01	366.9
555004	356.37	352.33	392.71	386.08	355.59	377.21	395.56	368.39	373.67	367.83	356.88	370.5	353.29	367.12	360.21	383.7	416.43	397.02	378.87	383.21	395.54	400.14	406.44	384.79	367.76	431.87	381.28	384.01	386.97	369.63
556004	355.56	354.61	396.66	382.02	351.8	376.41	396.56	373.2	374.79	360.88	353.96	368.93	354.02	367.1	362.94	380.08	412.55	394.69	384.35	382.37	400.17	411.8	408.06	387.65	374.9	428.55	372.49	381.23	378.82	366.26
557004	353.81	343.12	390.03	378.06	354.73	373.57	391.24	372.33	372.73	363.89	354.11	370.52	354.49	364.89	360.5	377.01	417.76	390.51	378.97	375.46	398.17	406.27	404.18	389.76	374.23	426.26	378.28	385.37	392.47	371.09
558004	356.63	348.94	387.57	379.59	356.1	374.5	390.61	372.95	372.07	364.38	359.11	370.64	353.11	371.73	366.69	377.09	418.82	391.84	381.04	378.6	402.3	401.55	397.62	387.56	374.08	433.32	380.43	387.7	383.26	365.84
559004	354.32	353.8	384.72	379.8	352.66	374.61	391.18	374.4	373.76	366.51	355.92	368.09	350.54	368.22	361	379.37	413.94	396.15	381.63	375.11	398.21	407.96	405.08	380.55	372.59	426.22	380.77	391.39	379.37	363.52
560004	360.19	358.26	387.89	383.68	358.71	384.97	393.89	377.65	379.11	363.35	357.19	373.88	357.87	370.52	365.26	383.92	415.16	394.07	383.46	380.26	397.83	396.64	408.24	388.03	370.64	427.49	382.48	388.05	378.44	369.56
561004	355.3	349.81	382	380.29	353.33	376.43	393.74	375.25	371.72	366.29	356.91	371.48	350.34	367.39	358.83	384.14	420.75	391.2	380.09	379.51	404.12	406.84	406.84	391.45	371.03	437.74	378.45	382.78	388.04	366.87
562004	358.18	353.01	382.74	386.85	355.47	378.93	395.9	375.68	377.54	363.2	348.2	371.46	355.5	368.76	360.8	378.93	412.72	391.79	378.88	382.71	400.33	402.75	409.77	383.83	368.99	422.3	376.46	385.29	377.63	364.13
563004	351.16	345.99	372.89	377.74	350.99	364.87	399.64	369.52	376.79	360.05	354.09	365.28	351.95	364.83	358.71	381.69	413.42	393.24	377.78	374.15	405.52	404.53	409.53	375.71	365.77	424.29	374.93	382.75	377.02	361.68
564004	351.76	349.06	376.26	377.18	354.55	371.24	382.36	372.42	373.1	358.97	357.25	367.1	353.09	364.01	359.63	379.57	411.74	394.43	378.76	380.57	396.58	401.08	402.56	380.34	366.74	436.11	373.97	379.84	379.92	364.71
565004	361.67	354.01	382.99	386.17	359.24	377.16	395.87	382.96	376.59	369.53	357.7	374.14	359.35	373.86	369.37	386.82	421.23	400.54	388.26	388.94	403.47	403.48	407.35	386.1	371.8	434.31	380.44	389.7	384.12	381.66
566004	358.12	354.59	377.3	385.01	356.03	372.99	391.89	379.41	373.78	359.93	355.52	372.59	354.91	369.64	362.99	380.2	415.31	394.29	380.97	382.18	401.3	394.37	404.29	376.66	370.85	421.95	378.42	383.17	386.17	371.65
567004	357.08	349.22	371.49	379.65	350.89	370.74	396.48	373.42	374.4	363.89	357.38	370.77	354.25	369.44	362.94	376.99	415.73	392.66	377.71	380.86	392.78	396.92	406.76	388.66	368.14	425.52	377.72	381.53	382.7	364.3
568004	356.02	357.35	375.74	381.79	349.93	372.34	382.41	377.01	372.68	370.01	360.69	376.71	358.95	370.87	364.86	379.25	413.97	395.13	386.26	383.84	396.71	399.41	415.59	383.07	367.69	418.44	377.44	385.89	387.11	370.16
569004	361.03	357.7	379.87	386.75	358.56	372.02	395.24	379.8	378.31	367.65	363.4	381.95	360.34	371.71	366.2	387.7	427.23	400.54	382.91	387.16	411.2	415.24	417.32	381.52	375.4	431.39	379.55	385.89	385.76	367.58
570004	362.75	357.33	376.35	382.13	355.82	374.4	392.1	376.65	378.35	367.01	364.77	375.84	360.34	370.76	365.65	378.34	425.85	401.3	388.88	387.73	406.51	406.19	415.91	380.05	373.86	435.27	380.2	386.24	383.6	366.18
571004	354.51	349.1	366.84	379.86	350.37	358.63	388.86	368.61	371.62	362.47	356.98	370.24	351.63	361.49	355.14	372.34	417.09	388.14	381.83	380.87	396.55	396.58	407.08	380.22	363.39	423.94	376.19	377.87	381.96	361.7
572004	354.48	350.7	367.57	376.46	348.39	363.16	395.84	371.11	371.71	360.82	357.25	369.92	354.39	365.66	359	373.55	415.71	390	385.38	378.99	394.75	391.53	404.71	378.41	367.62	427.42	372.49	380.51	377.65	368.09
573004	352.08	350.48	367.55	377.52	349.37	362.1	386.07	369.56	374.03	359.27	359.59	370.53	350.42	367.58	355.26	376.09	414.8	390.73	384.67	376.12	399.7	397.62	393.49	369.98	363.09	421.53	367.24	379.22	378.32	365.65
574004	351.33	348.51	361.19	379.58	348.14	357.63	389.35	368.8	374.35	361.72	355.33	369.76	350.31	362.76	353.46	372.31	423.29	388.12	380.03	377.52	394.32	394.88	401.57	369.91	366.2	422.27	368.52	375.73	385.02	361.97
575004	356.4	356.07	369.4	382.65	359.03	363.91	385.54	377.56	379.15	373.13	367.29	379.31	362.64	370.75	363.13	379.9	423.1	403.68	386.24	389.16	405.74	412.36	404.89	375.54	374.06	432.9	376.6	387.09	389.91	374.46
576004	355.99	358.48	366.3	381.57	356.33	363.74	387.17	373.26	373.47	364.84	361.47	376.84	356	371.24	362.73	375.04	420.85	396.69	387.19	383.1	403.65	401.68	410.28	378.33	369.45	424.96	368.32	384.54	383.97	365.5
577004	352.74	352.98	366.45	380.95	350.06	362.3	389.86	370.84	368.55	361.55	360.76	375.97	353.38	367.18	359.51	370.58	414.83	397.13	391.76	382.35	399.22	400.48	406.86	374.85	366.73	420.26	374.63	379.09	380.88	369.09
578004	357.76	359.62	375.4	385.29	357.37	370.24	390.24	374.87	375.29	366.47	364.13	381.48	363.14	372.63	364.81	379.53	420.59	399.41	397.06	388.95	406.58	402.49	410.25	382.24	368.53	433.64	377.14	385.1	382.35	378.63
579004	353.51	355.7	369.24	384.08	354.14	368.98	382.6	372.47	371.5	365.51	353.45	370.79	353.36	368.3	361.55	372.57	415.67	391.44	385.6	381.19	399.71	396.42	406.83	380.55	364.95	419.75	378.01	380.88	383.87	369.63
580004	349.62	348.34	357.87	374.83	348.1	362.16	381.51	364.43	364.88	359.6	354.4	370.99	349.03	363.33	355.02	374.3	409.19	387.38	375.43	374.48	390.79	396.27	398.19	375.99	358.93	421.09	370.57	378.67	379.12	363.53
581004	353.88	353.25	367.89	385.86	352.34	365.22	393.44	370.12	371.19	365.04	363.4	376.66	350.46	368.36	358	380.14	417.67	394.18	390.22	385.3	403.61	402.39	405.02	385.65	364.79	427.43	375.22	385.71	385.7	370.58
582004	355.45	359.43	368.71	384.6	353.81	366.99	390.22	373.77	375.75	365.61	352.7	376.11	354.39	366.25	361.02	380.25	412.06	393.38	391.53	391.29	403.01	404.4	404.19	378.42	369.65	421.98	378.3	379.37	383.9	371.18
583004	356.85	354.63	362.48	383.48	353.48	361.11	389.12	370.9	376.49	365.28	358.24	376.56	359.17	361.42	358.84	373.34	418.06	392.9	384.77	384.47	401.36	392.54	404.7	376.76	369.6	427.21	377.88	379.31	388.09	373.33
584004	355.25	350.92	366.37	385.52	353.58	366.46	392.15	371.02	377.14	364.09	357.09	377.06	355.29	368.5	359.86	371.88	415.83	396.72	385.17	390	402.62	401.09	410.58	384.56	369.24	429.81	376.15	384.59	382.3	369.09
585004	357.88	352.52	362.96	380.52	350.13	362.36	387.45	368.37	376.87	364.05	355.93	376.97	354.78	366.62	360.06	373.44	415.84	395.63	389.05	382.74	402.76	410.26	404.09	374.09	369.24	431.16	373.08	386.53	389.69	370.23
586004	356.03	351.44	361.28	383.59	355.57	359.56	384.53	367.93	374.35	368.5	358.12	379.4	355.45	368.13	358.57	373.21	416.9	391.97	390.33	393.82	400.87	404.19	417.53	383.04	367.86	429.42	379.5	387	386.98	373.29
587004	361.76	359.26	363.38	386.82	355.12	370.38	392.33	377.17	380.44	373.02	369.1	384.36	361.1	375.44	362.03	383.18	424.82	404.62	394.87	390.64	405.03	410.27	419.34	392.93	371.69	436.8	381.4	390.65	396.42	379.52
588004	353.72	354.53	357.14	376.37	352.98	363.71	395.15	369.03	372.37	365.28	359.97	376.17	353.61	366.97	355.25	375.2	423.59	392.05	390.3	387.81	400.13	401.13	390.09	373.54	366.42	424.03	371.32	382.7	385	367.86
589004	360.21	349.77	361.23	385.56	350.95	364.32	385.42	370.27	380.77	365.81	364.32	378.71	357.3	370.73	359.07	375.52	422.16	397.89	389.24	387.21	403.1	406.72	412.16	377.31	372.4	432.39	381.85	386.47	392.19	368.68
590004	358.12	355.06	363.45	390.99	354.56	366.74	404.87	375.33	383.86	373.02	363.92	381.42	361.19	370.98	365.31	384.72	424.68	403.34	389.76	391.46	400.23	408.09	417.68	390.94	368.24	433.66	381.11	389.75	389.19	374.57
591004	355.52	357.92	360.16	384.89	350.17	364.39	389.42	369.99	374.37	362.32	357.57	377.69	354.17	368.05	357.49	377.59	412.45	398.67	385.99	387.59	399.58	404.52	418.65	377.83	370.89	429.11	373.89	387.51	392.83	367.9
592004	354.68	351.25	363.05	380.4	353.08	363.59	392.88	371.51	380.01	365.77	358.01	374.52	357.76	369.11	359.55	382.08	410.9	396.98	391.39	381.97	402.91	396.69	411.76	386	361.87	431.38	377.96	382.26	392.04	375.19
593004	354.7	351.27	354.53	383.18	349.7	357.2	398.11	366.34	375.44	369.21	362.34	374.08	351.97	366.94	355.7	374.01	416.08	396.52	383.08	381.63	398.6	399.09	406.46	380.79	363.88	431.06	372.88	387.34	389.49	369.25
594004	351.38	350.44	356.35	384.06	348.14	364.48	383.63	371.41	373.66	362.52	357.69	373.04	350.96	363.7	353	368.69	415.9	391.54	386.42	379.76	399.41	403	395.35	373.01	363.59	423.5	370.03	380.97	383.65	372.21
595004	359.63	353.52	361.83	383.2	357.46	368.68	391.31	371.61	375.98	369.53	364.86	382.66	359.67	369.15	360.6	384.33	419.12	399.72	387.9	391.2	405.75	402.98	413.22	381.18	370.36	430.79	380.88	386.68	387.65	377.37
596004	360.06	355.14	363.28	381.54	355.09	360.53	387.67	376.26	376.69	366.06	362.54	382.64	353.12	371.21	362.16	383.68	419.62	392.96	390.06	388.84	404.18	405.19	399.73	389.68	368.21	429.52	376.03	388.79	391.42	369.76
597004	358.15	356.77	361.99	384.34	359.22	367.24	385.33	372.08	377.62	372.88	364.93	382.61	359.93	370.28	360.47	377.88	420.38	398.9	394.95	390.39	407.17	397.6	404.81	380.04	369.54	424.85	381.69	382.28	381.29	373.19
598004	355.82	355.72	362.9	380.32	350.35	367.72	384.46	376.59	371.04	362.82	360.16	381.34	351.63	363.56	357.78	369.11	410.63	390.04	384.95	381.3	398.32	393.28	398.97	377.16	365.98	410.57	374.09	378.14	380.72	370.61
599004	358.5	352.81	365.44	382.53	355.58	363.89	395.18	374.68	373.8	368.58	361.61	378.81	357.22	371.1	362.47	373.76	420.63	398.13	392.05	389.38	402.72	406.41	416.09	374.9	368.72	428.24	376.32	386.31	393.22	375.04
600004	355.33	350.91	362.09	378.19	353.68	363.38	388.24	374.66	371.5	366.72	358.03	376.47	352.69	369.33	360.22	374.56	415.56	399.09	384.29	386.92	393.64	401.68	406.3	376.72	366.08	426.69	371.57	378.06	381.56	376.23
601004	357.5	350.09	359.45	381.52	352.32	363.95	392.08	373.7	374.95	374.87	363.61	381.93	356.36	372.17	360.72	375.74	420.17	399.81	385.43	390.87	401.7	404.04	399.22	371.4	364.82	427.97	380.76	383.96	388.75	372.88
602004	361.26	360.41	370.77	388.27	360.08	371.19	390.57	380.15	377.83	369.77	366.15	382.88	358.1	371.75	361.3	381.08	418.01	397.67	399.27	392.07	409.54	402.74	402.74	379.4	373.12	424.78	376.82	389.06	387.69	382.59
603004	353.85	351.33	359.06	381.13	352.04	356.67	398.68	364.19	375.17	367.85	356.78	376.86	355.48	365.31	353.49	376.41	419.64	394.18	392.37	379.39	400.13	407.33	396.89	374.95	363.71	427.18	376.26	386.65	384.55	378.69
604004	354.94	348.34	363.03	378.97	350.98	361.26	383.48	367.56	374.89	369.57	365.07	376.41	354.73	366.77	355.05	379.81	420.46	396.54	389.14	386.03	408.45	410.04	409.66	381.29	369.61	440.98	372.29	386.16	392.4	389.17
605004	359.42	350.9	360.92	389.08	356.89	358.25	390.74	367.03	381.64	370.87	366.67	377.09	356.11	368.63	363.9	381.47	427.05	395.84	391.83	384.76	406.86	409.42	405.72	387.37	371.1	428.65	373.86	380.85	389.15	376.47
606004	351.05	350.11	354.84	376.92	349.11	353.53	392.97	363.72	371.28	364.06	356.55	373.19	349.21	361.52	355.41	374.56	419.15	389.66	383.47	386.63	397.24	400.62	394.3	376.95	363.23	423.58	370.59	381.48	372.01	367.96
607004	355.49	357.07	362.13	384.39	353.57	359.63	388.23	367.23	377.37	362.58	364.6	378.39	358.79	367.34	359.42	378.99	415.72	397.61	393.09	392.4	404.43	401.34	410.89	386.77	369.72	426.81	379	385.62	377.73	378.77
608004	359.52	356.08	362.43	385.01	351.71	367.73	396.82	372.88	377.07	363.66	362.85	375.45	357.11	371.93	360.87	381.28	416.62	391.61	387.68	385.65	406.44	404.33	400.98	374.38	370.16	427.12	377.83	382.78	383.05	383.34
609004	354.09	359.95	366.1	382.94	357.59	361.15	392.81	369.08	376.48	365.02	361.55	379.73	354.74	371.12	362.64	379.79	421.52	395.09	390.42	388.07	405.08	411.24	404.86	375.61	369.2	426.16	377.27	387.49	384.86	380.42
610004	356.25	350.23	355.5	381.28	353.04	359.28	394.6	364.19	374.18	362.82	354.07	372.29	355.47	368.98	360.02	376.38	424.48	397.96	388.78	382.36	395.41	419.37	406.1	389.68	365.91	435.81	377.65	385.51	381.94	385.46
611004	352.21	350.29	363.3	383.72	354.93	360.24	388.8	366.79	371.15	368.71	360.91	377.53	356.09	371.63	362	381.82	414.75	394.67	387.88	382.21	400.1	409.88	417.16	384.04	367.45	438.12	381.08	386.64	379.74	368.96
612004	350.62	352.27	359.78	377.22	350.65	365.83	375.45	367.58	370.1	365.11	356.99	372.63	349.39	365.36	357.91	369.63	412.02	388.37	385.18	382.97	399.73	402.17	391.24	371.06	365	429.46	372.73	379.24	379.35	379.25
613004	353.43	353.22	359.12	380.03	353.22	356.28	392.33	365.07	374.9	364.56	359.03	372.67	354.35	366.13	359.53	373.93	420.92	388.12	386.73	381.37	401.26	402.32	395.46	375.64	364.27	430.17	370.57	378.81	381.77	380.78
614004	355.76	353.34	357.51	377.89	353.72	356.24	396.3	366.29	371.95	365.81	363.15	373.82	353.25	369.04	360.8	373.36	419.89	397.22	392.56	381.78	405.54	415.32	400.5	374.43	368.98	429	376.86	385.68	383.64	376.1
615004	353.03	354.67	357.92	383.69	354.64	357.18	392.62	369.64	373.26	366.87	359.1	373.44	356.92	369.02	358.67	378.48	415.51	390.91	387.36	386.31	397.66	400.33	404.6	378.49	368.04	427.34	378.72	389.62	377.39	380.22
616004	360.31	355.82	359.93	387.82	356.06	363.25	395.64	368.19	378.8	372.61	363.88	376.75	359.33	373.84	364.08	384.08	424.26	398.22	396.46	391.37	405.67	402.49	411.85	396.15	370.8	437.85	378.99	388.67	387.1	377.72
617004	357.86	355.8	358.19	383.91	353.57	359.78	407.04	365.76	375.8	372.28	364.46	373.96	355.1	372.86	360.1	380.02	422.88	401.12	391.59	389.51	403.18	415.36	417.38	386.79	369.57	430.4	378.26	393.55	384.68	375.48
618004	352.81	351.9	359	376.68	349.68	359.88	387.47	363.83	371.46	368.99	355.63	372.32	349.61	362.67	355.45	375.79	409.29	396.42	389.9	386.47	400.54	397.53	403.18	375.77	367.68	424.38	373.84	379.3	376.43	370.56
619004	347.29	349.83	355.62	372.66	349.99	360.6	383.83	364.55	369.61	364.62	355.06	369.65	349.22	364.52	353.37	372.96	403.73	393.58	384.17	383.75	399.38	404.26	392.34	378.86	363.05	421.52	365.39	383.96	379.03	381.3
620004	353.09	354.97	354.34	385.27	353.2	357.6	389.64	365.13	380	369.83	362.83	374.98	354.14	367.95	359.8	373.07	413.47	393.41	385.64	386.47	403.37	420.25	413.09	382.87	366.62	434.44	372.14	391.39	382.71	379.32
621004	351.76	352.93	352.34	378.49	350.91	358.49	390.13	362.27	374.82	370.07	358.15	369.47	351.88	364.57	353.4	374.67	418.91	396.15	383.96	384.87	403.8	406.17	400.44	385.82	367.98	431.66	378.58	380.39	382.65	370.24
622004	355.81	355.17	356.5	381.84	352.23	359.04	394.83	363.94	376.34	369.2	364.87	369.48	353.74	367.77	354.34	379.13	416.63	398.34	384.82	377.15	403.61	413.52	398.59	386.57	365.68	426.69	377	384.25	374.9	368.13
623004	355.26	352.03	360.2	380.82	351.4	365.15	394.63	369.87	373.54	361.93	361.11	373.95	354.94	367.29	358.09	376.33	416.05	392.31	389.81	386.41	400.71	406.45	418.61	378.28	369.42	432.42	373.27	380.02	384.55	375.36
624004	355.18	353.08	354.41	376.01	349.9	357.07	383.86	360.21	370.14	356.23	356.43	367.68	349.66	359.15	358.29	372.66	408.17	389.36	384.12	382.26	396.72	400.97	403.78	377.02	366.1	426.64	374.12	381.35	378.25	372.62
625004	355.5	353	354.28	378.33	352.88	361.94	396.33	366.73	375.08	365.89	359.85	374.01	354.79	365.78	359.68	376.54	414.78	393.29	388.24	389.39	399.24	402.51	418.88	381.93	368.64	416.9	376.92	378.17	382.95	378.68
626004	355.84	355.38	356.67	382.59	354.34	362.17	395.23	367.47	377.9	368.33	361.56	371.99	352.96	369.42	360.88	371.74	421.69	400.6	392.69	386.78	400.95	408.35	402.77	393.43	368.02	424.3	379.94	383.09	392.66	383.41
627004	360.63	358.14	359.06	382.77	358.1	363.47	391.23	369.62	380.13	368.35	369.83	375.5	361.47	373.97	370.21	386.72	420.98	402.23	391.97	389.49	413.8	411.2	416.34	384.49	373.58	433.28	380.12	395.83	377.79	381.5
628004	355.18	354.07	355.28	376.46	351.67	362.65	381.77	368.64	372.79	362.46	361.26	373.5	355.59	366.27	359.86	378.64	409.24	392.27	392.92	386.54	397.8	405.66	396.06	378.11	367.12	426.11	374.84	382.95	374.42	372.41
629004	349.42	348	352.98	377.25	351.33	356.62	393.11	364.67	370.7	366.03	356.66	368.61	349.67	364.7	355.38	381.1	406.16	388.39	387.14	379.6	395.39	406.68	401.98	375.32	363.62	421.02	372.92	381.59	371.79	375.07
630004	355.96	356.04	355.89	387.38	351.61	363.12	391.81	369.85	379.06	374.44	362.51	373.97	358.51	374.01	366.64	378.09	428.02	402.25	391.58	391.31	400.73	401.71	413.5	390.32	371	441.41	376.85	387.54	388.46	382.86
631004	355.68	358.06	357.21	379.59	356.08	364.44	390.44	370.45	376.52	370.66	364.31	374.23	355.31	368.61	362.26	380.57	421.61	401.55	391.37	387.61	396.91	402.44	405.31	380.13	366.55	428.02	377.05	383.84	385.82	381.01
632004	356.43	352.92	359.68	380.88	354.52	365.61	394.58	371.16	373.36	365.69	363.22	369.96	355.68	369.01	361.51	378.39	415.22	397.31	391.72	383.21	402.82	409.61	406.41	380.46	369.24	426.65	379.46	389.01	382.57	380.57
633004	355.43	353.33	359.97	383.02	354.81	357.49	391.8	367.7	378.11	368.19	360.17	374.37	357.1	369.48	359.15	385.17	415.57	394.11	391.04	383.49	400.59	421.65	417.13	388.08	364.38	431.96	382.77	381.81	383.04	373.18
634004	355.64	355.58	357.38	384.57	352.84	359.32	394.17	366.46	378.24	366.58	361.35	374.11	354.54	370.71	362.64	384.54	422.25	399.21	387.1	386.22	405.37	418.85	403.47	384.73	368.7	436.35	382.35	386.77	386.71	375.59
635004	348.71	346.85	347.69	377.97	347.92	356.83	386.82	361.78	373.15	357.87	357.55	366.9	351.55	365.94	357.53	376.77	419.12	388.42	385.9	383.95	395.84	399.22	404.48	383.04	364.18	430.95	373.81	377.8	368.91	372.4
636004	346.56	341.98	349.57	369.43	346.96	353.43	382.08	356.96	369.95	352.65	354.37	367.56	349.63	360.91	359.59	373.58	413.47	393.83	383.23	375.23	393.04	403.64	393.32	367.35	357.62	417.96	369.54	374	375.84	366.54
637004	352.56	347.9	354	376.13	354.97	361.5	391.61	365.38	377.02	366.27	362.14	370.54	363.04	369.51	364.3	383.25	415.3	396.9	389.97	387.79	398.74	408.2	415.73	383.64	369.37	431.1	379.91	385.44	382.21	370.96
638004	350.57	342.4	351.6	364.97	347.23	359.66	384	362.16	374.6	364.23	360.82	370.99	351.27	369.64	354.24	378.5	419.35	400.75	390.01	382.18	405.06	409.87	400.92	388.52	365.24	428.95	376.05	381.92	379.6	373.7
639004	352.99	345.48	353.52	374.88	350.81	364.04	388.02	369.56	373.36	367.25	361.6	371.17	355.33	369.48	361.92	381.96	413.92	395.13	387.71	380.89	402.75	405.6	406.2	378.1	365.38	427.23	371.61	385.25	379.43	371.9
640004	358.57	352.06	358.07	377.23	355.08	365.11	388.59	372.05	376.58	366.3	361.89	373.85	357.85	371.36	362.68	384.8	417.1	398.93	395.23	389.1	407.81	409.71	414.68	391.12	367.62	434.75	378.09	380.34	389.49	376.44
641004	354.38	345.09	352.34	365.83	348.98	366.91	384.13	368.95	369.11	357.97	351.22	367.08	350.6	365.2	355.01	380.81	410.35	390.83	388.64	379.43	400.58	407.46	402.45	383.27	365.2	421.4	373.01	381.89	377.83	377.67
642004	355.76	349.39	356.25	376.79	355.93	366.48	389.71	368.72	374.82	370.28	367.89	374.52	355.38	372.88	357.42	386.84	422.59	398.34	396.42	390.66	403.36	406.75	408.58	392.03	371.47	429.46	382.82	385.17	380	375.45
643004	356.65	344.03	352.9	372.32	351.17	357.05	394.98	367.28	370.4	370.27	360.47	371.9	355.82	371.35	359.69	378.6	417	393.15	393.61	386.59	413.33	413.87	407.91	389.45	366.74	437.31	378.89	383.17	387.25	377.11
644004	349.02	351.02	355.63	379.34	355.8	362.38	387.44	370.53	377.52	368.38	361.63	373.45	356.77	366.99	362.62	378.97	423.73	396.68	394.76	395.57	408.32	408.52	399.96	378.83	368.8	434.55	375.42	383.57	382.67	371.58
645004	350.02	344.88	354.43	375.38	349.79	356.4	383.51	367.5	367.12	365.42	361.94	372.57	351.28	367.06	354.9	375.71	412.31	391.71	388.52	383.25	403.97	401.45	406.65	383.69	363.49	421.18	378.31	381.07	374.52	374.46
646004	360.16	356.15	360.21	380.42	357.98	371.77	387.99	376.99	377.79	366.81	366.27	378.09	359.29	370.27	363.21	376.82	412.62	399.38	397.32	385.27	410.22	406.49	404.7	382.32	369.5	425.74	378.44	382.67	388.62	383.23
647004	351.87	351.43	357.38	374.59	352.75	365.48	390.11	369.82	374.06	358.59	360.39	368.34	352.11	366.58	355.72	372.95	412.73	394.42	392.8	382.66	405	406.48	405.11	384.61	364.59	428.87	379.48	381.58	390.91	372.44
648004	354.2	349.55	358.13	377.67	353.57	362.94	385.42	370.91	372.68	368.89	359.46	371.83	354.09	367.59	360.71	378.45	410.73	392.54	389.43	386.46	407.54	402.77	408.38	380.74	367.15	429.62	373.9	383.7	380.31	371.09
649004	353.96	356.75	354.85	382.59	356.12	362.49	395.56	376.06	375.41	368.11	363.96	376.18	362.9	374.58	363.35	375.57	432.49	398.58	391.71	385.74	404.24	421.23	408.96	387.24	367.08	429.88	379.93	392.68	381	376.28
650004	354.77	353.26	358.13	383.78	355.87	365.98	394.56	379.13	375.3	369.68	358.55	376.55	355.02	369.81	361.71	376.24	419.16	392.49	391.5	390.25	404.32	410.39	417.62	386.68	369.93	431.47	383.59	390.1	386.25	384.91
651004	357.43	352.9	354.3	376.61	355.08	361.96	395.4	374.58	379.21	368.95	365.13	374.03	359.18	369.61	361.12	382.48	416.52	398.38	397.48	386.56	407.37	409.78	422.15	387.8	365.59	432.89	377.45	387.33	387.19	374.1
652004	352.75	348.65	351.06	377.54	351.51	357.14	388.98	370.86	374.83	366.04	370.07	374.38	356.45	366.49	359.75	379.56	422.84	399.49	388.89	394.57	410.44	402	412.83	391.48	366.26	424.33	377.76	383.12	392.45	378.62
653004	356.85	347.77	354.61	379.06	354.51	361.96	399.85	377.24	377.23	375.23	365.59	375.03	364.68	373.17	359.13	385.47	435.08	400.4	395.11	392.36	403.67	421.23	401.6	389.74	363.66	435.43	384.62	387.62	387	382.19
654004	349.89	349.99	354.6	372.25	351.12	358.06	396.98	372.6	373.08	364.98	356.75	372.85	351.36	368.04	361.6	378.47	418.85	393.93	388.88	386.75	406.48	411.92	396.66	379.54	362.45	425.31	380.24	380.1	377.23	373.39
655004	354.35	352.53	360.01	378.69	353.59	357.14	387.05	372.29	374.99	371.57	364.95	372.99	359.48	372.96	360.74	378.64	422.33	391.65	392.18	382.24	401.93	415.75	407.86	393.13	364.07	435.83	379.84	385.84	376.67	376.86
656004	360.9	352.84	359.98	379.55	361.16	363.19	397.5	374.37	378.93	375.91	372.67	379.24	360.74	375.64	363.2	385.35	432.15	404.86	400.54	389.57	413.27	425.02	431.39	388.72	369.09	436.53	387.38	399.35	394.98	377.71
657004	356.28	348.62	358.19	377.17	356.1	364.78	403.8	373.29	374.97	369.84	364.15	375.4	360.35	376.26	363.78	383.76	424.14	394.91	390.62	388.35	412.99	416.9	418.11	386.69	368.39	420.75	381.98	389.58	390.52	379.33
658004	349.95	345.43	347.53	365.15	348.72	357.83	382.83	364.55	371.56	360.82	358.14	365.92	353.61	370.73	358.3	372.48	422.14	387.3	388	379.1	400.52	420.24	400.93	373.21	360.6	430.93	378.78	383.93	374.19	371.43
659004	358.64	350.96	363.88	380.42	362.91	371.58	394.67	378.14	382.21	367.42	368.29	382.22	360.78	375.48	368.33	388.37	426.51	398.43	397.33	386.98	412.58	411.42	418.29	383.72	371.22	425.69	381.87	395.23	388.32	388.44
660004	358.35	349.41	361.24	379.01	359.97	369.79	395.01	374.05	375.94	373.07	363.37	379.65	362.47	372.93	361.37	388.62	421.75	399.85	399.03	387.21	414.78	412.84	411.79	393.46	368.05	424.26	376.74	385.68	385.24	375.98
661004	359.36	348.65	356.65	378.82	356.3	361.99	387.35	370.43	383.31	373.28	365.72	372.29	355.3	371.75	362.8	379.21	424.6	401.69	396.87	382.29	418.58	409.32	405.58	393.61	363.65	431.09	383.53	382.24	391.93	376.27
662004	352.06	344.56	352.67	372.09	351.72	360.96	389.76	365.93	374.97	368.06	359.46	372.81	354.79	371.36	359.92	377.54	410.61	389.36	394.85	375.07	413.42	412.29	403.74	375.24	360.67	432.75	371.46	380.26	380.33	375.87
663004	353.56	346.47	349.77	371.77	349.88	355.63	392.21	367.78	371.1	363.11	363.39	372.74	352.75	364.62	353.94	376.02	415.71	387.09	387.34	380.04	413.81	410.96	400.82	386.99	362.6	431.42	376.04	383.39	380.38	377.37
664004	356.45	348.23	356.68	377.71	357.32	364.68	397.51	370.47	378.62	371.57	368.31	379.48	361	376.61	362.15	384.93	428.21	393.65	394.76	386.77	416.45	413.53	404.36	393.4	369.96	429.53	377.9	390.22	393.23	385.79
665004	357.56	350.08	354.9	374.2	352.38	364.2	398	369.27	375.13	365.78	360.32	373.53	353.19	371.46	359.09	384.59	422.41	399.77	386.1	382.28	408.69	410.4	413.32	390.83	364.56	429.22	376.19	384.99	378.54	371.13
666004	354.75	351.17	357.24	374.03	352.9	364.08	394.48	372.06	374.25	372.8	364.96	375.46	354.46	371.54	361.36	379.11	417.3	390.82	391.17	386.1	404.89	407.95	405.61	382.72	364.04	420.08	381.73	380.8	391.55	369.6
667004	362.2	354.65	363.28	388.7	363.43	377.8	405.65	380.53	384.29	378.64	371.91	385.49	363.16	374.75	370.67	388.04	434.21	402.62	397.4	389.09	425.6	419.45	424.72	391.85	377.44	435.9	387.21	389.97	391.38	383.98
668004	358.91	344.64	351.28	370.82	352.08	364.31	403.98	369.21	376.67	369.63	364.18	372.28	354.08	371.67	356.2	376.52	427.52	394.77	387.54	379.47	411.21	423.24	406.43	384.9	363.31	430.22	379.16	385.5	381.3	371.58
669004	351.65	348.96	352.47	375.66	352.32	362.8	389	364.57	373.72	373.37	366.75	372.8	359.27	375.39	362.8	382.59	425.6	397.62	387.63	386.5	416.02	409.49	407.31	387.02	367.58	436.25	381.55	382.45	395	367.74
670004	357.51	351.19	357.62	373.62	354.95	368.42	388.69	373.15	374.79	368.21	359.6	375.36	356.37	371.57	360.73	380.83	418.3	393.64	389.46	384.1	411.39	408.78	404.93	383.03	364.22	427.26	371.94	381.83	384.3	370.84
671004	353.19	343.4	351.08	366.05	351.06	362.71	382.86	363.47	372.41	365.8	362.63	370.6	353.88	367.68	358.2	375.72	413.46	384.88	388.79	377.2	405.84	405.73	407.42	379.48	360.69	422.23	372.29	379.3	385.26	361.85
672004	355.94	350.56	355.68	372.19	355.13	365.36	395.1	369.88	373.04	375.21	365.5	374.59	354.25	369.88	359.13	376.42	418.58	396.61	391.29	382.02	413.15	418.03	404.36	382.93	366.11	427.2	376.73	379.56	380.17	368.98
673004	360.32	353.46	357.36	373.2	355.29	367.93	394.18	370.85	376.86	367.35	364.55	371.12	355.22	371.6	362.32	384.94	420.1	400.02	393.99	381.38	417.04	427.27	417.58	382.52	368.92	441.64	380.37	381.25	381.57	375.11
674004	353.43	345.32	354.75	367.66	348.94	358.4	394.62	365.18	367.38	368.35	356.5	369.46	352.83	366.79	356.03	377.54	414.38	390.72	383.58	382.88	410.71	405.71	407.38	383.53	362.01	424.13	366.6	381.12	376.8	361.64
675004	362.48	344.9	359.95	376.19	352.41	365.17	399.15	370.49	380.38	366.54	372.2	375.09	357.94	375.34	367.08	381.95	427.83	398.66	394.12	381.38	417.74	414.03	429.88	404.24	364.43	428.07	381.17	373.38	385.08	379.8
676004	362.05	345.64	362.9	374.42	353.41	360.68	398.56	372.25	375.24	370.23	368.45	374.38	359.11	376.81	365.14	382.01	427.63	398.11	389.18	389.34	419.29	407.57	421.85	384.07	372.51	437.34	380.34	383.42	387.05	373.99
677004	357.37	346.53	358.23	372.8	349.77	363.71	396.98	364	375.26	368.85	364.7	372.03	363.14	367.92	362.22	377.24	419.65	396.73	393.35	380.75	415.55	401.32	405.68	380.24	364.51	424.57	377.51	378.29	389.26	361.86
678004	362.49	350.24	362.24	380.28	357.95	370.36	405.77	370.74	380.97	362.04	363.69	376.86	360.03	373.26	368.58	388.06	437.69	399.24	387.34	380.67	418.75	417.54	421.21	381.8	368.03	446.86	385.54	380.4	387.4	371.77
679004	359.95	351.11	367.42	378.45	353.69	371.7	399.66	368.69	374.86	363.28	366.92	374.68	357.31	366.57	365.18	390.21	423.39	395.44	387.97	388.17	413.46	404.27	401.14	379.16	368.51	422.98	378.86	385.29	388.18	371.82
680004	359.71	344.29	365.41	374.3	352.79	367.87	403.55	368.34	372.26	366.75	358.65	375.07	357.65	370.36	365.02	386.51	421.27	398.78	390.14	376.74	412.91	406.68	421.31	391.62	365.12	429.22	382.67	382.01	385.18	368.81
681004	365.29	350.66	371.4	377.67	356.93	378.23	400.43	376.42	375.88	371.47	363.41	374.27	362.58	373.9	373.49	390.34	428.56	399.55	390.42	389.62	417.71	411.59	410.28	379.07	373.92	431.26	379.6	382	383.39	371.38
682004	364.29	357.98	371.48	379.63	358.06	375.52	400.45	373.15	373.71	374.58	363.42	377.51	361.68	376.77	376.33	391.73	430.09	401.3	395.44	381.04	429.63	417.74	403.98	390.68	368.35	425.35	380.32	378.84	384.9	378.8
683004	365.77	360.69	379.58	386.34	360.65	380.81	412.9	381.14	383.38	378.98	372.41	381.5	362.79	377.08	381.06	399.93	447.27	405.96	400.91	390.32	420.73	413.36	435.93	391.81	380.02	442.07	388.28	390.27	392.31	369.57
684004	361.17	348.46	372.05	378.09	359.79	376.01	398.79	374.84	371.41	367.28	366.47	370.89	359.91	372.94	371.03	394.48	435.98	396.46	392.68	387.85	413.26	414.03	406.08	387.24	374.2	435.02	384.65	380.79	388.09	375.8
685004	364.85	351.03	378	377.3	357.53	381.12	406.86	377.11	372.87	367.2	366.3	373.18	362.37	374.14	377.63	397.48	437.4	402.89	396.92	385.19	413.35	419.77	407.59	385.33	374.52	439.82	383.38	383.56	382.02	365.16
686004	357.31	347.96	378.38	377.58	353.21	375.58	402.57	373.38	376.52	365.94	359.78	370.84	362.21	370.03	375.15	394.35	429	396.6	389.91	378.57	416.96	410.95	412.89	386.53	371.25	430.6	378.8	379.36	384.73	365.58
687004	364.64	354.65	382.1	381.29	356.78	373.09	404.41	373.99	379.25	370.87	369.69	374.32	359.4	372.76	382.19	398.3	440.12	402.3	391.83	383.24	419.64	423.63	430	395.16	375.59	432.78	382.1	382.65	380.06	372.49
688004	365.33	360.82	387.24	379.66	359.66	380.52	407.5	379	377	372.58	368.91	375.81	364.25	374.78	380.64	394.76	434.92	399.81	396.28	384.06	410.66	407.14	401.88	383.67	378.48	435.8	377.67	384.06	382.98	370.84
689004	365.98	353.62	391.69	380.58	358.55	378.88	398.43	378.89	374.09	368.12	369.68	380.73	362.83	371.98	381.23	400.89	442.49	403.78	396.38	387.65	413.95	418.27	406.1	389.78	377.7	429.38	378.84	386.65	383.75	370.38
690004	372.29	362.26	397.9	386.41	363.48	389.37	409.82	384.04	382.91	374.89	377.43	386.08	367.98	382.38	393.55	410.88	445.6	406.15	400.49	390.27	418.35	420.3	422.27	402.24	383.19	439.49	394.21	390.75	385.92	380.81
691004	365.37	354.81	390.68	384.26	356.74	377.78	419.23	372.96	376.88	374.47	375.15	376.02	363.02	377.31	387.28	402.9	438.66	406.52	397.65	388.05	412.16	422.69	420.58	393.06	373.39	448.48	385.49	391.56	380.61	370.22
692004	364.7	363.19	394.38	376.09	356.05	379.04	404.3	375.93	374.07	364.31	368.23	376.86	362.16	374.26	387.91	399.5	446.81	403.24	390.49	381.31	416.01	419.12	412.87	382.1	376.82	432.68	385.13	384.7	389.72	371.8
693004	364.23	363.01	394.92	383.18	358.12	383.63	395.9	376.69	377.8	371.95	374.93	380.87	366.33	377.67	388.57	404.6	448.89	403.74	398.06	382.79	413.11	434.17	419.63	400.08	381.84	437.72	389.74	386.95	388.14	374.17
694004	361.77	356.66	393.38	376.62	352.69	370.13	399.57	368.84	378.52	368.62	374.9	374.37	364.23	371.95	386.89	398.45	449.72	399.12	389.99	380.82	412.67	421.4	396.92	388.88	374.62	428.22	381.01	376.95	384.34	369.72
695004	364.67	364.74	398.72	378.47	358.3	377.63	403.02	372.67	383.18	369.49	376.99	374.04	363.9	376.96	385.37	403.25	440.8	406.66	395.04	384.6	409.28	424.38	432.5	394.67	382.78	438.11	383.99	378.77	389.21	371.33
696004	370.54	371.1	411.62	391.56	366.7	388.95	420.39	383.41	385.73	376.36	383.47	386.62	365.7	383.77	395.52	406.72	453.5	414.91	410.66	401.02	427.95	433.92	432.47	397.83	391.27	445.43	391.32	396.27	388.67	376.16
697004	361.39	355.5	390.24	375.01	356.03	374.87	399.38	371.54	372.76	370.58	374.17	370.28	363.47	367.77	380.6	398.58	442.14	403.13	399.53	385.14	411.38	428.8	405.11	396.79	379.51	431.23	382.16	383.85	390.13	362.78
698004	364.5	364.93	396.95	383.48	354.27	376.62	394.79	372.24	379.38	371.43	374.51	377.4	361.78	374.95	385.1	403.58	444.63	397.88	394.6	386.15	410.25	425.29	415.84	385.27	380.07	433.43	384.8	383.42	397.72	371.65
699004	368.84	364.17	403.11	384.68	362.29	385.13	407.79	375.25	382.31	373.01	373.03	379.04	364.83	373.56	390.64	403.15	440.95	407.52	394.44	386.24	420.4	431.18	428.28	400.83	389.24	448.76	386.34	392.99	396.73	373.28
700004	362.82	358.88	405.67	374.81	354.95	381.8	401.38	375.09	372.01	365.79	368.57	373.01	360.67	375.59	385.25	405.24	437.89	396.51	393.12	380.51	411.8	412.9	417.23	386.32	382.63	432.9	380.13	376.02	379.3	371.3
701004	369.26	359.96	404.95	381.96	358.29	383.82	411.65	377.04	378.19	370.76	373.58	375.32	371.29	377.27	392.45	408.75	437.56	400.61	395.34	387.3	417.78	415.54	420.83	397.25	387.26	438.89	382.05	383.97	392.07	363.17
702004	367.93	365.57	409.55	385.13	365.25	379.69	410.82	381.79	382.28	372.71	376.19	379.13	370.23	382.02	396.26	417.32	450.15	405.62	396.99	390.12	424.29	428.21	439.83	396.52	394.08	445.22	389.83	384.52	389.73	371
703004	362.52	351.97	401.18	376.94	355.97	374.34	394.27	373.17	376.51	369.45	370.07	370.64	364.29	373.86	387.16	404.99	433.28	399.18	392.82	387.47	418.63	427.77	423.52	390.14	389.15	431.4	389.35	380.13	374.77	367.18
704004	366.98	367.7	407.88	387.81	361.8	382.45	415.13	383.21	389.39	380.14	373.35	375.6	376.34	379.34	395.72	411.99	457.15	404.89	400.46	392.14	423.87	420.91	430.58	393.45	393.61	444.34	387.28	394.96	386.39	377.79
705004	361.36	363.28	407.47	378.31	356.36	378.72	407.7	376.16	383.71	367.39	367.2	374.39	365.13	376.15	386.43	402.8	438.91	399.35	389.35	387.24	411.49	419.52	412.27	395.15	390.86	430.53	384.65	379.42	385.27	373.36
706004	369.2	363.18	410.85	379.21	361.12	390.05	410.54	381.66	383.74	375.66	369.43	376.7	376.43	377.11	392.79	407.02	442.51	405.02	399.4	396.74	420.54	422.76	422.62	385.85	390.73	435.91	386.74	396.32	383.06	379.96
707004	364.2	358.56	405.58	379.9	360.7	375.84	421.44	377.7	379.07	378.86	370.36	375.29	368.74	374.37	390.61	414.32	445.61	403.07	399.89	389.44	407.55	424.69	425.95	400.26	385.71	434.94	391.35	382.92	381.26	360.17
708004	366.87	364.3	411.12	383.43	362.08	382.23	413.35	385.88	377.24	373.96	368.35	375.78	373.55	377.63	394.36	414.19	437.29	405.96	400.24	396.76	414.38	419.78	424.72	382.85	385.85	446.01	385.62	387.55	385.5	370.07
709004	363.64	367.94	405.36	378.82	360.23	376.13	402.67	378.4	375.88	370.63	366.75	370.47	366.08	374.97	391.05	409.97	437.51	396.48	393.07	390.95	414.1	415.35	419.8	387.78	385.59	430.48	383.9	382.72	383.38	378.49
710004	361.83	360.16	408.65	381.69	356.31	379.41	395.41	383.01	380.35	374.54	370.06	375.38	366.17	371.5	381.96	405.03	439.85	399.63	394.33	390.56	413.28	413.77	410.59	390.97	386.06	440.22	378.56	387.46	386.68	373.84
711004	364.46	363.67	410.64	380.08	359.19	377.53	401.16	383.9	378.02	362.55	365.33	374.33	365.25	372.98	387.22	405.15	440.14	395.74	390.85	392.65	411.47	413.34	412.24	381.37	386.78	431.74	388.16	379.76	384.6	370.49
712004	369.4	358.68	415.45	380.33	365.71	382.07	405.5	384.99	379.38	369.55	368.81	378.11	367.92	376.14	390.6	410.42	438.86	404.12	399.28	399.65	424.05	428.73	410.22	389.44	390.3	444.07	386.19	394.72	387.03	376.93
713004	369.49	365.33	416.09	385.08	365.68	387.66	411.29	387.97	379.49	373.41	368.35	375.84	367.14	373.82	390.3	407.63	449.34	405.97	401.01	389.26	419.69	422.72	413.83	390.93	389.57	446.83	389.15	385.31	397.29	377.4
714004	366.85	361.45	414.36	384.61	361.16	383.07	401.38	385.6	380.48	366.37	371.88	369.18	367.67	378.41	384.39	408.77	440.14	404.26	398.48	390.75	415.56	413.96	413.18	389.91	385.85	436.49	387.9	391.87	392.89	375.1
715004	369.11	368.1	415.82	386.58	365.32	391.41	420.19	389.95	387.87	377.7	371.36	380.17	370.05	379.44	392.04	406.11	450.52	412.25	399.61	402.17	423.95	420.44	429.67	381.75	389.09	446.55	391.44	391.93	385.41	376.86
716004	364.51	363.39	414.71	385.13	360.74	381.89	406.15	387.05	381.22	371.23	369.27	371.26	364.15	373.34	388.56	410.05	443	401.25	396.58	391.48	419.19	416.91	412.86	387.39	386.36	432.44	384.73	389.68	390.78	373.84
717004	361.75	358.72	405.97	381.44	357.33	385.96	399	385.72	383.01	363.03	365.32	369.89	360.73	370.65	379.73	411.04	434.29	401.77	396.98	394.01	426.77	425.56	418.61	382.63	378.05	430.21	386.17	382.77	382.81	374.27
718004	363.64	365.85	413.76	381.8	361.55	384.42	402.53	382.16	379.42	369.88	362.15	373.23	356.98	367.33	385.16	405.21	430.21	403.71	398.02	388.89	421.88	416.97	420.55	392.53	382.28	438.16	388.36	382.01	383.27	377.23
719004	365.53	366.82	414.63	383.44	363.11	387.16	403.69	384.12	381.31	371.93	370.07	373.47	362.41	373.75	380.07	409.04	441.79	403.65	393.45	393.08	425.05	429.14	413.61	386.94	383.8	433.53	383.29	383.36	385.83	374.88
720004	368.19	368.04	416.75	385.01	362.56	381.98	398.05	382.31	380.09	369.92	377.05	374.35	359.5	372.44	385.86	408.59	432.19	404.66	399.86	393.24	425.5	423.51	409.85	383.11	386.81	434.93	393.51	390.01	400.64	378.04
721004	364.97	365.42	411.11	383.94	360.64	381.61	406.97	384.08	380.58	368.55	372.39	374.66	361.07	372.74	382.75	405.99	440.04	400.98	394.56	397.24	426.14	416.69	416.94	393.22	384.89	441.57	387.23	382.05	383.09	372.66
722004	368.21	368.57	414.66	385.62	366.59	392.84	411.91	388.74	384.83	374.06	373.3	378.52	365.83	379.21	392.74	404.7	438.07	406.58	407.82	399.61	430.93	419.29	419.97	396	385.77	441.63	393.75	391.11	398.85	376.8
723004	366.19	363.99	407.98	386.27	364.75	377.33	404.76	380.84	382.02	369.49	371.22	370.12	369.28	373.27	380.28	405	443.44	401.04	399.77	396.46	430.89	425.38	402	388.93	381.69	430.7	384.97	391.27	379.73	374.61
724004	366.27	363.03	411.7	382.54	365.51	387.09	405.26	383.22	375.02	367.37	374.1	377.63	364.15	376.55	387.17	402.98	432.01	399.35	399.85	392.46	426.99	419.97	413.86	398	382.14	437	389.77	388.05	391.25	374.17
725004	364.17	366.15	408.01	380.37	361.98	379.46	399.2	381.25	380.34	370.44	366.51	372.43	363.07	374.58	387.2	401.55	434.48	400.67	396.34	388.1	423.14	420.12	417.81	379.25	382.84	436.15	388.36	384.08	385.28	375.06
726004	363.06	363.08	405.89	383.41	357.09	380.35	398.41	381.17	376.26	373.01	365.19	373.51	359.28	372.52	387.71	403.08	434.67	400.7	393.21	393.28	419.81	414.83	409.38	380.45	378.7	437.94	379.6	385.18	384.98	374.59
727004	364.42	369.82	410.61	380.21	365.44	388.34	403.87	386.76	374.87	371.24	367.64	374.08	369.53	376.49	390.77	406.57	434.81	411.04	396.94	393.12	423.48	414.33	415.79	388.59	385.93	430.49	383.31	387.92	382.26	378.44
728004	362.33	361.84	415.34	383.94	363.52	381.54	394.79	381.19	379.44	374.22	366.24	374.79	362.87	373.51	388.2	402.52	442.35	407.46	397.84	400.49	428.72	409.63	403.57	395.32	381.76	435.55	381.21	386.9	387.52	371.04
729004	367.49	366.67	413.02	382.98	365.45	385.81	409.74	383.42	379.47	375.23	368.94	374.7	364.59	375.9	388.16	398.58	438.23	405.39	403.06	394.39	433.3	426.48	426.89	403.08	385.13	439.85	388.81	392.68	392.94	386.75
730004	360.27	354.31	408.02	378.65	360.68	380.86	405.73	374.07	377.82	369.32	364.84	372.12	362.93	371.64	381.16	401.66	436.23	400.54	392.49	394.44	419.96	428.12	404.15	387.82	377.63	433.36	382.06	388.55	380.24	366.65
731004	367.65	366.06	415.47	385.25	368.57	385.95	413.14	384.2	381.69	378.25	374.8	377.1	365.28	379.58	386.29	414.56	444.71	411.8	397.96	409.49	429.25	425.62	412.24	398.93	389.46	425.18	394.36	386.01	388.82	381.66
732004	364.13	354.57	409.96	384.36	361.41	378.35	393.76	376.22	380.58	372.44	367.32	369.94	362.25	374.16	382.57	401.06	448.82	411.45	403.37	397.71	425.97	421.65	415.94	372.61	378.28	438.14	384.5	391.66	371.85	375.1
733004	368.2	361.38	413.49	384.81	368.14	386.09	402.6	377.14	383.61	370.72	367.83	376.01	365.29	379.97	388.1	408.81	438.56	404.75	399.02	392.89	425.54	425.91	406.08	401.17	383.64	442.04	389.99	388.64	378.32	383.49
734004	365.35	364.97	409.74	379.5	363.8	384.63	412.53	378.57	377.82	373.81	367.33	367.69	360.96	374.49	385.83	397.58	434.16	410.72	394.85	385.46	425.99	428.76	409.65	383.62	384.83	433.65	384.99	396.02	384.77	375.51
735004	367.24	365.47	416.05	383.71	365.88	382.96	413.41	378.75	380.46	373.58	366.54	375.49	359.44	378.72	390.88	402.95	438.85	410.9	399.13	390.37	420.04	426.72	425.12	391.03	382.32	438.39	385.85	386.95	386.12	372.55
736004	363.01	366.81	415.24	381.3	364.61	381.5	411.92	375.69	381.01	372.67	366.61	371.39	363.6	376.25	384.22	393.92	435.66	410.67	397.72	391.99	422.39	434.73	426.88	396.42	380.99	426.44	394.84	395.18	387.91	386.45
737004	370.03	371.82	423.56	388.38	370.1	393.75	415.69	381.12	381.02	379.2	376.44	378.78	371.11	384.44	396.07	407.52	443.81	412.14	408.12	401.37	425.74	433.39	433	394.53	390.39	439.99	392.01	388.27	394.57	383.89
738004	360.58	365.26	414.37	382.01	363.98	381.27	416.33	376.27	383.86	372.51	365.66	375.1	368.93	375.94	390.72	400.74	441.56	405.87	395.25	399.33	421.06	433.79	421.19	385.36	386.14	431.21	390.18	383.26	388.35	375.14
739004	370.16	366.88	417.3	389.29	370.01	389.64	415.46	382.36	382.36	373.08	373.87	378.67	368.23	378.82	395.04	409.53	443.08	409.71	394.28	394.89	422.66	434.07	430.5	389.46	387.49	449.68	392.9	400.34	397.16	383.51
740004	367.03	367.73	418.8	385.43	365.78	390.97	414.74	383.24	382.45	370.61	369.41	373.7	364.51	380.44	386.61	405.02	434.63	404.52	403.58	388.74	422.24	421.15	418.97	394.72	384.72	431.47	389.45	383.86	387.69	385.09
741004	363.27	365.5	419.51	378.96	365.23	386.11	424.46	380.65	383.02	371.45	377.14	375.7	366.09	384.35	388.2	405.59	434.53	410.57	401.64	391.32	421.72	415.85	422.82	389.1	387.21	432.76	385.99	389.17	392.05	379.24
742004	366.71	363.44	419.46	380.26	364.17	390.96	409.59	376.23	378.01	367.05	363	369.76	361.07	381.23	387.87	402.94	434.97	404.19	393.65	392.08	420.57	424.94	418.46	392.24	381.69	430.88	381.55	389.39	375.73	374.1
743004	364.4	357.65	418.92	383.59	362.65	389.58	424.51	379.73	384.8	374.98	371.72	376.7	361.99	382.25	392.08	413.48	448.94	411.38	406.82	396.91	431.03	427.8	422.67	390.71	385.34	447.49	393.05	392.57	387.93	382.72
744004	363.75	371.31	418.95	391.64	366.01	387.58	413.24	380.59	384.78	370.67	369.05	377.82	365	384.92	394.65	408.2	444.59	411.93	400.22	401.55	423.22	425.7	420.41	398.72	385.27	439.26	387.93	393.86	390.67	375.51
745004	362.38	362.15	417.71	379.17	362.99	384.01	417	378.42	377.33	372.75	368.85	377.37	360.85	383.4	387.66	406.35	449.96	413.92	396.76	397.51	418.97	425.19	427.79	394.52	381.53	460.94	387.11	396.53	384.75	370.45
746004	366.46	368.55	421.17	382.24	367.28	388.66	406.6	378.35	378.67	368.71	369.71	377.34	365.85	380.76	390.13	408.14	436.75	410.51	400.39	395.33	417.54	425.68	414.46	393.39	386.02	437.8	389.05	390.31	386.54	375.81
747004	363.71	366.99	418.74	382.4	363.55	386.1	412.8	374.91	378.23	372.31	367.8	370.44	358.01	378.32	384.17	399.44	444.68	409.5	399.33	401.32	424.23	431.31	407.33	401.6	381.71	430.6	383.32	390.96	383.53	363.29
748004	363.26	359.7	416.83	382.91	360.42	387.18	412.46	378.18	378.63	363.54	366.06	368.94	362.95	376.25	381.64	400.05	435.83	406.03	395.39	394.02	415.7	421.9	408.79	391.36	380.12	437.84	380.8	383.69	386.24	378.25
749004	368.52	360.59	419.55	384.41	362.9	388.4	420.98	377.54	384.27	370.87	368.72	373.76	366.97	381.87	382.7	399.41	446.67	407.97	401.54	392	416.84	431.9	414.81	396.79	384.92	438.84	381.4	394.23	383.83	374.72
750004	365.91	357.61	410.34	374.2	358.32	378.32	410	377.67	373.72	368.83	363.37	369.58	359.57	377.92	383.11	399.78	439.8	401.92	390.64	391.68	407.75	417.98	402	394.59	379.35	447.51	383.78	390.41	387.6	372.61
751004	365.86	367.13	416.55	386.24	365.23	384.61	415.65	377.96	382.08	372.72	368.62	372.41	365.38	380.48	386.37	403.7	444.89	408.31	397.62	393.86	417.85	424.19	415.08	390.91	380.15	438.83	386.47	394.54	381.09	367
752004	362.55	360.54	414.59	383.81	362.82	381.11	421.69	374.36	383.91	371.4	363.41	371.37	361.73	382.75	380.68	405.06	436.24	404	390.58	394.59	413.8	411.7	427.77	396.44	381.88	428.38	389.75	390.9	379.66	372.41
753004	367.34	362.77	425.41	391.55	366.77	391.61	415.43	384.51	381.26	374.65	367.34	375.6	366.93	384.58	384.26	402.18	441.69	402.46	405.95	403.11	421.87	421.54	420.91	396.58	383.45	447.68	392.99	394.73	394.74	379.29
754004	361.55	358.98	411.52	379.48	364.33	382.15	419.33	376.76	381.05	372.03	363.35	374.18	360.91	376.03	380.5	404.58	439.13	403.04	399.32	396.25	420.87	423.37	422.71	397.88	382.72	437.43	387.43	387.24	384.03	378.12
755004	363.32	361.91	419.22	379.47	362.67	387.33	412.45	381.24	376.66	373.86	366.14	375.34	362.41	380.38	381.25	401.1	438.1	406.43	397.69	399.97	419.24	419.47	428.61	388.06	381.12	433.19	385.79	388.71	386.48	379.27
756004	366.37	366.3	415.8	391.65	367.25	384.93	413.88	380.15	386.15	375.48	371.49	374.6	366.54	384.32	384.59	403.72	448.42	410.24	397.24	399.96	419.8	440.53	413.87	409.13	382.29	447.74	395.12	388.54	383.94	369.96
757004	362.83	365.62	413.54	382.32	360.65	383.91	407.78	377.64	383.16	367.91	362.21	368.27	363.13	377.6	374.4	395.77	432.98	393.44	397.77	398.05	415.28	424.49	411.77	389.38	378.06	438.75	386.43	393.19	384.56	366.05
758004	365.84	367.26	417.3	385.55	366.75	387.26	414.13	377.15	385.41	373.38	364.07	377.33	359.09	379.32	383.31	405.14	433.14	405.04	396.15	395.73	416.53	429.2	405.71	401.83	384.61	435.84	384.08	387.06	388.9	370.95
759004	367.05	364.04	414.8	388.82	366.41	391.07	413.68	381.7	383.39	370.93	365.53	374.67	364.03	381.77	378.62	402.38	443.67	405.17	402.96	400.54	420.04	422.04	416.3	402.89	384.23	435.47	385.08	388.52	388.63	381.38
760004	368.34	367.14	423.54	385.11	365.96	387.62	413.21	380.8	387.85	366.96	370.69	378.41	364.68	382.47	384.68	406.05	435.86	406.48	396.39	399.09	421.64	424.86	417.16	392.44	387.68	440.16	389.07	390.9	395.32	373.47
761004	368.02	368.19	417.33	383.35	364.96	385.02	417.46	381.33	382.01	371.95	368.28	375.95	368.4	383.52	383.05	408.89	438.46	407.34	402.08	396.41	418.13	436.9	410.04	393.49	385.24	437.23	390.64	392.86	383.91	377.18
762004	365.07	363.04	415.77	386.44	362.63	383.05	411.6	378.64	385.61	371.42	367.52	374.96	363.94	381.57	383.57	409.82	438.11	404.78	399.76	389.16	420.77	414.26	409.48	392.67	381.61	437.29	384.7	392.52	379.32	376.4
763004	374.14	370.72	416.02	385.21	368.77	384.29	418.92	384.86	388.79	375.16	373.62	380.4	371.76	383.47	388.88	412.9	442.22	413.7	403.82	397.97	431.01	432.37	422.72	392.28	391.42	441.77	391.64	398.78	385.38	386.67
764004	365.54	354.91	410.71	381.61	358.85	374.36	402.17	377.44	373.47	372.27	366.48	369.55	362.02	376.85	372.03	402.41	433.76	404.18	398.27	390.87	410.44	411.26	406.44	387.19	380.41	427.61	386.11	397.4	370.41	371.61
765004	367.29	366.92	412.2	386.5	366.59	373.89	423.42	378.39	392.08	379.07	371.96	376.95	369.95	383.9	387.6	408.87	434.47	416.24	403.54	396.34	423.91	422.23	428	395.63	387.94	442.13	385.38	395.76	387.29	375.68
766004	368.41	372.22	419.79	386.73	364.7	377.23	426.5	378.82	386.92	374.03	370.53	376.45	364.55	380.5	382.93	405.44	440.79	409.41	399.53	394.81	422	422.4	401.25	389.02	382.18	447.84	393.06	394.39	386.06	374.19
767004	359.61	351.87	410.04	376.6	359.73	373.86	410.3	372.75	379.44	370.33	365.08	371.11	359.29	374.93	375.2	404.8	431.35	404.96	390.86	393.11	418.12	417.61	397.41	378.39	376.73	441.36	378.57	388.87	384.53	376.72
768004	368.4	362.96	413.41	390.39	367.64	373.68	415.85	374.91	388.74	373.13	372.46	374.76	365.69	384.41	381.57	413.26	444.65	414.15	405.93	405.23	423.42	423.21	427.79	396.39	385.87	438.62	381.9	388.98	394.83	386.94
769004	361.56	361.79	422.99	392.09	367.34	377.2	411.76	378.47	389.21	374.16	375.61	377.33	367.88	380.9	381.88	411.15	451.41	417.85	399.16	401.86	416.93	420.57	397.82	385.15	381.71	449.18	388.59	391.74	388.5	388.91
770004	366.57	358.74	419.16	386.43	367.36	376.15	408.56	377.42	387.34	370.69	368.64	379.49	373.37	378.39	384.09	414.06	440.36	414.68	400.1	395.32	414.88	425.47	425.29	388.85	382.68	434.97	389.04	392.66	392.9	375.32
771004	359.93	364.38	419.92	380.28	365.62	382.98	405.45	382.56	382.72	363.16	367.45	377.48	363.07	380.85	389.12	408.45	435.37	405.92	395.58	401.7	422.19	421.35	417.69	397.43	381.39	438.02	391.17	389.24	386.24	380.42
772004	361.94	360.15	419.67	384.61	366.33	382.91	408.76	376.55	380.96	372.3	359.68	372.95	361.8	381.07	382.45	410.4	436.28	404.42	393.58	394.69	415.38	421.88	417.07	392.01	378.75	438.74	387.01	399.91	382.7	384.72
773004	362.22	359.43	416.51	380.63	365.2	375.34	411.61	376.94	382.45	373.53	365.11	373.56	363.07	380.17	387.98	408.98	444.53	409.76	402.68	392.64	421.19	419.94	426.59	403.44	382.2	436.74	384.61	396.25	387.68	369.6
774004	362.21	358.57	421.27	383.7	364.2	375.29	413.32	377.18	386.24	377.98	369.98	370.83	360.25	378.66	384.19	410.67	440.03	411.27	397.32	393.52	420.93	423.33	418.25	387.8	382.73	441.55	389.25	394.19	385.36	379.08
775004	363.64	361.88	419.15	383.07	367.14	385.61	419.08	378.32	388.25	373.78	367.9	377.61	365.68	380.01	383.58	408.79	438.59	407.89	396.93	411.14	413.8	425.74	421.86	394.32	381.17	436.12	389.75	395.05	386.04	379.47
776004	364.69	361.95	417.17	389.49	368.57	381.75	420.95	376.38	393.19	379.58	374.27	377.57	372.43	381.93	388.08	412.42	452.13	414.22	400.67	404.79	424.28	418.45	416.44	398.06	385.82	453.74	393.7	395.78	400.95	386.8
777004	363.17	366.09	423.49	389.28	368	383.51	410.34	382.82	383.13	376.36	369.74	374.46	369.49	386.89	389.56	416.38	446.1	408.3	397.58	407.99	421.99	431.29	411.33	399.12	388.03	436.6	391.38	400.3	386.88	375.09
778004	362.96	363.11	419.26	390.18	371.38	380.51	423.05	378.53	396.18	377.43	370.12	379.07	370.79	381.43	380.95	416.46	450.28	415.55	404.17	401.51	422.25	440.94	412.89	402.7	385.01	444.76	394.84	407.6	394.47	383.87
779004	367.86	362.24	421.38	387.74	371.52	386.92	424.96	384.34	392.26	378.51	372.63	377.08	369.25	384.25	389.78	420.47	448.73	416.15	402.27	399.56	428.35	430.22	441.1	401.6	388.13	455.6	391.09	400.24	398.17	380.59
780004	367.39	360.45	420.21	390.96	369.75	384.9	416.85	383.16	388.78	373.43	375.8	373.84	372.37	381.93	382.54	414.89	453.95	410.14	403.2	397.5	420.37	429.56	422	395.47	385.01	448.31	392.48	391.31	396.39	384.94
781004	360.97	360.34	413.65	383.52	364.06	374.69	418.64	374.88	384.81	368.38	371.18	367.2	362.57	383.3	382.13	408.95	448.29	408.34	393.61	392.89	417.96	418.77	421.5	392.88	381.67	438.46	384.32	394.57	401.23	373.49
782004	356.6	354.34	409.65	383.68	356.81	374.54	404.02	373.01	384.06	364.83	363.52	365.55	355.2	374.32	374.63	405.37	441.41	400.65	392.01	385.46	415.13	416	407.09	389.18	374.42	425.05	380.68	392.19	382.14	377.76
783004	365.13	362.45	414.36	388.15	366.39	383.2	422.88	379.33	389.73	370.52	374.38	371.77	361.72	384.43	382.41	415.57	451.69	420.62	398.7	401.39	423.75	426.74	403.28	402.02	388.57	440.19	396.15	398.9	382.48	380.5
784004	367.59	367.24	419.84	387.1	365.11	381.39	413.32	381.61	383.99	369.32	371.96	369.9	368.13	384.06	382.8	416.61	441.46	411.29	397.84	397.41	418.37	434.96	423.79	403.34	388.92	444.39	390.34	400.76	387.13	374.01
785004	359.38	357.58	413.95	380.14	361.5	376.47	409.01	375.14	380.44	368.05	367.37	369.58	358.58	374.87	379.27	411.14	441	407.96	399.32	390.12	416.01	428.65	405.17	389.18	380.17	438	381.06	384.99	387.7	376.78
786004	362.69	358.84	413.74	385.33	361.67	381.04	410.82	380.43	378.75	364.57	360.99	367.34	365.34	376.96	381.81	412.74	437.86	409.09	399.39	389.28	411.35	415.16	419.76	395.38	379.69	432.88	387.97	391.46	374.64	373.23
787004	370.48	371.83	419.66	386.57	368.87	386.83	421.02	382.06	392.46	371.52	370.39	375.99	369.61	382.25	383.06	420.78	448.59	415.38	404.46	395.28	414.75	425.84	430.79	394.78	385.33	437.16	389.76	396.48	395.27	382.39
788004	362.56	362.09	411.29	383.31	363.04	381.54	409.38	374.43	382.31	369.22	367.3	367.75	362.73	377.3	374.84	412.18	439.94	408.01	394.41	390.99	414.13	416.82	411.32	395.22	380.5	439.4	388.13	387.39	388.16	372.59
789004	372.13	365.71	424.02	390.86	370.57	388.02	426.6	380.94	387.79	377.7	377.05	381.76	369.18	386.8	380.2	416.27	454.56	409.98	403.78	403.58	415.7	432.71	419.48	402.19	388.4	452.03	392.43	398.37	395.71	374.06
790004	367.81	361.8	412.52	381.08	362.66	381.8	413.98	374.35	383.14	367.84	366.07	370.36	360.78	379.68	379.82	414.21	436.14	409.25	393.31	395.95	416.69	416.92	420.29	386.61	377.57	450.48	387.36	390.38	389.54	372.45
791004	369.39	370.55	421.14	391.06	367.61	390.71	413.15	379.38	386.28	374.87	368.99	376.13	364.6	380.01	388.31	416.74	445.16	407.42	400.68	392.67	413.67	427.67	417.58	401.71	384.59	439.81	392.09	385.77	394.28	374.11
792004	364.16	355.86	406.93	381.64	360.2	382.87	428.58	374.27	379.13	370.33	368.74	367.95	363.88	375.03	382.17	410.75	440.18	405.44	397.2	392.87	414.88	409	412.65	398.2	380.72	433.88	384.4	389.73	375.57	371
793004	366.2	360.84	414.99	384.79	362.5	388.7	428.23	377.42	388.87	367.7	368.7	369.83	361.32	374.03	389.9	409.67	444.25	410.63	397.62	393.52	411.89	416.1	411.18	392.91	381.67	442.96	389.33	389.21	396.82	373.56
794004	371.34	372.42	417.35	390.92	367.04	404.65	417.84	384.29	387.32	373.46	371.15	376.68	369.09	383.75	390.16	415.63	447.29	407.61	400.44	395.84	418.4	418.29	433.09	387.46	386.12	444.66	397.82	389.15	383.29	387.96
795004	367.63	361.23	412.63	388.73	364.67	403.23	417.73	380.78	384.4	371.2	367.63	373.39	365.58	379.51	379.69	410.12	439.95	405.12	398.66	387.42	407.83	427.02	418.3	393.7	383.41	448.56	395.73	395.26	392.94	376.42
796004	366.72	362.14	416.26	394.07	365.07	404.15	409.02	382.05	389.83	374.21	368.95	378.72	363.93	381.24	383.83	407.97	438.54	408.8	404.84	399.82	412.27	415.28	409.13	385.31	384.33	445.19	391.66	385.92	397	381.64
797004	369.07	364.81	419.52	390.73	371.31	405.41	415.74	382.71	386.03	378.12	374.22	377.24	370.27	384.64	387.56	414.41	446.93	417.07	402.47	401.24	414.77	427.68	424.71	395.11	391.92	447.6	395.75	392.57	396.47	370.44
798004	370.81	367.56	413.17	389.93	371.33	400.51	422.37	381.97	387.51	379.53	378.01	373.56	366.03	382.03	387.38	413.22	445.26	409.03	408.22	397.48	419.06	424.27	437.25	394.92	391.21	448.46	398.24	390.88	398.04	372.33
799004	366.81	363.9	416.52	382.1	364.64	398.43	420.2	378.16	393.08	370.62	363.22	369.75	368.97	380.49	380.75	410.77	437.7	411.86	399.53	401.99	417.86	427.71	422.32	388.52	386.8	436.43	388.54	382.79	403.69	369.81
800004	367.75	366.02	413.48	382.11	368.35	396.95	417.42	379.43	389.38	371.97	367.74	376.06	365.86	380.47	382.24	409.67	433.94	407.75	404.78	398.42	416.34	420.65	430.94	394.63	385.92	443.85	387.37	394.06	387	378.81
801004	367.38	369.88	418.16	388.22	371.2	403.64	423.42	381.85	390.76	377.09	376.43	377.39	370.36	385.63	389.61	416.8	446.5	411.28	403.39	393.69	419.73	417.15	428.07	404.09	388.58	444.32	394.52	390.97	394.68	378.18
802004	359.21	358.38	399.56	372.63	356.03	383.02	408.72	364.13	386.8	361.24	361.23	365.54	361.59	367.8	371.88	406.42	431.58	405.52	391.03	386.65	405.07	417.67	422.85	384.97	378.08	443.23	390.85	374.91	374.11	363.51
803004	367.06	363.86	407.35	382.06	364.5	389.91	414.66	375.49	388.75	372.75	366.94	375.2	363.69	374.93	378.06	407.83	443.38	408.92	402.12	396.47	414.15	420.88	413.36	401.94	388.11	447.61	387.78	379.14	387.03	375.61
804004	367.57	362.24	406.06	390.35	365.65	395.33	428.78	379.26	391.16	371.91	378.44	373.21	366.32	381.89	377.62	413.31	444.18	417.04	399.68	393.34	423.52	418.91	409.8	396.28	394.86	451.77	390.51	391.97	405.53	385.76
805004	367.84	359.15	412.41	377.2	361.36	398.61	412.15	378.63	381	376.14	362.19	372.15	364.61	378.4	378.32	405.94	435.94	412.23	397.12	392.51	419.65	420	419.92	395.37	384.69	446.51	390.65	379.71	394.25	373.78
806004	369.25	365.37	409.49	384.53	365.87	394.53	438.29	377.4	395.73	379.31	367.51	374.51	370.91	381.27	385.97	406.19	443.03	415.07	402.11	394.15	417.74	423.13	413.95	399.56	392.29	445.12	393.38	394.14	388.83	381.38
807004	364.34	359.56	408.86	382.64	361.67	388.97	423.19	377.47	382.74	370.58	367.1	371.92	362.05	375.84	378.49	412.25	438.56	415.59	398.74	393.46	418.19	431.27	415.66	397.73	386.87	430.26	383.32	385.18	391.93	380.17
808004	366.85	364.13	411.62	387.75	364.53	384.88	426.6	379.5	388.75	373.06	368.97	376.91	361.91	379.29	377.37	411	436.56	419.88	398.84	394.09	425.62	427.1	420.56	393.19	389.96	455.04	392.32	397.75	389.73	372.3
809004	363.56	361.81	411.52	389.44	363.71	388.61	425.3	377.59	391.23	375.84	369.27	371.22	364.24	379.83	375.91	409.1	445.36	422.43	400.68	398.54	410.12	431.85	423.9	415.52	388.47	438.76	390.29	387.93	399.94	381.45
810004	369.64	357.99	400.11	390.9	365.7	390.78	423.47	378.65	393.59	370.13	368.08	377.36	367.08	383.55	380.36	408.66	446.56	413.44	403.09	395.76	415.31	423.98	397.46	407.24	389.08	448.33	398.89	394.23	394.59	378.87
811004	367.33	365.42	406.71	387.15	362.11	392.36	426.71	379.93	393.09	374.93	376.19	374.03	366.65	384.24	379.37	416.04	451.56	422.98	403.89	398.15	426.12	428.56	421.38	394.81	388.52	444.29	394.27	401.03	388.2	387.98
812004	366.64	360.75	411.89	388.18	369.79	396.61	422.21	381.18	394.11	383.19	374.85	375.92	371.11	383.24	381.02	422.49	446.7	421.19	404.68	400.29	426.47	416.79	430	410.32	396.95	437.35	396.11	395.96	399.85	373.37
813004	367.71	362.66	413.1	387.13	364.44	393.37	414.51	381.26	389.3	371.05	364	377.74	358.69	375.82	375.66	410.6	440.18	416.22	400.06	393.22	423.65	418.32	419.48	402.02	392.77	454.96	390.84	387.68	395.64	383.93
814004	364.56	363.37	411.08	387.32	360.96	389.8	413.06	380.46	390.11	376	368.07	378.07	365.33	374.85	379.66	408.37	446.02	415.71	398.09	393.18	423.13	421.92	402.95	395.53	387.26	438.83	395.24	396.51	391.95	378.34
815004	358.12	358.37	404.72	388.91	361.11	388.32	428.56	381.68	384.79	368.07	367.24	373.44	365.24	378.1	374.22	413.57	433.98	418.02	394.8	394.91	417.44	425.6	417.47	410.07	391.61	439.4	389.07	387.89	396.68	368.44
816004	365.08	365.74	412.31	387.94	365.07	394.49	416.88	387.86	391.2	373.82	374.03	379.93	365.87	383.41	381.11	412.77	436.4	418.46	403.24	404.64	428.47	418.1	415.54	401.44	393.71	453.15	394.58	394.54	397.78	381.07
817004	366.45	363.32	416.01	391.4	367.64	398.58	426.58	383.01	391.94	379.46	372.2	378.61	369.73	382.34	381.87	419.36	441.97	416.08	409.43	404.25	427.29	429.47	422.38	408.9	400.73	451.78	396.93	394.65	398.43	382.44
818004	361.22	358.25	407.3	381.99	362.11	383.72	415.95	378.38	386.85	372.5	370.56	372.12	359.75	376.11	375.72	406.16	430.03	415.12	398.8	397.73	419.56	418.43	421.07	391.36	388.57	439.65	387.03	391.01	390.69	372.7
819004	359.91	358.35	403.87	381.59	360.83	385.24	428.43	377.58	387.19	370	367.07	372.32	352.58	380.71	375.09	406.91	430.88	411.74	398.35	392.65	419.81	413.69	420.46	392.54	386.17	447.38	385.5	384.98	389.7	376.33
820004	365.03	361.86	412.55	387.83	366.55	393.92	428.91	382.31	397.52	372.58	371.36	375.47	365.18	383.61	381.6	406.68	439.4	418.02	404.51	395.85	423.71	420.08	423.6	396.24	390.88	446.04	393.19	392.2	396	379.59
821004	363.69	360.02	412.75	381.84	365.3	386.86	434.05	381.6	393.62	376.85	375.48	374.87	367.08	383.48	385.34	410.04	445.99	420.74	397.31	405.29	428.93	430.32	424.39	408.2	394.73	455.23	401.28	397.64	397.76	372.54
822004	364.55	366.71	414.24	384.69	364.94	399.35	419.58	382.14	393.2	371.07	365.55	375.37	366.01	380.95	377.35	403.82	434.23	415.27	398.03	396.05	417.71	417.75	423.24	396.02	393.74	438.51	389.68	396.64	394.45	372.36
823004	361.93	359.56	407.31	386.1	362.23	384.32	422.93	378.07	392.08	374.1	371.59	376.54	368.8	376.63	377.54	409.44	439.98	418.23	398.09	395.37	417.6	426.67	418.64	399.74	392.65	459.36	397.87	385.39	392	380.69
824004	368.39	365.45	414.22	386.35	365.99	397.47	432.33	387.54	392.4	369.69	372.36	377.38	364.98	385.7	380.33	407.8	443.87	413.02	404.2	397.23	412.37	420.61	445.25	401.08	390.07	440.3	393.72	396.99	396	378.79
825004	365.6	366.99	413.69	387.78	366.9	394.72	422.26	386.59	392.23	379	373.2	375.82	365.29	382.45	376.98	408.38	449.57	420.4	406.59	399.68	417.52	432.08	406.8	392.53	391.4	445.67	393.61	393.21	396.26	380.77
826004	361.88	360.54	407.12	382.27	359.88	386.34	437.33	380.47	384.6	377.37	368.53	372.55	361.09	378.32	376.9	409.45	434.54	415.5	395.78	388.55	406.99	422.75	412.64	391.37	385.45	442.4	393.16	390.8	392.74	376.07
827004	365.05	361.02	407.54	387.65	364.38	393.64	425.19	384.91	390.78	377.51	375.2	378.97	364.85	379.28	378.75	410.03	434.17	416.13	395.27	398.75	421.3	415.12	433.81	386.77	388	439.32	396.76	392.81	387.31	373.59
828004	359.86	358.01	409.7	388.21	362.83	398.92	432.32	381.81	387.27	375.59	368.65	375.31	367.45	378.07	374.6	409.24	429.02	417.05	393.74	394.49	415.52	423.63	437.25	390.61	382.44	449.07	383.89	392.03	396.88	374.06
829004	361.58	361.37	412.46	389.55	367.35	405.74	418.11	386.45	397.59	373.65	375.86	378.1	368.13	381.24	378.76	406.12	445.18	418.5	411.87	398.28	420.02	420.3	430.33	391.68	387.52	442.43	393.11	399.17	394.74	381.47
830004	366.46	367.04	413.46	383.33	364.72	400.18	434.31	386.34	395.85	376.28	373.62	374.98	364.82	383.55	375.49	412.07	438.83	422.38	406.42	406.73	414.04	426.11	435	403.53	384.68	446.29	394.35	395.6	396.52	388
831004	366	364.54	417.46	390.98	369.34	401.21	424.99	388.1	397.25	379.95	372.86	378.43	366.22	387.97	376.55	405.82	449.06	423.26	406.14	404.53	415.91	416.5	441	393.94	378.48	446.77	392.97	399.13	393.85	384.72
832004	352.95	361.14	411.2	383.17	360.55	394.15	423.99	384.15	386.59	367.63	368.54	373.59	358.43	382.23	372.95	406.43	449.45	413.42	400.68	391.13	415.64	412.38	417.56	389.73	380.3	433.2	386.49	391.02	397.72	370.44
833004	361.82	358.54	409.97	387.11	364.44	397.87	421.26	386.52	394.75	378.48	367.39	376.08	363.08	378.8	379.01	404.81	433.36	420.99	401.06	396.22	413.77	428.58	428.5	393.08	377.6	439.69	395.58	389.85	387.91	385.17
834004	364.22	361	409.92	386.76	367.05	399.32	425.34	385.93	396.19	372.78	369.31	377.27	360.89	384.17	379.07	404.44	446.43	415.86	401.14	400.23	417.28	424.36	423.32	392.34	383.38	434.85	396.86	391.9	392.13	386.8
835004	368.83	362.71	412.6	389.92	369.28	402.29	434.13	387.86	396.24	380.08	382.45	386.19	372.04	383.8	379.51	412.57	447.05	434.45	415.18	395.98	413.36	428.68	441.84	389.91	384.87	439.9	396.9	394.88	401.08	390.17
836004	366.4	362.44	408.83	389.98	368.95	401.27	432.67	386.45	391.7	376.38	374.15	381.35	362.27	382.13	372.4	398.61	445.32	427.94	409.03	400.96	413.35	428.23	440.42	404.7	379.83	435.6	392.92	396.25	392.65	382.77
837004	365.27	362.89	408.22	388.52	365.08	398.3	426.65	383.97	401.46	373.22	372.03	379.07	367.32	379.73	377.1	411.81	441.69	421.5	404.31	398.37	410.44	409.42	408.82	386.07	380.61	441.36	394.3	390.94	389.98	377.96
838004	364.7	359.46	413.74	389.75	365.25	397.51	426.95	386.32	389.7	373.29	372.68	381.85	365.59	384.37	374.99	408.45	438.52	423.65	409.42	399.35	416	431.15	436.82	393.88	379.13	441.55	393.31	395.53	393.69	377.77
839004	363.43	361.18	409.25	386.64	366.4	402.35	415.89	382.54	386.47	368.28	369.61	375.81	360.3	377.08	369.74	405.69	432.55	421.01	404.44	393	405.74	417.49	420	389.24	377.03	438.95	384.63	383.19	393.06	383.7
840004	367.54	368.11	413.07	392.21	370.08	404.43	418.17	387.62	391.78	375.85	372.42	381.91	362.52	383.62	376.79	405.94	437.18	424.27	407.24	403.07	412.45	423.84	430.06	403.87	379.48	448.69	394.34	399.95	388.32	379.09
841004	375.44	369.99	419.64	394.9	371.55	411.81	428.2	390.77	402.71	378.41	375.48	394.37	374	388.29	377.49	407.15	442.93	425.66	417.24	401.86	420.45	437.69	440.03	405.55	389.15	459.48	394.43	399.23	406.59	382.01
842004	369.47	363.11	412.24	389.79	369.18	397.5	426.49	387.84	391.84	377.68	377.03	386.31	371.04	385.78	381.62	407.4	440.12	427.26	411.62	409.23	419.27	438.68	460.5	406.82	386.47	439.98	399.12	400.95	404.22	381.98
843004	361.41	357.99	408.09	378.48	360.36	390.22	408.63	381.18	390.95	370.84	366.72	374.3	362.76	375.54	370.82	402.31	432.99	414.73	399.4	394.29	410.09	420.84	419.88	400.04	379.3	442.14	391.61	387.25	390.84	376.67
844004	369.72	369.23	412.26	389.4	368.13	400.32	428.65	390.85	393.91	380.76	377.44	383.69	366.36	383.44	373.41	406.44	447.28	421.18	414.17	401.55	415.51	424.59	430.55	404.03	385.22	450.7	396.24	401.9	405.86	370.91
845004	361.23	357.53	407.51	383.92	363.3	392.25	422.26	380.26	389.39	377.36	364.54	380.9	368.71	377.8	370.09	400.56	433	408.76	415.29	397.38	406.73	421.28	412.5	386.55	377.65	437.04	384.47	385.95	409.68	372.6
846004	359.28	358.18	402.03	385.34	361.43	390.56	419.89	379.17	390.05	376.15	373.86	376.41	365.15	379.34	365.85	403.18	437.34	416.86	408.88	396.43	408.04	428.65	433.43	394.35	373.62	437.93	395.65	391.8	392.41	370.53
847004	366.26	363.11	412.97	392.45	366.86	399.19	432.03	393.46	398.4	386.04	378.02	388.25	373.28	383.42	378.76	411.84	449.68	424.97	410.4	406.24	423.45	433.53	441	396.89	387.14	459.03	398.95	391.24	404.39	392.71
848004	363.87	364.81	408.87	387.23	366.46	399.99	422.66	391.81	394.06	372.69	375.07	387.36	370.45	383.27	374.43	412.8	442.3	422.42	412.84	401.31	417.27	426.84	435.68	400.94	381.39	449.09	389.05	394.9	400.5	376.5
849004	361.92	361.26	409.08	383.47	364.86	397.51	422.27	386.15	389.57	376.53	372.04	381.76	366.69	382.25	371.72	408.23	436.58	420.19	413.47	404.86	412.97	437.4	432.11	390.17	379.13	444.71	394.21	397.94	401.87	382.69
850004	365.22	367.97	408.77	390.13	368.77	389.9	433.24	388.88	400.88	378.57	384.84	379.54	373.77	383.81	376.03	407.37	455.31	428.03	420.25	399.67	427.54	441.2	437.67	402.17	386.03	465.77	387.45	395.91	411.23	380.92
851004	369.4	366.04	411.61	388.6	369.31	404.51	428.02	390.66	391.43	380.71	380.9	384.43	368.99	384.32	377.59	404.23	440.96	423.23	415.7	407.79	413.28	440.98	422.48	396.45	385.05	450.25	400.48	401.78	398.56	390.82
852004	362.89	367.72	405.39	389.79	364.7	401.7	414.82	386.73	386.65	370.69	372.56	381.98	363.77	378.18	372.69	404.02	430.48	414.67	413.45	401.19	412.91	425.97	425.84	401.38	380.31	439.05	390.95	384.59	398.57	376.71
853004	364.44	359.47	403.5	385.08	368.68	397.12	408.79	388.37	390.04	384.41	382.07	383.15	366.18	378.72	378.89	394.84	449.18	418.86	416.31	400.92	425.5	428.69	426.53	400.89	382.92	454.69	394.43	389.62	415.92	383.75
854004	363.09	363.99	400.12	388.06	365.76	395.94	424.91	386.82	391.49	376.06	374.8	388.18	365.32	377.84	374.37	399.03	443.97	416.67	412.36	406.79	421.86	435.5	440	396.3	379	448.85	391.94	389.51	402.48	366.5
855004	365.16	364.67	405.01	389.4	369.15	401.7	421.74	394.09	398.64	377.29	379.51	388.03	370.8	382.29	374.63	411.5	446.99	422.2	420.17	400.09	423.21	436.45	445.24	406.72	383.66	446.27	396.98	407.07	406.56	379.45
856004	362.88	364.15	408.8	392.33	369.25	397.13	410.43	391.08	392.26	383.94	376.45	389.84	373.3	378.98	374.9	403.75	435.93	426.38	422.82	401.86	414.84	427.08	414.61	396.26	383.65	439.92	389.76	392.87	404.95	385.26
857004	367.76	362.85	402.55	392.36	366.46	394.87	430.66	388.11	399.25	379.13	377.47	384.58	368.69	382.32	380.88	410.71	445.17	424.24	418.12	401.63	420.75	442.29	434.07	407.43	383.79	452.41	398.12	394.11	422.94	386.71
858004	362.49	358.8	397.1	386.49	365.48	387.95	418.74	388.51	391.19	377.29	368.86	379.44	366.3	382.05	373.45	403.37	431.72	419.01	410.55	403.26	412.62	432.63	411.54	394.59	377.75	450.75	392.9	390.77	397.11	380.6
859004	360.44	358.83	398.23	384.47	361.19	388.57	418.39	384.47	383.61	374.69	372.21	380.11	365.77	378.54	369.71	399.93	435.49	418.22	405.18	398.84	410.97	416.37	422.24	392.95	378.22	437.93	385.17	395.38	397.63	379.41
860004	367.66	362.02	401.23	391.69	369.96	398.03	419.55	389.58	398.6	379.9	380.07	384	369.4	386.34	378.94	408.69	442.16	428.03	412.95	399.94	420.17	438.2	450.88	397.34	383.84	449.95	398.95	394.9	394.57	387.51
861004	364.86	361.6	402.03	389.54	370.88	389.78	431.3	387.14	394.24	379.85	378.56	386.85	372.76	384.65	376.12	405.22	446.2	421.82	415.43	400.8	417.92	439.42	435.82	381.65	383.77	444.32	394.32	394.29	401.08	373.2
862004	363.22	358.95	401.18	392.63	371.28	393.91	441.96	393.37	390.41	383.39	374.74	388.68	372.44	386.2	378.04	406.46	440.63	427.67	420.72	400.95	423.62	427.75	417.86	396.19	390.05	451.68	394.72	393.57	402.44	380.59
863004	361.72	356.85	395.75	382.9	365.37	382.05	425.12	381.52	392.05	374.65	373.99	378.67	364.28	381.54	377	400.8	436.36	417.42	409.67	392.6	415.02	422.95	412.25	398.89	380.21	443.13	393.26	386.68	399.09	371.72
864004	363.53	352.58	399.45	388.26	363.79	392.89	440.97	385.15	392.8	382.95	373.77	383.52	360.13	375.39	368.73	402.35	440.7	420.29	414.35	390.38	419.45	436.4	431.42	393.49	381.35	433.2	390.71	393	401.47	374.1
865004	364.03	353.19	398.92	393.01	365.08	388.9	426.74	391.59	396.65	381.02	374.51	385.21	367.72	386.54	376.78	404.96	438.73	420.86	412.18	399.46	417.7	441.65	449.26	398.55	383.28	441.13	400.83	391	399.68	379.45
866004	366.11	362.47	400.29	398	368.46	391.6	425.81	389.85	395.52	387.51	375.47	388.29	371.33	389.04	376.39	407.92	454.73	420.29	417.05	391.58	425.19	442.25	451.36	402.39	387.82	464.29	397.52	396.72	401.92	389.52
867004	362.95	354.98	394.11	392.38	362.01	385	425.92	386.41	386.98	370.54	374.47	387.23	370.39	378.58	372.97	402.79	432.72	422.8	414.93	394.04	418.97	421.75	431.65	396.04	380.52	441	393.65	385.06	393.64	386.98
868004	367.43	366.69	394.29	393.14	369.61	386.01	429.89	394.29	396.51	383.41	382.68	387.72	370.73	386.57	375.5	408.12	438.02	428.54	423.41	397.82	424.14	429.65	429.74	398.34	382.81	445.93	397.08	413.83	406.92	387.05
869004	368.09	361.71	395	389.52	367.85	395.26	416.31	391.77	390.85	376.12	374.23	386.52	365.87	382.27	377.37	407.01	437.22	416.73	418.19	395.27	416.53	432.49	425.04	397.96	382.34	452.53	394.59	387.05	402.82	387.67
870004	361.25	357.4	390.16	387.24	365.6	387.75	420.56	383.37	387.99	383.2	374.74	384.86	367.63	379.48	375.76	406.73	430.62	424.54	421.46	395.96	411.97	415.2	451.91	385.74	383.59	445.13	389.72	396.99	398.49	381.95
871004	361.44	352.51	389.55	383.77	360.59	387.29	418.35	381.79	391.53	376.13	370.19	382.47	371.49	376.43	373.1	398.31	426.7	412.15	408.91	393.25	418.53	429.02	422.11	389.1	380.16	435.97	387.32	388.41	393.21	376.78
872004	357.98	356.39	386.6	388.08	359.7	383.82	418.38	385.5	395.08	372.79	369	381.42	363.9	378.26	371.32	403.15	436.64	412.98	412.68	389.97	421.21	426.49	436.37	389.36	380.17	437.87	387.88	389.1	391.03	392.53
873004	367.42	360.28	386.43	392.26	364.94	384.9	411.83	379.84	390.53	384.71	376.3	386.77	373.04	377.82	376.44	407.06	430.14	415	421.45	397.01	413.55	421.97	426.06	404.4	382	446.33	397.92	395.26	393.38	375.6
874004	364.51	358.25	392.56	393.92	362.85	391.17	422.78	386.32	389.92	377.08	369.7	386.19	366.47	379.77	373.48	404.72	438.1	417.38	415.19	391.57	415.45	427.3	425.3	399.72	383.9	446.18	396.08	398.09	398.84	386.83
875004	363.8	354.61	386.65	387.8	365.26	384.6	420.05	386.08	394.29	380.13	374.95	386.18	368.44	380.98	377.66	399.67	442.11	415.76	413.17	386.45	416.81	435.04	438.55	395.18	386.09	456.77	393.27	401.9	407.08	387.91
876004	369.6	360.09	389.23	392.62	366.07	391.18	419.88	386.94	394.47	382.99	374.43	390.92	364.65	380.24	375.84	407.14	442.07	420.69	420.84	399.01	418.54	427.83	433.53	398.96	387.63	447.61	396.18	394.85	409.06	378.33
877004	360.85	349.65	381.99	388.43	358.32	383.44	407.06	380.99	388.34	377.23	371.63	380.29	362.6	375.49	369.67	392.52	443.18	414.62	411.26	389.88	413.99	427.24	428.21	394.93	379.37	453.12	392.62	384.88	392.69	375.88
878004	359.8	352.35	381.33	386.48	359.41	383.01	412.52	382.77	386.03	375.99	369.44	377.54	364.71	379.47	366.11	403.39	432.17	416.29	406.24	389.08	414.26	429.3	421.05	399.48	382.79	441.29	387.68	386.72	395.05	374.52
879004	360.18	354.14	384.52	390.97	359.82	381.06	416.84	386.62	385.16	378.99	372.18	378.7	365.44	382.09	370.26	408.59	437.04	413.28	408.72	390.14	414.94	428.53	419.18	391.22	381.66	442.03	388.39	393.16	391.04	380.06
880004	368.74	361.18	386.68	394.54	365.61	388.61	422.47	386.48	391.09	376.88	372.05	387.88	366.7	379.92	379.36	399.81	443.21	426.18	409.67	396.28	419.28	421.83	420.12	390.79	385.91	449.76	398.33	389.13	394.96	378.36
881004	364.01	355.63	384.2	391.6	364.74	379.5	423.69	382.98	393.73	379.13	375.79	379.54	363.86	377.34	373.92	402.97	441.76	415.77	408.73	393.11	406.95	425.26	426.61	396.14	384.99	427.69	390.06	395.74	396.3	383.1
882004	362.25	356.13	383.85	392.43	363.33	375.41	408	385.94	391.57	380.25	372.72	379.76	367.15	384.23	375.24	412.24	446.35	418.02	418.35	396.35	417.54	430.27	418.5	400.07	385.35	464.22	391.12	399.53	396.07	386.27
883004	367.15	364.45	382.62	390.32	364.2	385.75	413.77	386.01	402.99	385.03	374.47	386.4	371.41	388.23	382.48	400.4	446.36	431.81	413.98	394.76	412.11	432.91	428.58	395.64	386.67	445.21	394.33	404.33	402.67	383.76
884004	361.96	358.72	376.08	384.93	359.41	382.18	417.53	381.98	388.06	375.5	369.36	378.83	360.74	375.58	373.35	392.26	425.58	414.6	403.64	386.68	410.61	424.39	413.3	390.33	380.06	433.76	387.4	382.42	399.02	373.68
885004	360.48	354.25	374.39	382.12	358.59	379.32	409.14	381.64	388.76	372.4	366.9	372.84	358.22	372.71	370.1	395.26	433.3	412.16	396.07	386.11	400.9	417.8	425.65	398.94	375.39	431.21	383.94	384.34	392.52	374.86
886004	365.75	361.75	388.51	386.48	364.26	382.69	407.52	385.18	395.25	378.41	377.3	383.33	371.31	384.86	378.87	404.39	452.81	426.02	412.87	390.87	416.75	428.6	427.56	397.63	379.19	443.39	395.72	386.54	399.98	390.7
887004	360.97	355.54	382.24	388.18	362.04	379.91	419.85	384.57	393.66	378.59	375.28	382.21	367.59	383.91	376.57	400.3	437.45	420.05	410	389.54	406.92	413.86	429.16	398.7	382.16	458.47	396.92	396.76	405.68	375.05
888004	364.41	355.98	381.81	386.04	363.3	381.51	414.75	387.29	388.17	375.92	370.52	382.01	366.77	378.65	375.71	403.73	428.61	414.09	402.76	393.23	408.83	419.36	424	398.42	375.3	428.2	387.58	387.7	391.8	384.55
889004	363.29	361.59	379.07	385.95	361.8	383.93	413.68	381.33	397.96	380.67	369.75	382.05	368.6	384.02	372.11	408.86	432.82	412.05	406.36	400.94	401.6	434.57	431.3	402.32	382.83	453.54	390.56	392.48	409.57	385.94
890004	366.4	356.41	379.71	393.86	364.03	383.96	418.19	384.55	394.95	375.39	375.69	380	362.19	386.63	373.62	399.81	434.85	424.67	410.83	384.96	403	430.67	441.54	405.33	381.25	440.52	393.31	402.49	402.33	380.38
891004	363.46	358.9	376.98	385.76	361.13	388.08	413.83	381.31	388.51	374.37	370.7	376.78	364.98	379.71	370.51	393.71	438.58	417.79	410.55	389.29	407.37	426.89	411.68	401.6	376.03	437.46	385.9	401.59	400.27	383.69
892004	368.96	369.12	386.69	392.54	369.22	394.29	432.67	390.53	401.2	381.32	374.5	385.88	375.26	389.35	381.55	407.45	455.13	426.37	416.91	405.25	412.26	431.49	424.46	413.29	387.96	451.05	399.91	395.3	419.57	393.2
893004	358.63	359.55	372.96	381.88	358.2	381.45	402.74	375.31	393.36	372.69	370.74	375.7	358.54	376.35	372.64	398.29	430.42	412.72	405.48	386.08	400.58	435.45	423.53	404.97	370.65	440.86	387.63	383.75	394.06	381.4
894004	359.9	360.66	373.27	384.05	363.62	383.95	410.87	380.5	393.87	376.63	373.8	380.66	361.51	382.71	371.58	402.25	430.75	416.14	406.06	397.38	410.52	436.44	405.57	390.64	376.81	444.62	391.28	396.22	402	376.07
895004	368.43	364.88	376.57	392.7	364.54	384.06	422.97	384.28	396.02	383.72	378.35	382.13	368.52	381.81	371.98	411.12	460.63	422.22	413.27	395.14	407.39	445.19	441.58	395.52	378.93	445.15	394.8	400.78	404.1	385.96
896004	361.47	360.51	375.59	386.81	364.33	379.97	424.7	380.95	392.31	379.43	370.09	379.82	366.83	380.88	366.81	401.3	446.61	415.21	410.8	389.76	404.75	424.06	409.42	397.06	377.57	442.9	398.66	396.62	399.92	382.51
897004	359.9	358.39	371.9	388.29	358.19	375.55	406.55	377.28	392.24	381.33	374.32	379.26	366.5	376.24	366.93	396.47	427.31	414.54	400.18	386.16	405.57	432.33	424.08	390.61	373.32	437.63	391.21	398.01	407	390.44
898004	362.28	354.7	371.3	385.72	357.74	378.09	410.53	375.66	390.19	370.39	370.72	377.12	362.78	378.3	373.3	400.95	431.86	409.47	398.34	389.24	407.76	416.31	408.05	394.19	376.68	439.4	388.45	386.44	392.28	387
899004	362.8	356.03	374.38	392.13	362.15	379.97	425.54	378.65	391.87	380.14	371.01	381.36	366	379.7	374.88	400.06	437.36	417.92	408.35	398.75	414.27	443.57	416.78	390.92	380.61	450.68	393.93	394.9	400	389.4
900004	365.16	363.38	378.67	391.08	368.29	384.03	419.13	385.64	392.43	376.68	375.64	381.34	371.04	382.37	374.96	400.47	445.29	418.12	409.16	397.27	410.87	427.91	430.22	395.56	379.97	450.59	395.96	396.49	400.16	383.6
901004	359.38	356.67	370.08	389.98	357.79	382.99	412.27	376.12	392.3	373.9	371.08	378.73	366.05	377.63	366.23	393.29	437.2	417.51	400.58	395.7	406.89	427.22	423	395.3	374.37	438.14	392.83	389.21	406.34	385.27
902004	363.36	353.58	371.6	386.19	356.78	374.64	419.43	378.22	390.19	375.46	370.26	375.14	361.63	376.72	370.02	398.21	448.33	413.32	407.45	395.27	408.17	418	423.63	397.9	368.82	430.88	395.51	394.55	394.05	385.17
903004	362.72	358.16	368.8	388.77	361.37	380.49	401.87	377.36	396.34	379.39	370.82	379.76	363.66	381.24	371.63	401.41	440.06	417.1	401.68	396.36	407.15	426.67	419.13	392.58	381.98	435.4	389.82	389.45	387.38	384.55
904004	359.73	353.77	369.34	384.31	358.72	373.34	411.13	374.42	395.13	374.76	366.06	376.91	366.79	379.48	367.5	395.55	441.19	418.11	411.42	394.9	408.24	416.53	418.04	401.59	371.97	443.56	388.36	394.01	399.68	386.68
905004	361.83	352.74	366.87	382.88	360.3	375.1	410	372.97	390.87	374.49	371.62	376.98	367.87	378.88	368.47	392.67	447.11	421.49	408.48	392.89	410.17	427.3	433.25	401.46	374.4	438.28	396.02	381.12	385.45	379.86
906004	367.4	360.51	372.92	391.04	364.13	373.62	420.29	376.82	402.78	385.6	371.92	383.18	367.12	382.51	373.84	402.5	442.13	426.45	401.44	394.6	428.05	424.44	446.23	396.6	381.23	446.67	394.91	394.04	405.17	383.62
907004	363.36	358.86	371.53	395.58	362.79	374.12	425.25	375.07	400.38	380.73	376.6	382.68	366.95	383.23	379.43	403.38	450.69	426.18	412.4	397.81	411.12	439	442	400.5	376.51	459.48	393.58	402.31	397.16	390
908004	370.46	369.76	375.73	392.39	369.23	382.28	424.55	384.08	403.52	380.63	380.31	388.19	371.99	386.84	375.65	401.65	442.42	424.21	416.15	402.08	422.96	434.36	446	409.67	381.68	450.84	398.76	407.87	394.43	395.2
909004	363.04	361.63	374.34	389.42	364.39	378.77	426.83	375.51	401.09	377.58	379.64	377.08	367.74	379.47	367.76	397.05	452.96	423.19	408.96	393.56	420.55	437.62	430.97	404.75	379.58	452.24	397.2	396.97	395.86	393.04
910004	370.84	366.47	376.91	393.73	367.83	380.19	421.18	381.6	401.19	379.36	380.58	384.48	375.12	383.15	376.11	409.43	452.8	426.94	410.83	397.78	416.4	422.82	431.2	400.93	383.46	446.21	393.18	398.01	400.05	394.92
911004	368	359.82	373.64	393.52	365.88	375.1	422.9	375.79	396.86	380.6	374.26	382.19	372.87	381.76	377.63	398	449.36	418.35	421.24	403.93	408.06	437.39	432.09	397.09	376.52	454.06	401.28	410.47	412.86	412.71
912004	361.8	353.72	367	381.2	359.53	368.28	412.97	370.49	386.7	371.02	371.14	373.44	357.16	372.05	369.55	389.88	431.25	417.47	406.02	396.27	408.76	425.16	417.87	389.02	366.88	429.64	390.89	389.57	396	385.28
913004	361.47	362.06	373.87	383.16	363.97	370.48	421.59	375.3	389.01	371.74	369.86	377.78	366.3	383.41	375.79	386.48	444.37	419.3	400.37	389.61	415.2	426.83	426.47	382.46	373.84	442.39	387.55	396.96	404.3	385.02
914004	363.35	356.65	370.45	381.93	361.22	363.35	412.68	374.47	390.14	384.96	372.64	379.32	365.09	379.87	378.96	399.39	444.39	421.86	408.03	390.72	408.91	435.89	418.77	402.23	376.99	446.36	393.49	406.58	405.6	384.06
915004	362.02	360.52	366.52	384.6	359.82	368.88	404.21	372.19	399.29	372.04	370.4	379.81	364.74	377.53	370.1	389.01	439.06	417.29	404.6	391.09	407.11	433.34	427.8	392.19	377.83	438.64	391.64	392.48	396.98	387.02
916004	356.2	357.81	364.36	383.7	355.35	363.86	420.69	369.46	389.34	375.55	371.96	368.05	358.8	369.35	365.98	391.77	425.6	406.8	403.42	390.88	410.72	415.72	411.74	388.24	365.24	428.79	389.47	391.75	393.17	374.63
917004	362.34	360.33	367.35	389.52	360.08	371.76	421.39	374.25	396.74	378.46	377.28	378.09	368.97	380.88	370.74	403.33	445.64	430.41	407.33	394.07	415.64	424.08	432.2	390.07	376.03	459.21	397.3	402.07	403.11	402
918004	367.41	357.54	365.71	393.99	367.03	371.8	419.26	376.2	398.15	381.46	377.34	382.92	369.32	386.03	376.24	400.68	450.22	423.53	411.48	397.19	419.62	432.6	435.5	395.77	379.14	452.36	398.18	407.8	402.56	387.58
919004	364.2	363.18	365.7	383.88	361.36	368.2	404.7	375.61	396.88	384.11	380.22	383.31	370.94	384.32	375.29	393.28	440.98	423.73	413.99	390.24	411.18	424.23	434.8	401.29	378.11	435.29	397.46	401.58	401.23	394.13
920004	354.94	354.02	358	377.09	355.93	359.43	411.79	367.03	386.81	376.14	365.42	375.62	364.76	373.08	367.61	388.71	432.94	413.4	400.21	386.59	402.51	415.91	421.33	383.49	369.71	423.15	388.47	390.06	386.46	373.93
921004	362.82	354.68	364.64	389.56	359.26	368.27	406.85	374.06	390.54	372.7	368.34	381.23	362.31	376.27	368.31	389.09	443.29	419.34	409.93	388.9	411.48	418.07	413.77	394.72	374.53	433.46	390.92	405.2	389.59	376.48
922004	361.26	360.05	362.22	383.42	358.1	366.78	412.11	373.65	389.33	374.21	375.9	380.47	365.05	376.88	370.75	392.56	435.56	416.14	406.5	390.15	411.69	423.59	425.28	401.86	371.43	449.71	391.8	396.2	399.03	386.65
923004	364.11	364.31	366.7	389.91	365.23	369.04	424.51	373.44	392.68	381.61	377.78	382.67	364.18	381.44	367.71	391.76	444.68	416.41	414.93	398.3	413.81	432.82	424.33	396.39	374.04	440.3	391.5	408.45	395.28	393.31
924004	361.6	356.59	359.09	382.05	360.17	364.98	414.41	372.24	385.6	371.47	372.63	379.05	361.95	373.22	368.59	388.96	442.24	413.13	408.82	394.98	399.58	416.3	416.57	392.28	373.05	436.19	388.91	394.33	391.63	410.5
925004	365.47	368.63	363.81	389.17	365.15	368.84	431.81	379.08	391.55	386.05	375.54	386.58	367.32	380.07	374.22	392.96	436.63	418.24	413.27	396.48	417.18	423.61	431.92	397.05	379.17	440.02	392.99	400.82	402.19	390.91
926004	363.95	363.11	366.2	388.06	362.6	367.83	410.1	377.46	398.95	375.57	375.18	380.81	366.43	383.79	368.63	401.41	438.36	416.01	412.06	398.4	408.2	421.59	437.16	404.16	378.37	441.59	395.99	400.31	387.89	386.35
927004	364.84	360.59	364.84	388.72	363.65	368.61	411.66	378.28	397.09	383.38	375.5	383.63	365.58	379.79	375.07	393.4	441.55	417.58	414.38	399.28	406.89	421.89	438.7	386.72	378.51	442.91	394.34	391.78	405.27	386.18
928004	368.65	372.28	370.13	393.63	366.41	376.75	424.29	383.92	401.11	388.82	381.08	387.62	375.23	387.73	379.92	410.13	448.97	422.69	420.93	407.92	417.87	426.8	452.95	397.98	385.62	441.84	400.78	407.66	401.56	396.48
929004	363.9	364.44	362.26	383.8	360.75	367.59	420.3	372.32	397.56	379.47	380.51	382.95	369.87	382.09	373.49	407.53	448.1	417.68	416.52	393.73	410.32	433.45	424.83	390.41	376.9	439.25	396.45	394.68	400.96	383.31
930004	364.73	369.08	365.62	385.7	363.63	368.54	429.07	378.58	390.65	382.59	376.49	381.09	364.17	378.89	370.7	400.46	437.94	406.98	412.51	393.15	404.51	429.45	437.26	391.91	377.23	437.4	391.76	398.61	400	392.6
931004	360.97	355.26	357.44	381.31	362.07	359.19	410.85	371.82	390.53	376.41	373.52	377.94	358.2	377.25	367.37	395.94	440.62	416.97	408.88	397.4	401.18	419.94	414.72	393.72	371.88	436.52	390.67	384.61	399.95	382.62
932004	363.1	365.63	367.21	390.26	364.32	366.51	420.82	379.66	400.3	383.89	374.41	384.5	370.08	383.66	376.47	413.26	446.19	418.33	416.82	397.5	410.23	429.94	441.59	406.62	372.58	431.44	393.86	400.24	396.12	398.3
933004	370.16	368.07	369.45	389.83	364.32	374.86	430.58	379.52	401.75	383.64	383.91	389.33	369.26	387.73	374.84	410.15	453.84	423.27	417.15	400.16	415.98	429.8	434.06	396.98	379.83	446.75	404.48	406.06	410.33	402.68
[truncated: 17 more rows]

## Sheet: Experiment 3
Time (ms)	Cell #1	Cell #2	Cell #3	Cell #4	Cell #5	Cell #6	Cell #7	Cell #8	Cell #9	Cell #10	Cell #11	Cell #12	Cell #13	Cell #14	Cell #15	Cell #16	Cell #17	Cell #18	Cell #19	Cell #20	Cell #21	Cell #22	Cell #23	Cell #24	Cell #25	Cell #26	Cell #27	Cell #28
[truncated: 951 more rows]
