# Supplementary material for: Conformational motions and ligand-binding underlying gating and regulation in IP3R channel
Source: Nat Commun. 2022 Nov 14;13:6942. doi: 10.1038/s41467-022-34574-1 (PMC9663519; doi:10.1038/s41467-022-34574-1)
Supplement: Supplementary file 8 — Source Data [file 41467_2022_34574_MOESM8_ESM.zip › hR1 I2550N #616 - Figure 6c-e - Raw Imaging Data.xlsx]

## Sheet: Experiment 1
Time (ms)	Cell #1	Cell #2	Cell #3	Cell #4	Cell #5	Cell #6	Cell #7	Cell #8	Cell #9	Cell #10	Cell #11	Cell #12	Cell #13	Cell #14	Cell #15	Cell #16	Cell #17	Cell #18	Cell #19	Cell #20	Cell #21	Cell #22	Cell #23	Cell #24	Cell #25	Cell #26	Cell #27	Cell #28	Cell #29	Cell #30	Cell #31	Cell #32	Cell #33	Cell #34	Cell #35	Cell #36	Cell #37	Cell #38	Cell #39	Cell #40	Cell #41	Cell #42	Cell #43	Cell #44	Cell #45	Cell #46	Cell #47
4	334.89	326.87	309.15	320.85	345.56	312.03	313.33	321.99	322.16	312.31	310.92	358.7	350.4	342.77	320.44	340.19	333.62	322.78	340.37	331.9	312.81	347.04	352.96	343.75	341.31	338.34	382.88	366.31	311.58	302.47	345.08	328.27	320.79	353.9	341.21	357.11	356.18	364.69	343.41	347.68	338.09	313.71	369.9	327.37	350.17	347.92	329.12
1004	328.07	322.57	303.8	317.64	339.3	304.86	309.87	320.25	319.32	312.01	309.38	362.1	348.83	337.98	316.93	339.3	330.23	326.11	336.43	332.14	310.44	347.39	348.89	334.79	333.34	336.91	381.04	362.24	305.9	297.63	339.52	323.36	312.88	349.31	340.63	351.56	354.56	363.91	339.73	345.73	334.04	314.84	367.71	323.6	347.36	345.18	327.86
2004	328.95	321.25	302.38	318.6	337.16	308.93	309.13	316.01	316.92	312.02	308.82	364.36	349.79	338.69	317.78	337.49	329.51	321.8	334.2	326.72	311.52	345.28	345.18	338.28	333.66	333.94	376.58	363.25	304.1	296.27	338.69	324.7	314.63	352.66	337.68	349.07	353.43	362.9	342.43	343.76	335.68	312.83	364.31	324.67	343.88	341.9	325.67
3004	324.44	320.49	297.78	313.67	334.74	301.69	305.56	313.79	313.79	309.41	307.23	366.63	341.54	336.91	315.76	337.61	328.39	320.94	333.62	326.24	305.51	342.23	345.51	334.55	330.76	329.24	371.44	358.56	298.5	296.53	335.13	320.28	313.05	348.57	337.7	349.19	351.33	357.93	338.07	342.6	331.12	308.23	360.16	321.58	339.23	337.46	323.24
4004	327.25	318.98	298.45	318.36	333.69	301.56	307.23	313.54	316.09	310.7	306.1	365.44	346.26	333.63	315.43	335.69	327.97	321.08	334.02	322.76	306.86	343.85	344.96	332.21	330.72	331.39	374.88	359.6	301.46	299.11	334.46	321.5	316.21	351.36	337.75	350.84	349.09	359.52	339.88	341.46	335.65	309.05	365.37	324.24	342.05	342.13	326.08
5004	327.92	322.58	301.67	318.96	337.72	305.63	307.82	314.78	317.95	306.36	307.74	361.81	339.68	336.24	316.26	338.71	329.81	321.56	336.52	326.2	308.3	341.33	347.07	330.73	333.09	334.3	373.68	358.13	303.37	298.64	338.52	321.08	314.68	348.92	337.53	351.41	350.84	363.37	338.79	340.61	328.17	309.1	362.18	321.21	345.48	343.14	325.41
6004	332.9	325.08	304.25	323.95	339.83	304.91	310.82	318.2	323.06	312.64	312.4	368.22	346.57	339.62	319.51	344.11	333.07	321.89	338	329.4	312.11	346.26	351.35	337.6	334.78	339.52	377.49	362.28	306.61	300.29	339.85	325.14	317.07	353.25	339.28	357.26	351.12	366.32	345.19	346.46	335.71	313.18	367.57	323.57	343.97	345.45	330.31
7004	329.55	321.73	302.29	320.51	337.58	306.83	306.12	315.94	320.64	309.3	308.46	360.74	344.59	336.42	318.87	340.13	331.12	320.52	334.31	325.39	312.04	343.5	349.78	333.56	335.17	334.5	377.8	362.62	304.02	301.8	336.5	322.73	320.21	352.41	339.68	348.97	350.28	363.89	341.91	342.66	332.06	313.12	366.13	322.98	344.24	337.33	328.02
8004	329.4	320.23	302.41	316.65	335.68	305.45	307.84	314.49	319.62	310.63	308.66	363.52	346.01	337.03	316.68	340.46	330.5	324.62	337.59	327.72	309.48	342.1	350.47	338.22	331.98	331.5	381.78	364.01	300.93	298.43	337.78	322.97	314.3	351.87	341.99	349.22	352.88	365.59	340.91	345.28	332.24	310.63	361.42	323.77	345.24	339.55	325.2
9004	328.96	317.62	303.18	320.35	336.82	304.17	303.26	319.47	319.11	307.05	308.95	360.3	342.04	333.91	316.49	338.54	330.61	318.89	335.97	325.13	307.67	341.28	348.86	333.63	332.3	334.64	374.94	361.83	299.79	299.5	338.69	324.16	316.58	353.16	338.94	350.44	346.04	361.63	342.13	344.01	332.82	307.5	361.85	325.8	341.08	340.73	324.35
10004	330.04	320.41	299.11	318.85	335.32	302.3	306.81	316.9	319.68	308.53	310.98	365.93	345.82	335.38	315.7	339.41	330.82	320.01	333	326.97	310.04	344.6	348.1	336.41	331.18	332.26	375.42	360.47	302.59	301.04	333.85	322.24	315.36	353.2	341.46	352.85	347.69	365.7	344.14	345.27	336.37	309.58	357.79	325.84	345.13	341.09	324.94
11004	335.05	325.54	301.92	319.78	336.75	303.17	309.02	318.04	322.28	311.64	312.02	373.46	345.71	336.88	319.26	342.62	333.2	321.36	336.64	330.24	312.23	343.42	353.02	337.88	336.18	339.12	375.38	359.97	304.58	304.02	342.21	324.15	315.7	356.57	341.56	354.74	353.2	366.72	343.87	346.98	334.38	312.81	365.76	324.54	345.86	346.14	326.18
12004	331.05	318.61	306.71	318.94	334.1	301.21	310.2	316.99	322.47	310.72	310	368.84	349.45	333.95	318.08	342.8	331.18	322.68	335.54	329.37	311.22	343.2	351.58	334.28	332.57	331.73	368.68	359.77	301.53	299.55	338.26	324.51	317.5	353.49	341.87	351.6	351.61	363.34	341.73	346.95	334.52	309.23	359.98	323.84	348.72	341.38	328.15
13004	333	325.25	303.29	321.55	339.84	304.91	306.48	317.66	324.16	312.86	315.82	372.55	349.88	341.73	318.47	341.4	333.7	324.96	340.37	330.77	308.55	348.56	351.44	337.57	336.8	334.73	377.41	361.94	304.14	304.25	340.55	322.7	319.66	358.85	345.57	354.52	353.66	368.58	344.6	347.72	338.75	312.57	364.78	328.53	345.07	345.85	326.93
14004	328.79	318.42	302.41	320.97	334.26	304.43	303.44	313.14	319.33	309.34	309.39	368.65	343.03	335.84	315.57	337.6	328.86	318.36	336.98	326.04	309.28	339.98	352.23	332.55	330.93	333.41	374.9	356.74	299.77	299.91	336.75	323.65	316.39	351.49	343.24	349.19	347.68	363.61	341.94	344.51	333.03	310.55	361.46	321.3	344.37	342.12	325.19
15004	332.3	319.71	305.88	318.34	337.14	304.93	310.86	314.22	320.76	311.29	312.51	367.96	342.83	336.17	318.7	340.56	331.69	323.14	338.12	326.71	308.4	342.64	353.55	331.37	333.4	332.09	371.86	358.29	301.23	299.24	336	322.48	315.63	353.93	344.16	352.94	350.45	364.27	345.06	343.83	334.81	312.46	358.18	328.42	345.54	343.88	327.74
16004	327.24	321.12	299.81	319.99	333.84	300.64	306.85	314.17	321.48	310.47	311.5	366.54	342.69	336.34	316.14	337.81	329.93	322.47	338.2	325.29	306.42	339.64	349.09	335.51	331.2	329.48	372.17	354.78	302.5	299.05	338.35	322.11	316.53	354.07	342.16	349.99	348.12	361.14	341.19	342.67	327.2	313.28	356.81	324.24	344.47	343.7	327.23
17004	340	325.68	312.31	323.06	342.54	313.76	316.74	319.23	328.62	317.45	316.26	366.44	350.25	340.27	320.67	346.01	335.07	326.81	346.83	331.86	313.62	346.21	354.76	340.6	340.24	341.58	379.72	365.94	307.06	307.68	344.52	330.87	320.48	360.09	350.94	357.38	355.27	367.23	347.2	348.79	336.06	319.75	363.5	328.6	350.74	347.64	333.06
18004	331.48	321.68	301.37	321.35	335.69	304.71	311.22	312.98	320.56	311.93	311.56	372.65	346.48	338.27	317.46	339.47	331.34	321.91	343.32	325.41	309.39	341.92	351.66	332.95	333.44	332.36	373	357.98	303.9	299.24	340.38	322.58	314.7	352.21	342.42	353.45	351.45	362.7	340.99	345.04	332.66	313.22	358.47	321.52	347.98	344.7	328.36
19004	333.7	321.33	301.28	318.16	335.12	303.27	312.68	317.89	323.7	311.82	312.8	368.12	347.62	339.4	318.38	340.18	331.86	320.32	344.45	326.75	311.13	340.95	350.25	335.53	334.06	333.01	372.8	357.4	304.96	300.38	340.47	323.82	315.47	355.26	345.3	354.44	349.97	366.75	346.31	346.55	333.83	314.81	358.04	326.51	347.12	341.58	330.19
20004	326.43	312.63	297.27	312.99	328.53	303.99	302.63	310.47	316.29	305.07	306.33	361.36	338.66	331.27	314.97	335.48	328.09	318.94	337.1	321.35	305.38	335.93	344.41	326.22	327.47	327.39	369.18	353.36	300.7	297.55	333.96	320.14	313.29	347.75	338.18	352.33	347.9	359.9	332.89	338.54	324.84	310.19	352.64	322.54	340.7	341.84	325.67
21004	336.31	325.92	308.52	323.72	336.47	309.87	316.93	319.91	325.34	314.64	312.73	367.36	348.69	345.75	321.08	342.66	334.1	323.87	344.65	327.54	313.51	342.08	351.89	339.14	337.13	336.93	376.71	359.57	305.02	304.04	343.47	324.57	317.87	355.29	344.88	356.78	354.52	361.82	344.47	350.86	331.25	317.28	359.3	328.61	349.71	347.05	330.8
22004	334.78	319.35	303.29	322.5	337.75	308.94	309.43	317.52	325.7	316.11	313.02	362.63	347.99	343.37	321.7	339.88	334.56	321.53	346.24	325.58	310.81	343.24	349.86	335.26	333.33	333.4	373.31	356.56	301.57	302.81	343.42	324.1	318.27	353.76	342.83	351.57	354.42	362.06	346.33	345.22	331.19	316.13	358.56	325.93	346.47	347.13	329.13
23004	332.14	316.42	301.75	316.88	335.58	303.46	309.87	315.72	319.7	310.16	310.91	361.08	341.54	337.36	317.01	337.1	328.83	321.45	340.87	321.45	306.41	342.86	347.43	333.42	331.66	331.82	371.26	354.17	301.92	300.43	338.79	321.19	315.05	351.68	340.31	346.84	345.06	359.59	336.38	345.72	326.81	312.94	362.04	324.25	340.45	338.91	326.79
24004	329.19	317.6	298.4	315.6	331.59	304.27	305.9	310.31	316.8	308.56	308.22	365.43	341.96	338.43	318.3	340.14	329.65	321.43	344.65	325.2	307.36	336.77	346.43	332.93	330.62	331.71	367.67	352.82	301.23	299.27	337.3	320.26	311.36	349.11	341.46	350.21	346.62	357.74	335.22	342.94	323.76	313.14	356.09	322.25	342.6	341.29	325.01
25004	331.98	321.17	304.12	317.81	333.52	310.04	309.8	315.9	318.53	310.6	309.52	361.3	344.68	340.54	319.4	338.51	331.6	327.19	346.09	328.71	308.81	338.75	347.85	336.65	333.89	334.7	370.52	354.09	301.03	301.33	340.96	323.14	315.93	350.92	340.8	352.38	350.32	356.81	338.52	342.73	326.54	312.07	352.99	324.28	344.64	340.48	326.29
26004	333.55	321.47	302.2	318.72	336.92	307.27	309.4	319.37	319.91	311.23	313.63	366.5	346.5	344.12	319.09	340.55	333.19	328.32	347.73	328.74	309.61	341.82	345.91	337.95	337.26	339.34	375.39	360.31	303.26	302.82	341.3	325.34	319.18	354.21	343.24	353.29	348.16	361.64	341.64	345.67	327.72	314.85	360.64	324.91	343.67	338.13	327.09
27004	328.59	320.96	302.13	320.12	338.62	305.11	309.55	318.91	320.98	312.65	311.9	362.42	344.55	342.78	319.2	340.19	330.63	325.62	351.18	325.84	309.57	339.46	347.03	336.55	336.51	337.92	375.89	355.74	306.81	300.8	341.43	324.27	316.37	353.37	340.29	352.65	348.25	360.4	343.46	346.07	331.63	316.29	358.29	325.83	340.17	342.66	325.8
28004	334.19	321.95	301.34	321.98	338.15	307.77	311.77	318.43	320.63	312.08	313.24	366.41	344.77	344.49	318.19	338.54	332.42	322.79	351.69	326.82	305.97	340.57	349.66	335.94	339.19	337.2	375.35	355.37	305.44	299.85	341.7	323.12	316.82	350.89	341.78	352.7	351.59	357.78	339.08	345.2	329.46	313.98	358.32	325.87	343.13	341.43	330.02
29004	334.83	326.08	307.08	321.81	341.29	312.91	313.86	319.44	323.49	316.74	312.74	370.45	348.91	347.15	321.65	344.63	333.06	328.93	352.24	331.08	312.73	344.76	353.56	339.2	338.74	339.01	377.83	359.65	302.35	305.9	345.05	328.01	320.43	355.51	345.13	356.48	350.34	364.68	343.68	348	335.4	318.48	362.04	325.91	344.55	347.6	330.31
30004	334.09	322.95	303.72	318.99	334.25	308.65	310.27	316.34	322.26	311.9	312.33	363.42	344.61	341.2	319.32	340.16	333.07	325.84	351.68	328.02	308.55	340	348.43	339.47	334.91	334.65	374.49	359.31	305.22	304.22	340.22	326.38	315.26	350.31	342.89	353.43	348.43	360.78	343.03	342.6	330.99	312.25	357.55	325.3	344.32	339.17	327.07
31004	330.35	320.13	302.9	317.04	335.64	306.5	309.42	316.08	319.87	310.86	311.51	360.46	344.83	346.56	317.33	340.67	330.34	325.28	351.69	327.91	308.73	338.36	346.45	335.83	334.38	335.51	376.6	355	300.51	301.05	337.34	323.12	313.09	351.79	339.57	352.36	347.97	362.52	339.29	342.55	326.43	313.02	357.58	323.63	342.83	343.99	325.32
32004	328.66	316.54	301.8	315.63	333.31	308.06	313.52	316.29	319.16	307.56	313.29	366.38	341.73	346.85	317.79	338.27	330.6	321.4	352.04	327.01	308.1	341.64	347.61	335.12	333.42	332.89	374.04	356.5	304.42	298.86	340.09	324.43	313.65	353.08	337.64	352.71	346.52	357.35	336.78	342.74	327.33	313.35	359.98	324.23	340.44	345.46	325.05
33004	331.74	319.32	297.94	318.28	333.78	302.83	308.7	314.79	317.34	309.59	309.56	364.11	339.65	342.87	315.68	339.33	329.53	326.44	351.97	327.29	307.85	337.84	344	341.14	334.99	335.32	373.63	355.86	300.13	303.96	340.02	322.1	317.09	350.08	341.29	348.9	350.19	360.12	338.59	342.49	330.61	312.29	362.64	323.35	343.95	347.62	326.21
34004	334.04	323.79	303.84	321.12	338.01	310.53	314.61	319.79	321.48	313.31	313.97	364.83	344.92	349.42	320.75	340.42	333.32	327.05	357.37	329.9	312.66	341.92	350.51	338.87	336.77	339.86	381.4	359.48	305.62	305.27	342.41	326.78	316.28	354.84	340.7	352.02	348.33	359.75	344.01	346.48	332.01	315.69	366.47	327.23	346.7	347.97	330.91
35004	328.5	319.75	298.91	317.11	331.78	307.53	307.61	317.68	317.55	306.48	308.53	365.6	341.83	342.02	316.59	340.45	332.17	322.66	355.4	328.68	306.24	341.11	345.54	335.81	332.77	334.22	375.23	354.59	300.19	302.02	339.86	320.78	314.26	350.32	338.09	350.52	348.53	359.1	337.23	342.7	329.9	310.45	361.62	324.36	345.71	345.87	325.95
36004	335.71	325.56	306.2	316.95	335.58	310.17	318.58	320.86	319.17	312.05	311.49	361.72	345.19	344.64	318.71	340.01	332.28	326.94	357.03	328.82	308.6	341.4	345.99	343.72	335.69	338.95	381.23	360.4	303.09	302.83	345.91	327.67	315.63	354.91	340.79	354.21	348.16	360.79	344.35	346.11	328.8	317.22	363.64	326.3	347.73	343.87	328.22
37004	329.5	318.94	299.66	317.87	335.08	305.85	311.91	315.86	318.78	308.32	308.96	361.66	343.84	339.17	314.82	336.27	329.32	323.79	350.8	328.29	307.61	340.42	344.28	336.25	331.29	333.5	374.21	352.47	299.91	301.57	337.87	323.06	312	348.87	338.8	349.46	351.97	353.44	343.02	343.28	329.2	315.7	361.16	322.67	341.72	341.79	328.23
38004	334.46	323.16	306.04	319.2	337.4	306.89	311.59	323.89	318.44	309.98	313.99	366.7	344.75	339.49	318.15	340.5	332.61	327.62	353	329.38	308.73	343.69	349.22	343.14	338.5	338.76	375.72	358.06	302.53	304.17	344.4	325.55	314.6	352.74	343.99	353.47	346.73	357.75	338.73	342.94	330.77	319.46	362.99	324.75	349.53	340.57	330.11
39004	333.5	321.28	302.4	319.14	335.62	304.79	313.86	318.19	316.8	310.49	311.64	357.65	344.17	342.48	316	335.51	330.48	324.98	349.19	328.81	308.39	341.94	345.13	339.32	336.63	335.05	373.61	356.42	302.21	300.77	341.8	324.55	311.96	350.74	339.02	346.95	346.14	358.43	337.82	346.02	325.67	314.1	362.29	321.19	347.04	343.89	327.27
40004	335.86	322.05	299.77	319.47	335.34	309.31	316.41	319.01	316.81	308.82	312.14	364.17	346.71	340.39	316.4	340.27	332.19	325.82	350.96	328.81	309.01	341.89	347.45	339.39	336.09	337.99	376.01	358.59	302.98	302.92	341.76	326.89	309.6	354.14	340.65	350.07	349.79	356.52	340.38	344.3	331.92	316.54	365.06	323.4	346.62	340.46	326.92
41004	334.82	322.6	303.3	316.77	335.98	309.27	312.78	320.98	318.99	311.67	315.35	362.06	346.59	342.52	318.87	339.05	332.12	331.55	351.14	331.29	307	343.91	347.46	343.28	335.99	339.04	376.12	359.67	301.87	301.85	343.22	326.73	312.73	355.67	340.54	350.68	349.44	358.16	340.85	346.74	329.44	322.62	364.39	323.27	347.34	343.61	329.31
42004	337.61	323.2	302.14	322.88	338.35	307.96	316.36	321.26	321.65	309.54	314.96	370.4	349.4	341.07	320.88	341.09	332.63	330.52	355	332.45	309.76	344.67	351.46	344.85	338.4	338.45	379.18	357.93	305.45	305.87	346.84	328.63	314.91	358.65	343.35	353.71	353.58	361.65	344.7	346.32	328.23	321.16	364.85	324.49	350.31	341.61	328.75
43004	336.72	322.21	298.43	319.87	339.01	309.82	315.66	323.93	317.31	311.53	313.97	373.14	347.12	340.7	317.43	341.44	332.27	326.91	355.28	328.97	309.94	343.81	348.18	345.16	336.77	337.94	374.94	355.4	305.98	307.49	344.97	325.02	312.69	353.29	342.34	353.03	351	359.52	348.5	346.59	329.59	318.97	362.95	320.97	352.57	342.7	329.1
44004	333.07	320.87	303.41	316.26	332.47	303.51	310.92	321.12	316.36	309.91	310.2	367.72	343.93	339.56	318.8	337.55	331.17	325.35	351.66	326.4	308.3	345.33	346.05	339.22	335.77	336.26	370.18	356.82	302.81	302.81	343.69	323.22	311.31	352.37	337.87	353.23	351	356.85	340.39	343.83	325.36	314.92	361.19	322.64	348.33	339.73	324.87
45004	338.67	325.38	306.11	318.87	338.82	307.58	314.28	319.08	317.14	314.56	315.1	367.16	346.55	349.09	319.09	340.25	331.87	326.45	351.34	326.57	312.08	342.09	348.02	342.23	339.45	339.07	373.06	357.32	302.61	304.96	344.74	323.29	316.81	354.8	342.35	353.57	350.96	359.54	342.82	346.43	330.79	320.86	360.67	325.16	343.75	347.1	330.75
46004	338.07	321.63	301.39	320.96	336.89	308.65	312.24	317.87	316.43	310.91	310.02	371.24	343.97	346.65	316.87	338.22	331.63	325.28	353.48	327.24	309.7	342.64	348.71	342.25	334.38	336.76	378.1	357.09	304.88	302.88	344.43	324.67	314.81	355.1	339.58	357.04	354.8	356.31	339.5	343.58	326.83	318	358.34	320.4	346.25	345.59	327.62
47004	334.5	324.79	301.78	321.98	334.02	310.69	314.32	316.54	316.92	310.21	310.22	363.94	346.21	347.07	321.69	341.3	334.21	331.78	354.15	331.45	310	342.14	350.68	340.36	335.39	340.17	379.88	359.55	300.56	297.95	345.54	325.1	310.58	354.36	343.74	356.14	354.68	355.95	343.25	346.31	327.91	321.91	368.66	324.27	343.49	345.34	331.38
48004	338.16	323.46	303.85	323.45	338.58	309.21	317.1	320.77	319.1	316.97	316.73	375.87	351.08	346.56	324.2	343.56	336.35	329.88	358.55	334.4	313.32	343.84	353.49	343.5	342.48	343.06	378.48	361.99	307.63	306.34	350.16	329.4	315.1	356.82	347	361.62	358.18	363.47	346.5	349.88	330.47	321.54	366.32	327.64	352.25	348.83	336.18
49004	341.38	322.8	307.04	322.1	342.64	315.07	315.51	319.34	317.75	313.69	312.38	366.16	346.85	344.52	320.26	345.27	333.04	325.73	356.38	331.58	311.16	343.58	350.67	345.54	342.34	338.85	380.78	359.23	305.1	307.87	348.19	327.97	316.2	358.47	347.51	353.13	355.97	360.46	342.13	348.46	329.13	319.24	364.62	324.04	351.17	350.22	330.03
50004	336.01	325.19	305.3	321.09	338.11	313.86	313.28	317.04	316.84	312.9	316.29	368.59	350.67	347.09	321.9	341.08	335.2	330.64	357.25	330.46	310.46	346.26	349.6	345.73	338.9	336.42	378.55	358.79	306.55	305.85	346.97	329.89	312.53	359.23	344.57	358.64	356.27	359.77	343.51	349.37	329.91	322.75	366.28	325.72	350.05	347.6	333.16
51004	336.43	323.82	302.75	321.37	337.42	313.36	317.62	319.94	314.7	313.98	313.64	369	350.52	346.89	321.71	342.74	335.53	330.87	361.02	334.18	311.07	340.22	350.75	344.65	335.41	338.48	375.31	360.02	302.43	302.77	344.91	328.21	312.28	354.09	344.52	358.2	359.27	359.1	345.44	348.49	329.58	322.88	363.24	326.47	348.54	346.49	333.22
52004	334.66	321.22	307.32	318.69	336.79	311.66	312.61	310.43	314.91	309.25	311.75	364.98	345.78	344.79	318.87	338.65	330.84	327.14	353.91	329.45	307.68	340.58	348.05	343.12	337.25	338.82	376.07	354.98	300.25	300.95	342.29	325.01	307.88	355.98	342.4	351.37	352.47	355.73	345.08	344.68	326.09	319.17	359.59	322.74	343.5	344.53	328.53
53004	326.82	317.49	297.76	313.31	329.31	302.47	303.09	309.1	311.27	304.75	307.87	358.79	337.32	338.34	314.91	336.4	327.74	323.08	351.02	325.21	301.88	334.98	342.96	335.18	331.47	330.3	365.7	349.61	296.03	294.12	338.65	322.19	304.09	345.5	334.22	349.11	346.35	350.96	336.28	338.88	323.35	312.13	358.63	318.94	339.56	336.23	326.42
54004	335.17	317.3	300.18	320.99	335.74	307.72	311.8	312.53	314.81	308.45	313.16	361.66	346.58	343.31	317.76	335.69	330.86	322.7	356.11	326.41	306.7	338.84	348.53	340.8	331.72	335.44	371.56	356.8	301.47	301.84	342.79	325.64	307.54	348.35	339.71	352.32	352.39	354.29	343.77	344.58	328.62	316.4	362.82	322.6	348.72	344.36	327.51
55004	337.07	321.88	307.38	323.22	338.73	315.43	317.31	318.16	321.61	312.35	314.87	367.52	347.19	343.16	322.44	342.99	332.21	323.28	357.06	336.96	310.68	343.55	350.71	343.37	341.73	340.11	376.77	360.75	308.11	305.47	346.95	327.84	314.99	353.01	343.64	353.52	358.63	360.72	348.04	349.17	325.99	315.91	363.62	323.26	353.52	344.42	331.51
56004	340.42	324.38	306.5	324.16	338.24	316.51	315.06	313.73	317.22	313.23	311.32	364.99	348.27	343.22	321.58	342.15	332.59	326.51	356.91	331.33	307.87	339.87	345.27	337.23	341.34	336.69	378.44	359.29	302.6	304.08	347.07	327.56	311.7	353.92	345.05	354.29	354.77	361.14	345.06	345.24	328.04	320.4	361.38	323.74	344.44	344.35	332.61
57004	338.71	327.95	306.92	326.56	341.65	314.45	317.19	315.52	318.66	313.98	316.75	366.05	350.3	343.02	321.72	344.69	333.86	328.64	360.91	334.32	307.71	343.61	347.08	342.59	339.51	340.04	378.49	358.75	308.25	303.04	346.82	328.98	313.73	356.42	348.4	353.95	354.07	361.77	349.64	347.08	328.09	320.53	362.51	326.22	350.22	349.49	330.35
58004	334.19	322.82	304.27	317.53	337.59	315.85	313.66	312.9	314.99	309.78	312.02	358.18	347.28	344.37	319.83	340	331.23	320.86	358.84	329.26	308.35	340.69	346.33	339.89	337.28	339.15	377.19	359.69	304.51	299.61	348.31	327.08	304.99	352.82	344.37	352.67	352.64	359.18	345.87	346.02	324.83	316.79	360.83	321.13	346.62	342.69	330.86
59004	332.64	321.23	304.1	318.01	332.25	311.49	313.27	310.57	318.05	311.24	308.84	358.56	345.86	337.21	319.33	335.17	329.72	321.64	352.08	322.99	302.16	340.2	341.3	336.07	335.49	337.11	373.2	358.91	302.16	300.9	342.86	324.27	305.8	348.55	337.62	353.51	351.42	358.86	343.19	342.82	323.84	315.68	360.29	320.35	343.74	345.7	327.36
60004	340.22	321.99	306.18	320.47	340.58	313.66	315.49	315.38	319.29	311.38	311.97	371	352.28	349.73	322.13	342.79	333.09	325.67	363.09	335.33	309.02	342.96	348.61	344.5	340.13	339.21	380.59	360.85	307.53	305.83	349.86	329.84	305.29	354.95	345.46	359.74	353.64	361.75	347.1	348.31	323.41	317.64	360.88	324.51	347.29	346.61	326.33
61004	341.09	324.97	306.49	326	343.32	315.32	315.9	315.05	324.09	313.41	315.22	367.84	352.98	356.44	323.58	343.71	334.8	330.92	361.24	334.8	310.14	344.47	351.08	344.37	343.62	341.35	381.76	366.77	308.29	305.54	347.43	327.57	314.78	358.34	348.01	355.44	359.91	362.37	350.65	350.23	326.82	319.36	362.92	329.47	352.65	348.37	331.96
62004	336.51	327.07	301.36	322.54	339.65	315.3	312.49	316.06	321.59	311.01	312.6	361.33	346.11	346.04	320.85	340.76	332.01	323.49	361.36	332.29	308.37	341	350.02	339.66	336.09	338.51	382.07	362.17	304.46	299.68	347.94	327.73	310.53	354.32	345.54	356.3	353.2	360.3	345.9	347.56	327.58	318.61	368.8	323.09	349.08	348.3	329.94
63004	329.92	319.47	299.85	319.17	336.09	307.8	310.01	308.73	318.31	309.66	308.63	363.61	348.16	346.09	320.22	339.25	331.41	324.4	359.52	331.06	305.45	340.62	346.17	336.24	332.54	333.27	374.86	357.51	303.39	297.45	343.55	323.07	302.66	349.62	340.07	356.3	353.57	356.64	348.85	345.03	320.57	310.98	359.65	320.43	342.81	343.16	326.37
64004	331.51	320.01	300.72	317.04	333.1	304.13	307.01	309.65	318.01	304	308.2	360.11	348.33	343.27	319.34	335.61	330.7	322.82	357.95	331.23	304.25	338.36	345.07	332.23	333.23	334.63	375.86	357.65	300.46	296.65	344.62	321.4	304.48	349.61	341.82	352.85	349.77	356.2	340.32	342.62	318.78	314.95	361.85	318.19	342.11	340.85	326.6
65004	332.93	318.07	300.27	321.11	335.68	312.62	307.02	309.03	318.92	307.22	306.9	359.72	343.92	346.05	319.33	336.33	331.94	318.34	360.23	332.46	303.84	341.12	346.21	335.93	336.77	332.11	380.41	359.6	302.19	299.88	344.81	323.21	303.43	350.99	342.35	355.54	351.85	357.95	343.44	342.31	323.33	310.97	365.14	318.76	343.32	344.56	324.15
66004	344.34	329.75	310.13	328.05	343.94	319.82	318.96	315.99	327.06	315.9	314.77	375.02	353.63	357.78	327.04	344.33	339.31	331.35	367.93	339.78	314.88	351.36	356.54	347.25	341.32	341.69	394.44	369.33	311.16	305.89	352.33	331.75	309.97	360.2	352.36	364.6	363.74	367.49	357.06	352.09	326.9	320.69	370.79	326.66	355.53	349.78	330.59
67004	334.79	323.24	300.44	322.06	342.11	315.66	315.21	315.38	323.05	312.66	314.15	371.08	350.41	348.93	322.09	341.46	336.01	325.27	361.76	337.67	308.92	346.88	353.73	338.3	334.77	338.72	391.01	364.78	305.41	303.04	349.64	327.57	306.99	352.43	344.25	360.57	358.78	358.92	351.53	347.48	324.43	313.53	370.95	323.29	351.11	344.65	328.14
68004	336.8	322.72	304.01	327	345.01	314.27	313.8	317.52	328.36	315.16	314.54	368.97	353.65	354.32	324.21	342.53	338.83	329.16	366.28	339.29	309.73	348.21	355.08	346.49	341.24	340.18	389.1	369.38	307.1	301.73	352.51	329.57	308.04	359.03	348.91	363.07	363.52	364.87	353.42	352.09	327.61	317.82	373.53	327.09	351.74	349.24	332.42
69004	336.35	325.63	302.62	325.12	344.04	314.72	314.42	316.29	323.45	311.48	314.41	367.82	348.75	351.32	323.19	344.34	337.74	325.83	363.32	337.91	307.34	344.56	353.71	339.83	340.61	339.56	389.88	373.18	309.61	302.35	352.27	328.21	308.04	355.09	348.11	363.37	366.11	362.37	350.85	348.56	323.65	317.46	374.25	324.21	349.12	345.96	327.83
70004	332.08	315.75	294.43	322.56	336.18	306.85	308.38	311.69	319.59	307.72	306.25	369.01	344.17	349.58	317.37	333.45	333.01	322.61	356	333.96	304.03	340.76	351.23	335.42	333.77	333.92	385.61	366.03	304.77	298.15	346.35	325.11	302.84	350.63	344.54	359.67	359.6	358.54	344.28	341.2	323.23	310.19	363.36	320.65	345.93	341.14	323.89
71004	339.37	327.83	306.38	326.9	344.5	315.71	317.13	320.78	326.96	317.48	316.13	372.14	352.68	351.98	322.98	345.61	338.2	329.41	365.26	342.83	310.26	348.28	356.19	342.28	340.35	341.53	396.6	377.14	308.85	304.52	354.48	329.6	308.27	361.54	351.14	362.17	366.39	364.1	353.08	352.18	328.65	317.57	378.27	326.15	351.72	350.73	331.98
72004	334.95	320.9	301.45	322.93	342.28	308.76	312.79	318.65	322.93	308.31	310.48	373.27	350.71	350.23	320.74	343.16	337.4	327.64	365.69	339.32	308.68	345.3	357.6	339.43	339.64	334.67	392.17	376.86	305.68	301.37	349.14	328.47	307.96	356.87	352.41	358.46	366.74	364.03	348.64	347.87	321.84	314.28	371.87	325.93	349.13	342.74	327.31
73004	333.46	324.42	303.94	320.12	343.05	311.37	307.46	312.25	318.95	307.03	311.68	366.61	346.96	350.39	319.71	340.14	336.26	329.75	360.83	340.18	306.15	343	356.59	340.26	339.28	335.79	390.14	375.38	307.42	299.12	350.23	326.78	306.29	355.54	346.7	362.45	366.66	363.09	347.42	345.32	322.85	314.03	370.67	321.99	347.4	341.67	323.99
74004	334.41	321.94	305.46	323.9	341.22	311.44	310.79	318.52	321.45	309.58	311.46	372.67	345.84	352.96	320.28	339.98	337.23	327.58	362.69	343.03	306.24	345.24	354	340.98	339.73	340.89	391.9	377.8	307.97	299.49	350.14	327.43	306.36	356.01	351.03	357.05	365	364.92	346.82	345.62	321.27	312.86	371.57	325.42	349.53	342.15	327.44
75004	333.9	321.49	306.7	325.65	342.39	314.02	309.57	314.41	320.95	308.3	310.74	375.35	346.26	353.19	321.12	339.78	338.16	328.35	364.93	342.16	306.38	344.46	355.25	335.29	336.66	335.95	394.43	375.12	307.69	298.52	348.6	329.12	302.33	354.8	356.18	361.69	367.12	361.53	348.65	346.18	319.79	311.04	368.75	322.78	352.1	339.12	327.88
76004	333.34	320.61	306.22	328.44	343.52	310.2	312.97	320.29	322.64	309.98	315.41	378.25	345.33	355.49	321.58	339.74	340.82	337.15	364.38	345.03	308.77	349.42	354.17	339.31	342.34	337.4	391.4	378.26	309.84	301.82	350.67	329.44	308.84	361.1	360.1	365.03	367.39	364.6	348.93	348.64	324.15	315.09	369.15	326.38	350.06	342.88	328.23
77004	330.91	322.91	305.55	319.53	344.07	310.35	309.44	315.65	318.16	308.35	310.25	377.54	346.18	352.53	318.35	338.74	338.46	331.16	365.75	345.13	308.07	347.21	349.81	341.19	336.85	336.57	391.17	376.17	306.08	296.12	350.98	329.91	306.46	359.01	354.43	359.62	365.43	363.55	349.76	346.83	317.65	311.5	373.14	322.43	353.66	338.73	323.56
78004	334.58	320.31	301.39	319.66	338.75	304.82	304.7	316	315.88	306.69	307.59	375.86	344.96	355.19	317.53	336.19	338.48	330.19	361.41	340.19	302.19	343.96	351.04	337.33	335.65	334.01	388.67	377.34	305.95	297.9	348.41	328.64	303.64	355.38	355.22	353.16	361.2	361.1	345.35	343.54	320.26	311.44	368.18	321.75	345.67	340.69	324.25
79004	334.3	323.89	304.98	323.67	342.87	311.39	309.53	318.75	322.85	310.51	313.71	378.69	347.35	362.33	323.42	340.06	342.1	329.89	366.92	343.58	305	352.64	352.84	340.91	342.61	337.13	389.37	385.35	309.64	302.16	355.89	332.76	311.07	356.68	360.82	362.86	368.47	361.87	351.18	348.03	327.2	315.13	375.49	325.93	363.68	345.02	326.15
80004	335.64	323.79	304.22	321.95	341.91	311.63	309.08	316.35	322.84	309.34	313.16	380.26	347.21	363.58	325.37	340.92	342.93	334.46	367.52	348.33	305.57	348.91	355.74	342.57	340.88	336.93	390.93	383.88	309.19	303.37	351.58	333.1	309.73	356.62	362.09	361.61	367.25	364.5	350.2	348.84	328.74	313.79	374.97	325.51	361.32	342.12	326.49
81004	336.32	323.18	307.72	326.9	346.36	307	310.32	318.81	322.12	311.96	314.17	376.45	348.28	366.88	326.02	341.75	343.58	335.64	368.01	349.43	306.78	355.98	354.11	344.18	340.71	345.54	392.96	388.3	313.58	304.68	355.26	335.61	308.44	363.37	366.12	361.57	366.35	369.32	349.82	350.32	333.58	316.08	384.02	324.27	363.69	342.39	326.76
82004	337.08	324.97	305.5	324.97	347.47	309.03	309.25	316.58	321.55	312.99	309.61	379.43	346.89	366.92	325.68	341.1	343.63	335.81	370.32	348.23	309.87	350.05	353.69	345.08	342.75	344.08	392.72	387.23	310.11	297.68	353.61	333.63	306	359.81	368.37	362.17	363.81	366.09	350.28	346.51	331.23	313.51	376.26	324.49	358.22	338.25	327.05
83004	334.09	321.08	306.35	320.18	345.86	307.36	307.32	314.05	321.14	307.42	310.88	379.06	344.29	362.84	322.82	336.44	341.75	338.94	365.59	351.13	303.79	350.56	353.38	340.76	342.07	346.68	389.21	391.43	309.26	299.4	352.38	331.78	304.48	356.25	369.54	357.29	366.31	365.24	350.03	347.93	327.49	311.91	385.04	320.51	355.77	339.49	326.53
84004	335.76	330.35	309.76	327.74	350.97	310.45	311.63	319.71	323.05	310.94	313.67	385.65	345.81	367.72	326.83	340.3	346.14	342.05	370.72	363.95	309.86	352.48	359.36	342.14	344.41	346.16	394.03	392.2	310.37	299.49	354.67	334.89	308.5	359.67	375.49	362.1	372.34	372.54	351.53	350.64	331.67	316.32	383.31	325.4	360.48	344.06	330.31
85004	340.97	330.59	313.56	328.2	359.63	316.85	315.85	321.55	332.17	320.14	318.78	382.37	359.71	378.73	332.34	349.54	351.51	348.81	374.36	365.92	316.37	360.73	363.8	354	351.52	351.61	402.08	405.59	314.09	307.92	364.11	342.47	313.43	369.65	381.53	370.84	382.44	377.26	356.84	357.14	333.48	325.11	394.21	330.09	365.88	354.7	335.45
86004	333.33	322.12	306.84	326.98	352.8	309.49	312.8	321.98	324.33	314.12	314.14	378.6	348.07	366.13	325.34	341.43	346.59	342.38	371.84	361.11	308.84	358.43	353.37	343.59	345.72	347.79	399.12	400.17	311.08	300.72	360.43	337.39	310.1	363.21	376.22	365.16	372.18	369.65	350.82	348.56	331.99	315.72	387.06	324.58	359.13	349.9	330.02
87004	338.05	327.03	305.17	329.76	357.29	312.3	310.1	322.48	327.22	313.71	316.02	381.62	354.69	369.91	330.89	343.72	350.35	344.41	376.85	365.97	312.07	362.08	353.03	348.79	346.19	347.5	397.37	407.32	313.15	302.52	364.86	339.14	313.91	364.63	378.19	370.93	381.66	372.64	358.36	356.47	328.68	317.77	387.91	326.98	360.86	346.26	332.95
88004	338.03	325.2	310.19	328.31	354.91	312.27	306.18	320.09	324.41	313.37	316.68	386.89	352.76	368.7	329.52	341.98	351.6	349.45	374.68	369.47	309.62	362.38	357.66	348.81	345.82	349.17	401.54	407.82	310.3	300.78	362	336.96	315.59	365.19	378.83	367.24	386.03	372.85	360.18	354.98	327.23	318.38	389.38	325.15	356.41	346.69	331.78
89004	337.17	321.96	302.67	326	352.65	308.44	305.05	317.89	322.16	311.74	314.28	377.68	346.82	365.82	327.87	339.52	348.78	342.6	369.25	363.73	307.34	360.29	355.63	344.16	343.15	345.13	402.15	409.6	311.87	299.31	356.66	337.42	309.03	364.49	378.99	368.08	377.19	372.57	355.61	352.41	324.24	317.93	383.79	324.58	360.09	345.11	329.19
90004	339.73	328.49	304.88	328.88	357.15	310.65	307.12	317.58	324.31	312.1	315.04	385.52	350.46	366.33	329.62	338.27	351.24	342.26	374.74	365.17	311.17	364.53	354.34	345.45	343.53	349.24	405.75	414.34	311.64	302.17	359.75	338.8	311.78	363.95	381.52	369.13	386.96	374.9	359.77	355.37	330.14	317.57	384.85	324.59	362.37	344.1	329.99
91004	343.04	330.88	307.17	331.05	364.5	311.75	311.75	323.08	329.56	313.96	319.11	388.01	358.05	369.07	331.87	342.93	356.32	353.08	375.38	377.58	311.74	370.27	357.05	349.2	349.08	352.64	411.73	423.9	314.07	304.37	365.17	341.68	315.48	367.08	383.31	376.2	393.66	376.35	363.51	356.69	330.83	319.99	389.72	327.08	365.11	349.31	330.24
92004	342.66	330.97	307.62	330.71	361.78	310.51	309.09	324.12	326.76	315.1	318.88	393.53	356.52	374.27	331.97	343.83	360.21	356.5	374.29	378.4	312.54	371.82	358.76	349.56	345.69	351.86	413.89	420.99	314.85	303.13	365.11	339.79	313.67	364.83	382.1	376.19	391.99	375.32	364.85	356.63	330.34	323.53	393.66	327.51	365.22	349.44	335.09
93004	335	325.95	301.22	326.36	359.22	307.67	305.64	315.28	319.51	309.61	314.46	380.48	344.28	363.73	327.23	339.78	354.77	346.99	370.76	367.21	305.78	363.69	352.67	341.88	343.77	347.57	405.68	419.3	310.39	298.23	358.53	334.54	309.14	361.02	378.15	368.93	381.46	368.24	357.4	350.73	325.26	317.12	386.64	319.49	358.05	338.46	325.63
94004	339.24	322.4	304.69	331.3	363.26	307.04	304.46	318.42	322.57	309.9	313.13	390.6	349.32	365.52	328.86	341.47	359.38	351.55	373.56	369.47	308.67	363.24	355.46	349.1	342.94	345.37	415.23	426.07	311.21	299.56	365.21	338.88	309.8	358.01	382.41	376.66	391.13	374.75	358.95	353.96	327.53	320.64	389.08	319.67	357.39	343.05	330.06
95004	340.53	325.57	307.6	335.26	364.18	308.93	310.85	318.61	326.32	313.08	315.4	397.43	352.39	366.47	332.51	344.12	361.58	353.23	371.23	374.02	308.92	369.72	361.35	348.56	345.44	348.98	416.68	430.51	313.31	303.44	366.07	339.98	312.44	360.62	390.88	373	391.68	374.48	362.64	353.21	328.46	316.62	390.86	325.17	356.47	345.48	332.69
96004	340.27	325.81	305.93	332.3	361.43	306.74	308.11	327.72	325.54	311.38	317.16	393.25	349	364.11	329.23	340.85	361.68	350.68	370.48	373.8	311.88	369.71	358.96	342.98	340.9	345.39	412.08	422.04	309.28	299.83	362.63	335.61	311.78	357.64	387.4	375.6	387.15	373.55	362.06	352.07	321.61	317.96	393.66	324.64	354.91	341.5	328.86
97004	341.42	329.64	307.1	329.41	366.95	307.6	305.13	328.9	330.6	310.99	315.87	393.85	347.79	362.09	330.32	343.57	362.91	352.86	370.87	379.79	310.81	370.48	361.96	345.72	342.56	350.97	420.09	425.38	311.44	300.83	368.41	339.22	310.58	357.74	387.98	374.53	391.65	373.97	362.49	354.17	321.22	316.87	388.18	323.51	355.85	341.84	329.61
98004	347.04	330.26	309.61	336.56	371.9	317.36	313.75	336.87	334.3	318.96	320.16	399.98	354.6	367	334.45	348.69	368.11	358.37	377.41	385.98	315.72	378.58	366.91	353.39	350.19	353.5	429.3	433.8	315.14	306.87	374.45	343.15	317.32	363.15	396.59	380.3	395.14	378.92	365.73	359.28	332.57	325.42	398.86	330.62	363.28	349.6	334.46
99004	343.44	330.89	306.05	337.57	369.39	309.12	313.63	330.63	333.14	316.86	317.49	394.05	349.07	364.7	333.48	343.96	367.69	356.54	376.47	386.56	313.12	372.92	362.17	348.44	345.08	349.98	426.06	430.9	310.86	303.55	370.43	341.27	314.6	357.47	392.48	377.96	395.51	373.82	362.35	357.84	329.11	319.69	393.54	323.95	360.73	348.53	331.85
100004	344.31	329.41	306.38	328.27	362.24	307.24	311.71	339.82	331.84	312.36	313.01	396.35	343.52	364.06	329.69	343.73	363.95	354.66	370.74	378.55	311.32	377.93	357.66	345.23	340.88	348.63	419.75	432.11	312.3	299.27	368.78	339.21	310.83	356.65	394.96	373.08	393.66	371.17	362.64	352.01	323.44	318.65	396.08	324.63	357.87	341.78	328.17
101004	344.3	327.5	306.36	335.97	365.97	309.39	312.37	346.2	335.19	313.8	316.91	397.86	349.76	365.83	333.21	344.89	366.28	355.64	369.84	384.21	312.87	374.57	362.46	349	346.2	349.47	426.54	430.3	315.73	301.07	372.97	340.9	310.73	358.58	399.44	376.58	391.63	375.92	365.61	356.54	326.1	318.75	397.23	326.84	358.65	345.79	331.93
102004	345.67	331.34	310.53	340.71	369.7	314.3	316.94	353.11	340.11	314	317.12	403.5	349.44	368.11	333.93	345.88	368.34	353.99	371.38	380.35	312.64	381.05	363.98	347.2	352.7	350.27	428.36	432.31	313.45	303.46	375.21	341.33	315.54	360.16	404.06	373.57	390.67	376.39	366.03	355.05	327.48	321.86	400.78	328.92	362.68	341.92	332.34
103004	347.15	327.59	312.93	338.1	366.92	315.24	307.97	352.24	340.65	314.98	317.16	409.3	348.45	370.87	336.62	347.15	368.9	354.72	372.61	383.97	312.14	379.58	362.79	350.92	349.5	350.92	422.92	434.07	311.29	302.34	380.46	340.86	313.46	361.05	408.49	378.98	392.43	376.1	361.55	357.45	326.42	321.19	397.86	324.37	362.33	345.88	332.31
104004	343.04	328.19	308.84	334.5	368.53	309.18	310.13	356.5	343.86	315.34	316.03	407.73	347.42	366.52	334.5	345.87	370.51	360.38	371.98	391.82	317.54	378.66	363.59	346.08	346.44	351.14	426.6	434.06	313.02	302.54	381.44	343.34	311.75	359.67	409.35	376.54	393.56	373.46	362.47	354.26	329.27	317.02	395.15	325.6	355.42	344.26	332.33
105004	341.13	327.02	303.97	334.07	366.96	307.6	309.51	343.72	338.41	311.14	313.84	398.72	348.41	366.83	331.59	342.03	369.13	358.14	371.34	387.15	310.47	376.42	360.23	347.99	346.08	345.16	423.69	431.04	311.76	299.6	375.07	340.76	307.13	355.47	405.01	373.48	387.52	372.97	362.4	352.52	322.47	318.08	394.38	322.23	355.53	340.06	330.07
106004	340.16	327.51	310.65	335.35	365.21	308.87	309.42	344.58	340.96	311.83	315.79	404.04	348.29	365.2	335.12	342.34	368.78	363.12	369.48	392.22	312.35	376.04	356.46	344.94	346	343.69	425.65	433.84	308.39	297.05	377.36	339.91	307.15	358.89	407.19	375.21	386.73	370.79	358.05	351.36	323.21	315.97	399.71	322.46	357.37	342.34	329.46
107004	342.58	328.05	308.06	334.83	367.41	309.61	312.21	349.2	340.54	310.96	314.84	414.24	350.34	367.87	338.28	344.85	369.89	364.13	371.13	395.17	314.14	375.77	358.61	350.85	351.56	349.89	428.15	435.73	313.14	303.28	380.58	341.19	311.81	356.32	408.46	373.71	390.38	371.78	367.29	353.02	320.83	317.84	399	323.88	357.01	345.7	331.94
108004	344.3	328.23	304.19	333.23	365.68	308.45	310.5	341.82	342.08	314.03	315.82	409.24	347.42	368.6	335.95	346.15	370.78	361.23	368.29	388.7	313.7	377.93	361.4	345.32	351.33	351.76	428.16	438.27	310.8	303.98	382.22	341.79	308.48	355.95	409.78	371.51	388.63	370.93	363.81	352.57	323.48	315.53	400.74	322.17	358.84	343.74	332.44
109004	345.09	330.4	302.83	334.37	363.24	307.01	307.88	343.06	340.05	315.51	317.09	406.3	351.52	368.76	335.16	343.97	372.29	364.43	373.77	399.8	315.07	375.93	366.23	349.17	352.9	353.74	432.11	439.17	317.04	303.56	383.91	342.78	307.43	360.9	412.7	374.95	393.54	373.11	363.8	355.59	324.61	319.38	402.88	323.28	358.9	344.37	333.38
110004	342.87	329.39	307.93	332.49	360.67	310.02	312.98	344.13	338.29	312.18	316.09	409.34	348.33	368.12	335.96	346.22	371.76	366.4	369.51	399.5	316.41	371.81	367.72	349.8	350.35	350.91	434.17	441.74	310.3	301.64	382.74	343.55	306.33	359.3	414.96	372.89	394.59	375.49	362.57	355.75	324.23	316.56	407.42	323.02	359.61	342.9	333.38
111004	336.27	322.97	305.95	331.75	357.85	309.1	308.09	334.26	332.47	309.85	314.83	404.94	342.53	364.91	332.42	340.86	370.74	365.38	369.79	394.65	311.64	373.06	362.24	346.33	346.98	343.74	437.74	439.42	306.89	301.51	379.96	340.45	303.34	355.28	414.04	370.35	392.82	375.19	362.29	353.4	319.36	314.12	397.25	319.46	352.47	342.37	327.65
112004	339.82	323.45	301.1	334.55	364.12	312.36	306.68	330.33	336.84	307.59	314.98	399.34	345.89	367.68	330.7	342.04	370.04	360.18	368.49	391.43	312.3	373.06	361.59	345.83	347.26	348.35	441.45	435.54	308.95	298.42	376.23	336.68	303.87	353.84	411.11	369.76	391.57	372.78	366.26	352.33	325.6	316.51	395.16	319.9	353.45	338.82	332.97
113004	344.82	327.16	305.5	335.72	366.15	307.48	304.64	334.82	339.74	313.74	315.34	408.9	348.25	371.41	337.23	344.56	375.68	364.97	372.51	401.76	313.78	375.55	365.37	347.56	354.33	351.12	448.02	438.98	312.5	301.48	379.53	343.03	306.71	359.7	420.15	377.98	398.16	378.69	368.34	356.96	326.44	323.16	397.31	323.52	356.03	342.28	332.47
114004	345.49	333.5	306.62	339.81	369.75	318.24	316.02	335.98	342.32	316.6	319.24	421.02	351.59	366.51	340.79	345.81	376.6	364.51	372.96	399.4	317.1	384.14	370.76	352.51	357.71	353.39	456.87	447.64	316.46	306.1	388.74	344.96	309.88	364.54	429.01	379.84	399.37	381.06	371.92	360.67	326.48	324.67	409	327.17	362.17	349.43	337.7
115004	340.72	325.23	299.69	334.48	367.22	306.83	308.88	327.63	334.68	312.15	314.16	405.41	344.92	371.79	334.47	343.09	374.81	358.67	367.29	392.59	309.08	382.85	364.27	347.15	351.91	351.07	451.93	439.32	310.27	300.52	386.37	341.82	306.64	356.81	421.03	373.85	386.23	372.14	365.34	352.21	320.88	318.78	401.62	320.85	357.92	341.09	329.53
116004	344.03	326.94	301.8	335.16	367.12	308.79	306.26	334.91	340.45	316.41	313.02	408.7	347.14	366.2	334.98	345.28	375.85	366.83	373.1	398.44	310.47	379.97	366.04	350.62	352.45	347.17	452.36	443.36	311.06	302.42	388.71	342.08	304.98	357.97	427.12	374.81	391.61	375.76	361.67	355.12	320.13	319.42	402.64	323.88	355.72	342.45	330.97
117004	344.35	326.09	302.3	335.4	371.21	309.83	307.17	333.85	338.73	312.11	314.69	422.37	347.45	368.6	336.28	343.51	376.27	364.45	366.76	401.61	313.23	384.57	364.65	346.81	354.27	350.55	453.39	441.95	310.62	301.65	388.66	342.41	306.77	359.11	425.28	373.67	389.47	373.84	364.26	355.61	327.18	321.69	402.65	322.3	356.06	341.4	333.07
118004	343.49	323.87	303.83	332.71	370.68	309.4	305.44	332.47	337.28	314.27	315.7	409.7	347.08	373.29	335.23	345.37	377.25	364.2	373.16	396.48	312.86	386.69	363.84	348.66	352.71	353.68	453.7	435.39	310.64	300.03	388.13	340.44	305.21	357.02	419.87	369.41	390.24	372.51	362.43	354.42	322.3	319.07	406.78	324.22	354.6	343.32	332.05
119004	339.51	324.5	300.64	333.97	367.81	301.73	304.6	331.63	333.6	311.64	314.99	415.58	343.98	373.2	331.9	342.98	374.87	361.93	367.79	390.04	307.61	380.06	359.27	346.54	352.04	348.95	451.25	431.91	310.13	302.16	387.46	341.84	304.21	359.92	416.32	367.77	384.28	370.08	363.83	352.02	318.62	317.9	406.65	321.07	352.68	338.83	329.07
120004	344.6	325.29	298.64	337.52	369.03	310.71	307.03	332.59	338.43	311.97	317.31	413.61	346.76	370.94	336.66	345.09	377.46	360.9	369.82	399.28	310.19	380.83	366.48	347.49	349.73	345.23	451.21	436.12	310.11	301.94	393.49	341.63	305.91	362.23	420.15	370.88	388.47	376.26	362.2	354.67	319.97	316.22	414.78	322.9	353.8	340.58	330.73
121004	349.88	329.22	308.48	339.38	375.95	315.08	313.11	335.33	340.55	316.48	317.18	420.36	353.2	381.38	339.78	348.36	378.91	365.68	376.22	405.43	315.71	383.73	369.34	351.45	354.51	352.5	460.14	444.38	310.42	304.79	398.91	346.05	312.87	363.89	430.21	378.74	390.13	384.34	369.61	357.12	329.11	322.37	416	326.7	361.07	350.2	332.25
122004	343.82	325.44	306.08	332.48	374.46	309.7	310.04	335.75	338.46	312.51	313.53	411.85	346	377.92	333.6	345.65	376.78	368.4	376.52	407.68	312.26	381.22	360.96	348.74	350.33	350.33	451.21	435.42	309.18	301.86	395.43	341.33	310.15	362.86	423.7	374.34	391.1	378.07	361.14	353.23	324.54	316.7	413.31	322.11	354.79	337.68	330.05
123004	347.85	333.64	309.14	338.72	377.82	316.84	310.59	333.89	340.51	317.25	315.89	417.63	347.68	377.59	335.79	349.1	378.57	370.37	376.26	411.86	314.28	383.9	364.96	347.7	352.75	350.72	450.89	434.39	309.13	305.53	398.93	342.76	312.28	366.47	427.54	379.77	394.89	382.06	366.68	357.13	324.9	323.24	419.64	322.91	364.11	347.73	332.24
124004	348.19	328.77	308.49	335.97	375.92	313.19	313.53	335.97	341.88	316.12	315.34	407.97	351.5	380.39	336.24	342.79	377.35	371.55	375.23	413.73	314.44	381.14	363.71	353.28	354.2	349.83	451.17	434.67	311.93	303.4	405.16	344.08	310.8	367.99	428.17	375.89	397.96	384.34	366.87	354.46	325.15	325.98	416.39	327.82	362.84	343.87	331.22
125004	350	326.38	308.52	340.54	378.48	317.43	316.28	335.23	344.37	316.02	319.49	423.62	351.38	384.46	339.39	351.82	379.13	376.88	380.63	418.89	315.31	384.16	369.11	349.26	355.71	357.34	462.68	435.95	317.27	304.46	411.42	345.12	310.65	372.29	436.82	382.7	407.31	386.64	366.2	356.47	328.69	327.26	424.85	328.03	364.77	344.24	335.65
126004	345.85	324.48	306.79	334	375.6	312.65	307.88	331.81	344.78	315.13	313.89	418.02	350.95	377.99	337.85	348.81	376.37	371.93	378.32	414.99	312.46	382.96	359.51	349.76	351.01	351.06	456.69	425.97	308.46	302.95	401.16	341.97	310.91	367.79	430.54	381.44	408.07	384.72	365.46	356.9	323.39	321.38	419.29	322.52	360.06	343.85	332.62
127004	347.38	329.85	303.86	336.5	374.24	310.07	308.68	334.41	341.79	313.41	316.77	425.23	352.24	380.22	335.38	346.82	375.54	372.85	377.11	415.17	314.17	389.22	360.9	351.03	355.11	349.4	454.66	426.85	311.4	304.99	405.17	339.8	311.31	369.88	433.13	384.33	401.34	387.3	371.73	357.14	322.55	324.03	415.24	325.64	362.62	341.12	329.38
128004	344.63	323.18	299.81	331.79	371.87	307.63	303.34	333.54	340.27	313.02	313.77	408.71	347.31	377.55	334.86	344.78	373.25	368.71	372.05	415.83	309.29	381.89	359.9	350.57	352.04	346.83	447.7	418.07	304.01	300.15	398.24	338.48	309.48	364.7	431.46	384.81	402.79	386.97	369.29	354.71	324.79	321.31	416.32	324.39	361.7	345.91	331.42
129004	345.15	321.57	304.19	332.43	366.12	309.85	300.98	329.82	338.36	310.19	312.89	407.19	345.11	370.96	332.35	340.92	370.89	368.69	370.95	412.64	308.35	384.08	356.86	347.58	350.14	344.45	442.72	418.1	304.44	298.43	399.19	338.12	306.21	361.42	428.85	378.13	401.15	384.09	363.99	350.35	322.36	320.76	412.88	320.54	353.24	341.7	325.6
130004	353.42	331.78	312.54	338.42	375.86	318.05	315.59	334.56	343.14	317.05	320.98	423.62	358.28	382.75	341.84	352.54	381.38	374.05	383.38	424.6	319.81	393.47	362.38	353.91	357.87	357.47	451.32	431.41	315.09	306.8	414.37	345.71	315.76	371.58	438.78	391.34	411.49	393.64	373.45	360.91	332.04	325.47	429.06	329.75	362.81	346.43	334.61
131004	350.34	327.43	306.75	337.99	373.19	319.17	311.36	333.62	339.94	314.26	316.44	407.66	353.04	379.61	339.1	348.88	377.86	373.1	378.44	414.37	315.24	386.69	361.34	351.53	353.73	351.38	452.39	429.02	309.78	304.31	408.62	343.63	313.46	372.03	434.17	386.59	411.97	389.4	367.37	356.69	324.09	324.07	418.08	327.86	363.16	344.35	333.92
132004	344.32	322.41	298.56	334.46	367.72	307.47	304.48	329.65	334.99	312.07	313.61	409.66	347.85	371.19	336.14	343.22	374.71	368.49	370.79	411.1	308.56	385.37	357.49	351.5	350.97	344.79	445.14	424.61	309.23	297.91	406.94	338.9	311.72	363.33	425.01	382.87	404.07	385.67	362.84	351.36	319.83	321.42	414.72	325.24	354.59	339.63	327.12
133004	348.79	326.95	298.85	337.34	367.43	311.45	307.31	328.1	337.73	309.91	312.66	416.31	350.53	376.61	337.2	345.62	374.83	370.5	378.42	418.43	312.03	385.41	358.72	344.96	351.38	348.53	451.94	424.4	311.5	305.33	412.16	342.76	312.76	368.34	430.27	386.23	412.17	389.15	370.22	356.76	326.27	321.53	422.59	323.01	355.16	343.52	330.85
134004	342.76	321.76	291.95	332.18	360.63	304.56	301.5	325.21	334.15	309.04	310.48	416.83	346.04	371.53	332.68	339.94	372.96	372.34	374.56	414.49	307.14	380.4	350.48	344.27	349.08	342.74	450.48	421.8	308.34	299.04	405.05	337.97	309.77	360.36	419.52	380.52	402.76	386.11	363.2	348.99	322.81	317.76	417.93	322.12	353.63	336.91	328.35
135004	350.35	332.32	303.4	336.34	371.14	313.49	310.13	334.26	338.24	316.21	317.62	428.24	354.37	377.85	339.81	349.95	379.76	375.56	381	421.46	316.31	387.51	360.81	353.18	357.48	348.47	465.6	428.95	317.05	306.07	411.68	344.26	316.04	369.68	433.65	387.16	408.33	391.16	370.43	359.34	327.83	326.54	429.55	329.74	362.2	349.52	333.41
136004	350.96	326.03	296.26	331.54	365.75	310.2	306.74	330.06	335.82	312.44	315.1	413.34	346.99	369.9	335.55	348.89	376.34	370.02	375	416.68	313.54	380.06	354.86	348.26	353.81	346.57	461.69	422.83	311.17	302.41	401.09	338.73	312.84	366.28	421.42	384.09	407.73	387.5	368.61	355.18	327.69	322.57	425.27	326.44	357.44	343.74	330.95
137004	350.29	326.66	298.2	332.53	369.57	311.32	307.49	329.78	332.73	314.63	317.68	426.49	351.21	374.68	335.62	347.23	379.63	374.56	377.58	421.12	314.96	385.58	356.92	351.78	355.06	348.84	467.65	423.18	311.43	305.29	403.97	342.13	313.07	364.33	426.85	380.8	403.98	387.86	368.78	353.37	325.51	323.52	428.3	325	362.91	341.47	331.5
138004	346.95	326.59	298.62	331.27	366.37	307.1	307.28	326.63	334.26	310.43	316.82	409.24	353.02	375.29	335.68	344.93	375.6	371.93	377.99	422.64	313.03	384.69	356.48	347.81	353.92	348.11	469.24	421.61	311.96	300.25	401.66	339.39	311.07	366.05	427.58	383.47	406.82	384.9	371.1	355.99	326.64	324.77	426.71	328.61	355.37	345.81	329.26
139004	351.73	331.21	299.87	332.2	373.4	311.24	312.04	331.12	337.52	313.84	318.72	422.36	350.98	375.2	337.69	350.24	378.46	377.56	377.02	425.17	315.07	388.35	361.41	357.31	356	353.72	474.02	423.77	315.24	306.56	408.7	342.65	312.23	370.26	432.92	386.91	405.29	390.11	374.23	358.34	322.25	325.47	425.37	328.9	364.68	348.07	332.62
140004	349.57	326.38	297.81	332.92	364.57	309.34	306.53	323.11	334.04	313.2	313.88	424.02	347.39	374.13	335.9	345.54	374.46	375.45	371.96	425.26	312.28	385.34	352.91	350.21	353.59	349.73	470.12	420.47	310.75	304.03	405.85	337.25	308.05	362.6	432.98	385.08	405.07	386.92	368.66	353.79	321.14	319.86	415.19	325.45	355.31	347.7	329.55
141004	349.3	328.22	292.1	330.8	364.71	310.75	305.95	325.45	331.16	309.51	313.22	421.62	348.95	374.14	336.48	347.76	374.61	374.56	375	424.91	312.08	381.96	356.2	350.37	353.43	348.2	476.45	418.66	313.27	303.09	410.6	340.58	312.49	367.4	428.49	379.06	402.12	387.03	368.94	353.97	326.03	321.27	416.96	324.14	352.45	344.27	329.12
142004	347.34	329.81	293.19	330.2	366.79	303.29	302.97	324.3	333.6	309.63	316.56	424.07	348.24	373.85	336.41	343.18	373.94	371.96	372.34	419.4	311.59	385.47	356.02	348.93	351.64	346.7	471.47	417.8	309.98	301.38	411.84	336.7	307.05	366.28	428.34	378.51	401.74	385.73	370.45	352.56	319.2	320.33	419.4	325.27	358.37	338.12	329.02
143004	351.98	333.61	301.27	337.59	368.74	313.98	307.63	325.31	336.64	315.82	318.05	418.04	350	379.3	342.58	346.33	377.12	375.66	376.47	419.34	316.39	395.88	361.98	351.22	360.74	354.25	475.71	423.27	312.18	303.85	416.61	341.04	310.84	368.38	436.2	382.95	404.22	385.16	373.82	360.78	324.93	324.14	433.77	329.85	363.55	345.45	334.33
144004	340.5	321.89	289.4	330.08	356.64	300.78	302.09	322.62	330.59	310.78	313.13	412.52	343.9	371.59	335.24	344.95	371.83	369.7	369.12	416.62	308.71	386.04	356.29	346.77	351.41	344.51	462.47	414.7	306.12	298.77	409.72	333.87	305.16	363.64	433.72	376.92	400.96	379.75	368.86	352.22	320.2	315.79	415.19	321.8	353.16	338.6	326.38
145004	353.41	333.99	298.42	335.56	367.29	311.54	309.02	329.99	333.48	312.93	315.5	427.43	351.22	375.98	340.6	349.43	376.89	378.15	378.62	430.63	319	394.19	364.54	355.13	359.87	351.82	470.06	424.1	315.49	303.22	419.48	341.08	314.3	372.15	438.91	383.53	405.95	386.03	376.12	359.75	324.76	323.21	430.48	327.21	361.17	348.58	330.85
146004	350.55	328.59	299.07	329.08	366.17	310.71	308.56	327.33	334.45	315.57	318.21	423.22	349.47	373.99	338.77	348.18	377.25	380.8	378.79	422.17	318.56	390.76	365.42	352.64	359.06	350.33	467.67	418.99	311.98	306.75	421.68	339.11	309.44	372.32	430.5	382.57	407.67	387.17	375.94	358.46	327.8	324.13	421.76	329.33	361.4	345.03	330.57
147004	352.62	332.37	300.8	331.91	367.3	308.88	308.86	326.05	332.54	315.42	317.19	422.18	348.35	373.88	340.23	348.69	375.72	378.13	374.71	425.82	318.51	392.28	365.43	349.28	357.47	350.52	467.48	417.87	311.13	306.71	417.56	338.59	310.19	370.83	427.17	382.92	406.62	381.82	369.44	357.32	328.16	319.49	421.39	327.27	360.92	343.76	330.67
148004	349.29	329.99	300.61	334.43	367.06	313.7	311.29	328.23	334.11	315.19	315.35	421.26	351.52	377.92	338.71	347.84	376.92	375.37	379.09	422.93	317.38	396.01	364.42	354.1	359.33	353.32	470.71	420.86	314.81	307.09	418.95	339.8	312.8	369.4	426.19	385.34	405.82	386.99	370.46	356.01	329.25	322.63	423.38	329.74	362.66	345.95	330.58
149004	353.42	332.68	296.26	339.51	369.15	310.9	309.23	327.37	333.38	317.94	317.93	422.66	352.13	381.11	339.23	348.38	380.12	374.57	375.5	417.16	318.02	392.55	364.16	350.77	360.96	349.09	471.7	418.4	313.75	306.32	421.84	343.38	312.53	369.79	424.45	379.42	405.39	390.34	374.07	358.56	330	322.16	420.83	326.69	359.84	345.24	330.3
150004	352.74	331.74	294.63	333.45	367.75	309.36	308.36	325.69	331.74	315.16	315.93	419.86	350.42	376.54	339.42	347.98	378.5	374.61	375.95	412.72	316.26	393.74	362.8	354.4	360.25	350.39	469.59	420.46	315.25	305.98	425.26	340.14	311.98	368.38	421.43	377.25	399.59	387.01	376.12	356.9	328.89	321.06	420.92	328.28	359.86	345.85	330.19
151004	352.6	330.14	295.09	333.41	363.66	308.46	308.15	327.71	331.1	313.95	315.33	410.5	351.12	371.58	337.05	346.03	376.53	371.05	374.59	407.64	312.98	386.24	363.32	350.43	359.79	345.57	465.46	413.22	312.49	306.76	421.76	336.53	305.94	367.47	409.7	377.53	398.03	384.97	366.41	354.68	328.96	320.97	423.32	324.33	358.84	342.35	327.99
152004	350.34	334.6	294.95	336.36	366.56	309.94	315.02	323.67	328.63	314.75	316.67	425.39	353.54	378.49	338.96	349.91	377.81	370.2	373.04	413.17	320.87	387.03	366.92	355.11	361.38	350.28	468.61	419.45	312.45	306.89	427.28	340.27	313.29	370.97	416.91	379.18	396.16	387.47	368.31	355.08	328.1	320.78	426.14	326.37	358.6	348.57	334.42
153004	352.69	336.18	297.36	337.85	368.2	315.15	312.29	322.94	332.22	314.56	316.88	415.38	352.59	380.32	340.49	350.35	380.96	373.35	376.23	412.61	318.1	386.19	363.39	355.92	361.12	350.96	466.86	419.62	313.69	305.08	419.81	341.27	311.07	369.42	415.59	383.42	401.06	386.22	369.4	355.91	328.93	320.15	429.87	329.07	361.64	346.35	331.2
154004	348.57	332.2	294.67	337.81	367.03	311.45	308.17	322.95	329.92	313.75	315.74	413.98	350.87	372.36	337.06	347.44	376.86	373.2	371.77	409.16	318.61	384.36	363.11	354.85	357.54	348.96	459.18	416.08	311.68	305.85	425.81	337.12	308.19	366.97	408.99	378.67	395.46	381.56	369.74	353.43	326.86	323.41	424.11	327.73	356.81	342.53	330.78
155004	344.82	326.49	290.96	331.31	360.98	304.35	305.43	318.48	327.19	310.55	312.38	407.19	345.2	364.44	333.71	342.91	372.64	368.13	368.67	409.67	312.84	380.19	358.74	348.06	354.41	342.47	452.51	416.75	308.27	297.04	417.48	333.9	305.73	361.82	406.75	373.57	389.31	372.65	357.14	346.67	323.24	310.86	416.3	320.72	355.55	340.05	325.36
156004	350.22	333.51	296.43	334.2	362.63	311.88	304.95	323.2	329.98	308.24	310.78	408.2	347.18	365.14	336.47	346.59	374.51	370.35	371.35	405.94	318.58	384.39	364.1	351.16	359.65	343.93	453.56	414.01	310.12	305.37	418.72	337.12	310.84	360.5	412.61	380.1	395.4	380.81	361.88	351.25	322.86	317.33	424.18	323.69	352.47	341.34	330.43
157004	345.28	323.89	293.28	331.28	358.48	306.12	305.16	321.82	325.8	307.99	311.88	408.05	346.28	359.58	334.48	341	369.68	366.67	368.37	396.61	312.59	385.35	359.88	347.18	351.57	345.51	447.88	412.25	309.57	302.59	418.31	335.02	306.68	363.25	405.94	375.58	393.46	373.77	363.21	350.84	323.7	315.53	418.46	327.11	350.46	339.22	327.45
158004	350.46	334.57	295.68	334.64	363.85	307.26	305.36	317.94	327.35	313.26	315.17	409.72	352.71	368.89	338.71	350.36	374.66	363.17	372.02	397.83	317.98	387.27	362.41	353.17	357.84	348.85	454.08	418.26	313.95	305.54	425.99	338.55	309.63	368.54	408.52	381.68	403.81	377.8	367.09	356.75	328.36	321.14	416.85	329.91	360.2	343.2	330.61
159004	352	332.37	294.29	335.62	364.97	314.45	310.37	327.72	330.18	314.91	317.92	410.85	351.38	371.3	340	352.86	375.05	366.17	370.89	396.93	319.56	387.59	367.44	352.66	359.9	350.42	459.03	417.23	312.68	307.78	428.73	340.01	313.52	368.34	412.14	381.94	401.55	380.24	366.61	355.13	325.32	320.43	423.39	326.35	358.94	345.49	332.61
160004	348.28	332.26	294.27	333.75	365.2	308.62	306.15	324.06	326.43	312.03	314.91	404.66	346.29	369.68	338.29	348.25	374	362.03	373.21	394.73	314.14	388.77	359.62	351.88	355.46	343.56	450.3	411.59	307.11	304.37	426.43	335.74	311.45	364.39	406.93	377.93	398.15	371.59	366.94	352.45	322.68	317.49	417.84	326.42	353.15	346.74	329.8
161004	347.5	328.63	297.24	333.27	364.32	311.33	303.06	320.86	326.11	309.51	311.29	419.9	350.29	362.19	335.33	350.16	372.93	359.86	369.59	396.09	316.44	384.77	364.72	347.83	355.58	343.58	446.23	416.25	306.85	303.96	424.46	332.92	305.07	359.2	406.4	379.22	393.35	373.51	364.45	353.18	323.61	316.8	416.45	323.83	353.27	343.19	328.23
162004	354.03	336.95	299.97	336.32	371.44	317.04	310.3	328.35	333.78	314.92	315.6	417.63	351.64	367.08	339.55	354.37	376.56	366.91	373.41	404.45	320.51	394.81	373.94	355.5	358.54	350.7	457.13	422.66	316.41	305.91	426.32	339.52	312.65	370.58	419.06	383.15	400.58	377.82	369.49	356.49	329.96	325.55	417.95	329.92	360.61	345.07	332.1
163004	348.08	332.71	294.92	334.74	367.88	314.47	310.6	324.78	326.06	312.73	314.15	421	352.63	363.33	339.04	355.37	376.26	366.03	374.4	399.29	320.42	393.62	362.73	353.97	355.17	347.02	453.04	420.65	310.32	306.65	421.7	338.11	315.12	366.03	412.42	377.53	396.56	376.32	365.59	356.16	328.01	320.85	422.06	326.33	356.23	346.28	327.47
164004	348.62	332.48	295.78	336.14	369.35	315.27	306.2	327.08	326.49	314.3	312.04	412.81	352.22	367.97	337.46	354.82	373.81	360.57	369.01	393.21	318.56	393.06	364.61	354.49	356.41	350.33	445.8	416.54	313.26	306.51	424.8	339.93	306.83	366.64	412.63	375.35	396	375.95	366.69	352.23	330.31	325.18	424.98	328.02	355.41	343.28	332.57
165004	356	335.02	302.29	343.62	373.5	312.52	310.32	328.44	329.97	318.29	315.56	413.99	355.02	374.63	343.02	356.61	378.91	365.53	377.99	400.39	320.75	397.6	369.01	354.41	363.02	354.11	452.76	420.73	315.4	309.17	434.55	341.97	314.19	369.24	414.7	379.9	398.95	376.71	370.26	357.18	328.5	325.87	432.53	328.95	353.96	343.75	333.87
166004	355.85	333.32	296.53	333.94	375.36	314.39	310.15	330.52	330.72	316.52	317.04	406.7	353.44	362.57	341.82	354.92	377.48	363.74	373.41	396.09	319.17	400.79	363.58	359.3	360.44	355.97	446.04	420.02	313.92	307.95	436.83	341.06	309.89	372.09	415.41	375.33	396.01	373.62	363.91	359.48	330.89	327.3	432.4	325.97	353.42	343.43	334.54
167004	353.02	327.48	296.84	335.99	367.25	310.73	307.4	327.02	330.55	312.21	310.51	416.55	354.04	363.14	338.47	351.28	374.34	359.72	368.9	396.27	318.34	399.58	360.5	358.65	354.54	348.74	445.38	414.24	310.58	305.4	434.08	336.72	310.2	365.98	409.67	375.57	390.87	372.95	368.69	355.07	330.72	321.22	429.41	327.26	354.98	343.11	328.26
168004	356.16	335.35	297.97	336.34	373.62	318.39	308.68	327.59	331.96	318.69	314.78	422.95	353.71	362.68	343.41	357.33	377.75	367.38	373.39	398.49	321.74	398.92	362.44	360.53	359.4	354.34	449.85	418.17	314.08	306.61	435.78	344.39	312.42	371.88	416.12	378.13	392.79	373.21	368.92	359.11	334.87	328.04	432.2	329.9	360.44	343.81	334.02
169004	356.04	334.77	298.14	338.74	372.17	317.18	311.9	334.3	333.53	318.73	316.59	411.03	354.42	364.54	339.87	356.55	378.02	365.68	371.47	397.31	321.91	401.81	361.87	359.24	359.87	355.45	449.34	421.39	315.17	311.03	437.49	348.19	313.53	368.72	417.16	375.87	392.35	376.15	368.71	357.33	329.04	325.11	432.12	331.46	363.31	348.59	333.41
170004	351.93	332.14	293.32	333.92	369.57	313.05	305.65	328.96	329.15	311.91	312.82	418.52	350.34	361.92	336.96	353.44	373.18	357.7	367.25	390.69	319.21	393.7	357.95	356.43	353.34	352.16	445.12	414.77	309.18	303.87	431.71	341.83	309.85	364.02	412.57	370.14	386.3	375.78	364.51	355.17	326.48	318.34	428.25	327.72	354.33	339.59	331.85
171004	352.16	331.24	294.78	339.56	371.94	312.32	310.4	336.42	332.76	314.44	315.42	413.06	354.51	370.56	342.05	355.37	375.95	354.5	370.43	389.54	319.63	394.73	359.93	355.9	359.22	359.41	448.58	416.36	311.93	307.44	431.76	345.03	310.84	372.05	412.03	378.55	394.65	375.85	367.93	357.59	330.43	323.01	433.02	329.85	356.79	345.3	334.04
172004	352.94	331.28	294.19	334.69	369.92	312.51	309.09	334.42	331.19	315.43	315.14	421.25	353.62	366.48	338.28	356.76	373.78	358.99	369.46	390.4	317.17	392.69	358.83	352.57	354.86	357.41	448.39	419.48	311.68	306.69	429.39	343.5	309.94	370.44	413.5	374.96	393.41	376.79	363.59	356.26	327.69	326.36	427.21	325.7	352.25	344.09	330.53
173004	349.11	325.45	296.31	336.13	368.22	309.9	311.93	334.34	326.62	312.25	312.33	410.89	354.12	362.81	336.79	347.86	372.23	355.98	368.15	390.3	314.05	392.7	358.48	350.13	355.22	354.5	447.34	415.53	309.01	305.51	423.22	342.25	309.36	366.88	414.95	373.25	387.13	373.74	364.74	353.98	331.71	320.75	426.78	327.85	353.53	345.97	329.79
174004	354.31	335.04	297.76	338.47	372.8	313	308.28	335.04	331.92	311.99	311.76	423.83	352.78	369.15	341.5	351.61	373.55	360.95	366.19	387.4	316.39	395.72	364.77	351.12	358.58	358.71	447.5	420.75	313.18	308.52	422.24	342.77	309.52	369.73	415.62	374.43	391.22	374.98	362.63	356.56	324.39	321.35	427.28	328.8	356.97	339.4	330.67
175004	354.58	332.88	302.31	339.53	372.17	317.34	306.81	339.63	329.77	316.98	316.32	419.22	354.95	365.62	338.78	352.61	373.17	358.94	366.02	386.79	320.93	398.26	364.36	355.7	358.8	357.82	460.95	423.86	312.48	307.33	428.08	346.75	311.45	371.08	419.53	377.45	395.93	380.04	366.8	357.1	329.88	322.33	437.84	333.02	360.91	344.56	332.94
176004	350.74	328.25	294.27	332.57	367.19	310.35	308.41	329.65	324.16	309.82	311.25	409.15	349.17	363.72	336.73	347.88	368.83	354.98	362.48	383.17	312.75	392.88	361.27	352.33	353.14	352.54	449.37	421.68	304.78	306.76	420.88	340.76	304.52	362.46	410.9	371.44	390.77	376.64	360.16	353.25	322.55	318.74	434	326.32	350.57	340.21	328.95
177004	349.04	329.03	294.4	332.68	373.03	312.26	306.76	331.72	330.04	315.61	311.2	411.72	351.87	366.12	337.51	349.14	368.72	359.78	362.81	383.03	316.49	398.23	359.26	350.03	356.64	357.18	450.82	415.03	304.95	306.39	426.56	341.37	306.95	366.68	413.13	371.27	389.68	378.19	368.06	357.28	327.64	321.44	433.47	327.62	358.05	335.45	327.46
178004	352.39	336.57	295.87	334.86	373.81	315.54	311.51	336.43	335.04	315.23	314.91	417.1	354.43	370.42	339.96	350.91	371.81	356.41	364.73	386.97	319.09	401.39	361.68	353.89	360.52	359.07	459.86	418.96	308.21	309.46	427.9	345.36	312.26	368.19	413.35	376.3	392.03	383.33	370.74	356.6	330.31	325.36	434.99	331.12	360.42	347.48	334.64
179004	350.52	336.21	297.57	336.99	375.11	314.37	309.33	337.69	333.6	314.91	314.46	416.7	356.04	369.21	340.21	353.04	371.2	353.57	367.5	384.75	320.28	399.56	364.84	356.4	359.9	363.69	464.42	408.9	311.41	308.97	427.84	342.27	308.32	370.95	415.63	378.96	392.19	382.49	371.92	358.99	325.01	324.09	435.91	330.05	361.79	342.53	332.51
180004	344.88	330.58	297.35	333.34	371.73	312.05	308.09	331.13	327.81	313.32	313.16	413.13	353.5	367.31	336.93	348.76	368.95	353.88	367.19	376.21	313.82	393.87	357.49	350.65	355.66	357.22	455.89	410.17	304.87	307.88	428.04	340.94	307.88	366.98	416.77	375.17	388.92	380.62	366.43	357.28	330.75	320.77	437.59	328.58	359.63	345.75	330.48
181004	346.13	330.38	292.35	331.86	369.03	308.63	306.02	330.9	327.87	311.05	311.98	406.52	352.33	365.62	334.13	345.84	368.54	348.98	361.16	379.17	314.14	392.8	355.74	349.92	352.1	356.47	451.2	408.65	307.37	302.93	423.34	341.63	307.03	366.75	413.26	378.79	387.15	381.31	366.47	354.13	325.78	317.85	438.04	328.78	359.96	344.87	330.31
182004	349.64	337.47	300.77	333.92	374.4	315.58	308.65	331.9	331.94	318.35	315.95	417.02	354.05	365.96	339.18	348.38	368.43	354.29	361.55	384.26	317.75	391.44	359.85	353.58	356.29	358	458.94	410.68	306.68	306.4	427.4	342.82	309.08	371.52	416.23	376.41	393.15	386.94	371.41	359.73	332.27	324.22	443.52	330	361.15	343.01	335.13
183004	351.6	331.79	295.27	331.73	372.07	312.6	304.18	331.53	332.06	313.63	314.73	405.85	352.62	367.26	337.42	347.85	368.38	355.85	362.76	378.88	314.18	392.3	360.11	353.04	356.12	358.24	455.05	405.84	305.11	306.04	422.25	341.82	308.82	370.94	416.49	379.72	392.92	384.71	370.06	354.94	325.67	323.13	447.23	330.96	359.49	343.18	332.99
184004	348.26	327.48	294.37	333.56	371.13	312.14	304.65	329.74	333.58	313.41	313.86	405.99	351.61	368.23	334.74	345.59	368.41	354.31	363.1	378.34	314.12	386.91	352.39	346.79	356.79	353.03	453.86	404.31	306.83	306.15	425.61	342.41	305.08	363.18	415.34	378.55	391.42	384.02	365.17	355.58	326.75	319.68	437.48	326.43	354.71	341.21	331.1
185004	350.02	334.68	292.75	330.77	372.69	309.31	310.36	330.7	332	315.32	311.62	412.07	351.4	367.92	337.69	348.36	368.62	357.24	362.75	383.81	317.13	391.34	357.02	352.97	356.49	358.21	457.93	405.11	306.93	305.08	429.38	342.51	309.2	367.71	419.99	382.7	397.63	387.7	378.76	356.53	329.73	320.83	442.76	327.73	357.74	347.2	333.26
186004	344.28	325.77	289.63	329.01	367.55	306.54	300.49	325.14	326.59	309.12	309.86	397.3	349.45	364.46	332.27	340.88	365.45	352.61	362.19	382.12	310.65	388.94	353.73	344.76	352.81	352.8	448.21	395.97	303.61	301.3	416.1	337.7	302.21	365.29	412.57	374.77	386.95	383.83	373.27	353.46	322.54	317.6	429.99	328.85	349.19	338.07	326.5
187004	351.55	329.69	296.75	334.35	368.07	314.28	303.92	328.84	329.76	312.9	310.02	411.69	351.95	367.79	335.58	349.86	366.88	355.2	366.19	386.68	316.62	389.43	359.16	352.75	358.97	355.65	450.1	401.26	305.89	305.89	420.03	338.42	307.9	366.91	416.69	378.5	386.93	385.32	370.3	358.13	324.66	321.76	434.12	328.66	354.03	339.58	330.71
188004	351.36	328.65	298.58	328.77	368.23	309.13	303.18	330.52	329.69	311.33	311.04	401.69	348.15	362.59	333.13	346.62	366.72	354.53	363.2	379.39	314.17	390.54	355.57	351.53	357.49	357.49	445.1	400.74	304.29	304.59	417.22	338.91	305.1	365.96	417.82	376.68	389.61	387.08	370.09	358.03	325.34	321.45	428.54	327.55	355.3	345.51	333.38
189004	350.52	327.64	296.39	330.55	368.79	308.83	306.39	331.09	325.06	313.6	310.03	401.75	345.56	362.08	334.84	349.47	365.85	353.5	362.94	381.56	313.87	387.43	357.33	352.37	357.18	359.82	449.36	398.57	305.12	305.04	418.93	337.77	307.4	368.57	417.11	376.78	388.46	386.28	368.61	355.42	326.87	320.74	430.68	327.67	350.51	339.58	329.54
190004	352.8	330.46	298.63	332.95	367.97	311.81	306.63	329.32	327.33	313.75	313.42	404.02	348.29	366.02	333.96	348.56	368.89	351.01	364.24	378.49	316.55	390.37	356.55	354.64	361.25	361.15	451.25	401.7	308.16	305.2	430.42	339.42	308.27	369.31	418.52	381.11	393.78	387.4	371.12	358.33	327.88	319.42	432.26	330.77	352.48	341.78	331.95
191004	348.74	329.42	294.03	331.31	372.33	312.33	310.11	330.85	326.91	314.97	314.95	409.05	351.24	364.78	337.46	347.29	368.53	347.57	367.2	374.14	317.36	390.91	357.05	356.14	360.67	359.78	449.02	401.74	305.42	302.94	421.93	339.09	308.35	368.36	419.99	380.08	391.42	390.31	370.43	359.88	328.9	321.26	431.05	330.44	356.05	342.19	332.3
192004	350.36	331.71	302.18	332.82	373.65	311.93	309.66	328.31	325.4	317.76	315.48	413.91	347.53	365.62	336.85	350.29	367.76	351.55	367.64	380.04	316.3	393	359.8	354.11	364.1	363.02	455.94	406.01	307	303.99	426.62	338.37	308.7	369.57	419.2	380.68	389.41	389.08	371.51	359.15	327.41	317.55	432.01	332.22	353.75	347.44	333.08
193004	351.77	332.99	300.46	326.83	371.06	313.16	311.32	328.08	332.46	318.19	314.8	416.29	344.36	366.25	336.64	349.8	367.42	349.52	366.21	374.66	316.34	394.2	358.26	353.76	360.48	360.19	452.53	400.64	307.32	305.05	425.24	339.35	312.1	371.29	418.68	379.89	389.11	390.03	374.88	358.51	329.59	317.6	425.53	331.4	356.27	342.24	334.52
194004	348.4	327.23	296.75	327.6	363.05	306.55	304.59	326.77	323.65	310.79	309.47	398.7	344.34	364.77	334.29	345.27	364.29	346.73	360.17	371.99	310.7	389.87	356.7	348.55	353.89	354.76	447.89	400.59	305	301.89	417.35	335.69	305.48	364.36	416.05	375.9	388.72	383.75	369.39	351.57	324.38	313.25	412.55	324.85	347.75	340.62	325.98
195004	348.16	333.23	297.46	325.67	366.35	307.81	304.08	324.1	324.56	315.84	313.03	410.13	345.69	361.46	335.93	348.29	366.17	349.92	364.48	380.22	314.02	394.07	358.45	352.37	356.13	353.2	440.77	395.58	303.15	302.19	421.38	335.98	303.01	366.43	413.65	381.21	386.45	384.59	371.14	354.52	327.32	315.83	414.81	327.57	352.86	341.06	329.43
196004	349.66	335.18	297.76	328.29	365.79	310.2	305.05	327.01	325.82	310.06	310.71	412.89	348.33	365	333.4	344.52	364	348.72	359.95	378.97	315.11	386.6	356.39	349.96	355.52	355.98	447.04	395.71	308.47	301.75	422.56	334.75	308.9	363.83	411.36	375.28	378.49	386.06	366.27	353.37	326.86	316.91	420.91	328.94	348.18	341.45	328.99
197004	348.73	332.79	293.62	325.38	369.76	309.07	306.8	324.51	327.19	314.29	314.15	409.98	348.18	368.66	334.48	343.74	366.88	351.46	362.17	382.79	312.91	389.03	358.38	355.59	356.95	357.74	452.12	397.44	306.44	302.65	426.64	337.15	307.17	372.22	412.61	378.15	385.71	384.83	364.58	355.29	327.44	321.57	420.14	329.27	351.81	342.37	329.61
198004	351.95	337.93	298.03	331.25	377.74	311.08	312.6	329.5	330.69	319.47	315.31	416.48	352.38	367.86	341.69	348.23	369.55	359.34	366.5	385.78	318.34	387.08	367.68	358.06	360.66	362.44	454.16	402.68	308.02	306.21	426.01	339.24	309.9	370.23	423.16	378.95	387.19	390.09	374.51	359.09	329.83	325.26	427.89	330.6	358.04	347.04	334.22
199004	356.34	337.9	300.06	331.99	378.26	313.01	307.35	330.94	331.61	316.3	318.76	407.05	353.12	367.46	339.04	350.74	367.26	352.55	367.42	382.09	318.17	388.23	365.49	357.59	363.1	366.9	459.8	403.41	308.16	308.04	430.39	339.48	312.06	371.74	425.49	378.39	390.83	390.65	371.59	361.73	330.54	324.81	424.43	334.9	356.83	350.66	334.47
200004	345.58	327.54	292.23	328	369.6	302.49	300.11	315.79	320.46	310.78	310.37	410.96	345.22	362.57	331.94	341.64	361.44	349.51	357.71	369.84	311.35	378.7	356.42	344.81	358.35	355.7	451.66	396.07	301.2	302.16	418.88	331.19	302.28	360.16	414.45	369.07	381.21	381.76	361.02	353.24	323.5	312.16	404.89	326	349.68	337.96	327
201004	347.95	332.81	294.63	326.44	369.96	309.76	302.34	322.1	323.01	313.11	311.1	407.87	346.21	363.65	331.03	344.46	359.58	348.32	359.94	374.78	310.8	377.99	356.69	349.28	359.29	357.52	453.14	398.05	306.69	302.2	418.55	334.03	305	364.64	418.2	372.13	377.73	381.1	362.33	353.99	322.43	315.42	415.04	328.2	352.54	341.34	327.38
202004	350.3	335.62	298.29	329.68	370.79	311.5	306.17	322.33	324.71	317.32	316.05	414.05	347.44	361.09	337.69	349.04	365.35	352.94	363.84	376.25	315.79	381.26	359.16	352.95	359.11	359.29	455.86	398.9	306.11	304.72	415.62	337.05	309.38	370.42	425.48	377.24	388.93	383.24	364.38	354.43	327.25	319.46	415.08	333.39	353.02	341.35	331.18
203004	346.46	326.73	292.67	326.3	365.52	304.78	301.4	323.2	319.76	310.58	312.8	410.67	344.88	358.09	328.49	342.3	359.93	345.81	356.16	376.73	307.29	375.31	350.56	347.84	354.9	354.01	451.62	389.79	301.31	300.77	417.65	331.98	306.03	366.02	419.22	367.97	375	378.32	361.18	353.29	324.03	315.33	409.24	326.71	347.8	339.81	325.23
204004	348.3	328.6	298.73	328.84	367.72	308.99	304.7	324.88	325.26	314.17	315.59	408.79	345.37	362.68	332.8	347.79	363.41	349.65	363.41	376.31	313.57	380.46	355.23	350.04	358.41	356.27	451.67	393.94	306.4	305.35	416.35	335.17	306.6	369.77	425.35	371.95	383.66	380.21	361.84	353.18	329.58	317.29	417.33	330.53	354.22	342.94	332.31
205004	350.63	333.19	295.36	331.76	369.21	309.41	304.21	331.27	328.26	313.98	316.7	412.84	346.8	367.02	333.03	347.44	363.79	349.48	363.37	376.97	312.2	380.34	354.26	350.48	356.33	357.25	451.55	395.76	303.64	305.06	415.76	336.82	308.18	366.74	420.56	372.06	381.76	383.27	360.52	353.75	328.67	321.49	412.43	331.89	352.77	343.26	331.94
206004	345.95	327.69	295.64	329.58	368.13	308.58	303.35	324.73	325.39	312.44	313.35	416.83	347.85	362.95	330.85	349.74	364.99	346.96	362.12	374.45	315.12	374.57	354.3	348.88	353.21	356.11	444.89	395.88	307.04	304.22	412.98	338.46	308.18	366.61	422.58	366.67	378.11	377.31	361.72	357.17	329.08	316.92	413.75	330.39	354.92	335.91	327.5
207004	344.35	334.28	293.54	330.57	364.31	307.95	303.94	324.35	322.34	312.41	311.12	401.19	348.1	360.99	330.75	348.36	360.38	348.16	359.82	372.15	310.94	374.46	353.8	348.89	359	352.73	442.05	392.48	302.36	302.84	408.85	332.95	306.6	364.46	423.54	366.44	379.25	379.99	358.04	353.28	324.59	313.77	410.4	325.61	350.99	337.91	327.38
208004	345.6	333.48	297.88	325.92	365.9	309.91	303.24	327.82	326.44	311.17	312.79	406.29	348.13	362.71	330.55	343.81	362.08	346.04	358.49	377.15	307.58	374.32	349.16	350.68	352.78	353.53	443.66	391.37	302.61	302.08	405.06	338.23	308.43	366.05	422.76	366.43	374.01	377.65	355.9	354.39	324.47	314.36	424.52	327.22	353.83	339.42	328.33
209004	344.53	330.29	296.49	329.25	368.35	310.75	306.42	325.91	326.36	315.93	311.45	396.79	350.13	363.69	331.37	351.09	362.83	350.91	360.32	373.35	312.73	372.22	352.21	348.36	354.9	358.2	447.77	393.59	305.48	303.88	405.87	337.72	310.67	370.92	427.14	365.51	376.57	377.06	363.7	357.29	321.66	320.28	419.42	328.41	353.86	339.27	329.48
210004	345.35	329.38	297.69	332.09	367.21	310.25	303.32	322.07	324.15	314.58	315.81	403.77	348.12	358.94	331.29	348.74	360.95	349.46	360.48	374.96	312.19	374.68	349.35	350.74	355.46	351.41	450.56	388.39	303.79	307.56	404.27	337.97	306.24	366.38	429.36	363.7	374.49	376.52	355.93	357.07	324.85	317.8	417.75	329.76	354.6	342.31	327.42
211004	346.69	330.4	297.53	330.45	369.14	309.15	304.99	326.56	326.33	317.86	315.19	407.61	344.71	364.92	333.43	346.82	363.21	352.02	362.32	378.53	312.3	378.33	350.32	351.68	357.62	355.05	449.87	391.56	305.64	303.11	407.26	336.94	309.29	370.91	430.44	364.36	373.28	378.51	356.68	355.17	325.37	324.12	417.8	325.71	350.88	341.74	331.14
212004	342.35	327.93	296.33	330.13	367.88	307.39	301.24	319.54	323.44	313.05	309.69	401.08	343.75	356.78	331.1	342.1	360.55	352.25	360.9	375.64	311.42	377.37	351.09	347.63	355	351.52	438.54	386.56	301.56	298.97	397.62	333.81	305.95	363.25	426.74	367.67	373.69	374.22	356.25	352.77	321.66	313.97	411.45	328.55	349.1	336.62	327.86
213004	341.3	329.96	296.77	331.39	370.91	310.95	306.97	325.79	325.61	312.61	311.75	399.65	345.06	358.26	331.16	347.12	359.99	354.13	359.42	380.44	310.74	375.11	353.59	351.97	355.31	353.67	444.35	390.91	303.98	300.8	400.22	335.14	306.72	361.16	426.27	362.48	376.45	381.11	357.6	353.94	323.16	315.44	409.16	325.75	353.04	337.4	323.98
214004	347.85	330.67	295.85	330.63	372.19	312.27	305.84	328.38	327.54	316.57	314.48	401.46	346.15	364.72	331.58	347.45	362.31	352.55	362.9	381.9	315.11	378.8	355.25	352.4	356.88	354.56	443.09	392.77	305.71	301.64	392.96	338.25	315.71	362.76	424.05	366.27	374.56	378.99	357.43	354.59	322.88	325.33	390.57	324.97	352.05	338.52	328.81
215004	348.27	330.69	298.02	333.52	369.29	308.08	307.1	330.89	326.47	317.41	314.57	398.57	353.32	362.79	333.04	347.06	361.39	354.02	364.04	385.02	308.83	378.52	348.82	350.15	356.82	354.43	445.85	392.4	312.85	305.97	405.22	340.79	311.06	368.92	424.84	367.66	375.24	379.73	361.41	356.56	326.78	321.13	414.56	329.55	358.02	344	331.28
216004	345.79	321.67	300.8	332.22	375.72	306.66	307.39	327.22	324.88	315.57	315.18	401.36	350.3	360.73	332.36	345.97	361.33	351.66	360.65	380.87	313.75	380.21	350.62	355.62	355.21	351.2	442.76	396.4	306.07	305.45	399.21	339.11	308.71	371.12	421.24	362.29	375.94	379.21	362.75	354.83	322.49	318.06	410.92	328.07	358.69	338.39	330.61
217004	345.94	329.97	297.03	327.78	365.87	305.37	302.01	322.73	322.52	315.01	312.43	398.64	344.53	357.16	331.16	342.74	358.02	349.48	358.56	378.39	309.07	379.3	347.01	349.49	352.11	347.04	439.49	390.75	302.4	301.33	392.88	336.21	306.51	364.09	414.01	360.25	370.51	378.61	353.33	351.69	320.04	314.25	403.1	325.84	353.72	338.59	325.95
218004	348.78	325.57	296.53	328	371.01	304.88	309.07	325.37	324.03	315.6	310.27	401.89	347.73	364.53	334.93	344.2	357.18	350.19	363.54	381.69	313.04	380.18	347.25	349.52	353.2	347.73	439.35	394.81	304.49	301.97	396.64	339.5	307.33	364.79	414.96	366.05	371.57	379.14	360.49	355.05	324.38	317.87	404.99	328.01	356.8	340.14	330.28
219004	348.16	329.48	295.71	330.19	371.65	310.75	309.12	329.06	325.68	315.37	316.26	403.25	351.62	361.02	336.15	344.21	357.66	349.98	366.02	377.3	312.21	388.03	350.13	350.88	353.27	351.45	441.96	392.51	303.81	305.13	395.6	340.93	309.07	367.47	413.81	365.82	371.6	379.35	361.22	354.38	325.38	317.38	402.04	327.14	359.02	342.18	333.63
220004	342.27	321.53	289.74	323.94	364.25	303.24	302.45	325.48	319.63	311.54	309.47	396.64	346.92	358.49	331.22	338.24	350.83	346.1	355.57	370.54	307.96	380.37	344.66	345.61	346.89	345.63	433.33	383	301.9	300.48	390.51	335.79	301.16	360.07	403.19	362.36	362.04	374.9	354.61	348.04	322.25	313.44	393.45	324.46	347.86	342.99	327.75
221004	340.41	323.99	294.21	322.33	365.68	303.64	306.29	322.06	321.37	312.54	308.84	392.26	347.86	355.57	332.53	341.23	351.58	348.09	357.12	372.22	310.48	382.67	346.82	351.38	348.84	345.77	432.3	384.59	303.1	301.46	386.17	335.23	304	364.72	400.53	358.39	366.83	376.99	356.4	349.92	319.56	312.99	396.81	324.39	357.9	340.91	329.19
222004	350.39	327.56	297.65	329.08	369.01	309.63	309.97	325.51	323.92	316.9	312.53	393.43	353.47	362.23	335.46	349.15	354.44	347.99	363.74	372.71	313.51	389.87	349.28	349.78	353.69	346.25	438.53	386.19	307.53	306.13	393.62	338.6	310.39	372.07	402.25	361.77	370.04	378.05	362.1	354.24	325.85	320.32	398.89	328.5	357.58	347.64	333.24
223004	346.33	326.78	297.55	324.15	363.17	308.96	311.51	324.69	323.9	318.32	312.66	389.6	347.37	359.62	332.38	343.55	350.25	345.17	359.19	371.79	313.17	386.65	347.56	350.15	352.77	344.88	427.85	384.87	302.65	307.41	388.71	338.33	308.66	365.07	394.7	362.14	365.77	376.97	362.45	352.32	321.9	321.62	398.74	325.91	355	343.88	331.53
224004	351.84	331.59	298.86	325.24	361.56	312.61	318.61	328.24	326.39	319.11	315.43	401.07	352.17	373.71	338.41	348.74	354.14	348.44	362.18	366.8	314.5	388.86	349.05	353.74	354.52	346.71	424.64	382.76	309.42	308.72	391.02	338.91	307.62	371.49	396.51	363.58	365.69	378.65	366.97	356.13	324.38	322.71	399.14	330.8	361.82	346.48	338.3
225004	343.58	322.77	293.68	321.88	353.51	307.81	309.37	321.97	319.97	308.8	308.76	378.88	347.54	355.93	328.87	342.68	347.13	340.57	358.59	363.18	310.05	379.84	342.77	349.93	351.79	338.83	412.53	376.18	300.42	306.55	382.67	334	305.6	358.44	384.9	358.32	364.87	373.05	360.71	349.38	319.83	315.73	383.28	323.84	357.83	335.97	333
226004	350.86	325.72	298.67	323.59	359.76	311.81	310.83	328.71	322.71	318.3	313.99	389.65	350.86	360.68	333.38	350.1	350	341.94	361.04	359.34	313.89	383.07	344.5	352.97	352.95	349.09	419.52	379.23	306.19	309.22	386.16	336.56	311.13	365.45	386.7	361.48	365.58	377.65	365.04	353.42	326.61	321.19	393.57	327.4	358.74	350.03	339.76
227004	340.3	323.49	297.79	320.71	351.78	304.7	308.74	323.02	319.05	311.14	309.15	379.91	344.45	352.85	326.88	341.57	343.45	336.29	356.56	358.56	307.88	371.54	339.58	346.96	351.62	341.97	407.85	371.06	300.47	306.57	376.28	331.78	303.17	359.41	377.99	356.66	356.79	370.6	357.93	352.97	317.73	318.39	386.71	321.49	349.6	339.59	333.41
228004	346.58	328.59	297.77	323.28	357.23	309.41	311.81	330.21	324.74	313.9	314.49	384.71	350.32	361.63	334.66	347.87	347.69	343.64	362.43	364.26	313.85	381.19	345.28	350.81	353.05	343.84	410.98	370.11	303.09	306.92	380.68	333.43	311.65	364.39	379.14	363.24	367.08	371.98	362.58	354.97	321.94	323.94	391.24	327.82	360.94	349.46	336.05
229004	345.63	328.42	297.97	325.56	359.82	312.4	314.45	328.52	321.25	312.46	311.02	387.23	349.8	361.8	333.42	349.92	347.43	342.36	361.44	364.19	311.51	376.96	343.2	355.05	353.07	345.39	411.29	375.12	306.54	310.26	381.83	337.02	308.55	365.65	377.34	362.92	364.78	374.53	364.25	354.95	324.09	323.25	391.06	328.35	359.38	347.19	337.25
230004	344.82	327.75	293.92	323.97	350.51	310.17	314.91	327.51	323.41	312.48	312.52	383.64	347.8	356.16	332.38	346.78	345.24	340.53	360.7	359.72	314.58	377.26	342.38	353.65	353.66	341.28	404.4	367.49	304.53	307	378.66	332.11	309.49	360.51	370.32	358.98	365.15	372	362.91	352.14	322.76	318.82	383.64	326.04	356.79	348.88	335.15
231004	345.38	327.22	296.87	321.18	353.54	312.42	315.4	323.98	320.6	314.69	315.62	391.41	351.49	359.02	333.79	345.23	346.83	338.04	360.52	358.19	311.08	376.74	345.11	354.44	352.94	343.2	404.99	369.51	305.01	312.6	376.64	335.33	314.98	362.19	371.52	364.29	366.24	373.94	366.22	353.59	325.94	322.26	386.11	327.51	357.63	349.58	338.54
232004	347.66	324.69	293.76	319.47	352.15	312.49	308.94	326.63	323.34	312.68	312.88	391.63	347.95	353.05	335.31	343.84	342.87	337.69	357.22	353.98	313.22	378.24	344.24	353.58	351.9	342.19	402.61	368.52	308.78	312.04	373.99	334.1	308.74	364.04	370.44	360.94	360.24	372.79	364.68	352.9	325.6	324.76	380.21	325.08	356.18	349.05	338.03
233004	346.94	323.94	293.9	318.87	352.71	308.1	310.69	323.34	322.93	311.03	310.63	388.74	350.83	354.6	331.87	346.39	341.33	337.9	360.93	354.88	311	374.21	342.3	352.71	351.22	341.68	396.26	364.26	307.02	310.71	370.71	333.95	310.05	360.35	367.51	361.99	359.13	372.6	362.07	352.38	324.48	324.02	381.53	328.07	352.52	345	333.88
234004	344.7	323.41	293.39	318.58	350.59	308.12	312.19	323.49	320.78	311.32	310.37	378.85	347.38	355.81	328.93	341.32	338.83	333.96	356.21	351.49	308.24	368.95	338.96	353.14	348.15	337.58	392.48	361.52	303.62	310.99	368.88	330.23	308.28	355.32	365.39	358.11	353.97	369.88	362.46	348.12	318.99	319.58	375.26	324.96	353.71	345.22	334.05
235004	339.72	323.64	290.47	314.44	344.72	303.6	304.76	314.31	313.62	305.77	308.3	386.68	344.06	347.82	324.9	338.31	334.11	333.51	349.05	348.9	304.83	365.88	335.57	348.64	340.88	333.4	386.55	357.74	298.83	305.59	362.99	325.88	304.23	352.58	364.67	351.51	348.84	366.06	352.62	344.01	318.66	317	377.78	322.64	350.8	340.9	329.68
236004	345.19	325.96	293.54	318.44	350.57	310.32	309.45	322.65	319.45	312.98	311.29	391.44	349.3	352.31	328.19	345.22	337.24	335.39	354.16	351.73	310.96	368.38	338.82	355.38	346.72	340.63	394.23	361.75	306.31	312.54	369.11	331	310.24	359.46	365.06	356.5	356.43	369.63	362.92	350.31	321.85	321.97	378.25	328.55	353.55	344.44	333.98
237004	346.27	325.32	297.26	318.73	346.19	311.99	310.35	321.34	321.8	315	313.68	379.79	349.24	353.07	328.27	344.32	336.35	336.3	357.99	348.71	311.18	365.21	336.65	352.23	352.52	336.9	393.43	364.96	305.37	312.95	364.01	333.66	309.89	358.98	367.83	355.55	353	370.42	361.96	356.64	325.44	327.01	384.98	329.25	356.53	344.4	335.44
238004	343.43	327.38	290.06	316.71	344.19	307.84	310.8	316.21	318.33	310.33	313.18	384.5	347.09	352.06	326.62	339.55	334.38	332.04	351.61	347.61	310.22	357.98	335.36	350.92	349.67	336.29	388.71	360.31	300.71	309.63	361.84	329.16	307.41	356.53	359.74	355.77	353.69	367.11	359.65	351.27	324.43	320.36	376.19	327.63	352.73	344.66	330.76
239004	339.27	318.2	295.7	317.15	346.29	308.32	309.2	321.35	320.3	310.49	311.53	389.61	349.28	355.61	328.45	339.61	334.55	336.4	350.54	353.65	310.49	356.2	336.35	349.55	347.2	335.56	393.7	362.17	306.14	311.53	362.25	328.68	311.62	358.26	360.29	355.13	350.44	365.47	360.27	352.6	323.93	322.38	374.54	332.07	352.01	345.15	333.06
240004	344.36	321.65	293.22	317.23	352.14	313.98	310.27	321.11	323.58	312.94	310.2	380.58	352.98	354.68	328.78	343.43	336.42	337.71	355.92	349.64	311.39	354.89	339.05	351.17	349.21	338.82	391.46	363.97	307.29	312.94	363.88	329.71	309.31	361.18	361.99	357.89	354.96	371.55	364.45	354.52	323.45	326.01	375.12	330.57	355.73	349.39	335.95
241004	337.08	318.6	286.52	314.28	343.65	305.57	303.94	312.78	316.47	307.94	308.31	373.13	344.31	348.15	323.6	337.89	330.09	328.59	347.63	344.71	306.21	344.48	329.77	350.53	344.01	331.03	378	351.96	303.39	307.42	355.73	323.32	302.28	353.95	357.52	350.88	344.86	364.95	355.07	347.53	320.28	319.05	361.27	322.78	348.95	340.97	326.8
242004	342.82	322.08	293.86	323.39	346.16	308.09	312.06	320.96	320.07	313.14	313.39	374.25	344.92	353.03	327.22	342.55	334.33	336.65	353.28	352.53	310.83	352	336.61	352.05	351.58	341.82	383.73	361.02	305.03	312.45	361.89	329.37	314.91	359.46	363.06	355.07	350.98	368.15	359.23	352.23	326.88	325.93	370.16	327.39	360.65	348.7	334.17
243004	346.86	322.23	297.06	319.99	346.22	309.95	312.65	318.65	320.98	311.08	314.13	381.65	347.35	351.41	326.4	345.02	334.41	332.39	353.21	348.07	314.2	352.03	336.76	358.24	351.12	340.72	383.38	357.36	307.39	314.31	363.09	328.02	312.98	356.21	357.87	355.66	351.15	369.96	357.54	351.22	330.08	325.73	369.02	328.82	356.68	350.21	334
244004	335.78	310.26	290.03	310.67	337.67	302.04	304.07	310.38	311.26	305.73	306.14	376.01	338.07	345.94	318.73	333.41	328.07	327.82	344.6	339.91	300.92	341.34	326.96	346.51	341.52	330.25	366.37	349.93	299.39	302.76	349.43	320.21	303.68	346.4	350.6	346.53	345.33	357.89	351.13	343.27	319.64	313.03	358.12	322.17	348.56	337.91	324.84
245004	346.39	326.71	298.72	320.01	348.97	312.05	313.47	322.62	320.71	312.02	313.64	382.25	345.64	356.4	328.23	346.15	334.07	340.36	355.47	344.59	311.17	349.42	339.54	353.54	351.28	339.68	378.31	358.88	304.7	314.94	361.77	330.3	313.09	359.68	363.08	357.48	352.08	371.57	362.56	353.43	333.3	324.59	368.72	332.53	358.01	350.31	334.13
246004	341.97	317.59	292.83	315.19	342.88	304.65	307.29	314.56	316.88	308.34	310.19	377.7	336.55	351.89	319.36	340.38	329.23	327.26	349.08	339.02	307.11	341.79	332	351.38	344.49	336.44	371.14	349.32	304.03	310.09	356.27	323.11	304.82	355.45	354.91	351.82	348.86	364.75	357.62	347.7	325.46	320.43	365.13	325.2	356.26	345.05	328.3
247004	341.8	314.28	291.44	316.71	339.7	307.47	307.8	313.57	318.15	310.08	311.25	372.08	342.18	350.38	321.88	341.97	329.76	326.94	346.56	338.19	307.08	340.44	329.94	346.95	342.87	330.54	367.83	352.11	299.69	308.34	358.2	323.44	303	352	356.56	349.86	346.55	364.74	354.61	345.15	326.13	321.22	363.12	321.64	355.12	340.3	330.81
248004	340.04	317.21	290.5	313.4	339.26	307.54	307.1	313.25	317.27	307.61	306.42	372.48	339.78	347.58	319.75	340.96	329.61	327.22	347.98	340.25	307.18	336.73	329.93	346.88	341.27	334.77	367.99	350.05	300.12	309.62	352.79	320.47	306.48	348.39	353.54	354.45	349.86	364.52	350.76	346.4	323.43	318.93	360.71	321.87	354.29	342.28	329.12
249004	351.87	327.22	296.42	321.67	348.88	315.66	314.9	323.79	324.51	315.38	316.6	382.98	349.1	360.63	326.51	346.54	336.94	338.23	359.26	347.28	315.28	348.04	338.5	354.89	354.14	343.74	375.91	358.22	309.51	316.19	363.4	329.1	314.7	365.1	364.75	364.72	361.18	369.85	363.96	356.06	335.39	327.14	373.33	331.08	362.66	351.18	337.25
250004	342.91	317.37	292.57	314.85	339.31	308.41	304.67	314.94	316.99	309.63	309.25	375.36	340.26	351.42	321.38	337.76	329.34	331.71	348.3	336.07	307.84	342.78	333.7	347.74	344.91	336.26	367.57	349.72	300.79	310.26	355.87	321.91	304.49	354.53	355.26	353.37	351.69	365.59	350.99	345.95	325.67	321.29	363.53	323.82	353.89	344.36	330.83
251004	338.85	315.97	291.63	313	341.19	306.64	304.34	308.98	315.84	306.56	307.78	365.17	341.32	345.05	321.64	338.03	329.5	327.52	349	337.88	305.56	335.18	332.69	344.86	344.07	333.82	362.38	347.28	298.85	308.99	354.46	320.5	302.82	349.33	355.58	353.16	347.27	361.66	354.13	345.78	324.71	317.23	359.04	320.39	344.98	343.98	327.7
252004	344.99	317.25	295.87	320.56	342.8	311.52	310.56	314.7	322.52	313.87	314.54	362.57	341.95	353.85	326.11	346.67	334.98	335.74	353.43	342.76	312.32	346.3	340.99	353.58	352.13	338.82	371.26	353.33	304.75	314.77	359.46	328.74	310.75	359.41	361.77	359.79	352.67	365.96	360.52	350.99	328.9	324.2	368.3	329.74	357.56	347.32	334.15
253004	343.95	319.75	291.38	314.6	340.13	308.14	308.54	315.04	314.41	308.79	309.13	366.28	341.32	352.71	321.49	342.58	331.36	327.38	347.98	339.28	309.73	344.68	336.12	347.11	345.76	335.14	365.48	348.7	301.94	310.05	356.3	322.14	309.88	352.25	354.69	351.59	346.12	363.62	355.77	347.94	329.63	323.26	363.62	327.26	353.48	342.52	330.77
254004	342.07	323.24	299.77	314.35	342.44	307.74	307.46	312.33	314.55	313.72	310.44	372.82	343.15	347.45	322.49	344.24	330.86	330.5	348.71	335.92	310.81	345.18	332.1	352.09	346.75	336.97	368.11	352.97	304.02	308.85	355.83	324.35	308.33	354.59	356.75	351.54	347.29	366.27	358.58	348.86	329.2	318.57	366.24	327.08	356.99	348.76	330.62
255004	346.05	325.04	292.58	317.71	344.6	312.01	305.64	314.15	317.99	312.09	313.95	378.69	347.53	356.43	323.6	345.51	335.12	334.27	350.36	343.42	312.74	344.88	339.62	353.98	347.63	337.54	371.29	352.96	303.52	314.98	358.83	327.64	311.65	356.03	361.11	357.34	352.2	367.87	362.72	352.51	327.03	326.61	367.92	328.53	359.99	344.81	333.78
256004	342.28	317.82	295.14	312.91	342.37	304.95	304.52	310.82	314.14	303.43	308.3	367.46	343.3	356.25	321.86	340.32	331.79	330.57	348.12	334.42	307.62	341.85	330.12	350.55	339.54	332.45	367.05	347.51	302.05	311.31	352.13	323.25	309.84	350.99	357.54	354.74	347.07	364.8	355.22	345.94	323.31	323.31	362.96	328.26	351.67	343.37	328.4
257004	341.19	318.24	298.82	313.07	340.03	307.79	304.34	311.6	312.36	310.78	311.88	372.06	342.07	351.08	321.72	340.89	330.43	327.41	351.78	333.01	310.09	343.42	334.93	357.02	339.88	336.65	366.22	350.59	299.99	307.35	353.14	324.74	306.5	354.33	357.19	356.42	348.31	362.69	354.8	350.17	325.9	323.13	359.38	326.65	354.77	344.6	328.18
258004	343.54	314.51	295.79	313.69	337.48	309.26	305.13	311.49	310.44	311.3	310.36	366.34	343.68	347.31	321.58	340.1	329.56	325.34	347.37	334.87	306.76	344.11	334.12	349.59	339.94	330.77	363.29	351.01	299.9	308.47	347.68	322.23	307.9	349.83	357.73	355.19	350.39	362.62	354.94	347.27	321.19	320.09	356.01	326.25	355.24	344.51	328.78
259004	345.88	323.19	294.7	317.38	343.14	313.25	310.14	315.82	318.35	314.28	313.34	371.22	344.96	350.09	326.09	346.28	333.66	329.73	352.18	335.92	309.31	347.03	340.08	352.88	344.89	340.14	373.71	357.81	308.63	315.68	354.6	327.19	307.65	359.66	357.8	360.92	353.94	368.06	363.52	354.29	332.6	327.57	364.49	328.85	360.94	350.27	336.54
260004	339.43	316.62	292.25	316.7	339.08	311.07	304.56	316.07	314.13	308.85	310.69	369.06	345.24	343.01	322.43	344.1	329.84	327.9	344.29	334.04	307.94	340.08	332.73	349.5	339.08	336.91	360.34	352.22	301.3	313.45	348.76	321.68	307.55	348.04	353.25	354.44	348.29	360.63	356.82	344.25	321.5	317.17	361.12	320.86	359.05	345.6	328.65
261004	340.82	319.23	294.07	317.25	341.1	311.92	309.14	310.64	313.58	311.27	311.78	365.7	341.03	344.66	323.28	342.65	330.44	327.16	346.06	333.95	310.89	344.39	335.11	346.23	335.49	334.05	363.41	355.28	305.35	310.85	350.76	325.5	306.75	352.95	353.33	356.42	350.29	362.13	356.86	347.36	325.4	321.78	363.52	325.21	355.14	344.28	332.58
262004	346.56	320.63	300.78	316.67	342.64	310.58	308.76	316.92	317.19	314.52	312.9	372.41	344.21	346.62	325.96	347.8	333.4	331.21	349.11	336.04	312.32	343.71	339.97	353.56	341.99	335.75	371.68	351.93	308.73	313.28	355.14	327.45	310.85	358.59	355.1	360.4	355.66	368.86	360.73	351.93	326.81	322.64	363.52	328.64	362.22	350.24	333.73
263004	335.26	316.47	295.62	311.25	334.97	307.86	302.61	308.78	309.92	307.17	309.42	364.86	339.12	342.7	319.49	339.88	328.73	325.11	341.16	334.66	305.78	341.27	327.72	345.66	331.64	332.12	365.07	346.59	298.69	306.4	347.21	323.16	303.68	349.23	350.48	350.57	347.29	354.22	354.72	343.32	321.56	315.92	356.73	324.91	355	339.58	328.15
264004	342.4	321.39	295.13	315.22	337.61	307.28	306.68	313.56	313.89	311.5	310.19	365.57	342.21	347.31	324.62	343.32	331.16	329.27	349.25	334.13	307.55	344.28	336.1	351.36	341.08	338.87	368.77	354.08	305.87	314.56	348.56	325.33	308.96	350.07	350.26	358.79	350.95	360.74	360.54	347.22	324.1	319.83	357.97	326.89	355.7	349.51	329.04
265004	339.36	322.49	291.67	312.86	338.68	311.43	305.36	311.28	312.15	308.49	310.23	364.35	341.45	344.51	321.54	341.22	330.03	326.52	343.96	331.61	306.38	340.69	332.37	347.87	336.63	338.74	365.61	351.03	300.3	308.8	351.1	323.16	305.04	355.1	349.09	353.02	348.28	361	353.03	345.69	325.16	320.16	357.08	325.77	355.46	344.75	329.27
266004	336.88	318.28	292.85	313.61	338.81	307.88	307.7	309.14	312.08	310.2	310.95	358.28	338.73	349.04	321.18	342	328.7	325.1	342.34	329.39	306.11	341.28	331.78	343.28	336.93	334.78	362.02	348.09	299.32	310.06	350.61	323.28	305.07	350.09	346.63	352.07	344.35	354.66	354.85	346.99	321.37	320.19	351.23	324.91	358.42	341.08	328.39
267004	341.74	316.79	295.8	316.7	341.18	306.67	308.34	307.9	312.41	310.01	309.37	367.62	340.65	349.44	322.39	341.99	330.32	330.22	343.51	334.62	306.2	340.18	333.49	347.91	336.3	336.38	361.09	350.21	300.91	309.82	349.78	319.9	305.43	349.95	347.07	355.27	347.13	357.16	356.05	343.56	320.68	319.93	356.08	326.38	357.39	342.1	330.67
268004	340.69	320.87	295.61	315	341.26	315.55	313.32	310.59	314.85	311.82	311.86	356.79	341.85	351.43	323.18	344.32	330.37	330.85	339.72	336.71	312.02	343.76	335.11	351.34	340.4	338.67	368.85	357.78	307.06	309.89	352.2	324.71	309.96	357.2	349.13	358.48	351.58	362.44	357.9	348.59	323.41	321.62	357.58	327.08	358.31	347	332.86
269004	336.65	313.78	295.17	313.18	342.12	309.76	308.53	312.16	318.48	310.76	311.39	358.28	342.57	347.53	322.8	345.88	328.76	328.79	340.18	334.17	308.41	341.96	333.42	352.38	336.46	338.44	367.87	356.25	303.03	310.25	350.86	325.47	309.38	355.12	349.48	352.03	349.68	357.58	353.07	346.53	323.01	318.19	355.61	323.33	353.85	348.64	330.93
270004	337.14	323.21	296.28	314.45	341.25	309.67	307.19	311.7	318.74	308.89	309.86	361.43	341.65	347.54	320.91	345.26	327.53	329	336.62	331.27	307.17	338.77	333.95	354.33	340.06	337.16	362.31	350.56	303.4	307.21	348.56	322.77	307.01	351.65	348.5	353.74	347.28	359.95	352.96	344.78	320.62	318.37	354.22	324.22	352.04	345.99	330.92
271004	346	320.8	297.33	315.23	340.67	311.73	307.49	316.87	321.47	314.64	316.45	365.23	340.76	355.06	323.87	349.63	330.65	330.12	340.62	333.49	311.33	343.63	336.08	354.89	341.38	338.45	368.12	356.42	305.79	310.86	350.8	328.64	309	357.54	354.63	359.25	352.42	360.99	354.86	347.49	326.22	326.79	359.85	329	355.81	347.05	334.64
272004	338.88	318.37	296.23	311.23	342.12	312.33	304.45	312.39	322.51	310.93	312.39	365.45	343.05	347.81	321.2	346.28	329.33	327.42	334.56	333.65	307.3	339.58	330.75	354.27	336.87	337.01	363.04	352.76	302.97	307.12	348.55	325.1	311.36	355.29	349.86	354.36	347.11	356.89	355.1	347.43	322.49	322.25	360.82	322.29	354.11	351.58	331.5
273004	342.11	318.46	298.65	316.92	341.23	311.67	308.47	315.79	324.97	315.78	315.91	369.24	350.63	352.57	324.16	349.78	332.76	329.75	342.37	339.28	311.53	345.46	336.04	351.82	338.48	341.81	368.03	353.36	303.57	308.84	351.2	325.42	310.31	353.51	353.93	356.08	351.48	362.21	358.8	350.02	324.83	326.16	359.71	326.2	355.67	349.93	334.64
274004	337.48	318.73	293.01	313.34	337.34	305.28	301.88	309.29	316.83	308.17	309.82	361.02	346.3	341.51	320.42	342.37	325.68	326.32	333.28	332.98	306.31	337.5	327.35	348.66	334.37	335.18	362.94	352.93	300.18	304.67	343.8	322.31	307.66	350.98	344.13	349.1	342.17	356.34	353.82	343.03	322.84	318.94	355.54	322.07	351.18	347.65	329.61
275004	340.22	316	290.55	311.89	337.05	308.07	304.06	308.35	319.73	306.04	311.46	359.58	350.49	343.08	319.66	345.8	326.45	328.58	331.38	331.76	309.53	335.42	332.02	347.98	334.21	334.84	364.26	352.25	299.76	305.58	350.37	321.25	309.52	349.69	345.33	350.88	343.48	355.97	349.62	343.04	325.43	321.7	355.94	322.86	352.98	339	329.73
276004	337.67	319.74	295.69	314.1	337.37	307.74	304.57	314.41	322.38	310.8	308.86	357.57	354.22	343.74	320.06	345.42	327.4	328.25	335.13	332.24	307.17	341.96	334.51	352.55	335.6	336.31	364.91	351.52	302.15	304.32	345.97	323.38	310.3	354.85	345.51	347.98	345.14	358.47	353.12	344.19	322.16	323.14	356.65	323.49	358.78	344.02	330.53
277004	336.94	320.34	294.24	314.29	338.63	306.94	304.16	313.16	323.58	308.75	311.93	365.16	350.56	340.21	320.11	341.17	328.2	325.37	334.13	333.44	304.49	339.34	331.48	352.44	335.47	337.28	362.29	350.51	304.66	306.46	345.85	319.88	309.79	354.28	342.06	350.94	344.38	358.51	353.54	344.07	323.04	317.71	349.97	323.01	353.89	345.63	329.51
278004	341.07	317.38	293.68	310.81	335.04	306.18	303.53	310.59	319.14	307.05	308.97	362.8	349.09	333.21	319.35	341.4	327.43	326.74	332.66	332.41	301.94	341.29	330.29	352.02	332.48	336.06	361.71	348.2	300.23	303.54	344.88	320.75	303.83	350.24	341.61	349.92	344.1	355.28	349.08	341.64	323.25	316.64	351.43	322.61	354.05	342.57	330.35
279004	341.44	322.95	301.21	316.73	343.76	314.64	307.51	317.97	324.98	312.72	311.32	360.21	359.89	342.3	322.27	351.22	331.54	328.9	339.52	332.4	310.46	342.53	337.49	357.2	338.76	342.43	367.46	353.44	304.94	307.68	350.8	326.86	315.28	360.39	350.23	353.84	348.57	362.28	356.12	348.92	328.52	326.87	363.55	329.6	365.1	353.12	337.35
280004	339.87	317.54	292.89	313.11	340.6	308.71	306.78	310.92	322.73	310.33	310.17	367.01	355.96	337.73	320.53	341.17	328.17	327.9	334.29	329.76	305.38	339.55	328.16	351.85	332.68	333.85	361.96	347.78	302.31	303.43	346.62	322.97	308.79	354.94	346.01	353.55	346.97	357.95	349.52	345.61	324.74	317.77	356.72	323.58	353.46	348.28	331.96
281004	335.73	314.65	293.11	310.14	331.89	299.78	301.08	310.02	318.57	303.5	304.61	354.86	350.43	335.85	320.21	339.24	325.97	321.57	332.21	329.1	299.69	336.31	329.42	349.19	331.76	332.04	360.1	346.1	297.62	303.27	342.01	318.44	305.38	348.15	341.62	348.81	341.41	354.12	346.23	338.02	320.83	314.57	347.47	321.14	345.76	335.86	326.04
282004	337.36	326.18	294.71	309.55	333.76	311.24	302.86	309.39	320.99	308.66	308.3	365.71	350.64	335.83	318.07	341.35	325.61	319.25	330.58	328.32	305.93	336.95	329.53	349.27	333.7	338.19	362.5	345.01	302.47	306.69	345.1	319.77	305.04	349.73	343.25	349.73	343.56	357.02	346.39	344.64	326.44	316.76	357.99	323.53	352.32	348	331.47
283004	341.72	324.08	292.83	312.71	338.24	305.31	305.25	316.15	322.32	313.44	312.55	364.6	357.4	342.13	319.87	343.18	329	326.24	336.18	330.59	306.49	341.5	332.13	356.72	333.6	338.08	361.08	349.86	300.44	307.46	347.46	321.51	307.11	356.78	343.85	349.2	349.01	357.36	352.67	345.73	329.15	321.8	359.36	328	357.05	348.2	336.03
284004	343.36	323.41	303.04	320.76	343.88	312.64	313.09	321.11	331.2	319.14	319.47	368.95	361.86	345.94	324.17	349.63	332.12	332.06	339.88	338.03	311.46	345.77	342.32	361.19	341.42	344.26	367.66	354.98	307.3	312.86	351.89	328.45	315.97	360.88	350.15	357.94	353.48	367.65	359.36	351.68	332.5	330.24	358.28	326.37	359.83	353.77	339.92
285004	338.63	315.48	292.8	313.06	333.63	304.8	304.25	312.18	324.31	311.33	311.73	367.75	357.84	334.85	317.64	343.07	326.56	325.89	335.98	330.99	303.82	339.3	330.05	350.2	334.94	337.05	358.54	345.02	302.74	306.46	345.06	322.33	306.75	349.16	344.1	351.27	344.35	357.04	351.41	345.57	329.68	316.31	353.31	325.3	349.71	344.92	330.59
286004	339.69	319.22	296.25	316.67	334.63	308.53	304.74	311.66	325.16	313.07	312.24	356.9	357.11	340.99	321.09	341.59	329.13	324.75	336.22	327.84	303.93	340.96	331.86	346.54	334.14	340.32	361.31	350.31	302.16	308.58	346.74	322.75	307.17	353.24	343.82	349.45	341.27	357.33	352.46	345.41	328.23	318.16	353.12	325.49	352.9	345.33	334.34
287004	336.3	314.67	293.61	315.25	336.78	308.24	306.27	308.53	323.91	310.05	309.17	352.71	358.75	337.53	317.32	345.03	326.44	320.91	335.54	326.76	306.47	336.05	332.34	347.63	334.68	335.39	358.29	344.2	300.24	309.17	345.07	322.14	306.21	355.97	343.39	354.26	341.05	354.51	354.05	345.49	327.54	317.54	353.08	323.91	351.95	346.95	329.41
288004	337.43	316.88	295	312.52	336.21	309.18	300.46	313.13	325.46	309.44	308.28	358.44	353.11	335.2	319.32	345.73	327.27	326.69	335.36	327.34	305.47	337.85	332.08	352.03	333.77	333.35	358.63	345.69	301.79	307.26	345.73	321.81	304.62	354.26	345.47	351.7	342.95	356.63	348.95	346.01	325.88	320.78	359.66	323.82	351.85	344.7	332.43
289004	345.49	324.08	301.39	316.46	344.04	318.96	310.18	322.06	329.55	313.15	312.84	367.13	359.15	344.11	324.68	347.67	331.64	332.14	340.19	335.12	312.36	341.35	336.52	354.72	339.03	339.74	364.82	348.38	304.14	313.63	349.44	327.26	309.3	358.33	352.19	356.56	351.06	364.15	355.74	351.38	329.61	327.52	360.57	330.99	357.63	351.19	336.95
290004	347.81	325.26	298.62	321.62	342.93	314.71	311.45	321.08	332.26	314.39	312.33	364.5	360.85	345.85	326.26	349.97	334.5	334.17	343.04	333.35	310.63	347.76	340.13	358.43	342.03	344.25	368.25	356.99	308.58	315	351.89	329.66	312.35	361.29	351.14	359.01	351.76	362.88	360.58	351.89	334.76	329.56	364.59	331.83	355.85	346.73	337.95
291004	344.64	327.31	298.14	319.54	341.53	316.07	310.55	315.46	330.5	313.81	312.97	368.56	358.35	342.67	322.67	344.59	331.63	327.96	339.96	330.53	308.94	343.25	333.91	357.47	338.64	339.37	367.69	348.92	310.88	311.4	350.66	324.71	312.61	361.55	347.61	353.3	348.44	361.99	351.03	347.78	332.68	325.12	361.98	327.87	354.01	345.28	335.24
292004	341.38	321.38	293.95	313.52	338.26	308.32	307.19	314.84	325.75	310.37	310.42	358.47	353.72	334.44	319.4	340.07	327.8	326.79	334.18	329.96	305.93	337.83	333.34	348.83	334.58	337.89	362.97	344.54	300.7	305.8	345.97	323.75	305.95	351.81	342.22	352.9	346.5	359.82	350.43	344.8	326.26	318.63	355.03	323.6	351.75	344.31	332.71
293004	348.03	321.56	301.4	320.45	344.18	312.03	307.94	319.63	331.1	315.67	314.72	363.56	361.3	342.45	323.78	348.42	333.42	329.27	340.07	332.48	312.35	341.25	335.98	355.96	338.95	342.4	368.76	353.46	306.63	311.97	351.74	327.39	311.06	363.39	348.52	360.58	351.52	363.93	356.46	350.73	335.13	326.09	361.85	327.68	356.37	347.62	338.05
294004	339.62	315.81	297.55	313.16	339.17	307.32	306.28	314.75	323.19	310.96	309.28	355.44	353.29	334.28	320.34	346.79	328.62	324.12	334.17	327.65	305.2	338.58	331.95	349.9	333.95	338.5	361.04	346.9	300.61	306.25	343.67	324.27	305.6	358.39	345.3	353.92	349	360.24	350.25	345.1	334.12	319.09	357.31	324.1	355.35	344.11	332.12
295004	337.32	316.81	297.15	317.59	340.26	311.86	307.13	315.49	327.13	307.77	310.99	358.62	358.05	340.34	320.73	343.19	328.36	326.64	334.3	331.29	309.47	335.68	332.04	348.9	332.74	340.22	360.43	349.31	302.37	305.14	344.18	324.65	302.5	357.18	344.5	353.9	345.77	358.65	350.09	346.71	329.52	316.34	356.07	323.15	348.07	346.11	331.8
296004	347.23	320.33	299.86	317.26	345.06	313.61	309.75	314.22	325.76	312.05	309.38	363.22	356.25	340.78	324.94	349.96	332.12	327.31	338.84	332.1	307.02	338.94	336.28	357.53	337.18	346.99	362.76	353.16	306.2	311.81	347.16	325.94	304.45	362.3	349.57	355.6	350.97	363.16	355.23	350.64	331.55	321.69	356.48	326.83	353.7	350.66	335.61
297004	339.58	320.06	291.52	314.93	339.57	311.65	303.83	311.67	324.88	307.98	307.69	355.81	351.3	333.99	318.98	347.19	327.37	324.61	332.57	328.03	305.79	333.75	327.62	348.07	333.14	341.38	360.12	347.36	303.21	304.66	342.22	323.28	304.99	357.01	344.01	354.82	346.86	354.28	354.24	344.49	325.32	317.22	349.04	326.73	351.58	338.38	327.61
298004	339.96	316.47	295.47	315.65	340.32	309.62	304.14	314.93	325.33	312.4	312.12	361.06	353.86	338.78	321.31	348.25	330.42	329.79	336.44	330.42	306.39	338.74	330.95	349.97	334.49	340.09	360.49	348.75	302.79	304.65	345.17	326.74	306.79	362.39	339.91	354.55	347	359.47	355.68	346.39	334.95	323.46	357.05	330.17	352.81	346.45	332.12
299004	342.82	322.63	297.85	315.34	338.27	312.31	304.38	315.37	328.36	316.4	310.1	362.59	355.86	339.54	323.93	347.5	332.35	328.26	339.77	331.1	310.64	340.78	335.56	350.56	332.8	340.66	361.13	351.38	299.74	310.75	348.27	328.64	305.56	360.86	345.04	353.18	350.07	361.37	350.37	350.55	331.18	326.04	360.34	331.41	352.31	347.81	334.91
300004	343.76	324.84	294.77	315.64	344.95	311.02	312.46	314.15	325.67	312.57	310.69	354.5	355.38	338.35	323.87	346.21	331.41	329.01	339.36	329.81	309.11	340.67	331.93	348.87	334.73	342.02	360.46	352.92	302.01	306.87	348.55	326.02	308.66	362.48	342.05	354.19	345.83	360.48	354.88	349.89	331.34	319.5	357.38	331.59	359.34	345.33	339.44
301004	341.24	323.88	293.64	316.52	340.76	312.42	310.65	316.83	328.09	313.4	313.59	365.81	357.1	337.31	323.94	346.33	330.18	327.58	338.49	327.78	307.56	338.61	333.47	354.36	333.92	340.32	361.42	351.17	301.94	306.51	349.79	325.95	309.23	361.81	344.17	353.89	350.45	359.87	355.38	349.49	330.05	320.15	355.87	333.17	352.7	341.46	336.25
302004	339.14	318.03	293.54	311.55	333.11	305.08	305.14	313.38	323.57	309.84	309.81	362.9	351.04	333.76	321.14	344.49	329.52	322.51	333.46	328.72	306.09	336.19	327.54	344.85	331.78	337.2	356.56	347.64	299.97	305.26	345.35	321.08	304.17	356.92	339.96	350.94	343.22	356.91	350.07	345.42	326.97	320.86	350.69	329.25	348.48	340.29	332.12
303004	340.17	322.52	296.53	314.02	339.27	309.3	311.74	316.38	327.59	311.48	311.45	369.38	354.16	338.25	322.85	348.06	330.15	328.85	334.94	328.93	305.78	334.64	329.72	353.71	335.9	340.44	360.83	352.62	302.76	306.83	345.26	324.14	306.8	357.41	345.23	349.95	346.85	361.03	347.18	346.99	325.81	323.14	357.04	327.09	350	344.63	333.53
304004	342.97	322.7	302.57	317.13	339.74	310.27	306.75	316.27	329.4	315.59	312.43	362.8	355.21	337.48	325.24	347.53	329.89	328.52	335.19	332.28	308.13	338.76	333.78	350.37	336.68	341.16	361.09	355.22	305.66	308.3	348.13	325.35	306.25	359.16	346.82	352.39	342.79	357.19	353.62	348.27	327.78	320.36	355.8	331.65	355.36	349.98	335.76
305004	341.4	324.61	297.6	317.82	337.44	309.99	308.07	312.68	329.56	313.13	311.21	363.5	355.41	336.46	324.16	349.51	330.54	329.64	336.85	329.37	308.94	340.86	333.7	352.04	333.76	339.39	358.27	354.24	307.24	310.44	346.19	325.37	309.99	356.69	344.66	354.72	346.75	361.59	354.54	347.51	325.74	318.89	356.37	330.07	349.85	350.4	335.15
306004	343.2	319.65	298.5	315.28	341.21	311.92	309.86	313.75	329.26	313.08	311.31	358.92	358.86	334.67	326.33	350.58	332.8	331.65	341.21	332.52	310.17	341.44	332.03	351.7	338.06	340.85	361.84	356.91	303.21	308.08	352.89	329.14	307.58	361.66	344.47	353.19	346.86	361.73	354.51	351.29	324.9	324.07	358.21	331.48	355.81	346.73	337.62
307004	340.55	317.62	294.47	314.64	340.27	310.23	307.68	309.61	328.46	311.69	309.46	363.19	356.17	337.06	321.51	348.38	331.13	326.02	336.94	333.82	311.6	340.41	332.74	353.14	335.79	342.59	361.09	357.82	302.02	308.35	348.55	326.85	308.31	356	345.76	355.64	348.35	359.04	355.44	349.22	324.17	324.15	353.64	326.3	353.38	343.08	334.15
308004	344.23	324.56	298.41	313.72	338.95	314.09	306.56	313.73	330.05	315.14	315.1	369.26	357.31	339.2	325.12	349.27	332.08	330.63	337.34	331.9	311.78	341.63	336.09	351.16	334.61	339.25	358.56	353.79	303.32	308.85	348.77	324.27	306.9	356.56	348.72	355.42	351.96	358.91	357.64	351.09	325.77	325.76	355.64	329.97	351.6	346.73	336.91
309004	339.97	317.68	300.89	310.51	336.12	307.12	305.57	312.32	326.87	307.46	309.66	363.11	355.23	335.86	321.08	345.57	327.76	327.97	334.29	334.6	306.48	334.74	330.08	349.73	330.83	339.2	355.7	353.85	299.71	303.03	344.93	321.26	308.44	354.3	342.06	349.39	346.97	355.14	349.87	344.62	322.53	316.56	353.7	325.85	352.3	342.13	330.01
310004	339.88	320.87	296.5	311.72	338.51	310.03	308.82	312.32	329.59	314.61	313.04	364.71	353.3	341.11	324.93	352.58	331.06	328.17	338.73	331.87	309.6	339.67	332.44	350.58	336.54	338.65	360.47	355.62	304.85	308.36	349.4	325.99	309.68	358.09	344.86	353.94	351.16	360.48	351.78	350.12	323.58	321.43	353.24	330.04	349.12	343.09	333.03
311004	344.74	319.5	297.86	314.69	336.36	313.89	306.54	312.49	328.54	312.57	312.77	372.22	356.97	341.63	326.7	352.07	330.59	330.63	339.58	330.8	314.5	339.92	337.05	353.48	338.27	337.94	359.93	355.14	304.89	310.33	352.17	324.58	312.62	356.92	347.21	357.74	349.01	362.46	354.68	350.79	326.77	326.79	353.76	329.11	350.09	342.11	334.05
312004	339.65	317.18	292.05	310.49	336.06	309.46	304.23	312.17	328.82	311.3	310.6	358.64	353.17	334.2	323.3	345.96	328	326.94	334.67	328.54	307.07	337.64	329.71	348.42	335.25	338.5	357.97	352.76	302.73	306.5	347.55	323.83	312.8	352.67	342.25	353.41	349.15	355.4	351.49	347	322.7	320.62	348.24	327.32	346.96	343.24	333.01
313004	339.25	318.92	294.47	313.55	339.67	311.02	308.58	310.28	327.95	309.29	308.97	359.39	352.28	335.69	322.13	344.47	326.75	327.02	334.11	329.05	304.75	338.16	331.03	348.59	338.12	337.72	359.97	355.27	300.35	305.6	346.28	325.42	309.65	354.5	345.03	353.76	347.36	357.32	352.89	349.23	320.47	318.45	355.62	325.78	352.55	339.22	332.69
314004	342.12	319.72	295.61	315.88	339.96	310.34	307.94	314.87	330.07	315.47	314.75	363.5	356.29	339.98	325.43	346.06	329.47	329.01	335.03	334.95	309	341.42	332.95	353.29	335.48	342.14	365.54	356.57	304.61	308.94	353.11	326.87	311.13	356.97	347.77	355.93	355.75	359.86	353.48	352.26	325.1	324.23	357.93	328.54	348.69	345.65	335.97
315004	344.96	321.22	293.08	314.97	338.74	309.93	305.3	315.01	329.14	315.96	316.72	365.58	355.02	341.94	325.65	344.58	329.33	331.26	336.58	332.95	311.07	340.21	335.02	354.95	338.83	339.59	362.37	351.51	304.24	309.82	352.72	325.72	312.04	358.51	346.62	359.25	356.9	361.51	356.19	351.47	328.55	324.03	356.62	327.47	351.82	341.11	335.95
316004	342.56	318.54	292.35	318.08	340.51	310.69	306.78	310.68	325.73	313.63	314.43	362.42	353.6	335.79	325.33	347.39	327.84	334.16	337.03	334.92	306.81	337.63	336.98	353.13	335.8	338.92	361.96	354.62	301.07	307.25	348.66	325.6	308.83	354.6	344.82	358.31	357.23	362.57	353.47	349.09	322.28	322.75	359.27	324.42	348.33	343.55	332.77
317004	343.47	326.89	293.59	315.18	340.43	312.59	306.37	312.34	326.3	310.59	312.57	363.41	356.38	338.98	324.57	346.48	327.65	328.87	339.55	329.23	311.1	339.26	331.3	355.35	336.91	340.73	359.81	354.09	304.53	307.09	345.91	322.75	310.47	355.13	346.71	354.89	352.64	359.88	352.95	350.95	321.31	321.83	359	327.47	351.43	342.68	332.89
318004	341.03	324.35	295.85	315.14	338.7	311	306.51	311.63	329.81	314.36	313.79	361.14	358.9	340.43	323.92	347.49	329.02	330.64	338.77	332.11	308.46	338.91	334.49	350.44	339.07	340.43	361.16	353.16	306.26	309.71	350.97	324.01	311.53	358.17	348.12	356.48	351.85	359.48	356.17	352.4	321.55	323.71	357.27	327.51	351.79	347	334.47
319004	342.02	320.9	298.74	317.06	340.36	310.49	305.7	312.5	330	315.58	316.27	359.83	356.88	340.73	323.95	346.41	327.42	325.52	337.2	330.07	308.51	340.58	334.33	349.04	337.21	340.71	359.19	353.88	304.9	310.66	349.76	325.2	310.73	355.45	349.54	357.86	351.45	359.68	352.68	349.6	322.25	322.53	355.8	328.67	351.48	345.54	333.21
320004	343.25	320.1	290.95	313.43	339.03	310.47	302.69	311.03	326.05	314.66	314.64	363.27	354.43	337.76	323.73	342	328.59	330.13	335.53	331.18	305.18	334.19	330.3	351.97	336.71	338.24	362.41	351.81	302.72	308.31	348.17	321.13	307.24	352.52	351.82	356.03	352.02	358.94	353.84	348.95	324.43	321.8	356.45	321.56	350.97	344.94	332.41
321004	344.49	325.03	296.78	317.83	343.53	313.09	303.78	314.12	330.19	315.83	315.23	365.1	359.07	339.56	324.92	348.5	329.58	329.62	335.62	333.3	310.07	342.1	332.99	350.78	337.21	345.47	363.32	356.5	310.37	310.91	349.86	325.77	310.09	356.46	348.73	357.2	353.98	362.4	359.38	351.99	323	328.14	361.01	325.38	354.31	348.06	336.29
322004	337.68	321.06	297.08	315.19	338.06	311.18	305.88	314.06	325.5	311.44	313.9	363.83	355.87	339.95	323.22	344.29	326.19	329.18	335.76	328.3	308.13	340.47	332.32	349.76	336.36	338.42	360.22	351.57	306.38	310.44	348.1	322.84	308.66	357.97	347.6	354.63	351.94	359.04	357.07	348.59	323.69	322.19	358.96	327.13	354.65	345.93	334.39
323004	337.89	318.73	298.39	312.36	337.59	313.45	305.32	312.06	326.79	311.26	312.29	363.36	354.02	337.27	323.98	345.29	326.1	325.33	336.62	328.58	305.66	337.12	334.43	352.45	338.49	337.72	360.46	352.01	303.39	306.22	349.83	324.83	308.38	354.45	347.43	354.75	352.41	358.94	354.03	349.74	318.57	324.36	353.44	322.99	355.84	341.92	333.6
324004	336.58	320.15	291.81	310.03	336.91	309.22	300.71	309.06	321.94	309.75	312.32	364.7	357.28	335.97	323.42	339.72	324.4	324.74	334.66	329.72	304.46	337.67	331.15	348.56	334.17	337.57	358.33	349.56	298.09	305.47	344.97	321.84	308.17	348.18	345.59	353.13	346.95	358.1	352.26	345	318.78	322.91	351.73	321.68	351.13	340.98	330.6
325004	347.63	324.59	294.96	317.74	343.86	311.74	306.26	314.41	330.29	315.69	317.43	360.29	359.04	343.38	327.44	347.9	328.84	326.97	338.91	337.15	313.4	338.9	337.25	356.15	342.18	344.59	364.5	350.88	305.74	308.89	351.49	324.84	312.68	358.86	348.2	356.86	348.92	361.75	364.64	353.01	324.22	327.23	359.63	328.56	357.52	353.26	334.71
326004	347.21	323.97	295.31	319	338.86	311.8	308.6	313.39	326.96	310.83	314.21	367.91	358.3	339.78	325.43	348.39	328.63	329.71	338.8	334.24	310.83	343.56	336.24	352.11	337.75	340.34	362.12	352.95	305.72	309.65	350.12	326.77	311.49	357.41	346.17	352.33	350.05	360.23	355.76	348.18	321.11	321.24	358.7	327.41	357.21	343.53	335.11
327004	344.34	320.66	300.05	320.69	341.17	309.38	305	312.12	324.72	315.59	314.87	359.6	354.89	340.91	324.88	347.81	327.88	326.85	335.97	336.78	312.6	340.69	335.91	352.37	336.73	341.88	362.55	353.79	306.75	310.99	348.81	326.67	310.81	355.58	348.81	355.14	352.68	360.01	350.14	348.75	322.49	320.92	355.38	321.76	361.19	345.01	334.43
328004	348.11	328.45	296.92	321.87	344.05	313.34	306.13	318.14	331.12	316.28	318.13	374.65	357.01	343.75	330.49	351.52	332.85	330.61	343.09	338.09	314.25	342.67	339.27	358.77	342.53	348.31	366.35	357.38	310.29	314.71	353.16	328.72	314.54	361.46	352.01	361.78	353.87	364.53	360.26	353.11	327.03	328.52	358.89	327.45	358.84	346.67	338.88
329004	338.79	319.4	293.32	309.9	336.59	308.1	304.73	309.93	323.53	306.17	308.78	360.01	353.84	339.05	324.29	342.26	325.53	328.17	337.45	329.6	306.29	337.78	328.96	350.33	336.01	335.75	355.44	345.51	303.47	307.17	344.75	321.48	305.32	352.17	340.45	351.02	344.57	355.02	349.7	344.03	317.82	319.05	346.85	320.98	348.19	337.94	329.38
330004	333.54	313.47	289.94	308.29	331.36	304.21	303.13	310.42	323.39	312.85	310.93	355.5	350.61	336.37	323.11	342.57	323.09	322.62	333.24	329.75	303.25	335.04	326.25	349.73	332.46	331.45	353.83	349.34	298.24	302.76	341.76	318.23	304.88	348.38	338.29	348.91	340.17	351.4	349.94	341.92	315.25	317.38	349.1	320.6	351.87	338.42	327.98
331004	348.41	322.77	296.88	320.34	342.44	315.01	306.18	318.21	328.37	318.43	317.43	362	362.91	344.32	330.62	352.7	330.08	332.24	340.52	337.88	313.18	342.73	336.85	355.4	341.99	344.14	368.7	351.82	306.6	310.51	351.85	325.18	310.6	361.12	351.09	361.37	355.6	362.15	358.34	351.96	321.02	327.55	359.33	327.19	357.74	350.09	336.39
332004	345.79	319.12	293.48	317.09	337.44	311.91	305.12	313.63	325.36	313.75	315	361.28	356.79	339.32	326.86	348.1	327.8	333.15	333.24	334.26	311.61	339.68	333.11	353.27	337.89	338.02	363.87	353.44	301.67	309.06	347.4	324.73	310.58	357.99	344.71	355.73	350.7	360.74	355.44	345.49	321.83	321.1	351.45	323.92	352.32	344.96	331.59
333004	346.15	319	298.73	318.07	341.57	312.55	310.59	312.99	327.71	318.6	314.74	366.15	360.58	345.66	329.72	348.12	330.95	330.78	342.53	335.18	311.6	342.18	333.34	355.66	338.35	341.62	362.99	351.58	306.17	308.14	347.26	324.5	310.58	360.69	347.13	358.09	350.31	361.34	359.07	350.59	324.79	332.87	358.99	329.15	353.16	345.21	335.61
334004	343.05	319.87	295.68	316.02	339.59	310.54	303.52	312.71	325.1	311.84	315.06	355.95	355.96	339.41	323.73	343.72	326.97	326.03	337.84	327.69	308.18	340.8	334.11	352.5	335.04	337.02	361.06	344.52	302.12	305.5	345.09	321.92	308.82	357.13	339.85	358.7	348.4	357.98	357.68	347.93	316.9	322.14	352.01	324.95	349.05	336.67	332.02
335004	344.57	326.49	297.1	317.6	339.91	315.18	308.29	313.64	329.77	316.23	315.73	358.57	361.31	340.4	326.13	346.43	329.68	332.15	339.83	336.52	311.27	344.47	336.7	355.68	338.4	343.15	363.02	348.1	306.35	307.25	349.3	326.01	314.75	359.63	347.84	360.26	353.26	363.15	359.72	348.78	326	324.94	352.28	328.3	359.38	344.76	336.92
336004	340.57	327.19	297.53	316.06	338.62	313.39	308.01	309.57	327.99	312.74	314.24	362.35	354.4	344.23	325.04	343.72	327.11	324.99	336.35	331.71	306.33	339.05	334.32	355.54	332.42	339.17	362.74	348.64	300.29	304.57	347.23	322.82	311.73	352.58	340.32	358.01	347.81	356.05	352.98	346.9	320.08	321.71	353.87	324.75	353.13	346.63	333.22
337004	335.55	316.63	292.37	309.49	331.42	304.45	303.74	304.07	321.26	306.39	306.54	351.74	348.4	335.83	320.63	337.58	321.68	321.29	329.94	329.93	302.22	332.94	328.29	346.77	328.36	332.62	351.82	343.08	296.24	298.6	337.46	315.16	301.02	344.86	338.03	349.96	342.15	354.74	348.17	341.72	315.08	313.14	343.48	319.15	343.66	336.51	327.59
338004	338.92	321.07	293.92	311.9	340.19	309.94	304.43	310.01	324.64	311.43	312.2	356.83	355.62	340.72	327.53	340.24	327.88	328.11	337.71	332.01	305.34	339.38	334.48	354.17	330.84	337.15	359.95	347.27	302.26	302.64	346.35	323.25	309.99	355.61	342.38	354.57	348.2	361.23	355.26	345.42	323.98	316.12	355.26	321.36	353.02	346.06	333.63
339004	347.44	328.68	301.38	321.19	345.41	318.46	315.07	315.71	333.67	316.63	317	372.59	362.72	343.18	328.16	348.5	331.31	332.91	341.64	336.88	314.65	346.08	340.44	360.29	336.35	343.22	368.54	354.53	305.27	311.64	354.86	330.64	315.21	366.12	348.7	355.74	354.35	365.56	362.92	353.45	327.54	328.78	363.96	330.89	355.49	354.58	340.44
340004	345.76	322.85	299.83	318.49	341.54	308.25	302.87	311.05	330.08	313.13	313.14	365.83	356.47	341.62	325.32	343.54	327.71	330.45	338.7	336.27	312.72	342.85	335.34	349.35	334.23	338.43	364.14	349.8	304.85	304.07	347.49	325.77	311.56	360.11	343.35	355.82	346.89	362.28	356.61	348.83	322.9	325.01	354.96	326.28	359.16	344.57	335.96
341004	344.82	318.97	302.12	318.31	337.58	311.8	307.35	309.93	327.97	315.17	312.47	364.15	358.22	346.08	326.02	342.42	329.34	332.88	338.39	332.99	308.8	344.97	336.05	351.71	336.83	336.65	362.85	349	305.93	307.29	346.35	324.75	309.98	357.96	341.13	358.43	351.69	361.14	356.89	348.5	324.46	323.64	356.34	326.86	353.59	345.97	333.62
342004	346.33	327.51	304.06	314.76	340.63	308.75	310.17	309.48	328.57	311.85	312.67	358.46	358.77	343.9	327.74	345.64	328.12	327.4	337.9	334.94	307.57	339.15	334.09	351.86	336.02	337.31	366.03	348.15	304.56	307.39	345.95	324.85	310.74	358.55	340.16	357.01	346.22	362.35	354.55	350.29	326.02	330.88	356.45	325.7	354.57	347.14	333.67
343004	343.3	323.51	299.5	315.13	336.35	311.78	307.57	305.34	320.63	312.33	311.76	360.01	352.73	344.74	323.1	341.81	328.16	326.89	336.17	333.26	310.05	339.4	331.42	359.69	331.85	337	360.47	348.07	304.79	304.39	345.7	323.57	305.13	357.82	341.09	356.89	347.99	359.53	354.94	349.85	328.62	321.03	352.88	326.37	351.79	344.76	331.37
344004	347.46	326.97	302.52	317.91	341.39	313.53	312.24	312.17	327.58	317.51	316.94	361.47	354.68	347.27	328.15	345.37	331.26	331.91	340.65	336.58	313.84	341.63	338.93	355.5	338.48	341.08	362.09	352	308.27	309.37	347.83	328.28	312.62	362.64	343.42	359.93	352.6	365.8	354.8	352.59	329.98	328.66	359.5	330.37	358.61	349.4	337.81
345004	341.94	321.63	305.33	313.49	333.54	307.52	302.94	308.56	321.99	314.43	311.12	355.66	349.56	343.62	326.1	342.34	325.21	326.9	335.6	333.3	307.27	338.53	333.98	354.8	329.73	335.55	359.57	347.94	299.68	303.81	344.76	324.93	307.7	355.06	339.77	353.02	342.37	360.95	353.42	346.9	323.07	320.38	354.17	324.41	351.68	341.74	332.16
346004	340.03	323.64	304	317.19	337.49	309.25	305.5	306.27	325.17	312.84	315.21	359.84	353.83	343.39	323.53	340.07	327.25	328.76	338.53	333.08	307.28	339.12	331.25	348.66	334.36	338.22	356.25	349.82	304.99	306.87	346.71	324.23	307.31	361.7	340.61	354.34	345.17	357.39	355.72	346.23	326.13	321.56	354.23	323.97	352.74	345.01	333.73
347004	346.3	330.31	307.13	317.73	341.39	313.5	311.44	311.15	324.24	313.86	319.3	368.09	355.82	346.95	326.94	348.49	329.6	330.54	335.67	333.79	312.7	342.14	334.89	356.95	335.54	340.72	361.78	351.44	307.1	307.24	349.13	325.21	311.77	363.35	345.03	359.14	352.08	364.41	364.63	352.18	327.42	326.27	357.14	329.74	357.6	351.96	337.53
348004	342.16	323.74	301.84	316.95	338.67	311.97	305.82	310.66	325.84	310.27	311.62	366.3	354.18	340.7	325.8	340.93	327.21	329.3	338.35	333.29	307.25	338	331.67	356.4	332.86	340.09	361.51	350.55	305.86	306.34	350.79	322.01	309.14	361.62	340	351.01	347.5	359.63	354.39	347.83	328.25	320.44	353.36	326.34	350.31	345.13	333.38
349004	351.45	335.16	308.98	323.81	345.9	319.59	314.33	318.39	333.58	321.7	324.55	376.1	361.47	346.68	331.26	347.62	334.44	330.13	343.57	339.5	315.71	350.33	340.06	363.38	341.78	344.79	368.61	357.21	310.67	313.8	352.78	328.04	315	368.47	350.76	362.3	357.2	369.94	366.47	355.86	333.41	330.31	362.88	332.1	360.86	355.47	341.09
350004	339.88	325.79	301.74	313.39	338.58	311.13	303.32	305.19	324.12	310.99	313.1	355.98	353.62	335.57	323.27	336.19	326.88	324.94	339.39	329.09	310.92	339.2	331.24	355.58	332.76	339.38	357.57	347.86	306.93	306.31	347.34	318.78	309.59	360.49	340.82	356.73	346.65	360.43	357.62	347.18	322.25	324.99	348.58	324.48	351.25	343.97	332.37
351004	346.2	322.46	306.27	319.43	341.48	313.82	309.26	310.9	326.17	315.83	317.73	359.9	356.52	348.2	328.32	348.95	331.29	331.79	342.09	336.81	316.14	347.46	339.06	356.02	335.35	339.7	363.27	355.97	307.96	311.15	351.18	323.39	312.38	367.42	346.26	356.01	346.7	364.39	359.93	354.63	329.46	323.84	356.48	328.45	360.33	350.32	334.89
352004	339.85	319.83	306.31	314.67	337.61	313.25	303.37	304.54	321.51	308.67	313	357.24	347.89	336.76	321.74	338.13	324.98	327.5	335.18	331.26	307.72	343.47	329.59	354.19	328.27	331.68	356.75	350.15	303.58	305.5	348.86	321.09	305.86	359.26	338.62	350.18	346.51	358.17	352.9	347.91	328.09	322.49	347.68	323.62	348.6	341.67	333.96
353004	335.66	324.54	300.11	314.05	336.1	307.41	303.47	304.14	321.41	307.5	310.8	361.49	352.92	338.43	321.93	337.35	325.19	326.47	334.53	326.13	305.71	341.54	329.31	356.81	328.44	336.72	356.97	347.56	301.91	302.18	344.82	320.54	304.7	360.44	338.12	347.89	344.45	357.48	353.27	347.64	324.7	325.34	349.16	322.39	352.48	342.09	329.44
354004	344.25	325.37	306.8	321.33	343.42	315.74	310.99	308.93	325.42	315.04	318.27	371.3	354.21	347.41	328.67	346.88	331.3	336.38	342.83	338.1	312.14	350.31	337.28	358.68	335.08	341.8	364.86	357.36	309.42	307.98	351.68	324.41	312.17	366.8	347.16	359.62	352.75	367.4	359.71	352.78	327.95	329.53	358.39	327.54	356.8	350.46	337.82
355004	344.99	332.01	305.82	317.95	340.33	311.35	308.01	308.05	325.5	313.06	314.84	363.07	355.75	343.56	324.65	341.83	328.75	330.8	339.37	336.24	311.88	345.29	336.44	357.35	336.53	338.96	363.69	353.11	303.39	309.01	349.23	322.08	309.31	362.44	344.01	355.47	346.76	360.75	357.68	352.3	330.16	326.09	358.8	326.5	354.32	346.99	333.19
356004	342.32	325.64	303.73	315.06	342.16	313.86	304.86	309.92	322.58	313.25	314.39	366.63	353.67	344.01	326.44	343.49	330.12	334.16	340.15	342.72	312.11	347.48	338.6	356.77	332.63	340.14	362.4	352.82	305.69	308.41	351.21	322.2	310.46	361.47	343.68	355.92	351.23	364.73	356.13	351.91	333.52	327.08	355.78	329.65	355.89	349.32	332.29
357004	342.55	324.11	301.92	315.68	340.36	307.27	305.1	307.09	324.82	311.34	313.22	366.75	350.03	346.4	324.68	339.87	329.26	331.87	338.47	340.35	307.16	345.69	334.18	355.71	330.43	337.56	362.72	356.12	299.59	303.2	346.41	320.43	306.79	360.62	341.34	352.7	349.41	359.97	356.54	347.15	329.72	319.98	353.88	324.21	356.71	344.67	332.81
358004	337.57	323.1	300.52	313.56	336.44	307.57	305.31	303.46	319.27	309.06	311.72	360.83	349	347.57	324.73	340.49	328.93	333.33	337.86	345.59	304.5	347.58	333.09	353.77	330.1	337.06	362.28	354.44	299.81	304.17	348.05	320.58	301.62	359	344.16	351.01	348.62	361.16	355.65	346.75	320.75	318.03	353.96	321.61	349.98	339.71	328.91
359004	342.62	329.7	300.64	319.97	345.05	310.91	308.61	309.86	322.74	312.02	317.4	378.49	352.71	356.48	328.93	341.4	334.25	337.25	344.53	349.31	309.1	352.86	340.44	358.06	333.19	342.71	369.41	364.12	303.59	308.47	354.79	325.38	307.95	361.53	346.96	359.15	347.93	366.06	360.64	348.89	327.13	325.07	360.08	325.72	350.15	345.61	331.36
360004	342.38	327.05	300.15	323.83	343.47	308.85	302.9	308.08	322.29	307.31	312.75	371.33	351.3	355.09	328.81	342.88	336.35	341.78	345.57	355.65	307.2	357.96	340.8	354.64	334.55	342.66	376.49	373.21	302.72	305.88	358.5	327.65	308.88	359.91	353.8	354.24	351.37	364.48	360.22	346.25	322.06	325.06	368.67	323.44	354.23	342.92	327.87
361004	346.52	334.94	311.4	324.66	351.91	315.75	308.71	310.67	328.18	318.65	319.58	388.79	357.33	365.77	337.94	349.34	347.89	354.28	361.69	373.56	314.77	372.14	355.18	361.64	338.79	344.86	387.82	390.59	306.94	309.08	366.91	334.47	311.9	365.92	369.49	366.4	360.07	375.72	371.81	352.31	332.21	329.63	381.32	332.35	361.3	351.35	338.26
362004	340.37	329.28	307.26	326.37	355.6	313.25	305.13	307.54	325.11	313.36	317.46	387.5	354.79	360.66	338.43	343.87	347.64	355.24	354.95	381.68	317.88	376.33	358.66	360.61	337.47	344.6	388.43	392.52	306.17	303.82	365.94	334.33	310.78	363.03	376.7	359.1	361.92	375.21	374.23	351.25	326.29	325.32	377.58	328.56	363.35	343.07	336.63
363004	349.05	334.96	309.69	332.57	367.08	314.94	305.92	312.5	332.74	319.2	320.3	389.16	363.08	368.03	344.41	350.65	356.07	368.18	364.34	403.1	320.17	392.78	373.72	362.46	340.89	353.24	405.95	409.06	305.63	308.72	379.31	339.32	315.27	369.7	394.35	368.05	367.93	381.4	384.42	357.8	329.69	331.6	389.01	331.29	371.78	353.16	338.5
364004	338.5	329.06	303.57	326.04	365.21	310.16	304.5	306.22	325.29	309.02	311.12	396.56	349.24	362.81	344.07	342.44	357.84	372.13	366.12	414.23	311.66	392.17	371.02	360.96	332.61	344.68	410.63	409.59	296.92	302.55	374.25	330.18	308.14	359.51	394.64	367.87	364.61	378.22	377.9	347.45	320.17	325.48	393.34	322.69	364.93	343.09	333.76
365004	349.06	335.67	309.37	336.59	380.48	313.07	307.8	309.68	334.33	318	319.95	404.54	359.16	374.79	354.95	349.06	366.92	380.74	377.75	441.35	320.23	412.97	384.78	366.27	343.02	355.06	432.31	429.89	303.33	306.8	393.08	340.74	314.54	368.88	414.31	370.92	377.3	395.05	388.3	358.77	331.96	329.01	421.22	330.03	375.06	353.12	341.69
366004	349.69	336.36	309.55	339.59	386.19	314.82	309.87	309.41	329.86	314.62	321.35	421.13	360.49	374.48	361.67	348.59	371.81	392.25	388.1	458.03	320	421.49	395.31	374.08	343.85	360.89	450.99	438.37	308.62	305.59	404.32	344.41	314.86	369.99	416.81	373.49	377.24	391.98	398.95	360.13	331.26	330.4	441.61	330.73	371.86	351.58	339.24
367004	351.64	340.24	307.98	343.35	396.31	317.6	310.89	310.62	336.05	315.66	321.82	418.86	359.24	378.56	366.38	349.87	374.56	402.6	386.41	473.38	320.21	430.2	404.8	367.92	347.55	366.76	466.41	448.57	306.58	308.93	412.3	343.89	317.43	374.37	432	376.85	384.37	398.88	397.62	361.7	333.52	331.81	466.28	332.5	385.75	354.93	339.11
368004	344.77	334.64	303.54	336.75	389.16	311.02	301.91	306.16	332.08	315.11	316.11	414.11	354.89	376.62	367.62	346.38	372.55	406.53	383.7	480.31	315.34	428.3	404.29	366.47	340.35	353.77	471.76	444.96	298.96	302.54	411.62	339.73	312.9	368.27	431.81	367.29	375.75	396.13	395.38	354.62	325.37	326.96	477.46	325.83	368.21	346.82	330.12
369004	346.96	334.32	303.56	342.52	398.07	315.12	306.54	310.37	333.68	311.88	317.66	421.73	353.52	369.32	374.5	344.71	376.13	414.15	383.58	496.35	314.14	435.16	407.71	363.56	340.45	361.19	480.29	450.93	297	303.31	419.87	339.87	314.35	364.03	439.29	373.81	383.7	397.25	397.72	353.87	329.65	327.73	493.88	324.78	367.49	348.09	333.86
370004	359.88	344.65	310.91	350.28	414.69	321.83	307.79	316.61	345.56	321.49	322.03	432.67	364.18	378.69	384.95	351.98	384.54	426.41	397.01	516.33	325.97	449.47	426.06	378.41	349.36	374.34	505.11	467.43	309.09	310.11	445.64	351.63	319.35	377.94	456.64	382.04	397.15	412.35	411.32	365.38	337.89	344.95	519.33	334.9	388.86	355.15	341.73
371004	359.07	345.18	308.69	348.95	417.2	316.88	311.32	313.75	344.61	321.61	322.19	436.84	363.34	381.81	388.62	353.55	386.5	429.13	396.95	517.56	324.17	448.11	427.77	371.79	348.18	377.19	514.89	465.9	303.15	309.58	449.41	350.71	322.17	376.1	458.85	378.8	400.76	408.94	414.03	361.38	334.68	336.95	528.99	334.1	389.35	353.77	340.4
372004	354.72	338.65	307.25	348.66	414.42	315.14	306.11	313.99	340.7	315.02	316.74	430.16	356.68	373.86	389.08	347.45	382.08	423.3	393.83	517.39	319.92	442.28	424.64	370.82	345.66	369.42	517.71	467.52	305.08	301.65	451.89	346.66	320.11	368.35	458.8	374.64	391.58	409.23	413.03	358.39	329.82	333.32	532.48	325.54	384.55	346.09	334.16
373004	366.14	347.32	319.6	354.85	430.55	323.79	312.5	322.67	350.55	323.26	322.87	444.77	367.79	380.59	400.07	353.84	392.41	432.65	404.82	534.59	325.48	459.13	437.55	379.21	352.74	388.77	537.09	477.86	308.59	309.55	473.95	354.9	332.2	375.18	471.26	385.2	402.24	418.57	421.49	367.01	335.04	343.72	544.81	336.58	402.88	357.13	343.91
374004	361.36	343.47	320.96	353.87	430.29	319.22	305.83	321.39	345.48	319.09	320.41	441.07	363.2	376.42	400.55	350.17	390.16	432.72	403.57	530.5	322.63	453.04	434.83	373.79	351.62	381.81	537.04	478.79	304.28	308.21	471.33	355.01	324.92	374.51	470.6	384.21	404.11	415.19	414.97	360.52	337.3	336.98	548.2	330.96	401.55	350.17	340.75
375004	360.82	343.33	317.87	351.27	433.98	316.8	310.05	320.92	348.41	318.27	318.03	438.54	362.11	379.67	402.88	352.33	390.75	431.69	403.12	538.01	326.44	455.28	434.98	365.61	348.52	378.84	547.13	479.1	301.59	307.47	481.21	358.94	324.97	369.18	471.08	382.31	405.96	417.46	411.29	360.53	331.69	337.91	547.55	331.87	410.76	348.14	341.76
376004	364.75	346.94	317.19	354.14	435.9	316.74	308.26	325.99	348.59	318.67	324.24	439.39	365.81	380.22	405.14	349.44	394.58	436.28	406.79	542.07	327.15	459.59	438.54	370.76	350.59	387.18	550.09	489.91	304.71	307.44	488.39	360.77	324.28	371.6	478.86	387.42	405.31	425.21	415.16	360.97	334.55	337.76	551.82	329.35	414.79	353.31	341.4
377004	368.19	346.34	323.25	353.43	440.87	323.04	312.41	326.5	355.95	321.93	321.92	457.33	368.72	385.95	412.5	353.64	398.24	447.88	414.84	553.41	328.07	456.52	441.02	376.43	350.63	394.9	555.69	487.63	303.18	308.84	498.02	365.28	330.05	373	484.64	391	412.52	434.86	425.45	365.99	336.72	342.6	553.94	333.07	426.43	358.01	347.05
378004	370.61	347.1	319.36	357.18	440.44	315.98	308.55	320.16	350.05	321.95	322.68	449.84	363.61	377.3	420.2	354.35	396.14	440.47	412.14	543.95	324.68	452.2	439.11	368.19	352.3	389.25	559.67	490.81	305.75	307.07	500.9	364.86	329	370.04	476.63	383.13	403.86	434.35	426.75	364	333.57	342.38	550.34	333.9	427.93	351.7	340.66
379004	368.77	344.4	318.8	355.82	443.52	317.13	308.58	327.65	354.37	320.75	320.84	446.27	363.75	382.04	415.57	349.52	396.96	446.38	414.39	552.81	323.76	455.68	436.21	369.88	348.06	394.94	557.47	487.44	303.15	307.68	508.7	363.55	329.66	366.56	480.84	380.77	407.42	436.18	417.61	364.11	333.39	340.87	556.49	331.9	435.49	353.05	342.32
380004	376.68	345.1	318.8	365.61	449.25	320.75	311.64	328.38	357.33	325.43	328	463.84	365.08	381.7	420.91	357.83	400.02	452.24	415.85	556.32	331.64	462.98	447.79	374.36	355.65	401.96	568.16	494.07	312.18	311.71	521.34	371.15	335.23	380.54	490.33	387.83	409.85	442.97	423.74	372.22	340.5	346.22	565.2	338.9	450.48	357.09	346.07
381004	370	349.78	318.37	357.45	444.15	318.32	307.42	322.43	350.78	321.4	323.23	452.48	363.87	375.06	419.04	351.04	395.74	443.21	411.52	552.76	324.43	458.39	436.78	369.14	350.43	392.57	558.78	483.52	305.22	306.68	514.8	363.86	329.3	373.59	482.95	382.77	409.02	441.83	414.93	365.24	331.92	342.44	555.62	335.33	454.49	353.72	341.84
382004	376.62	351.6	324.07	362.57	451.98	321.78	312.68	327.15	356.58	328.25	322.87	461.51	367.07	382.2	425.46	358.18	401.05	453.1	415.83	561.86	327.12	456.35	448.48	376.19	359.64	400.64	567.83	489.19	304.49	308.03	530.02	371	334.1	376.12	492.36	395.32	423.89	450.6	423.8	373.99	339.19	347.57	561.42	336.78	472.49	363.27	345.9
383004	367.55	343.4	320.13	357.65	444.62	315.91	307.13	324.79	351.9	318.64	320.89	451.29	363.97	374.08	419.8	353.04	398.75	444.71	408.63	551.16	324.42	458.16	436.75	373.99	350.5	396.67	565.26	485.52	301.87	302.16	529.39	365.95	329.73	371.52	487.4	387.91	410.08	451.06	415.42	365.85	329.04	344.74	559.32	334.13	461.75	361.52	338.79
384004	369.52	348.39	319.04	357.98	449.03	314.18	306.4	328.34	351.04	323.75	324	450.82	358.96	379.03	420.54	351.43	397.14	445.15	405.75	556.77	327.24	459.1	437.5	365.87	356.58	400.78	564.05	485.29	305.44	305.36	528.46	362.65	333.99	367.87	481.35	388.22	415.49	450.97	413.69	366.66	330.83	338.25	554.31	331.13	452.25	358	336.91
385004	373.55	342.13	320.46	363.07	451.34	312.75	311.31	327.35	358.31	331.1	324.38	446.69	366.11	376.84	423.41	357.86	397.77	437.53	407.16	556.72	329.92	460.35	439.15	370.83	358.86	396.45	561.09	481.21	304.07	307.23	530.52	367.27	329.81	371.08	491.05	388.89	420.89	458.41	418.95	373.63	334.21	344.12	562.37	333.22	462.57	360.49	343.07
386004	368.2	343.52	320.47	357.6	444.26	315.14	305.72	323.81	350.05	325.61	322.24	458.32	362.46	376.23	423	352.9	396.03	439.77	406.15	551.53	323.32	455.47	433.05	370.36	355.7	396.18	557.47	483.74	299.66	304.5	526.2	367.39	328.41	369.54	480.26	389.47	419.18	453.7	406.32	367.64	326.48	343.22	553.52	331.06	457.1	356.85	337.64
387004	376.12	351.38	320.86	359.13	458.1	321.78	315.5	330.87	355.38	331.81	323.61	458.91	369.84	383.65	428.74	356.62	402.55	448.32	413.02	554.82	327.58	462.73	439.85	375.16	360.01	394.98	564.32	489.25	307.43	309.53	534.93	372.02	338.68	380.99	483.39	395.08	424.49	459.48	411.76	366.87	332.8	348.27	554.37	334.8	461.75	360.16	344.53
388004	374.89	348.37	322.3	359.06	455.76	320.29	313.42	330.12	361.78	334.84	325.87	455.63	370.38	378.82	426.55	360.69	400.62	445.71	410.19	549.38	330.08	461.97	437.13	374.33	360.15	400.39	566.03	485.05	305.5	306.38	540.32	371.96	333.48	373.8	484.1	396.84	420.06	464.88	409.21	370.57	333.59	343.3	554.24	330.95	469.49	357.47	345.91
389004	373.34	343.88	321.16	357.46	454.07	315.16	311.95	333.34	354.92	330.48	320.9	457.32	367.1	377.54	427.45	354.69	400.71	437.09	406.85	549.38	326.27	451.4	441.57	371.96	355.73	399.22	560.99	485.15	304.96	306.9	533.43	368.25	330.68	371.86	485	395.21	425.63	461.69	411.53	369.85	330.14	343.02	544.13	329.98	470.62	356.49	338.8
390004	383.76	353.67	326.72	366.06	464.66	321.17	313.73	338.53	362.23	337.99	329.17	464.27	371.52	384.19	429.6	360.85	403.5	443.14	412.67	559.22	332.74	463.14	444.24	377.02	366.27	405.82	565.64	487.79	313.05	311.86	543.01	376.56	333.12	377.33	487.3	398.92	432.27	465.69	416.92	375.48	339.88	348.92	557.96	341.86	472.65	365.73	347.93
391004	362.13	343.99	322.59	355.65	450	314.55	305.65	325.37	350.84	325.26	318.59	459.64	362.53	370.87	423.63	351.9	395.47	435.43	405.91	542.26	318.97	450.5	433.35	367.47	350.25	390.95	554.06	474.88	302.8	301.35	526.13	367.01	325.33	364.86	475.58	389.73	421.43	456.29	400.21	363.68	326.05	338.93	535.48	328.41	459.12	355.42	337.22
392004	377.91	345.24	325.32	360.99	457.18	312.79	311.17	334.45	354.57	326.17	324.47	449.79	366.42	376.17	425.88	355.67	396.72	438.19	404.63	548.02	326.8	459.55	437.9	368.85	360.74	400.61	556.38	482.39	304.92	307.24	536.67	372.42	329.98	368.01	475.66	393.8	423.37	461.23	403.15	366.52	334.4	346.38	549.39	335.82	468.02	354.82	342.26
393004	366.01	341.57	323.71	355.69	452.31	313.66	306.2	330.75	349.27	328.21	319.39	448.3	360.15	370.02	421.16	348.85	395.17	432.14	405.74	539.88	321.27	452.61	431.01	372.74	355.31	396.15	551.44	472.78	298.89	299.83	527.9	367.56	325.73	364.26	474.27	394.27	416.93	459.56	400.24	362.38	328.57	338.33	531.33	331.38	459.73	357.8	336.42
394004	367.39	342.56	323.9	355.1	451.15	313.4	307.94	329.56	351.72	328.15	321.81	455.47	359.39	375.19	422.11	351.8	393.75	431.34	400.6	548.38	322.99	453.99	434.59	368.61	358.04	399.38	552.67	473.65	304.31	302.62	530.7	365.29	325.8	365.8	473.69	388	421.12	457.76	398.72	363.25	331.03	342.26	537.08	330.8	466.91	359.11	338.58
395004	365.73	336.2	316.99	354.01	449.28	311.63	305.9	325.74	344.54	319.1	316.02	443.06	356.96	365.62	415.55	348.11	391.96	431.33	401.34	530.81	316.61	452.22	432.42	367.7	350.71	393.56	542.58	469.69	298.73	301.27	520.41	363.32	325.49	362.69	464.8	387.48	411.6	454.04	395.8	361.43	325.96	339.21	523.13	328.67	457.41	357.72	337.2
396004	384.37	352.85	330.13	364.1	460.9	321.68	310.5	333.83	352.01	329.02	328.37	462.43	363.95	383.23	426.79	355.5	400.63	438.82	409.17	554.88	325.13	466.68	435.97	374.36	362.36	400.05	557.44	483.44	306.86	307.86	530.35	371.39	333.79	374.24	473.34	396.35	427.16	459.8	397.28	366.19	336.32	350.42	534.92	337.05	464.61	364.36	342.56
397004	383.26	353.96	333.56	363.36	462.25	317.22	313.82	338.31	355.55	331.42	329	461.98	365.08	379.15	429.02	360.39	404.11	442.9	416.28	552.34	333.32	468.73	440.31	379.13	367.93	406.68	561.69	484.15	306.88	310	540.58	371.85	344.84	377.22	478.19	402.56	427.74	469.47	411.04	372.44	336.73	346.66	537.32	340.75	472.3	365.28	348.15
398004	372.01	346.37	324.79	360.34	451.76	315.15	303.51	329.16	340.71	323.19	320.98	447.4	359.52	372.89	419.33	349.17	393.86	428.07	403.77	539.29	320.08	456.62	427.48	363.57	358.07	396.71	543.46	474.26	302.3	301.19	522.08	363.74	329.91	367.4	469.43	396.78	416.57	459.46	402.7	363.96	330.79	344.78	528.24	331.78	451.78	354.45	338.57
399004	373.66	344.29	326.4	357.5	454.87	313.23	308.09	333.77	348.22	323.82	325.12	448.19	360.6	375.02	424.4	352	396.6	431.01	406.85	540.13	324.56	456.62	429.29	371.19	360.09	401.99	545.81	477.37	306.82	304.45	527.15	368.6	333.17	368.32	471.93	392.73	418.15	464.21	400.92	366.69	329.64	346.85	530.52	335.07	458.89	365.05	342.17
400004	374.8	344.07	325.38	356.39	453.88	317.07	309.46	337.77	343.82	321.6	323.77	442.2	360.56	378.65	422.38	349.41	397.07	433.13	404.85	548.08	322.62	455.9	427.64	368.8	362.74	403.28	541.24	474.16	301.36	303.67	527.22	365.94	332.58	367.86	468.34	396.55	422.83	462.41	397.18	363.93	327.25	344.02	532.3	331.53	458.29	355.85	340.88
401004	382.92	353.8	332.38	366.47	462.42	327.59	315.64	346.84	357	328.4	329.92	449.52	366.62	381.93	428.53	361.4	400.92	435.94	409.35	552.3	334.37	465.13	427.98	376.84	368.51	406.14	553.95	486.92	306.59	314.05	530.44	373.75	338.66	377.62	471.63	400.29	426.83	467.65	413.18	373.42	334.14	352.52	543.65	337.29	466.52	368.24	349.54
402004	377.92	342.59	328.59	359.09	460.61	314.63	309.86	342.43	346.77	328.12	326.54	453.23	361.11	376.57	424.01	357.81	398.77	434.03	409.06	547.85	330.24	461.19	424.84	374.34	362.08	409.84	545.97	480.19	304.15	305.49	524.86	372.86	330.36	376.9	471.51	397.63	420.35	467.63	408.45	370.34	332.56	345.58	537.96	333.74	455.96	361.83	343.77
403004	376.62	347.15	330.74	360.11	456.34	315.52	309.14	342.37	348.47	324.25	326.12	450.41	360.46	375.3	422.53	351.73	394.83	433.54	405.44	541.8	330.49	457.06	422.01	375.23	359.78	408.94	540.29	480.03	312.14	307.34	526.35	371.51	335.68	372.71	461.59	393.81	414.24	461.06	405.44	367.16	337.33	341.27	526.51	334.84	448.67	367.76	342.9
404004	374.32	335.33	320.77	357.29	447.44	313.79	304.23	339.33	347.16	324.14	322.8	443.24	361.23	376.72	421.99	351.16	392.72	425.43	400.55	539.27	327.06	453.3	421.25	367.21	360.44	403.47	541.62	478.21	308	302.8	516.43	369.51	331.02	368.01	464.56	392.05	417.32	460.47	410.3	365.21	331.82	336.04	518.05	330.18	449.2	359.42	338.67
405004	382.86	341.7	335.69	368.75	459.79	325.54	312.93	349.27	356.13	332.37	331.21	458.21	368.09	387.31	428.21	361.23	400.81	433.8	407.34	549.27	337.58	465.7	436.54	377.83	369.96	411.98	550.82	483.67	316.66	312.76	527.05	379.65	339.36	377.16	471.91	399.33	428.75	468.66	413.89	370.38	341.77	357.23	533.7	342.01	456.24	369.78	351.75
406004	369.96	335.33	321.85	357.04	448.17	313.33	307.78	341.56	345.57	317.92	321.16	443.72	360.24	375.99	418.02	348.07	392.17	425.02	398.32	530.84	322.55	450.39	416.84	366.69	357.4	402.62	535.72	468.45	309.92	302.94	517.27	369.7	330.09	371.05	458.96	386.12	414.42	455.99	403.75	365.41	328.9	338.4	510.73	329.83	446.66	363.44	339.58
407004	379.7	344.68	331.31	362.21	454.67	316.76	312.37	347.52	353.28	330.01	330.65	453.46	367.02	382.7	429.2	360.13	397.18	430.73	398.5	543.19	337.49	457.68	425.87	379.2	366.26	416.23	540.12	473.78	313.1	311.3	523.75	370.84	330.99	377.83	471.38	393.09	421.57	468.42	417.06	375.44	336.61	344.76	520.52	336.75	452.11	367.11	346.55
408004	378.09	342.81	333.65	364.9	455.95	320	309.37	350.6	354.22	325.83	326.52	458.83	365.41	389.52	427.38	358.71	399.76	430.82	399.45	548.32	333.86	452.54	428.1	375.68	366.74	416.91	543.19	480.25	316.04	310.34	524.05	372.82	334.7	374.53	474.51	397.84	424.73	469.8	412.17	375.18	330.13	348.35	524.84	334.55	456.04	366.81	345.75
409004	371.41	335.83	326.12	360.24	443.7	314.72	307.19	344.83	351.03	320.16	321.27	453.99	360.52	378.8	422.2	352.51	391.25	423.48	394.03	530.6	331.21	451.53	417.95	367.01	358.44	408.65	526.45	472.03	314.26	307.55	515.19	369.61	329.02	368.95	463.93	389.43	417.7	457.53	401.88	369.44	329.09	340.51	512.95	330.92	440.21	360.84	341.34
410004	372	337.15	332.04	357.74	443.62	319.11	309.75	349.66	352.58	321.03	329.4	457.02	360.83	383.81	422.14	355.26	392.42	424.72	395.69	534.8	331.38	454.24	416.62	367.51	357.11	411.36	529.93	469.03	314.94	307.91	517.17	368.81	332.07	371.87	462.75	385.85	420.26	463.27	405.23	368.5	335.39	344.3	518.93	335.05	443.18	360.17	341.77
411004	377	345.14	328.29	361.68	449.5	318.8	315.17	347.61	356.1	322.16	325.59	460.35	361.92	387.9	420.09	351.91	392.63	426.46	392.58	541.93	333.05	454.83	415.8	369.27	363.98	412.29	535.45	468.03	315.46	308.11	517.46	370.9	333.16	372.3	463.4	388.54	412.58	466.66	407.34	370.51	329.81	350.5	518.91	338.49	452.32	363.77	343.14
412004	373.71	342.82	328.19	358.65	440.1	313.7	306.28	347.93	355.7	318.52	324.9	454.57	362.46	381.97	419.19	350.83	389.32	423.14	394.12	537.32	331.4	452.6	408.61	365.91	361.86	409.54	527.51	465.81	315.71	306.2	508.23	368.25	331.09	367.32	462.6	388.94	411.96	460.77	404.53	369.23	323.8	342.9	513.14	331.39	440.98	363.72	341.34
413004	373.05	338.96	337.95	360.76	446.33	320.51	309.94	353.86	358.69	325.38	327.82	457.85	364.34	393.19	424.08	356.58	394.81	430.98	399.98	538.1	333.54	454.29	414.08	371.81	363.99	412.82	537.2	465.52	316.41	310.04	516.37	370.67	329.27	377.56	469.69	394.06	416.7	464.67	407.6	374.12	333.56	346.07	516.89	335.86	443.62	368.63	346.52
414004	370.92	340.09	331.01	362.17	443.71	315.89	313.13	344.56	355.37	322.13	328.59	456.94	362.72	393.84	421.2	351.91	391.53	428.43	392.71	531.89	335.52	453.41	407.57	373.95	363.07	408.08	534.68	459.62	320.38	307.38	511.01	369.81	328.15	372.07	465.24	392.35	410.42	462.32	406.08	367.9	328.1	341.86	500.57	334.15	442.36	368.21	341.82
415004	365.08	331.5	326.16	357.02	435.21	309.14	302.19	342.24	348.92	317.08	320.81	450.76	352.77	387.34	414.25	345.6	383.3	420.66	384.27	519.39	325.07	450.12	402.4	361.57	358.5	404.77	521	455.75	312.45	303.74	502.62	364.15	320.59	362.34	454.97	379.61	401.18	453.4	398.19	362.17	324.95	333.62	491.28	329.48	434.67	358.05	335.74
416004	387.22	351.53	336.5	366.35	448.65	325.56	317.45	355.51	364.02	327.68	334.74	470.26	371.11	401.13	427.58	362.24	395.93	436.88	397.47	539.04	338.91	459.22	416.14	378.4	374.3	415.28	539.92	475.26	323.07	315.49	515.43	374.7	334.9	383.19	474.41	395.99	413.15	471.33	411.55	380.79	336.59	354.46	513.9	342.74	445.95	363.94	347.03
417004	368.79	336.11	326.99	355.78	436.54	316.6	307.03	343.66	353.09	319.42	323.91	453.59	355.75	389.72	417.36	347.45	386.5	423.46	389.08	516.89	326.41	449.7	406.15	364.75	359.03	405.07	519.49	459.09	310.84	305.48	500.26	364.76	322.52	368.86	457.73	383.12	406.37	453.29	398.43	366.94	324.02	340.33	498.49	332.41	441.93	355.43	336.46
418004	375.87	344.82	336.07	364.4	449.04	319.14	317.22	350.67	361.13	326.05	330.32	465.52	367.55	396.22	423.65	359.33	393.54	432.56	396.83	534.76	334.26	453.82	415.73	374.63	366.73	417.19	535.88	471.66	321.62	312.01	517.09	369.79	335.28	379.9	475.38	389.95	412.58	464.13	412.67	375.67	332.48	347.06	498.19	343.38	445.12	365.67	345.3
419004	379.54	338.59	333.84	362.12	450.19	320.45	315.1	352.21	362.65	326.48	333.24	464.42	368.01	398.14	426.23	355.06	390.9	430.65	393.97	528.15	335.74	455.02	410.74	374.5	366.29	411.38	533.08	469.98	317.16	313.96	516.26	369.29	331.74	378.9	470.21	389.74	408.14	459.68	413.79	372.58	328.1	344.71	505.87	341.12	445.78	360.16	340.57
420004	376.13	341.57	328.45	358.58	443.04	314.62	312.03	351.81	362.95	321.48	329.76	467.46	364.81	396.78	422.84	355.34	390.07	424.96	389.01	520.92	335.51	448.31	406.75	364.7	363.34	409.17	524.61	466.09	318.27	311.58	512.2	370.05	332.02	373.41	471.47	390.69	408.5	459.52	410.62	370.61	328.49	343.8	502.52	337.31	440.2	362.06	342.32
421004	373.25	332.01	332.92	356.35	445.29	320.53	313.23	349.41	356.5	322.12	329.91	458.13	359.71	398.46	419.71	354.67	387.58	420.64	386.95	516.27	332.89	449.13	401.73	364.29	363.2	405.91	521.94	468.69	314.54	307.68	510.89	368.79	325.2	376.61	467.83	388.38	410.11	462.94	406.49	371.5	328.87	335.35	490.73	335.31	438.56	356.96	337.67
422004	368.98	332.93	326.74	354.48	433.64	314.14	306.83	342.38	356.37	319.64	325.87	460.34	361.6	398.98	414.93	350.68	386.76	419.8	385.09	509.69	331.69	444.87	402.02	360.81	362.06	407.04	516.38	455.82	314.79	306.86	501.89	362.9	323.71	369.23	462.89	382.31	407.65	452.4	405.75	367.01	326.04	335.19	489.79	333.14	430.25	357.7	335.95
423004	371.78	333.12	333.72	361.16	440.57	317.22	314.46	345.21	357.88	322.78	329.8	465.53	361.89	398.93	417.92	353.17	389.52	416.67	392.65	514.38	329.42	452.11	403.46	364.8	361.58	411.01	519.21	462.63	315.91	308.64	505.22	367.6	331.6	374.63	467.33	389.43	408.33	455.42	409.13	368.92	327.22	341.47	491.7	335.84	433.78	359	342.36
424004	375.39	335.86	335.5	363.13	439.63	321.32	313.15	345.03	361.94	329.53	331.39	460.36	366.65	403.84	424.65	358.95	393.2	424.58	395.27	516.06	331.73	450.82	406.87	369.24	366.31	414.08	525.23	463.75	323.05	310.8	506.94	370.3	331.22	377.81	468.53	393.38	416.42	456	414.65	373.54	333.53	345.69	499.34	340.77	437.57	363.74	343.94
425004	377.85	334.86	332.2	363.03	443.24	319.44	315.72	344.97	359.78	326.65	331.6	463.46	365.95	407.59	423.35	355.18	390.78	420.28	394.11	516.69	336.41	450.18	404.89	368.28	368.42	414.91	524.85	465.49	320.64	313.39	508.57	367.58	334.16	376.62	466.67	386.27	413.69	453.42	413.29	374.56	334.04	347.85	501.21	339.97	427.59	362.94	343.43
426004	376.32	333.24	331.34	359.85	441.12	319.29	312.12	341.58	359.26	324.33	335.88	477.99	365.37	404.63	424.06	354.38	393.02	421.92	395.7	515.86	337.01	455.14	411.82	371.41	366.11	414.4	526.9	459.88	318.67	310.91	506.68	370.14	334.41	382.15	466.83	391.64	414.06	456.52	418.6	371.79	327.79	350	499.72	337.78	436.38	366.02	341.66
427004	374.23	334.58	331.33	360.74	433.54	320.03	312.06	339.81	361.32	323.89	329.9	462.16	361.71	403.57	422.24	353.65	389.26	421.85	392.75	513.63	333.79	446.59	408.24	370.31	366.87	409.45	520.09	457.76	317.88	308.21	500.88	369.85	331.98	373.25	466.12	388.22	414.59	453.33	413.27	371.32	329.47	344.52	493.78	339.31	430.84	359.91	341.17
428004	370.24	329.68	327.25	356.08	430.46	316.82	308.59	335.97	355.25	322.43	327.88	459.87	359.68	400.97	415.91	350.85	388.05	420.52	388.89	506.13	330	446.97	402.95	368.78	361.46	410.03	510.94	457.45	317.58	304.79	492.91	366.99	331.55	369.73	464.8	383.7	405.47	450.06	412.85	368.66	328.6	343.94	485.3	336.29	427.39	355.13	336.64
429004	378.25	332.26	332.3	362.62	435.98	322.59	311.57	341.68	359	327.76	333.25	466.42	366.64	403.41	422.7	358.1	393.27	425.58	395.77	516.95	340.19	450.24	410.03	372.22	366.93	414.33	522.32	457.42	320.51	313.17	502.49	369.2	336.64	378.62	469.7	390.85	415.1	459.96	420.26	376.45	334.62	353.17	494.43	338.05	433.13	368.39	343.15
430004	370.34	332.8	332.93	361.82	427.5	317.27	309.51	340.01	352.95	324.08	330.7	459.01	360.38	393.19	419.29	352.64	385.61	415.62	389.73	505.78	332.87	445.4	404.41	367.94	364.87	410.96	514.84	457.35	318.47	306.17	491.53	368.98	330.66	371.32	460.02	383.91	407.45	453.02	416.25	370.06	329.99	347.07	487.34	337.4	431.28	361.66	340.93
431004	375.79	328.99	322.13	355.46	423.87	315.51	304.4	336.03	351.5	320.26	326.14	460.55	357.48	387.64	413.73	348.67	384.72	414.8	388.9	503.16	326.6	442.52	395.54	363.62	360.88	406.93	505.97	454.13	312.55	308.69	485.05	364.41	329.73	365.32	455.64	384.12	400.64	447.34	411.39	364.06	329.27	341.61	477.97	333.52	423.68	360.98	336.37
432004	374.57	339.94	330.25	361.39	431.88	323	310.96	341.64	359.23	324.01	331.32	449.48	363.6	394.05	421.96	357.42	388.64	418.16	392.82	513.82	335.54	449.25	405.54	379.64	370.14	416.52	514.16	459.8	320.37	310.63	493.77	370.77	332.57	378.65	461.78	386.25	407.49	452.24	416.79	371.97	330.3	351.28	484.27	343.41	436.63	361.21	343.06
433004	372.52	332.27	332.32	361.13	425.77	324.28	310.24	338.09	356.12	323.57	330.3	448.81	359.62	394.71	417.9	358.33	389.47	408.88	389.21	503.27	334.91	443.47	400.97	368.14	371.39	411.92	513.64	458.01	319.47	310.59	490.23	367.67	327.22	373.66	455.02	384.31	404.94	448.67	419.38	372.58	329.84	339.29	483.8	336.87	425.99	363.31	341.72
434004	369.87	331.45	331.59	357.48	424.06	317.56	309.42	338.05	356.34	322.57	329.61	449.03	360.92	390.92	417.68	355.48	390.99	407.88	390.67	501.44	334.99	444.67	401.81	367.15	366.1	416.41	514.81	454.09	323.26	309.57	492.07	367.23	327.2	369.82	458.68	383.11	400.77	449.69	418.94	372.44	330.58	340.13	492.68	337.31	427.42	365.83	339.78
435004	376.48	328.48	336.41	360.19	425.25	323.59	314.27	341.18	358.92	323.91	331.93	472.9	365.23	394.83	419.39	361.79	392.67	415.25	390.9	506.36	338.15	444.01	407.54	376.03	369.66	419.34	520.13	458.6	323.09	311.92	488.91	370.42	334.09	378.89	459.6	383.21	407.2	451.8	420.08	374.67	328.96	342.76	497.11	340.36	436.95	363.87	345.53
436004	373	325.35	331.87	362.01	419.48	323.56	310.58	340.18	356.68	322.8	330.58	459.95	362.4	391.34	419.1	356.66	390.6	414.5	393.69	499.14	334.29	445.59	401.12	367.44	367.71	411.33	508.44	459.24	319.18	312.33	485.2	367.01	326.2	371.09	457.65	381.23	401.79	449.79	414.76	369.99	331.25	342.9	483.94	332.87	429.92	361.04	340.74
437004	368.84	332.25	331.06	360.38	420.76	323.63	312.74	340.99	355.25	329.27	330.53	465.05	366.52	391.15	417.44	359.04	390.16	412.34	388.99	501.85	337.13	443.22	401.25	375.14	368.03	414.42	510.69	459.15	321.12	308.49	486.93	369.16	331.88	376.55	461.35	384.02	401.45	453.37	416.65	374.32	332.41	344.99	485.09	341.2	437.63	368.99	343.25
438004	365.32	324.07	326.99	354.76	414.32	317.28	306.74	341.65	350.5	325.67	327.91	461.06	360.14	391.81	412.54	353.75	388.14	406.85	385.22	494.76	331.15	438.44	396.7	363.61	365.8	414.56	505.46	449.32	320.53	309.81	483.49	362.38	325.39	373.02	451.15	375.98	395.66	442.8	408.02	367.77	329.9	338.1	484.34	333.41	426.07	361.82	337.22
439004	369.26	325.36	328.27	357.62	415.19	321.14	313.03	340.72	351.05	324.31	329.58	456.4	360.97	392.58	412.17	353.37	390.57	411.27	385.93	497.27	330.05	442.02	397	370.16	372.84	413.98	502.37	455.73	318.71	308.45	482.37	367.55	325.54	377.12	451.18	380.38	402.81	444.46	408.19	368.63	327.79	338.31	488.33	336.52	429.59	363.09	339.92
440004	371.45	322.98	330.52	356.28	419.29	321.73	309.5	343.82	348.31	323.54	328.04	463	358.59	390.1	416.97	355.37	392.74	417.06	389.1	500.41	332.84	437.52	396.92	371.36	375.2	413.76	508.59	452.35	318.04	309.25	489.41	366.09	328.52	375.35	459.66	380.57	400.03	447.24	412.31	369.36	326.14	339.26	486.05	336.8	426.74	358.11	340.11
441004	372.19	326.54	334.62	357.71	418.17	321.25	311.94	348.54	354.96	329.01	330.84	465.21	362.55	392.46	417.85	354.45	394	411.62	390.89	503.21	333.74	442.63	398.16	372.32	375.02	417.6	513.72	457.34	324.42	312.51	493.6	370.21	331.3	378.72	457.21	383.72	399.2	452.35	416.8	372.6	330.17	345.78	487.39	340.66	435.17	370.2	343.43
442004	369.98	319.41	335.39	354.37	415.1	326.85	311.19	342.8	347.87	320.51	327.87	458.51	361.67	388.27	411.42	352.68	389.55	407.18	384.71	492.97	326.39	430.52	391.98	367.43	371.22	410.86	505.59	452.67	319.1	308.31	490.15	367.23	325.66	373.19	449.59	379.56	394.86	446.68	409.02	365.51	324.81	338.27	478.65	332.63	432.71	364.23	339.12
443004	366.42	324.45	326.45	355.17	410.19	318.94	310.86	351.23	348.9	327.15	331.39	459.04	358.19	391.64	413.86	357.34	392.25	411.98	388.16	499.58	331.53	435.94	401.07	372.89	371.52	408.14	506.03	458.44	319.1	311.11	487.61	366.59	327.48	373.89	452.15	386.21	397.91	448.14	413.7	370.56	328.91	346.95	480.26	334.66	432.76	364.47	341.54
444004	369.89	322.29	331.23	355.84	412.76	318.14	307.63	355.93	346.31	329.39	331.74	450.47	365.12	389.49	413.66	358.6	391.56	408.27	384.2	497.2	335.17	437.79	396.7	377.64	371.22	408.67	507.54	454.62	316.79	311.61	491.75	366.05	329.23	376.1	457.12	385.79	403.86	447.75	415.38	374.15	332.85	343.17	481.91	338.34	431.54	366.9	340.71
445004	370.99	325.73	334.13	357.26	411.66	318.13	312.61	354.51	348.84	325.42	330.08	464.26	363.53	387.08	413.36	358.73	392.03	403.63	383.61	498.78	330.37	437.3	396.31	368.74	369.45	408.25	503.07	456.94	319.07	313.12	493.71	370.15	328.35	375.56	456.22	379.65	400.3	446.56	413.57	367.36	328.86	336.87	479.63	336.77	434.21	367.06	339.75
446004	371.51	328.1	335.82	360.66	412.73	325.42	313.75	355.8	348.44	328.6	332.1	471.2	362.88	396.42	416.04	355.76	393.29	405.2	379.63	501.19	333.96	439.65	393.57	376.56	373.37	410.97	512.03	462.34	323.55	312.93	502.26	370.55	332.46	380.15	462.86	383.05	398.28	450.17	414.06	372.75	333.74	344.01	483.28	339.56	436.22	368.81	348.53
447004	362.13	323.45	329.67	352.28	408.01	320.21	307.73	354.11	342.14	322.42	328.51	452.3	355.65	385.2	408.82	356.06	388.99	402.85	385.05	492.05	328.32	433.53	388.5	367.12	367.12	407.48	502.35	454.96	316.57	304.02	492.11	365.95	322.42	372.19	453.43	377.04	397.27	445.19	407.1	366.71	329.71	338.73	469.9	334.84	427.01	360.08	337.91
448004	369.81	327	329.99	354.56	414.06	323.81	312.06	353.66	344.46	326.04	327.78	457.99	360.28	385.57	409.45	358.1	389.78	405.92	380.04	493.67	329.17	432.9	386.74	366.31	369.43	412.34	497.16	455.7	319.23	310.62	497.95	365.88	326.95	373.9	451.72	376.78	399.17	446.78	403.52	368.31	328.69	341.13	475.27	336.9	428.99	364.53	341.83
449004	366.46	326.69	328.73	354.68	415.57	323.94	311.52	357.08	342.46	326.89	328.43	466.4	359.88	388.46	412.18	357.25	389.89	404.56	383.9	494.46	330.8	436.8	391.62	374.31	370.57	410.07	506.22	451.34	318.75	310.53	498.75	368.4	324.43	373.4	451.91	381.13	398.93	449.1	412.35	368.89	327.62	344.44	475.69	336.73	434.26	361.05	345.98
450004	366.74	325.46	337.66	354.92	408.65	321.54	309.48	352.66	340.31	329.14	327.39	469.23	359.7	390.72	409.59	350.59	387.79	401.71	380.17	495.29	326.82	432.32	387.82	369.32	364.79	410.99	500.8	456.49	318.49	311.37	499.19	367.21	327.52	373.72	450.7	381.97	394.34	444.57	406.84	364.44	326.34	335.81	475.28	334.02	433.83	362.44	343.38
451004	368.4	332.62	339.98	355.93	414.63	323.64	314.98	355.04	347.32	334.75	331.34	471.75	362.05	389.03	410.54	358.69	391.75	401.89	383.38	488.2	333.91	437.26	394.89	374.19	371.08	409.94	505.08	449.03	320.69	312.31	500.58	367.42	329.68	381.37	452.55	380.92	401.11	449.48	407.71	372.05	327.3	348.64	477.73	334.93	428.29	368.85	346.5
452004	374.19	334.07	347.09	363.97	421.78	328.64	318.64	367.18	352.16	339.54	337.79	482.62	363.34	393.67	420.39	368.08	396.7	412.39	389.62	502.49	337.74	443.81	401.35	383.5	375.04	414.43	510.53	460.87	324.83	318.34	506.94	373.43	333.37	383.86	467.58	387.45	407.96	457.81	412.22	375.41	336.11	354.28	482.48	345.67	438.07	371.22	353.41
453004	367.87	331.03	343.04	363.09	415.95	324.37	313.06	356.64	348.33	333.94	331.34	472.45	362.08	388.36	413.99	362.93	392.67	408.77	390.43	499.89	330.47	437.58	394.56	368.9	370.8	413.03	499.53	449.27	321.86	310.55	499.48	368.23	333.38	379.58	452.64	384.95	402.24	452.88	407.39	369.9	326.64	347.25	471.26	337.9	432.19	372.54	346.4
454004	364.1	326.62	334.09	355.23	408.37	319.09	306.93	355.35	341.79	331.48	327.21	463.98	355.2	390.23	409.97	359.63	388.92	400.01	381.11	489.97	329.64	431	387.84	374.86	362.86	402.38	497.04	443.81	315.14	306.6	486.26	362.17	321.98	369.98	447.07	377.17	393.05	448.85	401.76	365.43	324.01	340.4	465.78	336.39	423.83	366.95	342.08
455004	371.06	334.17	341.22	361.54	415.64	329.29	315.9	363.97	345.04	335.74	331.48	475.57	362.96	394.84	415.28	359.98	393.86	402.81	384.81	498.98	335.81	437.52	391.3	372.65	370.35	410.65	497.72	452.26	318.93	314.46	491.33	365.88	326.27	378.95	454.44	380.02	400.35	451.56	408.98	367.4	324.16	345.58	474.83	338.98	432.12	371.09	346.27
456004	368.25	331.72	338.45	360.67	411.43	324.58	311.53	360.26	345.14	334.05	329.39	463.12	355.91	392.67	414.85	361.37	392.46	400.18	387.06	492.62	330.37	437.4	393.18	369.25	369.91	408.16	497.93	439.9	318.98	314.46	489.98	362.61	322.63	377.98	450.76	380.46	399.1	448.46	406.36	368.29	330.32	346.64	472.6	334.96	423.29	369.19	345.95
457004	368.45	333.57	345.75	356.9	413.33	321.55	313.56	358.58	343.69	333.06	328.84	473.16	361.02	386.14	413.18	361.95	394.41	400.25	383.49	490.67	328.97	441.44	393.09	376.1	369.42	405.5	500.96	445.54	317.06	310.61	491.28	363.09	327.35	374.86	448.06	380.72	399.07	444.72	405.25	366.62	326.4	343.02	473.02	336.54	421.08	369.92	342.86
458004	362.74	325.59	337.67	354.9	406.97	318.78	310.01	354.78	339.7	331.45	327.35	473.79	355.08	381.17	409.37	356.54	388.13	397.73	381.23	488.54	325.32	438.91	388.08	366.93	358.7	402.57	495.04	441.48	311.26	305.09	483.36	359.87	325.09	371.64	443.77	374.36	387.26	442.76	407.01	364.78	327.48	347.19	468.81	333.13	414.88	362.81	338.32
459004	363.66	323.84	345.64	356.61	408.61	319.36	308.97	356.99	341.86	330.57	326.59	478.17	358.16	382.21	411.76	356.62	390.1	405.75	383.71	491.25	328.47	440.58	392.26	368.48	361.87	404.11	493.11	446.04	311.39	306.26	484.32	359.47	325.82	370.9	447.1	379.32	401.39	445.95	405.7	366.5	323.67	338.24	463.8	336.33	415.28	359.9	339.73
460004	363.1	325.16	340.92	352.33	409.23	321.31	307.76	354.85	336.13	332.47	324.41	467.54	356.91	384.51	409.21	356.91	389.3	400	385.57	484.6	330.92	441.1	385.15	367.9	361.83	399.41	489.24	442.63	315	310.82	486.28	360.79	324.53	372.53	443.19	374.69	390.57	445.39	407.24	365.97	325.37	338.02	467.2	332.63	412.15	365.17	342.3
461004	368.14	329.05	347.54	358.66	414.31	318.6	313.55	359.35	344.53	337.01	325.9	471.52	358.28	385.3	416.14	354.56	394.96	401.55	390.84	491.4	332.26	447.55	391.73	370.52	366.5	406.76	495.85	451.25	317.35	311.92	490.61	365.34	328.98	376.41	453.11	381.24	394.84	445.88	406.06	368.46	329.18	342.35	474.37	337.14	419.36	373.39	344.65
462004	368.68	333.34	344.73	360.44	410.16	323.91	312.14	357.86	345.74	340.45	328.62	481.14	365.82	396.56	415.16	362.47	395.18	412.37	390.24	499.31	331.8	451.34	392.62	375.49	367.4	402.53	490.14	452.11	313.78	311.46	482.5	363.06	325.59	379.49	454.07	381.53	401.59	447.82	413.2	372.58	328.4	342.16	476.61	341.03	416.48	370.36	345.55
463004	359.72	327.2	346.17	353.71	408.08	322.19	312.42	352.58	344.37	335.1	323.97	477.19	360.55	390.17	412.83	358.14	391.89	406.48	391.22	496.71	331.51	447.87	390.37	375.64	362.55	397.81	485.78	453.69	313.42	309.68	480.2	361.71	327.27	379.2	449.93	379.2	394.74	444.79	412.97	367.1	327.44	342.25	472.99	335.87	408.37	366.46	345
464004	356.88	322.11	337.37	352.64	404.02	315.09	304.16	355.55	338.46	328.28	320.71	451.61	355.66	388.41	404.58	350.08	388.84	397.69	390.75	489.53	323.94	441.46	382.96	369.79	354.75	391.96	478.57	444.66	309.33	302.57	476.93	354.17	323.68	371.38	445.91	371.72	388.64	437.7	410.13	362.97	322.32	339.15	465.76	329.67	400.05	362.89	339.98
465004	367.41	333.79	340.39	361.42	413.16	325.54	317.92	362.08	346.6	335.78	328.22	472.63	361.26	394.74	415.26	360.36	394.25	405.97	396.33	499.81	331.78	451.29	395.13	373.56	364.26	400.34	493.07	455.48	319.14	311.19	489.3	363.4	331.19	383.43	455.49	378.65	399.42	451.88	416.89	371.13	332.42	345.89	482.23	343.2	419.52	371.87	347.27
466004	371.17	328.66	343.84	358.21	416.34	319.27	310.49	361.62	346.64	340.48	329.23	475.19	363.28	398.09	414.28	362.4	395.25	406.4	390.35	497.73	330.2	447.77	393.75	370.95	364.94	396.64	493.47	458.74	317.75	312.86	485.89	362.13	331.42	378.47	449.62	384.65	399.45	450.36	419.31	370.79	333.16	344.61	476.39	339.44	408.4	366.03	345.03
467004	366.89	330.21	343.06	357.9	415.04	322.84	315.74	366.71	348.02	339.04	327.02	470.89	360.44	397.87	413.53	360.68	393.58	403.58	391.25	490.43	330.98	447.69	392.55	374.69	366.92	395.41	489.58	452.65	322.43	315.07	485.84	362.24	331.74	379.18	454.39	380.88	394.29	452.23	417.54	369.75	333.75	348.58	478.62	341.23	415.18	374.32	347.95
468004	363.13	321.05	337.36	353.14	407.9	317.5	306.96	358.17	339.01	334.97	323.73	457.37	354.33	393.22	408.84	354.46	388.91	401.04	384.08	493.85	328.65	441.33	387.56	371.12	360.25	389.93	476.2	451.31	313.69	304.8	475.9	356.21	322.35	374.98	444.66	375.03	394.53	445.56	407.69	364.01	327.61	347.57	467.52	331.21	405.97	364.89	339.89
469004	367.49	327.79	342.81	358.61	410.4	317.12	310.32	361.46	343.9	337.41	325.63	471.96	364.75	396.52	410.91	357.66	392.56	405.67	389.73	497.63	331.49	442.35	394.35	377.48	361.6	389.87	483.37	457.8	318.2	308	477	362.57	327.06	373.08	449.83	377.53	394.16	454.28	418.23	367.74	330.96	348.12	478.34	335.57	413.76	368.31	346.48
470004	362.99	324.95	348.46	356.72	410.05	319.64	311.8	359.76	340.1	333.64	322.66	468.35	357.04	395.03	412.47	356.35	391.15	402.29	386.84	493.73	329.25	438.33	388.3	366.67	360.31	386.76	479.42	453.18	316.2	306.44	475.41	361.32	325.94	374.27	450.08	375.41	394.44	448.32	410.68	363.31	325.54	345.2	466.98	336.16	406.7	369.62	340.89
471004	373.75	332.57	355.44	362.69	417.79	330.78	316.85	370.4	348.63	340.28	333.94	479.28	362.33	397.42	420.11	362.38	398.84	412.02	394.57	509.36	340.71	449.29	404.1	372.23	365.41	396.62	486.49	459.75	321.76	313.57	484.46	369.21	329.53	386.49	457.51	384.59	399.74	459.27	422.85	375.18	334.96	353.06	481.57	340.83	417.17	372.85	349.72
472004	366.64	328.15	349.89	357.29	416.63	321.74	312.58	365.64	348.09	334.95	327.92	479.29	359.9	394	415.17	358.69	393.45	405.43	388.76	494.49	333.14	443.39	394.64	367.64	365.29	389.78	487.91	462.46	319.88	311.43	475.74	365.28	332.61	381.11	453.95	379.89	401.59	451.27	418.4	369.9	336.52	350.4	479.34	336.82	416.69	373.06	347.07
473004	356.58	317.53	334.32	348.99	404.77	315.97	302.53	356.8	336.1	329.74	324.17	451.86	348.39	378.88	406.29	348.02	384.54	393.21	377.52	485.55	320.66	428.42	384.7	361.41	352.44	379.22	470.76	447.77	310.46	305.06	459.66	355.7	320.31	371.07	441.6	369.45	387.87	438.76	403.97	359.76	325.41	340.88	464.51	328.91	416.03	365.06	334.7
474004	368.67	327.78	347.09	355.28	415.24	323.22	312.94	366.71	349.07	336.9	328.79	465.5	358.91	394.09	409.82	357.15	391.16	399.4	384.47	494.41	327.82	435.03	392.78	368.9	360.88	389.14	479.17	453.01	316.84	309.47	466.98	361.88	327.6	379.44	454.01	378.66	402.66	449.68	420.54	369.51	329.05	350.8	472.63	333.16	421.32	372.91	345.83
475004	367.84	324.36	344.26	356.61	413.96	322.4	311.28	364.86	345.42	334.1	325.73	481.25	355.89	394.33	411.4	356.72	390.16	398.82	384	492.07	328.65	428.65	394.7	370.81	361.27	393.71	478.38	454.37	320.03	311.89	467.47	362.94	327.9	376.71	454.61	376.77	396.04	449.98	415.99	367.52	330.27	350.9	473.03	337	419.36	369.98	343.12
476004	360.44	318.87	340.13	349.67	412.82	315.9	310.5	353.66	345.45	330.31	319.86	461.65	354.75	384.19	405.99	352.44	387.73	392.42	383.43	482.1	319.88	427.56	387.12	360.27	353.83	381.05	472.89	441.83	309.82	303.2	458.23	357.54	323.07	373.66	447.97	373.76	390.56	443	413.98	361.31	326.38	348.13	461.42	329.51	406.02	364.42	339.45
477004	364.05	329.5	348.41	359.51	420.05	327.77	313.8	367.44	348.58	340.18	330.76	473	358.2	393.86	410.72	360.49	391.26	399.82	387.86	486.41	328.46	430.71	393	366.88	361.38	391.4	480.98	454.38	319.79	307.92	477.39	364.42	328.62	381.42	447.94	377.9	396.57	446.64	419.94	372.37	337.73	356.12	474.31	338.28	423.47	376.35	344.07
478004	365.08	327.11	346.39	356.59	418.88	321.84	310.93	370.64	354.37	335.49	327.69	462.29	353.89	394.93	410.6	358.5	390.33	399.22	391.6	487.36	325.41	426.19	391.66	363.3	359.08	392.9	474.5	449.02	321.35	308.37	471.33	362.63	327.52	375.01	447.56	381.99	397.03	446.79	408.42	365.59	335.56	354.44	468.94	333.29	417.38	367.56	345.44
479004	362.45	318.76	344.99	350.57	414.84	319.55	309.61	359.04	343.72	329.61	323.85	453.61	352.54	383.61	404.05	351.34	383.31	392.3	381.13	476.7	319.28	421.43	381.44	362.81	354.1	381.91	469.85	442.7	317.42	306.92	465.1	354.7	330.64	371	434.17	370.56	385.37	438.81	404.56	361.7	328.73	341.83	465.71	330.41	407.58	362.39	336.93
480004	367.72	321.24	340.44	358.58	419.3	323.11	309.08	362.97	347.98	333.33	322.44	471.27	359.42	389.31	410.09	358.75	388.97	402.55	387.13	489.33	322.66	422.2	389.87	361.98	360.53	388.65	475.67	448.74	318.55	309.56	468.8	362.58	328.49	373.63	443.6	379.05	395.15	445.52	413.88	366	328.46	348.59	471.48	332.24	412.21	368.07	342.72
481004	368.61	325.99	339.06	357.26	417.79	319.35	309.01	369.35	349.38	332.51	327.27	469.16	358.31	396.01	410.99	358.7	391.69	404.88	393.37	489.15	325.63	426.67	394.5	364.83	359.64	391.94	476.76	445.48	317.96	310.27	467.8	358.93	328.05	377.44	444.21	375.44	395.37	445.93	413.98	369.77	329.22	348.19	469.62	340.58	414.29	365.06	341.52
482004	357.98	315.59	337.58	349.56	410.02	315.47	303.66	365.61	347.05	328.32	320.73	452.87	349.1	381.56	401.43	348.65	383.03	401.51	388.01	483.01	318.56	421.33	385.7	354.57	352.13	379.24	469.12	439.92	312.45	304.45	461.59	355.08	330.1	368.57	436.96	368.65	383.96	434.23	401.28	357.03	320.54	344.44	461.17	328.36	399.5	363.38	335.82
483004	365.43	329.61	344.23	358.87	423.15	323.5	312.58	371.85	353.99	336.81	328.66	456.89	361.9	390.09	407.55	360.17	390	405.15	396.34	490.81	326.29	429.67	394.13	370.97	362.3	389.65	483.28	451.4	319.9	312.75	472.47	365.34	331.21	381.24	447.82	378.39	392.32	444.24	419.16	369.46	331.63	356.6	475.54	339.45	417.01	370.39	344.62
484004	371.06	324.19	343.53	358.89	424.13	322.33	310.8	369.24	355.63	339.64	328.88	473.03	359.95	386.08	406	353.49	387.73	402.7	394.24	492.38	322.12	432.14	388.86	364.22	359.56	383.55	478.37	451.48	319.59	309.13	466.34	361.14	328.69	380.04	441.25	376.08	391.92	438.78	414.92	365.32	330.81	353.88	472.23	335.96	408.52	372.23	340.98
485004	364.22	322.5	344.5	351.96	422.3	327.1	309.67	363.69	352.17	336.58	326.42	461.09	359.8	391.17	405.3	357.57	386.56	403.05	394.84	491.45	320.5	426.04	385.96	362.92	358.5	390.01	474.78	447.64	316.96	307.17	469.19	363.67	327.78	378.88	441.68	375.25	384.62	441.3	409.94	366.85	325.36	356.05	467.81	334.17	405.19	373.16	343.41
486004	369.63	320.06	342.56	354.64	424.04	321.5	307.08	367.64	357.26	334.23	325.18	467.22	360.6	386.34	405.74	360.28	386.23	402.81	396.81	488.56	325.92	428.34	390.02	363.76	360.91	385.54	486.17	444.68	315.7	309.29	470.65	360.31	333.66	380.1	446.64	372.37	392.87	439.89	414.94	370.39	330.21	349.13	469.87	336.13	410.14	369.65	343.04
487004	363.76	316.35	340.98	353.84	422.3	316.97	309.96	360.69	347.99	335.42	326.89	460	358.48	385.3	403.5	355.23	385.69	399.79	396.54	489.59	322.15	421.09	386.22	364.48	356.29	387.41	478.24	442.16	314.64	304.94	469.82	357.76	327.72	375.27	438.95	373.89	387.42	435.73	408.89	364.23	332.39	341.35	468.75	333.71	407.54	364.69	340.25
488004	367.68	323.53	340.44	357.4	426.28	320.53	311.69	360.99	353.29	334.11	325.57	457.96	358.55	385.04	405.66	359.8	388.05	402.51	395.57	484.78	324.89	425.36	390.16	368.81	360.93	387.99	478.92	445.48	313.36	311.23	472.48	360.33	335.42	375.53	445.37	378.65	388.08	441.77	421.34	369.01	328.23	348.39	474.79	336.82	419.56	370.98	344.9
489004	368.9	327.24	343.07	358.33	424.41	325.76	313.39	365.31	355.24	336.47	328.51	467.14	364.55	389.33	407.08	359.55	388.4	399.16	400.07	491.01	324.11	428.5	393.31	368.89	364.33	390.9	484.51	449.07	318.95	310.51	479.54	364.18	336.67	378.63	448.64	375.51	384.53	440.41	421.5	370.48	329.83	348.22	469.71	339.55	419.71	369.45	347.17
490004	367.38	325.27	345.78	356.76	430.04	323.1	313.89	359.03	352.13	337.72	327.9	468.27	360.83	390.64	408.08	358.71	390.38	399.51	399.14	490.87	325.2	427.03	389.55	365.58	360.22	389.3	479.53	448.18	313.96	309.11	478.05	362.99	335.42	375.12	448.59	381.19	383.47	437.06	420.01	372.7	329.05	343.75	476.43	337.56	414.76	372.26	344.25
491004	365.97	314.07	342.81	356.57	425.03	322.6	313.29	367.86	354.48	333.48	325.56	462.1	356.42	384.14	406.58	360.51	385.66	403.6	395.58	489.57	323.36	429.85	390.65	366.45	362.11	389.19	480.48	449.8	313.88	311.1	475.27	362.41	333.42	375.6	448.17	377.34	388.08	438.12	418.97	371.22	328.6	344.45	468.02	335.78	414.79	369.48	346.43
492004	364.84	317.25	339.63	352.22	417.82	319.89	309.03	360.02	347.54	331.64	325.89	456.47	355.3	383.82	399.58	353.07	382.94	395.66	395.95	483.57	319.46	423.19	381.58	366.77	359.95	385.73	476.26	444.94	311.26	306.58	468.02	356.72	325.63	372.97	443.25	370.95	385.59	427.71	416.62	367.75	327.57	340.7	463.21	333.32	409.93	364.58	341.65
493004	357.43	318.46	337.91	351.81	415.81	320.68	305.2	355.87	345.32	330.31	318.06	445.84	351.87	378.71	398.37	349.25	383.22	391.67	392.89	480.43	312.79	416.88	382.46	364.87	358.26	380.34	467.76	445.11	306.48	304.12	468.36	357.09	320.56	370.48	442.31	372.92	387.98	425.23	411.96	360.68	323.4	341.32	457.24	328.86	404.92	366.67	340.71
494004	365.8	321.56	340.76	360.7	424.19	326.56	313.34	368.3	355.5	341.21	328.68	455.01	361.76	383.01	403.57	363.47	388.77	403.12	398.72	493.4	320.84	428.88	394.89	372.49	364.57	392.96	474.14	452.78	310.35	308.49	482.28	363.01	333.77	377.92	449.3	376.73	391.19	436.45	422.44	370.88	337.82	349.35	472.39	339.41	409.91	372.2	347.18
495004	355.64	315.76	333.76	349.48	412.18	317.12	307.75	363.72	347.03	331.67	320.33	449.87	355.55	377.77	399.06	348.94	383.54	391.76	393.06	482.43	314.74	420.95	385.72	371.27	356.2	380.87	466.98	441.66	303.21	304.57	470.61	351.96	322.65	370.24	438.53	372.55	379.82	422.6	417.74	362.72	328.35	344.03	454.68	333.29	396.31	364.71	339.76
496004	360.49	322.17	337.83	352.84	422.67	317.81	310.54	364.57	349.08	334.79	323.67	463.01	353.19	380.24	400.14	354.54	384.45	398.3	392.42	488.12	316.02	421.86	389.54	370.04	356.84	385.8	471.6	441.64	307.32	303.81	471.69	357.02	323.86	372.26	442.6	370.59	388.34	428.03	418	367.43	327.06	338.12	462.54	333.58	409.43	375.18	342.62
497004	363.63	317.89	336.83	358.12	420.64	322.38	312.43	364.38	352.23	336.17	325.96	453.39	359.1	380.37	405.25	358.69	386.15	403.13	397.04	487.83	318.03	420.91	390.35	368.86	360.83	385.33	471.52	447.83	307.72	305.2	472.57	358.59	321.13	373.56	441.45	378.21	385.47	428.81	417.38	369.06	327.81	339.27	463.15	336.12	408.95	366.72	343.41
498004	359.39	318.73	337.01	349.82	417.38	316.94	302.99	364.07	349.54	331.28	318.93	449.94	353.22	376.81	398.19	352.67	380.84	390.56	392.11	478.27	314.81	414.38	380.79	364.59	357.07	381.77	466.41	441.13	304.43	303.44	465.42	354.09	324.58	367.76	428.95	368.4	374.92	422.01	408.94	361.66	329.87	335.71	451.82	329.18	401.05	362.8	340.39
499004	354.36	315.44	336.14	354.79	415.25	317.03	301.93	361.87	350.18	330.19	318.56	459.42	356.52	379.43	398.94	352.65	382.73	394.6	394.95	479.9	312.69	416.61	380.98	369.1	357.3	379.65	462.46	441.62	306.74	303.72	466.05	353.4	324.22	368.6	430.26	369.24	378.42	425.39	417.25	361.65	322.68	330.86	459.43	328.51	400.95	364.77	338.82
500004	360.76	315.8	339.37	357.27	416.57	319.89	312.54	361.44	352.78	335.86	318.63	454.92	364.51	376.46	400.88	355.78	380.78	395.82	393	489.31	315.76	420.04	386.52	372.76	357.44	387.38	467.54	446.89	308.34	305.83	469.47	352.33	329.56	374.61	433.11	370.23	382.69	426.44	416	366.16	327.92	330.94	465.35	334.24	403.16	372.21	343.08
501004	362.19	318.32	341.3	354.24	419.58	320.65	309.21	363.61	349.39	335.11	323.82	454.68	368.99	377.25	402.31	356.23	381.55	397.47	396.07	486.88	317.74	418.47	386.17	369.64	358.98	387.33	465.49	441.01	312	303.08	467.99	354.11	327.11	375.36	431.84	370.01	382.27	429.48	418.41	362.48	330.84	334.13	463.05	335.57	409.51	366.84	343.71
502004	359.89	315.79	341.53	351.75	416.23	319.16	310.96	356.67	353.32	337.01	321.01	459.65	375.05	376.95	404.8	357.15	385.37	400.84	396.83	490.24	318.9	418.21	388.46	375.5	358.01	382.64	469.44	442.45	309.16	305.04	467.77	356.29	326.12	377.98	433.51	368.93	386.87	430.81	422.03	366.27	332.23	335.58	465.05	337.85	405.59	370.67	343.21
503004	368.02	321.54	342.12	357.41	422.36	326.27	313.07	363.41	355.32	337.95	325.32	454.36	374.03	376.94	401.79	359.75	388.37	401.37	398.52	491.89	323.24	428.98	386.05	374.09	364.45	389.46	473.56	451.09	310.1	308.22	472.34	358.51	330.2	377.73	437.21	373.78	385.17	432.98	423.85	370.63	334.62	338.65	468.28	338.51	408.87	365.42	347.16
504004	367.91	327.07	342.93	351.83	423.49	325.13	314.88	361.94	351.56	337.32	326.53	451.61	375.45	376.37	404.36	357.33	385.59	397.21	396.14	489.17	323.79	422.55	390.07	370.84	361.6	392.47	472.18	451.01	312.16	308.03	469.37	360.64	326.3	377.84	438.66	371.56	391.84	432.1	421.26	368.05	332.54	339.21	467.77	339.44	408.3	372.71	344.44
505004	360.63	313.22	338.4	351.01	413.33	322.29	309.93	352.91	345.21	332.29	320.32	439.27	366.05	372.7	393.94	348.46	380.43	392.48	391.38	485.13	312.59	419.71	384.44	365.03	356.74	380.77	462.37	440.51	300.18	303.95	462.6	353.29	320.76	372.27	425.61	365.18	383.23	419.85	407.8	359.54	328.02	330.58	453.54	335.49	403.21	362.69	340.91
506004	365.71	316.9	341.37	353.48	416.94	325.4	310.09	362.84	348.97	339.69	328.25	454.41	374.87	376.59	402.38	359.57	385.49	402.42	398.48	492.3	325.79	423.13	391.27	370.92	362.73	389.22	473.23	449.82	310.19	309.6	467.21	359.78	328.3	379.01	440.61	377.03	390.55	431.28	419.63	368.9	333.39	338.21	467.29	340.43	418.06	371.5	347.96
507004	364.11	322.73	345.17	348.25	416.72	325.63	315.48	362.79	353.02	337.47	323.28	456.33	373.2	378.12	400.2	354.03	384.81	398.66	395.8	487.96	319.25	423.78	388.45	373.15	360.97	382.96	470.88	452.47	307.92	307.67	466.23	357.83	327.99	377.71	439.11	374.61	383.37	426.25	414.95	364.59	336.21	343.23	464.44	335.97	409.31	367.6	344.5
508004	359.86	312.46	333.59	345.74	407.84	318.06	305.31	353.66	345.61	332.97	319.88	445.2	370.12	370.19	392.48	347.6	378.62	393.71	388.89	478.24	319.75	413.48	383.05	365.64	358.45	385.22	466.27	440.02	301.17	305.06	456.72	351.76	320.18	366.65	431.43	367.95	380.51	424.83	414.72	360.73	324.93	332.07	451.11	330.42	404.59	367.57	341.45
509004	361.69	318.5	340.02	350.05	411.99	315.84	307.8	360.51	349.05	336.05	322.52	460.12	374.06	373.92	395.65	352.48	380.85	392.88	391.2	487.76	318.39	414.02	384.13	357.5	360.78	381.62	465.46	445.67	306.77	305.47	463.56	354.65	325.56	372.8	433.71	372.83	385.98	428.63	411.56	361.8	330.64	333.21	455.54	334.2	410.95	362.82	343.14
510004	356.71	313.72	337.94	347.19	407.13	315.38	310.7	358.09	346.23	332.46	322.48	454.83	370.6	371	393.99	349.6	379.01	389.36	388.87	476.93	320.18	417.72	380.01	363.66	356.88	383.58	468.8	440.59	305.69	305.03	460.17	354.31	323.27	372.67	430.5	366.35	390.11	424.33	405.82	361.24	333.11	337.72	455.15	335.06	405.99	367.06	343.32
511004	361.68	319.19	341.1	350.91	412.59	327.83	311.46	361.51	349.41	337.01	323.83	451.06	375.86	377.71	399.43	359.02	382.62	393.13	390.35	486.07	325.04	418.6	389.63	371.55	358.12	386.65	472.54	448.68	301.83	311.88	469.46	357.81	325.05	377.74	438.37	374.72	389.08	430.91	416.6	366.7	331.71	345.69	456.01	334.9	413.04	369.67	343.62
512004	356.08	317.12	336.24	344.25	412.09	316.39	307.51	354.6	345.94	334.18	318.6	444.56	369.97	374.81	390.45	346.89	380.33	389.9	390.88	476.97	319.12	415.31	380.08	362.6	355.14	382.39	466.68	436.88	305.59	303.67	459.33	352.67	327.25	369.39	430.05	371.04	382.43	425.5	408.15	361.84	328.25	337.18	450.32	333.53	402.43	362.5	341.18
513004	363.8	318	347.23	350.06	417.02	326.89	316.27	361.9	350.24	342.93	327.17	454.18	375.07	374.13	397.26	355.79	383.5	397.12	391.38	483.67	326.64	421.31	385.88	372.74	359.1	389.62	475.09	449.97	308.05	308.91	465.12	357.56	333.01	377.64	432.73	376.78	393.54	432.65	418.34	367.4	336.22	346.25	450.92	338.47	404.49	371.54	349.41
514004	360.41	319.35	337.86	343.19	410.91	318.26	313.52	355.16	347.5	339.46	320.97	453.33	375.63	373.15	393.69	351	379.79	391.28	384.66	475.76	321.67	419.22	378.74	368.69	353.79	382.91	463.02	437.61	304.31	306.37	456.86	354.44	326.17	373.95	427.09	370.81	386.22	422.18	414.81	367.08	330.1	338.26	447.98	336.54	401.74	363.49	343.91
515004	356.5	313.35	326.89	339.02	401.54	311.68	300.54	349.82	341.14	330.89	315.87	442.7	367.13	362.91	386.83	346.64	375.26	384.95	375.22	469.08	315.97	410.74	370.93	357.47	352.85	373.79	456.78	429.38	300.16	302.83	445.1	349.26	323.03	366.11	418.91	368.46	382.51	419.42	401.52	361.08	324.39	336.5	439.7	328.2	398.9	352.12	338.04
516004	362.11	322.19	339.74	346.79	409.28	318.06	310.52	353.53	346.23	338.56	320.15	454.77	374.57	372.04	393.11	352.11	380.99	389.6	382.19	467.03	322.22	413.82	376.6	364.99	355.47	385.91	465.64	434.24	307.98	307.44	452.68	354.57	329.67	372.1	420.77	372.81	385.87	426.22	407.06	369.46	331.87	346.83	445.59	336.83	400.75	367.33	343.21
517004	359.51	313.77	340.06	343.3	401.67	320.67	308.52	349.65	339.49	337.34	322.43	444.46	370.71	366.62	385.9	346.39	377.47	383.91	374.74	457.29	319.67	405.91	368.52	362.12	352.33	381.07	462.26	434.85	305.54	306.28	448.91	354.33	327.37	373.91	417.78	369.18	382.48	418.66	404.02	366.18	327.87	342.24	442.37	330.97	392.22	365.38	343.15
518004	354	313.49	332.09	336.55	393.92	312.51	304.39	344.08	334.74	330.89	317.09	440.71	366.75	356.82	380.95	347.44	373.44	377.61	370.43	447.54	314.34	397.16	362.41	356.26	347.08	374.23	459.52	420.69	298.72	299.57	437.01	342.76	320.11	367.37	410.19	367.14	373.6	408.43	398.97	357.93	325.5	332.14	427.76	328.27	396.7	356.04	336.69
519004	365.38	317.32	337.72	346.98	404.75	324.15	313.22	352.48	342.94	334.97	323.69	449.2	368.22	370.1	385.9	355.71	381.07	384.31	382.22	453.98	321.68	402.47	372.9	367.09	354.45	385.33	465.61	430.87	307.85	309.18	448	351.01	325.12	377.37	417.38	372.69	379.11	410.55	404.6	367.02	330.56	342.48	442.92	337.02	394.58	364.75	344.14
520004	355.46	313.52	332.14	340.59	396.94	317.19	309.8	348.83	339.88	334.45	317.62	440.67	370.79	362.82	380.51	349.07	375.45	377.06	372.33	446.13	315.6	395.45	367.07	361.93	353.14	378.64	455.99	421.57	303.75	306.8	433.11	346.99	322.42	371.6	408.88	370.91	370.19	404.9	393.73	361.49	326.16	337.72	442.11	330.21	392.35	358.12	339.01
521004	357.36	315.11	334.9	336.63	399.88	324.84	311.01	340.8	339.28	333.98	321.83	434.49	368.61	364.58	380.05	349.67	376.78	377.1	374.71	444.03	316.42	395.93	362.88	361.94	353.79	379.39	453.49	418.26	304.79	307.1	433.45	345.57	317.53	374.13	406.17	371.08	371.23	405.45	390.65	363.96	325.65	335.26	430.29	331.8	395.31	361.46	341.29
522004	356.24	311.55	330.98	336.61	390.38	319.92	304.96	344.04	333.45	329.47	317.91	423.63	370.77	365.36	374.08	352.85	375.85	370.29	367.31	432.84	316.4	389.89	355.63	358.63	352.03	374.96	450.12	412.26	301.3	304.3	422.83	342.62	314.2	372.05	398.08	365.33	369.64	402.79	392.26	362.45	325.84	332.56	424.07	332.97	388.8	359.42	340.32
523004	361.14	319.25	336.94	339.94	397.36	320.33	313.3	348.44	337.53	333.89	319.59	431.79	373.33	368.34	375.68	355.78	377.5	372.11	369.18	437.26	318.59	388.66	358.69	361.38	354.29	383.19	448.45	417.76	310.72	308.07	430.33	347.8	325.95	375.24	404.49	366.77	371.64	402.61	388.48	362.95	326.9	337.29	428.2	334.87	387.46	362.76	342.49
524004	356.45	316.07	333.44	338.12	385.99	318.92	305.62	347.8	335.74	331.07	319.95	426.78	371.8	361.56	374.13	356.32	373.69	368.25	366.65	426.11	317.59	384.31	352.53	363.46	349.43	378.16	448.02	404.51	306.87	307.97	424.44	345.2	321.26	370.56	394.57	367.91	361.63	400.82	387.07	364.5	324.87	333.91	410.91	330.06	381.75	355.45	336.53
525004	354.02	316.07	325.86	332.83	376.29	312.56	307.5	342.37	331.85	328.46	312.9	414.61	370.05	358.68	368.48	350.48	371.43	362.56	361.26	411.69	312.56	376.73	348.27	352.45	348.69	371.2	437.8	403.71	298.63	304.49	417.98	343.25	314.4	366.6	388.04	367.42	359.89	394.18	376.68	356.39	322.9	326.77	408.11	328.99	377.87	352.68	333.92
526004	361.77	318.08	332.91	340.71	385.92	317.78	312.98	351.79	339.31	337.11	321.21	422.92	374.23	361.09	371.64	357	374.92	363.54	368.31	420.71	321.42	381.44	350.71	359.42	353.44	375.85	443.91	400.38	306.75	310.03	419.99	346.61	324.52	371.85	389.08	370.51	362.1	396.3	378.75	364.41	334.06	336.47	412.08	336.67	376.66	361.49	341.23
527004	348.89	312.97	328.03	329.92	371.96	318.05	307.8	343.86	336.15	331.88	314.37	415.86	372.71	351.97	364.16	353.13	367.39	358.39	358.94	408.12	317.14	371.27	344.5	358.88	345.46	364.93	430.49	390.41	303.03	306.7	406.74	341.92	315.72	366.29	373	361.04	352.53	385.55	374.6	355.79	321.9	330.45	403.24	327.77	372.21	350.9	336.12
528004	354.79	312.37	323.69	330.83	371.11	323.19	308.1	342.39	337.4	331.99	318.26	407.47	375.98	355.81	364.17	352.44	370.22	358.69	362.45	403.59	314.66	367.11	345.27	358.25	350.86	371.05	436.29	390.66	304.78	305.11	401.19	343.21	320.5	367.77	374.6	367.96	350.26	385.05	369.84	357.27	325.66	329.54	400.74	331.89	375.57	356.32	336.23
529004	356.12	318.53	333.41	335.25	372.62	321.5	310.9	339.15	337.7	334.57	318.32	405.66	381.53	357.26	363.48	357.71	371.63	361.19	359.23	403.61	322.68	372.88	345.92	366.63	350.92	373.97	426.24	390.08	308.8	311.37	408.26	344.87	320.99	373.47	377.07	371.09	360.15	385.7	380.09	365.91	326.55	336.17	398.99	334.96	375.82	356.81	343.34
530004	349.28	309.26	321.83	325.93	360.39	319.45	306.72	333.5	331.15	327.9	313.57	403.53	370.29	348.3	356.46	350.6	364.71	354.13	357.61	396.54	309.67	363.82	344.04	350.71	344.36	362.95	422.48	380.39	299.11	302.6	392.87	337.22	316.46	363.01	363.95	363.78	349.8	375.78	367.03	357.16	321.51	328.48	390.35	328.07	363.32	356.1	331.4
531004	348.88	314.02	326.95	329.81	359.75	324.59	307.18	330.79	330.27	330.33	318.15	397.42	370.2	352.75	353.14	349	365.73	355.73	356.89	394.76	314.14	364.03	342.14	359.45	347.01	366.41	417.62	378.96	305.28	307.13	395.14	339.71	315.07	363.72	362.24	362.38	349.18	375.78	369.94	354.96	324.97	327.07	392.66	328.63	367.16	356.73	336.56
532004	348.07	310.3	323.17	328.21	358.64	322.48	305.98	330.59	328.45	329.1	316.13	401.84	372.49	349.63	351.39	349.5	361.93	350.79	354.02	389.63	313.87	358.63	339.74	355.43	348.1	361.28	414.58	375.37	300.19	303.96	388.38	337.28	312.68	362.15	358.73	358.53	346.98	373.4	361.13	352.56	320.07	328.96	387.11	330.28	361.42	356.53	332.33
533004	347.63	312.39	322.86	326.03	356.54	316.51	304.94	330.34	327.83	327.65	315.73	401.11	372.42	346.03	348.16	348.08	359.27	347.46	353.89	382.23	311.49	360.38	337.4	351.81	347.36	356.97	408.62	370.1	300.76	304.58	385.1	333.17	308.59	362.57	354.1	358.66	343.98	372.21	362.96	352.89	321.99	326.27	383.85	329.56	361.8	351.4	333.2
534004	353.05	313.54	330.32	329.16	361	319.93	310.34	331.03	332.32	333.58	317.85	390.35	372.55	347.55	349.86	350.78	360.87	348.01	354.09	381.24	315.43	363.2	341.94	355.48	349.08	364.14	408.19	372.75	305.42	308.47	385.15	338.63	315.07	367.77	359.2	363.21	348.92	375.4	368.48	355.6	325.45	332.48	391.54	330.22	362.15	357.35	338.95
535004	352.23	315.26	328.04	329.52	357.47	322.63	310.95	328.43	329.13	336	314.97	392.25	373.95	348.86	348.55	352.6	360.6	345.45	353.61	376.79	313.94	359.83	343.43	354.69	348.28	359.77	404.16	368.86	305.49	307.33	383.66	338.87	313.11	365.74	358.09	363.26	348.11	371.37	371.89	360.43	320.85	330.77	381.11	331.04	362.5	355.67	338.72
536004	344.42	311.13	323.76	322.61	346.06	311.05	297.89	322.35	323.93	325.25	311.36	386.21	373.37	339.86	344.3	348.01	352.5	342.09	346.12	372.46	308.09	351.15	334.63	354.07	341.24	351.41	397.14	356.95	301.99	302.9	377.24	333.24	305.89	359.88	350.16	358.41	343.01	364.61	363.79	350.83	317.88	325.28	371.61	332.2	353.08	346.66	332.03
537004	345.41	312.3	321.28	324.92	346.59	314.87	302.9	327.47	323.7	327.97	310.73	383.89	370.51	341	345.72	350.91	352.08	344.52	345.53	367.98	309.43	350.31	336.82	348.2	343.28	355.93	399.11	360.03	300.63	302.98	375.75	335.35	306.67	360	349.49	362.48	342.62	367.8	359.36	352.98	324.84	329.73	373.69	336.39	350.19	347.41	334.13
538004	348.05	317.99	332	325.83	350.68	318.95	307.97	328.94	328.99	330.85	313.62	380.07	368.02	338.7	343.16	347.07	353.22	345.34	347.26	366.51	311.12	353.48	334.28	350.74	343.41	357.22	394.99	359.53	303.79	305.81	377.79	337.25	312.65	364.8	350.28	361.1	341.43	369.57	358.32	354.28	324.4	324.84	373.79	338.79	357.66	351.34	336.32
539004	343.22	314.34	330.98	322.7	346.31	324.5	306.67	325.48	324.89	329.8	312.11	385.09	374.79	338.49	339.7	346.98	349.08	341.85	341.19	357.72	308.58	351.43	333.74	354.23	339.52	348.19	389.96	357.22	302.4	304.77	369.93	335.49	310.72	356.78	348.75	361.9	338.41	366.08	361.26	354.75	326.47	323.2	371.92	339.42	349.28	351.87	333.14
540004	341.91	310.54	328.21	317.73	339.61	307.86	299.8	323.92	320.62	318.33	308.93	366.54	362.22	331.98	336.24	340.67	344.78	334.05	337.38	354.57	303.87	345.48	328.19	348.5	337.75	345.39	380.23	349.2	296.12	300.08	362.96	325.78	302.04	355.22	341.52	355.57	334.42	360.03	347.86	345.66	315.52	319.89	363.72	331.58	345.22	345.9	326.43
541004	347.82	316.53	328.44	326.06	344.53	317.15	304.94	323.11	325.58	329.44	309.95	380.74	366.54	338.45	339.05	350.84	347.15	339.68	344.17	359.55	313.15	351.72	332.54	354.19	341.29	353.27	386.66	352.06	302.26	303.02	368.55	331.28	307.77	358.94	348.08	362.04	343.21	364.11	354.67	351.41	321.15	326.47	372.11	335.18	355.13	353.07	336.31
542004	344.58	306.1	320.09	322.79	341.54	315.6	304.86	319.69	320.86	325.22	308.16	365.78	366.26	335.83	333.64	344.19	342.92	335.19	341.71	354.49	307.69	340.39	331.41	353.51	337.83	344.81	378.82	348.74	296.44	300.76	366.18	330.33	305.7	354.9	345.35	359.47	341.51	356.42	354.32	347.1	319.38	323.82	361.95	329.47	352.45	352.93	333.81
543004	348.94	306.14	329.67	324.99	345.15	317.74	304.94	319.62	326.57	332.77	314.86	372.15	369.64	335.56	334.39	347.37	344.18	333.33	343.16	356.13	310.51	347.14	328.23	352.6	344.07	350.08	383.29	351.75	302.15	305.04	367.56	335.25	304.2	359.55	346.23	358.77	340.73	361.33	353.66	353.35	326.28	327.04	367.5	333.91	357.27	350.64	334.29
544004	348.82	310.08	325.27	322.22	344.04	315.15	308.9	321.26	324.43	328.12	312.41	367.34	366.71	337.51	333.94	346.89	343.24	337.68	341.13	352.12	307.62	346.99	334.73	349.97	340.6	350.23	381.06	352.77	301.75	300.37	366.51	329.89	307.97	362.77	346.01	359.23	340.17	358.53	348.33	350.16	323.75	326.94	365.64	329.03	356.25	349.26	333.75
545004	348.9	308.16	327.29	323.94	343.75	319.35	303.8	318.55	323.18	328.04	309.34	375.43	367.99	336.12	334.26	346.85	340.74	338.76	343.97	356	312.4	343.47	331.64	352.96	343.31	348.64	377.61	350.49	301.85	304.02	364.12	329.49	309.58	359.58	345.75	360.53	341.2	356.58	352.41	351.38	324.46	328.1	363.94	330.94	351.57	350.87	334.49
546004	353.27	308.91	326.55	321.77	341.15	315.61	307.41	314.28	324.6	331.27	312.08	369.41	370.48	334.44	335.69	347.57	340.46	335.49	342.69	356.21	309.81	345.02	332.33	355.28	344.42	347.46	376.55	348.03	304.22	302.81	362.85	332.81	309.47	363.37	347.85	363.08	344.59	359.73	353.35	352.92	326.01	326.39	366.28	329.1	355.86	350.85	337.66
547004	355.38	314.03	328.85	325.88	345.08	322.45	312.64	322.38	330.03	332.22	320.27	375.39	374.32	341.85	334.39	351.96	343.25	337.93	350.72	358.57	312.61	352.26	336.41	353.3	348.97	357.86	382.88	355.13	311.83	309.26	372.52	336.62	311.65	370.27	351.74	362.29	343.27	366.47	359.77	357.44	331.83	335.55	372.48	338.37	362.54	358.88	339.26
548004	352.9	306.43	322.92	324.56	339.74	320.66	308.53	316.33	323.57	328.86	311.59	373.25	367.36	332.79	329.19	344.11	338.83	335.68	342.51	349.09	311.51	344.16	332.76	354.81	340.95	348.61	374.53	346.99	301.13	303.18	363.67	328.48	311.42	362.67	347.86	355.61	340.84	358.44	350.34	353.53	328.29	326.02	368.15	332.88	359.86	355.85	336.75
549004	341.94	302.37	317.35	317.97	331.27	311.42	305.7	311.17	318.18	323.82	305.38	359.25	364.15	324.18	322.07	340.8	331.08	332.69	338.75	345.06	300.41	335.79	322.66	345.33	333.59	340.86	365.56	343.32	297.74	300.6	354.15	324	303.75	352.03	337.65	350.35	335.22	351.63	344.16	348.06	319.7	320.73	363.8	325.63	350.57	345.65	330.31
550004	352.52	309.77	327.09	323.56	339.94	320.95	311.23	314.66	325.31	326.44	311.78	365.91	366.61	335.33	329.92	346.86	337.35	339.01	342.66	350.41	307.92	342.18	332.35	354.34	346.35	352.15	372.06	347.44	305.71	307.48	362.6	330.82	309.84	361.43	341.86	361.52	341.17	359.55	352.68	355.13	324.15	329.57	365.34	330.98	350.09	352.63	337.7
551004	351.9	311.26	325.56	323.1	340.95	319.36	312.61	318.04	328.16	329.66	311.42	373.73	369.33	336.64	331.04	351.32	338.58	343.04	343.69	358.43	309.63	343.67	332.58	358.36	342.47	349.11	376.51	350.42	309.1	305.15	363.98	329.15	313.16	362.45	347.31	359.68	343.98	359.95	352.42	356.57	330.52	334.05	361.59	330.98	356.32	354.68	338.92
552004	350.05	308.03	325.85	321.15	340.74	321.58	313.51	318.63	326.91	333.58	315.79	368.39	363.1	332.46	327.54	348.1	337.67	339	344.73	356.53	308.12	347.55	335.13	358.17	342.81	350.01	372.4	348.46	304.98	302.21	363.22	329.82	311.65	367.2	343.49	361.21	346.85	360.7	349.72	353.74	331.85	329.05	363.97	334.32	361.57	355.9	339.39
553004	352.15	317.81	331.56	324.28	345.24	319.69	317.61	319.83	330.28	333.37	313.88	363.02	372.13	337.84	331.97	352.69	337.81	344.04	347.15	357.94	317.15	346.51	337.6	358.92	347.27	350.85	376.59	354.44	308.43	309.62	363.86	330.6	312.05	369.87	348.75	363.16	346.88	364.86	354.61	361.18	334.92	333.06	365.1	335.84	362.22	357.98	339.33
554004	354.24	315.86	324.24	327.18	339.84	323.58	317.46	320.97	327.61	328.84	310.98	361.8	363.79	336.57	328.08	351.26	338.21	341.89	346.91	354.37	310.03	343.29	333.22	357.1	345.96	347.7	374.91	347.75	310.66	309.74	363.68	328.67	310.2	368.27	346.98	360.35	344.82	358.03	352.11	353.52	327.44	333.3	360.39	336.73	356.26	352.36	338.33
555004	342.74	306.8	315.45	319.07	332.72	311.28	305.65	305.65	320.5	320.3	306.99	351.3	353.8	324.03	321.12	343.48	329.01	335.33	340.6	342.32	305	335.59	322.78	342.45	333.87	335.59	359.08	340.92	298.19	302.36	350.72	320.98	302.33	358.77	337.08	351.56	334	353.09	343.35	346.89	318.41	323.46	351.88	325.97	346.61	344.31	329.84
556004	349.99	314.31	324.12	326.86	335.13	316.85	311.87	319.59	325.66	329.44	314.07	365.58	367.69	335.94	325.21	348.77	335.05	339.36	343.42	353.1	308.83	342.82	332.33	351	339.89	343.3	361.73	347.49	307.48	306.14	351.86	326.47	306.39	360.78	345.59	353.31	341.97	358.69	354.51	355.43	330.16	326.47	361.52	332.64	353.83	354.54	334.53
557004	351.81	312.65	327.42	325.97	337.76	325.21	316.11	317.33	326.87	332.8	316.08	362.36	370.34	336.57	329.23	351.27	340.36	346.99	351.29	353.7	314.33	349.76	334.36	360.63	344.19	345.69	370.29	354.2	308.68	309.74	362.23	334.1	307.6	372.54	344.86	361.7	342.91	360.01	357.88	357.82	329.41	334.33	361.97	336.53	357.09	352.17	335.43
558004	345.24	308.37	317.54	323.7	336.27	320.92	305.87	320.96	324.78	326.65	308.97	356.65	361.46	336.89	321.81	343.99	333.67	341.4	342.7	344.66	310.27	339.23	329.4	347.8	337.91	337.74	365.01	342.46	302.65	304.19	354.48	324.44	304.47	364.88	339.93	354.31	339.42	352.6	349.18	350.6	324.28	327.55	354.91	330.96	346.26	346.53	332.91
559004	343.72	304.58	321.08	321.68	329.94	312.28	307.26	316.71	322.02	322.82	306.97	359.93	361.43	331.1	320.74	344.47	330.75	339.58	338.33	344.61	305.16	337.47	327.71	351.08	332.13	337.33	360.97	342.17	302.18	299.65	352.72	322.86	301.53	358.08	337.3	350.55	339.56	352.85	348.15	351.36	324.58	321.1	358.72	326.65	346.05	351.97	331.97
560004	344.61	314.73	321.6	322.06	335.46	319.03	310.78	315.22	325.33	328.3	308.82	352.76	364.05	330.94	322.55	345.86	332.65	338.25	341.8	342.96	308.15	339.12	329.51	352.88	335.74	337.63	364.85	348.43	300.33	301.9	358.99	326.42	304.32	363.54	339.53	355.04	342.01	353.8	352.36	352.23	325.04	328.31	361.44	330.34	345.28	352.61	332.44
561004	351.13	312.92	324.97	325.24	335.12	324.15	311.98	317.29	327.19	328.11	312.75	366.04	366.49	334.58	324.95	350.53	337.37	345.43	349.96	351.84	311.29	343.07	332.7	359.69	344.63	345.42	370.04	345.31	307.37	308.91	359.22	326.79	302.87	368.44	343.07	361.19	345.71	358.95	353.48	355.35	331.41	331.41	367.56	334.23	355.62	354.96	339.19
562004	351.9	313.82	324.32	326.45	333.67	321.88	310.04	315.9	324.11	327.42	311.45	357.72	366.66	335.45	325.56	351.32	333.45	338.81	342.64	344.37	313.02	343.78	330.7	353.98	342.42	341.71	363.1	348.7	305.1	307.3	355.55	323.9	306.24	361.96	341.36	354.36	342.8	360.71	355.36	357.05	327.83	332.32	359.34	333.24	349.01	352.04	335.45
563004	344.07	306.23	320.8	319.01	330.49	309.35	309.56	310.01	320.23	323.24	306.87	352.84	361.41	334.46	319.08	346.65	330	335.38	340	344.05	306.16	337.93	326.85	351.26	338.37	336.99	359.99	344.5	298.59	301.6	349.95	323.57	301.6	357.22	335.91	350.9	335.65	354.24	349.99	350.48	320.61	324.92	353.66	331.28	347.72	345.73	328.08
564004	345.21	309.48	324.84	325.65	333.2	318.22	312.29	318.25	321.92	327.07	312.56	354.92	368.84	338.92	321.18	347.28	333.15	342.65	344.81	346.13	309.97	346.25	328.14	352.87	335.78	339.27	362.56	345.49	303.65	304.16	355.73	323.81	304.37	365.22	339.15	355.37	342.02	358.2	357.41	355.27	324.66	330.65	357.92	338.43	353.48	351.87	334.42
565004	344.65	308.43	322.3	319.69	330.48	316.57	308.6	318.31	322.25	327.91	312.52	359.64	368.43	335.94	322.51	348.88	332.52	342.68	346.29	345.19	313.69	343.5	330.98	353.37	339.31	339.54	362.27	348.98	302.42	301.65	352.61	324.89	304.9	366.13	340.1	358.13	342.98	360.35	354.66	354.01	326.37	324.82	359.59	335.54	348.04	347.48	335.81
566004	346.68	312.44	320.36	324.28	336.41	318.46	314.39	317.93	323.98	327.56	308.55	357.25	366.31	336.97	322.03	346.25	331.75	341.49	344.71	346.01	307.03	340.68	328.87	353.21	339.3	337.87	359.76	351.07	306.44	304.96	351.53	324.84	306.6	361.27	343.42	352.47	341.31	357.03	351.74	352.14	319.29	322.62	356.87	332.43	349.97	349.34	332.65
567004	345.87	310.72	317.03	323.92	333.22	317.53	309.18	314.92	320.53	329.24	310.81	363.69	365.34	337.45	322.81	347.36	331.71	343.31	344.17	351.4	306.83	343.75	331.25	349.19	338.65	339.82	362.76	343.05	305.38	305.7	354.21	324.28	301.52	363.82	343.33	360.2	343.56	354.93	351.62	351.17	325.02	331.61	355.8	333.37	349.04	351.15	334.83
568004	347.98	313.58	322.5	325.73	336.14	322.79	313.85	320.4	330	334.96	316.29	367.35	373.03	338.84	324.41	356.68	334.67	341.37	349.54	350.91	316.97	347.07	331.32	358.56	341.58	348.49	368.26	350.56	311.33	307.85	358.32	328.34	309.76	369.51	345.1	361.38	344.32	364.69	353.63	359.74	329.76	333.01	361.73	339	357.08	350.2	336.11
569004	344.95	306.75	317.23	323.45	331.27	317.85	308.9	314.84	326.21	328.22	311.24	359.19	367.36	332	322.56	347.35	332.02	340.05	344.47	347.35	310.95	342.23	330.95	356.41	338.42	336.21	360.78	344.71	303.8	306.69	352.1	323.73	307	362.1	341.97	353.1	341.27	361.51	347.72	353	324.85	327.61	355.6	335.1	350.51	353.23	333.44
570004	344.66	312.64	314.11	322.58	331.52	313.23	310.84	311.78	323.7	324.59	308.61	362.29	367	333.92	321.71	345.71	330.96	340.61	339.91	343.64	308.65	339.93	326.68	354.58	338.06	337.7	358.29	347.4	303.31	303.7	351.27	323.76	299.9	362.47	342.84	357.04	340.65	358.82	351.9	352.49	323.51	327.29	355.5	332.94	346.63	348.01	334.92
571004	349.67	314.02	315.75	324.91	334.05	317.24	316.1	317.16	326.07	332.48	313.81	364.66	372.9	338.38	327.04	355.16	334.01	341.46	347.08	348.37	315.77	344.76	334.38	359.41	341.22	344.09	363.8	346.36	313.12	309.86	357.53	327.35	307.72	369.08	346.39	367.28	343.63	362.75	351.42	360.81	326.51	333.34	363.17	340.59	357.54	356.85	336.34
572004	342.86	304.71	315.01	319.01	331.27	316.32	315.16	316.32	320.7	326.93	306.18	353.22	367.72	334.23	319.1	347.98	329.46	331.68	341.33	343.52	305.53	340.09	326.2	346.77	333.71	336.77	356.49	347.9	303.73	305.51	348.41	320.36	304.32	357.79	338.77	354.29	336.12	357.13	341.88	351.56	325.2	331.08	352.53	333.86	344.72	352.91	331.17
573004	350.19	312.33	320.54	326.26	334.12	321.79	314.78	318.37	325.04	333	312.11	358.19	372.97	337.16	325.98	355.26	334.82	341.73	347.58	347.16	312.07	345.83	335.09	361.89	343.84	342.59	364.19	348.56	308.5	309.81	354.61	325.53	309.05	366.69	345.43	359.84	342.93	363.34	356.84	357.16	329.66	333.6	363.52	341.97	360.91	357	342.37
574004	349.2	314.99	316.69	321.38	337.39	316.86	311.18	313.55	325.35	329.5	313.04	363.73	369.13	334.6	323.37	349.06	331.11	335.9	345.05	347.16	308.39	342.2	330.18	358.48	342.14	338.57	364.62	350.22	305.18	308.06	354.65	324.74	309.14	369.33	339.85	357.3	343.75	356.32	350.38	355.54	322.74	331.54	357.91	337.45	355.65	354.18	335.51
575004	346.01	311.1	313.63	317.04	333.92	313.89	311.54	311.86	320.49	325.42	311.17	352.38	363.69	333	320.34	346.77	330.4	333.03	344.68	341.42	309.63	339.64	325.42	355.6	338.12	339.51	357.87	344.06	304.94	307	352.7	322.05	301.84	365.86	338.55	354.44	338.06	353.57	351.22	350.06	327.15	328.8	351.61	334.31	348.17	352	333.33
576004	341.13	307.08	314.58	318.34	336.82	319.82	310.32	313.33	322.01	322.69	308.02	348.76	364.62	336.09	320.17	345.38	329.86	331.53	338.21	338.61	307.66	338.66	326.86	353.83	338.33	333.47	356.96	345.53	305.97	304.79	349.05	320.41	307.29	362.59	338.8	350.89	338.75	357.45	351.07	351.44	318.21	323.97	347	334.98	351.27	344.94	332.34
577004	345.95	308.23	316.98	320.9	335.77	318.9	310.56	313.48	324.09	326.19	312.65	356.75	367.74	338.28	322.81	347.66	333.08	333.92	346.37	349.24	305.64	340.79	331.53	354.22	340.75	335.53	357.05	348.32	307.51	306.8	349.84	323.07	304.33	364.08	344.1	358.68	339.95	356.33	350.32	352.52	324.83	326.39	348.17	334.97	349.89	348.71	332.74
578004	353.76	318.74	317.15	322.62	337.59	320.17	312.12	318.66	326.47	328.88	315.54	361.1	368.84	337.15	325.87	355.09	332.8	339.69	342.61	346.09	314.05	342.31	332.99	358.93	343.69	339.64	364.03	346.21	310.56	312.77	352.15	325.44	311.35	369.69	344.58	353.75	346.18	360.65	350.55	354.19	327.91	337.27	359.53	340.09	350.97	355.51	336.93
579004	346.7	314.44	317.98	325.68	337.98	317.7	315.96	316.46	327.82	327.77	311.52	355.75	370.55	340.74	324.97	356.16	335.42	340.24	346.46	345.2	312.15	340.07	336.09	354.95	344.71	338.48	354.24	349.3	310.94	312.52	351.04	322.85	307.98	372.29	344.95	357.86	346.85	360.21	353.82	360.44	325.64	336	356.61	339.94	356.28	356.85	336.84
580004	350.95	318.89	321.25	321.43	339.66	319.96	313.11	316.38	326.94	325.31	313.82	358.53	369.24	339.97	326.18	356.34	336.73	338.78	347.36	344.85	313.28	341.54	335.02	356.09	343.24	339.24	358.06	349.88	306.42	314.52	350.03	323.43	307.87	371.14	345.3	360.96	346.22	362.62	356.42	355.8	324.01	330.09	354.02	336.72	358.33	353.98	337.15
581004	353.37	317.21	320.78	324.99	341.78	320	316.16	315.53	331.45	333.9	318.76	360.48	368.13	343.99	326.22	358.3	336.41	338.65	348.02	348.74	316.92	348.44	337.6	351.4	349.74	341.44	361.66	350.64	308.66	315.15	354.25	327.11	310.61	370.86	346.7	359.58	345.86	363.85	356.92	357.38	331.51	337.46	356.48	340.93	353.6	358.03	342.19
582004	352.37	317.8	320.1	323.84	336.94	321.45	310.28	313.88	325.62	328.8	311.57	355.15	370.34	336.76	324.42	354.46	333.16	337.54	347.47	346.5	310.04	341.89	328.79	354.72	346.2	337.6	358.4	349.17	309.93	311.11	350.97	323.55	305.42	366.1	344.61	360.42	342.38	356.71	355.44	355.28	325.29	329.81	354.45	335.98	352.29	348.54	337.52
583004	347.52	317.88	322.99	326.46	338.97	322.75	315.54	320.19	329.31	331.56	316.91	361.35	374.4	340.72	326.18	355.48	338.25	340.07	346.67	349.14	314.25	345.52	335.51	360.96	350.47	338.3	361.91	353.46	312.24	311.17	351.96	328.64	310.58	376.06	344.52	358.84	346.61	361.27	359.36	357.49	327.15	330.95	359.08	342.51	366.83	353.85	338.02
584004	345.91	311.49	316.07	323.6	335.24	321.18	309.53	316.67	327.24	325.56	311	358.04	371.87	333.38	323.42	352.59	331.58	335.83	345.16	345.79	311.96	338.31	329.36	348	344.09	333.58	352.65	351.47	307.64	308.52	345.67	323.39	306.19	368.28	342.59	351.33	344.17	360.67	354.68	357.82	322.24	333.17	353.05	337.87	351.98	347.25	334.57
585004	339.97	302.82	316.56	317.15	333.28	317.88	308.78	313.86	323.93	323.08	308.55	355.06	360.73	332.05	321.26	350.59	330.75	329.17	339.94	336.94	311.65	336.37	326.69	350.21	339.6	331.1	353.37	347.33	303.52	305.11	344.15	320.83	306.32	361.05	338.8	352.53	338.42	354.61	352.34	351.33	317.42	319.02	349.37	333.84	353.99	343.83	328.28
586004	349.12	311.93	320.36	327.58	339.24	317.08	310.43	314.05	326.32	327.45	313.27	353.08	370.61	337.21	324.74	358.4	334.07	336.84	341.74	345	314.3	339.57	335.76	356.69	347.44	335.43	355	347.93	306.48	309.3	348.3	323	308.52	365	346.15	357.1	344.96	363.77	353.57	354.18	322.59	332.16	355.93	339.44	363.76	354.62	336.22
587004	341.6	306.39	315.21	319.3	333.48	316.06	305.38	311.39	322.47	320.4	308.47	352.43	362.42	332.63	322.66	352.73	329.22	330.89	338.89	339.47	309.37	334.52	331.38	348.76	337.65	333.71	350.46	346.26	305.27	304.1	343.88	321.84	304.11	357.28	338.15	348.97	338.98	356.16	348.56	349.9	319.69	323.12	350.33	333.22	351.97	349.82	330.91
588004	348.92	313.49	320.24	322.62	336.98	315.98	315.05	315.82	328.76	328.08	316.17	357.78	369.32	336.85	327.35	358.12	334.34	333.5	345.54	343.83	316.6	341.17	336.32	353.56	344.56	339.89	357.26	350.05	312.41	311.71	349.08	327.25	309.87	368.97	346.1	355.12	345.09	360.01	356.03	356.7	326.64	336.28	360.87	339.18	359.98	352.77	338.23
589004	347.04	313.96	317.79	321.22	333.85	313.92	309.17	310.87	320.39	319.62	309.82	347.81	364.27	336.9	323.48	359.43	331.95	333.01	342.85	336.13	309.43	333.11	331.31	350.65	341.35	333.4	351.87	347.42	307.4	308.43	346.35	323.66	304.17	361.61	339.05	351.27	340.75	359.29	345.42	350.57	316.41	326.14	353.72	334.02	355.28	348.68	333.35
590004	338.69	308.17	315.34	321.78	331.17	311.22	309.15	313.4	319.52	323.11	311.58	352.88	362.27	336.75	322.31	354.75	330.95	332.64	340.78	336.3	309.06	334.18	326.98	343.75	337.66	331.74	350.23	341.05	303.46	306.59	344.97	320.48	302.39	361.73	339.55	349.94	337.49	355.63	349.22	350.58	317.03	323.18	352.96	334.07	358.62	344.11	330.32
591004	339.45	313.77	315.7	325.08	334.68	318.01	316.62	315.04	323.95	327.08	315.25	364.16	370.24	336.78	323.94	357.8	332.91	331.2	343.08	339.33	315.11	336.9	332.43	353.19	339.56	335.66	354.09	350.97	305.95	308.35	347.09	323.34	309.15	365.45	344.38	353.84	341.6	360.65	350.61	355.34	320.68	328.56	354.25	336.99	366.81	353.62	335.8
592004	344.58	307.75	318.1	327.82	336.26	317.36	311.5	315.81	326.47	327.63	312.86	361.02	367.35	341.91	323.26	359.98	334.45	336.7	342.82	342.75	314.09	336.62	332.34	352.9	341.68	339.75	356.61	346.09	310.61	310.78	348.4	324.08	312.02	362.59	343.77	352.89	341.07	358.35	351.59	356.03	325.73	330.47	359.18	336.67	359.94	350.5	336.99
593004	343.65	313.11	323.08	327.44	336.85	319.94	316.32	318.74	325.78	327.04	313.43	369.46	370.1	337.61	327.31	359.98	334.77	340.8	349.94	344.8	317.99	334.3	335.87	352.81	340.04	340.71	358.74	351.92	310.65	308.49	350.35	324.74	309.99	367.07	347.31	353.38	345.13	362.8	355.97	356.22	322.77	326.05	362.69	337.94	367.72	358.09	338.44
594004	337.46	314.57	316.96	323.28	335.13	313.49	310.38	311.65	319.39	327.51	312	356.22	364.98	335.59	322.08	353.42	332.08	336.23	341.15	343.63	310.5	334.51	330.62	351.69	338.97	338.74	352.28	351.08	310.17	307.59	347.07	323.34	304.62	364.04	340	350.99	337.43	353.85	349.54	351.06	318.47	326.76	355.2	333.46	360.13	349.1	334.4
595004	342.85	305.99	311.28	325.83	335.77	316.27	310.16	312.82	320.68	327.29	310.68	361.07	366.49	338.46	323.26	356.03	332.86	331.33	344.48	341.71	311.56	334.28	331.02	348.47	337.97	335.43	353.37	346.55	312.47	308.16	345.43	320.74	307.95	362.4	337.24	344.52	339.81	358.61	353.01	350.35	320	325.23	351.06	335	361.04	349.05	333.16
596004	342.19	308.6	320.45	324.77	335.23	318.5	315.65	315.5	321.39	324.86	312.46	354.9	368.12	335.49	321.69	355.09	332.68	334.22	341.76	343.56	312.83	334.66	328.51	349.5	337.2	336.47	355.71	347.61	310.79	306.23	347.68	321.24	307.5	362.55	337.53	349.39	337.26	355.49	353.78	352.25	322.14	327.86	349.2	335.64	360.55	349.54	333.7
597004	345.41	310.33	317.37	328.07	335.22	321.83	308.4	315.79	324.58	325.88	314.17	366.82	361.3	334.41	321.61	356.14	331.5	332.75	340.5	345.17	312.3	335.6	331.92	350.36	335.49	338.17	355.79	347.1	308.13	309.67	348	320.03	304.66	369.2	336.96	348.51	337.36	361.07	352.14	352.64	325.62	329.04	355.25	336.69	367.81	353.7	336.39
598004	346.9	316.71	322.03	325	340.33	323.57	316.14	315.81	326.48	330.85	313.42	361.91	366.29	336.74	326.06	360.11	334.06	332.15	346.63	341.04	325.57	338.58	334.46	352.86	345.71	342.6	356.47	353.07	312.15	309.51	350.39	325.75	310.4	368.17	341.76	350.68	344.26	361.57	356.68	353.29	325.29	329.62	363.61	339.26	362.75	352.35	335.28
599004	344.31	314.41	313.94	328.16	339	315.03	313.72	315.29	322.77	329.77	314.78	371.09	369.01	335.93	325.52	361.29	334.73	336.09	345.57	341.85	319.9	336.85	337.32	352.44	341.81	340.33	357.74	349.81	311.41	308.61	350.58	324.36	306.35	370.5	340.6	354.99	339.21	360.61	356.03	356.04	325.68	332.47	358.66	340.17	362.15	351.48	337.09
600004	346.84	309.09	317.08	328.88	336.97	316.88	309.79	318.25	322.68	326.16	311.18	365.24	365.71	339.06	326.6	357.15	333.89	337.02	346.44	343.15	324.12	335.73	332.75	353.41	343.05	342.13	354.44	346.46	312.26	307.93	349.81	324.33	307.49	363.4	341.03	351.9	343.78	360.04	353.22	354.09	320.57	331.05	354.17	334.16	365.6	350.74	336.32
601004	340.59	309.3	312.52	326.45	330.95	318.48	309.3	312.72	319.13	327.02	313.05	367.61	364.62	334.59	322.92	350.89	331.29	332.71	339.76	339.39	321.28	336.34	330.53	347.9	342.68	338.03	353.17	342.27	307.21	303.86	347.58	321.22	303.17	362.93	333.08	348.05	340.29	358.71	351.4	347.61	323.01	329.73	354.34	336.09	364.29	350.79	335.04
602004	341.46	309.01	314.02	323.16	333.31	317.16	312.08	312.58	319.68	323.16	310.21	363.47	364.59	330.8	323.34	355.44	330.87	334.85	340.38	338.27	318.22	335.72	333.75	350.62	339.09	338.67	352.4	343.49	304.13	302.53	347.54	321.07	301.66	359.27	334.4	348.56	337.67	360.82	345.44	349.04	317.2	326.47	355.55	333.7	363.66	350	335.16
603004	354.94	320.84	325.28	334.98	342.33	327.68	316.59	325.8	331.42	335.14	323.51	369.4	372.78	340.76	330.95	362.63	338.85	340.47	347.46	344.6	331.42	347.42	344.66	362.26	353.38	346.97	364.23	354.36	320.62	317.14	358.1	332.95	314.88	377.44	349.05	356.55	349.9	369.19	356.68	364.99	330.26	337.82	366.72	347.32	371.2	358.64	343.46
604004	349.39	317.81	324.65	335.67	340.68	325.5	319.28	323.86	328.87	333.03	322.48	379.14	367.75	340.67	330.72	364.37	337.77	338.66	350.87	346.7	327.5	344.51	335.2	361.57	348.54	345.92	363.9	356.77	316.11	312.38	353.75	328.87	310.49	374.14	342.93	354.58	343.44	366.53	357.61	356.3	334.92	337.1	364.3	346.42	372.76	357.78	341.75
605004	342.53	306.31	319.96	325.1	334.04	314.49	308.38	316.42	320.04	323.18	313.55	359.22	367.31	334.87	322.86	353.11	331.91	334.8	340.6	338.68	321	335.24	331.8	355.54	340.68	339.44	356.96	347.87	303.27	305.76	346.39	323.66	303.54	364.56	335.1	351.02	336.97	359.94	347.52	351.01	319.47	330.45	356.06	340.68	360.63	350.72	334.61
606004	343.27	310.38	313.44	321.01	330.59	313.28	307.86	316.64	319.68	321.87	309.34	372.26	364.42	330.09	323.2	355.51	330.28	336.67	339.6	338.58	321.2	331.89	331.91	350.59	338.5	335.89	353.84	343.67	307.01	304.74	345.47	321.18	299.66	360.05	337.76	348.65	338.79	362.33	346.82	349.33	319.81	324.46	352.87	335.67	356.08	344.26	329.91
607004	346.26	311.82	321.04	327.02	336.58	314.87	317.76	317.65	322.37	326.17	315.07	375.28	370.38	338.3	328.4	361.34	334.71	338.95	344.78	340.05	325.67	338.04	334.25	357.94	341.93	341.99	355.97	346.5	308.74	306.76	348.63	326.56	307.95	367.08	344.33	353.17	342.85	362.62	348.32	353.04	326.38	331.68	358.84	342.36	362.84	353.71	335.88
608004	346.39	312.6	318.26	323.86	336.44	316.18	313.25	315.67	322.41	326.46	313.35	360.95	366.91	336.32	324.57	362.92	334.79	337.52	343.83	337.77	329.37	339.86	329.98	350.49	344.32	341.2	359.77	347.84	309.85	307.99	350.85	326.68	302.86	365.29	339.56	353.02	341.6	362.51	350.11	352.02	325.08	330.37	356.34	340.16	372.18	348.79	337.81
609004	350.28	312.54	317.14	331.35	342.64	325.98	318.05	320.22	325.98	326.38	315.27	372.03	366.3	340.12	328.68	364.33	338.13	340.32	347.39	344.66	323.73	341.6	336.34	362.69	348.44	348.95	360.49	350.96	314.76	310.44	353.31	326.09	306.75	368.75	340.41	353.82	339.78	363.22	353.23	356.78	324.85	332.05	359.28	343.34	368.84	352.56	338.88
610004	345.57	306.17	311	327.21	331.54	319.91	307.49	312.2	322.08	322.64	310.05	354.16	360.25	335.63	321.96	354.78	330.68	334.76	342.39	336.48	316.27	334.59	327.45	347.19	342.48	339.42	352.54	345.74	304.83	304.87	344.17	320.65	307.58	361.62	334.06	347.36	338.9	359.52	347.98	346.96	320.4	334.45	356.96	338.99	362.89	343.97	332.49
611004	340.9	305.37	314.98	324.67	331.78	311.83	302.72	308.99	316.97	320.46	306.66	360.1	358.27	334.3	321.77	352.79	329.98	334.68	342.04	335.55	310.24	331.77	327.53	343.18	338.12	336.17	352.2	345.26	303.61	301.1	343.18	318.7	303.73	362.23	332.52	347.4	334.29	359.49	346.73	346.79	322.58	329.09	356.58	332.08	361.27	338.62	329.27
612004	348.32	316.76	328.18	331.93	337.62	320.31	314.96	315.47	326.83	325.64	312.9	364.58	364.8	338.76	326.31	361.46	334.66	341.63	343.86	339.06	315.14	340.09	334.06	354.9	344.66	346.99	359.92	353.02	310.83	312.65	350.6	325.4	309.84	371.77	342.6	355	346.23	359.21	353.6	354.3	324.12	336.87	362.12	341.03	373.68	352.96	338.15
613004	343.26	316.7	317.43	325.99	333.93	317.69	311.61	313.06	323.47	328.11	312.2	358.27	364.06	336.43	321.71	355.43	331.8	335.6	343.04	334.43	314.4	335.44	332.15	354.64	339.2	340.89	354.92	348.45	302.86	306.01	343.51	321.6	305.93	367.3	335.97	352.49	339.43	360.56	349.06	350.65	324.64	332.24	361.68	339.04	364.24	349.86	334.68
614004	348.43	310.17	319.53	330.16	335.5	315.75	312.39	316.04	322.46	324.39	313.64	363.96	360.07	339.62	324.19	355.9	334.21	337.39	343.54	342.14	311.65	339.05	333.9	349.68	341.86	344.83	358.38	350.53	309.63	308.28	350.23	325.83	304.37	367.54	337.06	351.6	342.44	358.2	351.97	352.71	320.94	331.25	355.85	339.07	364.86	352.79	334.82
615004	343.59	313.73	321.41	327.2	334.36	320.57	309.28	315.31	322.98	325.27	314.17	359.47	358.9	338.45	320.88	354.94	332.16	330.89	343.37	337.69	310.71	338.73	333.62	348.25	340.41	345.55	358.28	345.32	307.09	305.27	345.13	326.41	306.04	363.49	335.93	352.43	339.25	362.78	345.16	352.26	325.28	327.24	358.79	335.35	358.18	350.04	336.15
616004	345.32	310.79	318.53	327.29	332.12	319.2	312.46	316.1	321.05	325.29	313.03	353.48	355.33	334.53	322.18	354.71	331.9	337.96	341.47	335.75	308.79	335.67	331.82	347.67	342.5	340.75	356.28	348.5	304.84	304.62	341.28	325.72	304.28	364.23	339.31	349.66	339.18	361.82	351.93	351.12	320.69	332.5	361.82	337.08	354.91	349.7	332.06
617004	346.03	313.04	320.89	333.33	335.48	313.72	313.39	316.79	326.53	323.82	311.78	359.79	355.74	336.97	321.43	355.43	332.96	334.42	341.76	335.37	310.81	334.95	331.61	352.67	343.81	343.76	356.11	348.53	306.52	309.69	346.5	326.4	304.07	366.04	340.8	353.1	338.59	362.26	350.86	352.72	322.95	334.02	359.06	337.48	360.64	356.18	338.51
618004	350.94	312.74	318.65	331.78	341.13	322.85	314.78	319.06	325.18	328	315.02	370	358.62	343.72	326.64	359.37	337.76	338.74	345.51	340.3	314.92	341.17	336.85	354.01	348.98	349.47	366.68	352.49	308.19	311.19	350.03	331.48	310.37	369.38	342.54	356.25	348.14	366.82	352.69	354.63	324.52	333.09	366.17	342.36	362.2	351.71	338.86
619004	348.53	312.99	322.3	330.86	339.64	318.59	316.13	317.7	326.09	329.83	317.31	365.14	359.29	337.24	326.93	360.07	335.84	339.93	346.89	342.76	316.93	343.62	333.69	354.52	346.41	347.88	362.95	353.72	310.64	313.12	346.82	329.47	308.03	371.85	343.59	355.5	345.3	364.86	357.41	356.71	326.06	337.7	363.48	343.28	365.54	359.26	338.46
620004	344.22	309.68	316.63	328.25	334.93	320.34	312.03	314.92	323.22	330.37	314.97	361.04	357.81	339.77	323.39	353.39	335.06	334.77	343.21	345.31	311.84	338.76	332.28	350.66	343	346.35	354.4	348.1	307.08	308.23	345.98	324.97	304.75	362.13	340.72	352.18	340.68	357.47	353.09	350.48	322.63	340.26	357.14	343.7	360.22	353.71	336.54
621004	342.86	316.3	322.65	325.28	335.41	319.38	313.69	315.13	319.38	322.67	310.82	356.26	352.55	338.6	321.46	353.5	333.69	335.11	340.74	341.78	307.74	336.13	328.23	353.57	341.92	340.83	353.19	346.83	306.88	306.27	344.42	325.22	302.14	363.1	339.61	354.83	342.11	356.72	352.29	348.52	317.18	331.74	357.43	341.18	355.93	353.87	336.89
622004	350.94	311.18	322.45	330.25	338.24	320.08	312.43	316.6	323.39	328.71	312.45	368.61	354.35	340.35	325.36	361.83	335.66	339.48	346.61	343.71	311.32	336.64	334.83	352.57	348.97	344.59	355.28	345.81	312.2	308.07	348	326.66	306.18	368.32	342.42	354.52	344.03	365.25	351.73	357.23	325.54	334.78	357.73	345.3	365.73	353.01	337.43
623004	348.75	314.6	322.49	329.71	335.42	319.76	314.43	314.37	319.28	324.4	309.34	364.75	352.51	334.14	322.96	354.72	332.81	336.11	339.33	342.02	306.97	335.56	332.63	350.36	345.27	340.64	355.71	347.75	306.99	306.93	344.69	323.39	303.56	363.55	336.16	350.1	342.46	359.05	353.63	352.95	320.17	334.72	354.88	340.35	366.02	353.72	335.27
624004	350.17	316.22	324.06	330.38	340.53	321.38	318.68	319.29	326.12	333.52	315.53	367.27	360.91	340.92	325.1	359.53	337.16	337.8	343.52	344.97	315.79	339.54	337.54	355.07	348.12	346.64	362.27	352.83	307.29	313.95	350.63	329.86	313.39	372.17	345.66	359.23	345.69	365.71	357.11	358.65	325.13	335.36	358.84	343.05	372.51	356.42	341.56
625004	350.56	318.97	319.6	334.7	343.71	324.18	315.75	320.46	327.01	335.08	317.03	365.67	361.15	342.59	326.34	361.16	337.48	337.12	344.22	343.16	314.71	343.48	337.09	358.36	350.65	351.3	365.06	352.44	313.45	312.83	351.2	330.3	310.81	371.4	344.05	358.51	347.89	365.51	358.31	356.34	329.48	341.44	360.39	349.27	367.88	356.35	340.34
626004	346.76	312.81	319.08	330.39	336.35	314.73	314.35	315.78	319.21	326.08	310.94	355.98	351.78	334.38	318.91	351.94	332.71	336.45	339.95	336.68	306.67	334.89	329.18	348.05	346.66	340.92	353.37	347.11	304.4	309.31	342.53	324.13	300.87	364.2	335.2	351.32	338.37	358.58	344.49	350.93	319.19	333.49	358.41	334.68	355.86	349.78	333.83
627004	351.21	317.13	323.55	331.81	341.94	325.14	316.2	319.86	326.77	329.04	319.1	361.01	359.78	341.92	324.06	357.77	337.46	334.23	343.71	343.01	316.03	340.11	334.6	354.68	351.21	344.81	365.52	356.97	312.69	314.78	352.87	327.58	308.48	371.29	339.78	356.65	343.78	367.29	358.38	357.78	325.2	335.83	360.77	344.46	364.37	355.7	340.25
628004	353.26	318.38	325.7	337.49	343.54	324.28	322.31	322.22	329.26	329.84	317.43	365.6	359	343.96	326.49	359.48	338.49	334.11	344.22	344.8	310.13	340.08	337.89	357.97	350.65	350.79	367.32	353.07	314.39	316.48	349.51	328.33	308.82	369.6	343.24	355.3	345.26	368.36	359.09	359.84	326.6	340.96	362.42	340.37	365.4	355.63	342.62
629004	346.3	314.26	317.48	330.39	336.33	315.99	312.42	314.07	320.76	322.12	308.15	366.05	348.61	332.54	320.9	350.47	332.04	334.34	339.72	337.33	306.46	331.39	331.49	346.62	343.58	339.29	352.77	344.13	303.56	309.11	340.63	320.63	304.68	360.19	333.15	350.79	337.77	363.5	349.91	348.52	315.06	326.97	353.15	331.84	353.63	347.82	327.65
630004	336.62	305.26	309.85	319.91	330.07	313.11	305.24	310.69	317.21	321.65	307.21	347.28	355.5	330.8	313.02	346.3	328.11	327.22	333.9	331.18	301.85	331.28	324.43	344.15	333.27	333.12	352.44	339.93	296.86	297.09	338.86	315.51	301.64	360.13	328.4	344.99	328.83	355.29	347.42	346.99	318.42	323.66	347.81	332.38	357.54	349.35	329.95
631004	349.28	319.46	324.44	330.41	341.23	323.91	315.46	321.01	322.89	329.52	312.37	359.42	355.46	340.95	323.85	354.52	337.36	331.96	344.05	342.32	310.47	340.35	336	352.63	348.46	343.62	363.21	354.94	307.96	308.36	352.96	326.33	311.37	368.92	343.57	355.02	341.21	364.62	354.51	356.27	320.12	336.87	358.92	337.07	360.19	352.82	338.81
632004	339.71	310.6	307.02	327.55	328.29	309.18	307.55	306.24	313.89	317.86	304.55	348.29	349.48	324.65	313.66	346.2	325.03	320.26	332.28	330.98	300.46	328.77	319.16	348.05	334.25	329.43	350.24	335.18	302.71	300.67	340.76	315.45	296.87	355.73	327.13	346.27	328.45	351.42	349.01	343.37	311.42	323.47	346.42	327.1	348.76	346.29	326.48
633004	345.49	306.62	317.01	332.88	335.72	321	309.17	311.86	317.64	323.88	310.98	356.75	353.09	331.01	318.95	351.46	330.82	328.27	340.29	335.1	306.24	337.46	331.31	351.48	340.1	332.28	356.07	346.56	309.22	307.99	346.86	321.22	302.79	362.34	336.35	350.03	338.31	358.66	354.51	352.04	321.23	334.46	352.79	331.85	354.75	353.93	334.72
634004	348.79	314.11	325.67	330.19	341.2	323.32	317.67	313.49	323.79	329.95	315.36	364.29	355.83	338	322.45	358.08	335.14	334.86	339.5	341.2	312.14	338.28	336.51	351.94	346.74	340.69	362.42	353.27	309.44	311.02	354.3	327.18	309.49	365.51	342.86	351.52	345.27	363.35	354.16	356.25	324.65	339.05	355.6	341.95	364.28	357.8	338.03
635004	346.82	314.39	323.53	332.8	338.93	323.14	315.35	316.29	321.88	324.89	313.96	360.71	354.01	342.1	324.13	358.3	336.19	333.56	345.2	342	309.62	339.8	334.09	352.17	345.06	338.27	366.59	347.39	309.48	311.86	354.36	326.27	306.72	365.67	342.72	356.17	343.85	365.88	353.63	356.36	324.66	334.24	357.71	338.93	360.34	354.36	338.41
636004	345.16	318.3	315.95	326.72	334.84	316.22	313.65	312.28	319.55	322.8	311.67	354.46	353.49	333.06	317.25	350.47	331.37	328.48	340.11	338.17	308.13	334.41	326.78	349.18	338.86	336.49	358.36	345.59	309.2	307.51	351.58	321.31	300.92	360.38	335.06	349.95	335.45	357.51	354.26	351.34	321.55	333.79	354.1	334.15	356.31	350.73	335.34
637004	347.07	310.36	316.93	327.17	339.19	326.14	312.69	316.34	320.55	327.88	311.74	359.89	352.85	336.49	320.96	351.95	334.21	334.64	339.54	338.72	306.1	336.07	330.58	349.55	344.21	339.02	358.71	346.28	307.1	308.26	353.45	322.93	302.37	362.79	338.52	352.96	336.79	360.35	355.85	352.48	326.84	336	357.67	337.27	357.7	358.5	335.59
638004	348.84	312.91	318.34	328.71	338.98	320.34	313.34	314.53	323.62	334.2	314.86	348.04	351.03	340.23	319.36	354.84	334.92	328.69	347.29	340.68	307.27	340.1	332.46	355.18	344.44	339.22	364	346.34	308.2	308.39	351.62	323.9	311.01	370.36	342.07	352.98	342.12	362.86	352.6	355.35	328.73	344.51	362.07	340.38	359.63	358.03	339.27
639004	347.97	313.46	319.98	326.33	336.24	318.28	310.4	315.94	320.65	330.31	311.66	357.13	359.38	342.64	320.14	354.79	334.98	330.71	344.82	336.82	310.46	336.13	329.98	354.4	341.67	336.11	361.07	346.14	310.73	310.34	358.49	322.74	305.88	368.74	336.82	352.75	339.34	361.35	357.15	355.82	324.24	333.88	356.79	340.63	361.69	354.9	337.72
640004	347.11	310.62	315.6	325.85	336.54	319.77	311.63	315.65	321.76	326.97	312.31	353.72	355.36	338.85	317.64	350.14	335.02	328.82	339.82	339.5	305.97	333.81	328.38	347.8	343.21	335.46	359.33	346.03	309.61	308.62	349.56	322.93	301.83	362.55	338.86	354.81	337.51	359.05	353.79	352.8	321.94	331.32	354.98	335.16	358.98	348.39	336.57
641004	355.78	313.61	324.44	334.49	338.1	320.57	318.16	319.58	326.48	333.77	318.99	349.98	356.57	338.2	319.49	359.54	337.51	330.27	345.71	340.51	310.36	340.97	333.86	356.22	347.42	341.85	366.38	350.4	311.31	316.03	358.36	327.83	311.1	371.84	342.28	355.13	342.07	366.78	355.08	357.39	327.61	345.39	364.23	341.42	362.39	355.24	342.4
642004	356.56	324.01	319.5	334.57	340.64	326.37	316.43	325.17	328.47	334.93	315.96	367	358.95	340.15	322.85	358.64	336.36	332.1	345.73	343.73	312.6	336.33	338.08	358.46	347.86	342.59	366.93	353.23	310.89	312.55	358.42	328.79	312.23	369.2	344.66	359.41	348.45	366.89	361.39	359.79	326.62	341.78	362.57	341.22	365.78	356.67	345.19
643004	344.53	307.64	313.54	323.97	336.18	314.21	311.78	314.15	317.14	324.4	309.44	348.42	353.8	332.84	316.66	351.74	330.33	326.16	334.99	336.42	301.8	331.11	325.37	351.8	339.88	331.77	357.57	342.45	304.93	305.69	346.01	319.74	301.95	362.72	336.88	350.11	339.34	361.83	349.77	350.89	321.24	332.66	350.63	333.57	359.27	347.74	333.95
644004	352.15	309.82	315.72	332.07	335.99	315.64	313.51	315.62	322.82	329.52	313.2	355.77	355.03	334.45	319.17	355.42	333.32	330.08	346.75	339.33	308.16	333.35	333.62	352.12	345.13	338.23	359.29	346.04	307.66	314.04	352.42	322.97	303.61	364.69	340.45	355.61	337.35	364.68	351.44	354.14	325.31	334.45	354.35	335.24	353.17	355.5	339.41
645004	347.67	304.92	316.57	332.16	335.42	319.2	311.07	317.55	323.02	325.17	310.16	355.88	352.5	336.19	319.74	353.21	330.58	326.21	338.74	339.9	304.75	335.58	329.98	349.78	344.07	334.26	359.12	345.86	308.75	309.52	354.93	322.98	306.25	365.71	340.24	352.68	340.3	361.65	354.78	353.77	322.36	338.95	360.62	336.43	357.58	351.16	337.05
646004	355.86	316.39	321.8	332.77	340.56	322.71	316.63	321.07	327.56	328.79	313.34	365.31	357.78	337.9	321.2	357.99	336.57	330.47	344.97	339.26	306.27	336.39	339.94	358.96	344.7	340.31	364.21	352.37	310.11	313.48	355.3	325.73	309.29	368.79	346.61	352.12	345.31	367.42	360.82	357.15	324.05	336.56	362.32	341.21	364.2	357.81	340.59
647004	345.57	312.36	315.39	328.28	335.91	320.62	314.02	317.98	320.63	324.58	309.11	356.75	350.78	334	316.86	356.79	330.94	331.36	341.61	338.37	304.07	334.42	326.96	350.71	341.66	334.58	358.22	345.16	308.12	310.08	348.35	322.08	300.57	362.82	338.5	354.53	337.57	361.28	351.49	348.6	321.16	333.38	357.41	332.67	358.21	351.03	333.64
648004	352.77	318.29	320.54	332.85	341.46	325.48	318.7	323.16	327.53	330.75	317.47	362.06	360.77	340.33	323.71	359.49	336.09	333.86	349.85	346.46	309.42	339.5	337.15	361.4	349.67	339.98	366.18	350.82	313.74	314.28	358.82	326.5	307.96	371.08	342.1	357.21	347.68	367.79	355.13	357.13	325.67	336.33	361.71	340.79	370.6	355.88	340.03
649004	350.01	315.82	320.18	328.69	339.28	319.79	316.57	320.35	323.12	327.8	314.91	363.71	356.78	335.7	322.14	355.34	333.83	331.15	344.11	339.51	308.23	339.75	332.29	355.98	342.43	338.99	361.39	347.18	308.59	311.39	353.74	327.54	304.57	367.77	341.94	355.3	343.5	366.05	351.67	355.55	324.15	331.01	356.66	339.97	361.64	356.89	336.82
650004	343.52	314.57	320.29	333.1	336.66	321.18	310.64	319.21	322.08	327.91	308.53	355.93	356.52	334.17	320.68	352.97	332.1	329.9	343.58	339.19	306.81	336.4	330.1	354	340.92	334.23	358.49	345.65	308.41	308.41	348.15	324.02	301.67	362.51	336.84	354.62	344.56	362.65	352.27	352.55	322.65	331.98	361.57	333.56	359.13	355.6	336.61
651004	338.74	308.78	317.26	323.96	334.23	318.04	314.26	315.01	319.83	322.29	306.79	346.94	349.18	327.23	316.6	352.76	328.44	323.46	339.19	332.71	302.3	328.45	325.85	349.72	335.47	332.2	353.64	344.77	301.78	302.64	343.75	322.39	297.57	354.72	334.59	346.14	335.53	358.5	344.08	348.6	319.73	329.23	355.74	330.15	354.3	346.76	336.59
652004	346.37	314.33	318.22	325.47	335.43	319.14	313.69	315.78	318.77	325.66	306.17	348.58	347.36	335.94	316.46	351.02	330.78	324.21	339.36	333	303.89	330.4	327.74	350.67	339.23	336.59	355.77	345.95	302.99	308.61	345.15	321.56	301.44	361.47	337.86	349.36	339.46	359.58	349.9	350.13	318.44	330.75	355.46	329.32	350.59	351.27	329.39
653004	344	305.91	313.03	326.93	334.76	322.54	316.93	318.57	323.8	324.5	309.96	356.54	354.47	334.58	318.95	351.81	330.78	326.39	340.23	335.56	304.64	332.52	329.19	348.34	339.27	334.28	355.43	346.79	307.14	307.35	344.9	322.24	297.02	366.13	337.78	349.34	343.5	359.86	349.44	351.6	325.35	334.67	358.99	332.95	363.23	352.65	334.65
654004	345.02	312.24	317.79	328.24	333.97	319.8	313.81	321.38	324.8	329.84	310.79	347.43	355.85	335.37	318.98	359.37	331.49	330.09	342.8	336.46	307.02	335.34	333.27	353.92	340.64	334.03	358.54	351.07	302.98	309.33	348.77	323.95	305.01	364.49	340.16	352.65	340.48	365.27	353.48	354.58	324.13	330.23	359.5	333.22	360.95	354.49	336.55
655004	350.17	310.83	319.36	329.73	340.24	326.62	318.45	321.01	327.14	330.34	313.2	359.4	356.88	340.96	322.26	362.22	333.89	335.68	346.91	344.65	307.06	337.26	336.93	357.09	342.54	339.49	367.16	355.13	310	311.5	354.33	328.11	309.25	370.39	344.18	352.98	350.12	365.54	351.95	356.99	327.33	336.3	364.35	339.83	366.8	360.17	340.5
656004	353.87	317.17	322.06	334.14	343.41	326.66	321.17	326.46	329.45	333.25	315.53	362.09	362.94	346.53	326.1	367.56	338.03	341.57	350.9	352.43	314.3	339.36	344.29	362.96	351.77	338.51	370.17	356.32	308.52	315.53	356.55	333.72	311.53	370.58	350.05	357.34	354.73	367.21	361.91	360.14	329.15	335.94	375.02	341.64	369.6	362.21	342.13
657004	344.59	312.29	317.13	327.67	336.68	320.33	313.12	316.83	321.33	325.05	309.22	354.85	353.33	340.1	320.17	358.31	335.65	330.78	344.83	351.01	306.82	339.18	335.61	358.79	340.75	336.51	365.2	356.67	304.77	308.71	352.74	328.26	302.58	366.85	346.42	354.28	338.3	362.88	355.6	354.68	318.1	325.88	364.91	334.47	370.58	351.4	332.5
658004	345.97	306.81	316.4	331.51	339.78	315.1	315.17	317.5	321.6	327.56	310.2	358.07	352.47	347.06	321.65	359.15	337.63	338.94	347.59	356.24	308.63	341.53	342.43	353.68	341.91	334.23	368.69	355.74	306.73	308.06	356.12	325.75	304.19	359.08	352.85	349.81	344.67	363.97	353.07	353.72	317.88	328.71	374.33	334.56	363.87	352.7	335.38
659004	343.94	308.08	310.58	332.18	342.16	315.01	312.15	320.47	321.72	325.6	307.76	348.5	355.38	346.29	323.11	360.01	340.97	337.82	353.53	366.41	311.01	352.51	342.82	352.99	341.18	335.1	373.42	364.63	303.74	308.64	363.76	330.96	306.67	363.64	358.32	350.39	344.2	363.56	353.05	351.12	324.62	329.7	379.36	334.83	364.75	349.69	332.18
660004	349.24	318	324.74	335.52	359.88	321.7	317.76	321.89	326.89	331.93	315.61	367.63	356.07	360.57	334.33	369.53	352.34	356.4	364.55	391.01	319.53	364.21	355.15	367.34	353.18	343.29	393.58	383.79	307.73	313.48	372.4	336.92	311.81	371.61	375.14	357.44	362.15	372.15	363.67	360.4	326.02	336.12	389.87	341.9	376.45	360.86	333.92
661004	346.61	311.87	316.97	337.97	357.83	317.23	318.26	320.44	324.38	329.06	309.92	368.71	352.83	357.62	331.13	362.62	351.18	357.66	366.35	403.13	319.57	371.55	356.89	361.84	347.69	344.69	404.95	389.39	309.81	309.06	375.19	340.72	306.49	364.41	382.68	354.7	353.45	368.2	361.96	351.53	322.99	331.92	392.04	339.97	368.69	351.94	333.5
662004	354.17	321.12	318.67	341.59	368.91	324.87	316.62	323.24	329.06	331.53	313	378.11	356.43	363.4	340.06	369.52	360.89	370.85	373.41	424.73	321.46	384.01	367.86	370.57	349.45	351.34	424.22	401.71	316.55	313.41	389.39	344.63	310.85	368.34	398.31	360.53	359.94	375.41	368.25	360.63	324.33	337	402.64	343.3	382.66	357.23	335.27
663004	362.61	314.03	326.48	351.41	379.09	325.49	319.05	329.43	335.91	342.4	317.43	392.91	362.33	372.04	346.96	373.3	369.27	379.17	387.09	447.36	330.33	399.15	381.15	373.04	360.11	362.49	441.42	416.57	327.32	317.61	408.14	353.86	318.15	375.3	414.73	365.41	372.3	388.78	380.92	364.68	329.61	339.49	437.24	350.73	389.45	365.14	341.5
664004	360.23	319.42	323.07	348.43	383.55	324.18	320.12	324.32	332.43	339.5	315.71	401.39	352.52	368.18	350.28	373.87	367.59	381.74	389.3	459.88	326.82	400.74	384.51	371.24	354.55	361.86	449.61	423.54	325.6	317.23	414.1	352.44	308.26	375.43	415.6	365.6	371.6	388.66	378.27	360.94	327.38	342.13	445.77	348.68	390.35	360.02	337.94
665004	354.78	316.99	315.51	345.95	386.28	322.19	319.82	327.25	328.92	333.92	313.98	403	354.84	368.8	352.33	369.94	371.36	388.69	390.96	471.49	329.87	403.8	386.77	366.58	355.24	357.82	455.1	423.49	324.56	315.51	420.62	352.8	307.42	371.5	420.49	366.13	374.27	387.23	377.65	360.95	325.84	342.31	458.46	347.06	388.42	352.16	335.73
666004	363.22	318.18	323.97	351.66	396.04	318.89	320.25	331.52	333.84	339.07	315.79	402.65	353.13	368.6	359.93	371.81	375.55	396.08	400.82	484.68	328.17	414.28	397.42	370.01	359.07	362.79	471.22	432.86	330.7	316.82	433.22	358.33	312.51	377.01	433.94	369.98	380.45	394.89	380.26	364.72	329.25	342.25	486.79	353.78	394.87	354.98	340.62
667004	369.5	322.74	320.6	356.18	401.04	323.98	324.33	335.34	336.99	341.54	318.95	411.56	358.52	375.6	368.78	374.44	380.9	401.84	406.95	499.02	334.31	422.71	409.81	371.98	362.82	367.21	485.67	445.45	335.26	321.09	446.89	362.2	318.68	384.37	438.1	371.72	383.07	404.33	387.2	365.08	333.05	350.05	501.26	357.18	407.9	360.36	341.79
668004	359.09	317.13	321.22	356.74	399.91	323.39	319.74	333.64	335.25	338.49	314.99	414.55	354.11	366.88	366.14	369.12	377.16	400.81	409.82	498.47	330.27	420.64	407.3	373.45	358.53	362.64	478.66	445.55	323.9	317.68	439.47	359.33	320.65	375.36	438.32	368.93	386.04	402.49	388.17	360.63	328.03	341.23	505.83	354.63	399.26	356.18	340.48
669004	361.53	312.11	319.66	353.74	399.73	321.51	316.47	337.38	332.59	335.51	309.63	425.88	355.27	364.74	370.71	369.34	378.13	403.19	406.22	500.57	329.45	417.88	407.84	382.09	356.93	364.82	487.43	446.77	328.91	316.51	449.56	364.76	315.06	377.67	440.48	369.95	385.78	401.12	390.55	361.04	325.59	342.23	509.95	346.9	399.39	356.42	336.55
670004	355.95	316.79	314.97	357.17	404.15	322.76	316.34	338.63	334.39	338.32	314.32	419.07	352.62	367.64	376.47	370	379.92	405.85	409.55	503.45	329.62	417.22	411.6	379.37	354.12	366.36	486.81	452.22	327.2	315.49	450.94	365.38	315.06	377.56	442.18	371.88	386.66	410.09	387.44	360	327.69	349.79	514.55	351.59	402.69	355.76	340.79
671004	370.59	320.22	321.93	362.96	411.02	328.15	324.24	346.81	341.16	346.86	321.67	431.32	362.71	377.27	383.77	375.37	388.4	414.86	414.87	513.89	339.13	432.33	421.01	378.54	365.07	372.08	499.75	466.65	335.18	321.27	462.5	372.14	317.21	387.03	457.27	377.29	404.46	421.95	397.54	369.76	336.9	346.96	527.24	357.72	419.05	365.9	344.45
672004	369.78	324.09	322.74	361.6	414.83	326.96	326.86	351.3	339.07	342.89	317.78	430.13	360.58	371.35	387.08	376.79	387.82	413.53	420.08	522.45	338.04	425.73	419.23	380.69	365.47	372.72	501.65	466.32	336.61	320.49	468.55	370.33	323.4	390.72	456.06	377.96	396.73	424.97	396.9	365.74	333.87	348.54	528.79	352.99	417.53	366.14	345.06
673004	373.27	323.54	324.54	362.98	417.86	325.94	323.89	354.81	342.41	347.27	321.33	426.87	360.13	380.94	390.35	380.53	392.45	418.62	419.45	517.93	340.74	433.07	427.74	383.6	368.25	374.77	511.55	470.72	334.58	320.59	470.39	376.85	324.39	390.88	461.29	375.25	398.94	432.09	402.04	368.92	338.77	356.16	526.02	357.61	422.5	360.99	349.16
674004	361.83	321.39	316.52	357.19	411.04	325.57	319.58	349.09	330.26	334.6	312.34	427.1	357.06	366.07	387.3	370.51	386.04	408.32	415.15	506.28	332.66	422.34	415.63	378.23	358.7	367.56	505.16	462.24	330.27	315.49	462.54	369.63	320.48	382.38	457.54	376.22	392.9	430.23	396.42	361.43	328.18	349.31	518.92	348.48	416.34	362.3	339.34
675004	365.95	318.63	329.54	355.79	420.03	329.91	325.06	362.27	338.23	339.76	318.98	433.84	356.38	375.88	396.82	375.36	392.42	413.08	423.17	523.02	335.76	433.48	424.16	380.46	363.68	376	516.48	467.62	336.58	318.44	474.46	377.2	332.05	387.65	466.86	384.05	406.83	441.28	405.01	365.21	332.76	358.05	533.62	355.83	422.4	370.1	347.94
676004	372.5	317.14	327.85	358.07	421.42	329.15	324.85	365.81	339.79	338.91	317.56	433.36	359.38	379.67	397.3	378.33	394.41	413.98	421.13	524.15	338.34	436.7	423.77	379.43	364.23	371.31	518.73	470.8	337.83	318.21	476.48	377.09	326.46	385.53	465.28	385.41	404.99	445.29	406.57	367.1	335.37	348.32	529.51	351.43	421.98	366.14	347.76
677004	367.43	324.35	328.09	361.42	421.39	329.31	327.44	364.27	339.44	338.07	324.07	435.53	357.79	375.41	399.37	377.65	395.31	413.33	425.05	518.01	339.89	438.85	422.56	379.57	364.35	378.02	523.53	474.81	337.16	322.47	474.4	380.34	324.67	388.77	463.98	384.33	409.2	447.68	407.64	370.81	334.88	359.58	532.46	351.94	424	360.83	346.54
678004	366.74	322.43	326.23	363.52	421.39	329.08	325.66	367.56	341.14	337.81	319.29	432.2	362.13	376.59	400.09	377.16	393.5	414.54	418.03	522.68	337.2	437.12	425.99	383.45	369.92	381.74	523.37	466.8	339.11	322.59	474.48	375.45	325.24	382.38	465.31	381.3	408.8	445.29	408.92	369.27	337.5	357.96	525.05	351.34	419.48	363.23	344.32
679004	363.61	319.78	325.44	361.62	420.71	325.12	325.8	362.47	335.26	334.77	313.78	429.54	358.07	373.36	398.84	372.69	394.52	413.57	422.47	525.45	333.07	435.77	425.18	378.87	365.3	375.41	523.6	467.68	331.99	320.28	473.55	377.33	325.55	385.55	464.48	381.34	409.18	442.58	409.66	364.56	334.85	352.15	522.24	348.27	416.93	364.23	346.31
680004	363.83	318.59	325.09	359.34	418.84	333.68	325.67	363.74	334.94	331.78	319.65	424.11	354.74	369.04	401.44	371.8	394.69	413.07	421.15	518.02	335.82	436.13	428.72	379.98	363.34	378.51	526.25	463.57	332.5	321.86	473.59	375.31	320.62	379.27	458.82	383.55	411.93	445.65	406.44	363.13	331.82	356.5	519.8	349.71	424.61	362.88	344.79
681004	365.13	320.49	322.75	359.77	420.78	330.3	322.4	362.84	338.29	331.81	318.3	437.1	357.83	374.63	404.34	371.24	394.74	414.95	421.98	519.88	336.42	438.71	429.63	383.63	361.92	377.3	526.59	462.52	334.37	319.33	478.3	377.26	326.31	383.84	468.38	385.14	405.26	448.96	410.81	366.78	331.86	357.54	519.26	349.62	420.2	364.5	347.45
682004	368.02	323.47	329	361.76	423.45	328.49	327.72	365.79	341.71	325.08	318.83	433.97	356.8	374.62	403.65	371.6	399.38	413.55	425.71	523.75	339.65	442.34	426.23	388.54	364.99	381.12	531.19	471.53	336.72	319.54	482.42	376.84	327.86	379.16	466.43	385.64	410.7	450.89	415.46	369.43	335.09	355.63	526.05	352.11	429	368.57	350.05
683004	362.65	315.99	320.89	356.53	419.44	322.5	325.6	361.65	331.32	323.9	313.92	426.58	351.7	369.21	398.5	366.53	392.11	411.2	420.65	517.4	329.34	431.21	420.14	376.9	359.93	378	524.89	459.75	337.5	319.48	476.09	373.24	321.28	377.31	459.45	380.06	408.94	436.97	406.09	360.91	327.69	353.74	514.72	342.48	419.64	363.82	342.63
684004	365.05	323.23	325.37	362.65	424.36	327.77	326.2	369.37	336.02	329.85	321.36	439.61	358.28	369.48	403.69	372.59	396.57	421.32	429.28	529.86	336.89	439.6	430.07	385	365.95	379.54	526.07	464.1	337.45	321.65	480.62	377.83	328.03	376.2	467.01	388.43	417.92	449.9	417.39	365.56	330.44	355.35	521.87	345.15	431.83	367.1	343.69
685004	368.68	321.63	321.36	362.37	425.04	326.48	327.08	374.93	339.55	323.98	320.63	430.99	361.25	374.49	405.59	372.4	398.09	411.96	427.24	517.03	337.85	442.41	429.29	386.45	367.65	380.04	527.21	467.19	337.49	323.41	482.56	378	329.36	379.18	469.87	389.46	422.48	448.97	415.89	369.22	331.93	357.14	518.24	348.73	427.85	367.98	347.45
686004	363.72	316.37	319.76	358.21	424.81	322.16	317.38	367.96	336.02	321.43	316.02	422.8	349.77	369.35	401.18	365.07	394.26	407.39	420.04	513.26	330.48	433.51	417.16	380.57	358.07	375.41	524.04	463.67	328.74	319.85	476.28	372.86	324.3	374.44	464.56	379.13	409.46	442.79	407.04	362.56	330.43	349.11	503.86	344.82	418.28	360.31	342.18
687004	372.91	326.23	326.26	368.61	435.86	333.7	326.66	373.64	341.9	328.53	326.61	445.57	368.06	379.35	410.74	378.61	402.76	413.57	427.16	523.02	343.23	447.21	434.27	393.03	374.21	387.75	537.57	470.2	343.46	326.62	492.76	382.26	332.71	385.77	475.47	391.08	420.7	452.34	419.15	372.2	336.54	362.58	519.54	355.41	437.21	364.27	348.73
688004	368.5	324.44	326.34	366.64	428.76	329.3	329.41	369.19	337.37	325.29	322.56	427.28	361.18	377.22	410.17	375.15	400.01	414.31	422.98	523.74	341.03	442.42	432.68	389.28	370.53	385.26	537.97	467.82	339.28	325.48	489.1	379.59	330.78	379.42	473.07	387.41	420.93	445.96	416.43	369.21	336.64	361.97	518.74	347.77	434.75	369.38	346.04
689004	370.59	322.07	323.55	358.49	433.44	326.53	326.02	373.95	339.69	323.72	321.9	434.47	361.86	371.01	409.32	375.04	398.56	409.87	426.58	519.23	340.36	443.12	427.14	390.45	370.57	384.2	529.02	466.93	338.24	322.13	489.47	377.67	331.02	378.3	471.25	382	419.84	447.77	420.65	367.45	333.12	358.25	516.41	350.89	433.94	367.79	344.71
690004	366.12	318.77	319.26	360.56	425.81	328.91	321.97	369.52	338.13	318.77	318.57	414.66	357.03	371.78	402.02	369.5	394.01	406.76	422.55	510.01	335.45	440.35	421.06	382.31	368.03	381.25	523.21	465.09	339.65	318.38	482.33	376.62	327.82	376.89	466.95	383.19	415.7	444.24	416.72	363.11	335.15	357.73	517.45	343.18	426.49	364.09	343.72
691004	363.81	323.47	329.18	361.63	428.19	330.75	324.66	373.17	337.92	320.91	318.89	436.88	357.27	370.79	407.74	372.83	396.53	409.75	422.11	518.56	339.14	440.38	428.57	386.43	370.09	378.1	532.97	463.83	339.52	321.02	486.38	378.14	328	372.14	472.09	383.68	430.78	444.39	420.24	366.09	333.54	355.35	519.72	345.15	428.17	364.59	344.02
692004	369.07	327.8	329.99	359.88	431.67	332.68	328.29	376	340.93	320.27	321.81	424.09	360.94	374.49	406.73	373.64	399.31	412.15	419.44	518.2	340.08	442.91	424.55	386.15	369.77	386.51	527.55	469.37	341.9	324.62	487.71	377.55	327.5	380.01	474.41	388.4	428.32	443.01	422.75	369.19	331.41	362.74	505.8	347.22	434.16	365.58	344.79
693004	368.33	322.79	325.95	362.9	426.63	324.23	319.63	369.15	337.59	318	314.72	416.02	356.21	370.87	407.85	370.96	395.21	412.01	420.81	513.73	343.51	437.93	429.28	384.57	367.63	385.22	530.76	466.48	340.88	320.94	488.64	376.38	324.8	374.06	474.02	382.9	427.64	443.9	420.34	370.03	328.58	355.18	501.32	345.33	439.49	363.99	341.98
694004	368.12	320.75	322.58	366.31	426.82	322.32	323.32	374.4	338.53	315.69	318.76	420.82	354.18	366.1	407.66	369.27	395.16	406.59	413.6	521.38	339.86	436.72	426.61	385.91	372.2	387.62	527.58	461.55	337.28	322.69	489.63	377.12	327.49	378.33	471.05	384.34	422.86	441.24	414.54	363.03	331.16	359.13	505.64	345.77	435.98	369.83	340.98
695004	375.14	328.09	329.68	372.43	432.92	328.45	326.92	377.63	343.35	321.33	324.16	430.68	363.04	376.23	413.64	376.46	401.01	416.05	421.36	522.79	343.07	445.23	431.45	391.43	379.55	390.49	539.05	467.62	347.35	326.7	493.96	384.04	334.81	380.43	475.25	389.51	424.82	448.06	427.25	372.71	335.27	363.57	512.76	351.14	440.51	369.21	347.44
696004	372.81	326.96	327.09	366.35	429.32	326.45	321.96	366.37	336.45	319.3	317.29	421.02	361.06	371.28	409.13	373.62	394.11	408.24	409.67	513.12	343.48	436.18	431.93	387.11	380.19	390.91	533.12	456.16	340.72	325.82	489.22	377.01	325.99	373.73	473.44	381.06	425.02	444.39	420.17	368.93	329.07	357.89	504.22	347.51	435.85	366.36	341.31
697004	369.16	322.97	323.95	366.42	425.38	328.46	322.15	365.82	340.57	316.88	317.42	423.17	356.3	372.54	410.41	375.85	394.57	404.28	408.98	507.62	338.86	438.11	423.41	381.93	369.36	389.96	528.45	457.03	339.57	321.27	488.78	378.28	326.36	374.12	477.69	380.23	424.38	441.5	417.94	366.21	330.47	356.27	502.72	345.19	436.79	357.42	339.23
698004	368.32	325.47	323.99	367.16	425.43	326.6	325.01	373.45	338.19	317.76	321.36	423.45	358.53	372.8	409.92	371.76	397.16	407.94	408.38	518.98	341.35	437.62	425.33	389.5	372.71	386.83	527.94	461.78	343.7	323.89	485.12	377.88	328.86	376.46	475.77	385.86	429.36	441.14	415.23	368.25	328.51	364.66	496.18	345.68	438.83	366.31	343.78
699004	367.46	326.05	326.85	365.93	420.22	324.35	322.57	373.95	337.22	316.83	316.66	420.1	351.9	373.93	408.06	372.11	393.14	403.42	408.9	509.22	340.48	434.9	421.53	375.83	369.76	386.55	525.42	456.49	338.24	319.57	485.33	376.03	323.22	372.84	466.39	385.75	425.8	436.64	408.52	367.22	330.39	357.08	494.78	342.78	430.79	359.51	339.21
700004	364.81	324.45	322.78	365.16	423.35	328.15	325.83	372.88	336.84	320.1	320.25	425.31	356.53	377.31	407.97	368.31	394.27	407.84	408.87	506.28	341.39	435.67	422.84	378.71	373.57	387.56	521.68	460	340.84	324.53	484.93	374.83	323.61	377.18	465.01	384.28	420.87	435.95	415.76	367.42	328.17	351.95	496.55	344.2	435.04	360.12	338.42
701004	369.13	329.88	321.27	365.5	419.39	329.7	325.91	374.24	337.3	317.93	321.45	424.48	354.55	376.04	407.71	373.58	394.32	413.34	410.04	505.43	339.75	435.83	423.08	383.51	372.51	382.68	527.94	455.12	338.35	320.96	481.23	377.2	325.26	375.78	470.21	389.94	421.57	440.92	412.78	368.81	330.17	352.34	498.31	347.19	445.17	361.4	335.75
702004	373.36	325.15	324.45	367.9	425.52	334.29	325.96	378.78	341.15	319.07	320.38	440.28	359.11	377.07	409.8	370.18	396.23	413.73	412.93	511.63	342.92	434.29	426.31	389.45	374.97	387.06	527.18	460.61	338.62	324.85	487.41	377.7	330.81	380.72	469.81	387.91	431.04	445.65	418.14	371.87	330.14	349.28	500.65	348.22	440.37	370.38	340.42
703004	369.19	325.16	325.2	367.3	420.08	331.88	325.38	372.33	340.93	318.44	315.31	432.13	356.23	372.55	406.25	374.53	395.45	410.29	411.89	509.13	343.05	430.54	425.97	384.51	370.25	384.3	524.54	454.45	336.06	319.68	478.56	372.26	323.77	377.16	473.31	385.62	429.65	445.7	412.64	368.96	325.82	349.27	493.36	343.97	449.93	363.25	340.09
704004	365.85	332.18	324.31	364.87	419.51	331.34	324.82	372.72	340.17	322.78	317.87	421.37	357.34	373.41	407.6	371.54	396.35	413.83	414.07	509.23	343.99	434.49	424.59	379.56	372.4	381.58	524.26	453.74	337.73	321.67	479.07	375.81	328.48	377.63	471.81	389.03	429.39	446.53	418.4	373.69	330.16	351.85	496.16	346.78	447.15	365.59	338.11
705004	374.66	326.69	323.47	368.67	423.07	330.24	325.22	370.97	337.29	320.31	322.91	432.89	358.87	374.18	408.93	370.29	397.52	413.13	418.69	508.78	343.94	431.38	426.27	380.85	375.43	386.5	521.62	453.52	337.71	321.94	483.83	372.55	325.4	376.85	473.23	391.95	431.03	447.02	420.01	371.95	330.45	348.55	496	344.76	453.88	365.61	340.79
706004	376.43	332.84	324.22	373.87	428.18	330.51	330.69	377.46	343.46	322.4	321.4	438.39	363.64	378.32	414.8	376.18	400.4	421.25	421.03	517.12	352.82	436.33	432.6	389.05	379.42	391.9	534.06	456.51	345.42	327.19	492.31	381.85	330.34	382.72	478.88	391.99	435.54	454.22	429.49	376.88	335.21	350.85	500.13	351.48	449.51	373.39	344.47
707004	382.9	333.32	328.79	379.4	429.98	343.54	332.51	378.06	346.5	324.77	325.33	440.43	365.67	382.68	412.25	374.22	401.39	415.5	422.83	515.27	353.08	434.08	428.92	391.76	384.88	394.34	539.12	460.82	347.4	332.2	492.55	382.74	335.37	385.27	482.61	394.39	442.06	459.23	430.22	378.95	334.6	355.13	503.32	355.33	444.31	373.17	345.71
708004	373.66	327.25	330.55	372.46	423.43	327.46	330.73	376.57	340.16	323.62	324.38	437.22	359.42	375.49	405.51	369.66	397.01	412.44	414.23	508.48	343.45	431.45	425.56	386.06	378	384.81	528.56	456.78	342.05	326.7	481.38	376.69	330.45	380.12	476.08	391.53	437.15	453.8	420.64	371.84	330.09	351.75	498.18	350.44	450.33	371.44	342.17
709004	371.96	319.71	318.76	366.34	415.92	325.46	318.89	366.72	334.58	311.74	315.08	434.69	353.17	371.18	399.77	363.5	392.22	407.16	403.37	497.01	337.83	421.27	419.22	379.5	371.43	380.49	527.36	450.34	333.43	319.87	475.13	370.69	325.53	372.37	470.33	382.5	427.69	445.23	413.49	363.74	322.59	343.05	480.08	346.03	444.28	360.92	334.92
710004	374.55	323.1	321.96	369.7	423.93	330.73	325.66	366.89	339.38	319.59	320.14	444.01	356.39	375.66	402.49	372.71	398.58	411.23	411.06	504.65	343.9	428.37	430.44	382.92	375.96	391.17	526.03	457.68	341.78	324.29	481.28	373.29	329.47	377.08	474.02	390.95	429.42	459.58	419.37	370.16	327.63	347.11	486.79	350.35	453.56	370.91	338.08
711004	375.05	327.4	329.5	371.19	424.85	332.7	328.22	368.65	337.69	321.63	321.94	434.15	355.48	378.81	404.77	371.04	398.85	408.97	407.21	506	344.34	421.47	428.12	387	373.18	386.75	528.15	459.43	338.34	323.3	472.44	371.75	324.13	375.17	474.37	385.82	433.96	460.5	424.95	372.36	334.11	350.04	495.81	350.78	462.57	369.67	342.41
712004	369.18	322.91	325.93	362.96	413.08	326.17	321.51	362.67	332.65	310.48	314.16	431.82	349.58	366.73	394.63	364.12	389.9	403.49	392.95	500.09	338.14	417.32	417.72	374.56	365.91	379.84	515.7	447.24	328.94	319.03	464.47	364.11	319.78	366.75	468.57	380.34	425.68	449.67	412.35	366.72	323.27	347.79	480.87	342.18	452.6	358.18	332.83
713004	376.66	318.18	322.23	374.18	418.64	330.53	323.94	375.97	339.59	321.28	322.19	431.82	355.07	376.15	403.05	371.56	397.57	409.56	405.62	508.31	342.51	420.03	429.56	382.15	376.39	389.49	523.6	462.02	335.75	327.37	469.45	370.74	331.12	371.85	471.83	387.69	434.44	461.05	420.08	371.98	328.77	349.34	496.15	346.33	459.74	367.63	340.39
714004	381.2	322.35	322.17	373.49	430.4	333.55	327.27	377.61	341.78	321.73	322.47	442.39	356.29	376	405.23	373.74	399.34	409.99	407.84	503.78	344.09	425.61	427.02	383.51	379.92	391.41	526.68	468.33	339.06	324.42	472.13	371.62	330.28	375.09	476.76	391.46	430.85	461.02	418.4	373.6	338.62	351.1	498.73	349.08	461.7	372.47	340.59
715004	381.51	323.19	334.16	366.44	428.42	333.34	327.62	376.8	343.69	319.92	322.07	442.72	358.1	376.86	400.99	375.48	398.82	411.17	403.46	509.44	347.29	426.2	428.7	379.53	376	390.34	529.35	465.8	330.71	322.76	465.85	371.87	330.1	376.96	476.56	389.19	432.34	462.42	424.16	374.35	334.26	349.86	502.33	347.37	459.22	371.38	341.07
716004	381.49	323.92	327.49	372.32	429.48	330.1	326.46	376.63	339.44	320.9	320.84	439.62	359.08	373.98	400.19	377.33	401.18	413.67	409.04	515.57	351.41	426.31	434.9	386.22	378.05	387.89	528.61	465.96	335.23	323.67	471.27	372.04	328.22	378.11	478.75	391.23	434.38	463.02	423.2	372.53	331.92	353.37	497.2	351.16	463.97	366.58	341.23
717004	380.62	322.29	330.2	371.65	430.26	328.82	326.52	374.94	340.13	319.7	322.22	432.23	356.63	376.02	401.36	375.39	400.26	411.84	405.67	510.63	346.8	424.76	429.96	382.12	374.47	389	525.1	462.53	334.57	323.39	472.23	372.61	324.6	374.04	477.51	385.66	432.88	458.87	426.5	376.47	333.37	345.42	487.55	350.64	460.52	370.1	339.95
718004	382.36	323.63	325.04	370.09	429.55	327.68	324.19	373.06	339.29	321.9	322.57	428.04	355.53	374.14	397.73	376.71	399.32	405.5	404.18	509.32	343.45	422.31	423.23	387.06	372.81	385.48	523.89	460.26	330.44	320.36	467.38	370.73	322.4	376.38	474.49	385.82	428.56	457.62	419.76	372.16	330.88	342.94	494.77	349.32	464	370.58	339.59
719004	389.54	327.1	329.59	375.37	433.05	337.27	328.41	384.38	349.78	326.46	327.38	456.27	362.03	377.96	403.38	379.63	404.57	415.8	412.19	514.43	350.47	431.55	431.35	388.47	376.96	392.63	529.84	468.22	334.9	326.14	475.65	373.6	332.46	383.04	483.91	391.31	435.03	464.84	429.11	379.28	338.81	355.57	499.51	353.92	473.62	371.13	347.04
720004	379.52	319.02	330.31	368.04	425.57	330.92	327.56	373.77	339.39	322.73	322.28	429.87	355.27	375.64	399.09	376.54	398.99	406.85	407.02	502.6	347.63	422.3	426.94	385	369.55	387.07	528.37	464.82	329.02	314.55	470.44	371.24	326.41	377.34	476.01	392.76	426.69	456.9	420.81	373.05	333.96	348.85	491.45	353.79	470.59	370.74	340.83
721004	378.21	318.72	328.55	366.38	425.73	332.55	320.86	371.82	338.12	316.47	318.74	436.07	360.32	371.82	396.33	376.13	395.9	402.32	402.24	501.73	348.62	422.8	427.03	383.62	370.8	386.91	526.95	465.93	333.8	317.68	468.68	371.12	326.52	375.76	471.53	385.95	426.44	458.14	422.86	372.99	330.57	342.87	489.71	354.13	468.96	370.82	338.31
722004	377.33	317.66	325.66	365.3	422.01	328.48	318.7	372.37	337.75	321.48	317.71	427.38	359.66	369.05	397.11	371.72	394.38	403.01	398.87	490.75	344.64	419.82	421.51	384.24	368.92	381.99	518.87	463.54	333.89	318.87	464.85	369.29	328.13	380.89	469.31	382.23	421.18	452.65	417.53	369.05	332.38	345.31	481.59	350.36	467.59	367.06	340.4
723004	377.28	319.68	323.14	365.15	422.12	328.19	320.7	375.91	341.78	316.62	320.58	438.02	359.57	371.2	397.91	377.73	396.25	398.92	408.92	497.2	344.21	421.47	424.17	384.75	366.61	383.03	519.33	462.18	328.71	316.15	465.5	367.69	324.15	382.47	473.16	386.1	423.38	458.2	423.23	372.06	333.6	344.89	483.8	349.91	467.71	369.15	340.09
724004	375.49	319.21	327.63	367.09	428.33	332.32	321.56	375.04	338.43	320.4	319.98	429.75	357.45	368.22	397.19	370.46	396.69	403.29	406.75	497.56	343.26	422.29	422.03	380.72	368.44	382.94	523	462.59	328.2	313.65	461.19	368.6	325.38	380.79	472.42	384.43	422.26	460.09	418.95	370.26	327.11	342.39	482.8	353.79	462.38	371.74	335.67
725004	377.48	322.2	325.81	366.23	425.19	323.93	316.77	375.33	336.84	314.46	319.29	436.38	356.93	364.37	395.06	374.95	393.61	398.19	405.34	494.59	342.86	419.84	419.34	384.74	369.41	389.38	516.31	460.66	333.92	318.45	462.18	366.26	324.15	382.17	469.82	383.46	426.86	460.46	416.84	371.98	325.08	337.61	483.22	355.12	469.31	370.02	335.45
726004	377.06	317.94	327.25	369.93	425.4	329.19	320.74	371.38	340.45	324.03	323.48	447.14	360.95	368.35	398.78	376.03	395.23	404.63	408.38	498.53	346.62	425.95	424.69	380.73	372.61	388.63	523.92	466.58	334.31	318	464.64	369.15	329.78	386.95	473.14	381.59	424.18	463.43	425.22	374.88	328.48	345.42	485.33	355.22	467.02	372.46	340.2
727004	383.35	327.09	325.17	374.87	431.35	331.6	326.17	382.37	343.22	323.06	325.82	433.96	360.61	369.75	400.46	378.05	395.68	402.81	413.78	503.15	346.71	426.26	425.68	386.26	377.31	392.61	521.4	465.27	336.39	319.51	472.73	372.19	329.39	392.02	474.86	385.25	433.57	461.49	427.82	374.21	333.08	342.35	489.33	357.28	466.81	374	340.97
728004	382.63	320.98	327.91	368.99	428.16	328.41	327.12	379.12	340.55	321.15	326.48	438.8	364.06	374.82	400.95	377.48	396.38	407.62	416.12	493.82	349.01	428.25	430.33	385.42	377.11	390.41	520.2	465.53	331.73	317.22	468.98	373.65	329.12	389.89	471.88	387.12	428.74	462.26	425.45	377.59	332.34	347.04	486.39	359.59	468.24	375.41	340.69
729004	379.03	318.99	325.32	366.21	423.92	322.46	319.92	378.9	337.4	317.67	321.57	431.13	359.17	368.65	396.13	373.45	390.33	400.63	405.25	494.83	345.91	420.9	420.58	377.84	370.17	384.16	512.19	456.73	329.84	315.54	460.22	367.67	325.05	383.45	467.24	384.03	422.4	456.41	415.95	373.07	328.89	341.05	473.09	356.22	470.81	365.7	337.47
730004	383.89	319.6	328.04	372.83	428.35	326.76	327.7	381.7	340.92	322.35	323.83	444.98	360.98	375.38	398.71	379.63	394.3	404.49	408.84	498.21	348.04	423.54	424.99	385.21	373.42	385.28	519.86	460.58	333.91	318.09	465.69	370.24	329.44	394.3	471.77	387.19	430.86	463.12	416.95	375.12	331.34	344.71	482.68	360.2	461.84	375.43	338.36
731004	381.97	330.16	328.07	373.9	427.75	333.97	326.98	381.65	342.46	323.89	323.4	447.51	360.81	373.29	397.3	380.06	396.6	408.13	414.61	497.97	343.91	425.54	429.25	388.4	379.69	389.41	521.36	464.97	339.2	320.44	468.68	371.52	328.66	394.29	474.1	389.88	436.31	460.99	424.87	375.91	331.69	347.84	484.76	360.06	465.97	381.66	341.27
732004	374.15	316.29	326.55	362.68	420.13	325.82	319.3	379.57	337.01	316.14	320.08	422.89	358.95	367.56	391.42	369.34	391.86	400.07	412.09	491.89	343.07	416.91	418.95	379.75	370.06	381.98	506.78	457.7	328.92	312.28	460.61	365.39	325.18	385.48	464.61	381.3	424.09	457.15	416.45	370.58	324.77	344.68	474.86	352.03	462.72	368.62	337.14
733004	380.04	325.63	327.99	374.21	427.77	324.31	326.08	390.19	344.12	319.7	323.92	439.79	360.11	372.04	397.2	378.68	395.34	402.98	417.99	495.59	349.53	419.4	427.73	387.11	376.43	391.06	514.2	466.3	338.27	322.2	469.18	369.18	329.07	385.08	473.96	385.79	435.34	463.38	425.57	376.68	334.3	345.97	475.65	358.04	465.4	369.36	339.04
734004	383.01	323.46	324.63	371.06	428.83	328	323.87	387.68	342.61	321.87	323.31	438	356.96	371.18	394.41	375.26	394.59	401.47	407.31	496.8	346.2	423.04	425.58	387.26	376.39	387.98	509.98	465.09	339.43	322.45	466.39	367.66	330.42	390.32	467.62	387.33	431.93	458.44	426.15	372.96	331.98	346.43	478.33	357.8	463.78	367.48	336.51
735004	388	323.68	328.4	374.46	437.38	333.15	333.75	394.1	345.73	325.82	327.82	444.95	363.24	375.82	400.21	385.87	397.18	413.67	412.59	498	351.47	422.02	435.28	383.66	377.23	390.66	516.6	466.95	341.79	322.59	473.98	373.56	330.19	394.69	483.8	394.56	441.73	463.57	428.24	378.95	340.82	356.23	479.65	361.99	468.31	374.41	344.01
736004	380.68	323.53	327.11	374.76	430.88	330.19	325.1	386.36	343.18	327.18	326.37	433.24	360.4	377.56	397.61	379.11	395.97	400.87	409.15	489.95	348.29	423.75	426.63	382.25	371.06	389.81	510.95	462.28	338.75	319.19	471.59	375.81	333.76	390.56	476.53	390.21	435.36	460.03	429.82	378.19	333.65	350.17	485.34	362.01	471.39	375.72	340.26
737004	378.74	322.08	324.61	374.3	428.04	335.05	330.3	389.54	343.42	319.46	323.27	445.2	357.34	369.75	393.44	375.59	393.46	405.03	405.47	489.17	348.92	421.35	425.62	386	372.07	388.07	510.62	470.28	341.26	321.7	468.2	374.3	329.74	388.25	477.03	388.28	436.24	460.86	426.46	376.45	332.73	351.2	480.2	357.7	475.12	372.51	344.04
738004	382.5	324.03	321.03	370.46	427.96	326.71	327.58	389.9	345.06	324.07	324.61	444.38	357.39	373.84	394.98	377.42	395.36	402.89	407.87	493.64	350.11	419.72	423.45	382.37	374.06	388.11	506.16	467.71	343.34	320.68	464.17	377.21	330.3	393.13	477.07	390.66	438.84	464.07	427	373.22	332.77	356.72	481.51	359.45	471.95	368.31	341.53
739004	379.45	316.58	318.26	369.46	423.05	329.2	324.88	381.14	342.16	320.47	321.67	445.44	354.03	366.85	391.35	376.93	391.13	397.82	403.15	489.16	343.99	417.35	417.28	377.02	369.22	385.49	508.39	466.41	343.6	317.45	463.54	374	325.85	386.23	467.12	388.98	436.25	455.32	421.03	369.6	330.02	344.81	470.28	354.25	464.38	369.93	339.46
740004	379.28	322.67	319.92	365.42	426.56	325.45	328.91	380.31	340.29	320.49	320.21	430.14	356.84	374.94	394.95	377.21	393.98	401.65	408.28	486.46	345.37	415.66	418.48	387.82	367.78	383.16	506.74	467.62	346.07	322.22	466.05	373.91	330.92	385.41	472.6	390.56	435.8	455.61	423.75	376.33	332.37	353.27	469.4	360.71	465.87	365.79	339.52
741004	373.16	313.64	321.08	360.5	419.12	323.65	318.15	377.73	337.56	316.33	318.91	423	350.31	368.15	389.99	374.62	389.63	397.78	400.21	486.09	339.26	414.94	411.52	375.08	364.13	382.36	500.51	460.42	336.35	313.68	464	371.65	318.76	387.32	465.39	383.41	438.52	452.55	417.25	369.16	327.38	348.48	466.98	353.74	464.08	362.44	334.94
742004	373.17	322.59	322.17	364.71	421.93	323.88	324.73	371.33	335.74	319.51	322.08	438.98	354.57	371.28	395.51	381.16	392.47	401.78	404.73	490.63	344.5	417.71	418.27	380.38	365.12	382.69	502.44	458.29	341.66	315.55	465.79	372.14	324.48	381.84	472.33	390.23	445.27	451.69	416.03	374.25	329.8	343.97	466.99	352.6	464.99	364.85	338.44
743004	380.18	323.06	325.68	366.27	429.62	322.66	323.96	376.37	342.18	326.7	322.33	437.22	360.95	377.08	392.18	383.72	396.43	408.66	408.98	495.07	345.09	422.83	422.14	388.23	375.94	388.78	512.81	464.43	350.8	320.24	473.57	377.52	329.44	386.3	473.87	387.34	442.57	457.5	420.46	376.5	337.33	349.99	474.36	360.14	477.34	374.83	338.56
744004	376.56	320.73	319.78	367.77	424.96	329.34	323.11	374.32	338.38	319.76	317.48	434.84	353	370.18	389.45	379.06	392.28	400.9	403.09	487.26	346.34	415.14	416.77	379.17	369.83	378.46	505	452.52	348.32	318.82	466.03	368.9	325.97	381.74	470.18	387.72	439.56	452.07	413.25	372.1	331.96	341.42	462.88	355.56	453.36	362.99	335.17
745004	373.08	315.25	315.64	363.05	425.48	322.06	319.54	369.3	339.27	319.81	320.07	424.97	346.81	371.56	386.35	377.95	389.76	397.25	402.75	479.69	340.37	415.1	410.99	377.09	369.14	378.37	500.42	456.88	346.8	316.78	462.88	371.01	326.92	380.23	465.42	386.05	436.56	445.54	413.2	369.25	330.86	343.07	459.62	354.76	460.21	361.82	336.48
746004	376.23	325.81	324.51	366.08	428.69	325.37	320.33	370.21	336.35	320.05	319.88	435.3	356.32	372.22	390.19	379.39	393.51	398.6	408.47	487.58	343.31	415.68	417.72	378.64	370.15	377.58	497.75	456.8	347.74	320.09	468.76	374.22	328.13	381.41	471.84	392.85	444.14	452.66	417.52	376.22	328.46	337.46	466.71	351.92	464.83	365.44	334.22
747004	380.89	317.9	322.15	367.11	427.25	321.69	318.55	369.05	337.61	318.37	317.66	431.34	349.78	366.72	384.37	374.57	391.84	396.16	406.31	481.6	343.01	413.74	412.02	377.73	369.33	376.81	495.3	461.52	347.75	317.37	473.32	371.12	323.95	380.95	469.03	387.23	436.09	445.59	409.64	369.33	325.03	338.41	456.41	351.19	457.67	361.03	331.82
748004	370.67	320.12	320.75	361.67	423.62	324.33	314.72	367.08	334.14	312.07	313.78	418.31	351.93	361.28	385.42	373.79	387.52	396.69	400.17	485.28	340.84	409.59	411.95	372.56	366.58	370.79	499	447.14	341.6	314.88	466.21	368.55	319.45	378.33	469.49	387.44	440.46	444.59	412.43	366.17	324.44	332.79	457.85	348.89	450.13	358.8	330.39
749004	377.46	320.77	320.23	363.89	426.84	323.83	321.76	370.17	340.33	319.43	321.01	430.11	352.52	366.56	386.5	377.67	392.34	400.19	401.68	485.87	342.48	411.86	415.38	378.19	371.59	380.43	495.72	455.36	344.16	316.94	466.43	371.96	323.76	382.14	468.44	390.25	441.9	447.28	419.67	371.63	330.27	342.4	466.81	352.45	458.52	365.54	335.47
750004	376.67	319.39	322.1	362.93	425.33	323.32	324.12	368.61	336.17	319.99	319.74	428.21	354.05	362.97	387.81	381.99	391.94	396.82	398.95	482.07	343.48	409.93	417.26	378.39	371.8	377.93	504.45	449.11	346.53	318.26	473.65	370.7	327.85	384.55	466.89	391.28	444.93	446.68	409.36	369.84	328.75	338.7	458.39	354.06	456.7	361.37	336.29
751004	373.9	314.25	324.84	360.14	425.29	322.51	321.68	370.11	337.69	315.54	317.35	429.88	352.05	359.8	384.67	375.59	391.02	395.91	401.41	479.16	342.72	408.33	409.98	379.75	369.07	377.4	494.99	448.14	349.54	314.29	468.39	371.69	321.62	381.42	462.15	392.65	440.47	440.07	415.71	367.71	326.75	335.31	452.06	351.84	451.64	362.52	330.72
752004	380.93	319.58	325.68	368.59	430.59	327.6	321.95	373.73	340.2	322.69	319.32	424.35	352.87	364.44	388.17	379.16	396	403.29	405.92	482.71	346.83	410.19	414.17	387.2	375.39	379.75	501.78	456.58	351.69	318.57	475.36	374.1	326.42	387.51	465.7	393.21	442.78	448.25	413.62	372.84	329.82	339.73	461.82	357.03	459.3	367.02	336.91
753004	380.85	321.92	328.7	369.22	431.02	325.34	327.23	370.79	341.04	319.84	321.48	433.28	353.69	366.99	387.77	378.96	396.52	403.05	406.74	487.92	346.7	411.93	417.16	375.45	372.8	381.08	501.2	454.09	349.07	321.18	476.37	370.05	328.9	382.77	462.83	394.94	447.27	446.42	410.04	371.09	330.89	335.4	463.13	354.76	466.21	366.57	336.39
754004	377.54	320.72	321.88	363.03	425.95	322.08	322.62	367.29	337.64	315.46	318.37	428.75	351.58	360.13	382.08	375.41	393.79	395.74	397.76	479.85	339.97	404.93	413.5	379.61	371.41	376.93	492.97	455.77	348.95	315.45	472.77	372.21	323.35	380.49	456.3	390.28	442.38	439.6	404.75	370.98	328.14	339.27	456.89	353.1	458.71	357.31	336.22
755004	381.47	324.33	321.99	366.76	431.68	327.11	323.82	374.12	340.76	322.12	322.19	434.31	356.15	368.02	389.57	380.63	399.66	404.47	405.74	489.84	346.44	413.32	415.99	379.75	373.64	382.64	503.39	456.44	351.75	322.97	477.83	376.76	327.37	388.36	462.27	395.68	443.92	450.89	408.02	376.11	332.02	340.47	456.89	358.98	463.51	358.64	336.56
756004	376.19	313.04	321.66	363.01	426.67	324.18	319.76	365.77	336.79	318.25	321.94	423.3	348.86	364.39	384.35	373.5	394.67	397.52	399.79	482.04	339.63	408.52	412.51	376.43	372.93	378.54	494.35	444.52	347.81	315.46	468.98	367.11	321.48	383.83	459.39	390	442.79	437.61	396.64	369.37	326.95	336.96	452.77	355.69	456.55	365.51	333.42
757004	381.05	321.76	323.25	365.76	431.06	328.24	325.84	370.57	338.39	321.64	319.63	419.74	354.5	364.51	385.51	377.95	395.29	401.8	404.14	486.38	344.74	412.7	414.88	379.85	375.18	376.23	497.08	453.9	351.53	319.75	473.21	372.77	329.52	383.34	458.84	395.25	442.14	442.53	402.28	373.01	330.24	345.65	450.7	359.12	464.21	363.25	340.57
758004	376.94	317.2	329.93	366.19	433	328.72	321.73	372.26	338.53	320.67	322.56	427.42	358.58	368.91	385.8	380.49	396.16	399.41	409.66	482.96	347.17	411.71	414.07	378.46	376.71	379.38	499.06	451.29	354.13	317.92	474.9	371.37	327.34	385.36	458.97	395.89	441.05	447.4	408.65	372.73	329.36	341.02	456.81	359.75	455.07	368.58	335.84
759004	383.93	320.17	327.07	372.83	442.92	326.8	328.13	372.93	343.96	325.32	327.06	424.83	361.25	376.2	386.58	382.34	399.31	405.71	414.27	485.76	347.24	415.5	413.17	384.13	378.69	384.56	501.85	458.6	358.23	322.96	476.87	375.48	331.29	389.62	465.93	401.73	445.43	451.16	402.73	375.42	335	345.73	460.74	359.64	457.73	370.49	343.08
760004	384.93	318.5	322.53	368.79	436.75	329.05	323.44	363.01	339.34	317.82	322.76	426.85	356.59	372.96	385.43	377.09	396.38	403.05	405.1	486.49	344.29	413.8	417.63	382.8	378.55	378.27	498.97	447.13	351.99	320.84	472.42	371.42	326.11	383.08	457	394.17	442.63	446.92	400.25	369.61	332.57	342.63	453.93	360.95	457.48	360.94	336.44
761004	381.87	325.25	330.43	370.95	440.29	329.33	323.26	368.81	341.83	326.6	325.32	431.93	357.25	374.39	389.18	387.34	398.72	412.2	408.68	487.14	349.96	414.19	416.81	384.01	383.61	379.75	498.5	450.64	359.25	322.59	473.85	374.18	329.67	388.25	463.62	400.05	448.24	452.05	405.39	374.22	333.02	344.74	461.37	362.18	451.19	369.42	340.67
762004	379.91	322.7	322.57	366.51	435.56	329.47	323.13	358.5	338.49	317.87	323.56	428	354.26	372.68	386.73	380.39	394.6	400.04	402.02	487.21	345.02	410.74	413.69	387.98	373.19	373.23	499.43	448.28	353.13	321.56	468.89	373.57	328.26	383.22	456.39	394.61	442.27	443.51	396.29	369.56	328.76	344.45	446.22	359.87	458.06	366.11	339.01
763004	378.85	324.17	323.8	369.69	431.65	327.18	324.79	359.23	338.6	319.01	323.86	411.03	355.2	368.94	382.43	378.3	392.58	401.59	402.36	484.17	343.95	410.45	408.7	377.36	373.87	374.67	491.55	445.08	356.44	317.88	466.79	373.66	323.97	382.64	454.11	396.24	444.09	445.99	398.86	371.07	331.52	340.46	454.85	357.67	450.66	366.22	335.43
764004	379.8	320.38	322.19	369.84	431.13	324.06	322.81	358.81	336.32	315.88	319.52	419.33	353.21	371.48	382.99	378.65	392.74	398.67	400.43	478.93	343.69	409.21	409.78	379.17	370.83	377.81	496.28	444.09	350.34	318.44	465.22	370.58	323.03	377.7	455.66	393.33	441.86	441.48	396.13	368.18	330.41	339.65	453.36	354.6	445.7	362.44	337.1
765004	381.67	326.14	332.12	369.1	438.5	336.33	324.44	364.35	343.42	323.8	326.09	416.38	360.56	373.26	390.1	380.25	397.44	406.24	404.49	485.73	347.45	416.59	422.1	387	374.8	380.94	501.15	458.38	351.26	319.68	473.99	373.63	328.57	386.49	465.15	394.75	451.97	451.73	407.75	374.87	339.96	349.02	461.38	363.03	455.39	374.46	343.03
766004	373.06	322.7	321.2	365.25	423.08	322.13	318.18	352.33	331.18	314.99	317.29	418.02	348.81	367.29	381.14	375.14	388	397.1	393.44	481.19	334.84	406.58	407.92	377.13	363.46	365.86	483.76	437.2	339.11	311.87	457.84	364.57	317.03	376.44	457.6	385.91	436.12	437.84	393.28	363.42	328.52	333.11	445.77	351.49	449.41	361.62	333.88
767004	381.39	321.98	330.71	368.15	433.14	325.08	318.07	354.83	337.56	321.33	320.38	418.22	351.62	367.85	381.18	374.91	390.08	401.62	398.1	478.73	343.21	407.63	410.35	376.06	367.65	372.22	491.86	441.84	344.93	317.98	465.81	371.28	324.08	383.52	455.09	390.82	444.58	440.04	394.75	367.52	330.14	340.21	455.93	357.05	447.41	361.83	340.24
768004	376.75	319.26	326.25	365.89	427.66	323.9	319.69	357.87	335.09	317.71	324.06	403.45	351.8	374.99	382.63	376.3	390.3	400.12	401.98	479.68	342.68	407.31	407.11	379.27	367.64	372.01	489.08	442.19	345.58	317.02	458.59	369.46	325.51	380.81	453.26	392.66	441.74	443.8	397.73	372.08	331.83	339.28	453.96	354.81	459.58	363.41	336.74
769004	379.71	318.67	325.47	367.17	429.14	324.87	316.4	355.55	336.3	319.03	323.35	409.69	356.33	371.52	381.26	374.2	392.25	398.41	400.52	483.57	343.97	408.42	408.49	379.53	369.53	375.51	491.58	445.04	341.86	316.46	463.52	371.04	332.29	379.82	459.35	396.81	445.64	442.79	400.17	368.78	328.92	343.32	452.36	354.86	453.87	361.6	337.8
770004	379.04	316.89	328.85	363.07	432.12	329.38	320.69	361.87	335	319.48	321.58	413.83	355.31	371.65	382.32	377	390.25	397.76	399.42	477.19	346.9	408.51	412.33	372.25	370.4	369.63	489.37	444.24	343.09	319.83	462.05	370.88	323.19	383.39	455.35	394.59	442.96	444.4	398.77	372.4	332.46	340.93	460.14	356.2	454.21	360.85	338.81
771004	374.31	317.86	331.16	367.95	430.53	324.86	321.26	356.81	333.54	323.09	323.64	421.45	356.5	369.36	379.65	380.82	392.29	397.78	400.7	479.65	342.91	407.13	409.47	371.18	366.54	373.95	489.93	451.98	345.08	314.84	461.44	373.01	323.21	382.17	454.76	391.19	438.97	441.45	394.29	368.31	334.59	341.93	460.47	357.29	454.96	366.05	340.49
772004	378.37	317.5	329.8	365.3	431.84	327.88	317.86	358.73	332.11	316.67	322.64	412.31	352.31	368.94	379.33	376.32	391.01	397.45	400.32	479.83	341.7	412.92	410.5	380.38	368.53	371.72	489.21	451.64	344.5	315.68	457.23	369.92	322.46	380.26	456.81	393.32	443.89	437.7	397.52	370.2	327.38	347.83	459.28	355.74	454.53	361.06	338.47
773004	377.79	316.52	331.9	364.01	427.89	329.93	320.01	356.69	330.52	319.16	324.71	423.11	354.65	370.2	378.37	378.73	389.27	392.52	395.59	477.09	342.63	409.22	408.86	379.17	365.07	372.71	491.51	449.27	344.96	315.27	457.99	372.23	321.28	378.82	457.48	393.38	439.3	442.47	396.82	371.26	326.49	345.93	459.48	359.67	449.37	362.27	335.59
774004	385.5	321.51	332	370.57	429.61	328.85	320.63	359.6	335.01	327.34	324.31	422.84	355.6	375.11	386.89	383.89	394.38	399.29	398.46	482.86	347.43	407.48	413.48	376.25	375.62	378.41	492.53	450.06	349.88	321.35	461.93	374.45	328.96	385.18	460.47	399.86	440.91	442.85	399.53	375.87	337.08	345.04	465.77	360.87	459.1	364.44	342.98
775004	380.82	324.53	331.89	370.86	433.59	326.25	325.6	362.11	335.58	321.03	325.57	414.8	353.2	374.13	383.22	379.17	392.4	404.16	401.22	481.7	347.24	408.11	411.15	382.69	373.84	375.49	491.96	452.22	346.65	318.98	454.63	371.55	329.47	383.2	464.16	392.01	444.97	439.45	400.82	372.82	333.35	347.58	462.83	361.98	456.93	365.8	340.54
776004	377.22	321.3	329.59	370.16	430.61	324.37	323.04	363.91	334.9	322.72	324.03	420.14	352.65	376.24	383.11	381.15	392.96	395.87	397.53	473.57	345.18	403.02	406.56	381.64	372.55	372.15	490.18	450.49	348.24	319.52	456.07	372.54	321.89	384.45	456.65	392.14	440.62	437.76	398.41	371.62	330.49	347.74	458.29	359.85	447.96	364.44	338
777004	379.61	319.74	329.57	369.74	429.19	327.14	318.3	366.17	331.56	320.23	321.49	425.2	353.6	372.35	382.96	375.78	391.22	396.81	396.62	476.08	346.13	404.28	408.86	379.75	371.88	370.99	487.02	445.41	343.82	319.93	449.61	370.16	320.7	379.27	459.19	393.25	440.42	439.03	393.43	371.31	326.02	341.65	448.68	356.36	450.83	364.13	336.23
778004	379.35	318.23	328.16	370.34	427.86	329.95	318.82	370.3	333.61	320.94	320.81	407.93	356.01	371.44	379.57	377.64	390.53	397.86	393.53	470.84	344.03	406.47	403.23	379.47	371.89	375.03	485.67	442.63	351.5	316.94	450.39	369.39	322.31	381.31	459.41	389.54	436.76	435.91	400.1	372.14	324.78	348.69	459.8	355.48	448.44	362.88	338.11
779004	378.46	323.76	331.3	371.23	428.75	327.22	320.48	370.58	330.81	319.05	323.06	415.24	353.02	374.34	380.64	376.35	390.37	396.44	397.02	472.23	343.88	405.75	406.19	382.57	371.11	374.46	484.4	441.96	350.23	317.49	449.7	367.72	323.88	383.26	458.19	391.25	444.06	440.62	394.41	373.13	329.79	340.68	462.92	360.27	451	359.95	339.3
780004	373.79	318.68	325.61	364.69	428.95	327.16	319.46	373.7	331.29	319.17	321.27	411.61	355.16	372.48	380.26	375.3	391.13	395.39	394.67	474.21	340.26	401.21	398.34	382.58	370.23	371.83	486.85	440.02	347.44	317.58	445.13	368.33	325.44	383.14	455.3	392.26	435.08	437.09	398.73	372.22	328.69	344.35	460.47	355.85	455.57	363.94	339.78
781004	373.86	320.46	334.16	364.78	425.4	328.16	320.16	373.48	332.93	316.37	322.65	424.71	354.06	374.53	380.06	373.99	390.41	397.29	397.66	467.19	342.38	404.68	401.91	380.12	367.92	372.96	482.76	441.45	348.18	317.56	445.54	367.11	322.66	382.58	452.74	387.3	439.44	437.87	403.71	370.86	327.56	341.33	452.19	354.73	448.13	358.99	337.27
782004	374.38	316.49	329.06	366.73	430.19	323.39	319.6	376.59	332.99	322.38	322.87	417.69	354.03	376.15	382.58	375.79	390.18	394.89	392.5	471.43	346.07	406.09	401.78	384.99	367.89	376.49	487.31	448.22	346.55	318.9	444.75	371.77	325.19	381.03	454.62	386.29	437.36	440.42	398.26	372.44	330.76	342.45	462.96	357.64	452.1	359.66	336.86
783004	379.65	318.55	330.19	365.56	427.38	328.12	318.21	379.19	330.81	322.97	321.37	426.7	354.94	375.42	384.87	377.48	391.61	397.07	393.73	472.42	342.7	409.39	403.04	383.67	372.99	371.72	489.33	445.61	345.73	315.84	441.77	368.13	323.01	382.86	460.11	390.05	437.88	435.62	401.33	372.29	332.27	341.79	461.2	354.09	453.67	360.24	336.6
784004	370.92	320.25	328.13	364.25	423.74	323.27	323.18	374.31	329.16	318.61	321.8	421.69	351.42	371.37	383.76	378.01	390.24	391.62	385.29	471.97	343.91	402.93	404.86	382.28	366.34	372.78	481.28	440.01	346.09	315.06	442.11	365.91	322.16	381.24	460.36	389.3	439.82	438.92	397.43	370.45	325.25	346.05	462.09	357.3	442.39	359.09	336.9
785004	374.88	318.68	330.34	364.95	424.9	327.69	316.64	376.78	331.92	318.59	322.1	416.03	351.49	374.02	380.8	374.8	389.11	389.44	385.98	470.87	337.45	405.96	400.35	378.66	370.35	373.48	483.87	438.05	343.62	318.03	439.97	366.72	325.21	377.36	464.01	389.47	441.75	434.45	399.19	370.54	331.57	344.07	458.09	353.54	444.66	357.27	336.55
786004	375.49	316.97	326.18	365.71	425.22	321.48	325.38	380.25	329.83	317.59	321.52	407.54	354.87	374.05	381.59	375.01	387.9	394.98	385.03	472.62	340.01	401.67	398.92	384.11	368.73	372.06	485.09	438.43	344.08	316.11	441.38	363.35	322.82	381.07	459.69	386.7	441.84	432.49	395.66	371.56	323.83	341.32	462.38	355.47	440.71	358.55	333.51
787004	368.3	314.54	326.12	358.76	418.24	320.4	318.51	375.35	327.2	315.98	318.24	413.42	348.03	375.1	382.71	372.58	386.37	390.94	379.93	463.74	339.62	404.62	397.51	379.82	364.67	369.38	479.89	437.53	341.64	313.28	434.79	362.73	317.62	379.13	457.35	383.72	436.52	431.4	391.99	367.7	326.53	339.59	455.7	351.47	439.17	355.48	334.56
788004	368.59	310.29	330.15	362.6	424.82	323.78	319.42	380.73	327.68	316.83	321.85	407.68	351.81	375.84	384.16	377.14	388.05	393.27	387.14	467.8	341.45	404.67	399.67	379.89	366.14	375.75	484.67	436.29	340.37	312.47	439.97	363.97	323.54	382.29	457.06	391.82	440.41	433.55	396.58	369.96	331.36	339.12	459.51	355.33	438.88	358.37	333.85
789004	372.84	317.44	329.4	363.68	426.07	325.91	316.64	385.78	332.7	319.4	326.91	423.4	349.23	373.89	385.55	380.36	388.13	395.14	385.93	468.4	342.98	405.53	401.08	382.88	366.04	373.66	487.75	438.14	342.58	314.5	441.33	364.34	324.75	384.29	460.42	386.57	437.02	433.15	395.26	371.59	329.44	343.12	457.01	356.73	449.8	360.14	338.55
790004	372.28	319.89	329.82	363.38	425.83	325.02	318.68	382.44	329.05	318.04	319.62	413.25	350.15	370.05	384.77	377.61	385.62	394.12	386.56	469.51	340.94	399.42	398.62	376.25	366.38	367.76	478.93	438.77	338.85	315.55	438.77	364.07	319.34	380.69	458.63	389.15	434.13	433.61	389.93	367.76	326.91	341.5	452.1	357.65	445.63	359.33	336.82
791004	365.01	313.57	326.56	359.24	427.78	323.61	317.61	382.59	329.46	318.35	319.01	412.27	349.26	374.06	382.02	372.2	384.91	393.89	381.71	466.48	340.45	399.11	394.15	374.17	363.97	372.96	477.44	433.59	339.73	314.68	438.68	359.2	319.01	378.6	453.35	384.76	432.65	427.91	392.01	367.24	321.01	340.72	455.69	354.76	440.07	359.71	335.57
792004	367.7	317.75	326.35	359.01	423.19	320.8	321.08	384.33	329.67	314.37	321.73	414.43	348.82	370.64	380.65	375.63	383.91	388.39	382.39	462.53	333.2	400.91	395.78	374.29	368.42	369.27	478.43	435.59	341.11	313.68	435.77	362.76	320.3	379.37	450.69	383.34	429.72	426.72	388.81	364.31	328.53	340.38	454.11	352.24	440.51	355.22	332.48
793004	372.05	320.82	329.61	364.74	431.07	328.58	322.3	389.96	333.89	321.78	322.98	417.66	352.11	374.79	383.93	380.08	386.83	397.15	388.87	468.19	345.3	401.65	403.32	376.6	369.71	371.05	478.47	445.19	346.34	318.4	440.41	365.22	324.58	380.57	455.65	390	431.21	437.06	393.29	370.89	328.99	345.32	456.26	354.28	445.16	357.09	338.55
794004	371.36	315.19	332.99	364.31	426.91	330	316.55	386.1	331.7	321.38	327.14	412.59	348.98	370.75	383.66	379.5	386.98	394.41	385.08	469.45	339.22	401.7	400.11	377.46	368.35	374.24	481.2	441.71	335.99	318.55	436.99	365.05	324.93	381.53	453.51	387.98	433.34	429.25	387.45	366.28	328.19	338.73	458.97	355.3	439.29	361.11	336.16
795004	370.21	314.15	330.55	363.39	428.61	323.88	317.21	388.86	334.47	320.82	324.07	418.58	353.08	376.72	384.64	380.5	387.31	388.77	384.87	464.42	342.87	400.61	401.01	379.37	367.32	375.15	479.88	440	338.96	314.58	443.08	363.9	322.67	379.38	453.2	385.57	427.89	429.33	393.13	371.78	332.59	345.13	454.28	357.16	442.66	359.69	338.24
796004	368.68	314.98	326.1	362.49	430.04	330.95	313.16	388.74	333.01	320.57	325.27	414.36	355.33	376.9	382.49	378.68	388.16	395.84	387.58	470.45	345.53	407.56	401.54	379.14	364.13	373.56	477.43	442.54	337.76	317.07	443.47	365.09	325.19	375.94	454.25	384.56	433.37	428.27	394.15	368.44	331.48	350	453.42	357.98	445.9	354.39	336.95
797004	370.49	317.19	327.2	362.29	429.94	329	315.95	384.9	328.8	318.92	324.56	420.72	353.13	377.69	382.69	378.72	386.67	398.23	386.43	470.17	342.41	401.13	403.92	376.38	368.8	376.39	479.9	445.45	339.39	319.1	442.19	364.08	327.53	376.55	454.42	388.12	432.42	423.53	398.03	365.56	324.07	345.35	449.48	353.27	437.03	353.81	335.95
798004	370.83	314.76	329.14	365.09	428.59	329.49	318.83	387.93	332.2	322.75	323.66	420.98	354.88	377.25	387.5	382.42	391.26	397.3	386.74	471.09	345.21	403.04	406.81	381.83	368.03	378.58	482.46	441.96	347.7	322.05	447.35	365.81	326.56	377.37	455.55	390.53	437.5	429.04	397.38	371.68	330.88	342.13	455.24	358.32	444.83	357.17	340.17
799004	374.16	314.42	326.7	363.2	425.88	331.05	322.46	384.98	332.32	319.99	322.86	418.12	350.77	376.44	385.17	381.84	389.07	396.23	381.75	470.94	342.36	397.66	402.91	379.52	366.87	375.98	479.43	440.93	342.24	320.96	441.12	364.51	324.1	371.6	450.97	388.12	431.27	428.35	399.61	368.93	329.72	341.91	448.2	355.09	449.29	358.28	339.58
800004	371.14	317.76	332.17	362.01	426.79	332.39	318.6	381.26	329.39	319.62	323.46	414.02	355.1	372.91	384.59	380.08	388.84	392	385.04	473.94	342.97	397.46	402.04	374.02	361.6	376.68	479.97	445.99	347.12	320.39	440.35	364.47	325.95	373.75	452.79	386.83	433.62	427.93	396.82	366.16	327.07	342.38	445.64	354.65	437.12	354.99	335.06
801004	371.85	317.37	328.05	363.25	427.15	331.4	317.57	385.92	332.8	322.11	328.22	422.38	353.91	374.29	387.74	380.58	389.19	395.81	386.75	474.32	345.48	397.71	403.07	383	366.67	379.28	478	448.69	345.55	321.46	439.53	366.11	321.97	378.46	452.99	392.72	433.72	431.35	398.2	368.39	328.96	347.63	445.81	357.54	441.78	355.81	337.16
802004	374.85	315.07	330.62	366.96	426.36	336.23	322.16	384.78	330.49	319.49	324.8	419.91	354.75	376.25	383.88	375.11	388.49	393.25	385.52	466.75	341.02	396.79	403.53	381.07	369.58	379.13	484.17	446.57	342.89	325.58	441	364.19	321.02	374.83	447.87	391.28	428.38	425.05	398.14	369.24	328.25	343.95	443.42	354.49	433.63	360.39	338.99
803004	377.17	315.69	332.72	365	423.07	334.15	321.71	384.76	332.28	322.56	324.44	426.07	356.17	375.9	384.78	380.05	387.89	391.31	382.76	471.34	344.18	400.72	403.45	379.19	369.9	380.67	477.67	446.77	344.69	321.32	436.05	363.29	325.57	372.81	451.06	387.59	434.13	427.72	398.23	366.19	329.9	350	444.31	352.7	441.34	358.68	335.92
804004	371.29	313.4	328.46	361.37	423.84	328.19	318.2	378.43	329.11	322.3	324.77	413.25	351.01	372.34	383.74	380.12	387.56	391.49	382.98	470.92	339.73	398.47	398.89	382.13	366.91	373.1	476.08	447.86	344.4	321.13	436.75	363.25	322.47	371.37	447.46	384.27	426.74	424.86	390.54	368.37	330.34	341.2	450	353.06	431.3	358.25	337.76
805004	372.14	314.59	327.02	365.52	421.25	326.19	316.6	377.59	327.39	312.65	319.81	423.87	350.08	367.47	381.25	377.76	385.3	390.53	375.39	467.48	340.2	396.88	398.37	379.75	365.84	377.71	476.07	444.54	341.3	319.59	434.94	360.36	321.59	370.52	446.87	379.89	420.83	427.32	396.64	366.68	325.26	343.44	439.38	353.96	424.2	357.29	332.01
806004	372.52	320.58	330.76	369.45	426.65	328.56	322.48	381.09	329.74	317.87	322.68	423.61	351.91	373.25	384.02	380.71	388.18	393.48	384.12	469.87	342.72	401.66	404.23	376.61	366.81	384.29	479.37	454.14	344.29	326.86	442.49	366.5	320.68	376.42	452.44	384	423.88	428.56	395.3	371.89	327.35	347.54	440.49	357.3	431.74	355.68	335.25
807004	373.92	312.72	332.22	360.44	422.62	324.1	320.06	377.13	330.58	320.76	322.43	414.02	352.43	377.84	383.58	377.41	387.22	386.51	376.46	464.9	340.35	397.33	401.07	374.67	365.04	382.49	475.27	453.13	344	320.04	438.29	362.42	321.5	370.24	445.24	384.59	417.86	426.81	397.23	368.16	330.97	349.88	442.29	360.01	430.25	350.24	336.38
808004	370.97	317.31	329.19	364.34	425.47	326.19	319.59	377.46	331.86	320.08	325.24	424.06	351.51	375.94	384.42	377.07	387.86	389.68	380.59	461.02	342.22	397.77	402.21	377.53	368.76	385.24	473.46	447.66	344.17	323.94	438.83	365.09	324.36	373.94	445.41	382.12	424.55	423.78	397.96	371.42	327.8	351.04	447.59	358.91	420.46	354.88	335.01
809004	374.49	316.23	330.23	363.84	420.69	325.7	316.92	377.46	326.9	319.23	320.89	413.59	348.74	366.8	380.78	374.93	385.03	385.1	375.96	452.49	338.03	395.86	397.52	380.35	369.65	380.4	477.43	443.49	345.24	320.59	439.91	362.99	319.13	371.22	444.38	377.68	418.13	422.28	397.53	367.7	328.86	348.19	444.7	356.65	422.23	356.27	334.99
810004	371.08	313.21	329.24	362.75	424.86	327.98	318.31	377.89	326.61	316.4	319.72	412.13	346.02	369.54	381.51	378.2	384.78	389.58	371.88	457.39	340.19	397.49	399.36	380.59	365.46	381.11	474.77	445.59	338.6	321.54	436.64	363.24	314.54	369.95	442.31	380.79	419.23	420.27	396.66	368.39	331.8	346.71	448.47	358.67	418.8	351.7	335.28
811004	367.41	311.06	331.39	359.53	416.69	326.69	314.56	370.03	324.44	312.17	316.96	409.86	345	368.99	376.56	373.6	380.83	384.58	367.93	458.38	334.61	392.86	394.46	380.94	362.09	375.53	471.54	441.97	339.19	318.72	431.25	356.35	315.8	369.66	440.68	378.02	418.01	422.06	392.95	367.14	326.1	351.35	440.04	357.72	418.09	352.71	332.33
812004	373.4	310.72	327.74	365.84	422.42	329.78	320.55	376.69	331.29	323.36	324.65	420.87	350.99	379.59	381.95	381.09	387.35	389.74	375.08	461.59	347.36	398.49	402.05	378.11	370.83	384.08	475.6	449.19	343.18	325.98	438.45	360.57	321.03	372.53	446.74	383.81	425.47	428.24	402.33	373.61	333.28	352.49	452.64	360.83	422.63	359.06	337.89
813004	370.18	313.79	332.14	367.29	420.13	329.77	314.07	376.84	328.64	318.38	321	429.47	345.23	374.63	378.76	380.31	385.16	385.58	371.11	460.59	339.56	393.6	393.23	382.42	364.38	377.31	473.72	448.97	338.98	322.39	434.25	358.57	319.06	368.44	437.25	379.6	415.45	419.16	394.93	369.71	331.82	345.9	445.74	355.81	417.69	353.68	335.26
814004	367.17	315.64	326.49	364.89	414.81	329.86	316.09	370.4	327.35	316.84	319.47	409.52	347.38	372.9	376.39	379.49	382.61	386.35	371.34	452.98	335.17	389.86	390.61	372.44	362.14	373.31	469.29	439.82	335.06	319.26	430.95	356.48	320.83	367.12	433.75	380.59	412.39	420.75	393.41	364.46	327.28	340.43	442.92	355.27	406.29	350.67	335.82
815004	366.62	309.88	326.42	361.08	410.23	326.87	309.13	372.02	325.52	314.98	319.05	415.21	343.58	369.43	373.69	375.69	381.08	381.46	367.38	453.61	335.43	392.95	381.52	371.35	365.05	369.98	468.56	444.8	333.02	321.39	427.67	355.42	312.44	363.34	431.31	377.85	404.84	417.96	387.56	368.14	330.59	341.7	437.01	354.21	403.44	350.72	335.52
816004	369.82	307.46	329.95	361.99	416.54	326.53	313.38	373.08	332.17	323.23	324.57	420.41	345.41	375.94	375.91	381.59	384.75	388	372.83	448.87	341.53	388.72	386.08	378.58	364.16	372.59	467.51	442.29	330.34	322.46	434.67	359.65	315.65	371.36	431.89	379.89	407.78	421.03	394.73	371.37	333	344.7	442.91	355.49	406.93	357.72	338.56
817004	370.32	316.38	329.45	356.15	414.71	327.49	310.41	368.55	327.21	316.3	318.37	416.25	346.17	371.52	373.05	382.28	383.44	383.87	367.23	449.12	335.01	390.85	379.25	372.02	360.38	375	466.84	436.79	330.62	321.49	437.23	358.44	313.61	366.5	430.55	374.19	404.75	412.24	384.6	369.98	331.6	343.21	435.63	353.71	399.54	352.53	336.45
818004	368.42	308.23	329.1	358.22	407.41	322.61	307.56	370.86	329.16	312.51	316.62	415.23	345.26	374.25	367.09	376.3	378.32	379.58	362.22	440.64	333.28	383.48	373.98	372.07	359.03	368.02	462.05	434.36	325.77	317.02	430.84	355.21	312.17	363.84	426.86	370.18	398.26	408.51	383.91	364.55	326.9	339.33	419.8	350.02	394.59	352.59	334.59
819004	370.16	312.95	326.22	359.24	404.43	321.79	304.67	367.04	330.68	316.73	318.81	419.13	345.78	370.98	369.5	379.3	382.44	379.14	362.99	443.59	338	383.59	372.28	372.68	357.63	372.85	460.37	432.02	325.38	319.16	428.1	351.96	306.33	367.28	425.3	371.54	403.83	407.3	387.85	368.35	329.75	340.85	428.24	355.43	401.26	347.82	334.51
820004	361.88	311.63	324.36	353.9	397.92	321.11	300.96	364.93	328.21	316.31	317.52	407.2	342.78	370.57	365.04	375.56	378.22	373.79	361.6	432.82	336.4	377.84	369.51	370.16	355.85	369.06	458.35	420.64	327.01	317.65	420.44	350.84	309.92	360.78	416.05	369.97	397.29	405.61	379.79	363.55	325.37	338.54	415.96	349.65	387.87	349.55	332.75
821004	365.61	316.7	333.5	357.2	407.1	328.28	306.99	371.18	331.9	317.9	320.87	419.44	348.85	370.22	368.94	380.42	382.43	378.44	361.94	440.56	336.08	380.83	374.89	377.86	362.14	373.97	472.03	427.33	327.93	318.77	429.31	357.13	316.33	370.1	421.09	371.46	397.14	409.39	384.16	370.52	332.5	343.75	428.74	354.92	394.12	351.93	338.05
822004	359.13	305.89	323.48	348.36	392.85	317.96	294.57	362.77	323	310.77	311.94	404.96	337.15	365.49	360.03	369.59	373.85	367.38	355.1	425.99	326.76	372.22	359.28	362.19	350.18	361.19	452.25	403.55	319.37	313.55	413.16	344.7	302.4	357.07	406.78	361.64	389.5	397.02	369.21	357.28	322.85	329.67	410.37	343.5	382.2	344.51	329.22
823004	374.62	323.85	337.7	357.69	401.66	329.74	306.82	365.98	334.96	323.61	327.27	422.76	351.77	371.41	368.95	387.12	385.65	373.8	366.78	435.68	336.18	382.27	370.24	371.44	360.05	374.86	469.95	417.83	328.23	328.98	421.93	355.29	313.16	374.23	417.59	374.43	401.39	408.9	381.07	373.79	337.63	351.97	420.84	354.6	396.63	355.92	342.95
824004	371.91	316.25	331.99	354.95	393.69	327.83	304.56	357.62	330.67	322.68	321.29	408.63	349.21	369.92	363.82	380.24	380.3	371.32	360.81	421.53	334.66	373.37	365.29	370.03	357.24	369.4	459.62	401.36	323.99	322.35	413.2	351.58	318.87	368.26	406.66	368.31	391.45	401.52	384.73	368.4	329.88	345.24	411.43	351.15	391.72	345.45	335.81
825004	364.11	317.02	328.76	346.46	383.31	322.57	302.5	357.73	327.91	317.56	319.16	401.76	341.7	362.03	359.26	381.14	376.73	370.29	356.23	415.68	329.37	366.57	360.11	370.43	358.06	366.25	449.74	399.83	324.57	321.26	408.42	348.34	319.11	365.83	401.24	365.13	389.16	394.11	374.11	367.33	328.88	344.15	405.85	351.48	384.11	346.71	330.49
826004	374.8	323.41	330.88	354.14	387.46	323.92	306.53	361.46	331.52	322.82	325.58	409.8	351.75	373.85	362.28	386.27	381.57	368.29	360.13	411.97	334.71	366.74	362.07	373.43	361.5	372.39	450.58	399.07	328.77	328.97	414.15	351.24	316.43	372.89	399.44	368.63	389.76	392.88	377.33	367.03	333.59	342.3	406.42	350.73	384.41	353.82	336.75
827004	357.09	310.3	322.93	340.64	372.06	317.79	294.64	352.37	320.24	315.23	314.25	402.13	344.98	361.28	353.08	377.15	372.71	359.99	352.06	406.57	324.67	357.27	351.23	359.59	346.48	360.41	436.98	385.31	317.48	314.45	398.19	339.68	313.19	360.82	386.52	360.18	381.57	381.72	366.93	358.84	326.53	333.07	395.13	344.9	378.55	347.65	330.04
828004	364.15	315.47	325.92	341.67	377.99	322.94	298.71	352.01	324.48	315.02	319.02	396.24	343.87	363.95	350.81	385.1	372.04	363.34	351.66	403.16	324.64	358.08	352.28	365.96	351.07	361.83	438.21	378.86	317.27	319.24	397.73	346.71	313.41	365.21	385.93	358.95	377.7	385.36	375.96	362.04	331.33	337.92	395.36	346.22	380.92	343.99	331.46
829004	367.88	322.42	332.96	347.47	377.96	325.41	302.67	352.06	330.06	318.23	320.72	405.67	347.36	372.05	355.8	384.57	377.31	364.4	355.66	402.74	333.85	361.12	355.96	368.44	355.07	364.86	438.99	381.75	323.14	323.47	397.82	348.52	316.84	367.91	381.38	364.75	379.12	386.86	370.53	366.84	330.51	344.57	403.81	347.97	382.96	353.45	336.08
830004	363.3	312.86	320.24	340.51	370.03	323.03	296.53	346.25	325.58	316.19	315.27	391.52	341.37	364.5	348.44	377.58	370.22	361.37	351.01	393.05	327.39	354.62	344.92	360.15	351.07	355.86	430.32	375.91	318.95	321.34	390.54	343.42	309.75	367.29	372.63	358.73	375.43	379.72	362.35	359.89	328.38	340.01	391.95	345.72	380.19	342.65	331.02
831004	363.57	319.26	324.03	339.94	370.26	325.57	303.53	354.03	327.05	321.61	316.22	405.07	338.91	361.65	346.42	377.56	370.3	359.78	349.8	396.27	328.73	352.5	350.9	364.31	355.88	360.4	433.35	377.29	317.08	325.59	387.46	343.68	313.18	362.92	372.47	357.46	374.25	380.17	367.34	361.82	327.84	340.45	396.77	348.14	380.33	351.45	334.52
832004	357.17	310.57	319.98	330.16	358.07	320.04	296.1	347.03	319.62	313.87	312.41	399.52	341.53	356.71	342.38	378.5	364.17	352.8	343.6	386.92	323.28	345.5	345.24	355.43	348.31	353.39	426.54	370.88	310.84	322.4	375.98	339.08	304.69	361.46	362.89	358.16	372.69	373.83	364.11	357.41	320.78	332.21	375.98	344.09	377.84	340.39	324.99
833004	359.23	314.56	321.43	331.26	356.02	318.61	293.45	341.33	323.37	312.93	311.81	383.89	339.52	357.34	341.17	378.75	360.61	353.58	345.12	378.45	321.95	347.13	343.03	355.64	347.13	352.64	419.34	369.06	314.76	320.3	373.62	339.72	306.77	359.44	362.94	354.1	365.88	374.63	362.94	356.84	322.83	330.89	379.61	342.65	373.22	344.05	326.69
834004	359.86	315.68	323.86	335.06	355.15	319.91	299.82	343.87	320	316.79	314.83	383.33	342.61	354.8	343.53	379.76	361.28	358.58	345.65	383.94	323.94	343.95	344.26	359.41	350.13	356.15	418.7	369.14	312.97	321.8	373.38	341.47	308.39	363.2	361.42	357.57	362.12	369.99	365.08	357.53	326.07	330.81	376.93	341.83	378.52	341.89	331.21
835004	352.98	312.33	321.71	331.02	348.77	316.45	296.2	341.34	320.77	313.91	311.37	381.7	335.25	355.14	339.12	376.29	357.6	351.36	344.04	378.29	322.71	344.86	340.26	361.28	346.61	349.85	413.7	357.16	310.74	322.69	371.24	337.28	307.56	364.87	356.68	353.15	360.89	370.96	362.25	354.16	320.11	337.67	380.13	340.51	372.18	338.86	329.7
836004	356.82	321.87	326.58	331.06	354.9	323.06	299.62	340.13	324.25	318.3	318.48	385.96	342.88	358.5	340.56	380.05	360.32	354.79	346.64	381.47	325.82	347.88	346.62	362.23	347.84	354.97	416.99	360.52	316.73	326.11	372.97	341.62	310.71	369.16	362.53	359.88	366.42	374.5	362.03	358.87	331.09	336.05	376.9	345.63	374.42	349.01	333.25
837004	361.47	322.91	330.13	329.73	352.34	322.16	298.04	340.92	326.98	317.18	317.11	382.96	340.1	356.37	338.66	379.2	355.52	350.99	343.6	374.22	324.59	346.89	341.7	361.19	349.71	354.7	407.22	359.47	313.12	325.86	372.21	339.97	308.03	363.12	358.41	357.72	366.31	371.46	364.05	356.35	328.59	338.55	377.71	343.58	371.88	344.79	333.83
838004	365.92	325.82	331.55	340.97	358.48	321.01	303.73	351.85	326.63	322.55	322.39	383.04	346.72	360.1	341.91	382.61	356.22	353.73	349.14	375.45	327.7	353.41	345.13	367.9	353.96	360.27	415.85	365.62	321.83	330.04	378.22	342.42	311.37	370.59	363.08	359.29	362.32	377.21	367.74	362.99	331.97	340.99	382.43	350.04	383.05	352.85	337.32
839004	364.88	316.78	326.8	330.44	349.57	320.98	297.76	345.8	325.23	318.47	316.95	376.54	341.19	356.44	336.98	379.29	352.43	351.61	343.56	373.35	325.28	346.46	343.93	363.56	348.39	354.39	405.58	358.45	314.53	328.59	368.74	342.78	307.09	369.94	355.4	356.26	361.61	375.58	364.15	360.65	322.42	343.64	378.97	345.64	367.7	340.79	333.2
840004	362.71	317.61	327.93	333.23	353.06	323.04	302.01	343.55	327.07	318.15	317.92	376.94	341.87	355.87	338.1	385.64	351	356.86	345.48	375.67	324.75	346.12	345.34	365.84	352.32	352.45	403.8	354.74	315.66	327.85	370.05	337.47	306.06	365.7	361.93	355.52	364.74	374.35	369.16	358.74	326.99	337.8	382.85	343.33	373.83	348.42	333.5
841004	361.48	321.56	332.05	336.73	353.34	325.87	300.08	341.51	325.5	321	317.23	373.75	340.77	356.57	334.69	377.4	348.48	352.05	344.39	370.9	325.96	346.41	341.33	364.83	351.04	354.53	399.98	352.09	314.81	328.67	366.94	339.1	304.33	369.79	357.82	357.38	357.2	372.17	367.76	360.64	326.97	334.16	375.41	345.63	375.96	347.59	332.39
842004	353.86	309.61	320.79	327.24	341.64	318.22	292.94	335.99	315.76	310.95	312.61	367.66	337.03	351.54	329.95	372.31	343.23	340.74	336.21	361.62	322.36	339.48	335.53	353.53	344.81	339.93	388.32	346.69	305.34	323.26	357.72	332.05	300.24	357.58	351.13	349.99	355.17	363.35	359.96	352.24	320.86	329.04	371.21	340.79	366.52	342.84	324.02
843004	360.16	315.91	321.14	333.82	346.34	319.88	297.53	342.99	323.23	319.42	319.47	362.36	340.59	356.83	334.74	380.81	346.22	346.26	341.67	367.64	328.41	342.33	340.53	356.77	347.15	348.68	392.62	349.88	314.58	326.71	362.14	335.89	308.3	370.06	356.53	355.53	357.86	369.35	366.15	360.43	326.44	341.98	374.77	344.29	370.99	345.52	331.51
844004	357.39	313.24	323.03	330.6	346.16	320.01	294.14	335.91	319.39	317.19	316.14	369.23	339.3	347.82	330.52	379.73	343.3	347.02	335.94	360.72	323.48	344.63	340.07	361.64	346	344.97	390	350.4	309.75	328.48	358.26	332.98	301.98	367.25	351.54	354.72	359.13	365.98	360.91	355.68	324.67	334.67	371	341.52	370.14	338.11	331.98
845004	361.03	311.72	325.52	331	344.47	321.56	296.69	338.82	322.2	316.7	318.79	363.81	338.9	352.88	330.42	381.7	342.6	342.35	341.63	359.63	318.85	340.79	337.63	355.17	344.39	347.5	393.45	345.22	311.27	329.41	361.41	336.82	300.84	368.11	351.96	350.79	352.2	361.89	357.15	357.32	325.24	336.4	365.79	345.94	374.23	347.01	331.87
846004	355.1	312.93	323.69	325.93	347.57	321.29	300.79	341.91	325.93	314.14	317.07	357.73	338.37	349.63	333.28	379.44	343.48	345.38	340.97	362.24	323.39	341.75	338.75	356.87	344.47	347.14	385.14	347.42	310.58	328.54	359.94	331.22	304.27	362.86	354.39	355.56	353.62	364.54	362.88	359.46	325.4	334.54	362.85	345.26	372.81	339.72	333.4
847004	362.86	308.95	327.88	335.31	346.74	321.21	301.68	338.15	323.14	317.39	318.68	367.26	340.36	350.03	331.12	381.38	342.77	343.85	345.18	360.78	322.64	342.57	342.53	356.88	345.07	347.23	386.96	343.54	312.83	330.7	358.68	332.98	303.12	370.9	350.89	354.04	351.1	362.66	362.31	363	328.57	335.53	366.11	349.85	376.17	344.99	333.93
848004	367.99	317.47	332.3	335.78	352.29	328.09	305.63	339.56	327.78	321.15	321.14	368.33	344.72	356.52	333.93	386.62	345.26	345.82	343.34	361.16	325.12	344.24	340.77	368.16	352.63	349.51	392.9	346.39	315.16	337.59	363.41	335.02	308.22	373.2	355.28	352.84	360.2	362.78	368.51	366.74	329.87	340.54	373.49	347.83	371.45	352.92	338.87
849004	354.61	308.63	321.57	323.05	343.91	320.74	297.55	333.61	317.96	311.16	310.08	360.68	336.33	346.12	327.91	374.69	337.3	340.49	338.36	352.98	321.05	334.82	336.89	358.97	342.2	337.84	380.72	341.29	310.91	326.67	354.12	327.15	300.5	361.99	346.41	353.11	351.28	357.71	356.17	356.06	318.74	331.78	360.78	338.87	371.55	341.85	326.89
850004	357.82	309.56	326.62	327.78	341.87	322.01	297.88	328.79	319.95	313.3	313.8	354.74	337.49	347.91	329.88	376	340.32	343.71	339.5	356.6	321.34	336.72	334.52	361.01	342.2	341.49	389.01	345.44	309.87	332.91	355.16	328.3	304.18	362	349.98	353.47	353.98	357.96	354.18	361.23	321.91	330.12	355.67	342.22	365.63	342.45	328.8
851004	356.79	311.54	323.07	333.48	345.47	325.72	301.48	333.89	319.54	315.79	314.51	358.53	341.01	349.68	329.77	376.96	338.87	340.31	337.42	352.61	325.47	341.23	339.63	357.42	345.49	341.19	385.96	341.94	311.74	329.89	361.91	328.78	300.9	363.83	350.75	353.11	354.31	358.3	361.78	363.29	325.47	333.02	357.31	345.65	371.21	346.22	332.65
852004	356.59	306.79	325.12	328.53	342.51	321.39	295.7	328.16	318.76	314.8	314.86	356.9	340.69	344.99	327.19	376.03	335.74	338.73	339.49	354.16	321.07	333.48	330.93	360.24	341.27	338.57	386.05	344.56	306.49	328.9	357.64	327.91	298.77	362.76	347.54	349.49	352.29	357.1	360.34	358	325.23	338.82	356.35	344.01	366.07	347.14	330.93
853004	363.69	309.61	325.38	325.59	341.65	320.07	298.39	329.39	320.75	313.44	313.58	364.17	344.79	351.96	328.37	377.33	339.08	344.66	340.89	348.96	324.33	334.15	335.78	363.29	342.38	340.06	385.45	343.98	311.6	332.06	356	327.91	297.06	366.69	348.97	354.94	357.99	355.58	355.3	359.33	322.09	337.42	354.25	340.85	363.46	342.25	331.12
854004	359.78	313.16	326.02	328.02	343.27	323.8	298.98	335.75	324.01	318.73	316.53	358.72	348.45	350.83	327.51	376.04	339.13	340.23	341.59	351.07	329.1	336.06	337.92	364.54	344.95	341.55	383.59	348.24	313.2	332.91	355.92	329.65	305.38	366.46	352.26	356.8	354.11	357.83	361.67	361.16	328.29	340.19	359.58	344.92	369.48	344.28	333.65
855004	359.06	312.41	321.37	325.96	339.44	320.27	300.69	324.88	316.12	314.84	314.04	347.07	342.32	346.13	324.34	371.79	336.35	334.05	339.99	344.96	321.97	334.58	332.57	362.95	340.23	337.86	382.56	342.92	313.33	330.68	348.58	327.09	300.47	361.34	342.37	352.68	353.67	352.37	354.3	355.84	324.12	332.99	357.37	343.58	371.26	344.19	330.59
856004	353.35	306.62	320.5	322.4	336.82	318.47	294.68	327.78	317.58	311.85	310.88	349.52	349.89	343.7	322.9	368.86	335.31	336.56	334.82	344.4	323.43	334.78	331.2	359.52	336.85	336.49	377.26	338	308.39	329.44	351	325.21	296.4	360.2	346.41	349.18	346.81	351.38	355.43	356.37	321.51	330.59	355.33	337.46	368.51	344.61	328.31
857004	356.75	308.78	317.65	322.64	341.22	321.38	296.3	325.03	316.53	310.35	308.98	347.71	344.02	342.21	324.85	375.9	335.29	339.78	336.05	346.91	320.31	333.68	332.97	361.55	337.61	336.44	374.12	336.2	311.44	330.92	350.26	325.34	300.31	359.78	346.9	346.44	353.42	354.57	353.07	356.35	318.05	335.16	357	339.42	373.84	341.51	330.44
858004	359.6	307.27	326.29	324.45	339.41	321.75	300.89	324.96	318.01	316.12	314.82	354.86	349.85	347.56	324.11	373.05	335.66	342.56	334.45	350.06	324.98	337.46	334.94	364.34	341.08	335.53	374.51	345.6	311.88	333.35	349.66	325.32	302.65	365.04	347.08	353.05	349.48	352.97	356.23	359.18	322.56	330.59	355.69	340.88	370.6	346.42	329.96
859004	361.64	308.52	327.52	327.18	344.49	326.04	303.69	331.83	321.87	317.59	320.98	353.38	354.94	351.91	327.74	375.11	337.76	343.49	341.79	348.62	328.65	343.87	339.68	370.51	344.29	340.08	379.76	345.78	315.6	338.21	356.12	332.03	306.07	371.33	354.35	355.73	358.23	359.95	367.43	365.05	328.65	340.49	359.06	345.93	374.81	346.38	339.64
860004	364.26	315.93	331.35	326.71	344.35	331.19	304.38	330.42	320.63	318.62	318.54	357.22	355.51	351.6	328.48	374.03	338.87	344.65	339.31	349.92	326.53	340.31	334.98	367.82	346.23	341.39	379.72	343.98	313.23	337.39	353.17	332.94	305.04	374.07	351.19	357.12	358.98	355.39	360.46	363.94	325.74	338.04	363.7	346.69	376.63	348.43	338.72
861004	372.79	317.03	336.35	334.02	353.17	333.61	308.27	335.89	328.71	325.69	326.17	366.47	361.93	361.4	334.3	384.24	343.61	348	343.96	356.94	333.61	348.08	346.87	376.69	351.26	346.18	388.6	352.02	320.39	348.96	366.07	336.82	312.23	377.97	356.86	362.67	361.4	365.71	373.37	372.29	328.5	345.11	371.13	355.74	380.67	359.54	345.55
862004	360.9	307.18	331.91	325.7	341.73	326.91	302.41	329.07	318.66	318.61	315.33	359.39	353.31	348.31	325.48	375.46	334.32	341.3	336.71	347.05	325.36	338.44	335.64	364.21	342.19	333.91	374.46	342.1	312.05	338.04	348.33	328	303.32	369.61	347.23	354.51	351.2	358.59	358.34	360.35	329.16	335.66	359.52	346.5	373.89	343.75	333.99
863004	364.8	311.96	335.59	325.88	345.76	329.6	298.58	329.02	321.37	318.14	314.46	356.12	353.19	347.73	325.8	377.3	337	343.22	338.44	344.56	324.71	334.72	334.42	367.14	345.22	335.26	375.38	344.75	316.06	341.04	353.98	329.65	305.89	367.63	348.6	352.8	350.09	358.53	356.9	362.48	326.57	334.45	362.25	343.46	369.93	343.2	333.38
864004	357.11	309.18	324.51	323.21	340.91	323	301.48	326.57	315.93	312.19	310.98	350.78	350.82	351.28	324.75	373.5	335.06	340.68	334.67	344.38	326.53	336.05	336.7	360.32	340.99	333.8	372.05	339.05	309.02	340.59	348	326.67	304.54	367.35	345.99	351.37	350.18	359.59	360.44	362.83	323.92	334.34	352.43	345.06	366.05	345.41	333.86
865004	359.16	308.49	326.7	319.32	338.8	326.05	298.77	325.73	312.75	312.4	309.41	349.84	348.44	355.73	324.15	375.7	336.08	336.46	333.94	343.72	324.17	333.45	334.56	369.71	341.54	335.82	373.22	336.18	315.35	337.92	348.38	325.01	301.89	369.87	348.76	351.99	344.57	359.56	358.03	361.76	324.91	329.05	357.6	344.42	371.91	345.12	334.61
866004	364	314.48	327.67	322.78	342.55	327.87	300.19	324.56	312.01	316.44	310.75	350.43	348.36	354.41	323.95	377.04	334.93	338.48	331	347.65	325.21	338.16	333	366.59	342.46	335.84	372.62	342.65	319.49	341.86	350.77	330.29	301.75	367.29	344.93	346.54	344.83	356	358.49	363.69	322.85	333.54	355.71	341.89	370.14	351.59	334.46
867004	363.39	315.83	332.54	323.33	341.15	325.12	299.36	324.39	315.1	319.23	310.47	353.74	355.96	358.4	325.6	381.95	337.64	342.49	338.64	344.84	327.13	338.98	334.29	363.01	344.15	338.47	377.97	343.56	315.15	341.98	353.21	332.4	306.49	372.06	348.51	355.01	346.34	356.78	360.7	361.75	325.26	343.79	355.95	344.11	375.91	346.86	335.6
868004	362.32	313.85	330.78	320.57	338.55	323.31	302.63	318.85	310.44	315.23	310.4	342.96	346.77	349.85	323.52	374.45	334.18	337.04	331.53	343.01	322.98	330.86	331.6	360.24	341.93	333.49	376.35	334.91	313.69	339.62	351.71	326.02	302.94	367.29	346.17	349.41	345.44	355.53	359.72	359.28	318.18	334.2	353.57	342.71	361.45	337.36	330.59
869004	361.32	309.45	323.69	320.98	336.43	323.55	296.43	317.34	310.75	314.6	310.61	349.42	347.83	354.92	324.15	374.39	334.43	337.29	335.26	345.28	320.46	336.76	333.09	357.82	342.89	332.69	371.99	336.79	317.13	339.15	349.84	326.79	303.11	368.05	341.33	352.86	348.93	354.82	355.67	360.23	319.33	333.21	360.66	344.11	370.27	346.58	332.49
870004	358.43	310.52	331.82	325.45	341.77	332.28	301.13	313.83	312.04	317.84	310.88	346.35	355.82	351.07	325.85	375.36	334.79	339.29	338.81	344.39	326.06	335.57	334.33	356.7	345.15	334.35	370.24	336.23	319.48	344.11	347.06	327.26	303.26	367.25	343.69	351.61	343.9	357.27	363.81	364.11	326.01	337.78	362.28	345.09	371.09	351.09	336.11
871004	366.91	316.77	329.58	326.58	342.93	329.04	303.82	317.61	314.07	319.14	313.06	360.23	356.41	350.73	328.2	381	338.23	344.11	341.61	348.15	328.16	337.63	339.71	362.68	350.22	338.61	373.64	342.82	319.47	344.85	355.51	331.06	303.53	375.22	349.65	356.65	358.16	360.53	365.32	365.89	324.47	340.81	355.34	350.43	370.03	348.27	337
872004	353.24	299.69	320.33	321.62	334.75	322.54	298.09	308.8	306.73	309.19	308.24	342.18	347.12	346.73	319.75	367.62	330.91	334.28	332.58	339.17	318.31	327.84	328.38	355	340.31	331.28	362.02	338.1	312.9	336.44	344.3	323.77	297.35	360.36	339.92	345.75	340.68	350.6	353.22	358.52	317.47	329.92	350.88	343.23	369.27	345.48	328.94
873004	363.62	314.27	328.3	324.54	338.5	328.2	300.99	317.23	312.52	320.6	312.47	358.78	355.38	353.15	326.97	379.69	337.23	343.78	338.26	344.3	327.58	334.66	335.72	359.87	344.5	335.35	372.82	342.27	316.65	348.61	354.07	329.47	305.57	371.17	344.75	356.1	350.35	358.74	360.13	363.32	326.1	342.09	358.75	349.76	377.47	349.49	335.26
874004	365.19	315.89	329.95	328.4	343.53	330.32	303.58	317.92	314.89	318.87	312.94	359.48	354.04	346.26	327.54	376.94	337.4	337.12	340.58	343.72	323.18	336.21	335.26	363.14	345.39	338.75	371.6	345.34	317.25	345.12	355.92	330.29	306.15	372.09	345.52	354.61	350.01	356.65	362.45	362.77	327.67	339.34	359.21	349.07	376.53	353.09	338.38
875004	363.61	311.08	325.38	324.75	338.06	325.23	303.31	314.19	313.31	315.46	307.01	359.96	355.63	345.3	321.56	375.58	334.58	340.13	334.51	339.92	321.56	331.18	335.04	363.99	347.27	336.35	371.08	342.07	319.65	346.57	349.8	327.2	302.56	369.21	346.74	354.79	345.21	357.65	359.66	362.43	323.38	338.83	354.29	346.97	367.59	352.43	336.94
876004	355.84	303.02	319.79	321.15	332.22	325.81	296.67	312.58	306.55	309.98	303.58	355.74	346.72	338.25	316.76	367.81	328.62	334.1	333.02	341.19	317.07	329.21	327.38	357.49	338.55	328.57	359.38	335.37	312.92	338.24	340.41	318.97	298.35	360.64	339.2	351.44	338.72	350.4	349.79	356.2	318.4	333.71	347.14	337.84	360.76	344.17	330.1
877004	364.7	318.3	329.84	328.36	340.23	326.52	297.71	317.17	311.53	313.28	310.01	352.51	354.78	342	322.06	372.28	335.38	339.78	336.59	344.87	321.68	332.91	334.49	357.45	346.82	335.87	366.86	341.35	314.09	345.36	349.28	324.92	301.78	368.18	343.76	352.61	348.41	355.66	355.66	356.86	321.03	336.28	351.04	345.56	369.56	350.19	334.47
878004	359.87	313.56	328.08	325.85	338.91	327.42	300.64	316.8	312.48	312.19	309.56	356.58	353.19	345.33	322.47	375.62	335.69	337.71	338.44	338.78	322.8	335.44	333.66	361.13	345.49	335.87	369.23	341.89	318.74	347.36	349.38	325.48	304.44	370.23	344.06	352.52	343.87	356.95	354.91	362.74	322.5	342.9	362.31	345.13	367.25	350	335.92
879004	359.17	307.43	317.68	322.57	336.23	325.65	296.34	307.84	306	313.29	304.3	346.35	353.17	341.69	321.47	365.54	332.63	335.83	333.12	339.45	318.6	331.95	329.49	358.07	338.97	335.36	362.2	338.82	311.84	343.02	345.83	322.67	299.05	364.99	338.67	350.39	343.18	354.46	357.17	356.14	319.43	330.22	353.59	339.45	369.14	346.09	331.32
880004	361.11	312.8	327.7	326.13	338.37	329.24	301.13	314.87	311.48	317.02	309.3	346.11	358.23	345.22	323.34	375.25	334.84	337.25	335.36	344.69	321.35	334.73	332.37	362.82	344.75	334.21	366.91	344.7	312.73	344.21	347.65	322.83	302.8	366.95	345.97	352.13	350.02	352.86	361.21	356.17	326.32	335.43	352.38	344.75	365.98	345.27	336.74
881004	362.01	308.75	325.98	327.62	341.5	329.73	298.79	316.41	311.02	317.16	307.05	352.15	357.39	343.93	324.09	375.36	335.62	338.76	337.69	347.86	320.09	340.23	333.26	365.28	345.81	338.87	375.1	341.5	318.98	345.74	352.84	325.78	307	368.59	344.85	354.84	349.61	358.74	359.69	366.04	322.5	334.14	353.68	344.84	363.28	351.99	335.06
882004	365.83	314.36	328.72	327.93	340.21	327.82	301.81	318.12	313	320.87	311.55	360.99	359.74	342.35	325.18	373.35	333.29	338.83	337.8	346.01	323.76	338.31	331.36	366.99	350.76	339.18	366.82	344.86	322.65	351.43	352.89	324.58	304.05	364.55	345.35	354.43	349.61	357.22	363.11	364.89	327.09	337.39	352.02	346.62	371.24	352.72	334.18
883004	365.57	323.3	328.62	327.96	343.88	335.82	304.05	320.74	313.16	322.72	312.93	352.52	358.36	348.16	325.75	375.24	336.55	339.81	338	347.28	324.83	338.13	334.77	360.25	347.78	338.84	371.64	346.42	321.32	349.55	351.55	328.7	308.65	369.04	345.62	355.32	350.4	358.25	363.86	365.83	322	339.04	355.54	347.04	373.99	352.73	340.69
884004	369.41	307.73	327.37	323.58	337.95	326.84	300.33	315.11	310.24	315.94	307.76	355.6	355.84	343.06	324.87	374.84	334.74	340.4	335.93	346.9	321.35	333.96	335.74	358.35	340.06	336.18	368.29	339.98	315.61	344.23	350.03	324.18	305.14	363.39	344.2	354.2	346.16	358.78	354.59	357.39	320.99	340.24	351.09	343.31	364.38	347.22	333.66
885004	365.57	312.07	325.35	326.58	340.19	327.09	303.75	315.33	311.14	317.05	310.44	354.39	352.62	344.86	323.14	376.33	334.4	338.82	336.53	343.01	321.46	335.86	333.99	361.73	345.03	335.92	363.36	343.22	318.03	347.36	347.53	323.01	305.39	364.91	343.62	353.17	346.32	353.54	359.82	359.21	320.8	336.61	351.9	342.19	372.49	347.42	335.67
886004	364.47	310.83	322.36	324.4	335.18	326.8	299.46	314.4	310.11	318.02	307.58	360.06	351.73	342.98	321.11	374.79	334.34	336.48	334.85	341.06	320.49	334.33	329.75	358.94	340.54	336.93	362.4	335.28	314.44	345.23	349.36	323.11	304.39	368.13	343.8	347.65	346.93	352.46	359.36	356.09	322.64	337.34	351.57	342.49	361.69	345.28	333.14
887004	369.36	315.54	325.28	326.81	338.96	327.23	304.22	316.7	311.65	317.69	311.11	350.76	355.65	346.18	324.52	376.07	335.54	342.39	340.06	344.47	325.38	337.07	337.07	364.85	349.33	337.37	371.3	346.21	320.83	345.57	353.46	326.36	307.24	366.61	343.37	352.56	351.64	353.17	357.38	358.84	324.64	339.28	353.67	346.21	369.22	348.36	336.96
888004	367.43	318.26	324.23	324.92	339.36	323.86	300.47	319.68	312.25	317.77	307.76	350.59	351.44	341.95	323.2	376.42	334.64	342.15	335.58	343.2	322.48	332.1	334.39	358.28	350.38	335.88	366.6	338.62	317.47	344.59	353.15	325.14	305.72	363.25	344.87	351.57	351.23	356.92	355.07	359.1	323.89	336.88	350.24	340.03	363.93	347.35	333.94
889004	368.13	311.17	329.74	328.07	340.22	327.54	297.9	317.53	310.56	316.52	310.31	359.6	351.7	343.49	324.09	378.9	335.39	337.59	338.19	347.22	320.79	338.7	335.47	363.41	349.26	336.03	366.27	341.44	321.26	352.93	352.12	324.97	304	364.91	341.59	350.05	348.86	355.28	362.01	362	323.07	339.14	354.78	343.05	367.44	347.07	337.86
890004	365.66	307.63	323.78	324.41	337.98	323.57	296.68	321.87	309.53	316.4	309.03	342.17	348.48	338.09	322.75	375.07	332.97	336.48	334.37	341.33	324.02	332.26	331.87	358.5	351.65	335.81	361.51	340.93	315.98	346.77	351.73	324.37	305.75	360.32	341.25	349.04	344.98	355.3	361.03	357.6	323.1	335	353.98	344.59	367.41	348.57	332.97
891004	367.44	315.22	321.37	326.26	341.23	323.29	303.76	319.22	308.9	315	312.04	357.4	350.54	344.76	324.05	378.7	334.14	336.39	338.58	345.71	321.71	335.57	331.2	365.15	351.55	336.49	365.45	341.09	318.75	348.93	350.52	324.11	302.71	365.3	342.37	353.81	349.27	353.19	363.38	358.3	323.48	337.63	358.81	344.01	371.08	351.69	331.09
892004	361.94	307.97	319.25	324.47	332.06	318.97	296.43	317.07	306.13	313.01	307.91	349.72	347.43	336.83	320.52	374.5	332.09	335.15	335.63	344.18	320.27	331.37	329.59	357.27	348.96	332.37	362.07	338.31	312.15	342.02	347.27	318.45	298.39	359.37	340.52	350.65	342.05	350.96	354.18	355.84	320.52	333.94	347.27	337.69	360.63	346.07	332.13
893004	375.69	317.67	319.69	332.91	342.29	326.56	299.46	321.52	314.18	320.62	310.67	365.02	356.06	345.37	327.44	386.29	339.64	342.6	342.17	349.83	325.88	336.47	341.05	361.2	358.3	341.74	370.6	346.85	320.13	353.83	355.54	328.4	309.57	366.2	345.45	363.93	354.37	360	364.35	360.73	323.66	344.78	362.04	349.03	374.25	353.66	337.03
894004	364.7	308.73	318.69	324.45	336.98	322.56	295.86	318.5	306	312.79	308.9	349.25	348.59	339.28	320.24	372.04	330.75	330.68	330.34	344.07	317.93	327.32	331.85	353.92	347.23	332.37	364.36	335.88	311.1	346.51	345.33	319.3	298.53	359.35	336.42	352.11	342.31	353.94	349.15	354.01	319.95	326.2	345.17	338.69	361.26	347.18	332.89
895004	360.98	311.12	314.72	319.05	337.55	321.12	293.07	313.75	307.52	314.01	306.36	350.75	345.31	339.55	318.83	375.77	331.42	333.82	332.47	338.96	318.02	330.1	326.73	362.69	347.98	330.99	361.76	336.23	310.41	344.21	347.71	320.05	297.39	359.23	338.11	351.4	344.31	352.17	353.25	354.84	313.98	335.58	347.38	335.56	362.33	341.11	330
896004	361.48	310.71	315.8	323.8	337.86	322.82	294.56	318.92	306.82	313.8	307.55	347.54	346.51	341.72	319.38	375.48	331.17	333.91	331.04	341.32	316.01	328.73	330.37	358.19	349.85	333.72	360.58	339.25	313.98	346.75	349.68	317.65	299.84	360.39	337.21	350.06	347.97	351.08	351.52	353.71	317.39	329.77	345.94	340.51	365.27	346.96	327.97
897004	366.76	311.56	322.26	325.49	336.94	326.17	300.86	317.44	309.31	313.08	307.42	345.5	355.34	340.69	321.12	374.28	332.78	335.47	333.54	342.53	321.46	331.31	329.11	357.58	355.51	337.41	364.46	340.59	316.7	348.07	345.63	321.52	300.59	368.25	340.15	352.2	349.8	356.74	356.77	357.73	317.09	335.45	346.96	341.31	358.7	344.96	331.12
898004	368.07	317.88	325.71	329.77	340.97	329.56	301.49	327.99	315.15	317.95	307.74	364.3	351.61	345.54	324.28	379.05	336.96	340.28	339.05	348.79	322.73	335.9	334.96	360.29	357.93	340.65	369.83	345.32	323.44	350.9	354.56	324.87	304.12	369.26	348.08	354.99	351.95	359.18	357.63	360.81	322.89	337.22	357.14	345.09	369.23	345.63	339.39
899004	358.57	305.74	320.03	324.14	337.86	322.94	296.8	318.37	307.69	309.98	302.99	348.38	346.16	335.04	318.18	372.21	331.45	336.33	329.4	339.31	319.66	330.47	328.14	353.54	351.84	331.65	359.37	341.03	311.06	344.18	345.19	319.72	299.46	362.33	337.81	347.94	342.67	351.75	356.37	355.64	311.48	334.75	345.57	337.03	351.4	344.34	329.27
900004	359.43	311.29	321.83	325.07	340.96	327.11	296.8	316.21	310.19	314.74	307.39	350.56	354.23	344.73	320.89	380.04	334.4	339.46	341.17	341.71	322.28	333.96	331.67	361.03	353.83	336.1	364.71	342.21	315.53	351.75	348.17	324.18	307.41	368.04	344.82	350.12	343.86	357.22	357.63	360.05	318.7	341.49	352.44	341.75	360.94	345.91	337.49
901004	358.93	303.09	316.18	325.41	336.55	325.9	295.89	311.05	304.85	306.98	303.23	346.09	344.86	338.12	318.69	369.86	329.27	336.18	329.79	337.46	314.94	331	324	351.66	347.24	329.19	358.36	338.06	313.5	345.52	342.07	318.27	297.87	358.77	339.23	348.06	339.58	353.21	353.23	354.75	316.72	333.6	345.87	335.79	350.61	342.43	328.84
902004	363.73	315.17	322.7	330.78	343.16	325.08	303.66	323.72	312.08	322.19	310.59	348.56	359.62	343.94	323.37	379.28	337.45	342.53	337.67	343.09	322.47	333.68	330.84	363.32	356.95	338.88	368.17	344.7	315.85	352.63	345.23	324.12	308.2	369.96	345.98	353.54	349.12	358.37	359.04	362.43	321.49	346.63	351.99	341.85	360.66	350.28	337.98
903004	364.4	313.87	322.82	327.98	339.82	326.35	296.81	320.71	310.07	313.93	306.42	353.99	358.47	345.3	322.24	378.13	334.78	341.87	336.31	347.12	319.51	333.38	329.43	357.08	355.57	333.75	363.25	341.9	316.2	349.17	347.86	321.75	304.45	362.09	345.65	353.73	346.93	355.47	353.7	359.21	321.02	331.34	346.96	342.76	356.44	347.71	333.59
904004	365.47	307.41	330.84	329.09	344.34	327.62	303.68	319.3	310.61	312.48	307.88	354.23	353.94	342.08	322.78	375.07	335.89	335.37	336.74	338.67	321.88	334.12	329.7	359.62	358.56	335.71	363.8	344.94	315.83	348.61	349.01	321.26	309.34	370.85	345.9	356.17	347.74	357.9	355.35	360.89	325.88	343.66	348.83	341.58	356.75	348.41	338.19
905004	363.39	316.36	324.45	327.03	337.57	328.2	302.62	317.82	310.67	313.53	307.5	352.51	353.79	342.9	321.27	376.81	334.68	341.39	336.56	342.8	321.76	331.45	333.11	362.28	359.18	337.85	363.25	342.55	316.33	346.95	350.31	320.46	305.45	366.7	346.28	353.43	349.19	354.51	358.16	360.3	321.22	338.59	352.74	339.51	359.56	349.48	332.25
906004	371.43	320.83	331.31	334.84	345.38	336.31	304.91	323.1	317.42	324.84	315.03	362.09	361.98	351.29	329.93	386.32	342.14	344.05	340.01	350.95	327.7	337.12	337.71	365.78	368.84	343.88	370.03	347.22	326.33	357.25	360.09	331.15	312.78	375.86	356.07	363.44	353.1	367.15	363.84	369.35	329.05	345.16	357.71	350.5	365.74	354.67	342.37
907004	355.83	311.89	324.41	322.08	338.03	321.71	295.8	310.7	308.78	312.64	302.43	348.6	352	337.76	317.22	373.37	331.88	336.96	333.7	339.8	317.48	328.74	328.19	354.37	354.45	330.26	353.86	337.96	313.99	343.05	342.92	321.95	298.66	360.32	341.49	349.45	342.23	355.05	355.79	354.2	315.51	335.13	343.43	336.42	353.91	343.15	332.69
908004	360.4	315.02	326.54	328.94	339.46	328.52	296.43	317.17	310.15	315.9	310.56	343.55	352.99	344.58	321.7	379.07	334.25	336.45	335.51	344.46	323.69	331.12	332.91	358.65	359.42	337.5	362.04	340.05	312.97	350.08	348.89	324.48	305.96	362.51	345.56	352.97	346.6	355.01	352.02	356.85	320.55	338.63	341.73	339.46	354.02	348.89	337.16
909004	355.13	313.08	324.4	323.37	336.33	322.47	298.19	310.08	304.56	310.13	303.64	349.95	350.2	334.82	317.77	370.3	331.17	330.89	329.42	337.03	316.57	329.91	326.43	354.45	355.69	331.42	358.2	341.84	314.73	343.15	340.27	321.59	298.87	357.62	340.64	349.91	344.86	353.42	348.35	350.87	322.65	332.69	337.88	337.38	348.89	341.36	331.31
910004	356.46	308.08	322.43	325.13	336.71	324.48	296.78	314.27	305.45	309.59	305.72	346.43	349.59	330.47	320.49	371.38	331.18	332.25	329.63	338.89	311.74	325.85	325.72	357.04	357.38	331.1	353.24	336.04	314.58	346.19	339.88	320.48	300.87	359.96	342.55	350.99	347.24	351.54	347.08	351.55	319.74	327.69	339.65	338.91	360.06	345.66	329.93
911004	363.62	316.25	324.35	330.22	343.29	330.87	299.64	317.29	310.19	318.11	306.72	356.55	355.78	343.34	324.66	378.39	336.89	336.99	338.5	341.35	323.84	331.24	333.85	362.08	364.4	340.54	364.73	341.14	314.56	348.72	348.5	326.05	305.96	363.62	346.57	349.28	353.89	356.05	364.24	358.91	323.93	336.72	350.09	342.46	359.84	347.2	335.47
912004	368.24	320.26	333.66	334.58	344.88	333.38	305.36	321.65	315.96	325.92	311.43	361.96	354.94	347.61	328.48	382.29	339.31	340.38	343.07	348.59	326.56	336.64	333.84	360.9	374.68	345.73	372.61	347.34	322.37	357.4	354.25	331.84	312.28	367.78	351.5	357.72	355.36	364.33	354.79	362.7	329.37	344.17	348.21	347.18	366.27	355.02	342.13
913004	358.02	318.3	326.72	328.29	340.02	325.78	299.23	318.56	307.33	314.49	306.99	350.69	354.49	342.48	322.95	378.68	333.29	331.45	334.67	343	320.21	330.29	328.21	363.9	363.44	336.39	360.49	340.95	316.92	349.38	348.33	325.15	301.91	361.38	344.35	353.78	347.18	354.55	350	355.73	323.04	338.7	344.72	341.27	355.12	350.15	334.32
914004	362.18	318.4	328.98	326.1	339.06	328.98	296.38	315.61	307.43	316.62	305.82	349.45	353.45	340.25	322.04	377.88	333.9	330.65	333.51	338.92	317.96	328.54	332.16	362.74	364.19	334.68	360.17	339.2	315.15	348.43	349.03	325.24	306.34	364.54	345.02	351.79	348.36	354.06	349.62	354.28	316.9	339.21	348.41	341.06	358.47	345.97	330.34
915004	364.53	321.19	331.46	332.83	341.18	325.94	299.13	318.29	309.57	314.76	309.4	351.9	350.99	338.88	323.4	380.89	334.5	333.93	334.14	340.64	323.51	332.34	330.11	362.21	366.27	336.68	361.02	345.61	318.79	351.18	351.76	328.46	305.03	361.57	343.11	352.91	351.22	352.47	354.51	355.43	327.69	346.42	339.59	342.23	360.47	348.51	335.13
916004	357.69	313.9	331.93	326.64	338.41	325.85	297.98	317.62	307.52	315.69	306.72	353.37	348.9	346.2	321.55	380.93	334.94	331.69	331.85	345.66	320.06	332.31	331.75	360.64	364.9	337.05	359.82	340.09	318.28	352.31	346.03	323.98	303.39	358.13	345.2	350.89	352.46	357.53	353.45	355.76	322.99	336.6	343.77	342.72	353.54	350.67	333.04
917004	366.23	316.26	324.34	331.84	340.08	327	299.79	318.2	310.6	317	311.32	348.57	352.78	339.38	325.32	381.46	333.78	336.48	333.29	342.39	319.94	335.21	332.77	358.81	370.2	340.12	364.23	343.8	322.73	352.21	348.79	326.93	302.52	363.65	345.87	354.85	352.09	355.66	352.53	359.24	322.91	338.73	349.35	342.88	361.36	343.75	333.71
918004	363.68	317.86	330.06	332.52	342.39	330.7	305.62	318.84	310.81	318.41	311.58	350.96	355.06	340.3	325.13	383.73	336.09	335.86	332.32	342.77	326.82	334.74	334.25	363.39	370.02	341.14	364.71	346.14	322.42	352.7	350.2	327.67	303.93	361.89	348.29	357.48	354.65	358.34	357.53	359.8	322.23	339.03	346.14	345.07	359.09	351.39	335.49
919004	361.67	316.63	328.94	328.43	340.58	325.78	301.45	321.59	310.72	316.97	309.31	351.14	355.21	343.53	324.44	383.25	334.99	333.52	335.41	343.82	322.87	333.22	333.86	362.38	363.73	335.48	357.41	341.71	319.74	349.98	349.9	325.61	306.91	361.16	344.84	356.19	352.35	353.82	356.53	360.03	322.21	344.31	344.13	342.64	350.67	346.64	336.99
920004	368.28	321.6	334.01	333.53	344.82	335.79	305.92	321.65	312.24	326.52	315.7	352.32	356.13	344.25	325.9	386.11	338.54	334.36	340.07	348.96	329.9	338.74	337.43	366.28	372.43	340.82	369.39	347.52	321.95	356.04	354.04	328.92	310.9	371.1	349.36	356.8	355.89	357.8	363.04	361.91	325.24	344.27	347.93	347.95	357	352.23	340.43
921004	358.32	318.23	329.3	322.91	334.95	322.26	299.68	312.04	308.52	311.61	307.01	347.57	352.08	338.35	319.19	379.74	332.71	329.98	330.72	340.81	319.54	329.5	326.9	356.3	360.35	334.9	356.28	344.64	314.19	344.84	345.13	323.57	300.67	355.58	341.51	348.9	350.43	351.77	349.52	355.45	317.1	331.98	341.35	339.01	344.53	341.88	328.55
922004	363.87	324.12	329.08	328.69	341.72	328.66	302.16	319.24	310.62	317.33	312.68	353.1	353.85	342.35	323.59	384.22	335.71	333.02	333.42	341.87	324.53	329.32	330.24	368.26	369.45	340.36	365.53	342.72	317.51	351.8	349.05	327.39	306.93	368.79	344.28	354.45	351.26	356.02	356.53	354.58	325.17	332.33	344.97	342.9	356.98	347.34	336.13
923004	365.11	318.13	326.73	328.88	338.33	327.93	303.64	318.41	308.51	318.5	312.72	348.34	353.58	340.73	322.37	380.23	334.9	333.41	334.29	343.82	324.03	331.23	329.79	365.86	369.62	339.73	362.74	343.89	318.52	352.87	347.78	328.08	302.62	363.28	344.5	354.36	351.58	355.28	354.48	356.35	324.04	337.02	346.57	344.73	359.84	344.71	334.84
924004	359.89	315.71	328.25	329.61	338.96	329.06	297.17	315.47	312.55	316.72	311.06	354.05	356.33	342.98	324.22	380.55	335.25	336.85	332.96	341.68	325.31	332.65	332.49	362.24	365.62	338.92	365.18	342.49	316.89	351.41	349.13	324.63	307.22	363.04	344.14	353.91	351.92	358.65	353.63	358.97	320.31	339.66	345.22	343.04	365.32	343.92	333.81
925004	366.81	330.55	331.23	334.22	345.1	330.89	306.22	317.63	314.76	323.37	318.3	360.5	359.04	346.62	330.2	389.29	340.35	341.23	338.13	352.27	328.39	338.43	338.18	364.51	369.31	340.68	369.53	347.32	322.71	360.4	355.94	331.07	310.88	372.55	347.85	363.51	358.67	363.49	357.65	364.42	329.3	344.24	349.42	345.02	364.09	347.86	338.5
926004	365.07	321.07	327.56	329.41	340.12	328.1	305.11	321.17	313.65	319.71	313.15	346.47	357.03	345.31	324.03	387.24	335.68	335.54	336.62	343.3	326.58	333.47	334.26	368.01	369.69	341.91	367.45	343.26	320.24	356.71	352.58	328.74	302.11	367.63	346.35	359.39	350.95	356.09	360.55	360.09	323.04	339.97	346.23	346.99	356.56	346.4	340.84
927004	358.74	316.52	321.44	325.26	338.24	322.27	299.74	313.84	305.73	319.67	306.91	345.41	348.41	337.27	322.33	380.11	332.33	330.31	333.87	343.52	321.32	329.55	325.93	363.72	363.57	335.52	361.15	338.39	318.24	350.71	348.8	322.95	305.4	359.45	340.41	355.67	345.44	354.03	349.7	355.04	325.1	333.81	346.9	339.14	355.44	343.1	332.62
928004	363.46	327.81	326.09	332.27	339.91	331.81	300.45	320.16	311.86	322.04	314.58	351.38	356.32	343.8	325.33	385.41	336.22	336.69	340.41	344.14	324.25	333.88	336.04	362.95	370.13	339.3	363.71	342.11	322.66	356.24	353.73	327.45	308.67	366.08	348.19	355.61	349.29	360.93	359.74	360.38	329.13	334.84	346.48	343.78	361.3	346.79	339.96
929004	365.11	325.94	325.98	333.13	344.4	327.01	303.2	314.48	315.6	324.68	319.58	352.65	359.32	350.31	327.15	388.56	337.66	338.89	338.55	350.78	328.08	335.94	337.54	370.77	370.02	343.42	370.46	347.02	323.39	357.55	355.58	328.61	309.84	370.85	351.11	361.87	348.93	359.88	359.9	363.64	328.19	347.53	347.39	343.39	361.54	352.31	341.97
930004	355.31	311.8	325.56	326.19	335.97	320.48	296.64	309.62	305.52	310.7	306.66	347.77	349.39	335.4	320.79	379.29	329.31	329.78	329.08	338.93	318.84	326.7	327.32	363.69	358.87	333.93	356.92	338.15	311.15	347.48	345.68	318.91	302.99	357.33	342.5	348.68	343.75	351.57	352.17	353.14	319.93	335.61	337.71	333.53	351.29	342.25	331.46
931004	367.1	328.31	330.55	339.45	345.96	329.06	301.22	316.66	311.96	321.26	315.32	358.86	359.69	345.71	326.29	386.9	336.26	338.11	338.38	344.9	330.9	337.82	336.09	376.65	371.31	343.14	365.09	343.71	322.56	356.39	352.02	325.77	309.89	364.22	350.71	354.15	353.76	359.87	360.42	360.97	328.58	346.21	351.3	345.86	364.08	356.62	338.78
932004	359.21	318.15	327.66	336.85	341.42	331.92	301.86	312.99	310.93	317.6	312.32	353.68	354.72	344.96	325.25	389.31	335.18	335.15	335.69	345.64	321.72	330.8	331.19	368.96	367.82	339.74	366.74	339.48	320.75	358.28	352.63	326.73	309.94	367.02	345.09	361.01	350.36	355.66	356.96	358.8	326.01	333.72	349.96	343.93	359.19	350.23	338.72
933004	356.98	318.83	327.04	333.19	341.91	325.06	297.03	313.6	306.63	312.43	306.54	350.33	351.52	341	319.19	385.59	331.31	330.1	331.51	340.07	322.37	328.45	331.83	363.6	361.78	335.7	363.77	336	318.4	352.46	345.59	319.21	302.58	361.22	336.08	348.14	341.75	351.18	352.11	356.28	317.4	335.62	345.2	340.29	353.27	345.28	332.85
934004	360.42	324.07	326.33	335	343.04	327.45	300.85	317.3	311.3	313.16	311.25	354.45	351.02	343.19	322.82	385.13	334.24	333.7	334.86	344.02	321.13	327.04	329.51	371.63	366.76	340.94	367.02	342.87	319.23	351.62	351.33	324.21	310.77	361.22	342.73	356.34	348.4	355.26	355.14	355.56	323.36	340.39	351.47	337.21	356.78	343.75	335.13
935004	368.84	322.53	330.22	339.11	343.03	327.56	301.58	317.07	312.06	321.12	316.38	351.49	359.86	347.49	324.57	392.81	336.81	335.71	337.57	343.14	326.89	334.8	332.41	362.21	372.12	346.57	365.59	348.28	324.68	355.6	353.39	327.44	308.1	368.05	346.91	356.27	349.47	358.62	359.53	359.26	328.31	337.82	354.66	346.55	359.13	347.85	338.74
936004	360.74	322.4	325.9	337.24	341.68	328.97	302.89	315.59	309.09	318.83	313.22	347.09	355.12	349.77	324.19	388.17	334.77	336.29	332.51	348.42	325.67	330.85	331.42	373.23	367.87	342.89	364.42	338.17	317.41	357.5	349.15	324.08	307.53	363.5	347.17	358.03	351.33	355.83	353.67	355.59	324.42	336.61	354.39	341.96	354.39	349.7	338.34
937004	358.2	317.43	324.38	338.44	339.44	323.24	294.89	310.56	310.11	314.29	310.81	348.01	354.42	341.69	324.33	384.97	334.6	334.59	335.63	345.79	318.91	329.54	334.04	365.72	362.99	342.26	361.49	342.4	316.44	354.05	347.9	325.32	303	361.28	343.22	352.15	350.21	353.56	357.89	352.01	324.15	334.3	348.54	338.35	353.89	348.45	335.31
938004	362.45	324.8	331.73	343.14	345.91	331.96	304.52	319.45	314.58	318.2	315.22	352.13	358.57	347.82	325.92	395.85	337.45	337.5	340.62	346.91	327.42	331.79	334.04	369.81	375.96	346.41	367.55	345.43	324.82	359.69	355.6	326.59	311.04	363.68	349.91	357.4	350.81	356.39	357.15	357.14	326.88	336.39	354.04	348.12	361.1	351.02	343.43
939004	362.49	320.91	327.32	336.77	337.9	324.94	300.27	315.31	310.15	315.4	311.52	359.86	355.41	345.14	322.68	392.44	335.71	335.71	335.86	346.61	323.33	333.63	330.82	365.29	369.69	342.9	368.53	343.27	322.72	353.57	347.29	326.41	304.34	356.64	341.58	357.22	350.9	353.5	353.61	357.14	319.75	338.36	352.8	344.11	358.09	348.16	337.95
940004	355.34	321.04	320.22	337.3	338.11	326.27	296.91	317	308.92	310.31	308.37	346.36	350.45	334.61	317.31	391.31	329.88	330.35	333.63	336.28	318.75	327.91	329.16	364.58	364.38	336.15	357.67	337.82	312.92	350.41	342.37	320.93	298.33	354.74	337.73	350.48	343.83	351.19	349.29	353.38	320.51	336.06	352.34	338.88	356.69	341.34	334.48
941004	361.54	315.18	320.37	339.83	343.94	319.8	296.26	315.88	309.65	313.72	310.86	355.74	354.29	343.14	321.41	397.87	335.54	333.83	336.63	343.39	321.83	332.83	331.14	366.89	368.02	342.06	363.48	344.29	319.61	352.19	349.03	325.04	303.57	359.16	341.09	354.01	346.51	351.9	345.72	353.77	323.36	331.34	353.76	341.73	349.56	348.74	333.28
942004	364.53	323.8	325.08	346.09	345.91	329.31	301.79	321.34	316.09	320.91	318.45	351.45	356.97	347.31	325.75	404.65	338.96	339.96	344.51	351.11	330.05	339.1	337.43	368.56	373.31	347.85	365.75	347.25	325.65	358.3	352.91	330.62	310.21	367.96	349.43	360.36	352.86	358.71	354.37	358.4	327.51	338.03	357.3	346.81	372.18	352.11	341.37
943004	360.21	319.1	321.95	334.27	341.88	327.65	299.01	316.2	309.41	312.21	309.03	354.04	353.68	336.95	323.43	399.64	333.15	337.46	338.53	343.97	324.25	332.83	327.78	366.44	366.73	338.49	363.48	338.61	319.22	353.9	347.06	325.21	300.35	359.97	341.07	354.63	345.83	348.83	352.94	353.97	317.73	338.29	349.39	339.43	354.32	346.8	335.06
944004	365.01	325.56	327.64	341.74	346.19	330.24	307.09	321	312.95	318.66	313.28	355.35	354.24	345.17	324.28	401.57	337.02	347.62	339.51	355.53	326.03	335.23	330.51	364.48	369.01	345.27	364.24	342.4	325.96	358.37	352.09	327.43	305.68	367.28	344.3	360.77	348.09	356.07	354.59	355.72	325.04	337.31	354.34	342.67	352.12	348.68	339.66
945004	365.09	321.98	330.13	342.05	347.05	331.77	306.38	318.65	312.49	319.65	312.67	343.09	356.66	350.74	325.48	401.08	339.77	347.46	340.21	367.31	328.88	337.11	335.43	368.08	373.76	344.52	372.17	345.33	321.05	361.58	353.21	326.53	306.86	366.47	348.26	361.8	354.69	359.46	352.1	359.75	325.03	342.78	357.11	346.74	356.25	350.34	344.89
946004	356.77	317.76	326.78	337.87	340.29	319.41	294.13	318.19	308.78	312.11	309.75	347.17	354.63	339.48	321.06	394.89	333.05	346.24	338.03	368.35	322.39	333.55	327.9	360.17	365.73	342.03	360.64	344	318.68	353.48	347.54	322.73	301.22	359.45	340.6	349.8	346.44	352.52	344.91	351.9	320.46	329.58	345.96	340.61	348.8	342.01	334.79
947004	369.59	329.5	331.99	342.32	349.27	330.48	303.22	323.51	316.55	317.97	316.34	363.89	358.46	345.13	327.8	402.06	339.32	355.89	346.87	376.97	332.35	340.62	339.94	372.54	375.46	348.7	371.32	345.38	326.89	363.32	354.27	330.12	306.05	367.53	346.81	359.39	357.03	358.47	356	359.13	323.73	345.74	360.51	352.81	366.43	355.54	342.7
948004	364.16	324.3	329.82	339.27	348.06	333.52	301.9	322.33	314.03	318.97	316.18	356.39	354.65	343.14	325.48	402.2	340.28	354.95	346.17	375.57	329.26	338.07	337.27	366.65	375.77	349.95	372.1	346.68	322.92	362.61	354.69	332.34	310.63	370.79	348.23	356.95	354.07	354.61	353.87	356.07	325.66	344.84	352.25	346.78	363.34	350.57	341.2
949004	360.88	324.29	326.44	342.33	346.07	326.95	299.41	314.12	309.8	316.78	310.16	358.09	349.41	344.92	324.31	402.96	337.49	354.24	339.55	374.51	324.58	338.22	331.35	366.89	373.91	341.89	370.45	344.12	320.42	355.19	351.28	327.17	307.9	363.16	347.34	355.11	346.46	355.01	351.95	356.34	323.97	341.84	350.14	345.55	358.04	352.64	336.23
950004

## Sheet: Experiment 2
Time (ms)	Cell #1	Cell #2	Cell #3	Cell #4	Cell #5	Cell #6	Cell #7	Cell #8	Cell #9	Cell #10	Cell #11	Cell #12	Cell #13	Cell #14	Cell #15	Cell #16	Cell #17	Cell #18	Cell #19	Cell #20	Cell #21	Cell #22	Cell #23	Cell #24	Cell #25	Cell #26	Cell #27	Cell #28	Cell #29	Cell #30	Cell #31	Cell #32	Cell #33	Cell #34	Cell #35	Cell #36	Cell #37	Cell #38	Cell #39	Cell #40	Cell #41	Cell #42	Cell #43	Cell #44	Cell #45	Cell #46	Cell #47	Cell #48	Cell #49
4	347.35	339.84	420.04	349.46	320.99	306.36	333.65	320.75	332.47	378.56	331.51	350.11	295.89	293.99	298.15	291.84	288.63	292.18	323.23	338.26	311.56	309.46	282.61	322.93	287.83	373.71	335.63	328.42	307.08	324.82	358.26	350.25	320.48	293.27	315.54	306.57	338.37	322	327.87	333.69	321.53	316.26	320.7	293.57	311.08	309.1	306.05	322.7	319.71
1004	349.35	343.59	424.22	350.78	323.72	311.54	334.76	322.17	334.94	376.8	333.61	347.95	295.45	297.21	297.45	292.58	290.4	296.94	326.36	339.26	312.74	311.21	287.55	324.39	290.05	371.46	337.64	332.4	306.71	327.22	357.26	353.65	324.92	296.52	317.74	306.97	337.99	321.46	329.98	340.91	320.96	317.71	321.03	292.6	309.34	308.28	305.52	320.76	318.81
2004	337.53	332.52	410	340.91	315.44	299.58	321.1	310.69	322.32	362.98	323.87	339.7	287.41	287.58	289.86	282.83	282.14	287.74	314.98	327.59	302.97	300.96	274.73	315.88	278.83	360.87	325.15	317.69	296.96	316.83	347.41	340.67	312.29	285.73	305.36	297.81	327.5	312.5	325.42	330.77	312.36	307.69	311	283.37	301.58	297.06	298.22	311.73	310.55
3004	349.71	345.58	426.4	358.03	325.36	315.37	338.78	325.81	342.99	383.29	340.31	355.68	298.24	302.23	301.77	292.85	292.97	300.68	329.97	345.84	315.53	315.53	290.37	328.98	291.24	382.78	343.01	335.67	315.4	336.02	365.85	358.7	327.45	298.09	321.74	313.47	345.09	327.69	338.81	347.95	326.15	321.06	328.64	297.79	316.06	311.98	309.51	328.29	323.7
4004	341.91	333.9	414.43	340.89	319.33	303.78	327.34	317.69	328.35	362.83	327.77	343.64	290.91	290.63	289.46	285.69	284.34	291	320.62	332.81	305.08	306.17	279.62	319.11	285.04	372.16	331.15	326.16	300.14	321.54	353	346.39	315.05	289.08	312.7	302.62	332.99	316.75	327.56	332.38	317.16	312.07	315.76	289.81	304.06	301.33	301.34	317.49	311.88
5004	351.34	346.49	420.32	354.13	324.83	314.51	337.46	324.81	337.96	377.92	336.64	352.59	297.02	300.35	298.64	293.57	291.84	300.32	324.84	343.01	312.27	317.71	287.41	325.05	288.99	378.16	338.76	334.54	311.77	330.34	361.16	356.26	323.4	297.09	315.88	313.71	340.78	326.52	334.51	344.51	322.96	318.05	323.53	294.24	312.27	309.32	308.42	320.35	321.95
6004	340.04	333.67	409.71	341.97	317.91	305.67	328.19	314.47	328.19	362.6	327.51	343.13	288.12	287.73	290.27	284.7	281.32	291.72	320.2	333.21	302.2	305.48	281.55	319.73	284.23	368.22	326.92	323.38	299.51	319.55	353.45	340.97	315.43	290.12	307.62	297.91	332.12	317.82	326.02	334.84	315.62	312.45	314.7	287	305.41	302.29	302.35	316.13	311.19
7004	345.4	338.12	415.09	344.87	323.54	304.38	331.93	321.89	330.53	371.23	332.06	346.51	291.82	291.1	292.94	287.56	285.85	295.1	322.29	336.5	303.48	308.07	279.8	321.16	286.95	373.32	334.37	327.8	303.94	324.2	356.69	350.05	320.79	291.35	312.64	306.1	334.81	319.63	324.69	337.75	319.4	312.66	318.6	288.71	306.71	303.98	305.87	316.92	315.47
8004	350.08	348.18	419.6	356.91	328.56	313.17	340.66	328.5	337.58	380.19	343.71	359.18	302.23	301.06	300.18	295.87	292	301.22	330.28	347.05	310.28	311.46	291.85	328.12	296.5	382.56	341.03	335.32	310.02	334.45	363.04	359.32	326.52	299.95	324.72	314.82	345.27	327.03	334.7	344.43	327.43	321.67	326.4	296.34	315.76	315.94	311.03	326.14	323.73
9004	348.56	343.35	413.73	346.67	325.48	312.36	336.01	325.82	338.07	374.59	336.4	355.17	301.14	298.48	297.89	294.24	290.05	298.35	329.09	347.35	304.1	311.79	290.79	324.68	293.39	378.32	336.19	331.59	312.97	331.06	360.25	353.67	327.12	300.8	317.3	312.31	342.94	325.06	336.21	341.48	324.16	320.66	326.82	296.09	312.86	309.55	310.36	325.66	319.37
10004	345.99	344.4	414.57	352.21	324.8	309.92	336.46	323.62	337.71	375.27	335.97	355.36	297.14	296.83	295.02	292	290.94	299.45	328.03	340.79	307.52	313.02	289.06	326.25	290.41	377.85	337.25	330	314.58	329.75	357.43	354.24	324.95	296.07	317.17	310.21	339.99	322.37	333.08	342.16	323.69	319.05	321.09	291.22	312.77	309.82	307.82	324.14	318.47
11004	335.5	336.59	406.86	343.89	313.8	300.13	324.79	311.12	327.1	362.41	326.16	341.59	288.46	292.32	287.25	283.67	281.01	290.92	320.75	332.33	300.39	304.33	281.94	317.49	283.22	366.4	328.07	322.18	304.65	319.62	350.65	341.52	314.46	289.23	312.88	303.22	332.33	318.73	322.62	329.65	317.88	312.34	311.41	287.75	304.54	302.3	302.36	314.78	312.74
12004	341.45	339.2	407.38	344.11	317.1	307.27	329.29	320.2	331.63	365.5	329.44	345.69	291.22	297.23	292.43	291.06	286.08	293.13	325.36	337.28	302.89	309.54	282.71	322.64	288.45	377.65	330.32	328.49	310.93	329.55	355.52	347.68	321.32	293.18	316.01	309.71	335.57	320.12	331.3	337.31	320.87	314.57	318.66	290.43	309.61	306.14	306.34	320.39	315.32
13004	340.63	340.47	407.83	345.78	321.65	305.42	328.03	317.87	331.91	369.96	331.09	346.77	293.12	295.86	291.7	287.31	286.15	295.87	322.28	334.46	305.45	306.94	280.9	321.72	285.24	372.14	331.24	327.62	303.57	323.43	351.84	347.91	320.84	291.35	317.36	307.96	336.89	319.35	331.56	337.4	320.3	313.34	317.05	289.69	308.32	303.45	305.75	323.37	313.9
14004	351.79	345.28	414.4	353.72	327.22	317.94	342.97	328.62	343.33	383.7	337.43	357.47	302.43	304.75	296.87	297.79	293.02	304.03	332.17	350.55	310.79	315.9	292.91	329.28	294.63	385.75	340.94	336.86	315.88	333.75	362.78	358.35	327.74	297.32	322.66	314.22	343.92	328.81	337.76	345.05	326.52	321.41	325.71	296.89	317.38	314.07	311.96	329.17	321.01
15004	338.52	340.96	408.34	341.57	319.47	307.79	331.76	321.54	332.45	365.61	329.19	351.8	296.48	297.65	291.92	288.15	286.66	297.63	326.52	342.56	302.44	303.89	282.22	322.68	286.74	373.02	330.68	325.57	309.78	325.3	354.15	349.77	319.21	295.31	318.78	307.11	337.09	321.16	329.52	337.02	319.75	314.2	320.5	291.3	309.39	306.57	307.36	317.97	314.89
16004	340.01	343.71	412.77	349.81	322.82	313.02	333.68	322.44	338.41	378.84	334.04	349.67	294.51	302.87	294.76	291.7	286.12	298.04	329.91	341.78	307.47	312.8	285.44	323.69	289.48	377.69	335.95	330.72	312.37	329.63	358.6	351.3	323.43	294.33	322.31	312.59	339.76	324.24	326.57	336.7	323.54	317.69	322	293.21	311.18	310.01	307.56	326.88	321.09
17004	337.9	341.54	409.03	347.79	323.83	308.29	332.13	325.21	333.34	375.19	336.48	347.83	293.7	298.83	292.9	290.57	287.32	294.91	327.03	342.8	305.7	308.34	284.53	324.36	288.37	374.59	329.35	328.08	308.81	325.96	356.84	342.87	317.88	292.53	318.61	308.06	334.04	321.15	330.33	339.13	320.19	315.51	317.67	290.75	307.32	304.74	305.34	319.79	314.41
18004	345.47	344.15	414.66	353.99	326.98	310.96	337.62	327.32	338.11	373.94	335.63	359.83	296.81	306.57	296.99	294.78	290.18	299.91	331.04	344.65	311.98	310.06	292.86	329.46	290.88	376.34	333.18	333.74	310.98	331.55	362.98	354.04	324.09	299.94	321.71	309.66	340.42	325.23	337.13	343.5	325.32	320.11	322.53	296.39	312.32	311.62	310.66	328.94	320.6
19004	341.56	340.09	406.7	350.89	320.71	310	333.6	321.32	333.89	376.19	329.81	354.89	292.5	300.54	291.97	289.17	287.04	296.94	327.34	343.38	307.37	308.9	286.27	325.23	285.62	374.85	335.05	332.01	312.62	328.36	356.07	348.11	320.84	296.87	319.09	307.09	333.88	324.23	332.25	339.51	319.82	317.5	319.11	288.44	310.17	306.93	307.56	323.85	316.27
20004	344.45	339.91	408.66	351	322.37	310.3	335.22	321.54	332.47	376.2	334.69	346.18	292.72	297.57	293.63	290.69	287.8	299.06	326.63	341.95	306.43	308.12	284.99	324.45	287.16	375.93	333.9	329.91	310.05	330.7	359.28	349.35	322.45	296.22	317.55	310.44	335.04	322.53	330.61	337.64	321.14	317.12	321.14	289.61	308.67	308.86	308.48	324.32	317.54
21004	341.31	335.9	401.78	347.4	320.49	306.49	329.17	314.73	331.65	368.23	330.43	348.1	293.14	295.57	289.59	289.78	284.34	292.6	324.04	337.37	303.77	304.55	283.14	322.51	285.14	370.67	328.93	327.22	308.19	323.71	356.19	345.05	317.65	292.38	315.78	305.6	331.26	318.47	329.37	335.32	319.39	315.35	316.63	287.62	306.2	307.41	306.16	320.64	316.83
22004	342.7	333.32	401.28	339.26	319.34	305.71	329.94	315.75	322.71	365.99	325.2	342.98	287.93	292.58	288.53	284.49	281.83	291.69	319.59	334.28	302.16	300.53	280.76	318.68	279.1	370.87	325.46	323.03	308.15	324.35	353.79	345.43	315.91	290.84	312.03	305.52	328.14	317.17	326.81	329.48	318.88	312.49	315.66	287.82	304.14	305.36	304.26	318.37	312.59
23004	353.15	346.17	414.53	357.32	331.79	316.19	338.68	327.97	339.56	382.93	336.32	357.03	301.14	305.09	300.6	296.47	293.76	303.68	332.24	349.08	311.53	314.04	288.54	332.25	293.45	384.53	336.08	339.32	318.61	333.88	362.79	365.51	329.24	301.02	326.1	313.36	338.25	327.78	336.83	344.6	325.44	320.47	325.23	296.61	315.01	314.56	312.77	329.9	324.7
24004	348.41	343.12	407.72	353.93	325.89	311.64	334.69	322.18	334.58	372.72	339.14	352.1	295.03	296.41	295.87	292.69	288.81	300.69	327.61	343.8	309.55	309.83	288.14	325.68	288.97	375.87	328.99	329.11	315.51	330.96	357.48	355.1	322.03	298.33	323.87	308.83	336.08	325.59	329.62	337.04	320.48	318.7	320.68	293.18	306.59	308.98	308.02	321.78	318.76
25004	347.24	344.6	408.86	352.69	323.02	308.52	336.04	322.12	332.24	372.35	334.32	350.7	295.01	296.65	294.68	291.9	288.18	298.47	328.99	344.05	304.18	307.49	287.26	324.46	289.31	377.58	327.44	330.75	314.52	329.36	358.86	354.11	322.28	296.18	321.19	309.17	334.44	323.49	328.9	335.35	322.06	318.14	321.48	290.64	307.23	309.08	307.73	323.1	319.83
26004	343.71	335.85	403.24	350.14	325.4	307.63	330.12	317.88	335.67	365.34	328.44	346.05	288.65	294.92	292.03	288.66	286.96	295.3	326.84	343.85	302.76	307.74	283.44	322.4	288.6	373.58	328.44	328.43	311.94	328.79	357.88	349.02	321.76	298.28	319.24	307.46	331.82	320.89	328.11	336.97	320.39	316.29	319.8	289.56	304.89	307.07	306.52	321.14	317.9
27004	351.98	341.67	410.96	355.37	326.7	316.31	337.23	323.76	340.18	373.93	336.12	353.74	296.4	298.51	296.44	295.03	292.53	301.15	330.86	349.24	309.52	310.65	289.76	329.26	291.79	378.76	336.31	334.75	321.75	332.25	364.05	357.71	325.68	300.23	318.6	312.18	336.54	325.51	333.46	339.89	322.67	319.97	323.89	294.22	307.04	311.41	310.92	325.89	318.55
28004	354.22	344.47	410.3	351.55	330.38	314.25	337	325.17	338.35	373.86	336.87	356.43	296.22	301.05	297.5	292.71	290.42	303.31	331.51	348.56	311.51	310.69	289.6	331.01	291.98	379.06	333.16	333.89	321.27	331.71	362.18	355.29	321.59	298.75	324.88	312.25	335.97	327.75	333.26	342.44	322.28	318.93	324.89	296.66	307.81	311.88	311.67	325.96	318.06
29004	348.13	334.7	402.31	347.03	318.77	306.64	325.98	319.38	331.52	366.06	330.23	346.35	291.62	294.32	291.23	289.57	287.01	293.67	324.57	340.54	304.55	301.62	283.59	321.75	284.72	370.28	329.83	329.64	312.26	326.46	357.33	352.69	319.44	293.23	318.65	306.47	329.01	318.58	326.72	333.65	317.38	315.39	316.58	289.93	299.78	307.97	305.5	321.37	312.66
30004	342.99	335.47	397.01	348.29	323.04	305.85	329.81	313.71	325.29	360.97	324.35	344.7	287.36	293.1	291.36	288.85	284.2	293.57	325.05	336.33	301.89	305.12	283.25	323.07	286.82	368.81	325.61	325.89	314.53	321.9	354.81	349.59	320.1	291.94	316.06	303.37	328.81	319.34	324.02	333.66	316.25	315.48	318.51	289.2	301.01	305.12	304.23	321.3	310.18
31004	353.65	343.3	405.72	351.68	330.36	312.29	335.05	324.13	337.98	371.4	332.54	350.94	294.74	299.6	299.25	295.33	292.5	298.56	331.39	346.55	310.17	309.76	292.24	326.69	290.92	375.51	331.02	332.96	317.26	333.04	362.33	352.75	322.74	299.37	323.6	310.55	332.9	326.22	331.99	341.36	322.62	318.97	322.92	294.66	305.56	312.3	309.54	324.73	315.08
32004	351.91	341.28	405.5	354.08	327.08	312.45	334.59	323.29	335.1	370.57	329.4	349.65	292.98	299.77	294.07	294.41	293.41	297.93	330.06	345.46	308.92	305.28	287.49	326.11	291.18	379.7	328.03	329.76	317.82	331.27	361.41	351	322.2	298.68	320.86	310.36	333.27	324.49	326.82	339.33	320.05	318.94	322.66	292.41	303.69	312.12	308.86	322.67	318.09
33004	341.81	333.13	397.52	344.15	316.11	306.73	328.01	314.23	324.34	362.84	322.95	344.06	285.39	291.15	288.3	286.43	284.89	290.89	325.96	335.58	301.31	298.72	282.75	320.36	284.96	368.17	321.78	323.74	310.17	322.9	351.89	348.87	314.53	292.36	313.45	300.58	324.14	318.64	324.58	334.98	313.57	311.52	313.53	288.8	296.91	304.92	302.83	321.76	310.77
34004	340.44	336	397.71	349.73	323.64	309.67	331.12	317.32	329.6	364.72	324.25	348.76	289.13	297.1	292.61	290.38	284.33	294.68	325.21	337.6	305.53	302.48	286.37	320.22	285.73	370.08	330.82	327.33	316.44	327.5	358.46	350.84	321.18	294.19	314.06	306.5	327.88	322.12	324.16	338.09	317.56	317.43	318.33	289.63	298.75	307.99	304.85	325.75	314.34
35004	349.26	343.17	403.08	356.55	328.32	318.02	335.08	325.57	335.39	373.22	330.66	352.51	293.78	303.71	296.42	293.66	294.61	295.86	330.86	342.2	311.81	306.53	284.28	326.96	285.69	376.9	330.26	332.61	319.58	330.81	359.71	354.83	321.18	297.14	322.07	307.41	331.17	325.84	331.05	343.34	320.19	317.95	322.15	293.96	305.28	312.47	308.53	324.83	318.61
36004	344.78	339.01	400.15	353.23	320.96	310.48	329.09	318.61	333.82	368.87	329.82	346.29	287.4	296.67	292.62	291.88	284.14	293.24	325.72	337.92	304.29	304.11	284.58	321.55	287.22	374.2	324.35	327.8	313.15	325.4	357.56	347.87	317.66	293.61	313.04	303.14	328.18	323.57	325.26	336.31	317.97	311.83	319.36	290.26	300.83	306.01	305.97	320.89	311.11
37004	343.39	338.97	399.7	347.96	325.3	310.98	330.83	324.55	336.37	370.52	329.03	346.54	292.97	298.05	295.06	292.32	286.44	293.77	330.76	341.49	309.87	304.55	287.47	321.25	288.91	375.55	326.45	329.73	315.29	325.27	358.07	349.35	319.1	296.11	314.66	305.35	327.61	325.64	324.03	336.88	319.83	316.43	319.58	289.13	303.27	308.58	306.69	326.74	313.95
38004	354.4	344.61	410.69	360.73	328.25	317.06	338.78	328.4	344.58	374.85	339.5	356.29	296.14	304.11	300.24	295.5	295.5	299.66	336.57	348.22	309.29	310.85	290.23	323.98	290.57	382.33	331.71	333.87	321.81	334.2	362.76	355.22	325.43	297.52	320.56	312.94	334.55	329.37	330.85	343.92	324.68	320.18	324.26	292.76	305.22	312.2	309.89	330.35	320.94
39004	348.36	340.44	400.24	354.61	324.82	315.82	336.56	327.28	339.96	374	333.29	355.69	296.32	302.38	300.2	295.54	288.74	301.3	331.58	341.26	307.84	306.9	289.91	323.35	287.28	375.97	330.03	329.87	317.09	330.92	362.62	352.77	321.86	296.8	318.33	308.65	332.36	327.79	331.12	340.81	322.12	318.8	321.44	293.84	305.44	311.94	308.62	327.83	318.52
40004	348.21	344.24	403.71	356.25	325.53	313.63	336.13	329.34	338.18	370.3	332.1	347.07	293.5	300.54	298.14	293.78	289.33	298.15	335.77	342.03	308.78	305.61	284.87	325.2	288.16	374.53	330.26	328.44	320.48	330.07	361.43	354.46	320.99	296.35	316.42	307.74	332.02	326.74	331.35	342.41	320.82	317.61	322.26	293.2	303.01	309.73	308.54	324.83	318.94
41004	350.84	344.68	410.62	357.81	329.11	321.1	341.68	331.21	341.63	374.67	337.47	355.78	297.91	303.53	303.48	299.9	294.37	302.79	338.11	348.12	312.45	308.66	290.14	325.76	293.97	378.54	330.9	337	322.16	333.53	365.84	358.58	325.29	298.7	321.95	312.38	335.29	332.21	334.15	347.46	324.6	320.61	326.95	295.52	308.16	314.68	312.37	329.46	320.21
42004	349.69	343.31	402.72	351.88	324.51	315.95	332.58	323.94	340.73	366.55	328.49	352.87	292.24	299.67	297.66	294.53	290.46	297.55	332.47	339.53	307.38	302.82	288.79	320.27	287.76	373.5	327.87	327.47	313.56	328.89	362.3	354.29	317.54	293	312.58	304.8	330.71	326.78	327.33	341.79	319.63	315.85	320.11	293.11	302.19	309.4	307.87	325.33	315.3
43004	341.55	336.1	394.35	340.61	317.54	312.27	325.21	318.06	324.02	358.2	321.44	338.73	286.04	291.1	291.36	289.06	282.04	290.91	325.3	329.74	300.56	298.65	279.95	311.58	280.69	368.67	319.3	321.51	305.87	322.72	352.34	345.79	313.05	289.04	309.49	300.91	325.39	321.72	322.23	331.15	313.03	311.65	311.57	285.37	296.69	302.99	300.95	315.57	310.1
44004	351.22	345	403.96	354.87	326.62	319.72	335.83	328.35	337.98	368.48	329.65	350.03	290.39	301.03	298.35	296.78	288.33	297.45	335.56	341.57	307.96	308.43	287.39	322.33	287.47	375.48	332.49	330.57	315.5	329.21	363.58	356.8	320.32	296.09	317.27	309.7	335.74	330.66	328.07	341.09	320.56	317.68	319.94	294.82	301.34	311.23	309.85	325.06	319.6
45004	356.34	351.68	413.77	363.26	335.94	326.43	346.75	337.54	347.45	384.01	341.48	360.59	300.09	306.79	307.83	302.07	301.56	306.54	342.42	352.63	316.76	314.92	297.52	329.59	299.96	390.65	341.02	342.86	326.76	338.44	370.96	364.05	329.73	303.44	325.42	316.82	342.76	337.86	340.57	348.88	328.74	324.38	329.97	299.29	310.24	320.66	315.15	333.11	326.61
46004	345.58	339.78	397.72	348.49	319.58	316.88	332.42	321.15	336.06	370.25	329.05	347.52	288.92	298.64	294.8	291.65	288.52	296.06	331.48	338.19	306.18	301.56	284.43	322.1	285.64	375.12	327.68	324.68	312.43	325.87	360.53	352.17	316.09	293.81	316.35	305.59	329.89	327.95	329.49	337.02	317.17	313.65	319.73	289.99	300.54	307.12	306.96	324.22	315.68
47004	350.95	345.32	401.99	352.74	326.03	314.8	332.9	322.05	335.41	369.37	331.16	349.87	291.35	297.54	297.7	295.07	291.54	298.63	335.56	339.59	311.11	305.64	286.52	321.68	288.01	376.45	329.13	326.59	310.17	327.8	358.57	353.84	319.18	294.37	319.29	307.23	331.36	329.15	330.27	340.83	318.34	316	322.86	291.21	300.14	308.81	309.54	327.43	315.55
48004	349.6	342.73	402.75	350.63	321.75	315.53	333.37	321.48	337.16	375.08	329.15	349.36	293.52	298.08	294.33	294.2	290.43	294.7	331.27	336.33	306.8	302.84	287.81	321.16	292.06	375.56	331.24	330.5	316.19	329.42	363.38	358.26	319.47	293.1	316.5	308.4	332.91	329.45	327.9	337.67	315.88	316.15	319.2	289.72	300.14	309.72	307.59	322.86	314.88
49004	351.34	353.44	404.93	355.53	327.5	317.86	335.69	324.7	343.19	377.98	339.68	351.26	297.7	302.98	297	296.75	290.39	300.49	336.55	337.87	308.14	307.11	289.1	326.85	292.04	380.25	336.44	334.15	313.44	334.09	365.37	358.67	324.48	296.73	316.77	308.42	335.28	330.71	332.83	342.69	321.79	319.18	322.43	291.25	305.34	309.85	310.78	331.03	321.46
50004	347.73	347.45	402.45	350.79	318.54	313.2	327.07	317.94	334.4	369.93	326.62	342.77	290.61	296.15	291.98	292.6	287.09	294.84	331.91	333.97	308.69	305.77	281.14	320.15	285.76	371.21	326.41	327.48	311.11	327.4	356.41	349.98	317.25	291.52	315	305.36	328.72	325.6	325.85	337.1	315.22	313.61	316.52	286.94	297.55	304.49	305.62	322.26	312.25
51004	352.79	353.22	404.34	353.66	322.99	317.05	335.14	323.64	341.65	377.75	336.19	356.92	297.03	303.87	296.87	297.95	289.87	300.83	333.18	339.32	308.45	308.28	285.91	323.44	291.17	377.92	335.3	333.13	315.29	330.47	362.84	355.15	321.52	294.7	315.95	308.19	334.23	331.49	327.81	338.37	318.73	317.34	320.75	292.94	306.38	306.79	309.52	326.19	317.92
52004	341.69	342.04	392.93	342.36	317.67	307.45	329.32	315.78	331.05	365.73	325.92	345.89	286.76	295	291.81	291.37	284.36	292.33	328.2	329.37	304.3	300.79	279.6	316.6	283.29	366.54	323.56	323.72	306.54	324.82	353.59	347.5	312.99	288.81	309.01	303.3	326.3	322.65	325.33	330.16	314.48	309.7	313.79	284.99	295.1	301.48	303.18	319.05	309.4
53004	346.88	352.21	402.24	349.42	324.05	312.2	330.69	321	339.24	372.65	331.42	352.78	292.5	298.76	297.05	294.37	288.24	293.16	333.1	336.79	307.49	305.99	284.83	321.12	285.95	378.32	327.64	330.27	311.62	329.66	360.59	357.05	315.74	293.4	314.65	305.15	329.64	325.79	327.51	335.42	315.67	314.5	317.58	287.96	300.29	305.67	307.13	325.66	315.85
54004	353.59	353.91	404.52	351.62	321.29	312.42	337.11	325.44	338.21	379.93	334.45	351.77	296.89	303.1	295.08	295.03	290.98	298.14	334.32	337.06	308.21	310.53	288.07	322.75	285.19	374.55	328.05	332.02	313.3	331.42	360.01	356.15	319.68	295.63	315.21	307.54	332.89	327.77	328.23	337.53	319.68	316.72	321.39	292.01	302.46	307.46	309.3	329.89	321.5
55004	350.82	349.84	401.5	350.11	323.32	308.65	329.21	323.6	334.05	375.26	327.41	355.12	291.58	297.56	293.96	293.8	286.06	295.34	331.3	338.41	305.22	307.04	282.24	319.26	284.48	368.5	328.44	328.98	309.01	327.65	357.53	352.25	315.93	293.14	316.77	305.8	330.13	327.73	320.17	336.51	314.75	313.39	316.88	291.08	300.56	305.89	305.94	325.38	318.16
56004	355.56	350.19	405.99	351.78	324.16	308.5	329.91	319.22	337.42	374.52	331.94	348.68	296.25	298.61	296.32	292.61	290.27	295.31	333.59	343.82	307.91	311.48	281.26	323.47	284.16	377.2	328.85	329.9	311.47	328.71	358.42	353.76	318.05	292.88	317.67	310.96	331.94	327.69	323.46	340.31	316.27	314.27	321.21	289.87	301.79	306.28	307.99	325.27	316.64
57004	354.16	354.4	410.67	352.66	320.45	308.7	332.96	318.94	337.33	376.52	333.97	349.08	296.98	299.51	296.5	294.24	290.87	295.46	329.45	340.16	307.53	308.03	283.45	321.88	284.68	376.11	324.46	329.72	314.64	332.28	359.68	358.04	315.59	295.04	314.64	307.9	329.68	328.21	326.72	333.47	316.57	312.94	320.94	288.47	301.85	307.44	309.08	325.44	318.44
58004	355.2	358.29	410.97	357.61	320.38	311.94	331.68	322.75	337.98	378.24	334.31	352.17	295.45	298.01	293.94	293.91	290.77	293.45	330.8	346.75	309.48	311.01	285.12	321.71	284.26	379.55	325.28	331.02	312	330.25	358.77	355.97	317.45	295.4	314.34	310.95	330.49	327.74	324.93	337.7	316.53	315.49	321.58	294.71	301.18	306.47	309.42	326.44	316.46
59004	347.74	355.37	410.34	352.98	319.95	308	329.16	317.98	337.34	374.79	335.04	352.23	296.22	294.12	290.83	291.86	285.94	295.45	328.65	340.47	305.53	308.7	281.38	321.49	285.98	375.74	326.21	326.6	310.14	325.88	358.22	351.95	312.97	291.37	314.72	307.84	326.79	324.43	323.25	336.38	313.66	312.24	319.65	286.46	298.16	305.06	306.5	324.12	315.26
60004	353.04	359.79	410.73	354.16	323.04	308.52	333.52	323.3	339.69	378.22	334.95	349.93	296.92	299.07	295.43	296.4	290.65	295.98	331.78	346.06	311.87	309.89	288.1	323.85	285.19	372.54	325.65	328.58	311.9	331.56	361.24	353.49	315.27	294.65	317.85	311.18	332.97	327.09	326.51	340.64	314.71	312.94	321.07	290.94	299.46	306.93	307.51	324.14	319.07
61004	364.73	365.17	424.05	369.17	335.99	317.24	343.54	331.95	353.66	392.7	346.28	360.3	307.35	306.39	303.16	303.3	301.95	303.23	343.57	357.97	320.2	321.34	296.93	335.52	295.29	391.33	334.46	340.51	321.01	340.23	370.98	365.25	325.92	302.06	326.71	321.42	339.16	335.8	339	350.3	322.67	320.45	332	299.37	310.96	315.06	314.99	334.95	331.85
62004	354.1	358.55	412.16	362.07	322.59	307.54	333.95	320.17	338.75	378.72	337.21	353.8	295.63	301.39	297.05	294.74	289.21	297.78	335.45	348.04	309.42	311.49	283.8	325.95	287.21	377.58	326.53	329.02	315.56	333.67	361.18	357.69	316.57	295.79	316.64	310.79	331.57	329.13	328.18	339.51	316.61	315.57	323.99	291.72	301.25	307.02	310.02	330.62	321.06
63004	351.59	358	412.78	356.52	317.87	309.39	332.14	320.16	336.65	374.71	330.53	349.19	296.36	300.13	294.48	293.31	284.96	292.89	333.63	344.66	306.91	313.06	283.62	323.62	284.42	377.02	325.31	329.55	313.2	329.73	359.27	351.8	319.15	294.19	316.65	308.77	331.57	328.4	323.44	339.45	315.48	313.67	322.46	290.43	300.92	305.43	308.19	328.49	320.17
64004	353.17	358.5	413.18	362.07	320.48	310.57	331.9	322.08	337.16	377.45	336.77	349.15	297.27	299.08	293.45	293.01	287.8	293.29	332.93	350.25	306.52	308.88	283.3	323.82	284.22	375.89	322.81	327.27	311.6	326.03	358.12	349.4	316.38	292.58	318.46	309.39	329.43	327.23	326.75	336.41	315.94	311.85	319.63	289.16	298.82	305.22	308.34	324.58	318.63
65004	355.14	360.82	420.55	368.08	327.69	313.77	341.51	324.66	343.77	384.52	345.7	355.14	304.3	305.17	298.81	299.6	292.61	299.78	336.69	356.54	313.25	314.11	288.27	329.97	292.17	383.9	331.8	335.38	318.77	340.55	365.31	360.08	322.07	298.24	324.07	313.16	336.19	332.9	330.26	344.29	320.12	317	326.43	294.46	305.26	313.62	314.74	331.54	327.69
66004	354.91	359.13	412.17	364.51	319.64	307.67	333.16	318.31	336.66	380.54	337.14	350.51	296.83	299.34	293.64	294	287.26	295.49	331.96	347.29	307.64	310.34	285.95	325.02	281.78	375.02	327.78	328.49	313.07	330.1	360.95	352.9	317.92	292.3	316	307.3	332.04	328.4	326.78	338.06	316.56	312.28	322.07	291.22	301.19	309.39	308.56	325.61	316.78
67004	353.65	360.23	411.84	363.06	319.09	306.52	328.91	321.09	338.17	376.51	336.41	352.15	296.96	296.02	292	294.95	288.3	295.58	331.4	353	308.19	309.71	285.83	322.97	283.69	372.49	323.97	328.09	311.02	328.58	361.5	351.32	314.3	295.16	317.34	304.21	331.32	327.41	326.06	337.77	317.08	313.8	319.83	289.54	300.84	307.13	307.49	326.48	319.49
68004	348.72	357.14	412.4	361.83	314.21	301.88	326.43	316.78	332.73	373.86	332.22	345.71	292.46	296.42	289.36	290.12	282.62	291.66	326.25	347.71	304.62	304.87	279.23	320.51	280.17	373.5	313.62	322.8	310.69	328.31	356.79	345.24	310.54	289.75	309.98	301.99	325.39	322.32	320.26	338.27	311.96	309.44	315.71	289.65	297.07	301.74	305.61	320.6	313.05
69004	350.26	359.66	410.66	367.56	320.22	307.9	334.67	320.83	338.72	380.91	336.61	358.01	297.21	298.59	291.72	294.02	289.05	292.91	332.59	349.8	306.9	308.1	284.94	324.19	286.44	374.99	328.9	326.87	312.23	333.11	359.95	354.29	315.01	295.59	321.02	307.69	332.11	329.51	326.65	338.3	316.4	313.73	322.84	289.84	301.93	306.91	307.37	328.04	317.05
70004	355.08	364.13	420.82	374.93	325.34	312.52	336.62	325.76	344.74	386.96	343.31	361.38	300.92	305.22	297.86	299.26	292.57	301.32	334.76	358.96	315.16	314.79	289.02	330.75	289.47	386.98	335.66	337.21	317.72	337.24	366.35	359.16	325.53	300.12	319.56	314.17	335.93	335.92	333.39	346.1	321.6	318.15	325.69	294.69	307.44	313.06	311.47	334.21	325.79
71004	345.45	348.52	402.64	354.01	314.74	301.24	325.22	314.93	335.47	375.03	329.55	343.54	289.07	294.61	287.85	286.87	282.08	290.73	327.23	345.99	303.02	306.82	279.26	322.17	281.98	372.23	317.38	323.13	306.03	325.98	354.89	349.21	312.56	291.17	313.79	300.37	325.64	326.3	324.27	335.26	310.99	308.82	318.02	286.75	298.37	302.99	304.16	315.93	315.27
72004	342.12	344.62	398.61	353.82	311.49	299.14	325.26	314.83	336.52	374.6	330.43	346.69	287.64	297.95	288.22	288.95	282.13	291.17	326.52	346.36	308.23	309.47	281.11	322.77	278.62	373.58	322.08	323.49	307.6	329.13	357.31	343.68	315.15	291.41	315.15	303.07	326.95	326.46	323.4	338.88	315.39	307.42	317.43	288.81	297.23	305.28	305.45	317.93	314.07
73004	349.71	354.38	410.34	359.9	321.32	307.06	336.5	319.56	344.06	389.97	342.75	358.84	297.23	302.52	293.94	297.13	288.9	297.37	332.63	354.66	312.06	313.65	286.86	326.03	289.3	383.88	329.68	332.8	315.04	335.04	362.47	354.7	326.42	295.88	323.32	312.35	333.07	333.41	327.96	346.93	319.5	314.51	323.49	292.76	303.53	313.54	310.12	325.06	320.12
74004	346.51	344.6	404.79	356.62	314.73	303.8	328.04	320.61	341.4	381.66	341.72	348.86	295.57	297.22	288.35	290.61	284.04	293.75	329.73	350.86	308.52	312.9	281.42	323.19	281.96	374.38	324.36	328.25	309.83	331.16	359.81	347.69	320.2	291.53	319.53	306.7	328.89	329.55	323.84	338.43	314.76	310.5	315.89	291.01	300.17	309.18	305.97	322.82	314.75
75004	355.91	353.54	411.82	368.08	325.57	309.3	340.32	326.97	353.59	393.96	351.94	369.06	304.35	305.33	298.33	298.53	295.59	300.96	338.09	357.66	314.23	320.5	288.75	332.84	288.42	386.19	330.77	337.48	320.01	337.78	369.02	360	332.17	300.4	322.82	311.89	336.48	338.37	331.67	349.54	322.62	318.99	325.64	298.05	309.19	316.17	311.88	329.48	326.74
76004	351.58	347.65	408.01	356.25	319.01	305.5	333.03	320.65	349.59	388.01	342.05	357.54	298.24	302.34	292.14	293.19	286.72	296.34	332.42	351.96	310.21	315.6	285.45	326.78	285.65	384.46	328.49	329.33	313.82	332.02	364.43	352.92	322.15	293.34	320.04	311.08	332.83	332.77	326.68	342.34	318.32	313.72	322.05	292.1	304.28	311.92	308.77	322.45	317.32
77004	349.37	345.32	399.61	355.26	316.39	306.59	330.12	322.97	349.69	389.59	342.89	357.74	298.57	299.43	292	294.41	290.44	293.02	333.22	351.73	307.98	309.35	278.26	324.37	282.13	389.45	325.89	329.64	311.8	335.25	362.64	356.72	323.15	296.2	323.83	310.81	330.22	333.83	324.61	341.14	316.74	313.04	320.81	289.75	302.22	309.66	308.21	323.96	320.69
78004	350.38	349.73	403.18	364.67	324.13	312.54	336.28	325.66	355.13	394.24	343.17	358.83	301.42	302.26	294.95	295.04	288.58	296.95	334.94	361.11	313.1	313.56	284.13	329.54	286.02	396.78	329.85	330.47	315.32	337.66	363.84	353.7	327.16	295.34	322.6	308.83	332.59	333.44	329.93	346.22	320.69	314.25	324.74	296.91	304.82	313.38	309.55	326.97	318.39
79004	351.23	353.79	402.59	361.76	321.52	308.36	335.94	329.51	358.46	392.53	344.38	364.02	300.49	300.94	293.36	296.06	289.06	296.14	334.82	357.39	310.89	316.89	284.45	331.52	289.03	395.02	329.26	334.49	315.12	338.4	366.17	359.66	328.76	300.99	325.64	311.39	331.73	336.13	329.31	344.55	321.89	314.2	323.87	296.36	306.11	314.27	310.77	329.03	320.67
80004	353.66	355.21	407.94	363.32	320.45	308.14	338.73	325.91	357.63	394.58	342.36	359.96	299.79	300.62	295.1	297.94	289.33	297.19	335.35	362.03	312.6	322.13	281.88	332.21	286.29	399.82	332.3	334.99	318.26	338.9	367.24	359.4	330.54	296.91	325.22	312.07	334.72	335.87	328.64	345.33	321.59	314.87	325.78	296.19	308.15	315.55	311.28	328.75	321.34
81004	351.35	354.66	404.73	357.75	321.08	307.13	331.94	324.51	355.29	392.65	342.33	363.46	295.58	299.43	293.68	294.15	288.91	292.99	333.19	355.32	312.86	316.37	280.06	330.75	285.47	393.25	325.16	331.34	311.08	335.76	364.06	361.3	328.25	295.99	323.6	309.45	329.75	333.34	324.3	344.82	321.19	312.66	321.36	295.31	307.05	312.6	309.66	327.95	317.14
82004	353.96	359.96	409.24	365.17	323.56	311.88	336.49	332.41	359.34	402.05	343.37	363.63	302.05	303.12	296.16	295.39	289.18	296.18	335.07	362.23	310.38	316.46	283.86	331.86	285.42	401.17	328.87	333.18	319.66	339.9	369.42	362.43	332.2	298.12	323.73	313.23	333.65	333.98	330.43	345.94	322.29	316.15	325.41	298.63	315.74	314.75	311.3	327.6	319.91
83004	347.85	357.74	407.49	355.93	320.31	306.25	331.3	327.43	359.68	392.66	341.53	364.52	299.19	300.19	294.59	294.97	286.02	294.36	334.93	354.48	309.34	314.68	283.25	330.18	280.62	395.35	324.27	331.54	314.39	333.73	364.89	358.37	329.37	298.45	320.28	306.32	329.91	331.3	327.08	342.51	321.84	312.52	320.77	292.43	306.13	311.75	308.39	323.25	316.71
84004	342.35	348.54	395.99	345.32	310.49	296.8	324.2	320.21	353.08	381.75	329.57	350.3	292.5	292.78	285.69	288.8	278.58	287.03	326.06	349.26	302.43	302.41	272.09	320.35	277.61	384.38	316.3	320.98	307.86	326.45	359.37	348.34	319.19	287.88	315.74	299.13	324.39	326.18	315.68	332.7	316.34	307.86	316.12	287.33	299.03	303.2	303.49	318.27	308.77
85004	346.87	352.07	397.34	350.39	314.51	301.2	327.42	323.29	362.54	387.31	334.06	360.52	298.54	295.26	287.52	288.07	285	288.21	330.48	351.89	306.04	309.03	278.22	324.25	278.94	394.94	320.66	326.78	308.14	328.82	360.61	355.63	322.94	294.62	314.79	302.4	324.16	327.22	322.4	339.03	314.84	309.43	317.38	292.35	303.43	305.66	304.93	320.75	311.45
86004	351.54	360.17	409.15	358.9	321.99	308.4	338.45	332.43	372.81	400.21	350.19	372.56	301.11	301.5	296.69	297.81	289.88	293.88	340.36	364.52	309.98	316.57	288.59	332.52	290.65	398.43	325.02	334.27	316.63	335.37	368.75	361.93	330.76	298.64	328.29	310.08	330.41	335.87	329	344.42	323.96	314.41	325.51	297.63	311.03	313.82	310.55	326.61	317.14
87004	351.02	360.75	406.5	358.04	320.35	305.42	335.08	330.03	371.11	400.63	350.03	366.23	299.41	299.78	296.16	298.19	288.88	295.07	335.9	359.89	313.26	313.41	284.2	330.92	289.28	399.62	325.39	333.97	317.13	339.3	367.91	355.59	333.58	299.66	331.8	311.65	330.53	337.23	330.35	342.54	323.11	315	325.69	298.69	309.21	312.99	311.26	327.46	318.67
88004	350.2	359.05	401.63	354.95	321.77	306.47	333.82	326.53	366.86	401.29	347.27	370.66	294.54	296.92	296	294.55	287.69	292.86	333.64	356.09	308.84	313.63	282.29	329.69	287.22	400.87	325.51	330.49	310.39	335.72	364.52	357.24	328.27	295.89	322.53	311.49	328.07	334.94	321.54	338.06	322.95	314.09	322.04	297.51	307.89	307.59	308.83	327.62	315.94
89004	350.23	363.59	405.77	358.08	323.25	309.03	337.33	334.53	377.46	409.25	352.21	368.52	297.99	301.66	295.62	300.12	287.25	294.44	337.29	361.65	312.14	314.55	283.35	329.01	284.8	401.68	325.17	331.67	314.45	339.48	367.64	358.2	332.28	296.09	327.2	309.93	329.81	333.56	326.11	341.24	326.14	314	322.99	294.11	306.86	310.48	310.52	329.52	318.57
90004	353.76	365.11	404.86	357.49	323.19	306.61	333.01	333.81	378.2	407.82	348.92	364.85	295.92	300.47	295.37	298.39	285.12	293.68	336.89	354.01	311.1	310.88	285.19	329.6	283.24	403.26	325.63	330.01	314.29	337.27	367.35	361.07	330.54	297.83	329.96	309.5	330.37	332.79	325.72	339.37	325.51	313.08	322.32	294.87	307.98	309.16	309.73	328.63	316.08
91004	354.19	369.72	409.44	361.38	322.36	309.85	339.77	343.39	383.39	414.76	358.49	380.3	301.13	303.97	296.67	297.64	287.36	297.32	337.12	362.56	311.9	315.03	286.95	333.68	291.12	405.58	326.65	334.91	315.47	340.86	369.69	360.66	336.82	299.57	330.01	311.29	332.4	336.84	325.12	344.14	329.24	315.54	324.23	299.44	310.18	314.19	311.76	330.44	318.88
92004	351.24	362.99	406.11	357.77	321.46	307	336.18	342.46	384.22	410.83	347.13	375.51	295.35	302.16	293.3	295.62	288.45	290.58	336.28	358.6	310.72	313.31	281.83	334.1	287.55	397.94	329.07	331.1	311.74	334.74	367.33	354.16	332.16	297.64	327.97	303.92	329.63	334.75	325	342.18	324.45	313.17	325.25	295.64	310.66	310.42	310	328.48	316.55
93004	353.96	368.56	407.15	364.73	326.89	308.36	338.07	343	386.1	416.09	351.69	371.06	297.24	301.96	299.26	300.8	287.64	296.11	338	357.6	313.35	317.06	284.58	338.18	290.37	402.34	329.09	335.48	317.16	338.08	368.81	364.07	332.46	299.57	329.45	308.45	332.51	336.77	330.05	346.72	327.79	314.96	326.4	298.38	310.54	311.35	311.75	329.66	318.64
94004	355.06	368.34	406.35	358.98	322.16	305.32	335.44	340.41	380.27	418.53	357.51	371.9	293.06	301.56	296.31	300.02	288.77	295.55	337.87	354.46	313.58	316.96	288.58	333.26	292.71	400.76	328.64	333.23	314.6	334.57	368	361.32	333.65	296.6	329.21	305.54	332.41	335.24	324.55	345.72	326.49	314.77	324.2	298.64	309.81	311.4	309.69	327.87	316.71
95004	361.25	371.97	410.52	368.28	327.75	313.06	343.53	347.83	388.65	429.1	357.19	380.85	298.86	304.07	298.75	303.07	290.72	297.55	341.09	363.74	316.3	321.04	288.09	341.71	292.44	415.97	333.23	337.36	317.43	341.59	372.79	365.38	337.87	301.61	333.35	311.62	334.09	338.83	330.73	352.9	330.84	316.08	328.99	300.04	312.79	314.01	312.19	331.26	319.49
96004	343.33	358.59	393.63	354.91	314.87	298.29	326.92	333.19	378.3	413.68	343.22	367.79	284.8	293.67	290.24	290.15	279.29	288.51	332.6	351.52	303.93	305.41	279.32	328.6	284.43	402.5	319.91	328.85	306.16	328.74	361.62	347.22	324.47	290.35	320.05	303.11	323.5	327.91	318.92	334.63	320.31	307.47	317.05	290.33	301.59	302.4	304.56	320.99	306.31
97004	355.5	366.11	404.48	358.3	320.92	304.02	339.75	336.54	387.29	419.75	350.84	370.56	292.59	298.98	295.82	300.24	283.03	292.5	338.3	356.95	308.12	318.91	282.63	336.32	293.67	410.07	325.94	333.19	309.39	334.25	368.54	359.94	329.31	293.15	332.17	309.33	331.89	335.03	328.41	344.61	327.85	314.08	326.11	295.34	310.47	308.37	310.53	331	314.77
98004	361.11	373.64	414.08	370.97	329.02	310.91	344.19	348.97	400.85	434.32	364.71	379.88	301.33	306.67	304.98	306.05	293.85	296.97	346.57	372.35	318.59	318.92	291.45	342.66	297.61	419.07	333.95	337.65	319.59	344.2	374.44	370.89	337.14	300.92	335.8	315.96	335.44	345.08	336.14	353.52	334.05	318.61	333.28	305.04	316.56	314.51	314.08	332.78	324.13
99004	352.01	364.51	398.74	363.75	321.21	301.07	331.52	336.14	385.93	413.27	352.25	371.43	288.28	297.79	294.43	295.36	284.56	291.91	335.19	356.1	309.26	311.3	280.35	334.62	290.28	403.6	324.1	331.74	309.32	333.67	366.43	356.37	329.54	292.55	327.36	304.83	325.27	334.54	324.73	342.61	325.43	313.53	321.61	294.29	307.86	305.18	305.97	324.84	310.76
100004	350.01	364.21	401.85	363.3	320.56	302.78	333.38	337.42	393.05	412.95	352	367.57	290.59	295.83	295.34	298.07	283.22	293.02	336.81	358.89	306.1	311.26	281.69	334.63	288.81	402.53	326.01	331.59	312.01	332.13	368.67	357.45	330.48	293.64	328.28	307.76	329.23	338.16	322.17	342.41	325.27	313.69	320.6	296.97	309	307.21	306.03	323.47	310.13
101004	354.7	367.16	403.72	367.67	328.37	306.42	339.1	339.91	392.33	421.22	355.92	380.78	297.79	299.34	296.99	300.54	289.18	294.05	339.66	365.24	311.26	318.48	282.88	335.66	292.65	412.79	332.28	337.32	316	338.03	372.11	364.94	329.07	297.42	333.76	308.99	331.02	340.17	327.62	345.8	328.95	316.05	326.18	300.96	313.73	310.59	309.63	328.1	316.66
102004	355.42	370.99	406.93	370.13	326.37	307.63	337.24	342.9	395.73	420.47	353.49	380.78	296.12	298.53	298.97	301.5	285.63	296.15	338.45	360.63	312.59	318.07	287.38	338.78	289.59	412.32	328.33	336.14	314.04	335.78	371	370.3	331.69	296.17	330.87	310.49	329.12	343.16	330.15	345.46	327.68	315.56	323.18	300.42	311.89	310.76	308.49	329.4	316.68
103004	350.93	364.75	403.73	362.69	322.61	301.14	333.75	340.32	394.05	415.15	355.13	373.96	293.72	293.54	294	299.68	283.64	293.97	339.56	361.78	307.34	313.71	282.22	336.09	288.19	413.77	324.98	332.24	316.64	335.11	368.26	360.63	326.4	293.56	325.95	307.72	328.68	341.05	324.38	339.98	323.76	314.56	324.7	298.19	306.56	303.63	307.24	324.62	314.52
104004	352.18	363.14	398.23	361.88	325.31	302.86	333.01	339.13	399.49	416.61	352.04	371.88	289.72	297.18	294.13	295.5	285.58	294.23	338.73	359.65	309.05	314.21	284.74	335.1	288.94	413.94	321.61	334.38	317.87	333.26	368.6	365.51	327.66	293.01	329.23	304.73	329.87	339.01	326.32	342.65	323.86	313.87	323.18	295.54	309.45	306.01	307.62	327.88	311.01
105004	354	358.15	393.58	359.16	317.73	301.17	334.28	336.62	390.97	410.74	352.11	375.12	285.88	294.6	290.62	293.92	282.49	292.36	335.69	359.08	308.2	309.91	280.28	334.15	286.5	413.14	326.89	330.52	312.32	336.82	366.69	361.66	328.05	293.08	329.05	303.24	322.81	338.03	326.55	340.03	325.8	312.07	319.64	293.45	307.43	305.41	304.83	322.3	312.42
106004	353.22	365.17	403.31	366.39	320.56	307.91	335.46	339.57	394.86	419.88	349.43	372.9	288.05	297.59	296.02	297.24	285.79	295.22	338.52	360.78	310.88	314.89	283.92	339.94	290.18	421.24	327.48	338.17	318.19	340.69	369.16	364.15	331.65	296.18	330.32	311.65	328.49	340.28	330.33	345.11	326.34	314.93	322.14	297.71	311.02	307.02	307.13	330.21	314.3
107004	355.25	366.73	403.07	369.47	326.67	307.33	339.94	339.08	393.79	424.01	359.15	379.19	296.4	300.88	299.82	302.97	288.73	296.46	340.48	363.84	311.64	316.29	286.71	342.02	292.69	421.47	330.58	342.11	319.82	341	372.1	366.56	329.14	297.33	332.18	311.77	331.27	343.53	331.07	346.65	330.31	318.23	325.51	297.77	314.51	309.62	310.3	331.42	318.17
108004	351.85	364.39	401.99	368.26	323.7	306.87	336.87	340.72	397.66	414.68	351.79	374.38	293.23	300.77	297.33	298.52	284.8	291.65	337.95	365.38	309.76	315.13	286.11	340.9	289.54	416.52	330.67	339.72	314.08	339.71	370.3	368.13	330.09	299.39	333.41	307.61	327.99	341.1	326.23	341.1	328.89	316.49	322.4	296.41	311.36	307.45	307.68	327.2	317.52
109004	358.65	370.43	409.96	375.77	330.15	312.03	344.67	349.6	404.05	434.41	364.96	386.03	304.49	305.96	302.2	304.24	290.98	300.23	345.19	374.46	317.73	322.08	292.54	349.35	299.65	431.49	340.81	347.75	321.88	347.7	377.45	376.84	336.14	303.66	334.48	316.63	335.55	348.69	331.57	354.68	334.84	321.92	329.4	299.18	317.05	312.65	313.09	334.88	323.58
110004	355.55	364.35	401.59	371.31	323.31	303.59	336.88	342.93	391.83	425.47	355.74	376.83	294.14	298.42	294.17	297.85	286.76	294.19	338.72	357.89	309.13	316.27	281.87	341.15	289.87	426.15	329.66	336.16	317.53	340.12	369.28	366.65	327.57	294.27	331.44	307.36	325.87	341.47	327.11	340.83	330.11	315.28	322.05	297.98	311.88	307.8	306.94	323.59	315.67
111004	357.41	370.53	404.97	378.78	330.76	311.22	341.9	348.47	399.96	430.39	359.82	381.02	301.07	306.48	299.53	299.24	293.87	300.4	343.81	367.95	313.27	318.14	290.12	345.53	298.21	437.58	338.33	344.78	323.72	346.93	373.48	375.9	336.84	302.9	337.21	313.98	331.88	348.28	329.02	349.24	334.55	319.38	329.44	299.52	313.82	314.37	311.56	332.3	322.79
112004	359.01	370.09	400.52	369.19	326.91	308.55	339.66	343.17	392.45	430.34	355.57	382.79	300.82	302.89	298.77	298.79	288.29	301.95	342.67	369.17	310.61	316.42	287.08	347.41	294.5	434.78	334.77	344.32	320.92	344.45	374.87	370.73	332.54	300.43	333.57	312.64	331.76	347.08	328.62	348.95	331.48	321.6	330.23	301.89	315.84	313.76	310.46	329.8	320.24
113004	350.87	363.04	396.66	369.41	323.56	301.74	332.84	335.61	384.92	420.18	351.81	374.11	293.34	293.03	291.87	294.71	286.93	292.81	332.14	356.61	308.81	313.26	281.65	340.28	292.05	422.74	326.72	338.8	314.01	337.86	364.16	367.24	324.72	294.32	329.11	307.63	325.78	338.06	322.49	338.6	325.08	314.09	322.41	294.52	310.69	305.84	304.83	323.68	310.97
114004	359.85	367.57	402.99	376.62	328.16	308.22	341.25	347.65	397.32	431.63	356.78	379.52	300.33	301.24	296.58	300.55	291.37	301.5	339.54	364.91	310.27	320.61	289.04	349.92	296.8	433.45	334.31	344.52	320.53	345.5	371.47	367.2	331.52	298.63	334.67	311.21	332.45	346.88	328.81	346.4	332.03	321.1	328.88	300.3	317.74	311.69	309.19	330.38	318.11
115004	356.36	366.55	400.31	374.06	329.88	308.69	339.89	342.57	401.63	427.22	355.67	375.44	297.97	302.56	295.09	300.75	292.3	300.12	339.02	362.97	312.08	315.29	290.08	347.97	295.2	429.26	336.49	347.87	319.67	343.59	372.42	371.44	331.81	301.29	332.95	313.81	329.82	345.1	331.67	343.33	329.86	320.03	327.2	301.3	314.39	312.72	308.69	326.67	320.18
116004	353.48	361.36	394.34	369.46	320.15	300.3	331.52	337.35	389.91	425.05	343.74	374.43	297.29	299.05	291.7	295.52	284.78	291.39	334.18	358.13	305.32	310.35	281.3	344.41	287.26	417.71	326.45	339.31	313.66	333.54	367.2	369.19	326.1	298.05	329.68	306.83	323.9	341.89	325.33	341.06	324.94	316.26	322.34	293.19	309.95	306.4	304.69	323.89	310.56
117004	359.14	369.04	401.78	381.44	325.9	307.12	340.26	348.75	394.73	434.11	353.79	383.18	304.12	303.58	297.05	298.13	290.05	301.55	340.16	362.98	313.05	318.31	292.01	350.62	298.94	427.32	333.16	343.38	319.79	343.29	374.16	368.2	333.58	301.96	334.92	315.95	332.55	349.87	330.52	346.35	331.14	320.8	327.13	304.93	314.58	312.39	310.66	330.97	319.38
118004	355	365.23	398.29	371.85	322.94	307.25	337.4	343.66	393.09	431.41	351.95	375.34	302.9	306.45	291.79	297.64	292.03	299.83	338.26	360.84	309.05	322.76	289.71	351.14	295.34	428.9	336.68	341.55	316.9	342.44	370.22	369.96	330.26	298.71	336.72	308.31	329.27	346.66	327.1	345.38	329.22	320.48	326.35	298.5	312.26	312.38	308.19	330.03	316.8
119004	353.43	365.35	397.9	372.21	325.59	305.45	334.9	344.74	393.42	423.6	353.06	373.13	297.17	304.85	294.46	295.48	287.6	296.25	337.85	356.95	308.74	314.73	284.75	350.23	292.93	421.52	333.73	339.88	318.27	339.42	371.49	367.23	328.82	298.17	329.07	309.57	326.65	343.52	327.84	345.26	326.66	316.67	323.32	297.04	310.53	306.76	307.16	325.63	318.28
120004	356.98	368.86	404.09	382.59	331.41	309.38	341.66	350.01	401.29	431.76	357.9	382.47	305.22	309.73	298.44	299.7	294.96	302.4	343.19	361.38	317.61	325.47	290.22	357.17	297.62	430.44	335.12	347.01	324.56	343.19	376.09	376.15	334.59	301.12	331.03	314.8	331.87	349.27	330.14	350.15	332.17	322.15	329	304.73	318.55	313.73	311.16	332.84	323.5
121004	352.69	363.95	398.91	372.65	328.09	306.34	338.45	347.4	397.98	422.69	351.51	380.2	303.06	307.63	295.78	296.06	292.06	300.51	341.2	357.93	312.38	323.37	287.07	354.2	294.12	427.34	329.24	342.86	319.7	340.09	373.44	367.97	333.4	298.88	333.87	311.15	329.61	347.12	330.03	347.2	330.23	319.67	327.8	303.85	315.1	310.99	307.46	334.62	319.38
122004	349.68	362.59	392.52	373.99	327.09	303.81	337.54	344.2	400.25	420.91	349.6	367.72	304.27	305.65	292.42	293.9	289.48	298.15	334.3	352.03	309.85	320.49	287.26	353.82	291.05	420.84	329.25	338.34	313.7	336.79	370.41	367.33	329.79	296.81	328.15	306.53	330.07	346.35	324.42	345.43	325.84	317.98	323.32	299.27	311.45	306.7	306.75	326.49	314.45
123004	353.34	361.68	395.89	376.93	325.88	306.73	338.25	350.38	406.1	428.79	354.38	375.98	303.74	307.5	295.44	297.11	292.69	298.49	339.5	358.21	306.54	318.06	290.53	357.58	294.79	422.13	334.02	344.33	314.09	338.23	372.76	370.14	332.07	295.77	329.45	307.2	328.65	348.33	330.24	345.27	329.89	319.35	325.27	299.9	312.61	310.27	307.03	330.85	317.27
124004	349.14	364.75	395.53	371.35	325.99	307.14	340.08	346.9	402.88	424.92	350.84	383.92	305.58	310.32	294.04	293.72	289.32	294.91	337.69	355.14	312.85	318.94	286.9	355.72	295.54	418.32	337.18	343.39	315.83	338.48	373.44	373.08	332	297.96	331.59	305.78	327.62	347.97	327.32	346.38	328.32	319.45	325.8	301.64	312.91	308.72	306.03	328.49	316.42
125004	353.89	366.34	400.83	378.9	331.67	308.93	340.03	347.14	412.08	429.56	350.51	377.54	303.77	312.99	293.8	300.45	297.6	295.69	337.58	359.66	315.08	324.88	290.98	357.07	297.29	432.8	332.61	345.41	321.54	342.23	375.57	373.73	332.78	300	330	315.87	332.28	351.47	324.37	347.62	331.75	320.79	329.45	302.76	312.66	311.99	309.22	335.55	319.95
126004	350.17	362.82	388.46	368.73	324.88	301.56	333.2	343.66	409.73	421.86	342.72	371.74	301.62	307.34	291.47	292.44	286.65	295.34	334.14	353.29	308.18	317.66	287.55	354.47	292.86	417.58	325.05	341.17	315.88	334.94	370.27	369.11	327.16	294.28	324.54	306.35	325.24	347.45	324.6	347.67	325.65	317	322.03	297.04	306.8	306.88	304.47	320.57	312.06
127004	343.53	355.57	382.22	363.76	319.4	296.68	327.98	338.14	401.07	412.99	336.15	369.84	296.56	305.55	289.05	290.69	284.84	288.84	331.02	348.69	304.59	314.77	279.22	345.53	287.32	413.76	322.23	335.34	309.52	329.82	364.42	360.25	325.15	291.63	321.05	303.85	322.77	342.36	318.27	336.77	323.37	313.67	319.25	293.56	301.36	304.46	301.59	322.24	307.89
128004	360.32	375.93	407.37	384.98	336.23	314.11	347.37	359.43	421.96	445.67	351.27	385.78	313.29	318.52	300.95	305.06	298.51	301.02	344.9	368.56	319.93	330.35	292.44	365.37	308.06	437.24	343.4	353.27	326.67	346.04	383.42	378.17	340.08	303.79	336.75	317.7	336.87	359.05	338.15	355.75	334.13	328.3	334.65	310.96	315.56	319.76	313.41	334.98	324.95
129004	355.11	372.23	404.97	379.12	332.2	311.64	344.37	356.38	420.06	436.07	352.1	385.31	310.98	316.66	298.06	300.71	297.76	303.27	343.13	367.79	314.84	326.25	293.6	364.05	300.1	437.82	337.01	352.18	325.35	341.78	379.18	379.5	336.64	304.91	336.83	316.21	333.69	355.34	331.55	353.75	332.91	323.75	336.06	305.35	314.27	314.93	310.83	333.06	326.5
130004	353.89	365.99	401.73	371.84	325.7	304	337.5	351.31	409.61	428.15	340.72	382.01	308.65	314.14	294	297.11	290.83	294.05	336.82	355.83	311.32	321.32	287.91	355	294.48	428.06	326.3	344.33	317.57	333.7	375.11	363.64	330.13	293.66	324.78	306.58	328.9	349.53	325.92	343.98	327.51	318.6	328.07	300.97	312.11	308.31	308.37	326.44	316.83
131004	350.32	358.91	388.05	364.75	322.7	302.9	333.61	345.56	403.8	419.34	336.37	372.56	300.28	310.47	290.29	293.38	283.49	291.27	331.2	354.18	305.9	316.69	285.11	350.6	289.79	417.59	322.08	340.09	312.51	331.02	367.26	359.91	325.88	290.48	321.53	308.04	321.85	343.46	321.36	344.57	323.82	316.1	323.32	296.34	307.57	306.55	304.21	323.74	314.6
132004	353.53	364.95	396.54	371.51	324.76	303.87	338.07	350.03	405	424.27	335.35	369.77	302.96	312.69	295.15	296.99	292.24	293.68	336.04	352.52	309.31	315.34	288.87	352.14	295.66	421.95	328.33	343.96	312.13	334.88	370.15	368.39	332.33	296.16	327.6	309.27	324.63	343.77	326.19	346.07	327.49	318.98	326.88	299.03	313.74	308.19	307.53	325.43	318.83
133004	352.1	358.9	396.42	367.04	322.07	302.04	336.88	351.1	402.76	422.45	332.21	364.03	300.4	309.98	293.58	296.82	287.75	293.87	332.04	355.11	311.2	317.63	282.31	350.85	293.69	422.91	332.97	335.55	313.7	333.49	369.61	361.31	330.93	292.9	326.55	306	327.52	340.2	324.92	341.57	326.9	317.02	324.15	301.99	310.67	306.05	305.14	325.45	315.23
134004	358.64	367.17	397.41	369.05	327.85	307.05	338.65	353.01	402.68	428.6	336.76	368.88	304.39	312.99	294.37	297.51	290.92	296.55	336.68	357.37	312.54	319.41	286.36	356.64	294.83	426.81	328.21	342.63	316.32	332.89	373.09	369.52	332.19	298.35	329.86	309.42	327.46	344.11	327.06	348.73	327.34	319.09	327.38	301.86	313.25	309.75	308.14	326.74	317.7
135004	357	366.74	395.41	369.91	324.2	302.16	336.09	350.11	403.62	429.87	336.16	376.79	304.83	314.43	292.03	297.33	288.71	297.48	335.66	355.99	312.2	323.11	286.56	355.2	292.87	422.75	323.81	339.63	313.26	334.03	372.19	366.72	331.78	296.28	323.86	305.8	326.07	344.76	324.02	345.03	325.57	315.51	323.05	301.23	311.61	307.68	305.34	323	316.8
136004	345.63	355.68	389.1	363.97	321.38	296.8	330.96	349.41	389.6	422.03	330.27	359.99	298.72	307.39	290.76	294.27	287.21	288.69	331.24	349.86	305.55	311.98	284.31	349.49	289.73	417.69	322.72	337.6	307.29	328.32	367.91	364.68	327.47	291.96	322.02	306.5	322.83	338.18	318.51	342.98	323.48	313.72	321.44	296.63	307.62	303.2	302.66	326.93	315.15
137004	339.76	356.63	382.47	358.81	317.87	296.82	329.34	349.62	392.06	418.21	332.14	359.69	297.39	310.75	288.15	293.55	286.11	290.49	328.91	351.1	303.43	312.11	282.69	350.07	291.19	415.75	326.31	337.84	309.48	326.05	366.07	365.28	323.73	290.4	322.67	303.76	321.29	337.59	319.92	339.39	323.44	313.47	317.56	294.61	307.41	301.42	303.88	321.42	311.22
138004	346.68	366.26	396.27	364.33	329.15	305.15	336.35	354.38	400.71	435.47	339.66	369.24	303.75	313.72	293.6	297.25	293.54	296.82	336.07	358.94	308.35	313.42	289.69	358.52	297.22	420.38	328.34	342.08	311.26	333.94	370.49	366.8	330.37	294.95	330.19	309.86	324.29	344.14	326.51	349.13	325.49	318.4	322.03	297.92	313.86	309.84	307.19	325.27	316.01
139004	344.32	367.28	389.08	367.59	326.92	306.54	335.59	352.6	401.99	435.95	340.28	368.38	301.83	317.06	292.89	297.55	292.99	294.14	335.04	362.7	307.48	314.77	288.73	359.82	297.06	417.81	331.23	341.12	313.5	334.65	374.22	368.96	330.85	295.8	326.89	306.44	325.01	345.97	325.73	347.04	327.2	316.76	326.21	298.05	313.66	308.73	307.17	327.81	320.72
140004	343.94	367.4	386.53	366.2	325.51	304.85	335.31	353.18	404.73	432.54	336.77	369.4	304.15	316.31	292.13	294.67	289.45	293.3	335.51	360.3	309.87	315.53	288.26	359.86	295.98	417.45	329.05	339.39	314.9	334.25	373.71	367.03	332.8	297.05	326.58	310.42	324.29	344.09	326.98	351.84	327.01	317.93	325.15	298.44	313.74	309.75	307.72	329.81	315.25
141004	345.15	360.44	381.98	362.56	324.41	302.14	334.21	346.04	409.57	428.87	336.79	360.53	303.61	316.61	292.38	294.46	290.72	294.3	332.16	358.11	306.4	311.74	283.68	356.37	293.41	409.24	327.69	338.04	306.12	328.95	371.31	364.98	329.31	293.63	325.86	303.13	318.83	341.88	321.84	346.4	322	315.73	319.64	296.57	312.1	307.47	305.62	320.75	313.98
142004	344.52	368.41	385.46	368.41	330.74	306.91	335.48	346.8	412.32	432.32	339.5	365.67	300.95	318.66	295.98	296.27	293.1	294.2	337.94	360.63	308.47	311.5	286.34	358.77	295.56	410.85	332.09	341.95	314.92	335.79	374.77	372.54	336.42	298.44	331.21	305.26	322.95	342.46	325.32	348.08	326.19	317.55	323.68	298.48	318.11	310.88	307.44	327.38	320.2
143004	343.92	364.43	383.35	365.61	325.54	302.41	332.8	345.66	408.96	428.1	340.82	360.46	300.48	317.79	290.26	293.9	289.1	292.73	333.42	355.35	305.46	312.27	283.39	357.99	291.99	413.5	327.77	340.44	311.16	332.92	373.1	368.39	332.27	294.64	327.88	304.24	320.89	339.49	321.71	349.69	325.05	315.67	320.78	296.85	309.78	308.2	305.31	322.61	316.2
144004	347.24	363.04	381.02	365.69	329.65	304.12	335.33	349.35	411.57	425.99	337.88	365.99	303.94	317.12	290.17	293.93	287.16	292.55	331.75	353.93	306.99	311.72	285.97	356.96	293.76	412.2	324.65	340.79	311.27	334.77	372.81	368.25	336.04	294.88	326.54	306.68	321.49	343.66	323.5	345.78	324.51	316.5	319.53	296.07	312.86	308.32	305.98	326.55	315.03
145004	345.13	365.2	387.46	361.84	328.17	302.76	332.54	350.01	409.22	419.32	336.31	366.52	301.49	313.65	291.77	293.67	291.03	294.3	331.04	354.48	306.49	307.98	285.63	356.24	292.11	405.52	325.53	340.16	312.31	332.03	373.33	367.54	334.64	296.4	326.69	305.83	318.66	340.54	317.82	348.56	327.03	315.5	320.37	293.36	310.76	305.76	304.6	320.62	317.37
146004	342.91	365.45	385.63	365.71	326.43	303.69	334.42	353.18	406.04	423.39	339.47	367.49	302.98	315.6	292.87	293.46	290.65	292.99	334.88	356.74	307.53	309.34	285.06	355.77	295.18	407.22	324.68	339.09	314.7	332.2	369.69	363	335.66	295.98	329.9	305.4	321.36	341.28	322.99	354.48	326.54	317.23	321.17	294.69	313.13	308.08	304.57	323.56	313.9
147004	340.66	360.15	384.54	362.22	324.09	300.02	329.7	343.9	397.14	418.17	338.04	362.34	296.65	315.17	287.66	291.74	288.61	293.34	332.67	354.15	307.21	307.87	283.55	353.19	290.52	409.29	323.83	336.73	310.82	332.28	368.22	362.87	333.05	295.73	323.85	304.28	318.74	337.91	321.75	342.84	323.04	315.46	316.77	292.36	310.5	305.01	303.88	324.51	313.42
148004	341.45	364.4	384.75	362.18	326.99	301.65	333.93	347.73	401.55	415.49	339.58	370.58	302.34	315.02	291.58	294.03	288.14	294.15	330.29	358.82	304.33	310.03	284.12	354.9	291.85	407.73	325.56	338.73	311.33	335.39	371.06	370.07	333.92	296.76	329.2	307.37	321.39	340.77	323.54	349.95	325.86	315.07	318.28	293.46	310.61	307.05	303.64	323.68	318.44
149004	342.61	363.4	383.27	367.52	323.6	304.72	329.59	347.47	400.25	413.63	337.78	369.59	303.46	317.64	290	294.4	290.67	291.95	333.3	354.48	306.08	311.41	279.89	352.87	291.78	418.36	326.29	336.74	316.61	336.81	372.18	368.35	332.57	295.2	328.03	309.83	320.96	341.13	323.35	349.27	322.94	315.86	320.62	295.07	311.25	307.14	304.75	323.77	316.32
150004	347.3	368.24	394.19	370.39	333.56	305.06	339.48	356.23	404.16	425.6	347.11	381.71	310.25	321.89	295.42	298.42	289.66	297.99	338.95	364.08	311.46	312.04	290.29	359.76	296.18	428.14	328.87	346.32	317.33	340.3	378	375.5	338.7	301.46	333.08	311.07	325.62	346.13	324.53	352.41	326.28	321.58	325.42	298.13	315.93	311.49	307.83	328.65	321.22
151004	342.98	362.9	382.12	361.86	323.78	302.11	333.48	346.28	394.69	413.81	340.08	373.46	303.25	317.26	291.58	294.71	287.11	296.81	335.86	359.48	306.68	308.78	283.3	357.24	294.72	422.63	330.43	343.07	313.88	337.34	374.33	373.5	335.44	296.26	331.21	309.77	322.57	341	324.7	350.41	324.94	318.03	321.78	298.34	313.97	307.54	305.37	322.85	316.83
152004	347.43	370.42	391.65	363.24	327.19	306.4	335.16	349.81	403.9	418.74	345.69	376.08	304.93	320.27	293.92	298	289.9	298.78	340.08	364.58	307.97	314.69	286.57	357.48	297.36	421.18	331.34	347.28	317.58	340.22	378.69	381.77	341.47	301.02	333.63	307.41	326.06	344	325.86	350.79	326.51	319.78	324.35	296.81	314.09	310.14	308.61	325.86	325.45
153004	346.71	366.18	386.3	363.17	326.53	306.6	336.57	347.91	401.99	415.91	346.23	375.33	303.04	319.28	290.8	294.24	290.19	299.99	337.31	361.95	309.38	310.34	284.57	357.73	298.96	417	330.81	342.81	315.67	333.32	377.56	371.72	339.61	299.41	333.13	310.5	325.63	339.39	324.97	350.58	326.52	320.17	319.84	295.38	312.68	310.72	307.83	326.1	320.15
154004	342.48	363.27	384.24	360.35	321.46	299.1	333.59	343.22	397.69	411.66	343.38	370.31	301.24	314.69	289.02	292.11	287.23	297.27	333.91	356.99	305.24	310.77	283.77	353.25	294.55	404.62	322.57	343.4	314.04	333.68	373.95	369.44	334.69	298.87	330.59	308.86	323.57	336.2	324.54	347.41	323.72	315.26	318.55	294	308.15	304.99	302.82	321.56	321.49
155004	333.36	352.33	374.59	353.49	316.86	293.23	328.27	340.7	386.83	400.94	337.35	369.24	295.93	304.9	282.5	286.54	278.24	289.09	328.4	344.46	295.2	304.2	277.37	346.27	284.73	394.19	318.49	335.65	308.96	324.27	367.48	364.7	328.55	288.96	326.12	298.12	315.57	332.61	316.99	338.51	317.51	311.11	310.27	287.4	303.08	300.59	298.3	316.46	314.45
156004	338.33	357.21	382.78	357.58	322.81	301.82	329.42	345.16	392.57	408.13	343.5	375.35	299.67	313.93	288.46	292	283.81	294.17	332.15	355.13	303.54	307.61	284.63	351.12	289.15	396.62	320.88	341.1	315.83	328.99	372.1	377.17	334.99	294.31	328.29	306.9	320.08	338.18	319.91	346.31	320.76	314.9	317.21	291.81	307.5	304.91	302.21	321.81	317.45
157004	344.21	361.91	387.08	365.27	326.1	306.28	336.43	349.88	398.44	413.41	356.02	381.07	304.97	316.96	290.45	296.92	290.15	297.12	336.76	361.64	305.38	307.25	287.82	354.68	295.75	400.16	330.08	344.68	321.72	334.17	375.32	370.73	336.71	296.15	334.72	311.29	323.5	343.16	324.31	350.2	326.08	318.33	322.17	294.52	312	309.09	305.33	325.45	324.82
158004	341.26	360.32	382.69	359.04	322.99	301.49	334.49	349.34	394.46	409.68	351.11	379.98	302.54	310.22	290.32	291.13	289.66	296.23	332.1	358.94	305.08	308.76	284.64	353.82	292.96	401.76	325.41	345.08	322.54	331.85	371.89	371.32	334.91	293.51	327.76	308.55	324.43	338.5	324.96	347.99	321.93	317.48	316.94	292.54	308.3	306.58	304.18	322.69	320.64
159004	343.84	364.1	383.76	355.05	330.82	301.77	338.09	354.59	405.55	418.8	365.16	377.42	304.17	315.48	292.86	296.05	286.64	295	335.96	359.28	306.56	307.84	286.22	357.09	296.67	408.32	325.56	348.92	321.38	332.97	376.04	375.35	336.1	297.96	331.19	307.49	323.25	344.28	328.52	351.47	323.52	319.62	320.99	296.41	310.92	309.24	305.99	327.34	319.79
160004	345.04	361.22	380.78	356.84	326.73	303.94	333.67	351.23	407.83	414.25	363.77	384.03	307.71	317	293.28	295.5	283.56	293.02	332.6	362.47	305.48	310.25	287.23	357.61	294.27	409.61	328.08	346.13	319.3	332.01	377.59	373.45	335.46	297.93	331.43	310.16	322.88	343.6	328.54	351.47	325.16	318.35	319.38	295.84	313.61	308.59	306.14	328.01	320.77
161004	341.15	363	382.58	355.8	325.97	302.37	336.82	351.97	401.89	420.23	364.77	381.77	302.82	317.36	291.16	295.67	286.01	294.28	334.68	359.67	306.96	307.89	286.66	354.81	294.44	410.89	322.38	343.38	320.86	331.6	372.32	370.57	332.33	299.26	328.22	309.79	323.4	344.25	324.26	347.48	324.25	318.35	321.35	294.66	313.77	308.88	306.91	324.99	318.22
162004	344.39	368.17	390.04	363.77	329.57	306.19	338.61	358.29	411.86	418.6	366.65	384.85	305.9	318.71	296.48	300	291.4	296.19	337.93	365.61	308.57	311.36	292.51	361.76	297.44	412.31	332.14	351.38	326.78	336.16	378.58	380.83	339.23	302.92	334.19	312.08	329.39	342.46	332.31	350.41	323.63	322.72	323.37	296.95	316.1	314.47	308.21	330.06	325.01
163004	341.33	362.94	379.67	354.78	326.84	302.71	332.15	352.46	400.67	412.98	357.19	375.42	301.46	313.75	291.31	292.34	287.46	291.45	330.96	353.83	302.69	305.14	282.71	353.57	295.73	406.58	322.8	343.96	316.38	331.66	372.51	373.47	332.88	299.48	331.21	308.91	322.81	338.22	319.43	344.88	323.39	316.3	318.39	292.31	312.47	308.89	304.45	324.57	323.62
164004	335.27	356.44	374.04	344.33	317.89	299.46	326.11	342.99	393.32	411.07	349.82	368.37	297.05	309.95	284.86	289.6	281.72	283.23	324.7	352.84	298.86	301.36	280.25	347.48	290.03	401.27	314.77	334.73	313.31	324.74	368.18	370.33	324.22	293.24	327.41	304.11	316.92	332.45	319.75	337.82	317.42	311.93	314.06	289.05	307.66	302.49	299.83	318.43	312.54
165004	348.84	366.9	381.11	359.53	326.5	305.24	338.76	355.1	409.66	422.31	361.29	384.25	309.35	320.37	295.56	295.79	287.71	296.32	335.34	357.55	309.75	313	291.16	360.92	295.49	413.44	327.87	351.15	324.14	338.41	378.48	383.85	337.04	302.77	334.24	318.8	328.66	342.32	326.65	348.47	327.17	321.41	324.18	298.69	317.47	310.38	307.53	332.21	324.24
166004	343.16	366.57	379.37	359.22	325.47	302.54	336.64	354.29	408.25	414.75	356.09	383.46	305.07	318.92	291.89	296.86	288.37	294.23	332.69	353.61	308.26	312.51	286.65	358.71	298.4	403.88	322.45	345.14	318.91	336.59	376.17	371.93	334.58	302.37	334.63	311.71	324.64	341.74	321.91	347.46	323.99	318.92	320.75	299.39	314.69	308.31	305.45	327.62	319.07
167004	340.18	363.72	375.93	354.88	319.71	300.4	333.01	352.81	401.93	414.07	354.9	377.17	300.86	314.83	287.58	292.54	282.53	290.76	329.37	351.45	304.88	308.99	281.26	353.85	296.55	406.3	320.98	338.49	318.33	329.19	372.62	371.67	328.71	294.42	327.66	306.64	322.15	337.21	317.84	339.94	322.18	314.43	317.02	291.35	307.17	304.6	303.42	323.79	317.47
168004	352.89	378.48	392.6	376.02	329.8	307.16	347.02	365.76	419.83	430.43	365.26	389.72	315.01	326.1	297.48	299.91	293.61	301.48	339.73	364.91	314.72	315.79	288.86	366.72	305.41	419.23	331.93	353.92	324.31	340.93	384.16	382.99	341.45	307.02	338.43	320.06	332.66	347.18	330.32	352.7	330.87	326.31	329.95	301.26	320.6	316.45	311.86	333.13	332.56
169004	343.11	366.57	379.31	367.64	323.29	302.35	336.69	362.36	408.81	420.99	358.28	387.12	307.3	320.82	289.04	293.67	288.09	294.46	329.38	357.12	306.1	310.79	284.78	357.84	294.83	405.77	325.54	340.64	318.38	332.56	374.84	376.61	331.7	298.71	331.15	311.4	325.61	341.04	324.81	345.4	325.22	317.39	319.45	295.53	314.53	308.63	304.23	324.45	319.23
170004	343.8	364.56	377.53	360.81	320.89	300.89	333.37	351.23	407.61	411.76	350.94	375.82	302.06	319.1	286.93	294.01	285.33	290.38	326.81	353.83	304.4	306.74	284.46	359.35	302.16	404.94	321.47	338.9	316.5	328.66	371.62	376.06	329.97	300.27	326.22	307.41	322.98	338.69	322.4	345.82	325.04	318.99	319.66	293.53	309.96	305.92	304.39	323.39	320.52
171004	347.58	368.83	380.31	364.2	325.08	303.19	342.28	358.23	412	415.69	358.07	385.03	306.03	321.97	294.04	296.68	289.15	294.8	331.59	362.08	307.56	312	287.39	363.09	302.24	410.58	325.44	343.74	322.87	333.23	377.88	379.39	334.42	301.76	331.3	307.99	327.13	341.43	327.55	351.24	327.16	321.36	322.72	293.66	315.86	310.19	305.84	326.38	323.64
172004	344.24	369.16	382.53	362.03	325.8	302.12	336.54	356.23	408.06	417.99	354.62	378.1	302.37	323.92	290.52	295.73	291.76	291.86	326.63	355.88	306.23	309.17	286.87	360.2	301.48	403.61	321.07	344.17	317.05	334.27	377.21	380.28	330	301.27	331.79	309.24	322.85	341.91	325.75	350.39	326.4	320.53	320.22	296.43	315.97	308.47	306.4	328.55	319.62
173004	350.96	374.99	385.64	372.02	335.99	308.01	344.12	363	414.67	424.54	362.36	398.72	309.2	327.48	299.19	298.29	291.91	299.42	339.29	361.55	310.48	315.8	291.06	370.79	308.31	411.06	332.9	352.79	322.33	341.59	385.01	387.47	340.59	308.57	337.67	311.88	330.62	349.9	334.56	362.52	332.62	322.96	327.31	302.84	324.56	315.67	310.76	332.11	326.83
174004	344.18	368.35	382.65	362.34	323.7	301.4	337.28	351.84	398.59	414.69	352.7	381.03	304.54	320.45	291.72	295.24	286.39	294.17	330.14	356.6	304.75	309.58	284.04	360.3	299.84	403.81	322.95	343.69	315.94	333.1	376.64	379.07	331.22	300.33	331.79	309.68	323.89	345	326.4	353.98	326.61	320.49	321.68	294.7	318.43	310.63	305.19	326.72	320.16
175004	350.26	376.17	391.12	372.75	329.88	309.9	346.6	357.48	404.84	424.46	361.25	390.82	315.43	328.94	298.01	301.28	290.92	298.94	337.14	363.11	312.28	313.81	289.57	364.76	304.85	413.8	335.32	351.26	326.65	342.44	388.37	394.6	341.12	306.69	336.32	315.72	330.99	350.59	333.94	362.58	332.94	326.33	326.62	300.35	321.87	316.37	310.04	334.32	328.92
176004	340.02	368.56	379.29	360.41	322.34	302.34	334.59	351.89	395.29	415.01	356.15	380.06	306.29	319.11	290.37	293.38	286.97	291.71	328.82	354.98	306.54	309.52	282.18	353.08	297.39	404.78	320.3	340.14	314.11	332.66	376.97	383.61	329.37	299.29	327.88	304.82	323.28	342.24	326.44	356.92	324.52	317.04	320	295.35	317	306.54	304.54	324.72	316.92
177004	339.83	364.43	380.84	364.74	324.1	302.99	335.5	350.99	394.99	408.51	351.57	385.82	306.11	320.6	290.31	292.11	288.95	293.67	330.44	350.56	307.06	308.63	282.82	353.64	294.33	404.65	321.12	340.83	315.59	336.08	376.34	384.61	331.64	300.04	327.02	304.29	323.92	342.87	326.99	355.08	325.89	317.57	318.43	297.3	314.58	307.15	304.15	323.95	322.37
178004	341.19	366.8	384.35	362.61	324.54	301.26	333.91	352.1	392.17	409.34	356.65	384.19	304.74	321.87	292.79	293.98	287.22	294.21	333.07	350.18	306.4	314.92	283.23	355.17	295.16	416.82	323.63	341.79	320.45	335.55	377.75	378.58	332.51	301.24	326.91	309.02	325.17	343.12	324.27	355.96	326.35	321.17	321.78	294.93	318.75	308.41	305.38	324.85	323.05
179004	345.07	367.45	382.9	369.99	322.19	303.46	336.92	350.13	391.01	413.72	350.51	384.48	306.26	322.06	295.31	294.91	293.14	295.43	333.92	356.42	308.11	311.59	286.1	354.51	296.71	423.22	325.07	343.76	319.93	336.44	376.68	384.15	335.95	300.33	326.51	308.43	326.1	343.97	327.13	359.48	327.31	320.54	324.23	297	316.18	309.67	306.25	326.46	323.14
180004	340.77	361.8	379.05	362.11	322.49	299.59	334.65	346.61	389.72	411.52	347.91	381.8	303.32	319.8	293.21	295.09	289.45	292.36	327.36	351.03	306.29	307.64	282.89	348.94	299.28	414.14	322.11	339.91	314.77	329.35	374.22	373.75	328.91	296.58	327.34	304.72	323.87	339.84	325.73	354.26	323.74	316.39	325.56	293.56	315.1	305.59	304.23	325.29	315.71
181004	342.02	371.92	381.25	359.21	321.34	301.78	338.58	350.4	386.74	413.04	350.95	380.33	308.94	319.24	294.26	296.27	291.35	292.8	328.8	356.07	304.2	308.28	281.18	353.23	298.36	419.08	324.93	343.38	316.62	336.57	377.1	378.31	333.46	299.58	330.42	308.73	327.26	341.8	327.44	356.54	326.49	317.91	326.74	292.37	318.03	309.47	305.76	327.15	318.56
182004	340.51	363.29	382.95	358.65	322.91	302.4	337.09	347.63	390.47	411.88	346.26	373.2	310.01	317.85	292.21	294.08	287.49	294.27	327.9	350.61	306.12	310.72	280.34	350.44	295.82	415.98	324.28	338.27	315	335.89	372.46	378.82	331.36	295.32	329.02	306.24	326.1	342.34	326.03	356.26	323.72	316.26	325.11	293.9	313.93	306.33	305.15	322.66	315.31
183004	343.43	363.55	383.92	361.34	325.95	303.72	335.48	347.25	391.52	415.86	353.02	382.44	309.82	321.66	299.03	300.03	289.88	292.46	332.4	350.67	306.95	311.01	285.04	354.27	296.13	420.19	323.33	340.23	317.24	337.1	374.38	377.57	333.33	296.86	327.21	310.78	326.45	346.06	330.4	358.53	327.32	318.68	328.08	292.94	314	306.74	306.41	322.44	322.44
184004	337.88	359.97	374.55	353.76	316.83	296.79	329.21	347.56	383.17	405.54	343.98	379.51	301.32	314.53	290.25	291.26	287.34	288.67	326.06	342.19	301.83	305.89	275.84	346.19	293.06	420.75	322.22	335.77	315.34	330.13	370.19	377.03	326.06	293.22	323.95	303	324.39	342.19	326.25	353.06	324.22	313.5	326.61	291.87	312.93	303.41	301.84	320.92	315.52
185004	337.54	360.64	378.07	352.52	320.09	301.53	330.81	348.31	396.02	406.76	348.76	379.57	307.69	317.58	290.47	293.38	283.95	291.79	328.54	345.04	303.17	305.68	282.86	350.68	298.73	423.09	321.97	337.18	317.15	334.84	372.29	376.35	329	297.28	324.57	305.11	325.65	341.36	322.36	354.35	325.21	317.13	326.97	294.2	315.44	307.48	304.07	323.2	318.44
186004	340.41	366.65	382.01	358.34	323.59	298.5	333.15	353.16	389.55	410.79	351.28	379.34	306	320.66	291.42	294.04	288.3	291.74	329.78	346.4	305.3	312.99	283.42	354.11	296.43	429.45	329.06	337.43	316.41	334.64	370.14	372.34	332.12	296.45	328.9	307.16	326.52	342.58	326.12	356.13	325.98	316.73	329.2	293.49	319.39	306.66	304.44	323.65	317.33
187004	343.16	370.78	382.22	356.06	324.67	303.78	335.14	351.47	395.01	413.15	349.26	385.57	302.97	322.21	296.06	296.33	294.8	294.16	330.62	342.2	306.23	310.87	283.99	352.13	296.69	428.36	327.18	342.38	322.65	336.81	374.46	380	334.21	302.74	327.09	306.06	328.6	344.81	327.59	352.46	326.75	319.12	328.68	299.31	318.01	310.66	305.25	325.24	319.27
188004	337.62	365.22	374.43	350.67	318.31	301.8	332.52	352.77	396.72	410.29	350.23	380.68	303.7	317.21	293.09	294.79	289.65	293.15	331.1	344.76	305.85	309.53	280.86	349.71	295.83	425.46	324.56	336.23	314.93	334.5	372.97	373.33	331.09	299.9	324.93	305.35	323.12	343.32	323.32	351.3	325.54	318.46	327.74	297.99	317.92	308.72	303.88	323.98	318.79
189004	340.92	363.94	377.1	352.8	319.8	301.91	332.59	348.57	394.43	410.78	347.77	375.78	303.19	316.65	292.68	292.51	290.01	290.62	330.85	342.41	303.2	306.36	282.03	348.87	295.72	429.45	326.89	333.97	319.95	336.98	372.56	375.79	331.27	295.78	326.34	300.69	324.14	339.69	324.01	348.52	325.95	316.9	327.39	297.23	313.18	308.18	304.72	323.44	319.13
190004	340.72	367.46	381.85	354.63	320.5	302.88	337.88	344.83	395.08	410.23	346.81	375.78	304.66	321.53	293.73	295.78	291.21	293.48	330.57	342.72	304.23	309.68	283.69	350.67	301.02	429.5	329.45	337.11	322.11	341.02	373.83	376.93	333.03	299.93	326.37	305.89	328.6	340.16	323.97	350.37	327.23	318.74	327.69	294.92	317.45	307.77	306.09	325.33	320.14
191004	341.33	372.87	381.28	361.21	320.85	298.65	336.07	347.74	397.09	412.54	350.43	380.72	306.89	319.7	295.15	295	289.83	294.57	329.04	345.22	306.37	307.76	279.73	354.32	295.91	429.08	323.78	338.28	322.74	336.22	375.28	379.43	332.15	301.15	330.33	306.57	328.48	341.89	323.89	355.49	326.29	318.23	326.56	295.75	314.59	309.7	304.4	323.91	319.02
192004	339.18	371.69	380.39	352.35	317.25	297.84	334.69	342.81	395.07	409.02	347.23	370.86	302.84	314.84	288.51	291.25	290.04	294.19	329.17	343.95	302.77	311.07	283.58	351.33	295.56	429.94	326.39	336.53	316.74	333.51	372.34	377.91	329.95	300.35	325.85	305.9	325.47	341.07	321.04	346.46	326.75	318.93	325.16	293.87	317.56	306.48	303.3	321.28	315.87
193004	337.44	373.27	380.65	354.02	319.76	301.25	336.11	342.06	389.89	412.23	346.48	374.99	302.44	318.34	292.57	296.27	291.59	294.08	332.56	344.79	304.49	313.94	283.39	354.03	293.63	431.79	325.95	335.22	322.83	333.66	373.91	381.64	330.3	298.77	327.78	304.95	327.93	342.3	322.84	351.44	327.57	315.9	326.88	296.74	319.34	307.77	305.19	324.97	316.33
194004	342.19	368.3	381.76	359.31	320.44	303.48	335.22	342.12	403.9	410.64	348.08	372.06	303.66	320.86	291.92	292.22	293.64	291.59	329.52	346.83	302.7	311.06	283.38	353	293.94	432.64	322.76	338.42	323.36	329.23	373.34	380.94	332.63	298.37	327.19	303.52	326.54	339	323.02	350.34	325.77	316.16	326.75	298.12	319.22	309.33	304.53	324.67	312.72
195004	338.12	367.86	381.54	360.62	317.76	298.54	333.42	339.98	392.75	409.67	344.18	376.27	303.87	318	292.96	293.59	292.55	291.78	328.46	344.05	300.22	311.09	280.32	347.22	293.15	431.55	319.56	334.71	317.56	329.97	372.37	376.95	330.52	299.4	326.62	304.05	324.83	337.85	321.17	349.01	325.1	315.91	324.86	295.18	316.42	309.92	302.85	322.41	316.51
196004	341.59	368.28	379.15	356.11	318.05	298.96	333.28	334.48	393.36	406.1	345.8	373.05	304.47	316	290.44	293.66	288.89	293.45	327.83	344.02	301.94	310.21	281.31	348	292.77	425.81	321.96	335.89	316.34	330.19	370.03	369.73	328.05	297.57	328.1	302.9	325.76	334.86	321.88	347.67	325.05	316.14	323.33	294.3	315.96	306.37	303.52	319.3	311.86
197004	343.51	373.79	380.19	354.49	318.23	302.09	333.72	336.42	397.42	410.56	345.4	371.34	305.27	318.38	292.6	297.78	287.94	293.06	331.46	345.79	305.83	312.31	282.9	351.25	297.74	425.33	322.9	337.48	320.95	333.49	376.37	380.38	331.81	298.11	326.8	305.52	329.14	340.25	319.84	347.64	324.99	318.09	328.17	294.82	319.02	306.78	306.35	323.82	315.56
198004	344.52	374.87	378.46	360.26	324.63	304.26	338.19	347.03	402.06	411.97	349.48	375.5	308.67	323.5	293.9	298.42	295.09	294.46	333.23	348.05	308.13	316.5	285.63	356.63	302.23	428.31	327.58	339.29	323.7	335.49	380.28	379.72	333.1	305.46	329.69	309.96	330.93	341.48	329.17	355.28	329.28	319.01	328.17	301.04	319	310.01	310.15	329.25	319.41
199004	343.34	368.89	379.77	360.29	326.81	303.1	340.07	342.86	394.43	408.09	347.43	374.38	304.59	321.01	293.52	296.48	292.63	297.41	332.92	349.24	303.52	315.69	284.83	352.33	298.23	424.08	323.36	338.03	319.85	335.06	377.07	379.2	332.28	302.81	332.53	306.79	329.78	339.71	320.78	346.24	326.24	318.74	324.13	294.03	318.13	309.15	304.8	325.11	313.83
200004	343.92	369.02	379.03	355.07	324.03	300.11	337	343	401.13	415.21	346.93	369.81	302.9	319.64	290.78	298.93	292.99	294.4	333.48	346.31	304.27	308.63	282.74	351.17	301.3	430.05	327.44	338.61	318.21	336.58	376.35	381.04	330.48	300.63	326.65	308.41	327.16	340.52	322.18	350.5	326.9	317.44	325.16	295.43	318.03	308.6	307.07	324.11	315.55
201004	339.6	367.61	373.38	357.42	322.83	298.74	330.21	339.51	398.74	404.99	347.13	371.28	301.22	316.43	290.94	294.58	284.31	293.94	330.69	343.48	302.88	309	280.01	345.84	299.02	422.48	321.53	334.06	312.62	330.23	372.49	368.99	325.37	296.71	321.28	303.33	321.98	335.1	318.29	348.57	323.57	315	323.33	290.62	315.05	306.44	302.83	320.43	312.1
202004	339.06	364.53	374.83	357.63	320.22	297.68	331.02	337.48	393.15	406.89	341.9	363.05	299.17	312.42	288.45	292.94	285.92	290.85	329.95	345.51	301.44	306.92	280.47	345.34	293.18	423.99	322.46	338.29	312.13	326.66	371.8	376.77	323.05	294.57	320.99	302.5	323.72	334.36	316.71	340.1	322.8	314.12	322.53	292.92	317.22	305.56	303.52	320.6	311.48
203004	347.67	375.52	379.01	364.08	329.84	306.88	343.88	346.65	406	423.02	352.17	375.69	310.67	325.15	298.83	302.32	296.01	296.73	341.2	350.88	311.79	318.44	288.48	355.53	300.78	429.98	331.15	347.29	319.75	340.61	379.89	375.16	335.31	305.04	330.55	310.5	328.09	340.6	327.82	351.23	329.89	322.81	329.77	302.09	322.84	313.9	309.91	328.99	318.78
204004	349.05	371.23	374.41	355.18	323.26	300.86	335.07	338.43	396.79	414.51	349.99	367.18	305.49	316.71	295.55	299.25	290.48	293.82	334.27	351.06	310.15	317.38	289.59	350.67	298.92	429.06	325.29	342.72	313.7	336.37	376.59	374.26	328.8	302.32	327.84	308.47	323.99	338.97	321.26	353.38	324.9	316.2	323.08	294.67	316.87	307.64	305.63	323.47	312.05
205004	352.54	378.72	382.69	370.05	333.12	310.15	346.72	346.42	403.01	428.17	358.35	377.76	316.43	327.31	303.91	307.05	300.18	298.78	344.69	361.2	310.64	325.46	293.21	358.42	307.61	432.53	334.72	353.39	323.51	346.01	382.16	381.01	339.64	309.56	332.02	314.93	334.52	345.74	330.13	360.84	332.53	324.21	335.96	304.86	326.29	317.28	312.73	335.83	325.79
206004	341.1	370.87	371.63	357.16	322.81	300.48	333.6	344.55	389.45	412.23	352.89	368.51	305.1	317.58	290.37	296.08	289.88	292.28	331.14	352.29	303.4	317.59	281.11	346.58	296.91	426.06	324.66	340.42	310.82	333.24	374.04	372.47	327.29	298.33	322.52	306	323.63	336.43	319.85	348.12	324.14	312.93	321.73	295.15	315.02	305.86	305.09	325.38	312.41
207004	347.02	373.67	371.9	356.54	321.76	299.05	332.32	338.75	386.01	408.63	349.13	371.22	307.39	316.26	293.64	298.29	294.02	290.06	330.17	349.6	306.52	315.82	281.66	345.35	297.94	419.65	324.32	337.88	313.48	333.77	371.52	372.5	326.67	302.08	323.93	307.15	322.21	334.57	321.05	345.17	322.95	314.4	323.49	293.99	312.27	306.98	305.74	323.31	315.14
208004	344.43	373.94	374.41	359.41	324.53	302.8	335.65	344.9	391.85	410.64	350.36	369.66	309.38	316.45	294.42	297.33	290.59	291.97	332.72	349.63	306.15	316.96	283.07	347.21	297.36	419.32	328.31	339.32	311.89	337.52	374.25	371.42	327.71	302.44	324.83	306.8	325.21	336.77	322.83	348.18	325.4	317.25	322.21	293.69	315.71	309.56	306.37	321.7	314.35
209004	352.74	379.87	380.83	370.43	332.45	310.91	343.53	355.4	398.61	416.78	360.24	377.86	318.2	323.33	299.35	302.52	299.08	297.18	340.51	360.52	314.37	324.48	291.55	355.56	305.67	427.47	332.53	347.48	317.41	343.91	381.24	384.9	334.91	308.98	329.35	315.94	331.19	343.79	330.72	356.89	331.44	321.27	332.46	301.2	324.24	315.63	312.12	332.16	320.43
210004	344.09	371.02	373.77	362.49	326.28	306.26	341.96	345.49	388.48	412.95	352.62	375.77	309.95	318.55	295.27	297.31	294.84	295.29	333.49	356.77	310.98	321.62	287.86	350.09	299.58	420.48	334.5	341.95	312.42	337.4	375.55	376.84	328.41	302.12	324.35	310.8	324.16	339.06	322.96	350.6	327.21	317.19	327.57	299.32	319.27	309.29	306.26	326.67	313.97
211004	353.08	375.96	383.02	364.75	336.42	312	352.1	350.36	399.07	420.28	361.94	386.43	315.17	324.61	300.26	303.76	301.29	300.78	337.78	368.8	316.39	326.77	295.77	355.8	304.81	432.36	335.75	352.36	320.08	347.19	382.38	382.84	337.74	309.14	335.28	317.76	331.35	345.04	328.57	359.14	330.18	324.43	333.55	302.09	323.57	319.59	312.7	332.63	323.76
212004	341.48	368.09	368.5	358.21	322.5	304.58	336.49	342.81	392.05	407.04	351.17	375.38	305.34	315.78	292.16	294.25	287.4	292.74	327.97	350.87	305.74	319.12	285.52	345.67	294.31	417.67	324.17	340.52	306.71	333.12	374.9	368.83	328.06	303.54	321.06	305.78	320.99	334.47	324.71	346.46	324.97	316.02	321.12	292.39	313.51	310.05	303.91	326.11	315.1
213004	348.02	375.7	382.42	366.85	333.92	308.5	342.34	349.41	399.49	409.25	355.71	376.55	309.25	325.03	297.09	301.33	294.11	295.14	334.17	361.23	312.15	321.21	290.41	353.48	299.36	427.9	330.23	348.48	319.36	346	383.01	381.96	335.92	307.61	330.89	310.64	328.88	339.12	328.32	355.62	330.26	320.53	327.28	300.53	318.85	315.47	307.83	323.99	321.75
214004	343.04	368.43	371.96	359.87	331.58	305.54	338.72	342.56	391.4	403.1	353.27	371.48	303.76	319.05	295.79	297.95	288.12	290.66	330.48	360.84	307.83	315.46	283.97	346.85	294.82	417.82	326.44	347.29	311.75	338.82	375.13	376.59	332.72	306.15	326.31	310.78	322.96	336.94	330.59	347.2	326.22	316.4	324.48	298.47	317.3	311.06	305.19	323.69	317.9
215004	345.9	373.91	374.87	362.26	330.24	306.03	343.73	349.63	389.7	411.74	354.9	372.31	313.9	320.13	299.18	302.52	292.34	297.35	336.81	365.52	309.85	317	289.61	351.7	299.27	425.97	336.17	349.18	316	345.43	381.44	383.55	338.66	308.7	333.74	310.59	326.9	339.41	333.19	351.73	330.72	320.77	328.43	302.51	322.27	315.05	309.29	329.98	320.3
216004	344.9	374.55	376.16	360.53	332.08	304.07	338.2	346.35	385.76	408.21	358.43	374.62	310.69	318.15	297.36	300.93	289.99	296.22	335.66	366.61	306.23	316.6	286.93	345.59	299.6	426.89	330.39	347.39	316.01	338.92	379.95	375.72	335.76	307.56	328.13	309.01	323.56	339.2	328.39	348.88	327.33	319.03	326.51	300.17	322.97	312.33	306.28	325.87	317.09
217004	342.59	366.63	368.19	362.1	330.35	301.6	337.66	342.67	386.11	399.63	351.12	371.41	302.83	312.06	291.76	297.69	286.95	294.31	327.56	358.8	309.38	312.65	286.22	344.06	291.29	420.06	326.5	340.42	311.81	336.18	374.66	373.82	331	303.42	325.03	305.06	322.15	334.33	325.86	345.68	325.58	316.3	322.46	294.21	316.77	309.43	304.3	325.01	315.62
218004	345.02	370.46	376.68	366.61	330.68	305.58	342.15	344.46	384.94	407.12	359.41	377.98	311.24	319.04	299.38	299.69	294.64	298.46	333.69	365.24	310.69	318.66	291.61	349.32	300.24	424.82	333.8	345.51	314.41	343.19	381.93	380.47	338.19	308.2	328.04	311.16	325.73	339.89	332.27	352.33	330.17	319.7	327.82	299.59	319.02	312.77	307.76	329.15	317.97
219004	345.55	370.06	373.47	369.87	336	309.06	342.75	341.05	387.84	408.53	361.82	380.24	308.56	319.71	298.16	303.11	294.65	296.53	338.07	363.8	309.84	318.74	293.99	348.29	300.43	424.23	333.95	345.38	316.4	342	382.23	376.08	335.66	305.57	332.11	313.8	329.3	341.82	328.21	353.02	328.7	320.2	326.39	295.54	318.86	315.02	309.02	326.02	318.66
220004	344.96	371.51	380.22	365.38	337.43	308.72	340.83	343.51	388.91	405.04	358.2	383.43	313.5	319.96	300.58	302.68	293.41	295.71	335.93	361.47	310.09	315.78	290.15	348.05	297.58	420.08	331.88	343.1	316.7	340.5	380.15	376	336.04	306.01	328.58	312.61	323.73	338.11	327.38	351.86	328.71	320.81	326.73	298.86	317.86	312.07	307.74	329.18	321.31
221004	339.78	359.96	376	360.98	329.83	302.64	329.59	333.81	375.72	402.96	352.33	370.52	308.21	313.51	290.01	292.7	285.98	290.95	330.32	353.54	307.17	309.41	282.7	339.67	290.19	414.24	326.87	336.42	311.36	329.55	374.1	369.65	327.18	301.98	321.66	307.58	324.17	331.48	321.41	346.85	321.93	315.49	320.08	294.09	311.22	308.35	301.84	319.17	312.5
222004	334.93	355.82	370.6	353.41	324.73	301.86	330	328.12	371.23	392.09	350.04	364.95	301.05	310.67	289.88	295.01	284.64	288.97	325.38	346.27	304.8	308.64	282.44	336.95	287.09	407.32	324.09	337.71	310	328.93	372.26	368.46	325.97	297.05	321.19	303.95	319.34	332	320.44	341.51	322.76	314.84	320.87	293.95	310.52	307.33	302.65	321.88	307.92
223004	338.86	358.77	373.01	353.28	331.21	305.4	335.49	330.25	377.29	394.67	348.02	367.75	308.06	313.56	290.83	296.47	287.55	293.3	329.82	354.12	305.5	313.42	287.13	339.3	292.86	411	326.08	333.68	309.82	330.65	371.09	365.66	326.7	299.64	322.89	305.48	320.88	330.75	319.41	346.22	320.6	315.16	322.34	292.8	308.46	306.64	303.27	324.5	311.87
224004	341.39	359.93	375.5	359.57	329.18	302.65	333.82	332.31	373.97	394.97	349.17	366.99	307.47	316.5	292.3	295.09	291.05	293.24	329.51	350.85	308.21	308.94	281.46	337.34	292.55	410	328.85	335.26	310.69	331.43	374.88	369.55	333.6	303.35	322.6	306.92	321.5	331.47	321.28	347.75	321.28	315.1	322.06	292.25	310.33	308.25	304.44	323.62	312.25
225004	346.19	366.34	383.7	364.97	331.8	310.21	340.59	337.86	380.68	399.95	356.9	370.77	315.45	320	299.3	302.04	294.57	296.46	334.74	358.25	310.86	309.69	292.19	343.54	296.84	415.06	335.92	343.39	319.54	338.65	380.96	374.27	339.77	308.26	329.19	313.99	327.03	337.2	324.55	354.78	325.63	323.29	327.92	297.34	314.74	314.26	308.71	327.65	320.09
226004	340.52	359.68	379.46	367.52	329.17	308.78	338.16	332.65	380.06	394.04	349.39	371.39	311.13	314.9	294.12	297.23	290.31	292.02	331.51	357.63	309.11	310.41	285.9	339.33	295.11	411.82	329.93	336.1	313.8	334.81	376.25	367.66	331.48	303.83	321.23	308.06	323.69	331.53	321.77	351.19	322.86	317.34	323.28	298.31	308.97	309.46	304.76	326.49	317.49
227004	333.69	347.15	366.25	355.77	321.52	298.02	327.63	326.48	363.81	386.95	341.14	360.19	303.88	305.59	287	293.53	284.84	287.65	324.96	342.52	304.82	301.8	284.23	332.98	285.94	402.72	322.46	329.74	303.57	329.89	367.12	357.9	325.69	295.04	318.44	300	319.17	323.79	316.08	343.34	317.8	312.31	317.28	287.65	302.76	303.85	300.6	317.45	309.57
228004	339.54	354.73	373.86	359.32	326.47	307.65	334.57	330.36	364.58	389.97	340.83	362.51	311.01	310.92	292.7	298.58	290.94	291.64	329.64	348.82	307.24	308.44	285.76	335.5	293.38	410.32	329.07	334.34	311.27	331.71	370.37	361.82	330.75	298.01	322.67	304.99	321.14	331.43	318.46	347.92	321.01	316.43	322	294.03	306.64	307.45	304.54	321.25	314.8
229004	345.05	364.55	379.03	366.07	332.97	309.25	339.98	331.46	367.73	395.5	348.14	367.02	311.53	317.43	296.03	301.64	291.34	295.85	332.18	353.63	308.54	306.89	289.54	342.57	295.43	414.17	335.96	342.38	317.18	336.4	377.85	368.35	336.63	299.98	325.48	310.09	328.02	332.54	323.2	345.54	321.87	317.76	322.46	293.92	308.7	311.04	306.88	327.68	319.16
230004	338.31	353.07	375.27	357.38	327.79	302.93	332.46	326.24	357.65	384.1	336.15	357.99	303.45	308.36	293	295	289.37	289.1	329.01	341.22	307.48	305.38	283.43	333.36	290.76	403.95	325.02	333.28	312.31	331.59	370.03	362.34	328.95	297.49	318.52	305.43	320.57	328.09	317.64	342.94	320.35	315.43	320.49	290.18	306.86	306.12	303.12	324.03	312.29
231004	344.24	359.22	380.86	367.34	335.36	310.91	339.67	332.64	364.5	391.99	345.28	359.92	310.26	317.98	298.28	300.64	294.86	296.6	333.99	351.51	311.66	311.69	287.99	338.29	296.57	411.26	335.89	338.69	316.87	336.9	377.84	372.4	335.95	299.22	324.76	310.44	327.9	334.09	321.48	355.02	322.44	319.07	325.73	294.89	314.68	312.91	308.04	328.56	319.14
232004	342.03	356.77	381.29	358.85	329.05	307.81	338.42	326.09	361.78	384.84	342.01	363.49	302.3	313.09	294.68	298.74	289.95	291.8	329.18	345.8	309.99	307.12	287.36	333.96	294.75	404.7	329.5	334.31	313.37	331.03	372.48	362.41	332.72	298.47	327.11	308.79	323.81	330.93	323.19	348.55	320.51	316.46	324.54	294.38	308.72	310.08	305.67	325.45	314
233004	339.83	357.71	377.48	356.81	327.46	305.71	334.02	327.92	357.94	375.72	334.83	355.97	302.28	314.26	292.29	297.86	285.43	292.6	329.72	344.79	307.08	306.61	283.21	332.02	294.89	409.28	326.98	336.7	317.99	333.79	373.56	364.7	333.61	299.42	323.38	310.77	323.4	328.55	317.07	348.91	319.54	316.59	325.18	291.5	306.45	308.11	306.72	322.19	313.76
234004	335.19	353.55	375.58	355.64	325.55	305.34	336.7	324.31	353.45	376.23	336.12	353.76	302.07	312.02	292.68	294.52	284.61	292.37	330.57	341.37	304.07	306.84	284.72	329.74	298.15	399.03	327.81	333.78	313.37	332.22	371.72	361.61	331.67	296.8	324.64	308.62	321.37	328.49	315.21	344.26	320.52	315.07	320.79	294.85	308	309.09	304.93	320.34	315.27
235004	343.24	361.6	378.14	361.14	327.11	308.62	339.88	327.7	353.39	381.61	336.98	361.1	306.25	315.94	296.05	299.25	295.84	294.17	330.2	346.69	308.43	306.49	288.59	332.65	294.8	410.46	327.22	334.47	318.28	335.61	373.08	362.64	334.11	297.58	325.05	310.46	325.92	328.86	317.91	348.65	322.72	317.02	322.17	299.28	310.34	309.37	305.5	323.97	317.13
[truncated: 715 more rows]
[truncated: 13 more columns]

## Sheet: Experiment 3
Time (ms)	Cell #1	Cell #2	Cell #3	Cell #4	Cell #5	Cell #6	Cell #7	Cell #8	Cell #9	Cell #10	Cell #11	Cell #12	Cell #13	Cell #14	Cell #15	Cell #16	Cell #17	Cell #18	Cell #19	Cell #20	Cell #21	Cell #22	Cell #23	Cell #24	Cell #25	Cell #26	Cell #27	Cell #28
[truncated: 951 more rows]
