# Supplementary material for: Conformational motions and ligand-binding underlying gating and regulation in IP3R channel
Source: Nat Commun. 2022 Nov 14;13:6942. doi: 10.1038/s41467-022-34574-1 (PMC9663519; doi:10.1038/s41467-022-34574-1)
Supplement: Supplementary file 8 — Source Data [file 41467_2022_34574_MOESM8_ESM.zip › hR1 I2550T #116 - Figure 6c-e - Raw Imaging Data.xlsx]

## Sheet: Experiment 1
Time (ms)	Cell #1	Cell #2	Cell #3	Cell #4	Cell #5	Cell #6	Cell #7	Cell #8	Cell #9	Cell #10	Cell #11	Cell #12	Cell #13	Cell #14	Cell #15	Cell #16	Cell #17	Cell #18
4	337.45	338.05	326.08	361.86	330.56	332.21	336.31	339.75	324.58	325.08	322.29	332.91	318.37	311.86	327.78	319.13	306.88	325.86
1004	335.4	336.21	323.91	358.25	328.99	329.44	332.7	336.79	322.23	322.93	321.9	332.6	317.05	310.17	325.61	316.69	303.62	322.87
2004	337.54	337.46	326.23	360.67	330.92	331.84	335.63	339.17	327.71	326.74	327.17	333.02	318.02	313.07	329.34	318.46	305.99	326.39
3004	335.1	336.75	324.04	359.12	329.99	330.4	333.54	338.99	325.78	323.96	326.41	333.72	318.09	312.24	327.3	317.16	306.37	324.03
4004	335.55	334.19	325.94	360.97	331.05	331.13	334.33	337.57	324.71	323.29	324.54	333.06	318.88	313.01	328.47	317.02	305.64	323.55
5004	338.31	334.4	326.54	361.77	331.12	332.14	336.09	338.28	324.36	325.06	325.95	334.78	319.45	314.72	329.32	317.38	307.12	326.31
6004	337.5	335.39	327.16	361.53	330.32	330.56	333.99	337.77	324.28	324.01	322.44	333.92	317.92	312.8	329.39	315.86	304.88	324.42
7004	336.95	331.95	324.41	359.21	328.41	328.67	333.76	336.55	322.61	319.11	321.69	333.62	316.86	309.93	325.44	316.64	301.26	322.92
8004	336.62	332.6	324.26	358.72	327.5	329.27	334.73	336.59	321.2	320.15	318.57	331.01	313.9	308.56	325.25	314.2	303.64	322.12
9004	335.01	331.62	320.83	359.25	327.27	328.21	333.7	335.76	322.35	319.42	319.93	332.68	313.38	309.29	325.89	314.28	301.05	323.84
10004	337.7	336.65	324.1	360.45	329.6	331.84	337.06	338.98	323.86	322.4	323.06	335.83	319.06	311.99	328.4	315.87	304.51	328.39
11004	337.16	334.97	322.23	360.25	328.48	331.52	337.17	337.95	324.31	323.03	323.74	336.4	319.23	312.4	330.99	317.01	306.61	328.72
12004	339.72	338.34	326.78	360.08	331.05	333.77	337.1	342.53	326.1	325.76	327.33	337.79	322.56	315.01	332.47	320.75	308.05	330.18
13004	340.45	336.84	327.13	360.5	332.39	333.63	336.76	342.63	327.44	325.84	324.69	336.13	322.8	315.51	333.27	318.15	307.44	328.93
14004	339.3	336.96	326.5	360.02	330.41	331.47	336.76	343.11	326.01	325.34	326.65	336.06	322.34	315.56	331.58	318.82	307.4	330.56
15004	336.61	334.74	324.65	357.3	329.33	327.07	333.3	337.82	322.78	322.09	321.97	335.12	321.04	310.17	325.26	315.4	301.36	326.23
16004	336.23	334.47	325.22	358.25	329.06	327.04	332.36	339.18	322.38	319.56	319.93	332.69	320.72	307.54	328.48	315.45	303.97	325.56
17004	338.27	335.23	326.19	356.99	328.59	328.72	333.9	339.45	323.05	322.7	325.29	337.51	322.88	310.51	329.28	318.41	301.97	326.82
18004	343.71	341.93	330.01	362.39	331.58	334.45	337.33	344.72	328.32	326.14	328.51	339.24	328.66	317.9	335.22	320.58	306.29	330.46
19004	340.19	337.31	326.78	357.68	329.89	330.7	334.57	340.4	325.77	321.61	325.98	336.32	326.63	314.14	333.55	318.36	305.77	326.96
20004	342.96	342.82	329.61	362.62	334.27	335.55	339.36	345.43	330.39	328.71	328.77	341.95	332.27	319.85	338.35	323.69	310.53	331.93
21004	339.94	338.77	328.38	360.86	331.65	331.73	333.78	341.31	324.64	322.64	324.99	338.25	324.3	315.65	332.69	318.38	304.81	326.44
22004	340.26	336.55	326.92	357.96	330.35	331.92	334.33	342.65	327.4	324.26	325.86	337.47	326.33	316.06	334.48	319.74	305.11	327.91
23004	340.86	338.22	327.3	359.48	330.75	334.25	336.07	343.39	328.4	324.2	326.69	339.62	327.57	315.54	334.09	319.44	307.76	331.07
24004	339.68	337.83	325.55	357.86	331.58	331.95	333.57	342.07	324.75	322.59	324.56	339.27	326.43	314.57	332.18	318.1	306.06	327.93
25004	339.15	338.38	326.22	360.6	332.78	334.86	335.58	342.37	326.53	324.23	325.8	338.92	328.15	318.43	331.91	320.4	305.22	328.49
26004	338.68	336.23	326.2	358.57	331.7	327.98	334.1	339.15	322.58	322.54	323.25	336.71	326.07	316.28	329.63	318.53	305.94	325.91
27004	339.77	339.69	327.53	360.75	332.09	335.18	337.96	343.72	325.97	325.91	326.64	338.1	329.63	317.61	332.62	321.34	307.63	328.76
28004	340.57	341.49	326.31	356.75	333.74	333.55	336.77	341.47	323.51	322.52	322.53	339.62	327.3	313.99	331.09	320.23	304.2	326.88
29004	343.52	341.81	329.15	360.51	333.72	333.87	338.8	346.07	328.21	327.53	327.37	343.33	328.94	319.04	335.19	322.29	308.93	329.25
30004	335.93	337.18	324.75	354.54	331.55	330.52	333.59	338.37	322.62	320.01	321.5	336.43	325.32	313.34	328.1	317.92	302.01	324.83
31004	342.34	340.5	330.52	357.79	334.25	333.79	340.06	343.68	327.57	325.75	326.52	340.82	326.42	317.52	334.8	321.99	308.55	327.69
32004	341.11	341.79	329.34	360.37	335.17	334.33	340.95	343.69	327.01	325.85	327.45	340.86	330.45	318.19	333.1	322.71	307.85	329.38
33004	340.76	341.71	329.83	357.4	334.51	335.87	340.64	342.57	325.99	327.58	328.81	341.77	329.35	320.74	333.74	324.29	307.84	329.3
34004	339.22	341.11	328.55	358.93	336.43	336.85	341.91	340.72	327.06	324.25	325.73	340.1	328.32	317.5	331.28	321.11	305.57	329.58
35004	338.52	339.19	327.34	359.07	332.64	334.58	338.98	338.84	325.16	324.36	324.07	339.78	327.4	315.75	331.18	320.4	304.87	329.58
36004	340.05	339.5	327.91	359.4	334.58	336.13	342.3	340.23	329.2	324.84	324.14	339.22	329.96	317.91	334.12	321.89	305.63	331.16
37004	343.88	342.23	332.4	363.03	337.47	340.58	345.52	346.18	332	328.4	327.58	342.55	329.86	322.65	336.72	324.65	309.75	333.25
38004	337.45	335.08	326.61	355.56	331.49	331.18	339.31	337.51	324.84	322.7	320.86	337.14	324.31	312.6	327.75	318.05	304.03	326.76
39004	341.36	342.65	329.4	360.28	336.48	337.2	342.33	342.27	329.91	327.66	326.05	341.02	328.85	319.18	332.42	322.81	306.04	331.94
40004	342.19	341.09	329.35	361.06	334.59	338.43	344.66	344.03	329.8	327.89	327.82	339.67	328.58	319.76	331.63	323.74	307.86	332.63
41004	339.39	337.93	327.38	360.03	334.08	332.38	339.89	339.17	326.19	322.76	324.13	338.02	326.29	317.01	328.17	320.1	303.86	328.37
42004	340.02	341.82	329.04	360.56	336.63	336.79	343.66	343.77	328.79	326.01	327.04	341.03	328.5	319.55	329.89	322.01	307.89	330.89
43004	341.43	341.05	328.15	361.49	334.03	338.28	343.85	343.51	329.27	326.04	326.58	340.22	329.21	318	330.34	322.29	306.09	333.27
44004	340.25	338.22	329.22	359.55	331.98	336.9	341.35	339.2	327.17	324.08	324.31	336.15	326.83	315.82	328.61	318.75	301.29	329.96
45004	343.58	341.03	330.61	361.08	333.56	340.66	344.13	344.71	331.12	327.93	328.21	340.68	330.98	320.3	335.83	322.6	306.33	332.48
46004	342.22	339.03	329.1	360.9	331.86	336.58	341.04	342.66	327.19	324.8	325.23	339.09	326.55	316.28	332.92	319.59	307.13	328.93
47004	343.33	339.77	330.17	361	333.9	336.68	341.27	342.6	328.3	325.66	328.09	339.61	328.77	317.51	335.47	321.42	306.07	330.47
48004	341.86	339.25	330.52	361.27	332.15	338.85	342.33	345.69	329.91	325.33	328.74	339.2	327.75	317.66	336.23	321.82	304.46	331.23
49004	337.81	335.68	325.39	357.84	330.03	332.36	338.03	341.01	325.24	322.16	322.82	334.89	324.9	317.09	333.69	319.41	301.68	327.16
50004	341.37	338.64	326.43	357.19	328.51	333.51	338.63	342.61	325.22	324.22	321.19	336.89	324.91	315.43	333.87	320.03	304.18	327.83
51004	342.6	339.12	328.88	361.41	333.23	339.05	342.09	347.25	328.96	328.46	326.7	341.24	327.58	317.56	337.6	321.69	306.05	330.32
52004	339.61	336.98	326.71	356.69	330.7	334.29	337.6	344.16	327.14	326.48	324.11	337.85	324.57	315.38	332.64	319.12	303.23	328.54
53004	341.58	337.86	328.41	359.45	332.52	336.83	340.81	345.57	328.85	326.82	327.21	340.14	328.56	317.56	334.93	322.4	303.91	328.78
54004	340.68	335.88	329.8	357.89	332.44	335.17	340.57	346.35	328.45	327.66	326.21	338.9	327.09	316.94	333.96	321.28	305.41	330.79
55004	338.87	331.76	327.91	357.28	331.09	335.71	336.46	344.74	326.6	326.25	326.01	338.73	326.77	316.81	333.46	320.36	304.8	329.39
56004	339.58	333.39	329.5	359.05	333.04	336.97	339.78	346.77	330.9	330.4	328.3	339.36	329.13	318.93	335.89	323.46	307.71	330.87
57004	339.74	334.6	328.26	359.61	332.48	337.06	338.65	349.32	329.52	328.21	324.72	337.55	325.67	317.53	336.36	321.21	306.56	331.27
58004	336.98	329.85	324.61	357.05	330.97	331.53	334.49	344.33	324.13	326.13	322.49	334.04	322.65	313.76	330.85	319.56	303.61	329.58
59004	334.19	327.66	324.27	352.88	329.43	328.45	330.29	343.87	323.51	322.86	318.58	333.94	321.97	310.91	326.52	317.69	303.26	327.38
60004	340.78	333.71	328.65	358.98	333.14	335.16	336.24	347.48	329.31	328.96	328.58	338.2	328.01	319.94	333.45	321.83	309.12	332.8
61004	343.41	333.84	331.04	361.01	332.89	336.28	337.07	350.23	329.47	330.6	327.19	339.78	326.29	317.97	332.62	322.67	307.31	333.17
62004	343.5	336.44	329.49	362.46	334.75	338.67	337.83	353.99	333.46	334.92	326.52	339.48	328.61	320.99	334.71	325.57	308.88	336.18
63004	344.2	336.83	331.96	360.88	335.17	342.51	340.43	355.7	334.58	337.26	333.24	342.2	330.8	322.55	338.2	325.68	308.93	337.71
64004	342.75	334.33	329.3	361.57	334.46	338.57	339.51	352.98	331.04	332.69	328.57	338.39	329.77	319.63	334.34	324.33	309.82	334.64
65004	344.72	336.91	329.75	362.33	334.39	341.05	341.74	354.98	332.73	334.58	331.68	340.78	331.09	322.54	336.2	324.6	312.04	336.33
66004	342.89	336.85	329.35	362.37	333.05	339.28	338.59	352.44	331.33	331.99	328.76	338.84	331.03	318.31	336.28	323.25	309.75	337.2
67004	339.84	331.97	326.17	359.81	331.13	334.22	333.54	348.28	327.65	330.71	323.41	333.31	326.96	315.35	331.2	322.18	308.19	332.39
68004	344.52	337.32	330.19	362.58	333.67	338.75	337.85	352	331.54	331.27	330.99	339.57	330.24	320.27	335.43	324.18	310.07	334.83
69004	342.98	337.51	329.04	362.47	331.64	337.05	337.72	350.89	327.97	329.22	328.46	338.26	329.76	319.18	331.94	322.93	307.43	334.84
70004	346.37	340.64	332.42	364.03	333.25	342.94	340.48	354.49	333.19	335.78	334.48	342.56	332.04	323.28	338.05	326.66	313.56	339.42
71004	343.01	336.18	328.49	360.41	331.42	336.42	337.51	349.22	328.01	329.75	327.11	337.72	327.26	317.98	332.5	322.53	307.11	333.92
72004	345.79	338.45	329.45	363.81	333.36	340.73	341.11	356.34	333.9	335.56	331.19	342.6	333.29	322.43	335.93	324.99	312.4	338.4
73004	343.78	335.16	327.02	358.8	330.34	336.61	338.04	348.82	328.11	328.76	326.86	339.27	327.8	317.32	331.47	322.72	307.58	333.37
74004	343.15	337.09	330.14	361.01	330.35	337.92	338.59	350.36	329.36	331.05	331.27	339.09	331.19	321.24	335.02	321.71	309.72	334.09
75004	347.26	338.77	332.18	363.03	332.53	339.92	341.01	353.32	331.42	332.46	332.37	342.25	332.33	320.33	339.36	325.66	310.93	336.51
76004	342.02	333.51	327.49	361.38	329.48	336.47	338.26	347.74	326.64	327.66	325.63	338.26	329.11	316.32	331.83	319.51	307.27	333.9
77004	340.82	331.36	328.56	358.58	328.32	336.81	337	347.47	326.05	325.98	323.67	338.89	328.37	317.7	332.6	319.25	306.4	331.77
78004	343.37	335.95	328.92	360.24	329.89	338.63	339.26	348.4	327.38	331.75	326.99	341.18	327.7	319.21	334.71	321.63	307.99	334.41
79004	345.08	334.03	330.88	361.98	331.34	340.03	340.62	352	329.73	331.57	330.35	342.18	331.15	321.65	336.32	321.21	309	335.14
80004	347.47	337.21	333.08	364.23	332.65	342.58	342.85	354.39	331.97	335	329.48	343.42	331.68	323.36	337.67	324.38	310.5	338.75
81004	343.89	332.82	328.13	360.15	329.8	338.52	336.95	347.91	326.63	329.42	328.02	339.62	329.05	318.92	331.27	320.47	308.1	334.96
82004	346.94	334.65	331.61	361.03	329.68	339.82	339.73	349.74	330.26	331.89	332.48	340.96	331.76	320.6	335.35	323.25	309.96	337.26
83004	344.51	331.73	328.75	359.81	329.27	336.28	336.88	346.61	325.28	327.95	326.78	337.69	327.78	316.49	328.35	319.56	306.17	333.48
84004	345.61	333.36	328.98	360.89	328.84	337.49	338.89	345.46	325.04	327.38	325.51	337.9	327.54	317.48	327.9	321.31	305.15	333.42
85004	346.6	335.25	329.74	363.85	330.69	339.78	339.48	349.13	327.44	330.14	327.3	339.82	329.09	318.95	329.08	320.24	308.25	336.76
86004	347.45	334.22	331.02	361.56	329.87	340.07	339.69	347.72	326.76	329.53	329.08	339.77	330.58	319.78	330.84	321.69	308.5	334.45
87004	347.81	337.53	331.23	363.25	330.28	342.84	341.52	346.94	329.54	330.87	334.58	341.2	329.35	319.79	331.23	322.4	308.98	333.62
88004	346.75	335.48	328.57	360.98	327.94	337.71	337.65	345.04	324.42	328.58	330.42	339.96	328.93	317.3	325.22	320.02	306.25	331.28
89004	348.12	336.85	330.76	362.17	329.29	339.89	338.16	345.43	327.81	329.32	328.49	342.61	330.82	320.39	327.44	321.45	305.54	335.23
90004	350.84	337.73	332.92	363.72	331.76	342.58	341.95	349.69	330.37	333.13	331.02	343.74	331.63	321.92	330.74	324.18	310.42	336.01
91004	348.86	337.9	331.19	360.76	329.95	341.48	340.14	346.95	327.16	332.06	327.45	343.42	330.12	321.92	325.3	322.14	305.98	332.93
92004	350.84	339.28	335.41	363.96	330.53	345.83	342.33	351.36	331.24	335.26	332.31	348.05	334.31	327.28	329.95	325.52	309.29	335.23
93004	349.18	338.51	332.87	362.61	331.11	342.93	342.14	347.72	329.16	332.01	331.57	346.13	333.09	324.37	330.69	323.02	307.64	335.38
94004	349.4	336.06	333.12	362.7	329.67	341.75	341.01	349.7	328.73	333.95	331.13	345.19	331.94	322.11	326.95	322.82	306.43	332.73
95004	352.01	338.03	335.27	363.65	331.51	343.63	341.33	348.54	331.67	336.03	332.3	345.88	333.17	323.92	331.37	324.21	309.65	333.23
96004	349.1	335.05	331.06	358.42	327.79	338.2	334.71	343.32	322.11	329.44	324.58	340.4	328.7	320.85	325.55	319.66	303.73	328.12
97004	351.36	339.31	334.04	360.15	330.79	340.48	339.34	347.28	326.02	331.9	331.51	343.17	331.38	321.63	328.76	324.06	306.31	332.28
98004	349.66	339.98	333.3	359.93	329.32	339.88	335.72	346.16	327.15	331.43	331.66	342.32	328.01	321.55	327.15	323.65	306.99	331.92
99004	351.35	336.75	333.28	359.35	329.94	341.72	334.94	345.75	327.71	330.46	332.3	344.03	331.71	323.13	328.91	322.34	305.18	331.09
100004	354.01	341.22	338.88	362.91	332.5	345.62	339.57	350.27	329.2	336.28	337.45	345.58	333.54	325.09	333.98	325.34	309.15	333.95
101004	352.82	335.46	334.82	360.12	331.22	343.05	335.77	347.6	326.83	333.76	334.21	344.86	331.2	322.96	329.87	323.35	307.58	329.45
102004	349.27	337.89	333.09	358.66	330.91	339.65	334.23	345.22	325.38	332.22	330.12	342.46	330.52	319.91	328.2	321.78	304.92	329.36
103004	348.37	336.85	333.07	359.33	330.8	341.11	333.05	346.05	328.65	333.93	331.25	342.32	329.88	320.77	330.58	323.8	307	331.46
104004	352.46	339.33	335.22	359.88	331.89	345.54	337.03	350.72	330.41	337.35	334.8	345.02	333.17	324.42	334.89	325.36	310.91	332.7
105004	348.07	337.97	332.32	356.32	328.93	340.81	330.88	346.32	325.11	332.21	328.21	340.81	330.18	319.59	329.19	320.96	308.69	331.66
106004	350.6	338.54	333.89	358.29	330.2	344.36	332.92	348.35	327.65	334.25	330.86	340.91	330.19	321.38	331.58	323.48	308.87	331.89
107004	351.08	339.52	335.68	357.78	332.55	343.48	335.32	348.41	328.32	335.77	333.31	342.45	332.95	323.89	331.8	324.21	308.91	334.01
108004	352.06	338.31	334.96	356.05	331.84	341.17	333.22	346.58	325.71	333.1	332.5	341.58	330.56	322.78	329.04	322.75	308.35	334.38
109004	350.53	337.37	333.32	356.6	329.21	338.87	333.04	345.98	326.08	332.49	329.06	341.17	331.9	320.48	331.02	320.64	307.1	332.18
110004	354.8	340.2	336.22	357.69	332.67	345.45	336.64	347.76	327.86	333.22	330.81	343.33	333.68	320.95	330.23	321.73	308.66	334.57
111004	358.36	342.24	337.32	360.06	333.06	348.22	339.4	352.45	332.61	336.69	337.41	347.29	335.95	327.84	336.26	326.41	309.99	337.87
112004	354.47	339.2	336.47	356.57	331.83	343.12	336.63	349	329.54	332.09	332.73	343.02	331.36	324.72	332.04	324.65	308.51	335.65
113004	355.97	341.18	337.6	359.97	331.91	345.02	338.17	348.85	329.78	331.91	333.17	343.86	333.7	322.38	331.64	323.97	309.38	335.63
114004	355.56	339.41	332.86	356.33	331.15	343.69	335.68	346.6	329.97	330.48	328.63	342.8	331.04	321.73	329.96	322.53	309.35	334.47
115004	358.4	339.66	336.99	357.4	332.21	346.77	337.66	349.39	333.35	333.57	330.79	344.7	332.46	323.72	332.87	326.86	308.91	336.25
116004	350.95	335.21	331.6	355.13	327.94	339.86	333.92	342.1	329.37	328.93	327.73	340.09	329.85	318.74	328.48	321.11	306.18	330.95
117004	354.96	338.1	334.88	358.06	330.09	345.24	337.54	347.19	332.97	330.17	331.81	343.44	333.12	323.46	331.71	324.98	308.62	335.69
118004	355.24	339.09	333.55	358.34	332.43	345.16	337.09	348.89	332.11	329.75	329.26	343.8	331.61	324.58	331.33	325.33	306.88	336.71
119004	352.13	337.56	334.4	357.41	330.33	346.16	336.88	346.96	332.16	329.95	329.09	342.61	332.41	322.19	330.2	325.62	308.77	334.72
120004	354.15	339.6	336.53	359.57	333.04	347.57	337.78	349.12	336.71	333.64	332.09	343.3	331.23	324.52	332.27	325.66	309.51	336.62
121004	355.09	338.95	335.03	359.83	331.12	343.6	337.72	346.76	334.53	330.98	330.99	341.85	333.15	323.81	330.62	325.62	309	335.94
122004	352.35	341.14	334.29	358.24	329.99	343.61	333.3	345.24	335.31	328.99	329.79	340.91	330.32	324.5	331.7	326.34	309.75	334.74
123004	352.61	337.93	333.37	358.67	331.07	343.5	334.77	345.89	335.59	329.82	328.66	341.52	331.16	323.74	330.35	325.88	307.38	333.86
124004	353.77	341.88	333.41	359.7	332.37	344.14	334.83	346.85	336.01	332.51	332.53	342.35	332.83	324.94	332.28	326.45	308.85	334.9
125004	349.77	335.83	329.48	354.7	329.14	336.19	329.34	339.93	332.27	327.52	325.76	338.85	327.88	319.89	328.36	322.3	304.27	328.67
126004	356.42	343.17	333.93	361.15	333.71	345.27	336.42	346.29	339.42	334.06	332.74	345.85	335.57	328.18	335.26	330.27	310.81	334.2
127004	352.6	340.08	330.93	357.18	331.86	341.35	330.91	346.5	336.45	330.22	329.4	342.84	333.81	324.72	330.81	326.59	308.02	333.07
128004	352.47	338.33	331.04	358.29	329.23	340.55	332.05	344.77	335.29	327.63	328.58	341.46	330.98	322.9	329.19	324.85	307.64	333.62
129004	350.2	338.51	329.58	355.42	328.95	338.61	329.19	342.78	333.63	328	328.11	341.26	329.05	318.33	328.07	324.43	308.02	329.97
130004	354.63	341.66	331.9	358.04	331.31	344.22	333.41	347.4	336.96	332.05	332.29	343.73	333.88	322.89	333.67	326.28	310.81	335.38
131004	353.23	341.45	332.72	357.47	332.29	344.88	333.55	347.72	338.13	332.07	329.44	344.67	334.92	326.53	334.52	329.28	310.96	335.34
132004	354.33	341.17	335.33	358.77	331.35	344.74	331.63	346.47	335.31	329.03	328.42	344.16	331.55	324	331.71	327.58	306.89	332.22
133004	352.57	339.93	332.04	356.38	329.51	341.79	330.16	346.24	331.33	330.84	328.17	343.33	331.65	323.8	332.89	327.83	307.36	333.93
134004	356.12	345.02	334.73	358.93	333.31	344.09	334.45	349.55	335.03	332.5	333.87	347.87	336.36	326.9	335.07	331.54	312.35	336.64
135004	356.56	343.22	334.36	358.14	331.6	345.14	334.34	349.09	332.8	330.34	331.24	345.69	336.52	326.24	333.14	330.29	310.49	335.33
136004	353.48	341.01	332.08	357.83	331.34	344.49	331.54	347.23	331.29	330.78	328.15	343.7	333.78	323.92	332.4	328.75	309.14	334.29
137004	355.71	342.88	334.95	356.3	331.41	343.67	332.65	349.77	333.17	330.89	329.73	346.35	335.16	324.48	334.58	330.22	310.16	335.23
138004	352.77	340.77	331.08	354.51	331.06	341.55	329.28	346.65	331.06	330.1	327.49	342.38	332.04	320.69	330.4	327.85	306.42	334.51
139004	356.51	343.62	332.71	357.32	330.31	344.11	332.44	346.57	331.16	332.89	328.43	344.74	331.69	322.89	332.59	327.69	309.36	335.79
140004	356.93	343.57	335.37	359.42	333.52	344.86	335	349.37	333.17	334.07	331.65	346.15	335.85	324.64	333.71	328.64	310.63	336.23
141004	351.57	340.02	328.32	355.69	329.72	339.95	330.25	344.54	328.76	329.02	326.06	341.28	329.27	318.58	330.75	325.75	307.5	333.54
142004	353.08	340.81	331.92	356.66	331.11	341.21	332.15	347.32	329.62	329.4	326.69	342.22	331.35	321.28	330.32	325.77	307.48	333.77
143004	357.6	343.24	334.11	359.01	334.28	346.58	334.48	351.02	333.89	334.65	333.51	346.46	334.99	326.53	336.59	331.72	311.1	337.56
144004	356.27	342.52	335.75	358.39	333.22	345.7	334.08	349.29	332.67	334.85	332.49	345.44	332.81	324.98	333.54	328.76	310.35	336.65
145004	356.2	341.57	334.15	357.99	331.99	345.2	333.35	348.97	332.17	334.38	333.09	344.52	335.1	324.09	333.96	329.14	310.98	337.66
146004	358.23	341.63	333.67	360.21	334.74	347.05	336.25	349.84	331.92	334.24	334.85	345.52	335.55	323.37	332.41	328.05	311.77	340.58
147004	353.24	338.26	332.23	357.69	330.86	339.22	330.57	344.91	326.81	328.81	327.89	339.96	329.75	318.39	325.5	323.89	307.08	334.59
148004	357.54	340.38	334.38	359.24	333.5	344.47	334.43	348.37	330.4	333.54	331.96	343.9	333.24	322.03	330.62	326.28	309.8	336.25
149004	357.56	340.68	332.83	358.98	332.96	342.46	335.44	347.24	330.37	333.34	330.75	343.63	331.34	323.15	330.98	327.34	308.72	337.42
150004	359.37	340.3	332.2	356.94	333.03	343.45	336.6	350.02	330.4	335.55	331.4	343.2	332.44	323.95	332.73	328.32	310.26	339.19
151004	357.56	339.58	332.82	357.56	332.19	345.27	335.02	348.4	327.58	334.37	329.52	341.75	332.36	321.55	331.52	326	308.85	336.7
152004	355.9	336.67	330.88	355.55	331.72	341.11	333.89	346.06	326.03	329.62	327.92	339.48	329.78	317.63	328.97	323.35	307.42	335.91
153004	354.05	335.65	330.34	354.1	331.41	340.31	334.6	346.54	326.1	329.29	326.32	340.62	328.02	317.03	327.28	323.58	306.84	332.27
154004	355.69	339.05	332.66	360.37	332.42	346.26	337.16	349.53	329.66	330.56	328.53	341.78	332.28	321.85	330.8	325.22	308.14	337.43
155004	354.97	337.42	332.14	358.86	332.81	344.88	337.1	354.24	328.92	334.77	331.59	341.81	331.12	321.81	330.82	326.5	312.38	339.22
156004	354.92	342.42	331.56	359.01	335.46	345.97	339.39	357.02	331.42	332.92	332.14	341.7	331.82	321.77	332.34	326.95	313.36	340.67
157004	351.31	337.29	330.21	357.65	332.06	341.9	337.87	355.07	328.55	329.85	330.26	339.63	332.54	320.45	328.68	324.26	309.99	336.89
158004	349.82	335.52	329.96	356.1	332.37	341.35	334.99	354.06	326.27	328.25	329.51	336.99	329.53	318.11	326.07	322.22	309.23	338.04
159004	356.11	339.1	332.77	359.72	335.61	345.1	341.11	357.28	330.96	333.13	331.64	338.63	332.84	322.76	331.77	326.63	313.22	341.58
160004	355.68	338.84	329.8	359.12	333.29	345.05	340.26	357.57	328.85	332.22	331.67	336.68	332.8	320.61	327.95	325.31	310.12	339.82
161004	355.67	342.71	332.2	358.88	333.32	346.43	340.9	358.36	329.25	332.53	330.76	339.96	333.46	325.53	330.75	327.28	312.79	339.01
162004	356.92	340.72	331.51	359.46	331.73	344.6	339.91	358.6	329.39	331.97	330.46	340.12	332.12	322.21	328.06	324.78	313.12	338.12
163004	357.1	340.11	332.66	358.79	332.01	346.77	339.98	358.8	330.16	332.4	332.97	337.88	331.69	323.61	330.26	325.5	312.42	338.67
164004	360.46	340.83	334.32	362.57	335.19	348.99	345.03	362.2	332.4	333.11	336.68	339.21	335.09	325.94	331.06	329.19	314.87	341.07
165004	358.86	342.64	335.39	361.2	334.93	349.82	344.98	361.45	333.2	334.01	335.37	338.8	336.4	326.99	330.36	327.01	313.88	339.96
166004	358.65	342.45	335.13	359.04	333.38	347.66	341.76	356.29	328.34	331.73	334.29	337.16	331.4	323.08	329.07	325.13	313.48	338.41
167004	358.04	340.35	334.53	357.69	334.34	345.36	339.64	355.31	329.95	331.14	330.94	337.16	331.32	321.06	327.93	325.41	311.88	336.64
168004	360.19	342.48	335.98	359.36	333.87	349.17	341.19	356.61	330.23	331.82	334.23	337.83	332.3	323.09	329.33	327.73	312.94	339.09
169004	357.6	340.09	333	359.39	332.61	345.41	340.13	352.95	329.39	328.88	331.1	336.22	331.65	320.52	325.32	323.9	310.33	336.32
170004	361.26	342.27	338.26	361.87	333.87	345.77	340.67	355.1	330.82	333.12	333.27	338.66	332.28	322.65	327.7	326.4	312.64	339.72
171004	363.25	343.29	338.46	361.38	336.96	349.38	343.35	361.28	333.53	333.99	337.52	340.2	335.1	327.15	332.03	328.45	315.18	342.47
172004	355.72	338.17	334.15	357.93	332.16	342.65	336.79	351.89	326.84	327.9	329.21	334.47	330.62	321.05	324.96	323.92	309.85	334.9
173004	354.97	337.65	332.3	360.81	331.98	340.73	333.78	350.18	325.7	326.77	326.27	333.95	329.81	318.56	322.56	321.06	308.71	333.42
174004	357.14	343.98	335.95	364.5	334.51	347.41	338.88	352.91	330.12	331.86	333.43	337.52	335.42	324.39	328.29	326.1	311.88	337.41
175004	356.3	342.7	336.98	365.48	334.59	346.44	338.73	356.4	332.3	330.49	333.81	338.84	334.72	323.56	328.9	325.16	311.98	337.19
176004	357.66	342.37	335.84	366.94	336.25	348.23	338.19	357.27	331.7	332.93	334.8	338.9	334.75	324.11	331.22	326.1	314.85	340.84
177004	355.74	340.43	336.71	366.05	332.63	343.58	335.82	352	329.26	330.59	330.24	338.42	331.54	322.96	327.52	323.73	309.58	337.46
178004	357.18	341.75	336.03	367.61	333.9	343.93	337.17	352.72	329.95	331.18	328.98	337.44	332.91	323.16	327.34	323.74	310.56	339.94
179004	355.9	339.49	334.48	364.76	333.04	344.15	334.48	350.22	326.77	329.78	329.18	336.41	332.5	319.69	326.87	323.37	309.29	335.56
180004	357.28	337	334.16	364.13	332.24	345	335.06	349.85	326.59	329.88	330.49	333.22	334.7	323.3	325.97	322.28	311.58	336.59
181004	363.13	344.79	338.77	369.07	338.39	351.68	340.76	357.15	334.31	336.38	337.38	336.53	339.07	328.82	333.67	327.2	317.28	344.63
182004	359.3	338.54	336.18	365.25	333.28	345.3	334.8	349.78	328.66	330.08	332.37	335.41	333.84	324.18	330.17	322.91	309.4	337.22
183004	357.63	338.47	332.59	362.9	331.85	343.21	333.84	351.79	325.6	328.57	331.77	332.98	334.39	321.88	328	322.75	311.04	336.58
184004	362.99	340.21	336.9	364.34	332.57	348.75	338.72	354.51	329.95	331.48	332.38	335.36	336.28	323.92	333.49	323.96	314.04	338.56
185004	358.39	339	333.25	362.24	331.7	344.15	333.76	350.66	325.74	329.17	328.24	331.72	335.21	322.06	330.5	321.99	310.57	336.6
186004	364.55	343	337.96	366.22	333.23	350.54	341.52	358.93	331.09	334.7	333.53	337.04	338.25	326.33	337.19	326.29	315.13	341.31
187004	362.08	339.92	334.79	363.36	331.54	344.72	336.89	351.44	327.26	330.57	328.63	334.33	334.35	323.06	332.95	322.54	311.81	337.11
188004	362.17	341.62	336.5	366.4	333.73	345.65	338.89	357.17	329.62	330.79	332.88	334.51	336.67	325.52	334.16	323.98	312.11	339.57
189004	361.29	340.4	336.2	364.69	333.32	345.43	336.76	354.19	327.86	331.51	329.55	330.66	333.14	323.7	332.41	322.64	310.36	337.02
190004	361.32	340.68	335.68	366.95	332.33	345.7	336.6	355.7	329.46	330.78	330.1	331.37	335.76	325.39	334.41	324.25	310.04	337.07
191004	360.61	341.48	336.81	364.78	333.16	346.89	335.72	354.7	331.17	332.86	329.64	334.19	335.1	324.95	336.26	323.92	312.28	338.78
192004	360.2	341.28	336.22	366.9	335.49	345.77	336.7	355.59	329.52	331.9	327.95	334.12	336.68	327.11	335.14	323.26	313.44	337.61
193004	361.05	341.6	336.49	366.28	333.07	347.61	338.64	357.38	331.93	333.86	331.98	335.48	338.04	327.72	337.79	324.57	311.68	339.4
194004	363.79	342.48	338.9	368.4	334.39	349.54	338.48	359.02	332.84	334.74	332.03	337.62	337.39	331.46	337.05	325.4	312.16	340.14
195004	357.92	342.17	336.52	364.68	333.25	346.73	337.29	356.7	330.37	334.09	330.26	337.37	334.11	328.92	336.52	324.99	310.65	339.12
196004	357.61	337.57	337.79	364.46	331.52	344.73	334.32	353.21	327.32	331.71	327.42	334.76	334.13	322.96	333.16	321.82	309.03	335.89
197004	366.18	344.11	341.8	369.85	335.08	351.3	340.36	363.1	335.4	338.89	334	341.4	337.94	334.04	342.8	328.23	314.9	341.17
198004	362.3	340.58	339.78	367.65	334.52	348.63	339.12	356.61	327.86	333.14	331.66	339.61	337.07	328.51	338.02	324.02	308.42	336.06
199004	356.4	340.05	337.14	365.18	330.98	345.99	336.31	354.49	327.16	329.77	332.03	335.31	334.69	325.83	334.5	323.01	306.11	334.27
200004	361.43	342.17	340.06	365.84	334.93	347.23	337.57	358.59	330.23	335.81	331.97	339.16	336.49	329.57	339.01	325.79	311.12	335.43
201004	359.21	341.23	339.64	365.18	334.41	346.09	337.72	355.72	327.45	333.73	332.29	338.35	334.74	328.19	339.26	323.95	309.8	335.63
202004	359.78	339.52	341.29	365.17	331.06	345.64	335.79	353.74	326.62	330.63	329.13	337.18	334.43	327.44	335.65	321.52	308.78	333.92
203004	360.73	340.04	338.34	365.34	333	345.19	335.17	352.97	325.19	331.27	326.98	333.99	335.68	327.67	335.38	321.12	307.22	333.05
204004	365	343.82	341.07	368.83	336.01	352.54	339.49	359.05	330.32	337.35	338.23	340.25	341.8	333.18	343.13	325.87	312.32	339.44
205004	363.38	341.23	338.68	368.08	333.48	348.45	337.24	354.53	326.89	332.83	332.22	338.71	337.96	328.07	338.01	323.26	311.21	336.43
206004	364.65	341.65	341.82	369.04	333.72	350.11	340.01	354.87	328.31	334.34	333.57	338.22	341.01	332.31	338.37	324.19	312.32	339.91
207004	361.17	342.48	338.37	366	333.73	345.17	335.69	352.93	325.94	334.81	329.65	338.31	339.42	329.6	337.37	322.74	310.52	338.4
208004	361.14	344.49	339.41	369.17	334.71	348.3	336.36	356.74	327.91	335.56	333.34	338.03	339.27	329.99	340.82	322.97	312.53	339.56
209004	362	341.63	340.55	369.2	334.51	347.29	335.52	355.14	326.75	335	330.83	336.42	337.94	328.8	338.9	323.1	307.23	336.47
210004	364.58	347.03	343.15	372.87	337.48	353.02	339.71	358.81	331.59	341.57	336.13	340.8	342.43	333.59	342.85	326.4	316.64	340.62
211004	359.28	340.46	336.29	368.63	331.47	345.81	334.93	353.18	325.65	334.51	331.02	337.09	335.51	329.02	336.3	322.77	310.3	336.13
212004	356.89	341.54	337.09	369.89	332.49	345.88	334.82	352.97	324.51	335.43	330.15	336.74	335.66	326.79	337.4	322.6	308.49	334.06
213004	361.59	343.57	338.38	371.39	334.36	348.48	336.6	356.19	327.47	339.17	333.41	339.21	338.45	331.99	340.56	324.4	310.56	336.86
214004	361.05	342.98	340.63	371.75	335.05	347.07	336.19	355.13	326.87	338.57	332.15	338.29	335.93	329.89	340.01	324.17	311.8	336.86
215004	356.78	343.11	336.23	367.7	332.35	344.53	336.31	352.65	326.04	337.29	329.2	337.47	335.95	329.18	337.03	323.13	311.99	334.83
216004	359.53	343.7	339.1	370.26	333.73	348.5	335.72	356.85	329.7	338.44	332.09	340.23	336.19	330.99	340.44	325.06	312	338.48
217004	357.34	341.09	337.82	370.27	333.73	343.75	333.87	353.9	327.14	336.67	330.41	336.83	334.49	327	338.02	324.18	308.33	335.07
218004	360.03	346.26	339.5	373.77	336.75	347.65	337.14	356.71	330.9	342.41	332.44	341.37	337.67	334.58	342.63	327.21	313.39	339.88
219004	358.37	343.66	339.46	368.96	335.5	345.3	336.8	358.51	328.75	339.28	329.87	339.76	335.56	329.75	339.77	326.37	312.85	339.61
220004	358.52	343.97	339.73	371.1	333.62	345.26	336.75	356.38	330.71	340.78	330.7	337.74	333.74	331.08	341.7	325.89	312.82	339.07
221004	355.91	345.26	336.83	370.25	334.6	344.12	334.9	354.43	328.38	338.44	331.04	337.97	336.96	329.85	341.39	325.44	312.07	338.48
222004	353.72	342	334.41	366.09	333.15	344.57	331.09	355.12	327.37	337.38	328.47	338.58	333.79	325.87	341.2	324.02	309.99	334.92
223004	357.01	345.61	336.89	369.6	336.78	344.59	332.48	354.63	327.9	337.92	331.99	338.05	338.46	330.78	344.16	327.77	313.17	337.38
224004	353.17	341.18	334.53	365.41	333.35	341.99	328.77	350.62	324.77	335.68	327.54	335.97	333.06	325.25	337.78	323.64	309.8	332.68
225004	357.4	344.8	335.54	368.91	335.75	344.15	331.65	353.74	330.09	338	332.08	341.56	336.38	330.49	342.23	326.64	308.8	334.37
226004	358.18	347.47	338.34	370.87	336.92	349.64	334.36	357.78	331.77	339.67	337.48	344.99	338.31	330.77	345.13	330.96	314.65	337.92
227004	352.58	341.78	334.86	366.62	332.17	340.89	327.15	349.58	325.99	334.11	327.02	337.1	333.54	326.1	336.97	322.77	308.66	332.44
228004	352.9	342.38	334.29	366.49	334.16	341.41	328.62	350.87	325.34	333.05	328.79	337.11	334.01	326.43	337.64	324.66	308.51	330.25
229004	353.05	343.25	333.4	367.41	333.86	344.23	330.8	350.65	325.69	335.18	331.91	339.08	337.48	327.3	339.77	327.28	308.85	332.89
230004	350.47	340.65	331.28	365.45	332.6	340.87	326.89	348.68	323.32	334.36	326.19	336.9	331.95	325.17	337.51	323.91	307.76	330.43
231004	353.81	342.7	336.58	367.09	336.1	347.12	331.32	352.43	330.17	335.66	331.98	339.69	335.51	329.9	342.11	327.52	310.88	331.9
232004	352.03	343.17	334.6	368.16	334.66	345.93	330.41	351.97	330.47	336.4	331.1	337.92	336.17	329.78	340.37	326.83	309.68	335
233004	353.89	344.45	335.1	368.6	335.96	344.74	329.47	348.96	328.59	336.21	332.32	338.61	333.43	329.92	343.28	326	310.96	334.91
234004	349.7	342.36	333.1	364.44	333.83	344.87	330.18	347.43	326.78	333.75	329.68	338.72	334.52	326.99	339.58	325.7	307.78	331.65
235004	346.88	340.93	330.97	366.22	332.15	341.23	326.05	345.29	323.66	329.91	328.13	335.02	332.54	323.7	335.78	323.29	305.75	331.11
236004	350.33	342.47	335.52	366.69	334.74	344.55	329.44	348.11	329.69	335.29	331.54	338.04	335.52	328.8	337.6	325.71	309.78	334.7
237004	351.05	342.94	334.57	368.48	335.13	341.48	329.94	348.27	326.28	334.41	332.17	336.19	333.53	329.32	339	325.53	309.7	332.51
238004	352.38	344.22	333.88	366.87	333.82	343.61	329	347.25	328.97	335.6	332.37	335.45	331.9	326.78	338.66	328.1	310.03	334.38
239004	353.21	347.81	336	369.35	335.87	347.4	333.68	351.4	332.23	338.58	333.28	338.34	333.3	329.15	343.52	327.66	313.17	335.71
240004	355.29	349.11	338.31	370.81	337.4	348.09	335.67	354.19	334.39	340.94	337.45	338.12	333.1	332.67	346.19	331.21	315.11	337.72
241004	347.77	339.9	329.8	362.85	331.96	338.46	327.29	344.65	326.85	331.53	326.17	334.25	328.93	324.09	337.28	323.72	306.97	330.04
242004	351.09	344.18	334.63	365.72	335.25	341.54	331.47	348.19	329.14	332.83	331.15	335.49	330.54	330.14	339.83	325.69	313.16	334.97
243004	346.93	340.05	332.15	359.38	331.36	336.45	327.24	342.48	324.65	329.86	326.6	333.64	328.1	323.63	336.07	321.11	306.62	330.27
244004	351.26	340.14	333.49	364.06	332.7	341.11	330.97	346.28	325.38	331.44	327.96	333.78	329.29	324.35	338.32	323.55	309.3	329.86
245004	354.9	343.32	336.39	364.1	334.05	342.23	334.67	346.8	329.92	333.39	330.73	336.86	331.24	327.78	341.4	327.31	309.81	333.17
246004	350.63	339.25	332.12	361.9	329.43	339.12	330.61	342.85	324.59	330.4	328.74	332.84	328.07	323.13	337.32	323.39	305.87	329.53
247004	356.1	343.76	336.04	366.15	333.46	343.44	335.24	347.99	332.33	337.22	332.9	339.39	331.4	329.51	342.66	325.74	313.47	334.94
248004	351.64	339.5	332.38	363.15	331.13	338.19	331.34	346.63	328.12	332.35	328.93	335.19	331.24	326	340.06	324.89	308.28	332.5
249004	353.97	340.35	334.33	365.15	331.54	339.62	334.12	346.01	328.29	333.53	331.89	336.7	330.8	327.78	339.93	326.12	308.88	332.51
250004	354.1	339.54	333.03	363	330.1	338.23	333.68	347.16	330.11	333.59	328.85	335.66	330.97	328.03	342.63	325.11	308.78	332.88
251004	355.99	341.77	335.08	365.9	332.26	341.56	335.42	347.83	331.43	335.85	331.79	337.68	336.8	329.99	344.23	327.04	312.75	334.16
252004	354.78	341.98	333.88	364.16	331.3	340.58	332.23	345.09	330.7	331.97	328.15	336.14	331.54	326.82	341.11	326.12	306.25	330.49
253004	352.47	338.76	330.17	362.77	330.42	336.81	329.99	346.12	328.61	333.47	331.31	335.85	331.35	325.82	340.46	325.54	308.5	330.77
254004	354.45	338.15	330.26	361.85	329.63	336.9	328.99	345.58	327.98	333.6	329.12	333.82	330.89	324.93	340	324.47	306.09	330.93
255004	351.87	339.51	330.57	361.53	328.23	339.16	327.83	344.94	326.31	331.1	330.68	335.53	331.33	324.25	340.45	324.63	306.25	330.38
256004	354.79	339.89	331.6	365.13	331.03	340.41	334.5	349.52	332.59	336.73	333.8	338.37	336.01	330.22	345.73	328.07	310.43	331.8
257004	353.93	338.68	331.69	362.47	330.02	338.69	332.22	348.73	329.88	332.79	332.46	337.53	335.13	330.15	342.24	324.65	307.42	329.96
258004	352.63	342.47	331.7	364.67	330.28	337.98	334.88	346.81	329.66	334.41	333.59	338.03	333.93	326.31	341.88	327.03	309.16	332.12
259004	356.27	341.87	333.38	366.53	332.61	342.36	336.03	351.02	335.39	338.16	337.05	339.16	336.75	330.83	347.15	328.39	311.24	333.7
260004	351.7	340.47	331.79	363.91	331.43	339.17	333.63	350.15	332.36	337.2	334.32	337.6	334.23	327.89	345.11	325.22	308.36	332.13
261004	353.54	341.95	331.43	364.59	332.7	341.71	333.86	349.66	331.51	338.05	335.03	336.79	335.79	327.11	346.97	326.86	310.54	331.32
262004	350.54	337.14	328.45	361.02	330.94	337.01	330.16	347.62	328.03	334.01	331.93	336.48	330.06	326.34	341.77	324.56	307.35	328.12
263004	351.36	341.24	329.76	362.57	331.78	339.47	331.69	350.12	329.38	336.63	336.31	337.08	333.57	327.93	342.15	327.2	309.52	330.71
264004	352.62	343.14	331.04	364.46	331.47	340.8	333.86	350	330.52	337.72	335.15	337.82	335.74	330.42	343.9	327.72	308.73	330.14
265004	348.59	336.5	328.34	361.3	329.76	334.48	329.28	344.82	325.43	330.63	326.91	330.96	327.58	323.62	336.92	321.36	305.09	326.5
266004	352.4	340.59	333.11	365.25	333.05	338.39	330.55	346.53	329.99	334.85	331.65	335.98	332.23	325.56	339.79	324.21	310	326.88
267004	351.94	340.54	333.08	365.76	332.55	341.65	332.96	348.36	329.81	335.2	331.51	337.22	332.08	328.7	337.17	325.75	309.35	329.76
268004	348.08	337.43	327.94	363.94	328.53	334.67	328.04	341.57	325.26	331.83	328.33	333.36	329.98	321.29	334.15	322.03	307.42	325.97
269004	352.63	344.53	333.41	369.89	333.97	341.75	333.99	347.26	331.07	336.11	334.14	337.27	335.28	329.61	337.27	325.81	307.51	331.95
270004	349.15	340.68	330.1	369.41	331.47	337.92	331.38	346.3	330.64	334.28	333.41	334.65	331.68	326.53	334.24	325.96	310	327.49
271004	353.23	343.78	333.81	372.51	335.75	342.21	335.16	346.22	331.45	339.2	334.12	336.49	337.9	331.28	338.36	328.65	310.87	331.46
272004	350.73	340.48	331.74	369.46	333.41	338.89	330.81	342.23	328.95	336.47	329.67	335.04	332.45	327.88	335.7	326.59	308.13	329.81
273004	347.69	338.38	326.12	367.98	329.49	333.17	328.87	337.01	327.28	331.79	327.15	332.99	329.01	323.38	331.5	323.74	306.39	325.77
274004	345.3	337.69	326.44	366.76	331.66	333.93	329.81	338	326.7	331.38	324.61	331.9	329.79	322.3	329.98	322.86	301.32	328.08
275004	348.51	340.5	329.72	370.8	333.5	337.09	333.53	342.54	330.86	337.16	333.33	335.35	333.44	327.5	335.98	326.43	307.41	330.12
276004	350.87	344.34	332.35	371.49	335.36	339.34	336.33	342.87	332.21	338.17	332.53	334.78	334.72	329.62	336.47	328.63	308.61	331.83
277004	346.72	339.51	329.4	370.62	333.3	336.09	332.18	338.76	326.84	332.8	325.67	330.52	329.85	322.92	331.86	323.5	302.85	325.18
278004	348.96	341.49	330.17	370.96	334.72	338.05	333.55	341.6	330.28	334.33	331.52	334.14	332.61	323.91	334.31	325.43	307.9	328.85
279004	349.11	341.13	329.69	370.2	337.02	337.78	333.39	341.17	329.46	336.88	330.24	332.2	334.23	324.86	334.79	326.31	305.37	328.36
280004	351.31	340.58	330.07	370.51	334.68	338.16	335.93	340.65	329.8	336.88	333.46	334.3	333.55	328.38	334.78	326.91	308.27	329.1
281004	354.11	347.63	332.03	371.59	338.01	342.66	338.83	345.35	332.17	340.13	336.79	335.61	335.94	330.71	338.74	329.01	310.52	331.27
282004	355.98	346.29	334.28	371.93	337.68	342.56	339.54	344.95	333.94	341.85	334.44	337.16	334.16	329.6	337.23	329.69	310.14	333.4
283004	348.59	340.46	330.88	365.79	333.32	336.49	331.55	336.1	325.56	331.78	325.5	332.33	328.37	322.31	330.52	320.02	303.99	325.27
284004	351.24	343.28	331.95	371.08	336.66	339.77	336.98	341.81	332.64	337.63	332.51	333.4	333.33	325.13	334.39	325.82	306.09	331.7
285004	349.28	339.63	330.28	366.93	332.88	335.95	333.14	338.01	327.72	333.5	328.26	331.68	330.89	321.47	331.68	323.29	304.47	328.89
286004	349.48	342.31	332.52	368.94	334.56	337.11	335.49	341.25	328.73	334.44	331.51	330.4	330.18	325.23	332.7	324.09	307.45	329.79
287004	351.46	344.7	334.56	370.14	337.56	341.23	337.72	343.87	332.97	337.94	332.12	337.03	333.66	328.44	336.8	326.93	309.31	330.04
288004	352.44	343.11	332.01	369.6	335.74	340.07	336.79	343.64	331.02	336.92	330	334.28	330.48	328.23	336.08	325.59	306.06	329.76
289004	351.54	345.09	332.04	369.33	334.84	341.69	336.82	345.56	332.33	338.72	333.84	335.09	332.08	330.49	337.04	326.64	309.56	331.46
290004	350.09	343.8	334.6	371	334.28	338.9	336.31	345.67	332.49	336.42	333.14	335.98	330.58	330.05	336.96	326.31	312.33	331.24
291004	350.46	343.14	334.11	371.05	336.16	340.12	334.73	346.85	332.1	336.83	335.28	334.41	331.91	329.47	335.92	326.49	312.16	331.14
292004	353.61	342.82	334.08	369.77	334.25	342.17	336	347.81	332.49	337.61	337.1	335.99	332.31	329.82	338.51	326.98	312.71	333.34
293004	348.59	339.89	330.89	369.64	335.41	336.95	330.65	345.97	329.84	333.16	331.9	332.4	329.67	325.11	335.32	326.13	309.33	330.64
294004	354.43	343.82	333.83	371.77	335.36	343.22	333.74	349.27	333.4	338.95	334.11	335.13	334.37	331.32	339.49	326.23	313.31	334.14
295004	351.97	343.66	332.7	369.98	336.65	342.2	333.03	346.79	332.24	338.57	334.2	335.14	331.6	327.46	336.77	327.41	314.16	332.61
296004	351.75	342.34	334.66	372.03	335.35	344.16	332.13	345.81	330.31	335.41	331.76	333.14	332.79	328.42	335.94	324.88	315.26	332.81
297004	348.9	339.1	332.29	369.29	334.25	337.39	327.71	341.54	328.53	332.76	329.87	331.69	330.07	325.71	333.16	324.35	315.84	329.91
298004	354.52	344.24	336.6	374.52	337.23	346.21	333.94	347.42	332.66	336.13	335.81	335.68	334.61	328.5	339.08	329.7	318.32	334.8
299004	354.09	343.65	335.91	372	336.64	346.04	335.4	347.83	333.7	338.52	335.75	335.15	335.13	330.38	339.06	329.65	318.3	335.91
300004	349.16	337.17	333.5	366.68	334.82	340.86	333.37	344.17	330.67	334.44	332.05	329.71	332.64	324.33	337.01	325.41	317.42	334.36
301004	348.64	336.84	330.41	369.22	333.94	342.37	332.58	344.13	328.02	331.89	333.56	329.8	333.38	325.78	333.6	325.96	317.61	333.45
302004	350.85	340.09	333	370.16	334.33	345.69	335.43	347.15	333.43	337.88	334.71	331.57	334.85	329.83	339.28	329.81	321.49	336.76
303004	349.41	338.05	333.87	368.4	334.37	344.28	333.36	344.13	331.87	334.75	333.35	330.51	333.23	327.07	337.57	327.79	321.01	334.5
304004	349.9	339.05	334.19	368.04	335.28	345.52	334.89	345.63	332.05	337.59	331.97	331.94	332.79	326.29	337.1	326.95	322.22	335.83
305004	347.48	335.97	332.72	367.21	331.55	342.19	332.98	342.25	329.42	332.59	333.01	329.1	330.91	324.1	335.09	327.04	320.32	335.01
306004	346.72	337.43	330.95	364.5	330.99	339.49	331.1	339.48	327.97	333.51	331.24	328.66	328.65	323.67	334.67	325.42	314.53	331.3
307004	348.07	340.25	333.17	366.39	332.29	342.7	333.28	343.33	330.17	335.92	330.89	330.57	332.33	325.41	336.29	326.47	316.77	334.29
308004	345.91	339.61	332.79	367.06	332.11	339.56	331.14	343.54	331.15	333.96	332.43	329.61	329.7	324.15	335.28	326.68	314.32	334.98
309004	351.23	345.4	335.98	369.27	334.86	343.28	335.83	346.65	336.61	337.35	333.9	332.84	334.15	328.2	338.37	328.81	316.99	338.62
310004	346.04	341.79	333.21	367.27	332.5	343.05	332.68	343.81	333.99	336.99	332.22	329.38	331.46	327.33	337.31	326.75	315.46	335.06
311004	348.03	341.84	334.83	366.57	333.43	342.44	333.48	343.39	333.95	337.46	332.49	327.53	329.95	325.12	335.76	326.99	314.75	333.81
312004	350.88	343.49	337.83	369.25	333.88	345.49	337.13	349.04	339.2	340.11	337.22	331.52	336.36	330.12	341.2	331.09	317.16	337.94
313004	348.3	341.25	333.92	365.98	332.11	341.48	336.54	344.46	334.94	337.02	332.1	328.43	332.91	326.64	335.75	327.34	314.3	337.38
314004	346.48	338.12	331.89	364.37	329.07	337.82	332.9	340.73	331.83	331.54	327.51	328.47	330.06	322.82	334.09	325.58	310.7	331.79
315004	346.93	340.44	332.18	364.66	331.17	338.91	333.66	342.14	334.61	332.85	332.26	328.01	329.57	323.77	335.78	328.5	309.59	331.32
316004	346.87	337.79	333.29	361.65	331.97	337.17	331.87	340.83	332.26	330.75	330.05	327.07	328.79	321.8	330.91	324.21	308.74	330.17
317004	350.9	344.7	336.38	370.63	335.27	347.03	339.61	348.83	338.92	338.31	335.91	332.39	337.2	330.75	341.42	334.38	314.89	339.68
318004	349.71	341.55	336.31	366.81	331.68	341.75	338.4	346.28	335.26	335.1	335.03	329.65	332.84	325.69	337.08	329.82	311.29	335.44
319004	347.69	340.98	331.76	363.65	331.9	339.33	334	344.1	334.66	334.38	330.61	327.72	330.81	323.52	334.19	327.22	308.6	332.73
320004	344.94	338.49	330.36	361.52	330.31	337.53	332.59	343.17	334.1	331.95	329.53	325.79	326.93	324.97	332.18	325.72	310.49	333.73
321004	349.75	345.14	336.54	368.69	335.15	342.03	335.4	348.89	336.9	336.51	335.27	328.85	333.29	329.55	338.53	332.68	313.89	339.37
322004	349.43	341.71	334.17	363.45	333.19	340.88	335.45	345.98	336.15	333.86	330.36	328.67	332.23	327.28	335.61	329.38	311.17	337.42
323004	350.38	342.1	335.08	365.69	331.58	343.64	338.35	346.46	336.87	335.31	333.43	328.64	329.58	328.24	335.26	330.13	311.53	338.75
324004	349.96	341.36	334.76	361.22	333.03	340.15	335.87	343.81	334.04	332.64	330.89	326.46	329	326.37	332.31	328.86	308.03	336.22
325004	347.79	339.81	330.27	361.17	332.42	339.69	331.9	342.75	332.72	331.17	332.09	325.49	328.59	325.28	328.84	328.09	310.63	336.38
326004	354.19	346.35	334.73	365.38	333.91	346.74	337.95	346.62	340.88	337.44	337.27	330.2	334.59	330.02	334.47	332.48	313.13	340.53
327004	350.6	341.8	332.75	362.28	333.16	344.37	334.06	344.33	338.27	334.06	333.47	328.84	332.59	327.3	330.44	330.04	310.25	338.1
328004	353.19	344.33	335.04	364.41	332.97	344.77	338.13	345.72	339.7	336.88	336.35	329.84	332.24	326.74	333.11	331.35	312.08	339.82
329004	350.39	340.87	331.24	361.91	330.47	342.47	337.55	342.08	336.77	333.41	334.29	329.23	330.46	326.43	329.83	329.88	308.47	336.25
330004	351.44	342.16	331.81	362.05	331.36	343.93	334.86	343.89	339.02	335.7	333.04	329.59	331.71	325.42	330.18	329.67	312.39	337.84
331004	348.31	340.52	330.63	360.82	330.09	343.6	335.73	339.51	335.81	331.48	329.72	325.69	327.47	322.48	327.41	327.89	311.09	336.64
332004	351.22	342.43	333.5	362.16	330.51	344.44	335.88	341.03	338.32	334.85	333.68	328.49	330.32	324.09	328.48	328.95	311.64	336.77
333004	355.11	345.32	334.78	366.24	334.67	351.07	342.24	345.97	342.54	339.24	338.56	331.68	336.78	330.22	333.58	333.92	318.12	341.53
334004	349.62	338.37	330.41	361.31	329.41	344.84	334.35	341.48	336.18	332.37	328.72	329.92	329.46	322.89	327.57	326.84	310.35	333.71
335004	349.25	340.72	330.83	360.58	330.45	341.87	330.68	340	335.45	331.42	329.57	327.56	330.26	323.97	327.16	327.31	309.42	334.29
336004	351.48	341.3	333.24	361.11	331.99	346.56	333.64	342.71	338.67	333.95	337.6	332.14	331.75	327.28	330.47	330.26	312.6	336.23
337004	347.84	338	330.06	358.99	327.93	344.06	331.7	338.12	332.6	332.62	330.43	328.83	327.74	321.62	326.55	326.4	307.99	332.45
338004	352.85	343.77	333.95	362.42	332.91	348.63	334.94	345.57	340.41	337.23	337.18	330.4	330.72	326.76	331.33	329.43	313.55	338.21
339004	354.1	343.8	335.38	362.4	331.22	349.97	335.96	345.49	339.29	338.51	339.35	332.72	331.33	328.19	332.88	331.96	313.02	336.04
340004	354.29	342.82	334.07	363.04	330.22	348.27	332.65	341.71	339.44	335.9	337.16	329.93	331.47	327.32	333.04	329.9	311.87	336.03
341004	351.33	337.64	330.09	360.19	328.65	343.8	329.23	337.88	334.43	332.03	331.3	329.13	329.65	324.76	328.61	325.97	308.78	331.2
342004	359.37	342.25	333.51	363.19	330.29	347.55	332.49	344.59	337.7	336.13	337.07	332.01	330.86	328.45	331.33	328.71	310.53	336.47
343004	360.04	341.44	333.9	363.79	330.64	347.44	332	341.54	336.29	335.49	337.97	330.6	329.57	325.33	330.78	329.7	310.74	332.49
344004	362.68	343.04	333.93	363.14	332.12	345.72	332.56	341.76	339.33	338	337.18	331.83	331.06	325.59	331.94	327.5	311.36	336.48
345004	364.33	343.24	333.23	363.88	332.72	347.78	334.31	341.56	338.28	335.66	336.78	327.26	329.52	325.43	330.86	327.45	311.16	335.76
346004	366.63	342.22	336.35	362.41	330.79	347.52	333.48	341.28	336.01	333.97	336.51	330.57	330.43	327.14	330.96	328.85	311.42	333.56
347004	364.87	340.66	335.11	364.89	330.71	344.86	332.12	339.86	335.47	332.81	335.32	329.43	329.52	324.05	329.61	326.71	310.8	334.12
348004	374.84	347.16	338.36	369.55	335.24	350.69	337.42	345.08	341.31	340.52	341.48	334.17	336.52	331.15	337.7	333.88	315.25	338.34
349004	370.51	343.44	335.41	366.8	331.97	346.62	333.53	342.24	334.87	336.38	337.82	330.43	334.14	325.12	333.85	328.7	311.73	335.22
350004	365.32	340.51	333.56	365.13	331.59	343.72	330.5	340.53	333.03	333.15	334.96	326.92	331.9	325.82	331.13	327.06	309.55	331.75
351004	364.7	343.42	337.25	365.1	332.51	347.95	333.42	342.34	336.04	336.01	336.37	330.98	332.32	325.96	332.85	329.94	311.02	334
352004	365.8	346.62	337.19	367.53	335.25	349.89	336.23	344.64	338.39	339.32	340.22	331.31	333.91	329.83	335.87	329.11	313.61	338.32
353004	363.69	344.75	338.19	367.3	332.96	349.62	335.09	344.44	338.44	338.72	337.72	333.25	334.14	328.83	336.94	330.08	311.8	337.46
354004	362.73	344.2	337.95	366.78	332.71	347.38	331.99	342.57	336.56	335.9	334.87	330.08	331.63	327.2	334.98	328.95	313.59	337.28
355004	364.71	345.49	339.67	368.75	335.69	347.94	334.9	344.52	338.55	339.46	340.55	333.03	337.51	330.4	339.84	332.59	316	340.99
356004	359.12	340.14	334	362.41	329.15	342.6	328.68	338.3	333.37	332.53	333.96	329.16	328.29	323.24	332.11	327.64	311.78	333.38
357004	360.81	343.81	337.69	365.34	333.92	343.46	331.66	342.1	338.22	335.76	337.61	331.9	334.3	330.3	335.27	331.24	314.39	336.54
358004	358.5	339.77	335.7	363.11	331.64	342.81	330.43	339.42	335.92	334.78	333.59	329.38	332.39	329.33	335.19	329.38	313.17	334.66
359004	356.64	340.66	335.5	360.46	328.88	341.02	330.12	339.07	334.57	334.54	332.39	329.23	330.96	326	334.37	327.87	309.37	333.29
360004	358.22	342.93	337.07	360.75	332.35	343.25	331.51	339.71	336.49	337.48	334.54	329.74	333.05	327.46	336.51	328.28	312.56	336.13
361004	360.03	342.45	337.76	360.28	333.07	344.56	331	343.17	339.65	340.07	337.19	332.38	333.52	331.74	338.8	330.11	315.58	338.64
362004	354.7	339.11	332.58	354.43	328.77	339.75	324.98	333.97	331.03	331.07	329.85	328.19	329.82	326.53	332.9	326.73	308.17	333.71
363004	362.02	343.71	340.03	359.68	333.41	345.27	331.5	343.79	339.61	339.72	338.64	333.3	334	332.87	339.97	332.5	316.13	337.82
364004	362.17	340.58	336.84	358.15	330.97	345.43	328.96	341.77	336.64	337.06	337.02	331.37	332.53	330.9	338.1	329.72	313.44	340.08
365004	361.47	340.38	336.37	360.08	332.49	346.11	331.39	342.5	337.63	336.6	337.25	332.9	336.12	334.22	337.92	330.18	313.52	338.9
366004	363.19	340.16	339	360.15	332.39	346.75	331.57	343.09	338.16	339.42	338.55	334.45	336.3	334.11	337.87	331.87	313.97	340.3
367004	360.7	340.42	337.46	358.81	332.44	346.8	333.73	342.07	340.27	336.2	337.75	334.63	334.32	334.04	337.61	330.42	315.57	338.84
368004	363.3	342.47	338.01	358.14	332.47	347.78	330.93	342.92	339.78	338.6	339.51	333.9	333.34	329.74	338.5	330.28	315.13	338.84
369004	368.58	344.45	341.56	359.21	333.87	350.76	335.44	347.1	341.29	338.12	340.79	336.84	337.07	335.18	342.97	332.58	314.81	340.78
370004	372.38	342.98	343.9	357.31	334.19	350.53	335.82	346.63	338.63	340.02	341.21	337.5	336.47	334.93	339.61	332.2	315.58	341.57
371004	368.52	342.21	341.35	353.05	334.6	347.85	332.75	342.11	335.69	335.33	341.16	335.84	334.16	331.36	337.83	329.27	314.09	334.74
372004	370.85	342.49	344.84	352.76	334.95	351.5	334.77	346.91	337.46	339.08	339.96	338.71	336.09	334.38	340.81	329.6	315.17	339.47
373004	378.22	344.73	349.66	355.82	337.36	357.2	338.6	349.96	340.64	339.58	343.35	338.52	339.59	332.49	342.48	331.86	318.78	340.94
374004	375.67	341.56	348.82	349.93	335.09	350.66	333.56	345.48	333	336.09	337.21	334.43	335.65	331.71	335.95	329.36	313.61	335.66
375004	381.37	340.77	350.35	349.23	335.42	353.43	334.43	345.78	336.81	335.76	341.97	336.62	334.94	331.52	337.35	329.84	314.96	337.52
376004	390.67	346.27	356.47	354.65	338.71	363.32	341	352.78	341.21	341.86	345.98	338.33	340.56	337.09	342.64	332.62	317.32	339.1
377004	389.41	342.34	353.33	348.16	336.01	360.94	334.14	346.33	335.51	333.84	344.34	337.66	338.24	333.24	336.94	331.26	315.64	333.87
378004	394.32	342.69	357.33	348.65	334.84	365.93	335.88	348.2	334.53	335.79	342.36	337.56	337.19	332.35	336.34	329.27	314.71	333.78
379004	400.46	347.17	361.08	350.66	338.83	368.34	338.92	350.79	339.92	338.91	349.66	340.26	343.21	336.61	340.65	332.36	317.67	340.53
380004	400.54	342.13	359.73	347.6	335.74	367.42	334.63	347.71	334.25	333.11	342.84	336.96	339.78	334.24	335.32	330.64	314.5	337.62
381004	413.11	351.06	369.04	351.14	339.64	379.2	342.95	354.71	342.1	341.5	353.61	341.93	345.23	340.75	344.12	335.29	320.81	341.71
382004	414.37	350.09	368.89	353.03	340.76	379.08	341.57	353.45	339.71	341.41	349.6	341.89	346.86	339.18	341.74	334.4	318.37	341.06
383004	415.39	345.73	369.42	349.88	337.74	380.1	338.49	349.63	337.09	337.59	343.95	340.77	345.5	335.48	339.17	332.37	315.99	339.38
384004	423.62	350.33	373.15	351.16	341.09	387.19	341.41	353.39	341.35	341.25	353.9	344.61	347.14	340.06	343.22	336.63	321.27	341.04
385004	426.77	350.35	372.93	349.6	339.04	383.56	338.89	350.09	337.7	336.19	348.81	341.08	346.27	335.62	336.9	333.23	316.42	339.04
386004	422.88	343.69	373.23	343.18	336.93	377.09	330.55	344.31	333.5	329.07	344.61	336.61	341.48	329.89	333.73	329.24	314.18	333.1
387004	436.32	353.34	379.64	349.89	342.18	386.7	338.45	352.29	339.56	339.42	354.71	346.2	349.9	340.24	343.25	336.43	316.59	341.98
388004	441.24	354.82	384.3	349.81	343.21	385.76	340.65	352.76	341.71	337.61	358.83	349.88	351.77	342.12	342.61	335.01	318.45	339.28
389004	442.95	352.63	383.48	348.92	342	388.29	338.81	351.69	339.05	336.01	356.57	348.73	350.54	341.75	341.36	333.12	315.98	337.8
390004	447.98	350.98	384.47	346.78	340.2	394.39	338.36	351.82	338.52	336.85	357	348.31	348.29	340.29	338.86	332.81	315.37	338.19
391004	455.11	354.5	389.33	347.22	341.55	397.69	341.09	353.38	338.98	337.3	357.07	349.79	349.29	339.23	338.77	332.49	314.61	338.34
392004	455.79	355.82	389.83	347.44	342.1	402.58	340.97	353.16	338.38	338.53	358.14	348.04	350.74	342.3	341.79	333.88	316.51	338.71
393004	457.62	355.1	392.45	347.7	343.28	403.98	340.07	352.89	337.87	338.66	357.54	348.59	351.49	341.78	341.93	334.23	314.73	339.4
394004	457.64	353.99	395.46	348.81	343.14	410.27	341.99	353.76	339.53	340.33	356.65	348.58	351.75	342.13	340.46	333.31	317.95	341.13
395004	461.63	356.03	401.42	347.4	346.32	411.78	341.36	355.21	339.74	340.34	359.37	352.67	351.7	340.27	343.5	334.55	318.15	341.12
396004	466.59	358.73	406.71	350.38	348.98	418.26	343.34	357.03	340.71	341.19	362.71	354.19	355.42	346.27	343.79	336.89	319.2	344.49
397004	461.83	355.08	404.01	346.14	344.81	414.38	338.7	353.21	338.39	338.55	358.79	350.15	354.5	341.25	341.11	334.64	317.61	338.51
398004	471.41	361.3	410.41	350.83	348.33	423.98	344.83	359.01	344.99	346.89	362.74	356.43	357.03	345.05	347.03	337.96	322.98	346.71
399004	465.88	355.57	403.3	345.1	344.91	411.34	337.68	351.64	339.45	336.76	358.03	350.43	352.41	337.17	337.25	329.76	314	338.67
400004	468.35	353.01	407.31	344.43	345.26	411.82	336.87	351.36	338.31	338.77	360.14	351.2	350.75	341.26	339.35	331.03	315.07	337.05
401004	468.98	353.23	405.22	343.89	342.75	406.41	334.45	348.13	335.13	335.07	358.62	347.53	348.52	336.81	337.99	329.89	314.73	337.27
402004	468.57	356.79	411.15	345.66	344.16	409.51	336.01	351.17	338.79	340.5	358.93	350.25	349.05	339.75	338.35	329.8	316.45	337.24
403004	473.54	359.12	416.81	348.38	348.22	417.17	340.12	354.59	342.72	341.89	364.88	349.65	353.97	343.05	343.4	335.58	320.86	343.15
404004	471.96	359.19	413.8	348.21	345.99	420.7	340.08	352.16	341.69	341.79	359.03	351	352.33	345.18	341.76	335.42	317.84	338.15
405004	465.99	354.45	406.51	344.71	344.77	416.06	337.32	349.14	337.39	337.6	359.17	347.74	351.44	338.74	337.4	329.95	316.32	338.96
406004	468.13	355.02	411.77	348.06	347.71	418.49	339.62	352.97	340.87	342.14	365.23	351.46	353.69	343.1	340.08	333.11	318.16	340.19
407004	465.37	355.66	411.2	349.27	345.67	421.66	339.03	352.06	342.17	341.2	361.84	350.06	355.35	346.43	340.42	334.29	319.93	339.65
408004	460.71	353.6	404.92	347.03	342.96	419.77	338.05	350.78	340.15	338.05	358.69	349.93	351.1	339.75	338.27	329.93	317.21	338.03
409004	459.79	354.13	403.26	347.52	342.53	420.35	337.24	351.42	339.62	338.45	360.63	354.95	352.82	343.38	338.41	332.14	318.68	339.34
410004	460.97	357.61	405.22	348.22	343.87	424.66	340.69	356.06	342.57	342.27	363.8	355.58	357.14	345.19	341.75	335.18	322.3	340.57
411004	455.26	354.28	404.38	348.27	342.08	421	339.45	353.71	342.12	341.14	361.51	354.19	352.14	340.78	340.13	332.62	321.39	339.39
412004	451.74	355.18	398.87	347.53	342.72	417.47	336.6	353.52	339.26	339.46	362.08	354.45	354.65	343.92	339.57	333.42	322.99	342.27
413004	454.78	353.7	401.26	347.93	342.59	415.95	337.51	354.04	340.55	338.99	359.46	353.22	352.46	343.29	337.7	332.76	324.09	341.07
414004	453.05	354.47	398.43	346.71	341.11	416	336.05	353.88	338.92	338.17	354.93	352.68	352.19	340.27	337.73	331.1	321.32	339.11
415004	449.93	353.95	394.27	344.98	339.97	412.18	333.62	350.95	335.91	333.91	352.08	350.93	350.18	336.77	334.28	329.37	319.08	336.66
416004	452.16	355.58	394.97	346.29	339.55	416.59	337.91	352.59	340.3	338.32	354.78	352.04	351.69	339.73	339.8	331.46	321.05	340.21
417004	454.92	355.64	392.08	348.51	339.94	417.05	336.27	356.03	340.2	342.19	357.25	354.25	356.29	343.24	341.42	335.37	325.46	340.97
418004	451.33	354.03	389.05	343.17	337.85	414.73	332.08	349.49	335.28	338.43	350.96	349.71	349.41	335.96	335.04	328.15	318.47	337.31
419004	448.79	352.32	385.27	345.21	337.08	413.92	332.52	350.06	334.98	336.94	348.49	350.34	350.25	338.81	335.47	330.33	319.17	336.41
420004	453.95	355.34	392.29	347.81	342.69	424.42	335.6	354.8	339.53	343.71	353.83	354.34	354.98	342.89	340.95	331.43	320.37	340.25
421004	444.6	349.36	388.99	343.59	338.4	417.53	329.4	347.95	333.03	337.2	348.99	350.21	347.44	337.76	335.44	328.85	315.08	331.36
422004	455.5	355.27	394.8	349.56	341.97	422.69	336.85	357.69	340.91	343.62	356.54	356.51	353.48	344.6	344.01	332.15	322.8	339.85
423004	450.63	354.56	391.09	349.3	342.01	418.63	334.33	353.52	337.04	340.71	352.16	354.59	352.84	342.46	340.31	330.08	322.93	336.79
424004	446.91	349.8	386.41	345.09	336.04	412.42	328.12	352.17	334.23	339.48	349.8	351.27	347.74	337.74	338.25	329.02	319.7	335.38
425004	448.04	349.65	389.76	344.45	340.13	409.14	327.92	349.24	331.46	336.67	344.96	348.25	344.3	335.36	335.82	325.97	318.87	332.91
426004	442.26	348.38	386.16	343.12	335.28	406.52	327.35	347.74	331.33	337.44	345.02	344.27	342.88	333.01	336.08	325.5	318.41	330.2
427004	451.18	354.81	394.55	349.23	341.74	417.26	334.54	357.69	337.42	344.27	354.66	353.14	349.78	340.82	345.62	329.82	323.64	337.92
428004	451.6	354.41	390.36	349.21	342.37	413.99	333.61	355.18	338.03	346.84	357.86	354.51	352.76	345.6	346.52	331.16	320.81	338.86
429004	446.49	350.72	387.49	346.88	338.72	407.68	331.42	352.67	335.36	343.22	355.14	349.32	348.44	341.56	344.81	327.07	323.13	334.76
430004	443.98	351.99	384.28	344.6	340.79	406.24	332.71	349.89	332.34	340.65	355.48	351.57	348.28	340.67	342.73	326.4	319.36	332.26
431004	436.78	348.68	381.19	343.69	335.89	401.32	328.93	345.33	329.19	337.35	352.96	347.02	347.97	336.5	339.04	324.69	314.86	330.74
432004	440.79	351.78	385.02	345.73	339.87	407.41	332.72	349.53	334.83	345.02	357.96	349.81	348.19	340.46	344	327.19	319.24	333.32
433004	443.43	353.89	385.87	346.69	339.73	410.26	336.85	348.71	334	345.96	359.43	350.25	350.15	343.06	344.14	328.69	320.03	335.84
434004	434.09	351.09	382.64	345.16	338.76	409.9	333.7	350.04	333.1	342.62	357.85	349.8	346.2	340.2	343.73	327.36	322.52	335.94
435004	439.71	352.38	385	346.49	339.71	411.12	337.52	352.2	337.14	347.23	361.7	353.99	351.3	345.68	345.9	329.59	322.28	336.11
436004	438.38	350.58	382.55	347.24	338.92	411.64	337.63	350.43	335.51	345.76	363.85	350.45	351.18	340.76	344.59	329.49	321.45	335.77
437004	432.43	347.6	378.59	343.39	336.73	403.48	334.64	348.41	333.28	343.07	358.71	348.06	345.83	338	340.1	325.24	318.25	332.91
438004	431.72	351.56	377.95	343.99	338.24	402.22	335.72	349.93	334.65	346.1	359.27	347.51	349.35	338.68	340.03	326.83	319.13	334.61
439004	439.41	358.91	382.27	348.69	343.26	410.06	339.89	356.27	341.39	352.19	364.66	352.43	354.33	345.12	347.04	334.51	323.62	342.1
440004	431.75	348.99	373.9	340.75	336.89	397.91	330.65	346.75	333.03	342.93	351.6	342.56	343.92	332.43	336.62	324.86	315.85	332.36
441004	433.77	353.74	375.33	342.24	339.53	403.83	335.05	352.94	336.63	344.37	356.68	348.33	348.98	338.92	341.17	330.48	320.21	336.23
442004	429.2	348.35	375.96	340.98	340.22	398.12	334.08	350.51	334.62	343.05	351.52	344.08	347.67	339.44	340.25	328.4	315.12	333.88
443004	428.47	350.86	375.46	343.21	340.01	400.65	333.01	353.62	337.67	343.18	352.28	344.55	347.91	337.1	342.24	329.08	318.26	332.92
444004	427.01	345.97	373.84	339.78	337.81	394.27	329.06	348.41	334.54	341.62	348.88	341.26	344.02	331.6	339.42	326.98	313.58	331.7
445004	427.71	352.07	378.85	344.4	340.86	402.34	335.24	353.89	338.7	343.99	353.66	344.78	348.17	338.69	342.84	329.96	317.79	332.57
446004	427.67	350.8	377.26	343.38	338.44	405.45	334.95	354.76	338.95	342.98	351.45	343.99	347.92	335.23	341.67	329.5	315.53	334.08
447004	431.48	353.43	380.74	347.02	342.65	406.29	338.1	361.59	342.8	347.98	358.06	347.06	352.73	340.06	347.96	333.33	320.12	337.43
448004	428.19	354.15	380.11	347.9	343.07	405.04	336.36	361.51	342.25	347.38	356.86	346.39	350.52	340.77	347.89	331.77	322.52	335.72
449004	425.34	349.67	381.28	346.7	342.14	402.27	334.13	360.28	342.77	344.49	354.32	343.7	348.92	339.45	348.01	331.87	318.27	335.86
450004	425.64	352.05	379.14	346.7	344.82	400.49	334.54	363.56	344.26	349.15	359.01	343.57	351.62	341.66	348.66	333.82	319.28	335.62
451004	425.22	350.61	380.25	342.9	341.49	397.48	334.97	361.29	342.6	343.09	355.74	343.95	349	338.73	346.28	331.34	317.34	334.47
452004	427.1	354.18	380.58	347.26	343.89	398.28	336.91	363.49	343.55	345.04	355.7	345.21	352.41	340.69	348.25	332.62	317.6	337.67
453004	418.57	349.86	374.87	344.33	339.91	391.01	329.94	358.29	339.07	339.14	349.29	339.7	346.11	335.59	341.1	328.47	315.63	333.76
454004	422.95	349.08	376.99	341.75	341.18	391.26	331.38	356.32	339.52	341.56	350.58	340.32	346.91	335.74	341.91	329.98	315.95	331.39
455004	428.01	353.29	379.26	345.8	343.5	398.08	332.83	362.89	343.83	344.34	350.98	343.25	355.43	342.56	348.03	335.05	319.74	336.56
456004	426.11	351.19	379.34	344.64	339.77	394.47	332.66	358.86	341.7	341.47	349.87	344.6	350.06	340.74	344.49	330.73	316.68	335.35
457004	430.43	353.51	379.47	347.38	344.54	394.72	335.07	361.57	343.69	343.71	353.58	347.68	352.74	344.14	348.78	334.4	319.26	340.11
458004	425.92	353.28	378.48	345.64	342.74	393.97	334.24	358.3	342.36	342.43	350.7	347.06	352.42	341.24	346.72	331.94	317.57	334.84
459004	423.53	350.27	379.24	346.37	342.12	390.05	332.92	357.15	340.71	339.96	348.15	343.68	348.33	336.05	345.13	329.41	317.18	335.35
460004	429.02	354.39	381.6	345.59	344.57	396.88	335.6	363.67	345.23	345.76	355.53	348.65	350.94	341.97	348.65	334.92	318.11	338.77
461004	421.76	349.87	376.43	342.78	339.45	389.49	329.11	356.08	340.62	338.78	347.89	342.38	347.81	335.24	344.68	327.77	315.65	333.54
462004	427.31	354.94	383.67	347.56	342.97	395.47	334.02	359.79	346.76	344.46	356.14	347.33	351.94	343.95	349.92	332.92	317	337.63
463004	421.37	349.71	381.41	345.36	342.45	386.38	329.06	356.22	342.66	339.89	348.33	341.91	349.14	342.9	343.9	330.71	313.13	334.68
464004	422.22	353.67	383.45	346.28	343.11	392.81	333.36	358.23	343.54	342.47	352.86	346.08	351.75	346.17	347.24	331.22	313.81	337.19
465004	422.39	353.53	379.26	347.04	343.23	391.96	333.77	360.02	345.85	343.19	355.99	348.78	355.02	350.22	349.07	332.67	314.5	337.62
466004	421.78	356.43	385.51	352.01	347.7	400.4	338.36	363.81	348.02	348.06	359.31	351.03	359.73	357.36	354.43	336.93	319.52	340.92
467004	416.31	351.86	382.87	346.51	343.75	395.43	332.91	357.85	343.87	344.55	356.95	346.21	355.09	352.44	349.69	332.47	315.28	337.52
468004	412.52	350.06	382.57	347.55	342.28	392.66	330.93	355.28	340.77	340.89	354.13	343.89	351.72	351.21	345.66	331.27	313.48	334.37
469004	412.21	349.33	382.92	344.66	344	394.47	329.78	354.55	341.51	340.8	356.38	343.77	348.82	351.63	346.4	330.48	312.42	335.06
470004	417.9	351.24	384.05	346.87	345.02	395.42	330.31	356.34	342.34	343.57	354.93	345.36	350.5	353.57	347.49	329.97	311.88	335.41
471004	420.1	352.03	385.84	347.91	345.36	397.52	333.77	356.89	342.49	344.02	355.3	345.93	348.13	355.34	347.01	331.1	313.9	334.25
472004	417.83	349.96	381.91	347.9	341.72	393.87	331.89	356.48	340.4	341.87	355.71	344.57	347.47	355.42	347.29	329.12	316.03	334.3
473004	415.11	349.8	381.73	347.06	341.03	393.5	330.88	354.51	340.24	342.67	355.5	344.45	346.38	354.22	346.88	331.38	314.78	334.67
474004	414.36	350.67	382.33	346.73	342.61	393.07	330.06	352.25	339.5	341.95	354.24	345.94	348.25	352.15	346.62	330.78	317.75	332.57
475004	420.4	353.96	385.91	348.94	345.98	397.06	333.31	354.47	342.42	343.52	358.41	347.05	348.16	355.96	346.71	333.96	318.17	336.15
476004	416.77	351.06	380.98	346.45	342.49	391.1	328.94	351.31	339.71	342.29	353.89	346.34	344.67	354.42	345.62	330.64	316.54	334.31
477004	415.48	349.72	380.35	345.95	341.78	392.11	329.13	350.49	338.71	339.97	353.52	344.53	345.81	351.67	344.37	329.5	313.71	334.13
478004	413.86	350.15	381.52	343.72	340.5	388.81	328.58	348.59	337.47	339.11	353.05	345.35	343.95	354.95	344.59	329.54	314.85	333.14
479004	418.92	351.16	386.31	347.69	343.65	394.83	331.41	348.86	338.37	341.07	350.98	347.45	345.73	356.24	344.2	332.43	316.08	334.07
480004	416.78	350.21	384.99	345.95	341.15	396.63	330.55	345.82	336.83	338.18	350.43	345.61	343.86	354.47	342.64	330.62	314.86	332.43
481004	414.16	349.52	386.28	345.4	342.32	392.28	329.36	346.28	338.29	340.9	349.62	346	343.92	356.82	343.96	330.31	315.27	333.98
482004	419.3	351.41	390.15	345.98	343.57	397.01	333.29	350.34	339.61	342.34	350.52	349.18	346.08	358.75	344.94	332.47	315.32	336.56
483004	411.74	348.07	385.18	342.64	339.51	389.98	329.69	343.74	334.61	338.23	347.43	345.96	339.58	353.09	341.91	329.88	312.01	332.39
484004	417.97	353.32	385.5	346.24	342.95	391.59	331.27	349.65	338.06	342.09	352.26	348.6	344	354.96	345.86	333.83	315.9	336.07
485004	413.85	348.97	383.9	345.51	341.9	390.53	331.36	349.18	334.96	340.18	347.25	345.01	343.72	352.55	345.06	329.62	313.97	334.94
486004	419.09	353.43	388.94	345.75	343.11	394.25	332.52	350.6	338.69	341.98	351.27	347.93	343.46	355.79	348.23	333.66	312.32	334.32
487004	412.62	348.92	384.72	344.63	342.35	387.48	329.84	350.46	335.96	339.64	349.49	342.4	343.32	352.67	345.03	330.74	311.73	334.71
488004	417.29	352.17	387.23	344.24	344.35	395.16	329.74	352.66	336.09	341.59	350.5	344.81	343.15	355.2	348.19	332.49	312.54	334.95
489004	418.81	353.58	387	348.09	342.39	402.54	332.86	354.69	336.7	341.44	352.72	346.04	346.42	357.03	349.97	333.61	317.15	336.47
490004	411.8	350.02	384.19	342.92	341.02	396.54	327.74	346.46	332.83	338.7	343.87	340.91	340.46	351.66	344.91	329.37	311.28	334
491004	416.45	351.2	387.63	345.03	342.42	400.01	329.7	349.48	336.06	341.78	349.34	346.06	343.43	355.3	347.64	331.7	315.92	334.75
492004	411.74	350.53	383.33	344.45	340.53	401.66	331.34	349.6	336.07	338.3	346.79	344.4	341.71	354.32	348.36	331.57	313.8	338.57
493004	410.65	347.24	379.09	343.1	337.64	393.45	326.33	344.14	333.56	337.92	345.3	342.65	338.56	347.2	343.94	329.79	313.72	332.74
494004	411.51	348.56	378.76	342.69	337.64	395.22	328.09	343.36	332.47	336.72	342.28	341.54	338.42	345.08	343.34	329.3	312.32	332.8
495004	413.83	351.26	381.35	344.52	341.82	398.35	330.27	348.23	336.58	340.99	347.74	347.29	344.75	352.65	350.19	333.58	318.4	338.06
496004	416.65	349.47	381.49	344.97	342.37	396.88	329.12	350.2	336.67	342.54	348.79	346.67	345.09	351.77	350.38	334	315.95	335.17
497004	414.01	351.13	376.05	344.12	340.15	392	327.22	348.03	333.57	338.75	348.54	346.19	345.06	348.45	348.11	329.97	312.89	335.42
498004	413.4	350.66	378.24	343.45	339.62	393.35	329.72	349.2	334.64	339.45	345.76	347.79	342.53	347.45	348.5	329.73	314.25	336.34
499004	409.33	345.9	369.18	342.73	336.79	392.76	325.25	347.55	331.24	337.38	343.39	347.33	340.05	346.53	344.91	328.62	311.39	333.5
500004	411.77	348.15	373.26	343.79	336.7	399.66	328	349.6	335.2	339.91	345.65	349.8	342.08	346.95	346.83	328.78	314.16	334.46
501004	410.63	350.02	371.24	346.51	337.32	399.76	329.47	352	336.72	343.17	351.44	350.8	345.19	350.83	349.24	332.94	319.35	338.71
502004	410.01	350.41	371.57	345.48	338.43	401.56	326.44	352.1	337.83	338.78	345.87	348.33	345.75	350.25	349.74	330.12	318.71	336.01
503004	410.39	350.79	374.41	347.71	339.46	402.24	329.25	357.41	338.3	343.31	348.37	350	347.52	354.42	352.36	333.07	317.28	338.97
504004	403.68	346.13	369.46	343.37	333.88	392.26	322.95	349.41	331.88	334.88	342.66	343.85	342.17	347.11	345.81	326.42	313.64	331.88
505004	409.28	347.84	371.08	344.07	338.62	397.64	326.13	352.02	334.02	339.12	344.09	344.59	341.61	348.04	347.94	328.7	315.99	336.24
506004	407.39	347.98	367.78	344.69	337.66	396.71	324.82	349.85	332.3	338.48	343.89	345.4	341	350.38	345.27	327.44	312.02	334.31
507004	406.03	350.31	371.18	347.18	338.92	402.87	331.35	355.16	337.13	342	349.7	348.18	343.36	350.93	352.32	331.76	314.95	335.36
508004	410.53	350.65	373.12	345.05	337.25	399.45	328.38	354.85	333.66	341.63	347.82	345.27	347.3	351.34	349.49	331.93	315	338.37
509004	405.93	347.15	370.58	342.37	334.85	398.19	328.57	351.64	333.89	338.72	344.62	346.6	346.55	349.86	348.33	329.78	313.35	333.63
510004	411.75	351.27	375.04	346.62	340.23	405.53	330.15	353.87	337.5	339.26	346.42	348.21	348.07	352.09	351.88	332.21	317.73	338.67
511004	405.87	345.45	365.32	341.48	335.92	395.75	328.59	348.91	331.78	333.6	341.66	341.81	343.02	345.69	348.82	327.81	314.58	333.1
512004	411.96	355.34	375.78	348.02	341.43	401.15	333.07	355.27	340.36	341.34	347.62	345.95	347.11	352.04	353.45	333.32	319.04	339.16
513004	402.42	345.41	366.08	340.75	334.65	390.77	324.14	345.32	331	331.71	336.57	339.4	340.53	342.15	341.42	328.05	310.88	332.6
514004	402.22	345.36	365.45	343.48	335.03	392.26	326.77	346.52	332.49	332.62	339.42	339.72	341.8	346.01	346.76	330.79	315.72	332.67
515004	404.64	349	369.5	345.21	338.15	394.14	330.62	351.7	336.54	337.08	342.82	346.32	342.46	345.28	349.52	334.16	317.93	336.36
516004	396.21	343.72	362.24	339.08	334.57	383.52	323.91	344.64	330.04	329.04	335.6	338.93	338.2	339.25	342.82	327.54	311.11	332.35
517004	402.04	349.55	366.85	344.78	337.77	391.8	331.7	350.87	337.52	336.77	344.43	346.37	346.8	347.69	351.22	334.42	316.67	336.33
518004	396.57	348.38	365.69	341.63	335.76	385.83	328.65	348.22	333.47	334.24	338.57	343.7	340.91	342.57	347.15	330.68	314.88	335.02
519004	395.69	347.26	364.89	342.47	337.98	383.55	327.86	351.28	338.27	336.16	342.86	343.16	340.02	342.55	349.91	331.52	316.07	335.92
520004	388.77	342.22	361.98	336.86	333.71	376.71	324.02	343.33	327.79	329.03	332.93	338.46	333.46	335.52	342.68	327.42	314.57	331.26
521004	392.32	348.71	367.31	345.14	336.9	381.27	328.43	352.08	334.65	334.29	341.14	344.07	339.67	341.98	348.54	332.42	319.41	337.41
522004	390.53	344.39	364.39	340.67	336.97	375.88	326.98	347.74	332.38	332.59	339.91	341.84	336.66	337.86	343.53	329.28	317.27	335.34
523004	387.55	346.39	362.11	343.78	336.71	375.36	328.04	348.75	333.2	333.84	337.46	342.25	340.16	340.17	346.43	330.98	320.29	335.9
524004	384.44	346.24	359.89	342.43	337.1	376.1	327.14	349.02	333.3	333.01	339.84	342.01	338.96	338.28	349.89	333.41	320.37	336.49
525004	381.98	346.17	357.59	341.64	334.93	372.5	326.53	346.5	333.08	333.43	338.51	337.6	336.96	337.36	347.01	331.3	318.45	336.11
526004	382.36	346.35	353.36	342.95	337.5	372.39	328.17	345.6	333.67	332.13	338.71	338.9	337.08	339.37	347.61	329.86	320.69	336.65
527004	386.06	350.62	360.28	345.91	340.08	374.55	334.24	354.27	338.22	340.26	344.84	341.77	340.64	345.29	350.22	336	324.62	340.91
528004	381.12	347.09	358.46	345.03	337.89	370.14	329.48	345.31	334.24	333.97	340.98	339.29	338.24	340	345.89	333.52	320.08	335.66
529004	374	346.44	352.38	342.62	336.99	361.97	325.95	344.96	332.14	333	336.58	334.82	332.19	336.95	340.3	329.84	318.7	335.19
530004	372.38	346.24	352.67	343.93	336.92	361.96	329.61	346.62	334.32	334.47	339.13	336.85	334.58	337.01	343.35	332.55	319.71	338.36
531004	372.87	346.63	352.09	345.57	339	360.19	328.49	345.15	333.87	332.13	340.52	338.5	335.46	339.14	343.79	333.87	319.99	335.36
532004	370.75	342.95	352.69	343.74	336.23	357	325.23	342.48	331.49	333.08	338.96	335.57	332.54	335.82	341.56	331.81	318.37	335.32
533004	362.68	342.7	347.03	341.65	334.05	352.73	322.8	338.45	328.4	328.74	334.1	333.51	332	330.96	336.6	326.91	312.35	330.75
534004	365.79	343.34	349.07	342.22	336.74	353.95	323.38	338.86	331.68	329.38	339.6	333.61	332.1	333.65	337.75	329.06	314.72	333.27
535004	368.09	341.53	349.14	344.43	336.81	354.16	325.1	340.39	331.77	332.86	338.7	335.78	334.87	335.7	338.84	330.18	316.51	333.28
536004	361.39	339.31	342.38	340.1	331.41	348.76	319.5	334.38	326.7	325.5	333.22	332.2	328.67	329.47	332.49	326.77	312.18	329.1
537004	364.32	342.79	346.79	343.57	336.13	351.97	323.4	341.79	332.79	332.87	337.07	335.28	332.47	335.54	340.65	330.46	315.37	333.44
538004	365.51	344.65	348	343.91	337.69	351.78	326.79	346.7	334.18	335.54	339.69	336.66	334.5	337.45	344.56	333.18	317.5	337.59
539004	362.6	342.39	344.53	339.38	332.97	348.28	322	343.1	331.53	331.81	336.89	333.89	332.15	334.26	339.69	328.45	312.81	334.78
540004	364.72	346.29	347.74	344.93	337.4	351.7	324.82	347.29	334.02	335.35	344.58	337.04	336.09	337.49	344.11	334	315.99	335.95
541004	361.45	345.17	344.54	344.64	336.01	349.2	325.42	345.36	333.92	335.1	342.17	334.02	332.31	335.42	343.77	331.98	315.46	338.02
542004	355.7	337.78	340.17	337.35	331.15	341.98	318.68	338.74	327.51	329.02	336.02	329.63	325.21	329.47	337.98	326.37	310.67	330.56
543004	360.58	345.3	345.41	344.73	337.17	349.15	325.44	346.86	334.18	334.47	348.37	333.99	331.44	337.32	344.28	332.23	314.84	337.78
544004	356.63	339.22	340.9	340.34	333.48	347.13	325.38	345.49	334.08	333.59	341.23	334.15	333.33	335.11	344.6	330.86	316.22	337.1
545004	357.08	336.6	340.36	342.27	334	348.72	323.18	344.96	331.09	333.35	342.78	332.32	332.29	330.9	347.01	332.05	316.11	336.62
546004	354.98	335.52	339.66	339.78	334.08	345.7	322.88	342.33	330.2	331.6	342	331.22	330.25	330.36	339.87	329.75	311.29	334.32
547004	355.28	333.48	340.12	340.7	333.3	343.46	321.06	340.68	330.08	329.91	340.82	330.47	327.92	331.74	343.17	330.56	310.81	333.61
548004	356.91	338.46	339.1	342.37	333.6	346.22	324.77	345.98	334.76	335.03	342.98	330.41	327.93	330.27	346.76	330.44	315.21	336.27
549004	355.15	334.46	336.8	340.42	334.7	342.37	324.82	345.62	328.9	333.12	341.2	333.79	331.35	330.48	343.76	330.35	311.66	332.96
550004	354.67	338.75	335.14	341.09	332.79	342.37	322.64	345.32	332.51	333.44	342.32	331.5	330.53	330.91	345.47	330.89	312.25	335.71
551004	356.32	339.46	337.65	343.65	334.49	345.9	325.26	346.31	332.67	335.69	344.45	331.8	329.93	331.66	346.59	332.1	312.73	334.91
552004	356.18	340.76	339.77	345.06	334.35	345.37	325.49	347.76	332.32	333.92	343.28	333.78	331.93	334.18	346.85	331.31	312.37	335.18
553004	353.43	340.87	336.51	341.72	331.62	340.49	322.25	342.48	332.06	332.76	339.97	331.56	329.11	330.35	344.99	329.74	311.01	332.09
554004	351.41	337.42	335.25	342.36	332.02	341.4	323.29	343.03	330.96	332.52	340.29	329.42	328.5	331.06	342.46	329.69	311.58	334.59
555004	355.15	341.19	338.33	343.71	332.3	344.94	324.82	344.74	335.15	333.99	343.86	332.73	330.51	336.31	345.43	331.5	310.01	334.96
556004	348.88	336.99	333.66	340.04	329.65	336.37	319.82	339.34	330.16	329.61	339.67	327.59	328.13	327.62	338.5	328.17	308.15	331.39
557004	353.57	341.21	333.63	341.29	331.94	340.28	324.12	342.05	330.87	330.61	339.72	329.24	327.81	331.49	343.46	328.75	311.51	333.66
558004	354.75	337.95	336.73	343.11	331.65	343.31	323	342.43	333.63	332.87	338.63	330.63	332.22	333.67	341.91	330.35	311.85	334.69
559004	350.69	337.09	335.92	340.66	331.12	340.64	321.93	338.32	330.06	330.5	339.07	331.42	331.15	331.99	340.62	328.11	308.4	333.19
560004	349.61	338.24	334.74	341.61	330.71	341.03	324.46	340.03	330.3	330.78	341.06	328.36	330.38	330.44	341.12	328.21	308.59	333.11
561004	350.55	338.98	335.56	343.47	332.37	340.38	326.65	339.78	333	332.19	341.35	330.07	334.25	330.78	344.82	327.34	311.81	333.41
562004	350.61	339.28	334.53	341.91	331.24	340.25	325.26	339.27	332.3	333.58	341.5	333.15	332.56	333.14	343.85	330.51	310.44	333.83
563004	341.85	332.71	329.36	337.55	328.19	332.02	317.75	331.5	325.03	327.27	333.53	324.51	327.89	323.14	336.49	323.82	304.1	328.7
564004	350.33	339.47	334.32	340.79	330.98	339.59	324.89	338.24	332.3	331.99	342.88	330.66	332.79	331.17	345.03	329.26	310.71	333.49
565004	349.06	337.51	333.29	342.79	331.37	340.62	324.53	339.59	331.53	332.68	340.3	329.79	334.16	330.2	343.53	329.16	309.12	333.9
566004	347.78	338.67	332.04	341.4	329.62	341.01	323.74	336.63	331.86	331.54	342.79	330.15	333.37	331.2	344.79	329.02	310.06	333.68
567004	350.56	340.95	336.61	344.58	331.9	343.8	326.22	341.53	333.18	335.17	346.58	331.86	335.05	335.36	345.23	331.4	311.49	336.03
568004	348.43	338.92	333.56	342.66	330.47	344.02	325.05	340.36	332.52	333.03	344.82	332.89	333.83	332.18	344.91	330.39	311.73	336.85
569004	347.67	338.15	334.8	341.28	330.7	340.89	324.79	340.96	334.03	334.09	342.12	334.62	332.66	332.27	344.88	330.37	312.98	337.54
570004	345.25	337.43	333.85	341.87	332	340.63	324.17	340.41	332.63	332.14	340.98	331.25	333.07	330.72	340.96	327.26	310.39	335.73
571004	348.14	340.83	334.5	343.44	331.04	341.73	327.49	341.42	334.76	335.3	344.71	332.92	333.34	333.73	344.19	329.85	311.43	336.99
572004	349.5	339.37	335.41	343.53	331.1	343.69	327.37	343.54	335.05	336.88	344.59	332.28	336.2	331.69	344.61	329.38	312.14	337.75
573004	347.97	340.18	333.61	341.48	331.51	340.49	326.08	343.46	333.52	336.12	342.07	331.72	332.73	330.05	343.91	328.18	311.75	338.13
574004	347.1	335.96	332.24	340.69	330.2	340.75	323.48	338.55	329.63	333.21	339.57	329	331.67	327.37	343.55	327.32	307.84	334.62
575004	346.76	338.02	332.57	341.23	330.39	339.42	321.31	338.32	329.47	332.84	339.54	327.47	333.11	328.69	342	327.22	307.34	336.17
576004	347.65	336.44	331.81	338.38	329.57	339.16	322.52	339.81	329.95	334.76	339.97	328.88	331.34	328.59	343.08	326.78	309.78	336.01
577004	343.96	336.3	328.99	340.89	329.25	338.49	323.74	339.81	330.89	334.19	337.72	326.99	330.52	327.88	340.94	326.99	308.41	334.96
578004	347.11	338.17	332.47	339.54	331.13	340.25	325.19	341.43	333.54	338.81	347.26	331.43	333.69	330.64	343.23	329.28	310.25	338.29
579004	347.21	337.71	330.83	341.4	330.17	337.97	324.82	340.56	331.11	335.3	342.43	330.52	333.48	328.87	341.35	327.2	306.85	334.36
580004	348.09	340.33	331.67	342.54	329.29	339.88	326.09	341.35	334.01	335.89	341.9	330.31	333.52	326.97	343.8	329.71	309.28	337.22
581004	347.42	336.55	330.04	339.87	328.54	338.1	323.29	339	330.06	335.5	343.17	329.75	332.27	329.75	341.71	327.4	309.96	336
582004	346.91	335.96	328.9	340.14	328.54	338.86	323.16	339.39	330.46	334.4	341.3	330.91	331.15	328.34	343.59	326.54	309.25	335.13
583004	345.65	337.22	330.33	341.13	329.93	339.17	323.6	341.24	332.95	336.69	346.11	331.05	332.88	328.1	346.37	328.83	311.02	338.71
584004	347.3	337.02	329.78	340.19	329.97	341.01	325.92	340.79	332.08	336.22	345.56	330.7	331.18	331.42	343.67	328.09	309.77	338.19
585004	347.45	337.8	331.45	342.69	329.91	342.26	325.93	341.69	333.06	338.37	343.02	330.36	335.01	330.07	345.06	328.39	313.54	341.56
586004	339.64	331.36	324.82	336.33	325.45	334.26	319.18	333.51	325.37	328.93	332.21	327.12	326.42	320.04	333.56	322.3	305.28	331.86
587004	346.49	338.54	330.68	341.56	330.08	341.2	323.81	342.79	332.35	335.6	339.48	330.5	332.19	327.74	340.67	327.55	311.1	338.54
588004	342.38	336.33	329.46	339.06	328.86	339.42	323.02	339.01	330.74	334.43	340.09	330.01	330.55	326.16	338.38	327.29	311.75	336.55
589004	342.27	335.86	325.38	338.45	325.15	334.86	320.18	336.82	325.1	330.91	339.38	327.07	329.06	325.42	333.22	323.49	307.88	333.56
590004	344.67	338.76	329.95	340.4	329.96	341.03	325.4	340.43	334.09	337.4	340.02	333.15	332.41	328.38	339.37	328.68	313.98	337.16
591004	343.36	333.86	328.92	340.89	326.81	338.25	323.72	339.37	329.62	333.61	338.73	329.69	329.89	326.74	335.26	325.27	309.66	334.28
592004	340.99	335.22	326.59	337.61	326.49	334.59	318.11	335.2	326.51	330.44	337.84	329.57	328.21	324.08	335.39	323.92	308.05	332.08
593004	345.46	335.86	329.45	340.39	329.78	339.25	323.17	341.15	330.56	335.31	340.44	331.29	329.99	328.07	335.87	327.38	311.94	335.94
594004	343.88	336.14	328.23	340.26	327.05	338.96	324.89	338.89	331.15	333.59	341.45	331.28	329.05	327.15	335.9	327.16	309.45	334.7
595004	346.15	336.69	328.58	342.66	328.04	341.41	325.61	341.06	333.35	335.29	343.96	331.49	329.51	328.67	337.21	331.23	312.1	335.85
596004	346.62	338.03	329.06	343.24	328.68	341.68	324.87	343.56	330.96	338	344.89	332.19	333.07	330.55	336.86	328.67	312.51	338.4
597004	344.32	334.48	324.96	339.35	326.55	338.84	321.27	337.09	327.49	331.07	341.16	327.97	328.05	327.02	332.2	324.37	310.54	333.11
598004	345.67	337.49	329.57	342.24	328.59	339.32	324.47	343.04	331.1	336.72	343.48	328.82	331.76	328.42	335.89	327.48	311.14	337.35
599004	343.66	334.14	327.07	339.03	324.65	335.16	320.21	339.08	327.69	333.18	340.49	327.74	326.63	324.99	333.6	324.85	309.99	333.69
600004	346.62	338.48	326.17	340.83	328.64	339.59	322.99	344.29	329.78	334.9	343.23	329.77	329.72	327.65	336.49	326.89	311.92	335.7
601004	343.96	335.55	326.64	340.04	325.83	338.71	321.72	340.96	327.09	335.44	338.57	330.13	328.05	326.22	334.81	325.77	308.37	334.26
602004	340.68	334.5	323.79	336.33	324.89	334.7	321.63	336.83	323.86	330.95	337.17	326.06	324.67	322.37	331.09	324.01	307.15	329.49
603004	346.23	337.59	328.17	340.24	329.94	339.1	326.25	342	331.5	337.03	342	330.7	328.84	328.55	333.8	328.72	311.97	335.16
604004	341.93	333.17	324.15	338.29	325.04	333.72	319.83	335.93	324.25	329.67	337.74	327.6	324.09	321.78	329.77	323.66	305.15	329.55
605004	342.56	334.39	328.14	338.09	326.54	336.73	320.84	339.97	327.16	329.54	340.78	328.2	325.5	324.82	330.63	324.52	306.89	331.29
606004	347.55	339.2	331.26	341.11	331.3	341.83	326.91	346.44	332.63	336.58	345.25	332.19	333.92	330.12	335.05	330.57	312.01	339.72
607004	344.25	336.46	326.64	338.45	326.71	338	324.59	340.25	329.5	331.73	341.09	326.52	326.18	325.02	332.06	324.62	309.18	333.63
608004	346.5	338.2	327.56	339.23	329.14	339.02	324.68	343.93	329.62	333.51	345	330.1	329.15	330.2	334.39	328.95	309.35	336.06
609004	343.85	335.5	325.14	337.2	326.43	336.19	321.67	341.25	329.23	332.85	341.4	329.03	326.21	327.34	331.28	324.19	308.42	334.73
610004	341.36	331.13	322.53	335.67	325.19	332.16	318.9	338.93	324.96	326.82	338.38	325.92	324.12	321.72	329.48	323.12	304.68	329.21
611004	342.91	334.5	323.6	336.94	326.95	337.14	322.98	340.27	328.71	331.06	344.87	327.89	326.89	326.25	333.43	326.4	309.82	332.94
612004	342.8	332.11	323.16	336.81	325.87	334.06	321.29	339.54	325.83	327.91	340.67	328.42	326.19	325.48	331.34	325.97	306.32	331.21
613004	347.13	333.02	325.7	340.32	329.59	340.89	324.73	343.52	332.75	337.47	348.26	332.48	331	331.9	337.84	329.35	313.29	335.81
614004	345.45	330.46	324.59	336.64	325.48	336.3	319.98	339.63	325.95	331.73	339.71	328.64	328.44	326.79	331.13	325.2	307.16	333.43
615004	341.76	328.79	324.53	335.91	325.56	334.29	320.34	338.9	325.93	328.58	335.54	325.88	327.01	323.16	329.84	322.51	305.1	331.24
616004	346.81	331.48	328.5	338.98	328.59	340.66	326.37	343.39	332.05	336.09	345.02	330.71	332	331.05	334.62	328.73	311.68	334.42
617004	344.57	327.35	324.03	337.35	325.86	338.38	323.27	342.1	330.91	333.05	341.76	331.83	327.94	327.25	331	326.6	309.34	332.07
618004	340.13	328.25	321.35	334.73	324.23	335.11	319.48	336.89	326.36	328.29	336.73	326.87	323.7	323.71	329.7	323.62	307.53	328.94
619004	346.72	328.32	325.65	338.05	326.74	338.46	325.17	340.86	332.71	333.22	342.08	331.17	326.91	326.96	333.64	325.84	310.37	333.3
620004	342.69	326.88	322.42	335.21	325.41	334.7	321.67	337.21	327.27	328.57	337.18	330.59	323.12	326.83	331.23	325.63	307.24	332.4
621004	345.94	328.1	324.45	335.43	326.02	337.69	323.83	340.41	330.18	330.48	339	328.81	325.08	327.32	334.11	326.38	311.62	333.3
622004	341.53	324.64	324.87	336.79	324.66	334.13	322.36	337.51	327.85	330.62	336.65	327.3	322.68	324.93	331.39	324.52	306.86	329.36
623004	345.06	325.31	324.41	334.78	323.43	337.35	322.88	337.85	329.19	330.81	336.49	327.23	322.62	323.33	330.91	323.48	307.77	328.87
624004	347.01	327.44	326.6	338.43	326.31	338.47	326.64	339.94	329.35	333.9	337.03	329.03	323.51	325.79	330.97	326.69	308.03	334.45
625004	344.38	327.55	324.93	336.51	325.4	336.73	325	338.68	330.64	333.74	339.43	326.74	324.55	326.66	330.96	326.46	308.4	331.94
626004	342.53	322.62	324.7	335.15	322.54	332.95	321.39	335.72	325.37	327.97	334.86	325.19	321.06	322.33	328.09	321.29	303.64	326.13
627004	339.02	319.26	320.14	333.82	322.46	332.19	318.37	335	323.16	325.57	329.29	323.12	318.54	316.74	324.65	320.01	303.45	326.67
628004	349.5	325.36	327.96	337.93	327.19	338.88	325.35	341.07	328.44	330.8	338.7	330.14	323.33	324.59	331.18	324.81	308.05	332.76
629004	344.19	326.4	325.61	339.6	326.66	336.52	324.2	340.93	327.29	330.54	338.96	328.17	322.93	325.17	330.12	326.79	309.84	332.05
630004	348.94	330.04	330.77	343.73	328.86	343.06	328.7	347.63	334.84	337.12	343.03	331.2	326.9	328.48	336.57	329.2	311.59	336
631004	347.36	326.98	328.88	341.61	325.52	336.64	324.59	342.39	329.62	333.96	337.41	329.14	326.49	326.21	333.39	326.73	309.72	331.19
632004	346.84	328.96	328.62	341.96	327.13	338.3	327.11	343.42	328.97	333.12	335.81	327.91	326.31	325.51	332.59	325.38	308.24	333.34
633004	349.38	328.76	330.85	342.35	329.23	342.02	328.2	344.89	332	336.23	342.49	327.95	328.34	330.59	336.77	328.39	311.27	334.87
634004	348.93	331.19	330.05	344.93	329.04	341.28	327.7	349.68	333.37	336.4	340.78	330.17	327.48	330.99	335.88	329.3	311.65	335.23
635004	344.85	324.2	327.82	339.59	326.16	334.46	321.43	341	329.54	332.47	335.76	325.92	321.76	323.85	330.35	324.79	306.7	329.49
636004	345.81	329.51	329.02	340.4	327.35	336.43	323.98	343.38	329.6	331.27	338.28	326.25	323.9	324.08	330.05	324.96	309.66	331.82
637004	343.47	325.87	325.26	337.53	325.62	334.78	321.16	338.91	325.35	328.12	333.79	324.83	323.49	321.42	327.17	324.53	307.37	329.12
638004	346.24	332.71	329.25	341.96	327.86	336.82	323.35	342.97	330.87	335.44	339.27	327.1	324.97	326.86	332.1	325.93	312.76	334.39
639004	343.52	331.38	326.14	339.44	328.62	336.79	321.57	342.05	328.03	331.68	333.93	326.31	324.06	327.04	332.03	325.68	307.43	330.65
640004	343.41	332.52	329.15	339.53	328.58	337.31	325.72	340.05	328.29	331.75	335.91	326.34	322.76	326.6	329.5	325.3	305.32	331.15
641004	342.23	332.44	328.15	338.35	329.59	338.55	323.57	342.37	328.97	331.14	335.49	326.24	324.94	325.29	328.27	326.66	308.06	331.38
642004	343.35	332.78	329.16	340.59	330.41	337.25	324.17	342.84	331.41	331.39	340.1	328.72	325.78	330.15	330.08	327.69	308.2	333.04
643004	342.93	334.66	331.01	341.58	332.23	339.74	325.35	342.88	331.92	332.57	337.48	328.71	326.74	329.42	329.67	326.65	311.37	332.35
644004	343.1	335.9	332.29	340.39	335.51	341.5	327.35	346.63	332.6	335.28	340.44	330.55	328.37	330.55	332.52	328.5	313.16	334.08
645004	340.01	332.68	326.88	339.35	331.11	336.46	322.78	341.39	327.14	330.98	338.09	327.87	327.41	330.47	327.06	324.79	309.93	330.57
646004	343.02	335.6	328.05	341.08	332.22	342.12	327.38	345.35	332.17	335.35	339.08	329.43	327.2	330.79	329.66	328.58	311.77	334.51
647004	340.4	335.13	329.01	339.32	331.54	338.41	325.61	343.2	330.02	333.94	338.87	327.74	328.52	330.47	326.77	326.87	310.28	332.89
648004	340.87	334.83	330.01	339.81	332.41	337.65	324.73	342.51	328.95	331.27	338.39	328.78	328.69	328.31	328.51	328.06	309.09	329.92
649004	341.71	334.95	330.19	343.05	330.54	339.63	325.61	345.27	329.67	332.64	340.59	328.16	326.13	329.02	326.48	327.55	309.66	331.86
650004	337.22	332.48	327.06	337.8	329.71	335.93	322.91	338.27	325.86	327.9	331.2	327.01	324.72	323.36	325.04	322.68	305.53	327.74
651004	338.81	330.17	326.84	339.08	330.08	333.58	321.17	338.2	327.4	328.73	333.37	325.48	324.82	325.87	325.28	323.42	307.84	325.63
652004	348.13	341.22	335.92	346.3	334.3	344.21	332.41	347.96	338.73	340.52	348.81	334.04	333.64	335.67	335.99	332.87	315.23	336.66
653004	342.36	333.97	328.26	339.23	330.56	338.15	324.38	341.09	329.33	333.41	339.91	327.69	328.25	327.89	328.52	328.17	310.62	329
654004	341.6	336.89	331.11	341.74	330.82	338.17	323.96	342.09	332.81	332.8	339.1	329.76	325.02	328.81	331.94	328.73	309.93	331.97
655004	342.21	335.9	330.87	342.69	331.53	336.46	324.47	342.01	330.71	332.41	341.04	328.71	325.41	330.2	331.74	326.94	308.64	331.89
656004	342.74	334.58	329.29	341.54	330.06	338.27	325.17	339.71	331.39	334.07	341.17	330.01	329.08	329.26	332.17	328.56	309.19	332.16
657004	337.07	331.47	326.6	338.87	328.13	334.49	322.92	338.23	327.12	328.71	336.77	327.09	325.2	325.31	327.74	325.52	305.85	328.06
658004	343.98	336.28	333.3	344.65	334.33	341.43	328.63	343.98	332.94	335.51	342.32	332.63	328.56	332.29	334.98	331.04	310.64	332.45
659004	339.55	329.73	327.98	339.13	329.09	335.96	321.39	338.21	325.57	330.46	335.79	327.85	324.36	326.64	328.82	325.25	308.58	329.3
660004	340.73	334.31	330.35	341.51	331.58	337.89	324.63	343.72	331.51	332.69	341.46	328.88	326.34	328.06	333.41	327.53	309.7	332
661004	341.21	334.08	326.82	340.66	330.74	338.85	327.02	343.22	331.09	334.73	340.5	329.94	329.34	329.19	335.61	328.54	309.65	333.71
662004	343.41	335.64	330.99	344.36	330.78	343.06	328.86	345.63	334.38	337.41	342.97	334.46	330.14	332.18	337.19	330.09	312.23	333.31
663004	342.82	333.47	330.07	343.22	330.39	339.65	325.25	343.5	329.54	334.01	341.91	330.14	328.29	330.06	333.13	329.57	307.74	330.56
664004	341.74	332.68	327.27	340.66	328.2	338.14	325.77	341.65	329.38	332.16	337.56	328.52	327.72	327.47	332.82	326.82	308.61	328.41
665004	344.31	333.86	328.91	342.58	329.82	341.33	326.5	342.34	330.3	334.07	339.5	330.42	330.02	330.62	333.1	326.99	309.51	329.97
666004	346.54	331.66	329.95	341.7	329.52	344.03	327.07	341.68	328.98	332.02	341.19	328.3	327.02	327.95	333.8	327.5	306.79	330.9
667004	343.74	332.25	323.97	339.35	327.39	338.57	323.12	337.72	323.11	328.44	335.58	329.22	326.74	326.91	330.66	324.53	305.73	327.55
668004	346.27	333.21	327.75	340.05	329.08	340.25	325.2	340.54	326.54	330.1	337.64	332.78	329.03	328.73	330.72	324.04	304.08	327.61
669004	352.13	334.99	331.9	343.05	330.43	349.1	329.27	343.32	330.96	336.4	343.25	333.96	333.73	332.28	334.67	328.44	308.1	333.58
670004	351.78	335.96	332.73	341.02	329.14	345	325.94	340.8	330.67	330.84	342.6	334.3	330.98	327.98	332.15	327.2	306.64	331.28
671004	356.82	339.54	335.43	343.26	332.29	349.01	330.31	342.18	333.67	336.94	345.51	338.2	333.93	334.12	335.39	329.5	310.16	333.72
672004	359.32	339.45	333.82	342.87	331.53	349.83	327.67	345.26	331.88	335.93	347.56	336.96	331.9	331.54	334.21	328.15	309.25	332.04
673004	360.22	334.69	335.7	340.88	331.31	347.63	325.77	341.7	330.08	333.53	342.56	335.18	330.2	330.17	331.01	324.58	306.19	331.07
674004	362.22	336.79	334.64	340.71	331.36	350.73	325.77	342.09	329.39	334.01	346.53	336.14	332.71	331.6	332.02	325.8	307.02	330.81
675004	369.16	337.08	338.1	340.92	331.48	354.15	327.9	342.58	330.2	333.67	347.21	338.45	333.29	331.48	333.29	325.7	305.49	330.56
676004	376.97	340.61	343.2	345.61	335.13	362.51	330.32	348.23	335.19	338.02	354.09	341.56	335.49	335.22	337.68	328.84	309.71	334.59
677004	372.56	336.58	339.2	339.72	332.27	357.83	322.35	342.81	325.02	331.32	345.73	337.37	331.99	330.07	328.2	323.23	301.9	326.59
678004	381.82	339.94	346.53	344.17	334.52	366.29	329.28	345.03	330.66	336.75	352.36	341.2	332.61	332.96	331.85	325.55	306.95	329.91
679004	384.11	342.71	347.91	347.7	334.93	374.15	330.08	349.9	334.32	341.29	357.61	345.08	336.25	338.46	336.98	329.58	311.8	334.54
680004	389.95	342.11	349.28	345.42	333.63	372.48	327.95	347.79	330.39	335.56	353.9	344.75	336.3	338.24	333.99	327.24	309.81	332.49
681004	400.72	341.6	354.21	349.42	337.07	379.09	331	349.91	332.4	338.6	359.03	350.51	338.9	343.74	335.1	329.05	310.86	337.35
682004	399.89	340.76	359.74	347.21	335.69	381.77	330.08	347.2	330.17	335.62	358.56	347.99	335.81	340.48	335.64	327.24	309.36	335.53
683004	407.42	343.03	364.35	348.21	338.89	389.29	330.47	351.48	332.64	339.88	364.18	353.57	338.52	342.79	335.45	330.24	312.14	341.15
684004	412.85	345.02	368.3	350.42	341.58	392.92	331.59	351.16	334.2	339.34	369.06	357.95	340.88	346.11	338.15	331.38	311.76	341.48
685004	417.89	348.69	368.74	351.37	341.06	395.79	333.54	352.25	335.11	340.52	367.27	360.87	342.21	350.55	337.17	332.02	314.37	341.4
686004	418.15	343.04	370.85	350.48	340.38	400.21	330.72	350.38	332.24	336.94	367.38	362.37	341.55	348.5	335.86	328.91	313.82	339.71
687004	422.32	345.4	378.47	350.6	341.39	402.55	329.06	349.58	331.96	336.04	366.05	362.59	341.03	347.13	334.9	328.8	311.67	339.45
688004	431.31	349.65	382.87	353.36	342.85	411.8	333.44	352.59	332.92	338.26	368.35	363.57	342.72	351.79	335.12	330.22	314.63	342.06
689004	440.2	348.18	388.31	353.36	345.56	418.79	334.08	354.53	336.02	342.24	368.31	366.87	346.66	355.84	335.5	332	312.93	346.28
690004	435.83	343.21	387.86	348.26	340.35	412.73	326.25	346.95	329.02	333.88	359.18	359.28	339.75	348.58	329.36	326.88	311.2	336.65
691004	444.53	347.93	393.43	352.22	342.99	424.78	333.35	353.51	334.44	339.36	369.33	367.46	344.98	357.19	337.3	332.16	315.06	344.08
692004	447.07	347.78	393.14	352.16	341.46	424.65	328.97	353.11	331.18	334.92	368.98	365.95	343.66	351.18	336.04	329.49	312.27	341.23
693004	455.11	347	392.9	353.77	342.63	430.84	333.14	355.49	331.95	335.63	369.6	372.8	347.94	359.33	337.02	330.91	313.37	343.63
694004	459.42	348.44	400.08	356.5	345.93	441.44	334.93	357.02	335.71	339.42	373.32	374.31	351.19	358.63	338.9	334.05	317.45	345.18
695004	458.52	350.72	401.32	355.96	346.56	444.94	332.54	357.32	334.39	338.82	372.23	371.28	348.8	356.85	339.39	333.57	315.9	344.83
696004	453.67	347.16	396.43	355.63	340.14	440.78	329.72	353.2	328.87	331.59	365.7	364.96	346.7	351.84	331.55	329.48	312.07	340.3
697004	455.62	348.74	405.2	355.83	343.17	441.43	327.81	351.77	327.92	331.38	367.59	365.01	344.25	352.08	331.31	327.45	309.14	338.86
698004	462.63	349.32	401.88	359.76	344.24	445.63	328.82	354.12	328.72	332.78	366.25	366.44	345.68	353.57	332.74	328.77	311.66	342.86
699004	468.93	354.11	406.12	363.67	346.12	451.16	331.11	357.58	332.76	335.39	374.08	370.93	349.99	358.01	338.68	333.82	317.25	342.2
700004	472.52	356.47	407.21	364.11	347.58	458.52	334.11	360.97	334.25	339.59	373.85	372.38	349.45	356.14	338.68	332.27	318.57	344.72
701004	473.36	353.42	408.83	364.69	347.81	456.73	332.9	359.92	331.9	336.6	372.01	372.09	350.31	356.88	337.63	332.45	319.44	341.88
702004	471.53	353.02	410.34	365.21	345.43	456.57	331.25	360.07	330.68	336.9	368.39	368.23	345.61	356.9	336.81	331.24	313.69	342.19
703004	472.8	354.43	412.86	364.67	347.43	458.25	332.99	359.78	334.33	338.18	369.9	369.93	350.3	359.8	338.32	333.06	316.36	343.9
704004	475.4	353.68	414.99	364.04	349.79	452.88	330.82	360.83	332.84	336.8	370.11	369.02	348.09	359.44	337.6	332.85	316.47	342.54
705004	473.27	352.46	413.47	365.61	347.59	450.47	330.92	356.35	332.67	337.78	370.25	368.56	350.75	359.79	336.44	331.7	313.2	341.57
706004	477.29	358.06	417.9	369.28	351.34	453.86	335.08	359.75	335.26	339.15	375.03	372.21	351.15	360.85	339.21	334.91	319.88	345.34
707004	478.66	354.76	421.45	366.79	350.87	455.69	334.45	359.06	335.69	337.34	369.75	368.67	348.57	356.39	338.31	335.14	318.57	342.77
708004	478.02	356.16	426.87	369.36	354.78	463.11	334.41	362.49	336.12	339.3	374.54	368.96	349.53	362.42	340.05	335.33	319.65	345.04
709004	484.66	358.37	431.94	369.09	357.37	463.93	336.36	362.52	337.19	340.62	373.4	369.87	351.74	361.61	341.4	337.28	324.3	348.35
710004	473.46	358.13	423.82	367.05	352.77	460.68	333.08	360.7	335.19	339.56	371.81	367.24	348.56	358.87	338.15	333.45	323.42	343.49
711004	473.74	354.46	423.05	368.29	353.2	458.84	332.83	360.19	334.39	338.83	368.52	369.19	347.18	355.63	337.25	333.82	321.84	343.64
712004	471.1	351.36	422.88	364.53	351.73	451.54	329.32	358.53	330.62	336.44	365.97	362.39	344.91	351.03	334.29	332.36	319.21	341.11
713004	467.41	351.85	420.81	364.68	350.11	451.99	330.35	356.67	331.46	336.01	362.96	364.64	345.05	351.53	335.13	330.47	316.54	339.74
714004	471.02	355.64	421.98	368.68	351.47	457.79	333.59	363.46	336.16	339.72	366.31	367.72	347.11	354.3	338.22	334.97	325.5	344.38
715004	468.03	355.17	424.83	369.84	353.21	454.98	334.02	362.51	335.41	341.21	368.67	366.5	348.83	357.87	339.77	337.13	322.22	347.11
716004	467.66	356.04	425.09	371.21	354.74	456.25	333.04	361.01	333.34	338.43	366.64	363.49	346.52	353.56	335.51	334.11	319.98	344.05
717004	466.88	351.79	422.04	367.32	354.08	453.14	332.42	359.42	331.62	339.48	365.39	360.94	347.29	352.88	336.49	332.92	321.8	344.74
718004	469.13	355.9	423.2	369.27	354.29	455.16	332.65	361.35	335.44	339.87	369.36	366.28	346.02	358.73	339.25	336.72	323.39	345.41
719004	468.08	354	426.04	371.6	355.26	456.4	334.32	361.24	336.84	340.07	368.69	368.58	346.61	360.05	340.41	335.46	323.89	345.51
720004	468.39	353.6	427.5	369.77	354.65	454.04	332.81	360.07	335.41	339.67	367.32	367.33	345.09	361.04	338.48	332.84	326.42	344.87
721004	466.94	351.42	423.27	367.95	352.46	448.82	329.84	358.83	331.71	335.64	364.12	365.65	341.15	361.35	334.99	330.38	321.3	343
722004	473.04	357.03	429.85	369.01	356.07	453.12	332.48	363.37	335.63	339.86	369.24	369.28	346.11	361.45	339.53	334.1	324.99	347.28
723004	459.4	348.45	422.4	365.02	352.02	444.25	325.62	355.03	329.61	331.92	361.99	361.06	339.73	357.51	332.97	329.79	317.64	339.61
724004	457.99	350.11	425.06	368.66	353.44	449.44	332.01	361.91	334.55	336.45	367.07	366.21	343.32	360.76	338.95	332.93	321.03	344.03
725004	453.14	348.52	421.49	365.51	353.85	441.09	326.8	355.61	330.02	333.2	362.81	359.1	337.43	354.93	333.7	328.61	318.64	339.4
726004	454.06	353.22	425.14	370.86	353.21	449.31	332.83	361.85	335.37	339.85	365.68	363.96	344.53	361.51	339.05	335.16	324.51	345.78
727004	449.15	350.81	426.6	368.77	353.12	444.67	330.13	356.98	332.74	336.41	364.1	361.43	341.84	356.45	338.33	332.35	320.31	341.78
728004	445.32	348.76	421.17	364.92	349.34	438.68	328.47	354.02	329.02	332.75	352.38	356.67	339.28	350.53	332.97	326.75	319.32	343.45
729004	453.86	350.17	425.34	366.23	352.76	444.25	331.6	356.89	332.7	335.88	357.86	361.6	343.58	356.24	338.65	330.88	322.44	342.87
730004	447.71	349.39	420.9	363.31	348.79	440.46	328.94	351.59	328.27	331.38	355.22	353.9	339.95	352.82	333.15	328.91	319.15	339.86
731004	449.57	349.63	424.19	366.11	350.99	446.71	333.34	354.27	333.12	335.58	361.13	357.08	344.47	357.28	338.51	331.48	321.78	345.2
732004	447.3	349.79	416.27	363.18	349.68	438.43	330.29	354.38	331.8	332.76	355.27	357.03	340.34	355.93	334.35	328.52	321.92	342.47
733004	443.76	347.27	416.75	363.59	349.47	434.63	330.27	351.45	328.81	334.06	356.04	356.32	342.65	352.07	333.55	330.26	317.74	339.85
734004	439.61	348.27	412.98	361.28	348.24	432.11	329.28	352.26	329.85	331.96	356.98	355.5	340.11	351.98	336.32	327.84	317.78	340.27
735004	435.36	344.98	407.77	361.11	346.46	429.18	326.54	349.48	326.97	331.49	351.46	352.62	340.5	350.16	335.11	326.44	318.29	338.64
736004	440.5	351.16	412.37	367.31	350.07	433.56	335.26	359.04	336.5	341.81	366	358.82	344.66	359.64	342.02	333.63	326.32	348.11
737004	431.06	343.12	404.62	359.67	345.23	418.93	327.1	347.42	327.99	332.07	351.2	349.72	339.03	351.51	332.97	326.29	318.86	339.63
738004	435.09	345.34	405.91	361.84	347.5	425.1	330.63	351.31	330	335.05	357.27	356.07	341.6	354.05	336.48	329.51	320.43	342.77
739004	436.1	347.41	408.88	362.01	347.81	423.75	329.71	350.02	329.84	335.64	355.13	356.97	340.76	352.09	335.8	328.27	319.62	342.11
740004	434.89	347.93	410.09	363.63	348.18	418.95	331.37	350.38	330.91	334.95	355.12	358.69	341.18	351.8	337.75	329.74	320.72	345.24
741004	438.76	348.08	410.78	364.58	348.3	421.86	332.91	351.68	330.09	338.9	358.66	359.23	343.67	351.42	337.43	332.4	321.07	343.8
742004	434.22	346.68	408.7	361.66	346.21	415.3	329.77	348.1	329.43	334.75	355.43	356.22	341.39	350.76	334.35	331	319.23	339.44
743004	432.64	350.24	411.25	364.79	348.48	423.2	335.83	357	334	340.86	365.72	357.71	345.06	352.32	341.61	335.2	323.76	347.17
744004	433.05	349.52	407.54	365.18	348.59	421.41	336.35	354.84	331.38	339.67	362.98	355.34	342.4	352.03	338.1	333.22	323.32	344.43
745004	425.85	343.14	405.02	360.86	343.64	412.59	330.73	347.95	327.26	334.84	353.13	353.52	337.75	343.8	333.97	329.71	318.58	338.34
746004	432.89	348.68	410.53	364.55	346.24	414.3	334.62	353.65	332.42	340.36	359.18	360.16	343.76	350.8	339.77	334.96	322.57	344.8
747004	427.11	347.62	405.71	360.65	344.69	412.26	329.38	353.51	329.01	338.4	356.82	355.19	340.8	344.48	336.27	334.12	320.1	342.95
748004	431.56	345.91	402.92	362.33	347.43	412.7	333.81	353.43	332.35	341.18	354.44	356.72	341.19	347.71	336.84	334.02	321.6	341.67
749004	424.57	341.98	402.28	360.31	344.5	407.22	328.26	346.15	325.91	334.4	348.46	349.18	335.87	338.89	331.8	330.88	317.93	339.99
750004	425.63	345.77	406.8	360.77	346.42	406.74	329.72	351.67	329.92	337.95	353.15	350.32	339	343.91	332.28	330.66	318.33	343.81
751004	429.08	348.5	408.89	364.59	345.67	417.69	332.19	354.8	332.87	341.34	356.53	353.92	342	346.28	338.1	333.55	324.11	344.65
752004	427.99	348.35	405.52	366.38	346.91	415.31	332.44	353.76	333.38	342.36	361.58	354.14	341.57	348.39	339.64	337.34	321.07	346.78
753004	426.04	346.84	400.53	363.78	344.88	413.27	331.22	350.7	331.51	340.32	356.4	349.87	336.17	342.64	337.43	332.7	320.35	342.67
754004	426.08	343.42	400.32	363.08	344.35	410.7	328.45	346.46	330.2	339.12	353.11	347.74	335.56	340.9	333.81	331.81	317.94	340.49
755004	424.46	347.94	397.48	362.77	343.95	408.57	329.46	348.41	331.04	337.24	352.74	349.93	335.99	339.6	334.15	331.67	317.46	341.42
756004	423.53	344.15	400.04	361.82	343.55	403.32	327.52	345.45	327.28	335.38	352.13	347.75	336.46	337.75	331.33	328.98	314.91	338.37
757004	426.11	346.57	400.73	365.5	345.15	409.08	333.04	352.12	333.51	339.66	355.69	353.02	338.42	342.21	336.13	333.64	313.53	343.82
758004	425.31	347.57	401.84	365.74	344.53	411.7	332.61	351	333.39	339.42	359.16	356.46	342.15	342.42	337.65	333.01	316.99	342.64
759004	424.49	347.39	403.02	364.6	345.12	409.79	330.75	349.4	330.97	336.05	354.15	352.91	338.82	339.47	335.76	332.99	314.62	342.43
760004	423.48	348.05	405.39	366.2	347.43	414.34	331.88	353.84	335.55	337.43	355.69	357.27	340.53	341.97	339.7	332.53	317.82	342.95
761004	417.74	347.38	404.63	365.45	344.79	410.68	328.55	346.41	331.91	336.93	351.37	354.97	337.42	340.69	334.31	331.87	316.61	342.19
762004	420.1	347.78	402.99	364.62	345.57	411.23	329.97	348.62	331.21	335.67	353.89	354.61	339.36	341.31	336.05	330.35	317.8	340.06
763004	423.79	351.84	409.41	366.09	348.84	415.32	331.31	351.71	334.17	340.13	356.64	358	343.05	342.29	338.66	333.95	318.63	344.08
764004	422.12	345.49	398.16	362.26	342.64	405.03	328.04	347.49	329.76	334.78	353.73	353.5	336.64	337.66	334.33	330.47	313.13	340.04
765004	423.03	345.21	399.56	362.9	343.06	408.89	329.03	347	329.67	337.25	356.35	355.54	338.16	340.67	334.06	332.02	312.9	340.01
766004	421.1	345.32	398.8	365.95	344.02	406.75	330.39	348.38	331.31	335.99	358.56	356.66	340.13	344.2	338.57	331.98	315.66	340.82
767004	415.8	344.74	396.28	362.35	341.06	403.64	326.9	348.02	329.96	336.38	356.34	358.93	338.55	342.05	333.92	331.07	312.52	338.09
768004	422.81	349.04	402.01	370.95	347.8	410.94	332.75	352.66	335.77	342.32	362.81	363.43	343.28	346.16	338.66	334.17	318.01	345.83
769004	419.77	344.94	396.99	366.87	342.03	405.33	329.33	345.22	330.27	335.19	356.97	355.79	340.07	342.44	332.66	328.87	313.49	339.07
770004	422.82	344.93	394.36	367.17	343.21	405.16	326.8	346.62	330.4	335.72	355.42	355.49	340.39	343.69	335.48	329.54	314.54	338.93
771004	420.91	349.36	393.94	368.7	342.21	408.67	328.06	347.46	330.85	336.79	354.52	359.63	341.24	343.7	334.63	329.96	314.79	339.85
772004	425.61	349.64	396.11	372.24	344.06	413.94	334.21	351.1	336.11	340.59	362.51	361.76	344.05	347.04	341.28	333.89	316.51	345.17
773004	424.15	354.18	401	374.77	346.41	417.86	334.14	353.17	336.32	343.49	361.82	360.87	344.55	350.93	341.87	334.8	318.95	343.22
774004	416.85	347.84	394	368.57	341.48	409.18	326.09	345.33	330.44	335.19	354.45	356.93	339.52	340.31	335.11	329.47	311.89	339.7
775004	412.54	343.33	393.46	368.54	341.86	405.21	327.73	344.28	329.41	333.3	352.88	356.36	338.74	341.13	333.1	327.91	312.42	337.47
776004	418.63	346.39	398.5	371.03	342.65	413.82	333.12	348.9	335.27	338.99	358.83	364.01	345.5	349.38	339.69	332.5	316.82	342.08
777004	423.41	351.11	399.25	373.44	347.91	412.88	334.53	350.38	335.88	342.44	363.5	359.64	343.91	347.93	341.12	334.27	315.56	344.01
778004	420.33	346.25	396.87	367.12	342.62	413.51	329.93	350.04	333.41	339.43	361.47	358.39	341.71	345.28	337.54	330.47	315.95	339.56
779004	417.88	346.13	393.71	367.77	343.75	411.3	328.8	348.61	331.2	337.1	357.2	359.79	341.72	345.89	336.13	329.75	312.64	337.94
780004	421.62	348.18	394.96	366.82	341.17	409.15	328.62	347.68	332.07	337.03	353.6	358.44	342.01	346.53	336.2	328.49	317.16	337.55
781004	415.12	345.05	389.9	362.83	340.53	408	327.15	345.95	328.7	333.51	353.32	353.56	340.19	344.63	335.21	326.64	312.57	335.83
782004	411.26	343.12	389.97	364.99	341.65	403.04	326.73	343.56	327.25	332.23	353.05	354.05	340.38	343.64	333.5	326.67	313.97	336.55
783004	415.83	344.12	390.06	363.1	340.26	401.69	328.09	344.57	330.35	334.36	351.22	354.17	338.25	342.46	333.4	327.88	313.05	335.51
784004	414.87	346.62	388.67	362.87	343.42	402.86	328.65	347.52	331.59	336.76	353.95	356.27	338.75	348.26	336.51	327.42	313.99	336.88
785004	419.2	346.86	388.15	367.68	340.6	410.23	330.91	352.87	336.29	341.5	357.21	361.1	343.83	351	340.86	331.62	315.38	341.04
786004	420.05	347.74	391.23	365.87	343.69	407.56	332.03	348.97	334.29	339.61	355.21	359.68	344.44	352.43	339.34	329.7	317.36	341.25
787004	412.99	342.22	385.87	365.91	340.95	403.75	330.06	349.09	334.32	339.67	353.85	360.22	342.42	353.16	337.96	328.98	317.89	341.25
788004	409.83	339.48	382.8	361.92	338.69	401.07	326.2	342.94	327.07	333.22	348.51	356.75	338.35	345.38	334.61	324.61	313.42	334.65
789004	409.28	343.13	380.88	363.63	339.64	402.2	327.35	348.16	330.67	333.91	349.78	359.74	341.02	347.84	335.7	323.78	315.11	339.48
790004	418.17	348.61	389.43	368.39	342.94	409.73	335.35	355.08	337.8	342.14	356.42	365.15	347.45	353.26	342.96	333.26	320.18	345.55
791004	413.27	343.34	385.49	364.87	339.84	403.11	329.07	348.87	330.11	335.26	348.61	360.12	340.04	346.28	337.35	327.58	314.73	338.53
792004	408.06	341.2	381.41	360.4	339.56	405.45	326.07	345.59	330.5	334.38	348.02	357.86	341.43	349.74	335.9	324.96	315.65	336.01
793004	405.79	340.29	377.03	358.77	337	399.45	325.39	342.07	327.1	330.75	346.03	356.79	337.05	342.5	331.53	324.05	312.08	332.33
794004	401.51	338.09	372.11	358.42	333.98	397.28	322.11	342.25	327.21	330.09	349.66	354.36	338.87	341.71	330.73	322.86	310.69	332.59
795004	406.94	340.38	374.14	363.31	338.62	401.94	326.69	346.65	332.56	334.42	354.78	357.57	342.11	348.97	336.11	326.1	314.7	338.58
796004	410.42	343.43	373.77	364.11	338.54	407.03	330.11	348.35	335.01	338.37	354.58	361.11	344.48	351.08	339.1	327.87	316.1	340.67
797004	414.05	345.33	375.13	363.98	338.59	411.24	330.61	347.8	335.29	338.65	353.01	359.65	342.62	349.57	341.68	329.67	316.77	342.25
798004	410.96	344.74	375.09	362.78	337.59	410.65	331.26	348.86	333.32	337.53	355.65	360.03	344.24	350.53	339.04	328.81	316.24	340.6
799004	412.79	345.78	377.92	361.33	338.46	410.64	331.49	348.1	335.81	338.02	359.92	360.96	344.83	354.12	339.69	328.71	315.99	342.19
800004	408.92	343.68	375.58	361.09	338.7	403.48	329.67	346.42	331.84	338.47	354.8	359.33	341.14	352.02	338.09	326.98	312.95	337.11
801004	404.65	341.38	374.26	359.94	338.44	407.67	328.18	344.86	330.76	336.85	357.67	357.11	340.76	348.68	338.6	327.72	313.52	339.07
802004	406.53	344.36	377.79	364.43	339.17	409.04	332.82	349.37	333.94	339.18	363.78	359.19	343.77	350	339.69	328.24	319.68	340.81
803004	401.51	342.71	372.42	361.19	339.14	400.84	328.77	344.36	331.76	334.56	354.9	357.43	341.94	345.78	335.99	323.66	314.46	336.05
804004	406.41	342.49	373.08	362.96	339.32	405.37	331.41	344.96	336.26	338.71	362.71	358.69	342.46	348.81	338.52	328.42	316.94	338.07
805004	402.15	340.43	369.36	360.62	336.3	400.01	327.81	344.2	333.57	336.17	355.36	355.34	342.09	343.28	335.7	324.23	309.99	335.22
806004	404.64	343.33	375.42	363.05	340.16	402.68	329.95	345.3	334.34	338.99	354.29	353.22	342.3	345.09	337.88	327	314.61	335.94
807004	403.35	345.01	372.3	364.05	339.07	400.69	328.74	343.77	333.53	337.48	355.96	353.98	343.96	344.81	335.83	326.64	313.44	336.57
808004	399.95	341.74	372.74	365.17	338.75	403.21	328.22	343.79	332.51	336.55	352.63	351.68	343.27	345.82	336.11	325.19	310.8	337.12
809004	409.18	348.03	377.97	368.23	342.97	406.67	335.11	351.47	340.73	345.51	361.95	360.94	350.82	354.97	343.9	330.9	318.67	344.58
810004	400.1	341.59	370.5	359.56	338.68	396.12	328.57	341.14	333.52	337.36	351.56	352.37	344.41	346.83	336.05	325.9	311.84	335.93
811004	398.56	343.87	372.62	363.19	340.01	399.08	327.93	344.45	332.5	337	353.25	350.41	343.13	345.27	335.78	328.87	313.7	335.96
812004	393.89	339.98	371.77	360.77	338.03	394.74	326.72	339.67	330.24	334.07	350.24	348.74	340.79	339.8	333.38	324.77	310.98	333.55
813004	400	343.89	371.22	362.99	339.67	399.59	331.03	344.98	336.28	338.22	353.51	352.31	345.4	343.33	338.86	328.54	313.49	337.11
814004	400.18	344.5	374.95	363.24	340.18	397.54	331.2	344.75	333.65	338.95	356.31	352.24	345.83	347.03	337.84	330.57	313.95	338.06
815004	397.67	340.66	372.37	358.62	339.17	397.01	329.3	341.63	331.07	336.02	350.28	348.18	342.19	341.2	335.12	325.5	310.59	335.25
816004	401.44	344.73	374.28	358.83	340.05	396.3	328.68	343.33	335.02	338.97	352.59	347.96	343.23	341.78	336.58	326.5	311.02	337.45
817004	398.75	342.13	371.51	355.19	339.28	392.22	328.58	340.81	330.78	333.41	349.89	350.33	343.21	340.9	334.92	325.37	309.01	334.11
818004	394.94	338.71	368.99	355.37	336.62	391.66	325.04	339.67	331.73	330.75	350.24	345.98	340.79	338.34	333.03	324.14	307.97	332.3
819004	397.72	342.72	370.9	359.78	338.29	392.36	328.42	344.07	334.36	336.11	352.88	350.08	346.03	343.91	337.1	329.71	311.43	336.11
820004	397.78	345.18	372.03	360.2	340.28	395.44	330.59	345.97	334.43	339.46	352.9	350.73	345.55	346.88	338.31	328.7	313.81	338.51
821004	391.03	338.7	367.04	352.15	337.1	386.82	324.74	340.91	328.06	334.9	346.12	345.04	339.08	341.32	334.39	323.08	308.59	331.31
822004	394.98	341.92	370.22	356.86	338.53	390.94	327.82	342.95	333.9	334.59	348.77	348.58	345.01	343.9	335.74	326.72	310.36	336
823004	390.51	342.96	368.04	356.26	337.38	388.52	326.13	342.17	331.04	334.65	347.38	344.94	342.03	343.01	335.83	324.96	310.36	335.45
824004	397	345.68	369.48	360.07	342.02	393.11	331.58	349.55	334.73	342.11	354.26	348.64	345.79	349.33	341.48	329.76	315.69	338.77
825004	385.06	340.68	365.62	356.86	335.95	383.61	326.16	343.54	331.47	337.09	345.61	344.78	339.31	340.8	337.27	326.94	313.26	335.42
826004	385.88	342.44	368.83	357.47	337.34	387.52	330.74	346.05	334.6	342.19	348	348.47	343.05	347.81	340.52	328.97	317.25	337.44
827004	377.68	337.85	358.19	353.23	334.69	375.43	324.26	341.45	327.94	332.06	341.44	345.73	337.71	342.64	333.18	323.98	312.56	332.97
828004	378.69	338.66	359.12	354.97	335.77	375.93	326.87	339.43	330.5	334.43	343.15	347.34	336.07	344.65	335.95	324.03	315.47	334.01
829004	378.32	341.92	358.04	355.49	337.39	373.55	330.42	345.39	333.49	339.9	345.72	348.33	338.27	346.38	337.9	327.3	316.69	339.05
830004	376.3	342.39	359.26	356.3	335.38	374.29	330.83	343.9	333.24	338.92	348.54	351.36	340.17	345.03	340.38	326.5	318.74	338.12
831004	371.89	337.99	355.24	356.91	334.69	370.3	326.65	345.14	332.46	339.19	346.34	348.05	336.9	338.92	338.65	327.61	316.55	337.02
832004	363.44	335.64	351.11	353.57	330.94	364.32	325.92	340.13	327.76	331.45	340.77	343.51	332.55	336.42	334.27	324.96	317.58	333.67
833004	366.63	335.98	350.56	352.49	333.17	364.29	326.73	343.24	331.21	334.33	344.84	344.26	333.6	336.91	334.34	323.33	314.86	335.88
834004	361.39	334.01	348.43	348.64	331.61	357.34	324.06	337.2	327.14	331.69	340.17	340.77	330.68	332.86	333.59	322.68	314.1	332.02
835004	361.81	336.69	347.1	352.23	331.64	359.97	324.34	340.38	328.02	334.58	339.66	339.58	330.32	331.89	335.25	322.41	316.36	335.45
836004	351.91	330.65	338.79	349.52	327.3	352.17	321.43	333.75	325.27	329.43	336.12	335.15	328.01	327.76	331.43	321.11	313	332.45
837004	356.13	334.66	344.63	351.15	331.86	357.16	327.11	340.4	330.88	335.1	339.72	340.42	330.71	332.32	336.31	323.53	318.71	333.78
838004	360.56	339.01	345.31	355.13	333.78	356.89	329	341.7	332.88	337.52	342.97	342.43	335.15	337.06	338.48	326.24	321.72	339.27
839004	353.76	334.67	340.08	350.92	330.49	352.35	326.02	339.4	332.08	337.12	342.01	340.63	332.26	331.69	338.4	323.22	317.11	339.12
840004	351.94	334.6	341.81	351.72	329.35	351.53	326.79	338.22	333.34	334.51	339.08	338.6	331.57	333.29	336.52	324.68	320.18	338.14
841004	348.25	335.02	339.67	351.15	330.41	348.23	323.82	337.99	331.14	333.43	341	336.62	330.64	331.97	335.78	324.6	317.85	335.85
842004	348.92	331.48	340.38	347.18	329.34	346.17	322.85	336.08	329.6	334.62	338.81	332.03	327.11	329.09	335	321.5	313.57	334.95
843004	352.89	340.97	344.29	356.13	335.27	355.9	331.9	345.18	337.92	343.29	346.17	338.79	334.67	338.47	341.24	330.14	323.78	342.56
844004	347.3	334.9	339.99	351.75	332.63	352.03	325.39	339.48	332.76	335.84	339.92	333.57	330.95	332.5	335.25	323.37	318.39	333.6
845004	346.78	337.14	340.35	350.8	334.14	347.88	325.74	341.65	334.25	338.31	342.08	333.25	331.98	331.92	336.44	326.07	317.98	336.88
846004	345.3	333.22	338.08	351.22	331.44	346.5	323.45	338.06	331.28	336.61	337.71	332.83	328.57	330.92	332.98	323.6	317.29	334.91
847004	346.73	333.34	339.01	351	332.16	347.65	323.96	340.37	331.47	338.22	339.12	333.1	330.32	333.19	333.21	324.76	318.74	338.46
848004	341.89	333.6	335.25	350.79	330.76	345.32	323.03	337.64	329.48	336.16	338.26	332.84	329.86	330.67	333.56	323.91	319.01	335.44
849004	342.91	334.91	338.7	353.07	331.6	346.46	323.68	338.91	328.97	337.61	339.15	332.35	330.65	331.44	332.87	324.05	317.82	335.56
850004	339.69	330.08	335.3	347.59	330.46	339.7	319.22	333.67	324.87	330.52	336.07	329.06	324.72	328.64	327.41	322.07	316.33	332.31
851004	342.17	331.48	334.07	349.57	331.71	341.02	323.44	336.93	326.59	335.91	340.1	330.47	329.32	329.59	331.72	322.85	319.68	336.03
852004	343.34	335.7	336.26	352.13	332.2	346.95	327.87	340.4	330.9	337.07	340.84	333.47	332.49	332.75	333.01	324.17	320.29	336.89
853004	338.75	332.44	331.73	348.83	328.99	339.58	320.7	337.59	325.74	334.41	334.27	328.54	327.98	327.32	327.52	321.76	315.75	334.6
854004	339.2	334.46	332.34	349.42	330.3	342.21	322.86	338.7	326.86	336.73	337.37	333.18	332.03	329.49	330.62	323.6	315.75	336.58
855004	340.21	333.99	334.15	350.08	331.65	344.78	325.69	339.9	328.71	337.58	337.66	332.27	331.62	331.13	329.85	325.07	314.86	334.44
856004	341.31	335.16	333.9	353.21	330.33	343	326.86	342.13	330.14	337.63	339.31	331.08	331.51	331.84	332.75	325.35	318	334.91
857004	340.28	332.23	332.48	351.16	329.47	338.81	324.23	338.69	328.67	333.29	335.88	330.22	330.27	328.6	332.86	323.2	317.68	334.87
858004	339.76	334.44	333.96	351.96	331.41	340.84	325.52	340.58	329.99	338.44	340.94	328.82	330.44	331.42	334	325	318.46	333.96
859004	339.7	335.32	334.01	351.01	331.25	338.69	324.08	341.76	329.24	338.2	339.58	330.48	330.79	331.69	336.31	325.3	318.25	332.82
860004	337.55	332.7	331.61	348.06	327.44	337.18	322.59	339.34	328.94	332.27	336.13	324.71	326.84	327	332.7	322.38	314.69	333.02
861004	338.81	333.05	333.52	350.99	329.62	341.37	324.92	342.95	332.06	336.36	338.56	329.15	330.31	330.23	336.11	325.66	316.46	334.35
862004	339.26	333.14	332.35	349.5	328	340.15	323.51	342.26	330.76	334.53	339.31	328.8	328.93	329.51	334.68	325.3	315.39	332.81
863004	337.51	333.52	332.74	350.38	329.26	337.37	321.91	342.21	331.06	337.86	339.19	328.64	327.39	329.27	333.81	324.49	316.03	334.66
864004	335.58	331.54	331.75	348.54	329.75	337.35	321.71	341.2	329.78	335.92	336.09	326.46	330.06	327.97	332.43	322.7	312.71	331.48
865004	340.51	333.78	333.61	352	330.36	340.73	326.93	340.8	334.21	339.5	340.5	329.67	331.84	332.31	337.32	325.93	315.09	336.53
866004	334.3	330.15	327.08	347.65	326.67	335	320.32	335.94	327.98	334.96	333.31	325.54	327.95	326.42	332.37	322.6	311.48	332.72
867004	335.46	329.15	329.54	345.68	327.68	333.1	321.83	337.4	328.96	334.64	336.08	326.26	326.79	327.59	332.18	324.62	314.2	330.27
868004	340.48	336.52	333.71	350.74	331.31	338.74	324.58	341.28	332.81	341.05	342.11	330.91	331.13	333.9	339.19	328.8	316.82	334.92
869004	339.76	333.02	330.5	348.5	329.75	337.52	325.85	338.25	330.98	339.48	342.32	327.15	328.59	328.47	335.41	325.85	315.87	332.23
870004	333.55	330.32	331.46	344.96	327.18	334.22	321.43	335.64	327.71	338.81	337.56	325.36	325.21	326.56	333.75	324.56	314.38	332.19
871004	336.85	335.51	333.58	349.91	330.02	338.21	325.86	337.57	332.5	340.99	342.12	329.53	329.58	332.53	336.26	327.01	315.96	337.14
872004	339.96	335.53	333.02	349.71	330.51	339.04	328.15	342.39	334.79	342.85	341.2	329.55	328.38	331.56	338.79	330.11	316.45	338.35
873004	338.14	336.61	332.23	350.74	330.46	338.88	324.87	340.52	333.09	340.6	340.35	328.28	328.63	331.15	337.96	327.83	315.79	337.24
874004	334.47	332.15	332.88	348.77	329.49	334.86	322.95	336.87	333.72	337.62	339.23	327.36	327.9	330.97	336.32	328.15	313.47	335.7
875004	333.51	331.75	332.05	349.22	326.97	333.67	324.24	335.37	330.35	339.27	339.43	326.89	326.6	329.54	335.11	327.35	314.49	335.22
876004	333.91	333.91	330.52	349.59	327.85	334.3	322.05	335.17	330.06	338.62	338.33	327.04	324.99	328.65	335.44	325.93	315.14	333.82
877004	339.74	336.97	335.01	353.33	331.04	339.51	329.95	339.75	333.57	343.2	345.12	332.69	331.53	334.95	340.16	330.9	318.76	337.6
878004	332.78	332.64	326.86	349.92	327.01	331.06	321.71	331.01	325.03	335.46	336.97	324.6	325.65	328.26	334.06	324.17	313.62	332.75
879004	333.7	333.26	331.43	350.85	327.5	334.58	323.52	334.71	328.57	336.73	338.62	326.91	325.25	330.81	338	327.36	314.56	335.88
880004	338.95	336.59	332.41	353.99	331.26	339.38	325.95	340.1	330.72	340.13	343.1	329.72	330.24	333.55	342.33	332.05	317.57	337.91
881004	333.34	333.89	329.44	351.1	328.56	333.1	321.62	333.72	328.46	335.61	335.61	324.92	326.02	328.54	338.6	325.89	313.61	334.48
882004	337	337.02	331.48	352.89	331.31	334.4	326.06	338.31	331.85	337.87	337.55	328.06	327.87	331.7	343.33	329.17	318.85	337.38
883004	333.36	333.58	331.84	348.58	327.5	333.66	323.25	334.77	328.61	333.06	336.35	323.64	322.44	327.11	339.28	324.78	313.63	334.3
884004	336.75	334.75	331.76	349.74	329.83	333.56	323.07	336.68	328.65	334.52	334.2	325.34	324.61	328.78	341.13	325.93	313.43	335.32
885004	335.88	334.58	332.49	348.76	328.09	335.42	325.3	336.3	329.17	336.31	335.79	327.74	325.18	329.4	342.21	327.69	315.81	336.8
886004	333.28	330.95	329.83	346.53	328.95	330.66	323.1	333.62	327.19	333.62	334.58	325.91	324.37	327.81	338.34	324.06	310.67	332.91
887004	337.56	333.76	334.9	349.83	330.52	335.5	326.45	340.61	333.27	339.69	342.14	329.59	330.2	335.11	344.01	330.69	318.36	337.55
888004	340.53	336.54	337.2	349.92	331.31	338.98	329.2	340.7	335.53	339.21	343.55	330.37	329.46	335.68	345.6	330.6	320.66	341.39
889004	337.51	334.22	333.64	347.78	331.22	334.05	327.18	339.1	329.82	339.1	342.03	327.9	328.45	332.07	346.52	327.75	320.47	335.69
890004	333.43	330.2	329.52	345.18	328.25	331.19	323.44	334.59	326.93	333.05	336.53	323.68	322.72	327.35	340.08	324.05	313.45	334.32
891004	339.6	337.4	335.87	348.65	331.4	335.59	328.42	341.25	332.71	338.95	343.82	330.74	329.36	334.12	346.75	329.05	319.02	338.54
892004	330.19	328.21	330.28	344.91	326.83	331.75	322	333.34	325.76	332.02	333.89	322.36	323.29	326.78	337.37	324.04	313.85	334.36
893004	332.5	331.35	332.43	342.04	329	332.38	324.77	334.5	327.45	331.63	335.61	326.58	327.01	330.11	340.17	326.58	315.57	331.81
894004	335.14	330.76	331.47	346.5	330.13	333.63	326.19	339.47	333.43	338.81	342.1	325.63	326.97	331.49	344.78	328.8	317.93	337.55
895004	334.68	331.17	334.34	346.67	328.26	333.48	324.97	340.01	333.31	335.24	340.75	330.36	328.95	335.16	345.42	329.22	317.8	336.91
896004	330.98	326.61	328.61	342.68	327.07	327.4	320.9	334.39	326.34	329.33	335.5	324.76	323.99	328.56	335.88	324.49	309.21	331.99
897004	333.01	332.64	331.62	343.89	329.1	332.17	325.47	336.79	329.96	334.38	336.52	325.95	324.26	332	341.63	326.88	315.12	336.27
898004	336.17	332.53	332.88	345.49	330.08	332.65	325.82	338.27	332.38	338.32	337.54	328.13	327.07	336.1	342.88	327.24	315.01	338.42
899004	334.46	330.7	330.81	342.23	327.99	331.34	323.81	335.79	330.29	335.99	335.51	324.52	326.61	335.63	340.12	325.45	313.52	334.26
900004	333.01	332.82	331.22	342.23	328.93	333.1	323.22	338.18	330.82	336.33	339.25	325.48	326.59	332.74	342.63	326.19	313.8	335.51
901004	335.65	335.23	334.8	344.56	330.21	335.64	326.76	340.36	335	339.18	339.14	329.62	329.99	337.58	345.4	328.3	316.04	340.22
902004	336.51	332.63	334.65	346.78	330.56	336.5	327.58	338.87	331.2	338.9	341.76	328.09	328.97	334.49	344.9	327.8	318.28	338.22
903004	333.33	329.59	330.11	342.97	328.92	333.98	324.57	336.95	331.17	337.41	337.37	326.01	327.06	332.83	343.3	327.11	313.1	336.57
904004	330.76	326.54	328.93	341.34	326.87	331.38	321.28	334.49	327.7	333.06	338.57	324.53	324.3	329.25	340.05	325.34	313.27	334.74
905004	333.56	327.56	331.21	345.64	330.24	333.58	325.66	339.29	328.51	339.2	337.99	325.2	325.46	332.74	342.81	325.88	316.56	338.76
906004	335.23	331.42	332.59	345.2	332.03	337.06	327.47	337.7	331.06	340.08	337.51	327.49	328.9	333.01	343.09	326.54	313.81	337.14
907004	333.51	327.79	331.22	343.71	328.54	333.07	321.84	338.75	329.63	337.13	340.62	324.96	324.26	330.66	344.69	325.85	315.74	332.53
908004	332.2	327.58	331.06	344.32	329.2	329.7	320.84	334.07	328.29	336.56	334.51	323.54	322.61	331.13	342.03	325.93	309.58	332.85
909004	330.69	323.82	326.9	344.06	326.96	331.29	321.6	335.09	328.92	338.34	337.38	323.16	325.96	330.86	339.59	324.83	310.5	332.63
910004	330.74	324.63	329.26	344.38	329.06	327.75	320.42	334.51	328.31	336.2	334.39	323.37	323.98	327.62	338.28	323.63	308.41	331.48
911004	331.45	323.76	333.37	346.11	329.65	329.24	322.4	333.22	329.81	337.54	335.39	323.92	323.44	327.97	339.3	323.82	311.14	330.67
912004	331.65	324.32	331.36	348.52	328.88	331.08	321.77	337.55	331.17	337.23	339.22	324.07	327.68	330.87	341.03	326.95	312.15	333.35
913004	331.37	323.68	330.75	345.74	327.5	330.41	320.79	336.03	333.07	335.94	337.28	323.5	324.63	332	338.65	323.35	311.31	332.48
914004	330.08	323.13	329.54	345.7	327.06	327.4	319.32	332.15	327.58	334.49	336.33	322.52	323.45	327.86	336.81	323.47	305.65	331.01
915004	331.58	323.87	329.44	344.39	327.85	330.58	319.69	335.21	330.64	339.02	336.6	326.25	325.65	328.23	339.76	321.6	306.83	330.04
916004	336.75	327.18	334.53	349	333.11	338.31	328.59	341.13	338.26	343.34	346.01	329.99	331.67	334.63	346.76	330.47	313	338.66
917004	334.48	324.48	331.96	348.52	330.35	330.98	324.37	337.76	334.91	338.75	340.54	325.29	328.69	331.63	340.58	324.9	310.01	334.72
918004	338.32	327.09	335	350.61	331.71	336.04	330.14	340.64	336.65	342.49	345.79	330.92	330.06	334.71	345.41	328.47	309.33	336.4
919004	332.51	321.36	330.04	343.36	329.43	328.02	321.1	334.43	330.06	333.38	336.89	322.73	324.74	324.39	337.37	323.12	305.6	332.19
920004	333.49	324.63	334.23	346.34	332.08	332.87	325.11	339.22	333.27	340.12	342.62	326.87	329.35	331.87	341.84	324.65	312.73	336.52
921004	329.54	320.59	329.33	345.18	329.6	327.01	322.51	333.32	327.5	334.18	334.55	321.5	323.91	327.54	336.89	322.5	304.35	330.54
922004	332.51	326.9	334.5	349.35	330.54	331.19	326.91	338.72	331.35	338.14	336.34	327.94	329.42	330.79	339.08	325.19	307.15	336.34
923004	328.99	321.35	330.79	346.27	330.16	330.49	323.19	335.29	330.04	335.39	331.89	325.79	325.75	326.14	336.24	322.57	305.21	332.75
924004	329.02	320.15	328.83	345.25	329.71	327.96	320.96	334.42	328.79	334.22	330.75	325.16	325.75	329.26	336.49	321.72	305.6	333.82
925004	329.46	322.15	332.11	345.62	328.93	331.39	324.04	335.47	330.37	335.54	331.74	324.57	323.61	326.31	336.96	321.4	305.02	332.77
926004	328.38	320.27	330.05	345.61	330.27	326.95	320.47	333.83	327.02	334.89	332.55	323.71	324.56	327.12	337.43	321.42	306.02	331.12
927004	327.61	321.58	328.11	345.14	328.28	328.82	321.33	335.3	328.99	334.54	328.76	321.05	325.99	323.94	338.34	321.42	306.48	332.69
928004	331.72	323.2	331.63	343.73	331.31	332.09	324.2	338.55	331.31	336.52	335.59	326.67	327.64	331.56	340.99	325.51	309.28	332.42
929004	330.44	320.95	330.85	344.6	330.34	330.46	322.83	337.7	330.29	334.45	334.49	325.71	324.84	327.26	340.58	322.57	307.11	332.42
930004	336.63	326.51	334.53	348.63	334.63	337.4	327.89	343.97	337.56	341.11	340.79	331.11	331.61	332.94	346.48	327.98	310.74	336.26
931004	330.94	323.7	330.58	346.47	329.97	332.05	323.98	339.51	330.44	335.29	333.5	326.6	325.7	330.63	343.51	324	307.43	330.99
932004	337.63	327.37	334.41	350	331.49	337.88	329.77	343.01	334.44	341.1	339.19	328.91	329.53	333.3	346.23	329.42	307.66	333.63
933004	326.54	320.87	327.81	343.2	327.6	326.72	320.37	332.6	326.75	332.01	328.17	322.15	321.73	325.56	336	320.86	301.33	329.31
934004	334.66	329.12	331.99	349.92	332.63	336.16	327.99	340.55	334.27	337.25	338.28	327.91	328.77	331.57	345.44	328.04	309.17	334.52
935004	328.94	322.35	324.9	344.32	326.61	331.1	322.96	334.38	326.36	330.17	330.81	324.14	323.69	326.48	338.89	321.4	302.06	328.28
936004	330.99	325.81	326.88	346.7	328.2	331.35	326.69	338.6	331.02	335.82	336.51	327.77	326.39	331.81	343.43	327.2	307.79	332.63
937004	330.71	323.38	329.55	346.58	328.13	333.41	323.27	338.31	328.63	333.62	331.98	324.89	327.36	329.9	341.48	325.12	303.82	332.33
938004	330.7	326.14	326.9	349.72	328.18	333.03	327.78	342.16	329.33	337.73	337.09	326.34	328.14	331.79	341.29	325.01	307.7	334.17
939004	330.54	323.71	328.26	349.49	327.55	332.5	324.08	340.66	327.92	335.27	333.38	324.56	325.26	330.98	340.01	323.4	306.24	332.13
940004	332.45	319.64	329.4	349.75	328.44	332.9	322.74	340.94	328.23	336.69	332.79	324.82	327.22	329.24	340.96	324.08	306.7	334.51
941004	327.15	318.73	324.69	345.95	326.04	328.26	318.01	332.57	322.57	328.84	328.68	319.7	321.34	325.37	337.25	320.21	300.34	327.52
942004	327.98	320.22	329.28	345.76	328.49	330.35	322	333.86	321.92	328.8	327.86	322.22	322.69	323.9	337.33	319.66	304.53	328.94
943004	333.89	326.33	330.51	350.21	330.65	337.1	328.04	343.75	331.65	337.42	336.16	326.99	327.57	330.77	343.6	326.77	306.49	335.74
944004	331.37	321.61	328.67	346.48	329.82	331.62	323.71	339.95	327.71	334.19	334.14	325.39	328.4	329.2	339.52	324.4	304.63	333.61
945004	333.98	325.28	330.22	349.22	332.49	337.67	325.89	344.82	330.54	339.43	338.04	329.11	328.87	333.03	344.95	326.42	309.48	335.96
946004	326.72	320.45	326.21	344.72	325.06	330.28	321.99	335.98	326.22	331.45	330.96	323.13	324.6	326.41	336.13	320.62	302.36	331.01
947004	328.72	318.52	328.58	345.28	328.08	331.73	321	335.68	327.57	330.99	331.43	323.41	325.37	327.23	338.2	320.35	302.79	331.54
948004	332.57	321.33	330.2	344.24	329.64	331.49	324.67	338.92	327.84	333.18	334.88	324.24	324.41	329.86	339.72	322.26	306.26	332.93
949004	328.69	320.9	328.31	342.83	326.68	332.53	324.79	336.82	328.84	334	332.79	324.92	324.54	327.7	337.65	321.9	304.66	330.66
950004

## Sheet: Experiment 2
Time (ms)	Cell #1	Cell #2	Cell #3	Cell #4	Cell #5	Cell #6	Cell #7	Cell #8	Cell #9	Cell #10	Cell #11	Cell #12	Cell #13	Cell #14	Cell #15	Cell #16	Cell #17	Cell #18	Cell #19	Cell #20	Cell #21	Cell #22	Cell #23	Cell #24	Cell #25	Cell #26	Cell #27	Cell #28	Cell #29
4	341.54	328.05	319.16	309.87	317.38	333.89	308.78	276.08	319.28	312.95	328.05	324.92	336.04	333.13	315.77	309.64	335.56	327.53	336.27	325.79	322.83	305.96	338.33	309.98	326.38	321.85	325.35	319.39	320.94
1004	347.05	331.41	323.75	313.62	322.09	338.98	313.79	277.68	321.88	317.84	332.65	335.15	341.24	340.76	325.82	314.7	339.34	335.11	342.17	333.18	329.55	311.43	345.3	314.8	330.63	328.86	329.87	322.92	326.78
2004	345.44	332.68	325.66	318.25	324.01	340.07	311.31	277.31	324.23	319.01	333.77	328.48	340.88	340.05	321.16	314.95	343.11	336.49	342.6	332.48	328.07	310.88	345.9	314.84	331.95	329.48	332.65	324.53	328.02
3004	345.41	327.71	324.93	311.84	321	335.07	314.9	276.64	324.19	314.41	330.08	327.85	339.6	337.52	320.51	312.73	338.71	333.02	338.18	331.84	325.36	310.17	343.26	311.38	328.39	325.47	327.35	322.01	325.06
4004	348.96	329.8	326.19	313.16	321.56	335.01	310.84	275.45	323.3	317.1	330.76	330.83	337.6	340.33	323.87	312.24	338.65	333.05	338.63	331.81	326.43	309.23	343.95	311.69	329.43	325.34	330.73	322.35	327.06
5004	343.26	328.28	321.36	314.02	319.69	334.73	308.68	272.17	319.66	315.61	328.94	324.6	335.24	337.38	320.56	309.92	336.6	331.94	341.85	328.94	324.22	306	340.27	309.37	328.83	324.21	328.85	321.19	322.3
6004	347	333.96	325.71	315.9	322.94	336.31	315.97	279.77	323.63	319.17	331.94	329.12	337.8	340.52	322.98	314.76	340.59	337.58	341.58	333.9	328.21	309.21	345.67	314.63	333.72	325.21	331.55	324.27	326.94
7004	346.55	329.56	324.09	315.16	320.8	337.18	311.51	278.77	321.14	318.27	329.02	329.19	335.51	337.64	320.46	312.53	339.7	335.25	341.38	329.72	326.99	308.09	341.58	314.05	330.88	323.24	328.79	322.48	327.42
8004	344.24	326.8	322.41	313.91	319.35	333.21	310.78	274.78	318.37	316.4	331.66	324.95	333.87	335.58	318	309.24	341.25	331.28	339.83	327.83	323.88	305.79	340.18	310	326.11	321.98	327.58	318.36	324.07
9004	353.5	335.17	330.91	320.11	329.21	345.07	316.37	278.92	328.13	328.01	340.49	334.26	342.41	344.76	323.67	319.42	350.03	341.98	349.56	337.4	333.62	315.28	350.45	318.77	336.85	330.81	336.86	330.18	332.3
10004	344.84	333.97	324.25	314.14	321.81	339.95	311.75	279.42	320.71	316.82	335.38	326.18	333.52	339.81	321.83	313.9	348.5	336.39	343.23	332.32	324.77	310.69	344.1	314.96	330.09	324.83	332.6	324.33	327.31
11004	347.99	331.8	324.36	316.72	323.12	343.6	313.08	278.27	326.02	321.36	336.48	330.5	336.09	340.27	323.05	314.15	348.49	337.24	346.57	331.77	328.31	309.13	346.13	313.87	329.98	326.18	332.54	322.86	326.85
12004	344.84	328.9	322.34	314.83	320.33	335.5	311.35	274.85	322.32	318.39	335.45	326.69	332.15	337.15	319.61	311.22	348.66	333.69	342.58	327.57	323.71	307.1	340.81	310.28	330.62	321.66	330.8	320.3	322.46
13004	351.25	333.14	326.05	317.9	322.14	341.75	309.34	281.17	326.08	326.3	339.2	331.35	335.13	340.3	322.07	315.33	350.55	337.65	346.79	332.43	325.47	311.11	344.9	311.29	330.49	324.32	334.06	325.87	325.93
14004	349.11	334.18	328.68	320.52	325.45	344	314.97	281.92	329	323.57	341.85	338.85	337.22	342.83	328.3	316.66	354.77	340.16	351.03	334.02	330.5	313.11	347.37	314.02	336.47	326.89	337.42	327.23	330.19
15004	351.05	332.94	324.09	318.15	319.15	341.47	313.06	275.13	324.38	322.66	338.01	327.85	337.18	338.3	319.96	313.3	352.06	340.23	345.28	331.47	327.08	311.1	343.67	311.58	330.93	324.3	335.4	325	326.29
16004	348.6	329.24	324.74	319.41	321.59	340.15	312.85	279.33	325.34	320.55	336.81	332.74	337.01	340.29	323.98	315.87	355.32	341.43	348.28	332.7	327.29	309.27	344.11	313.07	332.34	324.63	333.78	324.74	326.28
17004	343.11	331.26	323.3	313.93	319.32	334.85	310.27	276.43	321.27	317.24	335.77	332.45	334.28	337.69	324.45	312	352.59	335.99	342.37	328.79	325.47	308.25	343.72	308.55	330.28	321.1	331.91	322.27	323.14
18004	346.5	333.21	323.26	316.16	318.48	338.86	316.66	276.73	322.27	321.17	338.61	336.01	335.63	338.9	324.54	313.8	351.8	338.83	343.09	331.12	329.22	308.43	344.95	313.91	332.71	320.76	331.33	323.01	323.2
19004	342.47	328	319.44	310.64	316.99	332.29	307.3	275.8	318.53	315.77	334.81	330.07	332.36	336.34	317.11	310.87	348.82	336.66	341.48	330.27	324.94	310.28	342.21	307.04	328.19	322.02	330.56	321.37	320.23
20004	343.57	327.81	320.41	313.99	318.43	336.78	314.52	277.94	320.15	316.54	334.08	329.16	335.69	339.08	318.66	312.15	350.63	336.61	344.62	331.35	324.71	307.4	341.06	308.56	327.5	322.74	330.61	322.9	321.16
21004	343.49	326.99	321.54	317.28	320.01	336.33	316.62	274.06	321.46	319.58	336.04	330	334.67	338.31	318.58	314.63	352.3	339.82	342.77	330.8	325.91	312.02	346.39	310.34	329.55	325.48	330.74	324.54	323.09
22004	348.56	332.01	326.12	320.49	323.2	336.75	315.41	281.48	323.59	322.23	338.3	334.26	338.73	342.49	319.65	315.32	352.54	340.91	346.42	333.23	330.59	314.05	345.09	313.07	333.37	326.32	334.28	327.63	325.96
23004	346.92	330.94	323.93	318.14	322.3	336.41	315.93	280.64	324.54	323.23	338.68	334	337.16	342.76	320.27	318.87	354.12	339.01	348.15	334.02	328.69	312.75	345.71	312.41	333.81	325.62	331.57	329.68	325.27
24004	343.91	328.57	324.37	319.48	323.2	337.27	318.1	277.95	322.4	324.04	335.63	334.83	337.08	342.54	322.05	317.2	351.63	341.3	348.41	333.12	329.05	316.04	347.01	311.61	334.61	327.41	334.11	330.38	326.55
25004	337.43	324.27	320.02	312.15	320.42	330.12	317.39	276.44	320.06	319.74	332.67	327.78	332.95	337.61	319.14	314.85	347.54	337.08	341.11	329.18	326.07	310.4	339.17	308.89	329.87	325.05	330.58	327.29	322.34
26004	346.27	329.93	325.3	320.01	325.49	342.12	319.6	278.03	326.19	327.06	340.02	333.35	339.86	343.67	325.67	319.23	354.09	341.42	349.09	337.26	330.08	315.65	345	313.29	335.75	327.74	335.4	332.87	327.47
27004	344.41	325.61	321.57	319.25	319.33	338.33	311.56	273.65	321.51	321.37	334.2	327.75	330.87	338.67	318.59	313.86	350.6	338.94	340.15	331.21	324.25	308.96	341.39	308.33	328.06	324.5	332.57	328.22	323.42
28004	344.07	328.97	327.33	322.88	324.34	341.75	318.25	279.48	325.5	327.58	339.77	332.74	338.17	343.89	325.23	318.28	351.64	342.81	343.69	336.81	331.01	315.21	345.85	313.75	331.83	329.06	336.08	330.57	330.27
29004	344.88	328.84	325.77	315.76	321.19	335.95	315.22	278.66	324.29	323.87	336.9	333.46	336.34	342.24	323.07	315.68	347.05	341.3	340.67	334.44	328.58	313.91	344.34	309.36	329.92	325.59	334.75	329.63	325.4
30004	345.05	329.39	327.71	320.26	323.65	340.01	318.87	277.01	322.59	326.41	337.67	330.97	337.22	342.62	325.06	318.47	352.21	342.29	344.95	336.71	333.13	316.21	345.14	313.87	333.04	328.67	335.29	331.68	328.66
31004	341.01	328.14	321.13	315.77	321.25	337.85	315.21	276.77	322.1	321.84	334.81	331.9	335.56	340.78	323.69	315.03	348.08	339.05	344.43	333.16	325.25	316.2	341.13	308.41	328.64	324.93	333.88	328.43	323.68
32004	348.22	334.73	327.48	319.53	325.58	340.34	315.8	280.75	326.6	322.48	334.58	332.86	338.17	343.73	324.18	315.91	348.43	343.24	346.74	335.76	332.53	318.34	346.48	313.2	334.01	329.39	337.02	331.57	328.96
33004	346.34	331.31	323.67	315.25	325.46	342.31	314.79	279.1	323.34	323.05	334.77	332.08	336.44	343.61	324.3	315.35	348.23	339.24	344	333.33	331.44	316.52	344.23	312.73	332.51	325.61	335.89	328.95	327.68
34004	347.89	334.55	324.33	315.56	324.9	337.32	320.42	279.62	323.71	323.86	333.98	333.2	336.42	345.44	325.39	313.47	348.74	341.13	345.12	335.59	328.95	315.59	344.09	309.02	333.09	326.85	335.7	329.4	324.13
35004	343.55	330.81	324.63	317.02	324.96	340.03	315.89	278.45	323.29	322.11	336.83	331.5	338.63	342.61	325.54	318.34	345.68	341.04	347.94	334.26	328.96	316.14	343.53	309.48	333.24	327.19	336.58	328.31	325.06
36004	344.92	332.92	325.2	316.56	326.31	342.14	320.47	276.01	325.46	325.24	336.78	332.52	337.78	344.06	322.82	316.96	349.2	343.55	353.05	337.47	330.49	316.05	345.18	309.46	331.44	328.33	337.68	328.95	325.89
37004	346.94	332.53	323.79	318.34	325.26	335.36	319.26	278.07	322.32	323.27	333.78	332.26	339.21	342.33	325.38	315.07	347.08	340.12	347.81	331.91	330.36	318.56	342.57	311.88	331.31	326.99	336.35	328.95	324.95
38004	348.51	333.4	325.84	317.06	327.13	338.12	316.25	276.85	323.75	325.32	334.61	334.3	336.74	342.94	326.31	317.87	344.27	340.12	348.65	338.64	328.94	315.89	344.35	312.8	330.54	327.26	338.23	326.42	324.72
39004	343.62	328.78	324.72	318.12	326.92	337.53	314.87	279.92	325.08	323.58	333.8	333.58	334.63	341.5	323.54	315.89	344.84	340.79	348.28	333.39	326.66	315.6	343.01	308.21	330.2	327.11	334.15	327.22	324.12
40004	344.39	331.27	324.78	314.68	324.57	336.49	317.65	277.67	322.01	322.83	333.57	335.3	333.32	341.7	322.33	313.52	342.97	339.07	345.02	334.85	329.02	315.16	342.4	311.38	329.66	327.49	332.87	324.11	322.91
41004	347.54	333.37	324.35	315.81	327.68	338.91	317.1	276.52	322.34	322.91	332.8	332.09	332.41	341.81	323.91	316.31	344.96	339.57	348.8	333.8	326.97	313.18	339.86	309.6	329.89	325.86	333.72	323.76	323.09
42004	345.03	333.36	326.87	319.89	327.9	340.83	314.08	282.78	326.27	324.81	339.06	335.44	337.63	344.64	326.69	317.27	348.05	343.49	349.47	335.78	329.72	317.06	345.23	312.08	331.32	329.54	336.19	327.16	325.69
43004	344.53	333.04	328.47	323.83	332.02	343.75	316.45	278.1	327.92	327.12	338.63	335.02	340.56	343.92	327.73	317.85	347.5	343.6	349.54	337.19	330.25	320.77	347.37	314.29	332.74	329.22	336.41	329.89	324.7
44004	345.1	333.63	327.54	321.48	330.06	339.19	319.77	281.19	327.78	327.72	339.06	336.49	340.76	345.1	328.58	318.56	349.98	347.01	349.65	338.13	330.24	320.9	346.86	315.07	332.58	330.55	337.96	328.92	326.56
45004	343.65	332.45	325.21	319.82	328.43	338.55	315.97	277.93	325.11	325.68	336.98	332.01	336.8	340.61	326.2	317.32	344.9	344.1	348.92	336.64	328.66	313.22	342.52	312.9	329.95	325.41	333.8	327.42	322.99
46004	339.35	329.94	323.9	317.09	326.12	339.75	317.7	281.43	324.4	324.29	333.5	332.12	336.59	339.51	326.11	317.46	346.73	340.01	345.62	335.25	327.12	312.96	340.43	309.52	327.87	326.91	333.24	324.73	321.93
47004	342.96	335.8	325.45	316.88	327.54	339.76	316.2	279.41	321.95	323.34	335.06	331.1	334.5	343.5	325.89	317.21	344.75	342.7	351.88	337.82	331.21	317.06	345.72	310.46	331.85	323.4	335.66	325.62	323.92
48004	338.72	327.65	320.17	309.47	322.12	334.84	309.98	275.04	320.97	317.87	331.45	326.37	329.99	336.35	320.02	312.33	341.09	336.8	345.48	331.15	321.3	311.82	337.76	305.47	325.07	320.59	330.84	320.95	318.76
49004	337.65	329.91	319.25	310.06	324.88	337.04	314.71	274.39	318.85	320.21	329.32	323.92	326.65	336.09	320.88	312	341.07	338.5	341.59	331.07	324.77	311.63	339.24	307.4	324.68	319.54	329.72	320.84	318.39
50004	347.8	337.62	328.54	318.23	330.91	342.16	323.09	279.97	327.51	328.91	339.35	335.92	338.58	342.19	333.12	320.68	351.09	346.21	354.43	342.23	333.08	319.3	351.89	316.51	334.41	330.81	337.43	331.13	328.98
51004	343.99	332.93	323.52	313.95	327.58	342.4	316.1	277.24	324.56	323.39	335.19	333.29	330.37	340.83	323.41	317.54	343.91	340.48	350.69	336.53	327.68	314	341.73	310.97	329.59	323.68	333.94	326.04	324.08
52004	342.17	334.63	323.93	315.78	325.29	334.9	316.19	277.45	322.5	319.88	332.94	331.79	327.08	336.87	326.74	315.94	345.95	341.14	346.9	337.05	325.97	313.42	342.95	307.74	329.51	322.89	334.61	325.14	321.55
53004	345.94	337.17	327.5	317.34	330.16	338.07	317.31	278.73	328.47	326.99	337.35	335.1	331.89	343.11	329.21	317.35	346.96	344.46	353.35	339.09	327.92	316.9	347.23	312.93	332.81	325.97	336.45	330.11	326.44
54004	343.85	335.06	325.82	313.19	327.52	342.66	318.06	279.77	325.24	322.59	334.66	330	329.31	339.55	324.09	316.41	344.98	343.09	348.62	335.63	327.9	312.94	344.4	311.81	330.47	326.2	333.79	324.35	323.61
55004	342.27	336.9	325.72	317.93	329.12	338.91	315.59	278.68	328.07	325.66	338.47	333.38	328.15	341.39	328.53	317.78	344.65	345.5	351.11	339.75	330.3	312.19	344.05	314.52	330.91	325.82	334.86	325.65	326.06
56004	342.18	333.04	323.81	314.91	325.82	337.47	315.54	278.44	324.95	323.03	335.38	333.61	327.87	336.93	323.61	314.06	342.61	342.2	350.99	334.69	327.06	315.12	342.88	310.85	329.35	323.04	332.87	325	323.81
57004	345.79	337.23	331.12	321.64	333.63	348.28	319.6	281.91	331.59	329.87	343.95	341.84	337.52	345.6	331.28	319.6	350.1	349.14	356.28	343.99	335.92	319.74	352.1	317.42	334.07	330.98	340.64	331.9	330.08
58004	342.68	337.41	324	316.71	325.97	340.36	318.19	277.46	326.46	323.84	338.47	331.68	326.9	340.97	326.42	315.3	340.8	344.89	351.56	335.64	326.66	315.81	344.58	309.91	331.41	322.73	335.48	324.9	324.77
59004	349.75	341.73	328.11	315.76	329.01	341.52	316.32	278.85	326.54	326.93	341	332.92	327.45	339.57	329.14	313.6	343.98	344.9	350.02	335.99	328.2	313.54	346.73	311.75	333.64	326.28	334.92	326.27	326.54
60004	343.3	335.79	325.33	315.81	326.01	341.1	315.08	276.8	326.46	324.63	337.87	333.75	327.75	337.86	326.82	314.18	343.06	343.19	348.73	336.4	328.82	312.55	342.8	313.69	331.45	324.46	335.31	323.95	323.19
61004	349.37	338.07	325.35	314.12	327.2	342.76	318	276.45	327.16	324.67	341.69	337.97	329.23	339.29	325.8	317.78	346.93	343.03	351.16	337.41	330.06	315.23	343.42	314.57	331.26	327	334.08	326.84	326.3
62004	350.37	339.87	328.86	317.01	327.46	341.22	315.42	281.43	326.35	323.69	337.57	337.8	327.29	341.88	328.82	318.78	344.88	343.67	349.58	337.23	329.16	313.86	345.26	312.13	331.7	327.35	335.51	328.94	326.47
63004	348.31	343.18	329.4	317.84	329.53	343.88	320.75	282.46	327.16	325.46	336.31	341	325.91	344.09	330.82	317.23	350.44	347.15	351.78	340.52	331.34	317.79	348.37	316.8	334.87	328.67	335.94	330.76	329.36
64004	344.77	335.61	325.41	312.98	327.34	337.87	311.22	275.35	324.02	323.75	332.65	334.59	323.51	340.08	322.52	314.54	342.23	342.53	344.58	335.68	325.34	311.9	341.13	309.35	330.28	324.83	331.02	322.39	325.45
65004	348.81	340.9	328.18	316.79	327.91	338.26	314.95	277.9	325.99	325.76	335.28	338	327.04	341.62	328.28	318.13	342.58	344.29	348.43	339.75	329.31	315.1	343.97	313.03	334.37	325.06	334.81	325.3	328.84
66004	342.65	331.8	321.63	309.4	323.61	334.67	307.07	277.56	322.41	321.48	329.71	329.64	321.97	338.22	326.23	312.66	338.74	339.83	342.97	334.34	322.52	309.22	336.83	306.73	327.65	319.83	330.46	320.78	323.34
67004	347.69	337.2	327.99	311.32	328.4	340.48	314.38	276.23	326.12	326.35	332.57	332.5	328.61	341.37	327.26	316.53	344.41	344.12	348.35	338.27	325.39	314.17	344.21	312.74	333.26	325.22	332.62	324.69	328.73
68004	347.73	334.19	323.35	311.99	327.55	339.5	314.89	279.6	320.61	323.2	330.3	333.8	324.4	342.6	328.12	315.47	342.99	342.95	347.91	333.99	327.82	311.81	340.41	310.37	330.67	323.79	332.34	325.01	326.4
69004	347.33	341.19	329.12	317.14	329.37	340.77	311.56	277.04	323.21	325.19	332.62	334.19	328.33	344.91	329.06	318.62	347.76	346.91	349.17	338.53	329.53	312.6	345.87	313.64	334.5	325.95	335.18	326.28	329.44
70004	342.54	336.79	324.54	314.1	326.91	339.93	312.57	279.55	319.76	322.47	331.31	332.49	324.29	340.85	328.15	317.37	343.41	342.43	344.77	334.92	326.8	311.88	341.18	310.1	330.51	322.25	333.18	321.58	324.38
71004	351.13	341.55	328.12	317.05	328.85	339.3	316.71	278.61	325.27	324.91	336.81	337.21	328.6	346.07	331.02	319.55	346.82	344.79	347.38	338.66	330.13	315.29	343.28	313.76	334.24	326.75	335.01	325.43	328.69
72004	348.42	337.81	327.43	314.91	327.44	339.38	312.85	276.8	324.18	323.28	333.49	333.01	326.51	345.56	328.22	317.94	344.79	345.16	346.52	337.2	330.47	312.38	342.42	312	332.18	322.71	336.84	324.27	326.32
73004	344.33	337.77	324.8	317.33	328.79	336.38	313.28	280.06	323.33	321.63	334	330.09	325.96	343.11	327.01	317.99	345.91	345.17	346.01	334.76	330.04	311.36	342.9	313.39	331.19	324.17	332.99	324.5	326.96
74004	349.95	341.06	328.66	319.35	330.29	338.57	312.09	278.06	322.29	324.27	333	335.3	326.37	343.49	332.11	317.62	345.33	347.05	345.84	336.5	329.65	313.95	344.03	313.1	334.81	324.38	336.66	325.98	328.96
75004	353.14	343.5	331.66	320.27	333.54	341.66	315.86	281.67	324.49	327.02	335.42	335.87	331.23	345.64	331.76	321.14	351.21	352.23	349.95	340.18	334.44	319.7	348.46	317.49	336.28	330.2	340.93	330.92	333.76
76004	349.39	341.96	330.74	321.96	333.5	343.84	320.25	279.28	326.42	326.74	338.56	336.21	329.68	343.67	334.95	324.61	346.88	350.3	351.33	339.03	331.43	312.92	349.06	317.91	338.61	329.25	339.24	329.96	331.42
77004	348.42	341.37	328.76	319.44	329.37	344.73	315.94	285.71	324.73	322.03	332.89	334.35	325.86	341.25	331.41	321.96	345.43	348.53	346.43	335.78	329.84	313.34	345.11	315.87	334.95	325.65	336.57	326.61	328.29
78004	346.74	338.5	325.31	318.11	329.47	340.31	313.92	280.49	324.62	323.6	335.56	331.18	327.84	340.07	330.48	321.77	342.46	347.4	345.8	338.5	328.86	311.19	342.25	312.88	334.61	322.68	332.75	325.21	326.59
79004	347.3	342.79	329.45	318.7	332.62	340.68	320.44	283.48	326.01	325.51	335.16	335.25	329.54	343.2	334.37	325.83	346.85	352.1	349.2	339.64	328.44	318.11	347.31	314.24	336.09	326.66	336.97	327.37	330.85
80004	350.86	340.15	328.41	319.22	330.91	341.96	316.48	283.62	326.36	328.7	336.77	337.31	328.86	342.62	335.29	323.08	346.05	350.28	350.75	339.71	330.03	314.37	344.91	316.12	335.11	324.72	337.37	328.94	328
81004	347.64	339.96	328.89	317.62	332.71	339.31	317.03	281.45	325.77	325.68	336.47	338.69	325.98	342.42	334.07	324.48	349.6	352.05	347.38	339.44	328.41	314.19	346.24	313.64	334.71	326.11	338.53	326.05	328.24
82004	334.8	334.55	323.98	314.3	329.35	330.18	309.04	278.23	322.32	323.32	331.19	331.19	323.62	336.13	332.09	323.02	342.27	346.4	346.16	338.26	324.18	307.73	339.03	310.36	329.72	320.12	333.24	321.86	322.35
83004	339.22	339.89	324.75	316.57	332	336.62	320.55	284.7	327.62	326.65	334.71	336.77	329.56	338.95	339.2	327.56	346.14	353.43	349.33	342.87	328.58	310.3	345.78	314.92	336.83	325.73	336.85	327.75	325.88
84004	345.7	341.68	329.13	319.62	333.77	339.23	318.92	282.89	326.92	325.89	334.33	333.92	329.04	343.64	335.12	323.98	345.9	355.42	350.89	340.8	328.82	313.64	346.84	313.92	336.64	328.24	338.36	328.87	329.02
85004	342.15	336.71	327.23	317.21	333.67	336.35	318.05	283.43	328.41	324.2	333.22	334.69	329.64	340.29	336.48	325.91	347.15	352.31	349.93	337.94	328.89	315.66	345.99	313.17	334.1	326.91	338.06	328.67	328.13
86004	344.63	340.68	329.36	318.98	332.34	338.67	318.81	281.91	326.45	321.8	334.55	327.72	329.13	342.43	334.72	322.39	344.32	351.75	349.83	338.52	331.91	313.5	344.14	316.1	335.07	326.66	339.01	329.37	326.46
87004	345.75	341.31	330.64	321.19	333.52	339.13	317.04	281.46	328.71	324.35	336.37	335.56	330.86	342.46	336.65	325.19	348.63	354.11	350.96	338.64	331.76	316.49	346.05	315.9	336.11	326.71	340.42	330.47	328.9
88004	340.07	335.38	325.07	315.42	331.59	336.25	315.19	277.92	324.87	320.55	331.5	335.18	325.04	340.59	331.89	318.9	339.24	348.08	349.02	338.75	326.33	310.84	340.43	312.28	331.21	323	336.22	327.79	324.15
89004	340	335.4	327.07	320.79	332.84	338.92	317.42	281.21	327.52	322.69	333.36	328.55	328.91	341.25	334.64	324.87	343.32	351	350.59	340.35	326.19	309.54	341.08	310.21	332.04	325.54	337.92	328.36	324.33
90004	338.49	334.06	327.49	319.63	331.49	335.88	315.74	283.3	324.64	319.44	329.43	333.26	327.61	341.59	336.63	322.26	342.15	350.82	349.51	336.61	326.18	310.26	342.84	309.64	330.82	324.79	337.8	330.88	323.87
91004	337.31	335.59	328.26	318.42	330.77	339.12	317.01	281.23	325.92	322.89	332.31	332.18	327.55	341.01	337.21	322.66	342.12	349.74	349.21	337.75	328.31	312.64	343.15	311.04	333.15	323.76	338.67	330.7	324.15
92004	334.79	332.71	325.79	313.34	329.35	333.22	319.76	278.39	325.66	319.18	330.38	331.9	327.01	340.66	337.77	320.31	338.3	349.72	346.32	335.78	325.33	314.49	341.35	309.17	328.71	323	335.56	330.02	321.49
93004	339.38	335.97	327.08	316.51	331.42	333.28	317.74	279.61	323.96	321.42	332.83	333.59	325.72	343.33	332.96	319.35	345.8	348.64	345.53	336.64	327.67	312.13	340.13	313.92	335.09	324.47	336.83	329.38	324.58
94004	340.53	337.87	329.44	321.06	334.58	343.46	321.98	284.7	326.74	323.91	334.52	333.99	330.68	345.4	339.19	324.09	347.34	354.32	353.41	340.83	332.32	315.6	343.88	315.92	334.89	330.13	342.09	335.72	327.26
95004	340.58	337.09	327.85	316.79	333.39	338.18	318.9	281.96	325.73	323.92	334.71	333.05	328.9	343.6	335.48	323.43	343.68	351.4	348.03	339.82	328.58	315.84	344.29	313.91	333.15	326.92	339.02	333.94	324.2
96004	336.42	334.41	330.81	314.42	333.4	335.36	316.12	280.05	327.51	325.52	338.18	329.32	329.79	344.19	335.77	323.81	343.21	352.7	351.29	341.86	330.11	315.52	345.27	313.82	335.29	327.68	340.97	332.09	327.01
97004	338.57	336.22	328.14	317.79	333.44	339.48	322.03	276.38	329.42	326.14	339.27	334.7	330.7	344.61	336.66	324.53	344.06	352.35	350.1	338.78	332.7	312.62	342.66	314.32	332.08	327.59	339.7	330.34	326.14
98004	341.12	338.17	327.09	314.42	335.84	339.42	319.46	280.84	327.37	324.26	336.19	332.95	330.31	343.88	337.85	321.14	345.14	351.77	350.38	340.66	332.68	312.85	346.06	311.99	335.07	330.68	341.73	331.87	326.5
99004	337.6	333.52	327.79	314.64	333.69	339.46	319.98	283.71	326.34	327.07	336.26	335.27	329.33	345.59	339.59	323.33	342.04	352.57	349.43	336.14	329.71	317.1	342.77	315.16	332.81	330.9	339.87	330.98	326.25
100004	337.48	336.58	325.95	313.33	332.55	340.86	319.8	280.83	326.17	324.56	337.3	330.6	326.77	345.58	342.23	322.4	343.27	353.64	347.63	337.51	330.18	313.43	341.46	311.72	332.34	329.8	337.6	330.14	323.89
101004	343.72	340	330.34	315.86	335.02	340.65	317.72	282.79	327.32	325.16	337.18	332.04	328.07	346.34	342.55	322.49	347.77	355.29	351.02	338.17	334.73	316.28	345.88	319.58	334.91	334.73	339.3	331.42	328.13
102004	341.43	337.66	329.71	312.4	330.41	340.44	322.84	285.24	327.6	329.05	340.44	334.54	328.25	346.19	343.87	325.11	341.8	354.09	350.69	338.03	330.52	315.15	344.52	316.13	335.5	330	338.79	329.02	327.98
103004	339.73	338.38	329.86	316.4	335.86	338.98	318.59	282.45	328.82	327.7	340.76	338.74	330.85	347.84	341.81	326.62	345.48	354.19	354.32	341.74	333.68	317.23	344.95	320.06	332.71	331.28	342.52	333.82	329.03
104004	334.49	330.08	320.43	305.34	327.65	333.59	317.44	278.77	322.43	318.84	333.03	330.25	322.62	340.25	334.46	320.34	335.51	347.13	344.18	333.15	323.95	307.05	337.24	308.69	326.01	325.25	334.41	322.45	320.89
105004	340.48	338.97	332.58	320.37	335.62	337.5	323.39	282.55	329.38	328.5	339.04	335.47	332.34	349.11	344.13	326.77	343.82	359.37	351.73	340.11	332.64	320.45	351.39	317.31	334.17	333.05	341.34	329.63	331.39
106004	338.99	332.64	328.99	314.44	333.3	341.62	319.97	281.2	327.96	325.6	339.53	334.7	328.88	347.42	342.18	328.59	343.68	354.61	349.29	340.96	331.39	316.88	346.6	318.59	331.98	330.89	339.45	328.8	327.5
107004	330.26	328.68	320.82	309.58	327.74	333.96	318.19	276.02	321.29	321.45	334.27	324.71	322.68	338.41	332.62	322.61	334.21	348.72	342.89	332.76	324.79	309	339.93	312.9	323.37	322.47	333.94	322.28	322.21
108004	336.12	338.15	328.77	317.79	332.54	342.01	324.57	282.04	328.24	329.09	339.64	334.08	333.12	346.21	341.47	327.84	342.86	360.16	352.65	340.12	331.07	318.31	349.84	318.19	335.25	332.83	341.54	331.52	330.9
109004	335.92	333.96	326.26	315.57	333.61	337.28	321.1	280.41	326.69	324.6	337.96	335.54	331.31	344.26	338.81	323.99	338.87	352.97	347.76	335.21	330.34	314.08	343.54	315.42	330.07	330.07	335.49	327.59	327.3
110004	337.98	333.7	325.77	311.4	333.3	335.87	322.17	285.32	326.7	325.29	335.14	334	329.96	344.46	340.74	328.05	341.57	353.92	349.39	336.18	329.31	311.68	344.92	316.43	330.84	330.87	337.06	327.4	326
111004	338.04	331.76	325.06	308.31	334.49	337.67	317.14	280.13	327.32	328.47	338.39	335.66	334.63	346.8	337.72	325.02	340.55	355.34	349.33	336.36	328.4	310.86	344.37	315.44	329.93	330.7	338.99	328.42	327.27
112004	337.7	337.79	330.76	320.09	334	344.39	317.38	282.68	326.68	325.31	339.84	334.2	333.53	345.39	337.17	326.97	341.98	362.04	350.96	338.99	331.95	315.97	347.46	318.08	329.89	330.59	338.48	328.87	330.23
113004	334.99	332.46	325.31	311.82	333.22	339.46	317.86	283.06	326.24	323.72	335.4	333.17	331.35	345.72	336.05	323.72	339.4	355.81	346.38	336.82	328.41	311.71	344.42	312.56	328.55	329.11	335.72	326.13	328.74
114004	339.46	334.29	328.24	318.17	336.23	341.65	323	280.52	331.27	325.72	340.26	335.85	336.74	348.22	339.95	326.95	341.81	357.35	349.76	337.16	333.11	314.61	346.75	317.76	331.18	331.1	336.77	329.33	331.53
115004	334.72	333.57	329.6	313.34	335.24	340.29	317.12	283.8	327.03	325.72	338.27	338.95	336.55	346.2	337.38	324.26	343.14	357.49	347.26	337.35	331.52	314.26	343.15	317.21	330.3	329.32	338.31	328.81	332.01
116004	335.65	330.15	326.2	310.21	332.2	339.71	317.44	282.44	322.6	322.92	335.47	328.1	329.27	343.63	335.79	321.13	338.69	352.99	345.44	336.97	326.97	311.06	342.1	310.51	323.67	326.74	332.63	325.63	328.17
117004	339.14	338.1	328.88	315.65	334.37	339.95	324.9	283.55	329.71	327.9	340.09	335.36	336.56	349.15	341.01	328.27	341.38	360.23	351.5	339.46	335.08	315.66	345.97	319.79	332.02	333.39	336.03	328.27	332.97
118004	338.66	335.55	330.07	316.53	334.04	344.36	321.3	285.52	327.17	326.13	339.79	334.79	333.25	348.02	339.26	326.51	342.79	358.05	348.46	340.03	331.81	313.99	348	316.84	330.41	332.33	337.15	329.42	333.15
119004	336.09	333.22	329.24	313.86	332.36	338.81	319.03	286.28	329.73	325.71	339	332.23	330.17	347.22	337.4	324.1	341.09	360.77	352.12	338.2	334.15	313.58	346.68	314.51	326.82	331.64	339.21	327.67	333.53
120004	335.78	335.66	328.93	313.61	336.41	337.55	322.62	287.46	325.96	326.2	340.19	334.21	333.78	345.51	338.83	326.98	340.79	355.62	350.8	338.76	332.27	314.87	345.2	315.2	325.37	329.67	336.67	326.93	331.75
121004	336.04	338.28	327.41	315.31	334.68	340.14	320.89	279.95	329.56	327.51	342.17	333.86	330.91	344.52	339.84	329.05	345.61	358.86	352.52	341.88	333.77	312.51	343.35	316.85	327.99	331.5	337.97	328.78	332.43
122004	337.64	331.34	325.32	310.11	333	338.81	319.23	285.32	323.6	322.99	336.33	331.02	328.56	341.83	339.6	326.14	338.68	355.48	347.82	335.51	330.43	307.76	342.9	314.18	326.95	329.41	334.45	325.46	329.66
123004	341.43	336.36	329.43	312.7	334.73	342.44	321.89	284.91	329.88	326.88	340.88	334.78	334.48	345.1	341.35	330.68	343.24	357.35	346.76	340.54	333.06	314.26	344.4	313.95	329.31	329.98	336.13	328.95	332.61
124004	337.99	335.01	328.09	315.1	333.26	341.92	318.32	280.9	326.89	324.09	336.22	333.33	328.82	342.36	339.3	326.62	343.64	354.76	346.89	335.82	332.44	312.01	344.51	312.18	325.77	328.39	335.44	325.26	332.51
125004	342.51	338.24	331.44	313.89	337.2	343.78	318.88	281.63	328.34	328.35	339.27	342.17	335.31	344.46	343.69	328.24	344.33	361.06	348.73	338.3	333.22	314.32	348.75	316.04	331.89	333.77	340.39	328.78	337.08
126004	341.3	340.14	331.91	313.8	337.15	344.38	325.18	283.88	331.21	329.57	340.52	342.19	334.02	346.11	341.12	330.3	343.05	358.52	347.69	338.87	331.83	315.93	347.91	316.26	330.72	332.63	341.77	329.75	336.55
127004	337.39	332.79	328.71	309.65	333.52	340.55	316.41	282.4	326.4	326.58	337.03	339.64	332.26	341.25	337.73	328.32	339.82	362.32	344.3	336.96	333.06	314.05	345.43	312.88	325.99	329.51	336.93	325.79	336.32
128004	345.26	338.2	330.45	309.66	336.98	343.57	320.04	286.6	328.5	328.22	340.11	338.31	329.6	343.82	337.62	329.11	343.92	362.84	345.37	338.27	333.18	312.99	349.13	313.88	330.27	331.5	338.41	328.48	337.23
129004	333.98	332.42	325.72	307.09	328.93	336.48	319.65	279.96	323.99	321.78	333.95	338.87	326.43	339.03	332.47	323.96	335.92	356.52	343.62	336.09	329.74	308.5	341.86	308.64	322.24	325.93	334.44	321.72	332.72
130004	336.02	336.53	329.76	312.83	331.71	340.51	320.09	285.9	326.66	326.73	337.51	340.37	330.7	342.28	338.57	326.08	339.66	363.07	345.59	339.25	332.86	312.33	347.71	312.46	327.48	331.07	337.34	326.59	335.19
131004	333.12	332.02	325.22	308.24	330.01	338.81	315.47	284.13	325.43	324.29	335.06	337.02	327.69	339.74	333.64	323.63	338.92	362.29	344.19	335.72	332.24	308.78	345.46	311.65	326.51	327.06	336.68	325.32	332.72
132004	338.36	333.83	324.85	306.56	331.03	335.4	313.51	280.93	325.39	324.66	334.28	338.18	328.05	339.54	337.03	323.19	337.55	359.41	341.96	334.27	331.33	309.56	345.16	310.31	326.6	328.86	335.43	325.29	333.28
133004	341.71	339.9	332.2	313.59	334.95	344.08	325.49	288.2	331.18	327.3	341.67	344.84	335.37	343.16	339.13	327.6	344.91	365.37	347.5	342.39	333.91	317.1	351.61	316.41	333.66	334.22	340.65	329.94	337.42
134004	343.45	335.1	329.84	310.87	336.3	339.85	328.28	286.01	328.11	328.13	341.97	343.86	332.24	343.61	340.64	325.46	345.2	362.85	348.62	341.14	334.21	314.09	350.72	317.4	332.52	334.21	340.93	329.46	337.06
135004	335.65	330.76	325.94	306.4	328.51	338.23	315.26	281.49	322.27	319.19	335.32	340.88	322.2	336.35	334.13	320.49	335.73	356.17	344.09	335.23	327.82	308.12	342.88	311.14	325.02	326.58	333.27	323.96	333.35
136004	336.8	336.18	330.08	311.72	336.35	343.64	326.03	284.56	326.27	328.34	341.85	346.64	333.93	342.06	337.45	326.96	344.62	363.87	348.34	342.44	334.07	312.8	346.27	315.84	329.82	332.59	338.49	329.43	335.77
137004	341.29	333.64	330.09	310.55	333.09	340.84	321.43	282.59	327.9	324.97	340.46	342.82	330.59	339.44	340.19	324.18	340.24	361.22	348.2	340.56	333.59	312.4	347.41	316.17	328.36	329.59	337.74	326.99	336.26
138004	333.46	332.37	326.42	306.44	332.66	340.52	313.51	281.04	324.87	322.76	337.64	345.54	324.82	336.22	335.13	322.44	338.48	356.37	343.52	335.05	330.38	308.64	343.57	310.77	324.25	328.04	333.84	324.64	332.22
139004	340.47	336.46	329.13	312.1	334.71	342.88	320.89	283.75	328.73	327.32	341.85	344.95	330.67	341.93	335.87	325.1	345.79	364.33	349.02	338.36	330.86	311.72	349.7	316.49	327.95	332.6	338.24	328.99	336.56
140004	343.43	340.1	332.87	313.81	338.73	345.59	320.67	286.14	329.69	329.67	342.35	347.41	332.8	343.48	339.74	329.78	347.18	365.61	351.03	341.34	335.86	315.92	353.36	320.45	331.53	336.75	341.02	332.44	338.77
141004	337.4	333.22	328.52	311.47	334.5	336.48	318.94	282.5	325.59	324.57	338.64	343.78	329.22	339.05	337.49	323.6	339.85	363.38	349.62	338.28	329.64	311.7	346.47	314.04	326.56	332.66	336.64	326.2	335.54
142004	341.18	340.62	329.75	313.98	335.61	338.95	318.78	281.53	328.56	326.2	340.41	344.6	329.85	339.63	337.17	327.66	342.82	364.69	347.73	339.79	331.11	313.62	351.29	316.96	329.58	334.16	338.15	328.35	336.48
143004	341.53	336.58	331.15	315.69	335.94	343.2	322.14	284.18	328.63	329.04	339.5	348.92	332.76	341.16	339.03	327.31	343.73	365.29	349.04	340.35	335.01	312.85	351	315.79	329.12	332.88	338.3	330.9	335.5
144004	340.6	334.08	327.93	312.1	334.58	340.1	323.89	283.39	326.71	325.05	339.33	346.28	327.69	340.48	338.52	325.23	342.43	365.18	349.67	340.95	332.24	313.6	349.12	314.55	329.51	333.79	337.89	327.8	333.05
145004	339.21	332.48	328	310.5	333.02	335.84	320.43	280.1	326.64	327.17	338.52	340.85	328.45	336.86	335.46	324.49	342.86	361.3	346.25	338.94	329.19	308.46	347.13	312.67	325.55	329.72	335.12	326.63	330.49
146004	343.08	340.84	333.8	316.76	339.91	342.66	322.06	285.53	331.89	332.2	341.49	352.86	336.53	344.02	341.39	329.15	347.13	369.33	355.57	349.11	336.71	318.33	354.9	318.58	333.11	336.12	343.77	332.53	338.2
147004	341.89	336.46	331.56	314.99	337.31	340.85	317.72	281.96	328.86	327.9	340.06	351	330.56	341.02	337.34	326.3	346.82	366.6	352.87	342.68	332.49	313.87	350.71	313.48	329.51	334.01	340.36	328.6	332.77
148004	337.59	338.18	327.06	310.83	336.88	338.51	319.63	280.92	324.86	327.63	335.01	345.16	332.51	337.86	335.69	323.81	342.12	364.38	345.63	342.35	331.21	310.36	349.87	316.61	326.62	331.77	337.62	325.47	330.11
149004	341.49	341.15	330.42	311.85	337.25	337.99	318.79	285.92	329.54	326.27	336.67	345.39	331.19	341.35	340.12	328.23	345.81	365.52	351.26	344.01	331.41	314.32	349.98	317.44	331.43	332.37	342.79	328.4	331.51
150004	334.83	334.57	326.51	311.77	335.1	337.89	320.04	279.7	328.34	325.91	335.77	343.24	331.21	337.67	338.6	328.46	341.34	362.98	348.31	341.66	329.61	311.38	347.8	314.35	326.67	333.09	340.54	326.1	329.7
151004	335.63	333.54	323.59	308.39	331.56	335.71	312.55	280.29	320.5	317.91	328.3	343.28	322.82	335.17	332.36	321.11	338.31	356.81	345.44	336.32	326.44	306.8	343.72	309.94	321.86	329.36	336.89	322.92	326.44
152004	340.52	338.7	332.21	316.5	337.11	341.56	324.06	287.52	329.36	328.27	338.87	347.41	330.78	342.43	342.57	327.21	349.41	367.29	350.33	343.48	334.12	313.38	354.18	317.85	329.03	336.72	343.39	330.89	333.19
153004	340.41	341.39	330.05	312.58	335.24	340.07	320.82	283.82	328.83	329.3	337.66	347.3	331.59	341.36	339.23	329.88	344.83	364.18	348.22	341.69	334.62	311.91	348.29	318.78	327.22	332.52	342.02	326.57	334.6
154004	341.09	338.19	331.7	314.05	336.77	339.25	324.51	282.64	327.82	328.58	338.22	349.48	331.26	342.67	340.31	331.03	344.92	365.24	350.05	344.32	333.78	312.23	351.34	320.49	330.24	334.86	343.35	329.67	334.58
155004	343.08	343.62	335.24	314.33	337.95	342.29	322.65	282.36	328.15	329.33	337.63	351.34	334.07	345.58	341.75	332.16	348.57	368.62	354.76	344.03	334.08	318.34	354.02	320.49	330.92	337.94	346.47	333.71	335.82
156004	344.52	345.31	335.13	314.55	340.57	343.18	322.36	284.56	330.55	328.49	338.93	351.9	335.35	345.04	342.21	332.58	347.02	370.12	356.54	348.52	338.11	317.16	355.61	319.78	331.83	338.12	348.67	334.05	340.39
157004	338.25	333.97	328.42	314.01	333.69	338.11	321.12	277.34	325.51	325.23	334.81	345.94	329.48	336.72	334.38	325.09	342.65	362.39	345.29	343.53	329.3	311.91	349.26	312.82	326.2	332.42	342.22	326.72	332.68
158004	340.05	341.65	335.78	316.88	337.22	347.14	321.77	286.49	327.95	327.54	338.75	348.77	334.17	342.92	339.72	332.29	346.35	369.99	355.43	346.84	338.23	316.49	355.74	319.1	334.22	336.59	349.1	332.22	338.56
159004	341.35	341.59	333.85	314.59	336.6	343.59	319.98	280.77	327.14	326.94	337.65	351.64	331.93	341.18	337.63	331.86	349.83	370.9	349.1	348.14	334.89	314.25	354.33	319.38	332.43	338.16	347.35	330.96	334.16
160004	340.41	340.08	329.86	314.03	334.43	339.21	320.55	282.88	326.43	327.7	336.33	346.11	331.58	339.69	338.95	328.53	347.37	365.78	345.1	346.19	332.81	308.1	352.76	317.14	329.25	333.74	348.16	328.32	334.52
161004	338.53	338.24	330.05	313.19	334.13	343.79	320.51	281.06	327.44	328.05	334.33	348.27	333.23	339.92	338.62	327.57	343.8	367.6	347.38	344.18	331.81	310.15	350.95	316.13	328.32	333.63	345.22	326.46	334.81
162004	339.81	343.77	334.86	317.1	338.21	344.39	323.96	288.14	331.07	332.98	340.36	350.69	339.13	343.84	340.83	330.15	351.76	370.55	350.21	348.39	336.26	316.85	357.04	322.35	333.46	336.54	349.83	330.52	338
163004	341.95	341.49	332.6	313.8	335.89	343.32	323.25	285.84	328.51	324.32	335.26	349.97	334.91	341.17	341.33	328.3	348.59	366.89	346.54	348.72	338.33	313.53	354.57	323.37	332.7	336.4	348.73	329.82	334.79
164004	343.78	345.46	333.58	314.92	333.8	341.44	327.14	280.74	326.75	327.13	336.7	353.81	336.63	341.26	339.16	328.88	348.1	367.63	348.11	346.1	335.43	313.22	353.02	322.04	332.44	333.87	347.55	329.08	335.07
165004	341.46	342.4	329.83	312.76	334.04	340.03	319.33	281.39	326.3	325.69	333.46	348.13	336.68	341.94	336.96	326.06	349.18	364.45	348.59	346.23	335.54	312.78	352.37	322.27	330.57	334.67	348.1	329.61	332.67
166004	339.75	339.72	330.69	312.27	332.92	338.83	321.95	285.8	326.82	324.5	333.88	348.38	335.24	338.94	335.34	324.85	347.58	364.53	345.53	345.05	331.85	312.22	350.28	322.3	327.97	331.96	344.47	329.09	334.96
167004	343.22	342.55	332.7	314.44	334.7	345.1	318.9	282.62	327.81	326.97	335.18	347.44	338.63	340.59	335.6	328.69	347.69	366.2	347.45	343.94	333.87	313.63	353.97	323.64	332.2	335.07	348.13	328.8	336.56
168004	342.37	341.88	333.14	315.11	333.13	343.67	317.77	284.26	328.25	327.58	336.29	352.57	340.07	343.45	340.79	327.84	351.77	365.2	348.16	346.12	335.75	314.43	354.11	322.93	331.52	336.23	349.01	331.13	334.62
169004	341.12	341.29	333.03	319.48	335.08	341.62	323.79	281.97	328.71	328.24	337.71	351.65	339.06	343.35	337.15	331.39	348.49	368.03	349.15	348.69	334.67	315.6	355.61	326.74	331.03	332.61	349.57	330.41	336.48
170004	342.52	339.99	331.83	313.73	334.73	342.59	322.34	282.43	329.16	328.07	335.53	350.22	340.32	342.33	338.3	329.69	349.2	365.76	348.95	346.95	335.12	313.85	355.43	326.17	328.28	335.51	350.46	330.1	334.68
171004	340.29	335.48	327.71	311.74	332.92	337.63	318.82	275.54	323.67	322.44	331.71	346.61	334.82	338.32	335.06	326.8	342.35	364.08	342.39	340.47	329.12	312.46	350.22	323.19	327.38	332.3	345.56	327.02	335.47
172004	342.88	337.92	329.19	314.78	333.75	339.66	318.95	279.85	325.96	325.6	332.29	349.91	331.79	341.96	335.33	326.63	345.69	366.44	344.38	343.21	330.9	312.23	353.59	324.18	326.79	334.17	345.18	329.45	335.25
173004	343.8	336.88	330.68	312.37	333.79	348.71	322.46	280.02	324.53	325.67	334.26	347.87	335.66	343.41	337.64	329.94	349.39	364.45	345.03	346.81	333.84	313.6	353.32	321.47	327.69	333.45	345.6	329.21	335.57
174004	337.33	332.95	328.75	313.88	333.19	344.87	316.17	279.69	325.91	324.72	333.68	346.87	333.7	343.66	337.64	329.18	342.54	365.79	348.18	344.07	329.52	312.58	350.45	324.85	324.64	333.54	347.83	328.72	333.47
175004	338.58	337.88	328.49	311.68	332.58	341.7	318.32	278.81	324.37	321.17	330.61	344.98	332.38	341.5	337.05	327.65	342.88	362.74	344.96	340.31	331.51	313.64	351.32	323.38	328.2	333.25	344.46	327.4	334.44
176004	345.31	337.9	333.56	314.24	332.64	343.08	320.16	285.46	327.16	325.96	335.11	349.13	338.82	343.54	338.76	328.64	343.44	367.8	346.49	343.82	334.41	314.68	353.72	323.77	328.78	334.56	348.44	330.04	338.38
177004	341.98	339.92	336.34	318.87	335.91	342.64	326.35	281.82	328.93	329.53	335.23	347.09	339.6	343.12	342.27	331.42	348.5	370.22	346.41	343.8	334.95	316.05	356.18	327.33	333.3	338.37	347.54	330.04	337.87
178004	344.98	338.61	333.77	316.61	335.68	345.39	323.13	285.76	329.94	327.81	334.8	350.62	340.04	345.73	343.73	329.98	344.99	369.67	348.14	344.49	333.72	313.4	355.37	323.74	333.38	334.97	348.78	331.24	337.57
179004	341.23	332.31	327.51	309.63	329.35	334.1	318.88	278.13	323.39	323.22	332.29	345.59	336.18	338.82	338.49	323.42	341.17	363.75	340.73	339.89	329.73	308.89	348	318.82	327.61	330.4	340.94	325.53	335.53
180004	342.85	337.44	333.26	315.94	332.58	345.18	318.82	284.45	328.84	329.57	334.63	350.27	341.33	343.99	343.03	329.69	345.27	368.96	347.66	344.21	335.24	315.86	350.47	325.97	328.78	333.21	346.44	329.51	338.08
181004	334.13	330.17	330.01	311.04	328.19	340.86	312.12	276.7	320.35	316.08	329.95	343.87	332.12	337.01	336.55	325.02	337.35	364.02	337.93	338.29	329.09	308.36	349.58	319.94	325.08	330.88	340.48	323.44	331.81
182004	343.35	336.81	332.14	314.39	334.9	342.84	325.84	282.54	329.2	329.89	335.95	349.55	343.2	346.9	345.25	330.44	346.93	368.13	349	346.82	333.13	315.15	354.87	323.68	332.94	336.47	346.28	330.19	339.69
183004	339.09	331.21	328.89	312.73	329.8	344.76	319.22	281.59	323.19	323.77	332.3	337.26	336.01	340.2	338.19	324.53	340.96	366.68	342.23	339.62	327.08	312	350.28	321.35	327.15	332.12	341.46	326.58	335.32
184004	340.33	335.54	331.08	313.88	334.79	340.28	320.51	284.87	327.56	330.43	334.95	342.72	337.95	340.77	340.67	329.22	347.72	367.69	344.5	344.53	330.59	314.82	350.8	323.1	327.54	335.33	343.83	328.71	338.26
185004	345.06	332.97	334.51	317.87	334.96	344.23	322.17	283.06	329.44	328.3	336.3	343.82	339.56	340.04	342.77	327.71	343.54	369.22	347.14	340.97	333	314.69	353.83	325.62	329.48	333.87	343.61	328.87	339.77
186004	338.77	336.34	329.77	312.95	335.21	338.16	317.85	281.72	327.46	326.85	336.92	343.37	340.78	341.9	342.88	327.06	345.43	366.31	344.22	339.67	333.1	312.6	348.82	324.1	327.16	333.58	344.06	328.03	337.12
187004	341.69	337.15	332.78	315.66	335.76	341.05	319.88	282.34	329.32	328.09	335.82	344.01	337.34	341.27	342.64	327.88	347	368.82	342.9	342.23	331.76	314.64	350.43	324.82	330.01	333.94	343.53	329.5	341
188004	340.42	332.8	329.01	313	332.45	338.79	315.16	282.21	325.5	323.76	331.69	340.06	335.59	337.18	338.64	322.91	339.29	365.01	338.74	338.74	328.96	307.75	348.03	319.27	325.54	331.59	338.94	326.48	336.44
189004	338.17	335.7	332.9	313.34	335.3	344.26	322.93	285.47	331.34	327.99	337.09	349.98	340.37	342.21	346.39	327.76	349.16	368.38	348.59	344.22	333.34	313.57	352.34	325.47	331.28	336.46	344.12	331.16	340.65
190004	341.35	338.76	334.54	314.73	335.39	344.72	321.69	283.79	328.58	328.12	334.67	345.12	341.63	341.21	341.86	327.18	346.85	371.91	345.9	344.78	333.34	314.91	350.92	328.97	329.69	335.66	343.35	331.3	341.56
191004	340.72	334.68	333.18	311.67	333.25	342.11	322.5	281.4	327.54	327.44	331.85	345.55	341.07	339.49	341.56	326.02	343.14	370.51	349.47	338.79	328.57	314.21	350.73	325.1	330.31	332.12	341.39	327.32	337.58
192004	341.76	336.79	331.69	313.04	335.16	338.74	319.31	282.95	329.87	326.78	334.72	349.1	340.16	339.3	343.64	327.09	342.19	367.91	347.54	339.91	332.73	310.81	350.47	326.34	329.01	334.76	342.29	329.44	338.46
193004	343.07	342.91	336.05	318	340.22	350.47	329.46	286.44	335.55	333.89	340.81	353.8	345.56	346	346.92	335.37	353.31	374.28	356.96	347.93	337.65	320.71	359.06	330.02	335.04	341.76	347.56	337.57	345.29
194004	338.64	336.63	332.51	315.57	337.38	339.52	322.15	281.69	330.91	331.79	336.26	346.97	344.78	341.16	343.65	330.71	344.64	369.78	351.77	338.1	330.84	314.54	351.78	327.05	329.22	337.85	343.42	331.97	339.12
195004	342.43	340.47	332.35	315.52	335.96	342.22	320.99	282.38	332.3	330.16	338.62	348.31	346.21	342.51	341.92	330.11	346.55	371.76	351.73	341.44	333.33	315.33	351.97	325.33	327.9	338.22	344.1	332.96	340.43
196004	339.07	336.86	331.23	309.75	335.86	336.15	322.71	285.13	327.45	327.25	332.36	348.17	342.67	336.48	338.72	326.75	344.9	370.27	345.6	337.76	331.05	310.97	351.18	324.8	327.77	334.45	340.73	330.47	338.96
197004	340.63	341.64	333.72	311.37	335.48	340.33	319.66	280.64	328.02	328.55	334.8	343.88	343.12	339.16	337.06	327.75	344.89	369.33	346.35	340.26	329.83	312.59	353.04	323.91	329.7	338.59	342.98	330.64	342.19
198004	338.08	338.85	333.35	313.02	335.8	338.9	318.53	282.13	328.49	326.44	336.91	350.26	343.46	342.95	341.92	328.24	347.99	369	352.37	342.8	336.51	315.57	353.55	325.19	330.19	339.75	345.71	333.03	340.72
199004	339.35	337.9	335.14	316.67	333.9	343.11	321.39	284.45	329.47	328.72	335.77	351.56	346.54	342.41	340.9	330.02	345.57	367.1	349.65	342.15	333.12	313.22	353.54	323.29	328.01	337.82	346.15	332.4	341.56
200004	337.7	340.51	334.81	314.22	338.62	338.58	321.4	280.89	330.45	328.95	335.62	348.2	345.14	342.04	338.43	328.03	347.18	370.55	349.65	341.02	333.31	315.37	355.31	324.42	330.46	339.25	346.63	332.58	342.13
201004	339.25	339.1	334.66	313.59	335.68	343.5	321.38	286.41	328.04	326.52	332.97	352.28	341.23	339.55	342.14	326.24	341.17	370.19	347.35	339.94	333.93	310.19	353.16	322.29	329.14	337.8	342.94	332.78	339.39
202004	336.98	337.75	331.8	314.39	332.6	337.71	318.69	279.79	328.07	325.65	332.6	353.28	343.46	339.11	340.16	325.69	346.83	368.52	345.69	337.48	332.86	312.41	351.16	321.78	330.89	336.66	342.32	330.77	339.56
203004	337.27	339.33	331.47	310.53	334.67	341.77	325.18	281.78	328.66	329.71	333.51	348.13	346.56	341.57	338.61	326.31	340.64	367.79	348.19	340.72	334.69	312.51	350.35	324.08	326.31	335.25	343.5	329.84	338.7
204004	339.6	341.23	331.7	312.88	335.29	339.31	322.31	282.82	330.27	328.36	334.79	348.39	346.88	341.5	339.66	329.3	345.44	365.73	349.7	342.72	330.82	311.82	350.31	323.96	328.57	337.24	341.18	330.23	336.49
205004	342.81	343.19	336.12	317.4	338.21	342.96	324.02	280.8	331.87	331.07	337.16	350.53	349.06	341.6	344.04	329.74	350.18	370.77	353.53	345.75	336.97	317.13	353.98	329.97	333.31	342.5	343.97	334.4	341.24
206004	337.83	332.55	326.87	311.35	331.75	336.77	319.62	279.8	326	326.2	330.49	345.54	343.07	338.87	333.1	322.46	340.29	366.38	344.67	335.62	327.83	309.97	347.68	320.53	323.52	334.91	341.98	325.86	333.52
207004	339.96	340.57	333.57	317.17	337.02	344.39	319.72	285.5	330.51	329.53	335.86	351.76	344.48	342.55	344.65	331.29	345.45	370.18	348.06	342.15	332.27	311.15	352.02	326.31	330.82	338	345.03	331.6	340.3
208004	339.73	340.2	336.11	315.41	336.93	346.52	319.17	281.75	330.78	329.91	335.27	352.84	347.25	342.04	345.85	329.47	344.63	371.68	350.4	341.44	335.99	314.38	354.41	324.27	332.01	337.23	344.94	332.2	338.85
209004	341.21	337.61	332.25	313.55	333.62	341.19	322.27	283.56	330.01	331.04	335.83	349.19	346.33	339.57	341.38	330.43	342.86	367.82	349.09	343.06	332.95	310.09	350.78	322.09	328.91	335.31	343.92	330.13	339.7
210004	342.02	337.07	332.7	316.04	332.94	344.44	322.8	284.84	330.27	330.24	335.36	351.19	347.89	342.88	340.95	328.54	343.22	369	348.32	342.11	333.45	312.67	351.91	325.73	329.03	337.98	340.71	332.81	339.09
211004	335.67	331.84	328.9	312.83	333.05	340.02	322.31	283.45	327.66	326.88	331.7	351.2	340.75	340.97	340.66	326.67	338.82	368.18	345.15	338.92	328.28	308.11	348.2	321.99	324.57	333.63	339.96	327.78	336.25
212004	337.77	333.68	334	314.01	333.36	339.31	322.46	279.34	326.32	327.55	333.7	345.62	345.2	342.19	339.02	326.04	342.24	368.31	344.22	340.75	332.65	309.46	350.78	322.69	327.68	334.45	342.02	328.94	337.38
213004	334.43	332.42	331.67	313.35	331.41	341.26	320.11	279.66	328.17	325.07	333.81	344.99	340.27	340.5	337.32	323.29	342.9	367.32	344.27	336.15	331.04	308.98	348.4	318.78	327.82	333.21	340.24	328.54	336.31
214004	341.01	339.19	334.25	317.76	335.01	343.57	320.84	283.24	330.96	328.39	336.5	351.74	344.49	341.29	341.44	330.33	343.64	372.62	346.91	337.78	335.4	315	351.83	321.98	329.04	336.01	342.49	330.64	339.79
215004	336.53	339.32	328.84	314.65	332.07	338.31	318.86	280.57	326.88	323.05	331.77	348.06	340.64	338.74	337.27	324.35	344	368.76	341.31	339.02	331.72	307.08	347.78	317.47	327.86	330.46	340.84	327.51	335.18
216004	336.63	338.43	332.85	314.32	333.35	341.25	320.18	280.74	329.35	326.95	333.77	350.92	343.81	344.67	338.9	326.36	343.75	371.59	347.85	339.02	334.87	312.75	352.11	320.06	328.47	332.12	342.82	330.77	339.68
217004	342.09	338.4	336.29	316.38	336.21	341.44	322.41	282.7	333.29	334.85	337.44	352.83	348.24	345.83	344.35	329.26	347.16	371.94	350.47	343.12	337.57	314.55	353.26	323	330.76	335.77	344.09	334.52	339.82
218004	335.7	337.81	329.65	314.02	328.49	334.76	320.12	279.09	327.94	325.62	332.31	346.11	344.42	339.11	338.18	324.47	341.84	367.5	340.34	335.19	330.83	310.48	350.76	317.58	326.38	331.31	337.79	327.01	335.65
219004	336.3	337.75	331.79	312.68	330.9	339.04	316.85	278.53	326.85	326.63	333.55	347.13	342.79	336.81	339.08	322.24	345.51	366.96	342.65	337.53	333.44	308.89	351	314.78	329.57	330.84	339.93	329.46	335.88
220004	331.75	334.85	331.2	312.96	330.52	335.24	317.53	279.54	324.97	323.64	329.53	346.33	339.35	338.28	336.82	323.94	339.69	368.78	342.93	338.81	330.28	307.72	346.56	313.66	327.68	330.32	337.89	325.19	333.54
221004	340.03	342.37	335.48	316.33	332.12	340.1	322.91	281.08	332.64	330.29	336.82	348.65	348.83	342.82	345.06	330.16	348.3	374.21	346.99	341.48	336.48	314.7	355.16	316.33	330.61	334.65	342.61	333.09	339.19
222004	334.1	336.65	331.8	314.54	330.01	339.19	317.04	280.97	326.5	323.52	331.25	346.79	343.32	337.91	337.42	324.2	343.31	370.16	340.69	334.41	332.79	308.72	349.46	314	327.5	330.74	338.8	327.33	335.59
223004	333.72	337.75	333.77	312.73	332.64	336.32	320.43	279.92	328.8	326.96	332.35	350.41	345.12	340.3	341.58	328.97	346.1	368.25	345.5	338.6	333.15	310.74	349.74	316.81	327.68	332.3	341.71	327.65	336.7
224004	334.12	342.85	335.25	317.56	336.15	340.51	320.02	283.43	330.11	329.53	336.09	353.22	348.9	344.31	345.19	331.33	347.98	373.13	348.56	340.03	336.72	314.81	353.6	319.52	330.8	335.34	346.27	332.38	342.23
225004	337.59	344.63	335.85	317.12	335.38	340.32	320.92	283.65	330.51	330.54	338.41	348.13	348.39	343.28	342.65	330.76	344.84	372.45	348.78	342.74	332.6	314.57	351.94	318.84	333.28	333.36	345.01	332.31	338.04
226004	335.58	339.76	332.29	311.81	330.84	336.79	321.65	280.35	328.32	327.17	334.67	345.84	345.26	342.46	343.03	328.56	342.58	368.88	344.08	338.28	331.03	311.89	347.83	316.47	327.66	331.16	341.19	328.38	336.03
227004	334.09	338.57	334.95	315.59	332.05	338.72	318.45	280.93	327.03	321.06	332.08	352.33	342.2	341.69	340.59	330.3	343.27	369.57	346.07	336.92	330.72	314.71	349.64	314.84	326.64	330.68	345.39	327.74	335.2
228004	337.2	341.93	339.52	319.45	334.42	340.79	321.3	282.84	329.19	329.09	336.21	352.02	346.6	345.71	345.44	336.77	349.52	374.74	352.67	341.78	335.9	316.84	352.39	322.33	331.13	338.96	345.88	333.75	339.56
229004	337.25	345.44	337	315.86	331.79	339.7	323.83	283.28	330.08	327.22	333.97	355.61	343.93	343.18	346.35	331.46	346.57	373.97	345.3	342.75	336.41	315.45	352.82	322.94	334.7	336.67	344.15	332.96	339.14
230004	338.03	344.93	337.89	318.81	334.9	340.67	322.49	284.09	329.31	328.88	336.91	353.88	345.71	343.46	342.88	331.41	351.78	378.14	350.46	343.01	334.35	316.68	352.87	321.17	334.2	336.7	344.17	333.62	341.99
231004	332.9	336.84	331.12	312.85	328.03	337.16	318.07	281.9	324.21	321.51	330.74	344.02	340.03	338.82	339.86	329.41	343.06	366.67	341.68	335.78	329.61	311.3	346.04	316.53	328.95	331.31	341.19	327.48	332.26
232004	337.77	342.33	337.35	318.68	333.6	342.26	323.64	282.12	329.04	326.98	335.07	349.73	342.04	341.31	345.54	332.02	347.06	373.6	347.4	341.21	335.2	315.98	349.8	320.05	336.5	335.91	344.94	331.57	340.6
233004	337.34	338.09	335.29	315.47	333.49	339.75	320.43	278.03	328.15	326.48	335.31	348.33	343.32	341.67	342.5	329.85	346.39	369.22	349.48	340.64	332.54	313.8	348.78	316.87	331.75	334.12	343.9	333.2	338.22
234004	337.78	341.08	333.15	313.5	328.68	330.69	317.12	281.4	324.68	321.15	331.58	348.63	337.69	339.12	337.76	326.68	336.35	368.1	341.26	332.43	327.67	311.73	345.09	313.82	328.97	332.99	339.41	329.47	336.77
235004	337	340.43	337.74	316.95	331.59	341.4	322.93	280.65	328.78	328.71	334.06	350.47	344.85	342.51	337.85	329.86	342.98	373.27	346.79	336.83	332.39	313.64	349.22	316.75	332.09	334	342.68	333.35	339.58
236004	338.34	340.66	331.97	315.65	328.73	338.45	319.81	280.92	326.69	326	333.59	353.52	344.24	338.52	339.05	329.33	340.84	368.87	339.72	337.24	328.05	311.72	347.25	314.89	331.42	333.77	341.87	333	338.33
237004	337.56	340.35	334.62	311.58	328.82	338.41	321.35	282.76	327.13	325.32	331.14	348.46	344.03	342.67	337.1	326.53	343.06	369.26	344.78	338.19	329	311.95	347.61	315.06	334.71	334.57	342.25	330.92	339.2
238004	339.68	340.4	333.91	313.48	331.03	336.98	318.15	279.45	324.55	323.5	333.3	344.89	343.44	340.2	335.67	328.52	343.3	368.14	341.01	337.18	329.2	312.85	346.16	315.98	332.15	333.78	336.93	332.42	336.89
239004	337.75	343.04	338.05	313.65	332.85	335.74	322.8	282.26	324.64	326.18	333.97	350.25	346.44	342.66	338.1	331.97	345.53	368.26	347.39	341.29	330.68	315.23	350.24	318.51	334.94	333.56	343.88	331.03	340.12
240004	340.01	346.19	338.28	314.98	333	335.94	319.9	281.58	328.6	326.43	333.41	352.41	344.44	340.94	340.67	330.11	344.32	370.45	341.69	336.15	331.26	315.61	349.93	316.58	336.48	333.96	341.39	334.8	338.94
241004	335.35	343.74	336.46	313.48	333.07	335.91	318.87	282.39	323.84	323.83	332.06	347.85	342.9	341.43	336.82	328.86	340.28	366.62	341.84	338.53	329.25	313.5	347.31	315.45	334.59	332.53	340.62	330.82	336.99
242004	340.98	346.71	341.95	316.99	336.48	340.71	328.08	284.05	329.24	330.53	337.11	351.19	347.07	345.97	340.62	337.72	346	374.17	350.97	342.84	336.09	319.69	353.8	318.23	339.25	340.9	346.01	337.72	340.67
243004	339.32	340.6	335.51	311.78	329.58	332.53	317.25	277.93	322.92	322.64	330.61	344.59	337.01	340.42	337.67	329.89	340.09	366.49	339.8	336.37	329.26	314.68	349.13	317.66	334.54	334.57	339.32	332.19	335.97
244004	340.14	346.8	342.18	314.37	337.26	341.31	323	284.91	329.6	330.58	337.69	355.43	344.66	345.04	343.83	338.32	349.25	372.27	349.07	345.75	335.59	317.67	353.23	323.02	340.1	338.88	345.14	337.14	341.51
245004	337.34	342.31	337.51	316.66	333.34	340.27	319.41	284.71	325.7	329.1	333.96	347.63	339.68	339.65	335.3	332.66	343.47	367.17	342.64	340.04	332.64	315.74	348.13	315.17	334	337.09	341.12	330.69	338.91
246004	337.13	336.88	338.08	317.53	333.24	335.77	321.24	283.6	326.24	327.81	332.63	344.77	338.67	339.3	339.96	331.48	345.01	368.1	348.7	339.25	332.28	318.1	352.84	319.28	335.89	338.96	339.25	334.31	340.81
247004	339.26	336.85	337.24	316.11	332.78	339.21	321.73	281.51	328.89	328.85	335.88	344.85	338.01	338.13	336.37	327.72	342.71	366.98	344.75	336.81	329.7	317.29	347.05	316.8	332.77	336.71	339.42	332.61	338.88
248004	337.41	342.01	338.13	315.04	333.43	334.01	322.28	282.8	328.73	328.62	340.1	348.54	341.99	342.37	339.86	331.38	350.37	369.02	351.47	343.08	333.41	314.17	350.6	320.49	338.77	338.86	342.87	335.61	341.77
249004	335.67	339.23	333.68	312.55	330.96	339.21	318.92	279.35	326.09	326.94	338.31	342.86	338.32	338.96	334.31	326.1	339.15	368.77	346.5	337.37	329.41	317.28	347.94	316.83	332.49	337.07	341.98	335.03	337.6
250004	334.22	339.49	332.08	309.91	329.32	337.63	318.23	281.52	326.01	325.09	339.75	343.69	337.42	336.39	331.35	325.85	342.72	364.6	345.74	332.56	327.84	312.88	346.24	314.87	329.53	335.27	340.39	330.7	335.16
251004	335.88	342.1	336.54	314	333.88	336.34	322.85	282.14	325.04	327.45	339.77	346.86	338.89	339.16	335.16	326.66	341.65	365.51	350.03	339.58	330.83	317.82	350.27	316.83	331.98	337.67	342.57	334.63	338.51
252004	333.43	333.82	330.68	312.69	329.36	329.54	317.33	283.76	323.37	324.34	333.58	339.31	331.29	336.51	332.74	324.82	338.97	363.25	340.84	336.33	326.03	312.12	344.94	312.87	327.17	334.27	338.56	332.59	335.63
253004	334.35	337.82	333.26	308.72	329.24	330.34	313.15	279.82	323.67	324.2	336.88	344.64	336.8	337.38	333.36	326.54	339.36	363.81	344.18	335.67	325.87	308.77	345.27	314.93	331.92	333.23	338.31	329.26	335.47
254004	336.94	339.19	331.39	310.94	325.89	331.83	315.73	275.78	321.14	322.35	333.05	340.73	331.65	334.16	329.5	322.85	337.52	363.12	339.29	333.03	326.16	308.5	342.94	312.85	332.8	332.97	334.97	328.07	334.73
255004	338.43	342.38	338.91	314.19	334.28	339.31	319.77	282.39	326.69	330.68	342.34	349.8	342.28	341.78	337.23	330.22	343.51	368.38	348.92	341.12	333.48	320.08	350.07	321.45	335.71	338.93	344.55	335.26	339.63
256004	337.06	340.22	333.28	314.69	331.03	334.24	322.76	281.79	324.49	327.76	340.59	345.99	339.04	339.07	334.89	323.81	340.66	367.91	348.14	339.23	331.9	315.56	347.3	319.7	331.59	335.1	340.93	332.79	337.07
257004	339.38	342.67	337.55	317.44	335.99	337.82	327.2	283.09	328.66	332.28	344.65	347.99	342.2	344.27	335.86	326.76	347.2	372.66	350.78	343.69	333.48	321.21	350.16	320.09	335.86	341.15	344.54	336.93	339.29
258004	343.58	346.79	339.04	317.73	333.82	340.13	321.67	284.2	328.04	326.86	341.35	346.72	338.7	342.77	334.44	326.78	348.69	371.45	347.87	342.29	334.12	320.4	350.1	322.95	335.38	339.93	344.69	337.41	338.85
259004	338.99	341.48	336.82	314.97	331.88	340.68	321.42	283.5	327.67	327.59	343.27	343.85	338.09	342.79	334.47	328.35	340.27	370.96	346.26	341.7	332.86	317.04	349.24	319.67	332.54	339.31	343.25	332.06	337.76
260004	342.17	347.49	338.96	319.37	336.39	341.72	320.95	284.32	329.77	331.52	344.88	348.16	341.39	345.95	337.96	326.64	347.25	373.95	350.38	347.63	334.86	321.13	353.8	323.12	336.71	340.83	345.69	340.04	341.4
261004	344.96	344.45	342.06	320.55	336.3	344.28	321.78	285.12	332.73	330.29	343.11	347.6	340.45	345.16	337.98	327.29	349.37	376.04	350.3	348.49	334.58	323.02	355.63	323.18	337.03	343.37	346.89	338.76	341.4
262004	340.31	340.12	333.45	312.4	330.5	336.39	313.76	282.22	324.92	324.6	339.28	343.7	337.2	338.03	331.73	323.49	338.64	363.95	344.65	340.3	327.17	315.37	348.28	316.22	331.58	336.58	339.96	330.61	333.07
263004	337.13	340.96	334.3	311.13	331.95	341.05	316.39	278.89	322.31	325.73	338.85	345.2	336.32	338.72	331.31	322.18	342.69	367.99	342.52	343.56	328.18	315.15	348.95	316.69	329.34	338.58	342.36	332.05	332.39
264004	334.51	333.38	331.56	309.18	328.68	336.26	316.41	281.03	322.84	324.2	338.61	342.96	331.55	337.18	328.64	322.02	336.59	364.2	341.06	337.61	325.65	312.78	345.54	312.06	327.53	334.35	337.18	326.04	329.69
265004	339.78	341.05	336.13	311.69	333.57	334.85	317.39	279.68	326.81	326.57	341.24	343.3	338.21	338.79	334.07	323.3	342.34	365.69	344.09	342.14	332.38	315.32	347.01	315.57	330.6	342.06	341.58	332.07	332.11
266004	335.25	338.83	335.44	315.43	332.77	336.26	319.63	280.27	324.84	324.65	338.5	341.22	337.36	340.21	336.87	323.43	339.94	367.78	344.19	342.66	332.72	316.2	348.24	320.67	329.99	341.34	342.95	331.74	331.25
267004	331.14	331.89	329.88	311.2	326.01	330.17	313.58	274.15	319.71	322.08	334.7	338.42	330.75	333.04	330.99	319.33	335.51	362.64	338.41	338.36	325.74	311.79	344.53	311.69	323.81	335.56	337.22	325.85	328.5
268004	341.52	342.17	339.39	317.43	334.86	341.52	321.25	285.02	328.62	331.82	346.36	345.55	341.71	342.59	337.41	327.53	345.71	372.56	349.82	350.24	335.17	319.76	352.97	319.95	333.72	344.66	345.56	336.84	333.81
269004	336.19	337.83	333.36	314.49	331.11	337.26	322.11	281.31	328.39	329.24	340.36	340.14	338.51	337.1	335.11	323.93	343.79	368.42	345.91	344.87	328.08	313.23	349.08	314.98	329.26	343.36	338.54	332.19	333.21
270004	336.19	335.34	330.94	314.79	332.01	334.86	318.71	279.46	324.49	323.25	339.12	341.71	334.98	334.51	332.05	321.68	338.77	364.9	341.61	342.01	328.29	311.08	344.32	315.17	325.05	340.2	338.84	329	327.27
271004	335.87	336.32	333.89	312.44	333.57	337.44	315.82	280.44	327.21	329.95	340.24	344.63	339.14	337.37	332.58	324.18	338.57	365.77	342.12	343.57	333.13	314.88	347.9	317.11	329.15	339.87	339.08	331.65	329.15
272004	340.01	336.68	333.15	310.95	330.32	332.2	313.78	278.89	324.43	324.51	339.94	337.17	334.39	337.09	331.33	320.01	338.97	364.89	342.31	341.85	329.44	313.82	346.2	313.78	324.11	340.1	339.14	331.19	327.43
273004	335.96	337.87	337.05	314.38	337.26	339.7	319.32	282.41	328.3	329.46	341.53	343.57	340.81	341.07	334.58	324.49	342.74	371.33	347.61	344.83	332.99	318.58	350.97	317.09	330.02	342.49	343.06	335.56	331.55
274004	340.22	337.9	333.63	312.46	334.87	339.11	320.46	282.07	329.8	330.22	341.74	343.13	336.69	340.75	335.74	322.92	343.54	367.39	344.4	344.49	332.82	314.96	349.75	315.8	328.18	342.85	341.03	332.51	331.04
275004	338.06	338.95	331.53	312.36	334.26	336.14	321.26	281.04	327.06	326.96	341.01	341.89	335.43	340.25	335.92	320.98	345.12	366.57	345.11	342.43	333.82	317.21	350.62	319.85	333.14	342.74	340.84	333.45	330.59
276004	341.13	342.54	336.64	312.88	334.5	340.24	320.69	281.53	326.91	325.63	339.56	343.39	336.45	339.08	336.95	321.09	342.72	367.67	343.91	347.52	331.72	317.51	348.53	316.71	333.26	341.53	341.75	332.6	329.13
277004	338.89	335.88	331.77	313.63	330.28	340.16	321.83	281.46	325.01	323.49	335.94	337.51	333.26	336.53	332.23	321.21	337.08	362.22	339.81	343.55	329.59	313.98	343.67	315.83	329.06	339.2	338.1	329.66	326.38
278004	335.39	335.68	330.2	312.89	327.73	337.06	322.13	280.18	325.17	324.39	335.75	342.13	335.43	336.36	333.29	322.86	337.71	363.4	341.58	342.66	330.33	315.41	344.45	316.02	329.79	338.81	340.95	329.09	327.08
279004	338.98	340	335.79	315.33	333.15	340.59	323.14	282.26	326.79	323.33	337.33	347.36	334.41	336.91	335.47	326.98	340.12	365.45	339.65	344.2	332.43	314.66	348.62	320.55	333.46	340.59	339.83	331.09	328.86
280004	333.5	336.37	330.4	311.25	329.01	334.05	311.97	280.63	324.15	318.15	329.99	340.7	331.16	334.51	329.6	321.16	338.11	359.49	337.57	340.9	330.72	310.77	341.25	316.97	328.69	336.02	337.78	328.05	322.17
281004	333.98	335.42	331.52	314.07	332.61	337.96	317.6	279.63	328.2	323.36	334.29	343.3	332.51	338.07	330.46	323.3	342.61	363.06	340.42	342.75	330.29	314.46	346.26	311.88	328.77	338.12	340.4	329.66	326
282004	335.64	333.45	332.35	315.03	330.86	341.13	320.7	280.5	327.78	327.39	334.33	338.85	334.91	336.37	328.46	323.29	341.85	363.58	339.5	341.19	331.95	315.14	347.77	318.47	329.68	338.46	338.78	330.29	325.83
283004	335.44	337.57	332.71	316.03	333.78	340.54	324.8	282.71	329.18	326.86	335.85	343.95	337.91	338.19	331.96	324.94	341.43	365.22	344.73	344.55	334.41	315.48	349.25	319.51	330.29	338.86	341.15	332.6	326.3
284004	335.86	336.71	329.26	310.84	331.16	337.16	319.87	283.27	325.57	322.69	331.27	344.54	335.1	337.7	329.12	323.11	341.62	363.28	342.75	340.51	333.19	313.2	345.84	317.3	327.46	336.45	339.83	328.98	322.97
285004	335.41	338.87	334.48	315.67	333.27	334.84	318.56	279.26	328.5	323.3	334.52	339.14	334.8	337.35	330.25	321.43	342.46	364.55	344.67	341.29	333.68	316.66	349.69	317.33	330.21	338.9	340.56	329.97	328.44
286004	339	343.81	338.21	317.47	338.84	343.14	327.76	285.74	332.26	327.17	338.77	351.32	341.23	342.39	337.87	328.57	350.84	370.42	351.01	347.97	337.14	319.24	355.59	323.33	335.57	343.04	347.02	336.46	330.85
287004	336.81	341.83	335.07	317.06	333.9	336.15	323.32	279.46	327.32	323.58	334.02	341.82	339.66	337.24	331.82	321.77	343.1	366.65	344.27	342.29	333.3	315.22	352.35	318.32	334.37	337.43	340.01	331.64	328.02
288004	338.52	340.82	332.85	314.54	334.62	339.69	325.33	282.25	330.15	325.77	336.35	344.75	340.8	338.42	332.94	322.73	346.13	366.9	346.09	344.49	333.33	315.19	349.46	319.4	333.14	339.58	342.28	333.2	327.6
289004	336.48	335.27	334.93	315.75	331.34	339.87	320.47	282.61	326.73	322.76	332.89	346.57	338.58	336.28	331.64	323.98	343.19	368.23	342.14	340.17	331.21	310.86	349.06	317.97	330.93	335.59	339.59	331.49	327.28
290004	338.86	341.16	335.07	318.6	333.52	337.87	326.91	282.79	328.52	325.35	335.63	344.76	342.43	338.59	332.39	325	345.53	367.71	345.42	342.29	331.09	315.72	351.46	319.22	332.54	338.06	339.15	332.11	328.77
291004	337.32	339.16	335.46	315.58	333.32	343.39	324.11	285.03	330.58	327.73	336.88	351.38	345.44	339.6	332.07	325.62	344.81	370.2	347.82	343.38	332.84	316.54	353.35	319.35	332.41	337.58	341.24	333.35	326.63
292004	336.97	337.23	331.86	316.56	331.88	343.97	327.59	282.73	328.44	326.47	335.97	347.77	341.99	336.82	331.36	326.03	343.46	368.04	343.48	343.79	332.05	311.68	350.76	317.25	331.16	336.33	340.86	330.87	323.89
293004	342.11	334.85	334.59	315.16	335.87	340.29	324.74	280.7	327.69	326.19	337.18	344.68	345.76	338.33	329.3	321.76	342.33	370.62	340.61	343.08	334.14	315.86	351.11	318.63	331.3	339.54	339.31	331.39	328.56
294004	338.72	336.45	334.76	317.25	334.71	342.93	322.7	280.25	330.05	324.39	337.32	343.85	343.28	337.94	327.77	323.31	342.75	368.46	342.05	343.86	331.61	315.18	350.5	319.58	332.64	338.33	338.86	331.56	327.46
295004	336.12	332.72	331.25	316.8	330.35	340.67	321.42	278.1	325.1	322.43	334.35	343.76	342.61	334.25	328.69	322.86	341.33	364.6	342.49	339.84	329.06	313.19	348.42	318.52	329.82	338.16	338.99	330.55	325.55
296004	336.39	337.21	333.6	316.06	331.46	346.43	325.94	284.23	328.42	324.26	337.19	341.47	343.65	335.41	327.68	322.66	341.04	367.9	340.55	341.59	331.41	315.74	350.08	318.59	330.98	337.5	336.49	330.09	327.17
297004	334.79	335.45	331.74	314.61	334.77	338.99	322.63	277.57	329.05	326.49	337.67	345.44	344.67	339.03	326.9	325.28	343.64	369.17	343.74	341.2	332.46	314.41	349.23	319.41	329.85	339.07	340.89	332.43	327.86
298004	338.26	339.43	334.21	319.22	337.57	347.43	327.66	286.3	331.18	327.73	340.01	350.75	348.32	339.87	334.54	326.46	345.43	373.07	348.01	348.5	336.24	317.63	353.3	324.08	333.28	342.48	343.1	335.64	329.52
299004	332.91	337.19	330.34	314.65	333.05	335.79	323.93	281.71	326.38	323.93	335.11	341.57	345.37	336.6	326.87	322.94	341.31	369.27	342.94	340.95	329.85	315.27	349.33	316.62	327.1	339.12	336.99	329.42	328.71
300004	334.37	334.22	331.26	313.27	331.29	342.1	325.55	284.8	328.21	324.72	337.52	348.32	350.34	338.16	331.7	325.89	344.51	365.03	343.05	342.91	334.56	313.99	347.01	321.04	330.47	336.41	338.55	330.39	325.56
301004	338.25	336.63	332.05	313.37	334.82	336.95	322.52	283.74	329.8	326.36	339.33	344.76	348.88	339.4	332.6	326.89	346.21	365.95	342.62	343.17	332.98	315.6	351	318.41	330.38	340	339.13	333.43	329.74
302004	335.51	334.66	332.16	312.64	332.96	334.17	324.96	285.16	324.92	322.94	335.88	347.76	345.25	337	331.96	325.8	341.52	364.39	342.9	343.18	331.42	314.39	351.51	317.77	330.29	338.39	337.58	328.91	325.58
303004	333.93	330.8	327.68	311.87	332.07	336.75	321.9	280.23	327.76	324.88	337.73	344.98	345.88	336.02	328.95	326.64	347.58	365.45	340.01	340.87	333.18	311.84	347.46	316.51	330.91	336.88	336.05	328.91	327.53
304004	339.39	335.29	329.91	314.47	333.88	335.65	320.56	281.21	329.41	325.76	336.81	349.44	346.83	338.77	329.77	326.34	347.02	368.04	342.14	342.52	332.92	312.84	349.99	318.19	331.11	339.13	340.47	329.89	328.13
305004	339.31	338.38	333.39	314.88	336.76	344.61	324.76	285.73	329.72	328.79	340.68	350.63	349.52	340.42	333.44	329.7	351.19	368.28	345.43	346.82	335.43	317.28	354.13	321.57	334.57	343.07	341.25	333.59	331.21
306004	336.6	334.78	330.32	313.14	332.09	335.24	322.97	280.56	326.6	322.79	333.09	345.81	343.51	337.11	328.65	327.07	348.54	364.75	340.49	341.32	327.53	310.26	348.22	317.48	329.44	340.3	337.46	328.77	328.37
307004	334.71	338.49	327.48	313.26	331.63	333.46	322.86	278.34	326.26	326.4	337.06	348.85	346.33	338.93	330.89	326.15	347.91	364.91	342.09	343.69	332.09	312.29	350.44	314.68	330.63	340.72	338.52	330.21	327.49
308004	335.09	334.59	331.53	313.09	332.4	341.78	321.53	282.4	326.53	324.08	334.55	349.36	345.3	339.49	330.76	326.83	350.36	363.74	344.14	340.92	332.5	314.66	349.28	316.76	330.26	342.45	341.29	330.37	328.98
309004	338.53	337.99	326.55	310.33	332.19	331.23	317.75	280.09	326.57	325.23	336.28	341.45	347.77	341.66	334.16	328.91	348.42	364.65	342.97	340.01	328.38	312.35	346.7	316.05	330.7	339.71	339.14	330.21	326.68
310004	331.96	334.07	327.9	311.7	330.61	335.29	319.36	279.56	327.6	321.9	334.14	344.82	343	337.63	330.57	325.98	348.26	365.16	342.86	338.19	329.99	311.3	346.89	314.11	331.04	339.45	337.4	328.68	325.72
311004	334.24	337.98	328.91	309.93	329.32	333.1	321.89	280.74	325.46	325.57	334.88	348.08	342.04	338.99	330.31	326.48	350.35	364.66	343.79	338.67	330.3	310.34	349.27	314.9	329.88	338.1	339.48	329.41	326.48
312004	340.42	342.64	333.24	313.12	335.41	338.81	320.14	284.39	331.44	331.06	339.31	353.87	351.46	343.49	334.61	330.76	351.91	368.04	346.36	344.73	335.03	314.9	352.06	318.47	337.55	343.3	340.65	334.09	329.79
313004	331.12	332.96	324.65	307.41	325.04	331.53	314.12	274.11	321.64	321.2	329.85	340.93	339.4	334.55	325.74	322.99	346.77	358.16	338.13	335.93	327.32	305.97	345.19	309.57	327.88	335.77	333.63	323.38	320.04
314004	335.23	332.58	327.57	310.1	329.38	330.92	321.06	281.99	329.31	325.61	334.81	348.55	345.14	338.01	332.77	328.81	346.65	365.1	340.71	338.05	332.33	310.21	347.52	315.4	328.93	339.13	337.43	329.28	324.89
315004	337.45	338.99	328.53	310.78	330.33	335.89	319.85	279.14	327.52	325.3	330.93	345.46	338.28	339.92	332.89	327.92	348.95	365.62	341.35	338.3	331.33	312.03	349.44	314.14	333.1	338.69	339.23	327.73	324.23
316004	334.06	335.05	327.64	311.16	329.56	337.79	317.12	277.91	327.24	322.15	331.6	345.22	340.88	339.55	329.52	325.43	349.69	364.95	340.41	338.56	331.34	311.58	349.26	314.05	330.36	338.19	335.2	327.98	323.33
317004	340.15	338.66	331.86	314.78	331.98	336.11	322.19	279.97	330.58	326.01	337.36	347.57	341.9	341.26	333.95	329.46	350.19	369.34	345.54	342.72	331.61	312.74	351.31	317.87	333.02	340.81	339.21	328.54	327.26
318004	333.32	333.94	325.42	308.36	328.28	333.98	318.49	278.43	325.51	319.56	331.45	345.32	336.43	336.49	325.05	324.83	344.1	363.53	339.87	336.57	329.53	309.43	345.42	313.98	327.35	335.73	336.82	326.83	320.44
319004	339.56	339.95	330.84	311.93	331.1	337.52	320.37	280.51	329.24	326.4	335.49	349.53	341.94	341.19	332.68	330.01	352.98	367.19	344.98	342.67	332.18	315.32	351.26	316.21	335.44	341.45	340.23	332.18	325.35
320004	335.81	339.3	329.68	312.12	331.07	334.99	319.56	279.83	329.32	325.09	334.5	345.99	340.7	340.86	330.21	330.18	354.97	367.02	345.04	340.9	331.06	312.93	351.1	316.71	332.26	341.86	339.12	331.75	324.48
321004	336.02	338.1	330.52	313.41	331.63	335.5	323.74	283.23	328.91	325.72	338.9	348.83	344.76	340.72	330.91	331.18	353.03	369.52	345.37	339.93	331.19	315.05	352.8	317.85	334.41	340.08	338.79	331.68	328.75
322004	331.18	335.76	326.43	305.27	329.68	335.37	319.95	277.22	325.73	322.8	332.76	342.21	337.92	337.51	326.13	324.62	350.74	367.79	337.62	338.27	328.48	312.63	349.83	316.63	330.52	336.2	338.68	328.1	321.6
323004	338.13	340.13	330.22	309.36	330.92	339.52	324.69	282.59	327.28	321.31	334.94	346.16	340.24	340.85	330.48	326.15	347.89	365.77	341.18	338.65	333.18	313.13	350.02	319.94	334.85	335.46	339.77	329.1	324.55
324004	334.87	336.93	331.68	311.65	332.69	335.13	321.08	281.58	329.63	321.31	336.34	346	340.38	340.41	331.57	326.05	351.25	370.41	343.37	337.76	333.9	317.55	351.84	321.23	333.73	339.46	338.61	333.39	326.76
325004	334.05	339.38	329.86	309.96	332	337.05	321.5	281.55	328.37	324.25	336.56	351.09	339.69	341.37	331.22	328.76	354.2	368.29	345.32	341.98	332.29	317.44	352.36	320.2	332.44	339.35	341.54	332.66	326.06
326004	332.16	337.55	326.63	306.06	327.07	331.43	319.19	278.79	324.92	318.15	331.57	342.33	336.48	337.01	326.09	324.04	346.36	364.12	340.64	340.22	327.48	310.8	345.89	313.66	327.15	334.71	335.35	326.72	321.43
327004	336.58	336.95	331.14	313.72	330.53	335.52	320.96	276.95	327.75	322.42	335.71	346.08	340.14	340.34	330.26	326.13	351.06	366.78	343.54	341.65	332.46	313.42	349.42	318.79	332.77	334.77	338.6	329.63	325.18
328004	332.69	337.01	329.46	310.33	329.92	340.07	320.11	275.44	327.75	323.72	335.15	343.75	339.42	340.8	331.9	327.83	353.85	367.92	339.91	340.89	331.5	312.27	351.27	315.95	331.64	334.8	337.06	330.11	324.41
329004	331.75	340.1	330.01	309.59	330.93	339.24	318.59	278.97	326.56	326.8	333.93	343.2	335.02	342.48	327.9	330.44	350.49	366.15	342.44	340.38	335.99	313.47	350.95	315.49	330.52	335.92	338.74	330.48	323.73
330004	332.63	339.94	331.66	312.3	334.07	340.17	324.29	287.76	328.48	328.67	338.05	345.31	337.87	341.34	331.15	329.54	353.84	367.18	346.14	342.63	336.79	316.39	352.49	317.58	333.03	336.36	337.89	332.59	326.22
331004	325.99	337.33	328.26	308.73	331.1	333.51	320.7	279.42	324.23	329.55	335.9	344.96	333.63	338.8	326.84	325.82	350.23	368.68	341.6	341.86	332.91	310.96	350.38	316.4	328.65	333.64	336.16	330.67	323.1
332004	328.7	338.34	330.35	310.98	328.57	339.23	320.45	283.39	326.05	332.55	335.96	345.67	338.99	340.7	331.13	329.39	354.66	366.53	343.3	339.64	338.96	318.11	350.49	319.14	333.31	336.03	337.56	331.09	325.51
333004	327.67	338.29	331.05	311.81	328.04	334.38	321.4	280.92	328.01	327.83	336.78	344.23	336.02	341.75	326.29	326.07	351.29	366.73	342.34	340.05	332.46	314.48	351.23	316.06	332.48	335.44	334.61	331.38	323.58
334004	327.54	338.59	329.43	310.76	330.21	334.78	321.65	283.21	327.81	328.13	335.62	348.58	336.69	342.04	330.44	327.01	352.49	367.14	344.87	338.45	333.02	315.58	351.47	316.62	331.15	335.75	336.72	329.67	324.88
335004	330.5	338.42	331.89	311.34	334.06	337.36	324.88	280.91	326.92	331.5	338.94	351.07	339.57	341.72	332.83	329.72	355.84	368.2	345.41	341.02	337.18	311.7	350.05	318.47	334.91	337.94	337.5	333.06	323.93
336004	330.27	337.8	335.58	314.76	331.37	336.85	328.76	280.29	326.59	335.76	339.63	355.16	342.73	343.05	331.13	335.04	355.52	371.58	346.56	342.49	339.78	315.04	352.07	320.54	337.46	338.58	339.12	333.23	326.22
337004	327.37	338.51	330.26	309.63	327.83	335.41	318.27	280.5	325.02	330.63	334.38	352.3	336.04	338.63	326	329.58	348.54	364.73	340.44	339.19	332.81	309.31	347.34	316.06	330.03	333.65	335.04	326.99	322.85
338004	332.45	342.64	336.4	316.1	336.76	339.71	326.49	285.54	332.59	338.26	342	356.15	344.29	344.84	333.42	338.56	360.91	372.63	350.39	345.22	339.62	318.49	355.38	321.56	338.35	339.1	341.79	337.38	328.15
339004	327.19	335.08	328.95	306.92	326.98	332.83	317.93	278.98	325.42	330.2	334.67	345	335.09	335.53	326.85	327.9	353.22	365.1	338.08	340.44	332.4	312.35	350.5	317.86	331.21	333.46	335.42	328.97	320.85
340004	322.82	336.69	331.58	312.31	332.6	336.65	324.73	283.67	328.25	334.01	337.68	348.48	341.13	343.5	327.31	330.47	356.78	366.68	345.15	341.11	337.09	314.1	352.5	319.87	334.85	335.74	338.97	332.3	324.36
341004	319.44	332	329.65	309	327.92	336.96	325.21	276.89	324.2	329.84	334.15	345.13	334.53	336.85	328.7	328.13	348.39	363.34	340.12	339.75	331.26	310.76	350.93	316.16	328.92	332.57	335.03	326.19	322.72
342004	325.54	335.33	334.83	310.76	332.04	335	321.31	284.4	328.86	332.38	338.37	345.06	339.07	340.18	328.66	332.07	356.94	368.04	342.69	340.97	335.14	313.83	352.07	318.88	334.69	336.67	338.02	332.52	325.61
343004	327.1	340.62	335.84	308.46	331.35	337.54	323.12	277.32	327.41	331.14	338.93	344.74	341.96	342.45	330.11	333.17	356.55	371.36	345.72	342.78	333.49	314.77	357.27	318.56	336.98	337.04	339.22	330.4	328.36
344004	323.28	336.21	330.26	307.32	330.18	336.88	321.01	280.68	329.88	332.79	338.88	346.02	339.51	338.77	329.64	331.98	353.43	364.26	344.68	340.02	334.6	314.01	347.88	318.06	331.68	333.87	336.8	329.92	326.08
345004	322.41	335.08	333.69	307.5	329.13	336.62	323.07	284.46	327.41	334.33	338.28	347.43	339.4	341.27	331.33	330.95	356.18	368.5	347.4	339.55	336.18	311.36	349.91	317.99	334.94	334.96	336.5	328.93	327.44
346004	324.74	339.38	332.8	312.19	330.73	336.7	324.66	284.14	329.49	340.8	343.51	348.49	339.99	341.03	333.05	334.93	359.66	368.82	348.68	341.79	336.92	313.13	354.33	320.2	334.61	336.78	338.47	331.41	328.71
347004	322.77	333.08	331.8	307.5	327.38	336.28	323.16	279.56	329.82	337.37	337.21	344.11	338.89	338.23	329.62	332.02	349.05	364.72	345.12	337.59	333.95	309.63	348.91	316.49	334.09	334.2	334.86	329.6	326.19
348004	324.85	337.28	335.39	310.62	332.14	342.25	323.98	284.99	332.3	341.66	346.58	347.34	345.43	345	333.49	335.69	361.33	371.34	349.22	342.9	338.37	318.27	356.66	323.54	337.11	339.39	339.56	336.01	332.52
349004	326.27	335.99	334.98	310.83	329.38	339.39	319.31	284.38	330.84	340.28	340.92	342.53	342.62	338.05	328.11	334.57	359.82	367.77	346.78	336.35	335.94	315.07	353.18	317.48	334.88	336.89	337.33	330.72	328.82
350004	320.15	333.39	331.1	309.72	326.62	332.32	318.7	279.08	327.78	337.38	340.88	339.97	340.94	338.36	323.31	332.88	352.12	363.37	345.59	338.23	335.43	311.69	349.99	314.6	332.58	334.16	336.36	329.02	327.43
351004	323.56	332.88	330.29	310.26	325.78	337.37	318.84	281.51	328.17	333.39	339.39	344.3	337.54	333.72	322.16	329.51	350.43	361.72	342.35	337.75	333.94	308.53	348.6	314.7	331.34	334.12	332.95	325.07	324.42
352004	318.35	336.46	328.95	310.54	325.35	335.48	322.48	285.11	328.1	338.04	336.06	340.37	336.47	336.12	321.88	333.42	350.02	365.3	341.69	339.02	333.17	309.19	346.82	314.07	332.58	332.91	333.39	327.43	323.65
353004	318.45	330.35	330.26	312.95	325.17	338.59	321.55	281.33	326.11	333.99	335.55	343.08	336.58	334.59	322.01	329.72	348.02	365.23	340.14	339.3	331.83	310.85	348.67	314.97	331.05	333.72	333.15	326.89	326.34
354004	325.34	333.77	333.89	313.13	329.07	337.34	319.66	284.09	330.11	335.67	337.66	345.72	336.04	338.85	323.94	331.36	351.52	369.28	345.99	337.31	335.03	311.87	353.76	317.82	333.2	338.36	336.62	329.87	328.24
355004	324.62	333.74	333.72	313.89	330.76	338.57	322.98	284.98	328.3	334.87	340.79	349.73	340.21	340.02	326.95	333.1	355.51	368.43	348.61	343.43	336.27	313.8	354.58	320.18	336.57	338.28	339.26	331.09	331.25
356004	322.48	329.2	330.33	311.03	329.85	334.69	323.24	282.6	326.6	329.16	332.91	342.85	334.52	334.31	320.45	326.96	349.73	363.68	341.58	334.44	334.01	311.72	347.72	314.76	333.72	333.92	335.49	325.26	325.47
357004	327.59	336.5	338.35	316.79	335.43	339.57	324.06	287.01	332.82	336.92	341.53	352.22	344.82	345.19	330.1	338.69	358.9	371.43	348.04	345.01	339.69	315.87	357.04	321.47	338.82	340.02	343.19	331.96	335.21
358004	326.52	334.31	331.68	311.14	334.29	335.17	321.57	281.66	326.62	332.1	336.91	347.81	338.12	339.71	326.54	332.07	351.86	369.83	343.8	340.79	332.83	312.28	353	318.8	337.66	335.37	337.98	329.61	327.34
359004	323.11	332.27	330.01	310.9	334.48	336.44	321.09	281.88	327.85	327.61	334.87	348.55	336.06	337.95	327.93	333.64	350.79	368.04	341.86	337.14	335.97	312	348.68	316.45	333.45	332.61	337.39	326.09	327.33
360004	325.01	336.21	333.19	313.34	339.56	343.94	325.22	282.01	330.67	331.9	338.59	354.91	341.99	342.91	333.37	338.9	360.24	370.92	351.65	344.31	338.81	315.2	353.77	320.05	339.39	337.68	340.87	330.71	332.2
361004	330.01	333.51	337.7	320.49	338.35	346.43	326.09	289.32	333.87	333.23	338.08	357.25	343.61	341.91	336.35	338.37	360.79	374.95	350.95	344.8	340.13	317.02	354.95	323.58	340.36	337.82	342.86	334.75	335.07
362004	321.89	329.41	327.56	312.57	334.48	337.42	319.89	281.97	329.04	330.52	333.69	351.98	337.97	338.7	332.31	339.29	354.02	370.41	346.17	339.69	335.25	312.64	350.52	318.11	334.71	330.66	338.31	329.77	328.23
363004	331.34	336.78	334.57	315.1	342.36	342.09	323.4	283.76	334.27	334.09	339.15	357.93	347.66	341.99	337.26	344.05	363.89	376.37	353.15	346.69	340.97	315.12	357.43	326.71	339.9	338.84	341.84	332.65	333.06
364004	323.79	333.83	329.17	309.93	333.8	334.73	323.22	284.01	327.49	329.41	333.83	355.6	339.75	337.19	334.9	338.33	354.13	372.15	347.68	338.27	333.4	310.53	348.86	318.41	332.77	332.78	335.14	327.32	328.66
365004	332.12	337.66	334.68	317.41	339.64	344.98	328.93	284.32	333.86	338.36	341.27	361.58	347.32	343.66	346.27	349.59	361.21	382.38	349.88	344.27	339.2	318.93	358.32	320.73	339.37	338.63	340.23	333.88	333.79
366004	333.12	338.99	334.53	317.87	340.47	343.83	330.7	286.93	331.52	333.82	337.38	357.94	344.55	343.42	348.49	343.97	361.14	385.51	349.67	343.79	339.65	313.24	355.89	318.81	335.24	336.57	341	332.21	334.45
367004	340.36	343.63	336.59	318.29	346.37	343.41	330.38	289.17	336.41	341.4	343.08	370.68	351.23	344.99	359.57	350.79	366.6	383.09	358.28	347.38	342.43	319.92	359.23	325.24	343.82	341.96	340.93	336.91	337.74
368004	336.33	338.31	336.65	319.31	340.79	344.94	326.88	287.83	333.55	337.29	339.93	365.36	348.87	343.58	358.38	350.63	363.1	386.36	355.12	344.62	339.13	319.38	359.09	321.87	338.49	338.56	342.24	332.99	335.44
369004	336.54	339.75	331.77	313.99	339.61	344.3	323.95	286.61	332.96	337.9	337.55	360.99	347.56	339.91	362.11	352.76	364.61	386.75	353	342.65	338.06	317.92	356.87	320.58	339.31	338.36	342.79	333.68	334.59
370004	342.75	345.65	340.96	324.93	344.15	346.76	331.71	290.86	338.1	342.11	343.82	368.69	353.46	344.24	374.82	358.63	372.31	395.49	360.56	348.8	342.07	325.32	364.23	325.87	342.29	344.47	344.79	339.69	338.47
371004	340.44	338.6	335.04	319.56	339.57	342.44	322.49	284.02	331.32	337.68	336.14	357.43	350.02	339.05	373.22	356.3	364.28	387.75	357.2	342.99	335.7	316.5	355.07	319.22	334.43	337.27	340.69	331.45	334.1
372004	338.86	338.81	332.77	316.02	336.09	337.37	322.39	282.24	331.35	336.26	336.49	355.23	344.78	336.53	366.03	360.92	366.21	388.88	353.63	339.47	336.08	318.18	355.9	317.18	336.91	337.24	339.46	328.32	330.99
373004	350.16	348.04	338.95	322.98	346.9	337.11	327.42	289.68	338.12	340.6	342.07	367.97	354.84	347.21	379.79	369.08	374.08	401.53	364.82	348.62	342.83	322.78	365.24	328.41	345.64	345.3	350.78	338.3	337.64
374004	343.23	341.54	328.96	314.94	337.06	336.17	322.32	281.81	328.33	333.46	335.35	356.28	344.58	337.62	373.78	361.18	368.99	393.44	357.56	340.13	334.24	314.63	356.24	319.11	336.82	334.97	343.07	329.41	328.96
375004	342.75	341.83	335.51	321.65	342.29	339.46	325.76	289.32	335.9	340.66	341.96	362.56	350.22	342.31	382.94	370.27	374.02	400.64	362.17	343.64	339.98	321.02	361.65	323.73	340.02	340.74	348.49	333.26	334.59
376004	347.75	345.31	333.52	323.32	340.94	339.97	327.54	285.44	335.47	336.19	339.04	365.11	350.54	342.47	384.75	373.55	374.32	401.37	362.44	349.27	338.04	322.89	361.39	324.16	340.39	338.63	348.04	333.15	335.36
377004	350.97	348.92	338.06	327.17	344.52	344.85	332.43	285.22	337.14	341.55	341.47	370.87	354.36	345.26	388.1	384.12	382.79	406.22	367.28	348.6	341.48	325.88	363.7	328.02	343.74	343.14	351.43	336.28	336.88
378004	344.76	345.01	330.78	320.34	339.94	336.59	328.33	286.17	333.19	337.7	337.26	360.19	348.34	338.53	385.18	382.61	372.54	406.42	362.56	344.79	336.75	319.15	360.98	322.32	340.9	338.49	348.43	332.17	332.42
379004	345.06	342.68	332.97	321.26	341.45	342.69	332.25	286.86	338.56	337.53	336.95	363.22	350.02	341.96	390.7	384.59	381.3	408.54	368.95	349.58	337.18	322.39	363.99	321.97	339.11	342.52	350.75	335.13	332.64
380004	348.35	344.19	333.56	320.79	343.46	338.46	329.1	291.21	337.15	342	340.48	366.14	355.37	342.54	394.67	390.21	385.23	413.5	372.45	349.38	339.75	322.52	361.29	324.78	338.58	340.22	354.36	334.89	335.52
381004	352.14	347.48	336.01	325.44	346.6	342.96	332.33	283.62	339.61	342.69	346.35	364.02	355.96	344.68	400.6	395.21	386.3	418.68	374.54	354.02	342.61	325.03	365.17	328.85	340.66	341.43	353.19	338.64	336.59
382004	344.83	342.45	330.56	319.21	342.34	337.87	327.58	285.98	333.09	333.24	337.35	360.11	351.35	338.87	386.34	394.84	384.88	416.92	374.53	345.95	336.19	321.14	361.8	321.66	335.11	340.1	351.47	331.54	332.78
383004	349.59	343.57	335.17	323.65	345.51	344.81	332.13	288.84	338.62	341.58	342.39	366.63	357.04	344.9	396.43	399.08	393.35	425.49	380.73	350.69	340.39	327.69	365.94	324.02	340.09	343.27	355.01	336.39	339.01
384004	345.99	340.83	331.71	319.52	339.06	337.56	326.5	287.84	337.24	337.79	339.06	365.32	353.53	340.72	398.48	396.64	388.47	419.34	372.75	347.23	337.14	323.56	363.07	318.48	334.42	340.1	354.2	332.18	333.02
385004	348.93	347.39	338.36	327.58	346.5	344.98	333.85	291.13	343.74	344.71	346	371.19	360.63	347.73	408.89	403.84	400.11	428.82	380.1	352.78	341.1	328.98	369.91	328.87	342.15	347.46	358.87	341.95	340.6
386004	348.9	343.45	331.6	321.64	339.1	338.43	328.74	289.63	338.64	339.42	339.09	360.77	351.12	341	401.14	395.86	392.37	420.04	373.43	347.29	336.09	322.48	362.73	320.13	335.76	339.35	354.89	334.28	334.03
387004	350.43	344.33	332.02	319.69	341.28	342.07	329.06	282.28	336	334.59	338.66	371.98	352.36	341.9	405.7	398.06	394.18	421.02	373.84	345.3	338.29	324.56	362.2	321.61	338	339.94	355.75	333.57	333.79
388004	356.91	348.85	334.28	323.9	342.81	344.84	333.68	291.86	339.78	339.34	341.87	370.24	359.08	345.35	419.56	404.09	395.62	426.81	379.81	353.59	339.6	324.41	366.68	326.01	340.09	343.79	360.73	338.34	333.92
389004	346.04	345.84	331.5	325.7	339.84	342	334.16	286.43	337.12	335.95	339.92	369.66	353.72	343.07	414.17	401.5	394.54	427.32	375.68	350.27	337.02	323.13	363.43	321.74	334.65	340.75	356.85	333.51	330.67
390004	349.26	350.98	333.56	326.37	343.13	347.12	336.01	292.39	340.1	339.58	342.31	368.34	359.15	349.18	422.01	402.29	400.5	434.78	380.9	353.96	339.31	325.95	368.17	328.27	340.04	347.59	360.5	340.98	335.16
391004	353.28	349.5	334.54	325.38	344.63	345.05	335.18	289.07	340.14	342.94	343.07	369.76	360.09	349.78	419.13	405.68	406.07	432	381.49	354.07	342.38	326.17	368.92	329.25	343.35	346.24	361.68	341	336.11
392004	352.27	350.42	333.9	327.2	342.25	344.19	335.89	286.05	336.11	338.18	341.77	371.62	353.43	348.65	416.43	406.7	402.6	425.19	378.01	350.13	340.71	325	367.86	327.44	340.43	344.17	359.35	338.17	332.07
393004	351.88	347.26	334.49	329	340.42	344.87	334.02	289.31	339.79	339.62	345.73	367.22	358.68	351.21	421.45	407.67	403.97	426.89	377.55	349.88	339.13	326.12	364.85	327.11	340.08	346.24	362.52	337.95	333.88
394004	354.79	354.55	339.14	332.18	346.49	344.89	334.92	290.47	339.51	342.2	346.04	375.05	360.31	353.41	430.14	409.46	414.23	433.75	378.5	353.65	345.14	328.75	371.58	329.96	345.31	352.11	366.84	343.58	339.07
395004	353.56	343.09	334.85	333.57	342.59	346.98	333.19	283.67	337.29	340.95	343.77	372.71	355.77	350.49	424.66	407.63	410.33	429.09	371.02	347.66	339.74	327	366.57	327.32	339.89	344.83	365.47	340.02	336.29
396004	355.94	343.09	337.59	330.51	343.38	342.15	335.09	286.11	335.42	340.81	346.58	364.44	356.91	350.08	425.67	408.81	409.4	431.82	370.75	349.06	341.66	327.08	368.43	328.75	341.4	350.94	362.93	340.88	336.92
397004	351.76	345.78	333.39	328.18	340.97	345.25	334.52	285.04	337.77	341.92	346.31	369.09	355.96	352.26	423.81	409.57	406.83	431.03	372.78	349.94	339.33	325.36	364.94	328.96	339.49	343.1	365.49	340.86	333.33
398004	349.32	337.53	327.24	321.35	337.5	339.35	333.01	285	332.65	337.12	341.53	361.33	349.32	344.6	416.06	404.31	399.49	426.77	361.82	342.97	334.21	316.71	359.7	321.17	334.88	338.86	363.16	334.54	328.3
399004	353.63	346.3	334.72	330.35	344.32	341.87	336.82	284.83	336.31	340.45	347.84	367.33	355.7	351.96	427.35	414.81	413.28	437.31	374.23	348.9	341.42	328.67	371.76	331.12	341.87	346.94	368.81	341.96	333.86
400004	355.51	346.25	333.46	331.2	345.1	345.25	337.97	286.19	336.86	340.5	350.49	367.86	355.27	350.06	428.26	407.66	406.33	438.18	368.81	347.81	339.18	321.43	368.19	330.02	338.27	343.99	366.28	337.33	332.13
401004	357.65	346.75	335.92	330.98	344.35	347.7	338.77	287.62	340.84	345.27	351.81	372.94	359.65	353.84	430.91	414.08	406.96	437.3	373.69	352.48	341.87	329.22	370.74	331.98	343.06	351.04	369.17	339.58	335.8
402004	352.7	345.7	333.99	327.27	342.46	344.11	334.23	286.08	339.55	340.84	348.98	365.9	353.99	350.89	432.42	411.29	406.62	432.02	369.67	349.13	339.79	325.47	367.84	330.35	340.62	347.42	368.1	337.25	335.76
403004	351.31	343.8	335.18	327.24	345.46	343.03	334.84	285.28	337.9	340	349.23	363.01	352.56	348.44	431.26	412.98	403.83	431.86	366.99	347.33	339.06	326.85	369.15	327.49	339.84	349.98	369.73	339.81	333.23
404004	355.67	344.82	335.05	327.16	345.2	342.83	334	286.08	335.7	337.69	349.04	368.2	352.76	351.31	433.39	416.99	405.74	428.48	372.5	352.18	338.32	323.89	369.63	329.94	344.39	349.75	369.53	336.93	332.55
405004	349.04	343.29	330.25	323.74	342.4	338.99	333.37	282.98	335.7	336.47	345.86	358.68	349.95	344.71	422.41	413.85	400.72	426.12	367.48	343.53	332.86	320.59	361.44	322.65	337.92	345.4	365.74	331.34	328.61
406004	349.99	348.3	332.97	328.48	344.09	343.36	330.56	283.42	335.93	338.8	347.59	364.73	350.48	349.15	422.84	415.89	407.51	429.85	368.78	349.37	336.4	324.34	368.47	327.62	339.89	350.59	368.74	336.84	333.86
407004	351.22	346.63	333.75	328.56	345.09	341.83	335.97	288.15	338.38	338.04	347.74	362.68	356.06	347.97	430.84	418.69	406.23	428.44	365.86	349.56	336.9	324.64	365.91	328.3	340.61	348.54	366.05	335.24	329.75
408004	351.34	342.39	329.65	323.55	340.81	346.24	339.26	287.13	334.56	335.2	343.87	354.51	348.62	348.04	425.86	411.39	403.15	422.94	365.28	345.76	333.8	321.82	361.38	324.98	338.7	347.15	366.01	334.45	329.46
409004	355.94	348.73	336.77	329.42	348.97	343.99	339.52	287.02	338.32	345.75	352.65	366.48	357.93	355.94	433.84	420.11	406.93	431.38	376.37	355.1	341.1	328.69	369.77	331.6	348.07	353.53	376.08	340.18	334.99
410004	353.74	346.14	333.02	328.74	343.95	344.61	333.62	283.73	339.2	337.14	345.59	360.95	353.25	350.65	429.09	412.95	401.96	430.86	370.78	349	336.92	322.42	367.93	322.3	339.42	351.75	372.03	334.31	329.63
411004	355.87	349.6	336.04	329.06	344.58	343.29	339.67	288.42	337.18	336.48	351.51	360.77	355.13	351.51	429.84	413.96	403.74	432.15	373.38	349.8	336.29	325.76	367.61	326.53	341.98	353.09	372.28	334.44	330.73
412004	351.96	351.42	336.23	330.29	347.7	346.58	339.06	288.42	338.71	339.84	351.37	361.64	353.41	353.85	432.21	415.31	404.35	431.97	374.59	352.6	340.08	324.48	367.65	329.34	345.31	351.7	377.38	337.29	333.19
413004	349.88	347.44	336.24	331.43	343.47	339.81	338.4	285.23	335.24	338.42	348.77	357.18	352.23	352.81	423.25	410.86	402.78	429.4	373.87	353.58	339.32	325.43	370.35	326.85	344.18	349.28	377.95	337.17	332.21
414004	357.85	349.73	333.47	329.51	344.58	335.15	337.78	288.91	333.51	338.07	346.93	361.65	352.27	350.45	421.99	410.03	399.17	431	371.99	353.08	335.1	321.56	366.97	323.43	343.74	349.18	377.01	335.1	330.42
415004	355.38	346.3	331.17	325.6	340.91	337.34	332.23	284.63	337.11	338.73	346.12	356.21	352.66	349.27	418.35	410.24	395.2	426.75	368.64	349.57	334.12	323.33	366.46	323.98	342.32	349.18	376.45	334.02	330.84
416004	355.49	351.07	338.87	335.09	347.61	340.72	332.2	287.53	338.48	343.48	351.68	359.77	360.35	356.79	424.13	409.55	406.96	433.59	377.04	355.07	339.6	330.49	373.11	332.04	346.74	356.6	381.96	342.03	335.08
417004	359.4	348.56	337.02	331.38	343.24	341.74	338.46	285.58	340.35	340.43	351.22	354.2	355.44	354.31	417.09	410.32	403.46	427.92	374.35	352.65	339.69	326.54	371.61	331.18	346.77	352.26	379.22	341	333.38
418004	346.53	342.51	331.96	324.06	336.82	339.2	333.88	282.58	335.7	336.9	345.2	350.88	348.94	346.93	412.9	404	394.36	421.38	369.03	348.49	333.72	321.83	362.73	323.09	341.27	347.17	369.68	333.77	326.77
419004	354.71	341.77	331.9	325.14	341.12	339.54	333.09	284.53	336.73	339.07	349.37	355.87	350.37	349.3	414.98	407.04	402.3	419.95	375.47	349.37	333.85	321.92	365.76	324.52	341.44	346.6	379.07	335.74	326.83
420004	361.28	351.79	340.36	335.48	347.8	345.95	339.9	289.7	343.47	342.08	353.53	360.76	360.52	359.52	423.91	414.56	414.45	427	383.51	356.07	341.14	330.82	372.63	330	349.97	356.02	387.05	345.77	335.91
421004	353.36	340.85	331.48	326.57	343.89	337.72	331.12	281.96	335.21	338.97	348.2	351.66	351.33	350.54	421.11	401.79	403.5	416.55	373.78	348.34	333.79	322.83	362.9	326.03	344.52	350.03	381.77	335.56	327.53
422004	350.93	342.72	336.72	332.67	347.32	342.19	335.16	288.32	341.26	338.87	351.15	361.39	357.88	359.05	431.88	402.16	414.55	418.19	379.6	351.79	338.66	327.28	368.03	330.59	349.87	352.7	385.76	341.59	331.35
423004	353.4	348.7	338.64	334.59	349.95	347.07	336.43	284.74	343.25	341.74	354.08	358.89	359.36	360.4	428.62	405.34	416.63	416.41	384.04	357.75	341.2	328.09	367.37	331.63	352.29	352.59	387.49	342.63	336.68
424004	355.18	348.39	340.42	335.82	349.12	341.33	343.88	289.89	344.46	343.79	355.81	361.27	356.11	360.96	428.98	400.86	410.53	415.07	384.52	357.6	341.01	332.01	369.8	330.77	351.68	350.87	388.41	342.38	335.07
425004	349.6	343.22	332.52	329.75	345.42	336.54	333.03	285.12	340.92	338.95	349.77	352.93	350	353.31	420.45	394.53	402.17	406.47	373.52	349.57	334.57	323.33	359.69	323.63	341.86	348.26	380.35	333.64	328.49
426004	352.39	342.27	333	330.79	347.5	339.92	338.6	280.88	338.71	337.35	348.36	355.71	347.32	354.34	416.55	395.13	404.12	409.67	374.37	350	335.35	325.98	363.28	322.13	346.27	347.87	383.45	339.02	329.56
427004	352.22	343.56	336.42	340.03	353.25	338.9	340.66	285.39	342.43	340.69	351.66	356.54	354.32	360.45	420.24	395.4	407.59	413.57	379.82	351.83	337.5	327.84	366.77	325.85	347.17	350.74	385.18	341.49	333.75
428004	354.47	344.59	338.48	342.23	353.82	343.98	343.37	291.67	344.92	342.91	355.09	364.46	355.09	361.86	421.75	397.7	409.86	414.61	380.6	357.55	341.6	331.2	369.34	326.8	349.06	353.52	385.71	345.13	336.7
429004	349.86	341.43	335.46	337.92	345.17	340.34	338.13	287.05	342.79	337.87	349.29	356.08	353.24	354.65	416.8	389.69	403.43	406.65	374.23	347.48	335.63	325.4	364.52	326.44	347.61	346.43	381.19	337.36	332.47
430004	348.34	339.75	335.61	336.11	347.36	344.36	337.15	283.96	340.9	336.39	350.04	353.04	350.17	354.55	415.71	389.97	406.76	404.89	371.27	347.98	336.49	327.26	361.06	321.89	344.08	349.27	378.71	337.37	332.01
431004	349.82	340.17	335.23	334.91	344.21	340.65	333.93	284.82	341.56	338.54	347.66	352.27	354.33	351.46	416.52	391.73	404.05	404.94	371.4	346.06	334.68	326.22	365.03	324.36	343.88	346.7	375.32	335.51	330.85
432004	349.78	341.09	337.69	336.25	351.9	345.21	337.84	286.92	343.75	344.08	354.81	356.7	360.88	357.09	420.28	397.94	414.5	407.57	378.92	353.15	342.63	329.11	367.09	328.73	347.3	355.01	383.84	342.4	334.32
433004	348.79	335	334.72	334.71	343.22	340.69	331.57	284.44	338.78	338.37	350.91	356.12	348.61	352.63	415.78	393.24	401.15	403.13	375.95	347.61	334.27	326.32	363	323.98	338.81	348.95	377.55	335.6	330.61
434004	352.57	337.82	333.81	332.16	343.88	341.38	332.38	287.79	336.9	336.73	349.24	353.48	350.49	352.07	415.85	388.21	404.39	402.91	375.34	347.57	339.31	325.36	363.27	325.83	342.22	347.82	375.2	335.68	331.98
435004	352.88	339.24	335.59	337.32	346.75	343.1	336.46	291.84	340.77	340.9	350.61	359.41	351.92	355.37	424.35	389.43	407.38	408.47	382.26	351.97	342.3	331.94	369.28	331.13	345.96	352.28	380.36	345.36	338.83
436004	354.04	342.93	338.75	338.92	348.91	342.63	334.61	288.53	341.35	341.13	353.19	358.99	350.13	357.83	422.08	397.66	407.25	406.78	381.95	358.32	345.02	332.02	370.11	332.61	347.21	353.63	382.27	347.61	337.2
437004	347.35	337.29	335.47	337.34	343.32	345.03	334.99	287.93	338.17	338.8	349.58	356.43	346.45	352.38	418.09	388.8	397.28	402.38	373.32	351.52	343.8	328.52	364.46	328.06	342.38	348.93	374.59	339.68	334.15
438004	349.81	340.7	336.06	337.87	345.26	345.99	333.63	286.99	345.04	342.42	351.08	359.37	350.28	355.56	415.43	392.45	406.65	402.6	376.87	351.83	345.19	330.26	364.15	332.57	346.69	353.4	377.85	343.54	335.96
439004	346.83	339.11	336.89	336.81	345.98	345.16	328.96	289.69	341.75	341.84	350.83	359.76	350.62	355.41	413.36	386.2	406.58	404.42	376.76	354.25	343.35	330.67	368.83	329.34	342.89	351.74	377.67	344.06	337.75
440004	343.43	335.66	334.3	339.81	340.98	340.13	332.55	285.91	338.83	339.26	348.23	355.73	347.01	349.75	408.05	379.38	402.48	403.02	371.41	350.82	343.75	328.56	364.05	328.65	342.21	347.09	373.2	341.7	335.21
441004	341.59	333.08	330.6	333.58	340.58	334.8	321.85	284.43	334.96	336.28	341.96	346.69	339.09	349.13	404.95	373.8	397.52	398.18	370.84	344.81	338.13	323.23	357.94	320.73	334.82	343.29	374.68	337.44	331.46
442004	345.82	338.26	337.18	338.29	345.05	334.5	326.43	286.52	342.43	341.04	350.16	353.33	348.56	353.78	407	378.64	407.84	408.99	374.21	349.5	344.89	330.68	365.47	326.83	342.27	349.12	377.13	345.4	337.97
443004	344.75	337.3	337.36	337.15	346.56	342.88	328.41	287.32	343	344.51	349.58	352.5	353.63	356.86	411.63	379.48	409.04	409.36	376.72	354.12	349.26	331.39	366.64	329.68	346.14	351.06	378.98	344.98	339.31
444004	344.64	339.9	339.61	340.99	347.4	348.17	334.88	285.69	343.11	344.82	353.22	357.66	354.06	356.22	416.72	379.94	416.5	410.09	380.49	356.44	349.25	331.85	369.43	330.7	347.34	351.44	383.82	350	340.9
445004	341.74	336.53	336.77	339.67	345.61	342.96	332.36	286.39	340.96	340.24	351.71	351.42	348.6	355.08	417.29	378.71	407.27	406.64	377.33	351.05	347.88	331.62	364.87	325.93	343.43	347.06	376.7	342.73	338.43
446004	341.73	336.07	335.07	333.95	343.98	340.24	327.3	287.29	336.24	339.28	345.55	355.6	345.77	348.49	416.84	379	405.7	404.3	377.68	351.47	342.62	328.75	366.13	324.63	339.9	346.07	371.82	343.87	335.09
447004	340.62	336.83	335.65	336.46	347.34	336.74	329.29	286.82	339.58	339.07	349.08	357.68	352.13	351.51	413.44	384.62	410.07	409.43	380.19	351.74	347.51	330.02	364.99	324.47	339.5	348.38	377.35	344.87	338.08
448004	339.54	338.33	336.07	332.48	345.79	341.2	331.68	285.08	341.34	341.88	349.75	355.5	350.81	351.1	406.66	379.91	406.67	403.69	383.08	354.29	348.15	330.06	364.33	323.06	339.34	346.21	373.99	345.1	337.05
449004	334.04	331.15	333.41	331.93	341.67	335.56	321.95	283.12	336.55	337.61	346.19	354.06	347.9	345.28	397.56	377.56	397.63	406.71	373.62	347.05	342.35	326.5	361.26	322.69	337.04	343.4	368.11	339.11	334.27
450004	339.47	341.74	338.92	336.53	346.92	339.37	330.98	289.09	338.49	337.91	348.21	353.86	349.93	351.4	406.16	383.51	406.47	409.79	379.4	356.07	348.44	329.52	365.61	327.81	342.59	347.77	373.1	346.23	337.45
451004	337.58	342.63	340.67	343.57	349.65	341.9	329.91	288.05	343.53	344.64	351.57	362.08	355.22	355.02	411.88	389.69	413.72	417.19	385.48	359.1	351.33	330.55	367.3	329.8	347.02	349.93	380.28	349.18	340.45
452004	337.14	336.91	332.95	335.57	341.97	341.38	327.54	286.07	335.77	334.75	344.9	356.41	347.27	349.21	402.89	385.45	399.73	408.81	380.3	352.92	345.4	326.23	365.22	325.95	341.24	342.3	374.28	341.01	335.22
453004	340.5	336.65	336.19	336.32	343.3	334.83	330.65	286.37	337.71	337.28	345.77	352.19	348.13	349.76	406.16	383.73	404.84	410.04	381.52	349.45	345.25	323.54	364.71	325.51	342.84	346.85	375.56	343.37	335.98
454004	334.6	334.49	332.13	333.29	338.12	336.23	323.23	283.71	336.75	333.34	340.69	349.78	342.56	345.09	393.85	377.27	399.18	406.31	377.38	345.03	345.15	322.2	358.93	321.26	337.54	343.49	369.68	337.36	333.69
455004	338.88	340.54	335.95	338.4	345.27	338.43	332.43	286.14	340.89	341.47	350.68	359.43	351.92	352.16	400.21	387.65	411.06	417.01	385.32	358	352.73	329.72	369.01	329.07	344.9	351.92	380.42	347	338.2
456004	340.85	338.51	336.87	335.19	342.21	337.21	327.19	285.59	340.74	338.03	347.37	355.15	348.12	349.05	396.11	388.37	407.01	413.09	380.57	351.95	350.57	327.24	362.2	325.09	342.23	347.91	375.78	340.36	336.41
457004	340.37	341.43	339.23	337.77	346.89	343.05	332.49	286.77	342.24	340.36	350.54	358.49	351.86	353.11	401.01	384.58	410.16	419.07	384.58	354.66	352.06	329.34	369.89	328.36	345.86	351.78	379.7	346	340.01
458004	344.18	345.65	336.75	335.3	347.04	343.73	329.97	286.01	344.05	343.02	351.6	362.76	355.32	353.64	398.2	388.81	407.31	416.93	385.69	354.52	355.9	324.21	367.56	328.24	347.38	353.27	379.18	347.6	337.37
459004	341.04	340.87	334.11	330.45	342.24	335.85	324.2	284.37	338.91	335.21	345.22	354.78	347.48	347.53	391.21	379.05	399.2	414.14	375.57	349.83	347.2	320.62	361.66	323.58	337.52	344.7	371.01	339.38	334.61
460004	340.53	340.93	334.08	333.04	343.01	342.49	326.48	286.71	339.72	334.49	346.82	354.57	345.11	348.29	389.38	376.98	401.85	414.53	377.77	353.51	349.74	319.87	364.02	325.26	341.77	345.16	375.92	340.17	336.83
461004	337.81	336.87	333.55	330.19	338.45	342.73	327.01	285.54	339.55	334.34	344.9	357.35	345.48	346.58	387.68	378.06	398.48	410.65	379.84	354.09	346.24	320.1	360.83	322.75	339.74	342.3	372.71	339.19	332.83
462004	338.51	341.66	334.56	330.57	346.74	344.3	334.29	288.96	343.65	340.35	349.34	355.03	349.47	351.67	395.17	381.06	400.77	414.43	385.28	353.95	352.33	323.16	366.98	329.5	340.4	350.14	376.6	341.32	337.59
463004	336.28	340.59	335.91	336.8	343.59	345.49	330.5	289.38	341.51	341.26	351.72	360.1	350.67	352.7	389.92	383.44	402.56	416.35	385.02	358.8	354.51	325.2	367.81	329.9	343.78	350.26	381.39	342.91	339.15
464004	339.49	340.51	336.59	335.45	343.34	345.1	332.81	288.46	345.93	341.61	351.43	357.06	351.11	351.84	390.36	381.56	400.8	414.61	383.79	356.71	350.72	322.12	362.95	329.12	340.54	349	379.9	342.91	338.48
465004	342.91	341.59	337.94	336.08	345.01	341.89	328.59	287.3	343.76	340.72	351.28	356.32	350.3	351.47	390	378.13	405.21	412.43	385.87	357.24	355.18	320.85	366.17	329.83	342.31	351.17	382.11	343.26	337.95
466004	335.86	335.49	333.57	334.4	343.4	342.97	327.6	286.74	341.76	336.23	349.34	354.82	349.35	349.06	386.59	374.94	402.71	408.32	383.5	355.73	351.17	318.99	364.67	325.99	336.9	349.92	378.99	339.16	335.09
467004	340.48	344.14	337.5	336.94	346.68	350.3	334.76	287.25	343.8	344.08	356.65	362.88	350.67	352.42	396.01	377.69	411.05	412.67	388.66	363.88	356.46	324.79	367.64	330.84	342.8	353.22	380.88	344.71	341.4
468004	336.07	336.16	330.23	333.68	341.88	338.62	327.06	288.81	339.53	337.01	349.02	351.36	344.63	345.18	387.47	369.33	403.53	407.67	378.19	356.02	351.81	316.89	358.61	324.49	338.23	342.72	375.04	334.73	332.26
469004	335.44	340.58	334.75	334.02	342.74	342.06	330.08	289.57	343.06	338.59	351.35	355.21	350.3	349.47	390.93	372.12	407.8	408.85	382.84	360.72	356.63	317.03	361.83	328.16	340.86	348.43	378.45	340.6	337.19
470004	330.94	341.52	330	331.91	341.59	342.04	327.2	288.59	341.33	335.29	349.69	352.86	346.15	346.04	391.68	371.85	402.8	406.32	381.37	356.79	353.35	316.71	361	327.61	340.25	346.21	380.17	335.94	334.9
471004	330.85	328.66	329.39	328.75	337.51	338.66	321.55	284.22	342.11	333.25	347.75	349.11	343.48	343.94	385.65	368.46	399.89	401.98	373.32	353.43	351.44	316.53	358.55	323.18	335.29	344.98	374.37	333.82	330.24
472004	333.58	339.62	336.63	336.42	345.43	348.97	333.61	286.29	342.92	341.47	353.02	357.89	348.18	348.77	393.28	374.89	411.28	409.51	384.68	360.22	360.13	324.11	369.38	330.57	341.27	351.99	381.85	342.49	338.42
473004	331.71	335.62	331.43	335.56	339.8	339.76	328.46	286.7	342.12	337.45	352.91	352.39	348.07	349.39	389.11	372.3	403.66	404.08	380.98	353.36	357.26	317.23	360.67	325.48	336.04	346.24	379.54	336.97	334.19
474004	333.8	346.06	337.77	340.34	350.4	348.95	334.8	287.6	344.76	341.87	357.51	354.87	351.16	354.19	391.96	374.71	407.6	409.83	385.68	358.68	367.05	327.44	366.69	334.75	345.95	350.98	384.4	343.37	340.55
475004	336.22	338.79	336.11	339.46	344.96	340.71	332.37	286.75	344.28	342.19	355.23	351.77	349.58	349.92	390.23	372.14	404.92	403.75	383.51	355.47	364.71	320.05	364.4	330.55	342.2	349.69	379.87	340.38	337.35
476004	332.8	338.55	330.88	333.12	340.42	337.96	326.5	286.17	339.9	332.74	346	347.57	343.34	345.45	389.38	366.82	399.87	401.15	381.22	351.93	359.41	315.5	360.27	325.81	334.99	345.88	375.34	336.29	333.41
477004	334.41	345.21	335.25	335.82	343.37	345.4	332.16	286.72	342.36	337.05	348.93	347.02	347.47	349.14	391.81	373.51	405.94	404.17	385.94	356.89	367.5	320.35	364.1	332.91	338.82	349.89	376.53	339.72	336.1
478004	334.14	341.16	335.04	338.66	343.59	344.01	332.68	287.96	342.18	337.37	349.71	346.94	346.86	349.2	388.92	377.21	399.57	401.53	386.75	356.46	364.2	318.92	361.27	326.03	339.95	347.44	375.84	339.27	334.79
479004	332.25	342.24	332.19	335.55	341.33	345.67	331.48	283.22	341.61	336.57	346.94	341.66	343.88	348.28	389.73	373.86	402.75	398.54	382.32	356.63	361.7	317.73	362.51	329.23	338.4	348.03	373.25	336.48	335.52
480004	332.17	337.09	330.22	337.11	339.56	339.47	327.46	284.24	337.29	333.69	340.8	344.53	343.03	347.9	383.88	371.35	393.81	396.21	383.34	351.39	358.63	315.18	360.81	323.62	334.25	341.85	372.46	334.41	331.58
481004	324.05	333.57	332.67	337.62	337.07	339.75	332.48	281.41	341.31	336.89	343.22	341.18	346.14	347.47	387.63	373.13	392.51	397.11	378.6	350.05	358.38	314.7	359.76	328.1	334.73	344.16	371.1	335.14	331.94
482004	330.15	341.7	335.43	341.21	343.74	341.52	330.3	289.29	344.8	339.49	347.1	344.11	349.78	351.17	400.31	378.23	394.39	403.55	391.99	359.95	366.54	321.45	363.36	332.5	339.55	349.65	377.35	338.82	338.81
483004	328.78	338.98	332.75	342.07	340.64	339.4	330.2	286.92	341.58	337.43	344.56	345.44	348.41	350.57	399.92	376.51	398.52	399.41	385	359.51	360.25	320.85	359.83	329.77	337.2	347.56	375.61	340.24	335.98
484004	327.94	337.54	333.61	340.03	337.78	344.22	327.52	288.93	343.56	336.46	345.37	343.45	345.53	350.5	391.56	374.33	402.03	398.8	381.63	357.86	360.89	321.19	359.96	331.64	338.49	347.86	372.79	340.11	336.14
485004	323.66	333.5	328.35	337.05	333.43	338.71	324.05	282.78	336.51	333.31	339.04	340.4	338.81	345.59	387.7	365.26	389.18	394.09	374.61	350.29	355.93	315.79	359.99	326.75	335.38	342.3	368.09	331.77	330.1
486004	332.41	339.41	333.85	340.52	341.13	346.87	328.77	289.27	343.92	342.71	349.5	351.55	355.08	354.7	400.03	375.96	400.7	399.14	390.26	359.33	361.95	319.41	364.16	334.71	341.38	350	377.3	340.01	335.23
487004	328.09	336.15	335.37	343.88	338.79	345.84	334.69	288.33	343.63	338.13	347.04	348.98	350.11	349.39	402.41	370.67	397.19	399.23	384.52	359.29	362.64	321.34	363.49	330.08	339.05	347.62	373.58	339.12	337.51
488004	329.63	333.7	334.07	343.88	338.73	346.75	332.24	290.35	346.41	339.7	345.82	349.04	351.82	350.17	395.46	372.11	397.05	399.79	383.59	357.18	358.88	318.7	360.8	326.69	337.37	346.82	373.74	336.81	333.43
489004	328.73	338.45	333.24	342.77	339.7	338.86	336.26	291.36	343.44	342.33	348.12	351.66	352.09	352.02	396.42	375.97	399.86	399.64	387.7	359.05	361.89	319.68	361.68	332.27	338.37	347.62	376.93	338.42	335.23
490004	327.88	335.31	332.88	339.74	338.6	338.92	330.74	288.2	337.73	336.79	344.31	347.79	347.28	347.62	393.38	375.26	401.5	399.85	383.78	356.73	357.81	319.11	360.95	328.55	337.93	348.42	373.28	337.1	332.85
491004	322.96	335.55	335.59	341.96	342.5	341.11	335.63	291.49	342.02	342.69	348.04	350.62	353.1	353.07	398.56	378.92	403.82	402.83	386.11	359.91	358.13	323.18	363.86	328.01	338.59	349.48	376.8	341.09	336.77
492004	326.44	332.74	329.35	340.6	337.91	338.85	328.49	286.65	340.01	338.69	347.96	345.13	349.1	348.02	391.22	377.42	397.86	396.21	380.23	353.05	352.9	316.32	361.21	324.88	336.63	343.26	371.64	334.66	331.53
493004	326.92	340.67	337.08	341.15	340.76	345.13	334.44	290.2	344.07	343.74	347.98	351.33	354.86	352.94	396.08	378.45	405.46	400.88	386.29	359.06	361.04	321.53	366.44	333.78	342.21	350.72	376.16	341.58	337.06
494004	322.5	338.56	333.65	337.69	338.47	338.45	330.98	284.26	340.72	341.28	349.56	347.01	352.57	349.39	389.94	377.56	398.14	395.94	379.53	358.14	356.06	315.5	363.09	329.79	340.16	345.18	369.27	337.51	334.18
495004	323.58	332.49	329.25	335.1	341.78	337.49	329.8	288.87	338.75	341.21	346.45	346.21	350.46	348.81	382.09	371.11	400.29	393.96	378.84	354.31	352.17	316.52	359.87	324.52	338.62	343.62	368.79	335.56	330.82
496004	328.85	338.07	333.99	336.83	342.73	344.08	331.64	288.59	341.95	343.1	349.63	348.88	352.7	349.14	380.44	372.82	403.95	396.84	382.59	355.51	353.39	319.43	361.84	328.55	340.44	343.77	373.68	339.25	336.02
497004	328.8	339.69	334.13	336.5	340.98	341.36	330.87	286.09	342.52	338.06	348.9	343.22	353.36	351.95	384.3	374.86	404.24	401.62	381.66	358.88	354.09	317.33	364.12	327.51	339.48	344.76	372.43	337.32	335.73
498004	329.59	337.76	334.14	339.81	342.08	341.34	329.44	286.2	342.85	343.17	351.03	345.82	355.41	348.95	382.79	374.13	401.21	402.23	382.02	358.39	354.83	319.25	362.29	331.7	340.22	346.66	369.81	339.89	336.14
499004	323.63	332.31	328.01	338.53	335.2	335.69	326.97	284.18	337.39	336.29	345.06	345.35	352.65	343.9	376.43	370.3	395.9	397.18	371.52	351	350.12	312.61	357.38	327.93	333.71	338.56	364.88	332.93	330.49
500004	322.39	335.07	330.42	337.96	338.93	336.35	332.88	286.48	340.37	343.74	344.9	346.84	351.37	345.35	376.25	364.96	396.81	398.65	372.09	353.6	349.32	314.72	361.89	327.72	334.69	344.59	363.73	336.92	334.47
501004	322.27	335.99	329.01	333.94	338.18	341.03	323.77	284.65	338.03	340.5	347.97	349.96	350.01	344.02	376.57	363.03	395.29	398.65	375.41	351.47	349	312.79	359.07	327.95	337.15	342.97	362.72	335.22	332.78
502004	328.54	335.36	330.82	338.5	342.35	341.48	331.52	286.08	342.38	341.68	348.88	349.22	356.31	349.32	373.98	366.69	395.51	397.79	384.86	356.29	349.33	314.47	360.15	326.65	338.3	345.29	368.94	338.45	334.53
503004	331.34	335.71	332.83	338.32	339.55	337.48	327.69	283.63	340.8	341	346.05	346.28	353.82	347.66	371.13	366.89	395.79	397.74	382.92	350.99	345.51	317.45	363.04	328.69	336.12	345.06	367.86	337.11	334.34
504004	329.3	337.55	332.83	340.68	343.05	339.55	328.55	286.85	338.25	340.22	348.45	348.87	355.1	350.3	369.83	363.03	393.67	400.86	384.37	351.38	347.6	318.77	361.29	327.28	340.11	345.54	368.69	338.57	335.79
505004	324.47	326.06	326.2	336.87	341.67	332.8	320.34	281.63	333.46	334.21	339.84	344.62	347.41	340.64	366.99	355.73	387.99	395.58	372.71	347.65	341.03	310.98	356.17	322.84	330.25	341.3	364.93	333.89	330.06
506004	327.58	335.13	331.32	338.87	342.26	342.39	334.83	288.5	339.23	339.33	346.79	349.92	351.7	346	368.13	364.55	397.4	400.77	381.29	355.74	348.49	317.89	363.15	332.39	340.05	345.7	369.69	341.08	334.4
507004	330.09	336.45	331.64	336.16	344.55	337.32	331.25	281.59	337.6	338.84	344.05	345.5	351.74	347.1	367.26	363.79	398.39	401.75	380.55	359.47	346.63	317.6	363.61	330.13	336.46	345.66	370.47	340.16	335.73
508004	331.4	336.14	332.36	333.78	345.63	338.72	333.19	287.11	335.64	338.93	344.86	351.36	352.57	348.01	369.04	363.49	399.65	404.75	386.72	358.54	348.37	319.95	362.48	331.74	339.82	349.48	370.24	342.82	335.88
509004	328.09	336.03	331.33	330.96	341.26	338.79	327.99	286.87	336.46	339.33	344.63	347.73	352.2	342.62	367.44	364.97	395.15	401.58	376.89	352.53	348.28	317.66	360.78	329.89	339.66	349.52	365.88	338.12	335.46
510004	329.27	333.47	329.53	331.72	342.03	337.78	325.32	282.57	336.49	338.22	343.71	346.5	351.6	342.01	358.3	363.29	390.81	399.75	375.11	355.88	345.33	314.29	360.1	327.2	335.83	346.85	366.5	336.22	331.21
511004	331.69	341.01	336.01	335.86	348.54	343.97	331.16	288.76	341.4	344.22	350.4	354.44	357.78	351	364.73	367.39	397.76	406.54	385.08	362	351.64	319.91	370.09	333.29	342.95	353.8	373.11	340.41	338.38
512004	327.91	328.49	327.95	329.15	338.36	335.32	324.78	282.83	335.31	337.18	341.2	345.57	348.71	341.7	359.27	362.68	391.04	397.39	377.02	350.87	344.8	314.08	358.58	324.18	333.87	346.88	368.45	332.88	331.22
513004	324.5	331.96	327.68	330.85	341.62	336.18	332.3	285.14	334.26	339.9	344.29	344.82	352.51	346.12	363.26	362.02	399.92	401.58	384.07	355.66	346.67	316.07	361.62	330.4	334.72	348.35	370.84	334.48	332.69
514004	328.4	331.9	327.29	326.3	341.75	338.82	328.36	283.44	332.2	335.74	339.45	344.34	346.17	341.36	359.29	358.57	389.48	398.41	376.24	351.8	339.84	311.77	361.87	323.24	330.45	345.48	365.69	332.21	330.92
515004	331.52	335.2	332.01	333.26	347.87	341.29	332.75	287.09	339.43	344.7	347.33	345.58	355.14	348.96	368.7	368.14	406.52	404.21	382.75	353.65	350.45	320.49	363.97	335.53	340.4	350.89	374.31	341.61	335.46
516004	329.85	336.21	331.39	328.56	342.91	335.91	326.82	284.41	334.75	340.57	344.67	342.14	349.95	343.95	366.96	362.33	397.78	404.31	384.7	352.42	343.77	316.49	359.96	330.7	336.68	347.86	368.15	335.86	332.89
517004	328.93	334.85	330.25	330.24	343.57	334.61	330.97	285.4	337.16	338.33	342.35	346.53	353.39	344.79	368.46	364.95	399.14	404.26	383.46	355.53	344.45	312.66	361.36	328.54	335.16	348.52	367.7	337.78	332.76
518004	323.42	331.74	328.18	326.9	339.31	336.85	325.69	285.39	335.35	340.31	344.06	346.79	351.63	344.35	371.71	364.03	392.39	402.58	382.86	357.49	344.06	315.89	361.09	325.66	331.99	342.44	367.78	333.76	333.05
519004	332.7	335.72	330.56	330.64	345.14	339	328.92	284.92	339.98	341.95	345.1	346.07	354.52	348.43	374.61	367.58	395.06	406.73	386.3	359.33	347.51	316.64	361.98	328.83	335.08	348.19	374.47	335.56	332.63
520004	333.34	339.97	333.97	332.59	343.79	340.71	329.84	287.36	337.65	343.62	347.89	346.82	354.31	348.68	373.21	368.53	393.86	407.95	383.95	358.14	348.61	316.41	364.87	332.19	337.81	348.09	370.21	336.82	335.44
521004	333.58	338.88	332.08	334.17	345.59	338.52	330.99	286.97	337.02	344.6	349.62	348.69	352.72	347.1	376.54	371.55	397.22	409.9	379.32	359.95	346.02	318.14	365.74	329.22	335.61	348.32	370.11	338.7	334.28
522004	328.58	337.84	332.28	328.96	342.68	337.5	325.57	288.17	336.96	341.67	344.63	345.33	349.47	348.37	373.38	366.01	387.44	403.71	377.79	357.18	343.11	317.88	361.12	323.21	333.02	348.8	367.08	337.12	333.59
523004	321.1	331.92	325.49	320.99	340.41	337.38	320.89	282.3	330.29	336.06	342.56	340.13	345.09	340.17	367.27	365.37	387.4	399.11	376.38	351.9	340.08	308.92	357.11	321.95	332.64	341.72	363	330.21	328.61
524004	332.21	337.44	332.44	330.59	344.02	342.25	322.8	290.08	338.32	342.12	346.89	341.71	349.29	347.02	368.11	366.16	391.41	402.82	381.79	358.37	341.54	315.55	363.75	326.87	338.54	347.51	367.19	337.87	332.9
525004	331.82	337.31	334.24	330.97	341.79	339.35	328.78	285.58	336.89	338.53	348.14	346.8	350.41	346.38	375.37	362.78	391.03	404.75	382.38	359.21	343.6	318.17	367.3	325.43	335.58	349.05	367.14	336.27	336.78
526004	329.03	334.6	327.15	327.8	338.47	342.25	329.6	288.17	337.2	340.29	348.33	342.93	349.15	344.9	366.32	364.12	386.98	398.72	381.36	358.83	342.32	315.13	360.62	323.48	333.05	344.31	364.72	332.21	333.19
527004	326.21	336.12	332.42	332.63	340.29	336.76	330.41	284.9	334.22	340.28	348.5	348.44	348.15	346.92	369.38	364.23	388.57	400.04	382.82	359.51	346.63	317.33	365.84	327.07	335.21	345.7	368.96	335.06	334.12
528004	330.49	337.07	331.63	331.82	337.87	339.74	330.64	284.59	334.34	342.31	348.53	343.69	349.68	345.21	366.03	360.77	385.23	398.84	382.23	357.05	342.62	314.86	364.68	324.18	334.66	345.48	367.15	333.89	334.3
529004	329.06	337.95	332.93	329.65	339.81	338.65	331.15	287.64	338.59	340.51	348.1	347.37	352.81	348.26	365.87	362	381.76	398.67	382.33	357.48	343.27	317.46	360.38	325.13	337.11	346.92	364.71	333.76	334.91
530004	330.19	338.8	335.71	325.86	342.91	337.03	331.22	286.07	338.92	345.31	351.32	347.24	351.57	349.12	363.46	366.64	384.44	400.26	384.56	359.75	343.5	318.35	366.9	329.78	339.56	351.62	371.89	337.33	337.85
531004	328.8	336.26	330.4	323.2	335.04	337.52	325.98	288.71	335.13	336.79	346.73	343.53	349.46	344.07	353.37	357.93	377.12	390.26	373.81	354.42	342.28	312.98	358.28	319.79	331.45	343.15	362.06	330.79	331.7
532004	329.24	335.77	332.04	325.83	337.74	337.9	330.44	286.65	336.38	339.04	346.96	346.72	349.66	344.29	350.98	359.58	380.07	392.64	375.68	357.29	342.72	314.92	360.7	324.82	337.27	350.43	365.1	331.41	334.39
533004	329.54	338.45	335.55	329.22	338.25	340.78	332.17	287.63	337.37	340.69	349.12	346.57	351.79	345.8	355.85	356.74	378.33	393.88	373.46	356.2	346.26	317.71	365.86	328.09	336.76	346.74	363.7	335.2	333.97
534004	329.19	341.81	331.76	324.35	337.29	337.1	328.7	287.78	334	339.58	346.02	348.71	351.32	346.15	343.67	355.12	380.01	389.27	374.45	356.73	345.11	316.71	365.49	326.69	339.31	348.19	361.51	336	334.81
535004	323.64	335.44	329.96	326.13	334.84	334.41	327.23	283.3	330.71	335.06	343.26	344.15	347.88	344.1	339.48	346.19	374.11	385.98	369.67	351.23	340.27	316.01	360.31	322.71	333.88	341.88	354.25	329.83	331.1
536004	326.11	334.74	331.59	326.29	337.45	337.04	321.07	287.82	336.79	341.99	345.43	351.61	351.48	345.75	340.66	353.86	372.96	384.61	368.42	357.54	340.3	315.74	361.36	321.52	335.17	343.72	356.13	333.88	332.64
537004	330.88	341.23	333.21	324.36	341.08	341.88	330.29	288.9	336.28	342.02	348.43	351.95	354.83	350.53	345.66	350.74	375.12	388.81	372.6	359.06	345.94	318.59	367.38	326.47	340.66	347.09	357.39	335.98	335.91
538004	325.59	336.07	334.82	321.99	339.16	346.01	331.93	286.77	336.78	339.25	342.04	352.67	351.16	348.04	340.35	345.13	375.97	387.43	368.48	356.8	344.63	318.53	364.26	319.14	340.13	348.36	355.53	335.34	336.08
539004	325.94	335.91	332.7	320.37	336.61	341.45	327.44	287.51	333.77	338.45	343.09	350.08	349.65	346.21	335.86	344.25	367.25	382.62	367.07	355.48	345.26	317.51	364.36	324.62	338.85	344.82	352.85	334.96	334.45
540004	322.46	333.45	330.65	318.48	336.35	338.82	322.98	285.23	333.78	338.12	340.83	348.88	346.32	345.14	333.25	342.12	367.43	382.02	364.23	351.75	342.82	315.99	361.56	320.18	338.2	344.38	350.92	336.83	333.32
541004	326.84	333.93	333.01	321.9	338.63	342.35	329.6	290.34	335.87	341.1	347.95	353.67	351.89	350.22	333.25	340.84	371.65	384.34	367.12	358.63	348.05	319.5	366.46	323.85	338.08	347.45	352.89	336.62	335.84
542004	331.29	343.75	342.62	330.8	347.05	355.58	347.71	294.24	344.71	350.05	357.81	367.27	366.81	364.3	341.04	349.98	381.14	396.82	385.28	367.41	363.06	328.96	380.6	341.05	355.28	358.29	366.23	348.98	346.37
543004	431.41	393.12	364.54	465.23	424.01	336.72	352.9	298.97	344.48	339.24	348.51	358.56	352.11	354.77	326.98	336.51	365.03	377.17	364.21	354.06	345.96	320.56	363.64	326.25	338.71	344.64	349.72	337.67	338.57
544004	322	331.62	327.94	312.07	330.18	337.05	322.82	289.47	331.44	336.68	340.27	346.9	344.13	342.74	321.87	333.3	356.4	374.3	357.22	344.12	340.7	311.55	356.77	318.28	332.38	337.72	344.56	329.54	330.09
545004	317.67	334.4	332.4	320.78	338.08	340.97	332.43	285.53	335.74	342.63	347.41	356.44	351.77	349.94	327.56	335.71	368.12	379.89	365.96	358.6	344.66	317.32	361.29	326.95	336.91	345.88	350.8	334.57	336.7
546004	323.31	332.98	330.09	318.15	336.4	341.25	330.3	286.64	331.45	335.62	340.09	354.07	348.77	346.17	324.18	331.14	361.37	372.73	359.47	352.86	342.48	315.33	357.81	321.19	336.22	340.68	347.17	332.45	333.31
547004	318.61	328.12	324.86	311.91	331.12	330.66	325.85	281.48	329	331.49	338.71	344.73	345.14	341.04	318.61	331.35	353.34	369.13	356.89	347.94	338.78	311.71	356.75	320.45	335.3	337.76	342.35	329.38	328.74
548004	319.03	333.13	327.35	317	336.13	341.61	330.14	289.69	332.23	334.88	341.09	349.65	351.54	346.68	326.51	334.35	360.27	375.02	361.55	350.97	344.3	313.81	360.14	324.1	334.2	343.06	348.18	335.59	335.91
549004	323.98	335.07	328.53	318.97	332.1	336.72	324.57	283.64	331.71	335.62	338.16	346.37	346.91	342.88	321.19	333.93	358	371.95	359.51	350.49	341.76	312.5	359.26	319.86	335.01	338.06	345.24	332.59	329.4
550004	321.44	331.81	328.51	317.78	332.96	338.25	323.73	285.83	332.95	336.4	341.14	347.97	345.39	345.47	322.54	336.85	355.41	374.68	357.5	348.75	342.98	315.88	359.27	322.83	337.33	340.59	345.26	334.62	332.36
551004	323.96	337.67	329.88	322.62	332.33	339.22	327.55	286.79	331.99	338	340.22	349.47	347.84	348.91	323.88	333.94	364.3	377.44	359.84	347.44	346.03	317.21	359.86	323.23	339.19	342.71	349.39	336.83	335.92
552004	331.88	339.71	338.19	322.44	340.66	343.07	332.52	291.19	337.99	345.91	347.85	359.77	355.28	353.37	330.66	339.99	369	385.81	368.51	355.99	350.33	321.45	370.03	327.44	344.78	347.27	353.4	341.47	339.74
553004	318	330.93	325.42	318.47	328.64	336.65	323.49	284.68	327.8	333.04	337.86	347.04	341.85	342.68	317.1	331.01	356.05	370.31	352.46	344.71	337.69	312.14	353.31	315.78	331.25	336.49	340.82	328.46	329.24
554004	323.78	328.94	328.23	314.33	332.26	338.8	326.49	287.18	331.66	337.29	341.54	349.32	345.28	347.11	321.82	330.82	361.86	374.17	357.13	343.74	342.09	314.33	357.21	320.26	335.52	337.69	342.6	331.91	333.44
555004	317.4	328.63	324.77	311.59	330.89	336.63	320.24	283.35	328.87	334.41	341.03	343.2	343.01	342.74	319.15	328.51	354.26	370.81	355.83	341.72	339.29	310.78	352.83	317.3	329.92	335.78	343.51	329.11	326.96
556004	321.8	333.62	333.75	321.4	335.56	339.87	329.85	289.6	335.45	341.96	347.67	354.07	351.13	349.15	325.67	333.34	363.38	374.92	364.77	348.23	345.79	317.18	361.94	324.5	340.33	341.1	347.61	336.75	336.39
557004	320.97	330.5	330.81	316.36	331.28	341.04	323.67	285.47	331.84	338.74	343.29	350.75	348.34	347.19	320.03	330.85	360.02	374.66	361.17	348.9	341.86	316.71	361.59	321.87	338.29	340.01	343.56	332.48	331.3
558004	317.19	327.96	326.19	313.61	330.87	337.15	318.81	283.23	331.44	337.8	342.88	345.71	344.54	342.71	319.61	327.53	355.22	371.26	354.05	349.14	340.2	315.56	356.9	319.52	330.84	338.65	340.09	329.67	328.22
559004	321.17	330.76	327.46	315.82	330.14	338.08	327.36	286.29	331.98	337	343.06	347.02	344.89	344.5	321.22	328.64	361.85	373.54	356.55	347.69	339.87	315.42	355.79	322.98	336.33	337.85	340.35	330.2	331.23
560004	320.36	329.17	327.95	316.29	331.62	338.44	330.54	283.06	334.35	339.83	347.18	350.04	350.44	345.38	319.86	330.21	354.2	372.04	359.47	349.31	341.54	316.3	358.15	322.66	337.15	339.05	343.31	331.6	332.4
561004	317.23	327.83	327.5	313.07	329.55	337.81	322.37	282.56	329.8	339.45	343.89	348.6	352.22	345.23	319.95	328.27	353.08	370.96	357.25	346.09	339.09	314.79	356.5	319.23	335.46	338.65	343.39	331.93	330.09
562004	318.9	328.43	325.58	315.51	327.78	338.43	323.07	285.13	332.99	336.35	343.32	341.45	347.07	340.32	319.32	325.46	350.73	367.63	354.78	344.59	336.88	315.17	353.7	320.27	332.9	334.81	341.96	327.64	329.68
563004	315.07	320.84	326.42	318.64	326.04	337.58	327.42	281.25	332.19	336.41	343.1	344.76	344.26	338.65	318.74	327.92	351.04	365.71	354.62	346.07	334.54	313.52	357.29	317.86	332.6	335.15	339.39	325.24	328.54
564004	320.58	329.4	330.5	322.23	330.08	337.83	329.04	283.48	336.94	341.04	349.24	350.6	351.88	346.18	323.73	332.87	355.99	371.59	355.41	352.3	342.58	319.53	359.37	321.78	339.36	341.74	345.93	335.08	336.37
565004	323.61	331.9	330.52	319.36	331.89	341.02	327.84	285.49	335.1	341.19	347.96	349.73	350.78	345.92	323.42	329.77	359.78	368.97	356.39	350.79	343.04	318.63	358.94	323.1	338.77	341.36	345.46	334.66	333.36
566004	320.8	326.36	327.19	316.03	327.87	340.35	322.39	283.74	329.32	336.53	342.74	343.72	344.81	340.51	318.08	325.13	353.98	366.94	352.24	347.25	337.19	313.26	356.13	317.73	335.81	338.47	338.61	328.92	330.03
567004	320.03	328.82	329.72	318.38	332.82	338.47	326.53	284.49	335.56	341.86	344.76	348.44	349.1	342.33	319.47	329.83	357.66	370.63	360.64	351.78	341.39	317.99	361.22	322.46	340.39	339.73	342.95	335.34	335.3
568004	323.48	329.58	326.99	315.17	326.9	336.49	324.19	282.38	329.71	335.2	342.47	345.14	348.65	338.93	317.31	325.14	354.37	368.64	355.05	349.09	337.46	314.04	357.41	325.62	337.23	335.54	339.74	331.29	331.44
569004	317.57	323.84	325.03	311.15	327.41	335.24	323.68	280.06	328.53	333.53	336.76	342.32	342.67	337.5	313.48	321.31	350.55	362.7	348.04	343.44	333.63	312.23	356.44	316.96	334.55	331.8	337.14	328.19	328.91
570004	318.7	329.41	327.91	318.39	331.73	339.83	327.58	284.1	333.42	338.82	341.79	351.45	351.79	342.09	319.26	326.58	356.53	367.93	359.31	353.77	340.32	315.84	361.09	322.37	338.21	338.81	342.55	331.13	333.12
571004	320.42	335.44	334.09	322.58	340.18	343.2	335.53	290.77	340.54	345.52	348.26	356.37	354.84	348.83	325.83	331.86	364.55	376.39	362.74	357.38	348.62	321.86	367.23	328.08	345.36	347.98	350.29	340.76	338.8
572004	319.87	329.69	330.03	316.01	332.43	338.09	331.46	285.76	335.31	339.94	341.39	356.33	354.6	342.77	317.47	329.23	358.56	373.53	359.81	357.68	341.63	315.54	360.16	323.31	344.15	340.31	342.78	337.13	334.01
573004	318.97	331.24	324.54	315.63	330.75	337.79	321.56	283.7	330.32	335.19	338.49	351.89	346.51	341.89	315.22	324.94	355.22	369.51	357.22	351.92	338.01	311.53	358.65	318.37	341.9	334.7	342.01	330.45	331.26
574004	324.16	331.36	329.38	314.77	335.87	339.27	326.96	288.2	336.56	338.26	342.11	355.48	350.57	342.44	319.35	325.3	362.09	371.04	357.01	356.81	342.68	314.39	365.02	324	346.32	341.06	344.41	336.25	330.24
575004	319.31	328.3	329.03	315.9	329.47	339.79	330.74	285.47	333.57	337.17	342.16	352.12	351.3	343.82	316.16	323.86	355.42	371.25	355.54	356.46	340.48	319.36	359.76	324.08	345.27	339.63	340.66	332.49	334.01
576004	325.66	334.8	332.65	322.31	338.65	347.24	331.59	290.76	339.58	338.67	344.52	354.71	355.34	346.05	321.96	328.95	359.41	378.33	364.09	361.63	344.05	321.15	366.01	324.75	348.47	344.75	347.59	341.95	337.02
577004	322.6	332.2	329.44	318.3	330.38	339.11	329.49	286.66	334.39	337.46	344.38	353.45	353.53	343.38	318.24	326.24	357.44	374.12	359.96	358.2	340.44	318	358.52	322.5	343.17	340.57	342.24	335.66	333.89
578004	319.62	323.44	325.07	319.52	328.58	335.11	325.06	281.19	330.89	333.54	339.77	346.96	346.05	337.49	313.65	322.8	350.19	369.15	353.63	355.54	334.16	312.82	357.7	316.4	338.46	335.61	339.09	332.61	327.32
579004	323.84	334.18	329.95	322.36	335.8	339.6	332.6	290.22	337.51	336.99	343.64	361.95	351.67	346.33	323.57	326.95	360.41	374.01	361.65	360.07	342.16	320.63	364.86	320.74	346.97	342.22	344.99	337.48	334.67
580004	318.83	326.48	323.57	313.78	329.62	341.81	325.95	283.02	330.93	330.94	339.8	347.37	342.82	340.91	313.39	324.11	354.65	369.66	355.44	358.89	336.51	311.81	357.19	320.49	340.94	338.68	338.86	332.31	328.96
581004	320.48	328.24	326.61	315.48	329.74	342.81	325.09	283.9	330.97	331.38	337.37	349.06	347.63	337.46	316.15	321.26	352.79	367.54	356.82	354.02	334.22	313.48	362.13	320.04	341.47	337.35	337.55	331.42	329.96
582004	321.92	331.63	326.05	314.08	331.11	342.31	323.58	286.36	332.12	334.84	340.8	349.06	346.83	338.42	318.47	325.89	353.68	369.64	352.29	358.2	336.84	314.09	362.36	321.23	342.1	338.22	338.97	333.23	328.59
583004	322.82	331.46	329.05	319.29	331.93	340.96	327.67	285.65	334.93	333.75	341.57	349.99	349.23	341.9	322.34	324.92	359.19	371.49	354.33	356.55	339.19	318.58	364.66	320.76	343.14	341.35	339.81	337.71	333.54
584004	322.13	332.82	329.59	315.69	334.23	342.04	329.17	286.82	335.76	336.41	343.53	354.22	353.21	343.48	325.52	328.07	355.7	372.23	359.57	361.95	341.76	316.71	363.9	322.27	349.85	342.43	341.87	335.94	332.1
585004	323.47	330.52	328.3	317.49	333.53	346.23	327.74	281.86	331.73	332.33	339.34	350.37	352.69	339.54	320.72	325.45	355.66	372.84	357.57	358.72	339.56	317.5	364.4	322.44	345.93	339.67	340.23	335.12	332.89
586004	317.04	325.5	324.51	308.83	329.29	338.62	320.97	283.02	330.61	328.72	336.62	349.4	348.67	337.05	322.82	323.03	353.57	366.24	354.78	358.12	339.52	309.28	361.25	319.95	342.8	335.66	336.42	331.3	330.3
587004	319.64	329.07	324.59	317.79	330	338.78	324.95	281.9	331.24	331.68	337.21	348.96	353.34	338.22	323.22	323.64	350.5	368.4	354.36	353.89	339.63	314.84	360.55	317.66	343.29	340.75	338.18	334.3	331.51
588004	324.02	333.35	329.79	317.27	334.43	348.59	330.55	288.45	334.78	334.92	340.23	351.7	355.92	343.04	329.22	328.95	356.05	369.49	361.94	360.08	345.52	316.68	362.84	325.63	348.9	343.4	341.83	337.27	334.45
589004	317.97	323.95	323.5	315.39	324.2	335.78	324.78	285.86	327.6	327.93	337.11	345.72	347.79	334.97	318.15	320.25	348.97	361.98	351.56	353.56	332.85	311.84	355.2	316.93	342.66	333.84	334.73	329.05	327.7
590004	325.33	337.25	332.79	322.95	336.31	346.34	335.34	287.28	335.28	337.07	344.98	355.91	359.58	345.01	328.18	329.28	360.83	370.82	361.81	361.28	342.16	321.55	366.44	326.04	350.14	344.29	346.04	336.35	338.66
591004	321.14	332.14	327.92	316.48	333.65	349.67	325.44	285.41	330.77	337.33	339.86	353.67	357.63	342.19	326.67	326.15	360.48	366.62	360.98	360.03	343.31	316.84	365.1	328.3	348.16	342.61	342.42	337.43	332.1
592004	318.47	326.01	324.13	314.21	327.91	341.03	324.23	282.99	330.86	332.88	338.22	347.89	354.22	339.66	324.13	323.03	351.61	365.14	352.18	356.85	338.55	316.21	361.8	322.28	344.57	339.09	337.6	331.3	329.57
593004	321.65	333.58	327.05	315.17	333.3	345.71	328.01	286.5	334.33	336.29	343.02	351.59	359.73	341.99	328.12	327.47	361.33	365.12	357.42	361.54	339.48	318.07	363.05	325.54	347.07	340.25	344	333.35	330.87
594004	321.88	327.14	328.62	315.81	330.14	343.75	327.88	290.02	330.75	332.04	337.88	350.13	354.5	341.14	324.31	323.27	356.4	368.27	356.05	357.63	341.24	314.21	359.9	326	347.31	339.45	339.83	335.21	331.26
595004	310.92	322.23	321.55	310.17	323.02	339.49	324.06	284.44	329.43	329.42	334.47	344.7	355.19	337.52	323.9	320.81	346.25	359.93	350.99	358.36	334.96	312.76	353.87	321.64	342.52	334.3	336.24	326.76	327.13
596004	318.56	326.36	328.6	317.77	329.13	345.41	327.8	288.09	332.42	335.82	337.86	350.05	361.38	340.73	326.46	326.82	356.25	367.22	354.25	360	342.7	316.83	359.82	325.71	349.87	339.04	340.2	331.74	332.47
597004	317.57	322.75	322.51	309.35	322.83	333.42	319.07	282.38	325.42	328.22	331.45	340.15	350.25	334.31	320.76	319.24	344.41	360.91	348.69	356.12	329.59	312.87	353.92	319.8	340.38	332.81	335.39	325.94	326.06
598004	321.59	332.85	328.16	316.08	329.98	342.39	330.55	288.53	334.67	335.81	341.42	351.4	359.14	345.2	327.57	327.88	356.96	367	359.53	364.05	342.05	318.88	363.35	327.98	346.94	341.18	343.72	334.33	333.44
599004	317.27	327.25	325.72	316.26	329.92	341.65	325.08	286.5	330.18	331.99	336.63	343.57	355.5	340.56	324.25	324.01	352.14	364.7	352.78	361.34	337.88	316.34	360.37	325.11	341.92	339.28	338.5	332.3	331.21
600004	319.4	331.65	330.18	317.9	333.42	342.57	325.76	287.64	332.99	333	338.82	346.55	358.62	342.69	331.99	328.46	359.14	367.71	361.63	364.47	342.75	320.9	361.99	328.6	344.21	341.86	343.8	335.51	335.29
601004	320.59	331.48	328.05	317.97	331.58	346.44	326.69	285.51	332.77	332.44	336.29	346.54	357.24	342.67	328.76	325.45	355.4	368.8	356.53	363.87	341.39	319.08	361.25	326.32	344.36	339.31	341.38	334.89	333.98
602004	315.37	318.48	321.3	311.59	325.06	333.64	316.79	284.29	326.86	323.64	328.17	339.34	348.57	334.48	317.66	317.46	349.2	362.36	350.16	355.25	335.45	311.49	351.22	322.77	337.26	333.9	333.43	329.75	325.13
603004	315.14	324.13	323.02	307.92	326.49	337.33	321.61	286.97	327.69	328.22	333.63	338.75	351.98	337.29	323.73	323.53	349.09	364.47	352.77	358.96	337	311.34	355.33	322.34	338.14	333.62	335.12	331.07	327.54
604004	317.61	326.69	325.08	312.96	328.5	339.41	327.07	282.94	327.85	332.19	332.67	340.2	351.29	338.47	318.53	321.22	353.7	365.76	352	360.42	339.92	312.3	356.14	322.44	340.34	338.72	336.03	331.47	329.56
605004	316.95	329.45	324.74	313.47	331.43	339.9	328.29	284.48	334.37	335.12	338.61	344.98	354.77	341.89	326.51	326.49	356.38	369.91	354.63	361.24	340.19	318.69	358.1	325.59	341.22	341.19	337.47	332.85	333.22
606004	320.95	324.99	324.44	310.65	325.87	336.05	322.73	286.38	331.03	332.5	336.54	338.23	351.94	339.39	319.12	319.39	354.88	366.03	350.27	356.97	337.06	315.13	354.14	320.27	334.25	338.34	337.57	328.63	327.97
607004	316.46	322.96	324.04	310.21	329.56	341.24	320.88	286.78	328.38	329.4	334.17	336.58	349.7	337.79	322.67	321.92	349.66	364.1	351.45	358.82	336.63	314.33	354.39	324.22	337.59	338.33	337.75	329.38	328.25
608004	314.28	321.59	324.31	312.56	327.11	334.65	324.99	283.05	329.74	331.16	334.77	338.69	347.35	337.76	324.76	316.89	353.06	363.4	351.1	353.01	338.99	315.64	353.84	323.57	336.09	339.02	337.85	330.14	329.52
609004	318.49	326.03	326.94	313.82	329.36	340.65	325.69	285.7	332.28	330.41	333.79	341.52	352.82	339.58	322.63	321.21	352.91	364.53	352.53	353.89	339.95	315.47	355.97	323.11	339.42	339.38	338.85	330.01	327.98
610004	315.42	325.28	325.33	311.29	329.23	336.28	327.85	285.58	331.84	332.68	335.66	337.99	352.36	341.02	288.57	269.68	348.25	364.93	339.81	357.98	337.57	312.88	356.01	324.41	338.15	337.26	337.91	332.51	328.94
611004	320.53	328.25	325.84	313.26	329.9	338.03	297.11	286.33	326.92	333.76	373.15	343.4	350.46	344.47	322.99	320.92	352.8	363.93	353.62	355.42	340	314.57	356.5	324.31	338.15	339.46	339.37	332.84	330.12
612004	316.77	323.17	323.78	313.47	329.23	335.89	319.36	283.85	328.84	327.92	331.03	339.26	348.17	339.28	323.06	319.52	351.9	362.46	349.87	351.56	336.58	315.47	355.97	324.08	335.29	337.81	337	328.36	327.19
613004	315.93	326.62	323.74	312.12	328.56	334.24	323.26	282.3	329.05	323.22	330.83	338.26	348.63	337.32	319.11	318.93	351.66	362.76	346.78	350	337.28	312.68	354.11	323.77	337.44	335.49	334.84	330.21	325.18
614004	319.39	327.39	327.07	314.34	332.07	340.05	331.61	288.82	332.72	327.67	333.74	346.44	349.7	344.7	323.2	320.52	354.15	363.71	351.35	356.37	340.07	318.73	355.6	326	338.2	337.79	339.9	333.15	330.19
615004	322.16	332.18	330.41	316.91	335.72	338.98	334.01	290.36	334.5	330.44	336.32	347.11	352.63	346.48	332.09	326.88	357.55	371.42	351.83	358.89	347.46	321.61	361.75	331.38	341.34	343.75	344.2	336.52	335.8
616004	316.18	329.66	328.84	316.85	332.93	339.49	326.17	284.77	334.96	329.05	334.19	340.55	352.87	344.94	325.63	324.74	354.32	367.83	349.39	350.63	344.76	318.99	361.45	329.14	338.64	341.37	341.87	336.99	332.15
617004	319.55	328.73	328.14	317.43	332.88	343.11	331.52	290.36	337.31	329.05	336.83	345.82	351.42	348.51	326.96	326.07	356.48	369.9	349.81	356.71	342.86	316.2	360.57	329.23	339.77	341.79	343.42	336.55	334.02
618004	315.83	323.18	325.45	316.24	330.75	336.97	325.59	286.84	333.81	324.01	333.04	339.91	348.63	341.47	322.88	322.56	355.26	366.05	343.57	349.17	339.66	315.88	355.98	322.58	334.08	338.58	333.93	328.9	328.92
619004	314.37	325.57	324.58	310.4	329.68	332.75	325.63	281.13	332.08	326.73	333.92	338.16	345.08	339.67	324.81	321.82	352.53	364	342.58	350.99	338.33	312.09	353.86	321.9	332.79	335.39	336	330.87	328.99
620004	320.08	326.19	328.98	316.98	335.2	341.37	328.44	284.62	334.17	330.01	336.83	341.02	350.25	347.47	323.58	326.99	359.11	368.69	347.87	352.29	342.73	317.43	359.56	325.73	339.36	342.84	342.58	336.74	334.82
621004	316.87	324.63	323.98	311.89	330.18	335.22	325.43	285.89	332.42	322.51	332.05	336.92	346.53	341.54	322.28	321.72	348.1	364.68	340.04	348.15	337.56	313.95	352.8	322.31	334.46	334.87	335.52	331.97	330.73
622004	318.63	331.02	325.59	314.24	336.73	340.54	325.17	287.19	333.9	327.37	333.7	345.05	353.46	345.75	324.4	323.01	356.38	369.69	348.46	355.32	341.24	315.75	361	325.78	339.05	341.83	342.05	337.27	331.98
623004	315.3	327.79	323.1	311.32	331.11	338.95	327.93	285.8	332.22	323.61	331.22	344.61	347.89	340.98	323.62	322.9	352.6	366.22	343.37	347.99	339.39	315.06	353.43	323.94	335.48	336.56	337.18	332.83	329.79
624004	321.32	326.6	328.19	314.96	334.01	342.68	326.18	285.27	333.1	324.62	333.81	345.82	349.05	343.26	327.14	324.76	352.5	370.35	346.38	355	344.86	319.43	358.18	328.45	336.45	339.51	339.7	333.91	333.38
625004	318.96	326.49	324.74	311.17	330.08	340.54	323.57	285.92	330.38	322.84	332.74	342.91	348.2	341.1	326.43	323.06	352.69	368.95	343.6	348.33	341.47	312.07	357.38	323.8	335.29	337.7	337.74	331.86	331.12
626004	318.86	330.42	328.54	313.01	335.33	339.69	330.64	287.08	334.65	328.2	336.51	347.7	349.25	345.54	327.21	323.62	355.88	370.52	346.83	353.71	342.89	316.48	361.6	324	337.24	342.03	342.11	337.35	332.49
627004	320.94	327.11	328.94	312.45	333.71	346.96	328.44	287.96	334.8	328.07	334.78	343.67	353.6	343.86	325.26	323.49	355.7	371.77	343.95	349.87	342.46	317.25	357.24	326.13	338.48	340.96	337.61	333.82	330.46
628004	323.39	327.52	325.29	310.48	331.92	339.03	326.65	289.53	330.25	323.21	331.16	338.57	344.86	343.43	324.98	322.7	353.52	367.22	347.02	346.69	342.71	316.92	354.49	324.08	336.47	336.47	336.55	333.82	328.66
629004	318.46	325.28	323.2	312.86	330.3	335.78	324.74	280.23	331.33	323.02	333.19	337.77	345.93	342.51	328.74	323.28	352.83	362.13	344.9	348.76	340.95	316.72	354.34	323.61	335.14	334.29	337.08	332.97	329.58
630004	314.9	325.84	328.14	315.7	332.13	337.2	326.6	284.42	329.93	324.47	330.82	337.48	345.94	342.88	323.95	319.59	351.3	367.87	342.52	349.52	339.1	316.16	354.91	323.78	337.18	336.16	337.87	334.38	330.9
631004	323.69	330.76	328.65	316.13	333.86	339.75	330.49	286.23	332.31	325.43	335.65	340.82	344.29	345.84	325.54	323	358.39	371.54	349.08	354.14	346.15	321.45	362.8	329.5	339.44	338.78	341.93	337.01	333.66
632004	323.46	326.73	327.94	314.23	330.81	340.35	326.44	287.15	330.18	325.8	330.88	339.33	344.24	342.77	321.7	320.57	357.29	367.72	349.64	348.08	341.96	322.36	359.57	324.41	336.55	337.65	339.36	336	329.67
633004	319.65	324.61	328.56	311.83	330.52	338.73	330.67	288.03	331.11	325.59	331.86	341.67	340.33	342.34	324.64	321.71	353.61	366.7	344.07	352.39	342.22	317.59	359.45	323.76	336.91	336.56	339.31	334.78	330.7
634004	320.93	324.54	328.82	318.81	331.36	344.49	327.79	287.88	333.76	326.4	334.63	340.24	345.27	344.26	328.52	322.65	359.48	369.57	349.12	347.13	343.44	319.67	361.89	327.97	337.46	338.69	340.45	338.26	333.24
635004	323.21	330.7	329.24	315.89	331.31	339.14	327.51	285.36	332.19	327.2	332.63	338.65	342.04	342.47	326.13	323.33	357.23	368.19	348.37	350.17	344.5	320.75	358.74	322.41	339.77	341.29	338.53	341.18	333.04
636004	320.24	330.32	330.8	315.45	334.06	342.65	329.89	287.5	333.95	327.74	335.17	342.8	345.36	342.67	323.04	323.23	357.41	366.55	349.84	352.11	348.4	320.89	363.29	329.22	340.59	340.44	340.26	339.41	336.58
637004	322.13	330	326.33	313.49	330.76	338.44	323.93	285.84	331.56	324.5	333.83	336.78	342.62	342.76	323.48	323.35	354.6	363.86	347.79	351.41	344.05	314.21	356.88	323.63	340.81	335.23	336.11	337.59	330.81
638004	318.53	325.19	325.31	314.99	329.1	339.07	327.5	285.87	330.1	323.27	332.58	336.55	342.64	340.75	322.25	324.23	355.49	362.23	347.17	349.02	341.02	313.52	360.66	324.29	336.71	336.82	337.3	336.27	329.06
639004	325.39	334.63	332.77	318.95	339.88	346.35	335.47	297.13	336.6	333.82	339.09	351.5	350.42	348.78	335	328.04	367.98	370.81	355.09	358.91	352.59	324.49	371.27	332.1	345.57	344.17	346.78	345.04	339.4
640004	320.91	328.68	325.16	316.13	331.23	339.64	327.7	284.23	331.39	328.67	335.78	338.5	344.48	343.27	321.87	325.62	358.01	364.08	348.16	348.45	343.96	315.6	360.13	327.19	339.17	334.88	339.53	337.46	331.53
641004	319.6	326.84	326.79	310.96	331.66	338.43	327.68	282.73	331.61	323.84	330.82	339.98	343.38	342.72	318.82	322.43	357.85	361.49	347.74	346.66	341.23	315.99	358.2	325.32	336.82	336.42	339.08	335.23	328.36
642004	317.16	322.95	322.84	312.63	329.39	336.39	329.74	285.11	329.23	324.05	331.02	336.45	338.69	340.32	323.14	321.26	355.57	358.15	345.75	345.48	338.87	315.02	357.79	320.62	335.72	333.34	337.05	332.2	328.17
643004	316.2	320.3	321.15	312.64	326.86	333.44	322.16	278.93	325.91	318.26	329.9	335.41	335.65	336.07	318.52	318.64	350.43	355.23	341.18	345.15	338.97	313	354.01	320.91	334.24	331.73	333.63	331.2	326.47
644004	313.5	321.59	319.82	309.5	324.63	337.59	320.49	281.57	327.52	317.74	326.22	332.59	336.44	333.99	317.98	317.82	352.45	356.6	343.61	343.41	336.89	311.82	353.98	319.23	330.66	330.1	331.9	329.82	325.04
645004	313.8	322.21	321.27	307.14	327.93	334.53	321.94	286.61	327.94	323.73	332.47	342.49	339.79	339.79	315.78	322.6	354.68	359.68	347.26	346.9	339.62	316.49	353.9	322.68	333.37	334.32	336	332.5	327.57
646004	320.75	329.1	329.4	315.81	336.83	340.33	324.45	290.84	333.94	327.04	333.02	341.61	347	345.4	326.41	324.12	359.09	366.55	354.48	350.66	345.43	321.08	361.42	327.4	342.78	337.36	341.06	338.68	335.11
647004	315.33	325.81	324.84	312.24	329.48	335.92	330.04	285.27	329.25	324.07	331.66	345.05	344.53	337.92	324.1	321.52	360.71	361.56	346.18	344.89	343.38	317.17	356.4	321.63	330.78	335.04	336.2	334.3	329.5
648004	315.25	320.81	323.4	308.28	328.89	335.18	324.31	284.79	329.09	320.18	332.29	341.67	345.31	339.72	317.53	323.09	355.95	365.15	348.85	349.85	339.27	317.57	352.52	322.44	334.21	335.22	337.11	336.22	331.14
649004	319.28	329.31	325.81	314.99	331.44	335.65	329.73	288.23	332.38	325.98	334.96	341.68	341.85	339.08	325.83	326.6	357.75	367.61	352.71	352.35	346.4	319.86	354.53	324.84	340.65	336.78	340.91	338.27	331.94
650004	319.61	325.78	329.11	313.02	332.41	336.71	329.56	287.51	333.93	327.5	332.41	340.18	344.64	340.13	327.49	324.22	361.46	369.05	355.93	355.15	344.01	321.24	359.62	323.28	339.57	339.81	341.2	336.81	333.2
651004	320.87	326.83	327.66	310.96	327.62	334.12	323.97	287.1	331.62	324	333.29	339.8	344.03	333.73	322.77	323.5	356.9	365.03	351.43	350.76	342.05	316.37	357.25	323.44	337.93	336.25	335.68	333.72	328.42
652004	316.89	326.93	327.56	315.24	330.79	336.27	328.87	287.12	329.4	325.51	336.49	339.98	342.02	338.36	323.79	325.15	360.26	369.8	351.53	353.85	343.63	322.77	357.45	324.6	340.28	339.17	338.22	336.26	331.54
653004	319.96	324.91	326.26	312.32	328.72	338.21	323.71	282.31	328.6	320.79	334.31	339.51	343.84	336.16	323.58	325.22	356.72	365.81	351.28	349.74	343.34	318.96	356.33	325.41	338.25	337.62	336.4	332.67	328.94
654004	315.35	324.6	327.13	313.7	331.23	342.99	330.07	287.71	332.84	324.82	337.17	340.64	345.53	339.49	326.61	323.5	361.08	368.33	355.54	352.2	345.58	322.03	358.97	326.28	338.23	336.32	339.79	334.3	331.26
655004	315.55	323.79	324.55	305.9	327.78	332.27	321.5	289.42	330.07	322.63	332.55	333.21	340.32	333.23	323.36	323.34	353.67	365.63	351.09	347.75	340.48	316.41	353.15	322.77	333.46	334.08	334.36	331.11	327.59
656004	314.67	320.21	325.31	312.62	329.86	335.17	328.01	286.32	328.77	325.18	331.93	336.59	342.66	334.51	323.24	323.16	356.54	365.46	351.62	349.89	341.25	322.68	356.66	325.58	336.45	335.05	335.96	336.59	329.58
657004	323.1	325.01	326.78	312.55	328.75	337.12	325.29	285.44	329.72	325.31	335.57	336.33	342.65	334.23	326.72	324.55	358.25	368.21	354.88	353.07	343.01	322.74	359.46	327.67	334.78	337.93	336.69	334.85	334.3
658004	317.45	323.73	326.84	311.81	330	337.99	328.74	285.67	330.4	324.36	335.39	336.75	344.96	338.03	327.47	325.7	357.6	367.86	355.97	349.03	343.12	318.56	357.95	326.81	336.71	338.96	338.65	335.63	331.95
659004	323.15	330.35	331.43	316.72	329.09	343.74	328.35	289.25	332.5	329.42	337.76	338.44	345.71	339.14	333.63	328.66	363.41	371.82	352.57	354.61	344.12	322.73	360.24	327.98	340.83	339.86	341.01	335.32	338.13
660004	320.16	322.97	325.78	313.43	328.53	332.09	330.42	285.42	330.87	326.67	331.6	334.91	342.97	335.31	327.43	325.65	357.5	366.73	348.14	349.35	343.23	317.48	355.62	323.28	332.88	339.48	339.19	334.3	329
661004	323.32	331.57	334.01	319.29	335.34	346.46	333.98	291.16	335.62	330.36	340.12	340.25	347.57	340.42	343.71	333.06	368.58	376.19	358.45	358.64	349.27	325.89	365.35	330.93	343.31	345.21	347.74	339.67	339.66
662004	323.39	328.28	326.52	315.98	329.9	334.81	329.49	284.71	331.46	323.05	332.57	341.03	342.91	336.94	340.53	330.83	360.96	368.64	352.28	354.23	345.73	316.68	359.63	327.5	337	338.84	342.8	336.28	330.55
663004	322.05	326.71	326.46	312.93	329.81	333.74	330.02	285.79	334.52	328.77	332.16	339.73	339.47	334.07	345.58	332.46	359.43	373.77	353.49	354.14	339.37	319.36	357.48	327.08	333.72	339.3	339.65	333.01	333.01
664004	320.91	322.1	324.57	310.19	327.72	330.08	326.12	284.36	332.17	320.24	332.51	338.54	336.87	332.93	342.85	330.73	361.12	377.02	351.79	353.47	344.62	316.94	359.78	325.99	336.97	338	338.61	333.83	333.76
665004	323.94	328.92	325.13	316.47	329.02	341.11	325.49	290.49	336.35	323.78	332.89	336.71	342.62	334.29	353.23	334.37	361.36	382.45	350.76	355.55	343.75	319.27	361.88	328.49	336.71	339.41	342.47	335.16	332.43
666004	329.17	329.07	328.54	319.15	330.61	338.43	332.68	288.99	341.4	328.13	338.34	341.93	345.4	337.57	361.02	337.62	364.56	386.68	358.18	357.02	348.12	319.66	363.1	332.8	334.54	340.93	346.86	336.66	335.12
667004	326.39	327.65	328.87	318.95	329.95	336.24	332.73	284.89	339.91	324.85	334.6	339.35	342.49	333.71	366.1	344.34	363.82	386.95	359.33	355.72	346.17	318.65	360.33	327.87	338.77	340.95	345.29	335.3	332.37
668004	328.62	328.18	325.79	314.53	327.93	332.34	327.62	289.22	336.7	321.67	334.94	338.23	338.86	331.78	367.06	347.54	364.18	391.07	358.67	353.92	342.06	319.08	361.41	325.22	332.8	337.46	342.69	330.83	330.15
669004	330.11	329.34	328.16	320.32	331.49	341.45	327.07	291.37	339.16	323.52	336.71	336.13	343.96	336.09	371.76	351.36	370.31	398.95	359.11	350.2	347.44	322.29	364.52	333.39	337.78	341.85	343.71	337.68	332.52
670004	334.67	331.92	329.07	323.56	335.46	334.67	335.26	295.17	344.03	329.8	341.53	341.58	349.16	338.37	383.37	360.78	375.42	398.51	367.28	356.85	352.12	322.34	365.64	334.59	344.2	346.25	349.2	337.62	337.95
671004	333.16	333.57	327.7	323.21	334.66	334.75	332.51	288.54	342.19	327.74	338.93	342.91	344.63	336.93	382.87	362.45	376.51	402.17	362.26	355.21	346.49	321.71	363.38	332.55	338.82	342.19	348.31	336.06	335.17
672004	334.29	328.73	323.54	323.01	333.85	329.29	330.84	286.36	341.75	325.3	336.42	341.88	342.61	332.39	381.82	366.56	369.85	401.34	361.09	348.24	343.11	318.71	362.39	329.09	338.96	342.1	346.96	334.25	334.48
673004	342.29	331.16	330.78	337.14	335.55	339.01	334.46	293.2	344.63	329.26	341.36	344.58	350.32	338.47	400.23	375.3	381.61	412.08	371.45	358.22	350.95	324.02	367.82	332.46	342.96	348.76	353.03	338.34	338.53
674004	338.64	326.3	320.92	332.08	334.13	334.72	330	286.08	340.15	322.55	331	336.72	334.5	332.64	390.15	369.39	371.8	407.74	364.82	347.66	344.36	318.08	360.65	324.22	333.18	341.24	349.64	332.54	330.19
675004	345.3	332.52	331.04	333.12	342.05	342.3	334.18	292.47	345.73	329.89	343.65	345.11	348.7	341.98	403.62	383.96	386.16	421.26	380.14	359.21	350.21	321.91	370.41	333.33	341.52	351.19	357.46	340.53	337.27
676004	341.12	332.51	328.51	340.52	340.1	337.72	340.17	292.75	342.56	325.41	336.17	345.09	343.45	337.41	411.47	379.84	384.45	421.04	378.31	353.16	348.95	320.55	369.62	331.91	336.47	345.84	352.94	338.96	335.95
677004	346.26	334.6	330.31	341.21	341.6	341.19	341.96	290.56	348.04	325.84	340.51	341.88	346.36	340.4	414.01	382.51	392.29	427.63	383.93	354.57	351.96	326.78	370.47	335.87	341.15	351.21	360.18	342.29	338.68
678004	339.07	329.74	324.51	335.73	335.95	329.72	332.47	287.69	341.68	325.12	337.27	342.81	342.12	332.99	413.26	379.4	385.65	423.24	376.47	347.29	346.42	318.1	365.62	335.52	338.92	344.65	351.62	336.12	332.04
679004	334.92	332.46	326.05	339.76	341.12	334.01	339.81	290.56	345.97	326.81	337.87	337.24	344.8	337.35	412.19	384.93	392.34	429.32	387.28	352.18	348.49	322.69	369.79	333.31	337.19	349.87	357.88	338.89	336.54
680004	343.68	339.01	333.65	349.31	347.22	339.9	339.31	295.64	352.79	331.95	342.95	351.38	352.52	344.74	422.67	392.43	402.43	444.69	397.16	358.82	356.06	330.15	377.06	344.01	345.11	357.85	369.47	344.96	343.31
681004	349.21	338.99	332.63	342.8	345.39	345.85	345.4	296.12	354.54	329.36	343.1	343.71	355.6	343.17	422.9	393.96	406.36	447.82	396.77	361.02	354.14	327.42	377.32	341.92	349.68	360.81	372.83	345.06	342.21
682004	337.81	333.98	327.08	342.84	339.54	332.65	342.78	292.04	345.92	325.96	336.84	341.82	343.42	336.41	413.96	388.08	398.49	440.03	392.85	351.38	347.44	318.18	370.32	335.03	342.76	352.38	370.06	336.24	334.27
683004	346.99	337.13	333.27	352.89	344.83	339.33	341.2	293.48	352.62	331.16	342.71	341.79	350.85	341.15	426.79	398.05	407.63	449.8	397.27	355.89	350.93	327.07	376.81	342.82	345.16	357.81	379.55	343.87	339.37
684004	345.77	340.6	335.33	350.67	344.23	341.33	344.07	294.23	352.99	332.78	346.06	348.2	352.73	343.6	424.99	403.41	413.13	455.45	397.77	354.77	351.75	326.98	382.07	343.16	350.68	360.99	383.44	345.87	342.01
685004	348.05	345.39	337.87	355.57	347.6	346.78	344.31	293.51	353.23	335.8	347.52	351.82	356.89	345.08	430.25	398.11	419.13	461.73	397.79	359.41	353.48	330.16	383.3	342.04	352.61	366.25	389.07	347.29	342.85
686004	346.67	334.64	335.41	355.59	345.24	341.54	339.8	291.55	352.54	327.42	339.88	344.59	354.28	340.45	421.77	392.32	416.97	459.78	399.47	356.61	350.67	323.86	377.92	341.32	348.01	364.32	385.54	344.19	339.41
687004	334.92	327.24	325.06	342.41	332.27	336.52	334.36	289.73	341.73	322.36	332.86	335.62	344.37	333.54	417.66	382.97	404.4	450.38	389.57	351.25	341.8	317.26	371.33	333.1	339.72	351.42	376.9	336.08	329.71
688004	344.23	337.76	334.71	352.29	342.84	342.36	339.93	298.45	349.87	330.27	340.61	349.67	352.56	340.55	426.13	393.21	411.59	458.3	403.75	359.16	347.96	322.02	378.6	340.02	350.46	361.12	391.67	340.71	338.76
689004	341.18	342.66	338.38	362.57	344.13	343.2	343.23	294.78	352.6	331.09	342.88	348.37	356.03	344.84	430.45	396.95	427.98	469.88	408.45	361.81	349.74	322.06	382.78	341.05	351.75	362.16	394.61	346.42	339.39
690004	345.81	334.66	328.79	352.63	337.95	337.13	340.97	291.55	348.05	324.56	336.01	340.83	346.78	340.9	428.62	394.4	420.85	463.25	403.98	357.5	348.69	316.87	375.54	332.62	345.53	357.42	390.4	340.69	334.62
691004	344.85	338.98	332.67	361.4	344.06	339.36	343.47	294.9	351.33	329.54	339.69	346.58	353.08	345.73	428.58	398.05	428.81	477.7	412.59	364.21	353.39	324.14	383.7	342.74	351.07	363.86	400.04	347.23	339.59
692004	344.15	329.45	327.2	354.79	335.37	337.09	335.67	291.27	345.62	323.67	332.29	338.05	346.17	337.53	423.3	389.35	429.32	467.13	400.46	354.66	342.51	318.13	379.23	333.4	343.66	356.82	392.94	339.54	333.18
693004	348.28	337.21	333.84	359.51	340.95	340.6	342.04	294.22	352.85	329.23	340.5	349.47	350.11	343.87	436.09	398.91	432.36	475.68	414.42	362.41	352.18	325.43	385.3	343.42	349.96	364.46	404.87	343.48	339.09
694004	343.74	336.75	331.24	357.57	340.53	339.49	334.48	296.27	348.66	325.2	338.97	343.83	350.57	341.66	437.8	394.57	437.08	470.54	410.97	362.54	347.92	321.97	381.27	334.91	347.6	361.25	404.04	343.06	337.16
695004	345.71	337.05	328.3	359.27	341.31	337.91	338.38	296.18	351.45	327.68	336.81	342.52	347.18	339.82	435.17	392.03	433.55	469.27	403.67	356.61	349.1	319.42	379.76	336.9	347.95	360.02	404.4	342.34	336.65
696004	349.54	340.32	334.64	362.28	344.71	345.11	343.19	295.71	352.58	332.32	341.7	345.06	355.23	346.75	436.11	397.68	442.28	470.64	412.3	362.35	352.56	322.19	384.88	339.73	348.87	366.55	414.6	349.28	340.33
697004	343.04	333.75	325.75	355.14	339.4	335.57	333.63	293.97	345.59	323.17	335.9	343.22	346.8	341.33	435.38	392.56	432.15	462.23	405.92	356.28	345.7	316.95	382.33	334.87	346.78	360.46	409.97	343.63	334.43
698004	344.45	336.03	330.96	355.01	341.23	341.17	343.06	295.7	351.41	328.06	339.76	348.16	351.68	344.97	438.07	397.33	438.75	462.35	415.14	364.43	349.86	322.92	381.09	339.74	353.27	363.48	414.2	348.77	337.22
699004	344.25	334.74	332.5	354.44	338.85	339.87	338.55	294.97	348.74	329.08	338.71	345.62	351.18	343.92	440.05	397.26	435.53	468.33	413.57	363.25	348.48	322.74	383.48	337.44	350.11	362.73	413.1	347.59	338.8
700004	343.17	329.78	326.53	349.45	335.65	332.53	335.64	289.93	346.55	322.51	335.48	341.97	342.73	338.94	430	396.76	427.88	459.43	405.61	357.7	342.18	318.4	376.55	332.59	344.3	360.86	413.09	341.72	334.5
701004	346.95	335.6	333.5	353.7	340.66	342.22	342.64	290.64	348.56	326.56	337.81	344.66	348.87	342.25	438.86	400.28	436.81	468.06	406.88	362.01	348.88	323.43	382.72	339.38	350.13	362.46	418.89	346.85	337.81
702004	344.28	333.98	330.11	355.7	339.56	336.12	339.78	294.7	348.45	327.14	338.19	339.77	347.93	342.69	438.06	398.31	434.12	466.94	411.12	361.76	346.42	321.28	384.34	334.56	348.27	363.54	422.34	343.75	338.24
703004	341.83	328.88	327.23	351.28	339.15	334.58	336.28	294.49	348.36	323.08	335.06	343.75	348.76	340.91	434.96	396.48	430.9	461.69	407.76	364.38	347.65	320.83	379.47	335.51	344.92	364.54	417.93	344.36	334.44
704004	348.3	340.02	331.5	356.18	341.94	339.52	341.93	292.11	352.38	328.01	340.11	348.91	352.91	342.99	434.94	399.35	437.17	466.93	414.65	365.25	349.15	322.22	380.28	336.4	348.71	366.41	425.64	345.11	339.57
705004	354.08	340.94	335.58	361.28	345.41	344.02	343.44	295.2	352.97	331.78	342.65	353.39	354.94	344.99	437.77	403.51	448.03	466.98	416.03	367.68	354.15	325.78	389.97	341.85	353.96	372.39	432.56	351.53	343.31
706004	343.66	332.28	329.57	352.31	340.32	337.69	339.79	291.73	348.67	324.99	335.62	337.15	348.96	338.48	421.36	392.59	434.8	457.04	407.32	361.65	342.6	322.76	380.18	332.83	345.36	365.35	422.38	345.16	335.69
707004	344.63	334.76	329.11	353.13	343.13	339.68	342.01	295.17	347.04	324.32	337.46	344.2	351.13	342.21	421.02	400.16	444.8	460.51	406.35	360.54	348.44	320.53	383.56	335.23	346.15	366.56	427.76	348.14	338.08
708004	350.74	338.9	333.85	355.51	347.66	345.75	346.61	295.91	351.02	329.33	341.13	349.49	354.08	344.75	425.93	404.19	447.46	461.22	413.32	364.98	351.12	323.52	384.56	336.38	350.21	371.64	433.46	351.44	342.38
709004	346.11	332.19	328.04	351.04	339.33	336.4	338.8	291.34	345.92	321.92	337.24	344.73	347.87	336.85	420.4	399.05	444.84	451.5	402.75	359.03	346.73	321.98	375.31	336.56	345.12	366.35	424.81	345.85	336.98
710004	350.81	335.58	331.02	357.14	342.61	335.34	343.91	294.64	348.66	326.32	336.8	347.08	348.04	336.96	418.39	397.62	448.11	447.76	398.82	361.21	345.64	323.37	379.21	333.01	345.93	367.13	421.9	344.62	335.65
711004	343.83	332.12	329.29	355.11	339.61	337.7	342.77	290.53	346.9	324.92	334.17	339.33	347.59	334.92	413.29	401.82	448.55	445.81	396.98	360.73	344.8	321.52	378.11	333.78	345.03	366.31	420.53	343.91	336.2
712004	354.36	337.79	332.04	361.47	343.27	339.16	338.92	293.99	349.31	326.7	336.96	345.41	352.42	339.85	425.2	401.54	447.94	449.69	403.86	365.04	348.11	327.63	379.77	337.92	348.12	371.12	426.44	349.71	338.98
713004	342.22	329.5	327.79	356.15	334.09	329.92	333.55	289.03	343.42	321.92	334.49	342.38	342.48	331.34	419.04	400.11	432.9	439.45	400.85	358.16	340.93	319.86	374.88	331.87	343.76	363.79	420.59	344.91	333.17
714004	346.96	336.11	328.15	359.61	339.32	334.84	337.11	290.74	345.8	325.27	333.82	342.69	350.24	336.88	413.54	401.78	439.53	447.14	404.1	367.42	347.63	322.18	380.78	333.11	346.85	367.95	425.93	346.43	338.67
715004	344.82	332.19	328.49	353.67	337.43	338.93	335.23	291.68	343.73	320.39	332.15	339.41	345.21	333.73	410.85	397.49	438.61	443.75	399.97	361.42	348.36	320.1	377	335.73	346.69	366.28	420.99	347.61	334.03
716004	347.48	333.35	328.5	353.97	337.31	334.68	340.29	292.36	346.34	324.56	334.1	340.01	347.72	336.14	413.71	396.1	438.89	447.61	406.62	364.06	345.31	322.13	379.37	331.8	348.47	365.76	421.57	345.78	335.43
717004	340.83	332.43	327.14	356.23	340.23	331.29	332.36	289.42	345.52	325	331.32	339.23	347.36	332.48	413.41	398.24	439.67	445.64	399.72	361.29	343.63	321.32	377.83	332.41	344.51	368.59	423.12	346.62	335.01
718004	341.48	333.82	328.5	352.39	345.8	336.57	336.44	294.09	345.91	328.56	339.68	344.66	351.01	338.71	420.66	408.46	438.13	444.7	402.5	366.74	346.91	321.49	382.23	332.01	344.08	371.77	430.66	349.82	338.4
719004	335.47	329.46	326.92	352.97	341.42	334.64	333.16	294.75	344.34	324.04	336.44	342.99	347.85	335.97	421.83	402.48	435.91	443.13	399.24	362.1	344.29	323.89	380.7	332.37	345.62	369.02	426.04	347.44	335.29
720004	343.18	332.27	329.51	347.23	339.7	332.13	333.55	290.71	341.4	325.07	334.81	338.13	351.22	333.76	427.23	402.04	436.07	440.11	398.47	360.8	344.05	320.49	373.37	336.91	344.83	367.79	425.83	345.72	334.41
721004	335.11	332.11	327.79	345.4	341.37	334.78	331.41	295.01	344.13	322.79	334.33	336.91	353.03	333.67	425.26	400.04	441.07	437.48	396.96	357.03	344.22	321.06	375.83	333.41	341.96	369.87	422.2	348.32	334.84
722004	330.29	323.89	323.63	345.6	334.6	330.78	330.67	291.22	340.48	324.99	331.24	341.84	345.18	331.34	423.34	395.57	439.49	433.9	394.98	357.08	343.17	320.2	371.6	333.19	340.72	361.3	417.9	342.63	332.47
723004	339.53	333.61	331.45	347.76	341.85	337.75	335.82	294.74	345.39	325.83	334.86	348.06	354.24	339.85	433.34	399.95	443.06	440.14	401.64	364.87	346.87	323.12	381.58	336.88	345.87	367.86	426.3	349.51	340.66
724004	341.66	330.52	332.51	348.22	340.07	340.11	334.67	295.65	342.85	325.24	336.42	347.16	353.33	337.8	433.24	409.38	437.52	436.79	399.12	360.48	350.45	325.64	377.22	336.95	348.03	371.18	424.45	351.09	337.95
725004	337.39	329.15	324.88	345.55	336.91	333.06	331.54	293.01	342.72	322.16	332.54	342.39	349.3	332.39	423.21	401.29	430.62	426.05	394.71	358.07	343.18	319.39	372.77	332.72	341.4	366	415.33	344.27	334.28
726004	341.18	328.03	326.13	343	335.4	336.92	328.18	287.14	341.07	323.44	332.79	338.8	347.38	333.11	426.74	397.35	432.44	424.98	392.69	356.44	342.43	318.33	372.05	332.03	340.24	364.18	412.5	344.31	333.33
727004	340.13	329.94	329.71	347.56	338.83	340.66	335.19	291.18	342.77	324.04	336.4	348.93	353	336.97	428.09	402.58	441.59	428.43	397.44	362.18	349.04	325.16	374.44	337.49	348.41	369.55	417.64	347.85	336.7
728004	337.17	327.46	325.76	342.53	333.63	336.83	328.46	292.24	340.99	321.55	331.7	338.44	347.24	332.44	420.96	396.04	432.61	421.24	390.09	354.12	341.26	317.93	372.03	333.39	344.39	365.41	411.56	344.72	334.6
729004	339.65	324.19	325.2	341.34	334.41	333.64	336.98	293.54	339.97	322.07	332.31	341.68	348.79	335.33	422.93	395.69	427.09	417.5	396.15	358.5	343.15	320.36	370.97	329.85	344.41	367.76	413.16	343.46	332.41
730004	345.11	327.65	326.04	348.03	335.21	340.06	340.25	293.88	343.17	324.49	333.5	341.2	350.5	333.85	429.43	397.26	430.16	419.25	400.39	361.3	342.88	322.58	371.95	332.04	347.94	369.68	415.27	347.02	335.6
731004	346.11	331.42	330.77	351.91	340.46	340.36	343.05	296.31	349.83	328.32	337.47	345.86	354.11	339.18	432.83	406.88	430.4	426.19	404.85	365.98	346.03	325.81	379.95	340.38	350.97	376.9	416.59	351.29	340.04
732004	350.68	336	330.21	348.39	342.73	341.7	345.53	297.45	349.26	329.9	340.91	347.81	353.15	339.54	438.86	405.73	428.95	421.83	408.51	365.25	344.59	324.99	377.8	337.57	352.63	372.74	418.37	348.65	337.82
733004	345.37	329.09	325.95	344.5	340.3	338.3	338.45	293.44	347.19	325.34	333.27	341.69	348.67	333.59	428.19	398.05	414.4	415.33	399.11	360.07	341.01	320.74	370.16	331.52	348.14	367.71	412.77	345.07	333.64
734004	343.08	332.68	329.29	344.45	339.11	336.05	339.86	291.34	343.07	326.81	333.81	341.97	347.19	332.54	427.98	402.5	415.58	418.33	392.98	356.83	342.93	320.35	374.51	330.58	347.6	368.24	409.86	343.37	334.95
735004	338.91	326.13	323.44	337.33	335.04	335.89	338.79	293.04	341.75	323.16	331.23	338.69	345.04	330.97	428.09	397.06	410.24	411.62	394.67	353.67	335.81	315.03	365.4	325.51	342.66	364.9	404.57	339.56	331.92
736004	336.53	326.1	328.29	337.29	336.59	335.56	339.41	293.86	342.12	324.79	334.55	341.08	346.85	335.16	430.42	401.38	406.85	412.83	397.92	359.95	340.48	317.24	369.95	333.27	343.01	365.6	410.04	344.49	334.14
737004	335.21	326.29	324.91	332.73	333.7	333.26	333.99	292.36	340.93	322.06	333.57	336.62	347.27	331.7	430.57	398.5	404.18	407.37	392.56	355.31	337.1	318.01	366.56	326.82	345.59	363.97	405.6	340.45	331.41
738004	341.81	328.99	329.43	338.19	336.68	336.25	338.01	292.16	342.88	321.98	330.97	339.59	347	333.44	433.15	397.02	405.57	413.03	396.17	357.1	340.34	319.63	371.92	328.11	347.43	364.73	409.63	345.28	334.96
739004	342.65	332.39	330.74	340.73	344.9	340.33	343.92	295.52	348.6	327.7	342.86	343.07	351.57	337.81	435.34	406.78	412.62	414.28	401.05	360.81	346.14	323.6	377.08	337.26	350.82	370.4	410.13	353.44	342.65
740004	336.11	325.57	325.89	336.18	337.83	335.23	333.19	289.54	342.37	324.53	333.84	337.37	347.72	334.22	424.77	399.18	404.83	410.26	399.09	350.23	338.7	320.19	368.03	330.32	344.6	362.61	404.51	345.53	338.03
741004	337.08	324.44	326.93	334.53	338.53	333.66	338.28	294.49	341.54	326.39	331.96	340.11	347.96	332.4	428.68	397.67	408.1	408.95	394.79	352.13	341.48	319.96	369.66	329.23	345.85	366.21	405.22	343.91	337.05
742004	335.22	325.06	327.87	330.68	339.08	336.41	342.63	285.93	340.34	324.3	333.57	339.19	347.29	331.83	423.6	394.6	407.46	408.74	390.04	352.19	339.58	316.31	369.28	328.93	347.19	364.14	404.18	347.5	335.24
743004	338.35	328.56	329.56	337.39	339.91	336.21	340.86	295.4	343.9	328.29	335.38	337.63	349.92	337.51	421.42	397	408.77	407.52	397.56	356.19	345.83	323.54	372.64	332.38	351.73	367.7	412.05	347.8	340.7
744004	334.04	327.86	329.42	335.68	340.89	337.32	338.4	290.56	341.22	325.98	335.98	342.76	344.08	334.07	419.78	392.31	406.74	403.68	388.01	353.55	347.74	319.23	369.53	333.01	350.31	369.85	408.36	345.89	339.36
745004	335.55	328	328.64	338.6	343.45	334.9	339.71	290.42	344.1	328.58	335.95	338.72	348.27	335.21	421.76	394.07	411.01	407.46	393.01	358.61	344.72	318.53	369.47	335.66	347.99	373.61	407.4	347.85	340.63
746004	342.53	331.73	334.55	343.73	346.83	345.24	339.32	296.99	344.87	330.92	339	345.57	349.18	340.51	424.38	394.73	413.84	417.16	396.59	360.88	349.32	326.37	377.35	336.41	354.29	377.46	411.23	351.12	347.33
747004	336.53	327.54	330.69	339.32	347.15	335.72	334.14	292.66	341.13	327.94	338.2	336.39	349.07	334.57	421.32	392.29	414.39	414.17	389.8	357.61	347.86	320.56	371.88	334.23	351.09	374	403.82	346.84	341.58
748004	333.64	330.53	327.71	336.96	343.78	337.53	338.99	288.55	340.43	327.25	336.1	343.57	350.2	336.78	427.25	394.32	414.56	418.26	387.89	360.15	348.38	321.38	370.72	332.86	353.38	369.88	402.04	346.8	341.32
749004	332.93	330.53	329.74	338.42	344.21	340.6	339.76	292.53	341.22	327.35	337.05	340.17	347.25	339.18	428.43	396.66	407.11	417.25	391.72	358.59	347.3	321.42	373.83	330.23	346.77	370.8	404.15	347.6	342.63
750004	334.82	335.27	333.09	342.06	350.31	339.49	341.46	288.19	342.08	331.06	338.95	344.89	353.27	341.63	436.09	400.08	418.18	422.52	392.28	362.74	352.17	324.18	379.52	336.68	351.66	377.14	406.96	351.26	345.75
751004	328.18	331.07	330.55	338.68	344.2	333.75	335.99	289.9	341.51	327.33	336.31	342.91	346.38	335.57	424.9	394.85	412.04	421.24	393	357.83	348.51	323.88	375.38	332.09	344.84	373.49	405.04	348.07	342.32
752004	336.84	330.26	328.88	342.9	346.77	336.3	341.89	293	340.76	327.83	335.41	343.07	345.21	335.99	428.47	393.99	410.81	421.18	389.55	359.94	347.56	322.64	374.88	333.7	349.55	373.54	403.03	346.28	343.23
753004	337.66	332.83	332.64	346.5	347.54	343.21	339.79	292.89	343.89	330.64	340.37	344.71	352.67	340.05	429.32	395.78	418.8	428.57	393.09	365.86	352.12	323.44	376.33	335.65	352.52	375.04	408.95	351.18	346.5
754004	327.44	330.6	324.57	334.06	340.24	334.53	336	288.97	337.35	325.31	332.08	336.62	345.9	332.83	419.47	386.43	408.92	417.89	380.55	358.05	342.76	317.46	371.37	327.63	345.85	367.97	399.21	343.54	338.39
755004	334.92	328.55	333.3	342.42	344.94	339.2	334.96	292.23	339.93	328.07	337.48	341.84	345.62	336.95	430.01	392.24	419.3	426.77	389.56	364.72	345.75	322.22	375.61	332.74	347.36	371.24	405.96	347.32	344.81
756004	337.05	333.16	331.29	342.84	346.39	340.04	335.8	293.01	339.14	330.14	336.39	341.38	345.48	340.92	428.45	391.82	420.76	425.74	390.52	364.86	347.35	326.18	374.49	336.1	348.84	369.78	403.69	350.9	344.47
757004	336.22	332.67	328.83	340.4	342.67	332.74	337.38	289.22	338.89	326.33	333.83	345.76	346.41	336.92	417.88	387.72	412.38	421.51	385.3	363.89	342.94	320.39	371.42	332.81	346.35	368.91	401.01	348.16	341.16
758004	332.49	331.42	332.24	339.88	342.59	333.1	336.79	289.92	340.46	327.1	335.15	344.14	345.6	337.71	415.96	385.91	417.57	419.95	390.93	365.11	344.46	324.04	371.14	336.31	346.34	372.23	400.93	348.09	342.44
759004	335.17	333.1	332.27	340.29	345.84	338.53	342.81	294.98	345.37	332.81	338.73	345.95	351.69	344.35	417.29	390.77	424.04	422.72	395.59	369.44	349.8	326.85	377.34	339.9	351.49	377.26	407.48	352.59	347.13
760004	335.46	330.85	328.2	335.86	344.94	330.52	335.44	291.14	339.91	326.47	332.95	345.78	345.25	338.52	409.32	384.19	419.98	415.65	390.2	365.29	342.03	323.25	371	332.3	344.67	369.54	403.87	348.06	342.1
761004	333.2	329.44	331.58	342.57	342.42	337.77	339.31	293.53	344.51	329.9	336.63	344.21	346.24	343.14	408.03	391.71	421.18	417.38	397.48	368.92	345.15	324.68	373.01	332.87	348.8	374.34	407.54	349.59	343.62
762004	334.38	331.84	328.4	337.41	339.79	340.82	331.9	291.36	341.35	326.3	332.07	341.6	346.53	338.36	401.71	385.48	417.18	412.43	392.42	362.96	344.8	325.28	368.27	331.69	345.73	370.2	402.6	347.93	342.62
763004	329.56	329.06	325.06	335.48	337.89	333.09	332.42	292.12	340.39	323.86	330.29	340.41	343.18	337.87	405.88	380.92	417.36	412.8	394.24	359.14	340.56	321.67	364.53	325.52	340.93	366.43	399.55	342.96	339.1
764004	329.09	327.75	325.36	335.31	335.03	334.05	332.17	286.78	339.13	323.04	329.69	336.39	342.24	336.93	400.6	380.93	408.87	409.54	389.81	358.74	336.57	323.07	364.09	326.76	343.92	365.5	399.44	346.13	337.67
765004	335.52	332.9	332.3	343.99	341.71	334.76	332.33	290.69	342.58	328.42	333.11	340.39	348.47	343.01	403.12	384.03	412.48	411.06	397.32	362.26	346.31	326.78	371.96	331.76	346.06	367.81	404.16	349.77	343.45
766004	334.56	330.45	329.22	336.53	342.08	334.88	334.94	290.79	344.15	323.63	333.71	343.07	348.39	339.62	400.75	384.83	413.7	407.21	392.07	360.91	345.93	322.41	368.49	330.87	347.72	371.85	401.91	347.06	342.94
767004	329.95	331	330.34	337.54	343.81	331.18	340.87	292.07	344.82	327.71	335.65	344.32	346.62	341.03	404.41	383.2	415.05	409.54	393.74	364.23	344.52	324.62	369.47	332.42	346.8	373.8	401.37	348.18	341.47
768004	333.85	329.23	329.04	341.76	339.56	336.14	337.49	294.4	343.84	325.18	332	343	345.47	341.77	407.03	383.49	417.24	408.44	395.66	364.9	343.88	324.12	367.81	331.13	347.54	373.85	403.74	347.3	342.74
769004	334.02	330.64	330.58	341.09	339.35	336.87	340.51	292.9	346.01	329.52	338.01	344.03	348.81	341.39	406.64	380.04	413.62	407.4	392.14	368.12	346.27	326.76	365.69	332.21	349.74	373.01	405.63	348.43	342.21
770004	329.65	332.79	329.57	340.63	341.21	340.96	334.86	291.08	345.91	329.2	335.68	342.72	351.31	342.87	407.85	382.83	413.94	411.85	393.61	366.57	350.19	326.06	370.37	333.51	349.79	370.26	402.99	347.79	342.15
771004	334.57	336.64	330.87	340.83	343.92	340.95	338.48	296.49	348.6	330.21	335.62	346.7	350.82	344.07	405.2	383.93	415.76	408.77	389.2	365.06	350.35	328.82	371.38	337.02	356.26	371.17	400.09	349.41	343.46
772004	334.16	334.16	334.87	339.13	344.02	340.03	334.27	293.64	343.69	332.33	339.32	345.65	350.7	344.11	401.76	383.72	419.12	410.26	388.75	365.72	352.56	327.16	370.72	335.94	352.28	374.23	397.18	352.75	345.74
773004	338.79	336.6	333.12	340.75	344.54	337.34	337.49	295.91	344.28	333.36	337.69	346.89	349.33	347.98	402.35	382.13	418.37	409.87	391.26	366.31	354.16	326.9	372.12	335.84	355.6	375.37	403.43	349.69	344.35
774004	334.3	333.41	338.09	347.33	349.53	341.87	343.31	299.35	345.18	333.09	339.97	345.69	352.09	346.73	404.64	380.12	420.93	412.53	394.7	360.31	351.91	331.62	373.97	335.84	354.96	374.39	406.21	351.96	348.97
775004	334.26	332.18	331.48	342.26	345.04	339.23	337.48	295.46	341.17	330.49	335.25	346.02	348.1	344.33	395.4	376.05	422.51	407.71	391.33	359.77	352.86	326.54	368.9	334.54	353.28	370.78	398.26	351.1	343.08
776004	335.98	328.77	327.5	337.28	338.11	335.56	329.48	291.27	337.36	323.43	330.01	340.39	343.01	339.24	388.15	369.25	409.63	401.18	384.77	357.17	347.7	321.34	364.25	330.1	350.36	363.16	394	341.69	337.84
777004	338.15	339.29	333.32	343.01	345.79	341.84	336.96	298.7	343.57	329.28	341.45	345.84	350.83	345.13	393.45	381	419.94	411.77	395.17	363.54	354.4	329.97	371.29	338.01	356.49	369	398.76	352.69	346.16
778004	339.64	333.54	334.54	346.26	343.3	340.18	334.71	295.32	341.21	334.09	340	347	350.73	346.29	392.59	378.71	419.27	410.48	394.87	364.71	350.48	329.05	369.21	334.84	357.88	367.51	401.12	348.04	347.7
779004	334.78	340.07	336.17	347.95	352.77	348.81	342.2	292.25	344.99	333.02	342.2	349.86	355.85	348.2	396.1	381.68	424.88	412.71	403.25	365.53	355.86	330.68	373.38	339.94	362.99	369.34	401.72	358.75	348.17
780004	332.48	329.93	326.13	338.54	339	328.82	331.95	293.27	337.76	325.51	333.17	341.14	343.67	339.93	389.24	374.28	409.58	403.51	391.78	356.54	347.12	320.58	361.85	328.01	351.47	359.32	392.87	347.09	340.04
781004	331.17	330.69	330.94	341	343.96	333.62	332.81	293.28	338.33	326.93	334.79	345.73	339.95	341.81	386.8	376.04	414.98	409.16	394.25	354.65	346.44	322.83	368.33	332.36	353.37	361.74	399.46	348.56	341.21
782004	333.99	337.31	334.93	344.9	345.22	338.73	338.32	298.67	345.77	335.73	340.11	346.95	352.06	345.18	389.29	381.88	417.93	411.63	394.29	363.21	349.19	328.77	372.07	337.41	354.21	364.16	402.91	355.44	348.4
783004	326.68	331.81	330.07	339.36	340.86	334.56	330.74	289.46	340.63	326.34	334.73	336.44	342.98	339.8	379.34	370.95	411.47	409.7	384.19	351.91	344.02	322.35	369	329.41	348.34	357.27	394.32	346.08	340.67
784004	335.37	337.76	337.62	343.45	349.11	339.22	338.38	291.55	341.68	332.87	342.33	348.61	353.53	346.33	388.34	384.33	427.27	416.25	394.79	358.84	352.82	327.72	374.13	336.72	356.55	363.05	404.23	353.57	346.71
785004	335.1	336.88	335.05	341.4	345.64	339.62	338.46	295.61	339.91	328.37	339.02	344.34	349.54	343.54	390.42	381.58	413.04	410.46	387.26	357.34	347.69	324.79	369.04	332.32	352.94	359.98	398.81	349.51	345.9
786004	332.97	330.08	330.09	337.4	339.37	332.92	333.88	289.33	335.17	328.11	335.23	334.8	343.27	339.63	387.67	372.35	404.03	406.61	384.88	349.98	343.22	321.94	363.76	329.96	349.39	357.51	397.2	345.19	344.24
787004	333.3	332.66	328.66	334.01	338.21	331.55	331.18	291.21	334.85	322.89	332.87	337.23	339.34	338.64	384.96	375.22	400.23	406.13	382.28	350.18	344.12	320.76	363.64	329.06	344.38	359.44	390.99	345.57	340.74
788004	334.37	337.32	331.73	337.36	341.6	334.09	332.97	290.38	338.64	324.93	332.98	339.05	342.36	341.14	390.09	374.83	402.18	407.73	384.03	352.81	343.23	321.78	366.41	332.2	348.35	359.13	393.05	350.66	342.27
789004	338.49	339.06	336.26	342.51	344.85	336.03	335.84	293.66	336.54	327.89	335.26	341.09	347.2	341.89	394.23	381.77	404.46	412.81	389.57	354.95	347.43	325.59	370.23	336.36	350.84	364.08	396.81	352.1	343.7
790004	332.9	335.6	329.44	337.39	342.26	328.78	331.83	291.41	334.04	321.72	329.57	336.76	339.32	337.09	388.06	371.55	401.74	407.34	380.55	346.89	339.33	319.81	360.08	330.56	345.49	360.91	387.1	345.12	339.82
791004	333.49	340.02	332.39	338.03	342.87	334.18	331.1	293.87	339.9	322.96	331.73	338.83	345.79	338.49	391.24	373.17	404.56	413.85	386.22	354.56	345.35	321.14	367.07	332.87	347.09	362.49	388.42	347.58	341.36
792004	330.54	335.03	330.83	334.66	340.85	332.17	333.09	292.08	336.51	324.12	332.75	337.89	343.28	337.66	388.86	372.14	408.46	409.15	384.18	348.14	344.3	318.51	364.92	332.06	343.17	358.86	389.34	341.96	338.11
793004	339.46	344.84	336.42	344.23	345.89	339.2	339.4	298.12	337.86	328.74	338.35	343.52	347.35	342.77	396.61	373.9	417.47	417.34	392	357.81	349.51	328.78	372.73	340.71	350.09	367.25	396.14	352.32	346.6
794004	338.72	344.84	334.53	343.14	347.51	338.33	337.74	291.48	339.34	327.61	339.96	344.73	346.77	341	391.9	367.78	409.16	416.18	383.66	352.02	346.46	323.5	367.51	336.52	349.64	363.8	396.34	347.87	343.83
795004	338.67	339.22	337.88	342.23	346.94	334.38	337.16	293.25	339.76	328.57	338.09	342.37	346.44	343.39	398.07	366.03	406.31	412.27	386.84	355.65	346.68	322.43	369.84	337.8	353.07	366.37	400.96	350.24	346.81
796004	336.95	340.93	333.77	339.67	344.21	330.97	333.3	291.59	337.62	327.72	335.76	343.04	345.24	337.99	390.32	362.46	398.2	408.87	376.67	350.56	342.57	320.52	365.43	332	347.55	368.53	399.1	346.75	341.87
797004	340.11	343.22	339	341.75	348.15	342.3	338.64	296.73	343.15	331.33	341.64	347.6	351.01	342.38	398.27	363.82	408.02	412.11	386.77	356.18	347.12	324.18	374.03	337.72	353.16	370.97	403.41	352.45	347.1
798004	329.72	337.01	329.32	336.77	339.92	331.1	329.86	289.96	335.34	322.67	331.9	330.71	339.59	336.25	391.88	354.03	395.05	405.24	379.22	343.75	339.22	319.61	359.33	331.92	348.3	364.63	394.12	344.29	338.69
799004	332.26	339.31	333.42	338.34	340.54	333.32	338.86	291.2	337.01	323.51	334.8	335.14	343.29	338.9	393.18	360.33	396.83	408.07	373.97	346.85	340.86	323.25	362.53	333.25	346.09	366.41	397.88	343.49	341.35
800004	333.85	342.49	332.91	343.03	344.77	337.53	334.29	294.36	338.37	328.78	336.4	343.39	342.84	342.6	395.38	360.02	402.32	413	385.61	352.42	346.72	323.57	367.11	335.77	351.12	371.87	401.6	349.46	342.67
801004	331.09	339.78	331.52	338.52	338.45	332.49	332.69	285.87	335.03	321.28	330.8	336.53	338.59	335.38	389.3	358.05	391.24	404.05	380.01	345.84	340.84	321.14	360.47	328.62	346.11	363.46	394.11	344.05	341.33
802004	332.23	345.38	336.89	346.44	340.84	339.54	335.32	289.29	337.39	325.82	335.9	342.23	347.13	341.84	396.15	360.54	394.72	412.21	382.05	352.54	347.68	325.33	364.41	334.6	352.77	369.38	399.12	344.13	345.16
803004	328.95	336.34	330.5	335.03	336.66	336.33	326.61	286.71	330.77	320.78	330.59	338.75	336.26	335.86	385.99	353.28	386.15	402.69	376.51	344.58	340.01	318.2	357.2	329.76	345.7	362.72	389.44	340.95	337.62
804004	330.91	340.65	331.28	336.97	340.49	337.8	336.98	288.76	334.59	326.76	335.55	338.57	341.57	338.99	390.77	357.92	391.19	406.6	372.84	349.79	344.52	322.54	359.48	330.1	349.01	364.04	387.92	342.91	339.28
805004	335.57	343.02	332.33	337.7	341.21	331.79	330.11	288.09	331.98	324.56	334.19	338.55	341	338.85	386.12	362.3	395.61	404.51	373.48	348.43	343.17	321.1	362.25	329.01	350.57	370.3	388.73	343.54	339.23
806004	335.01	347.49	337.82	340.12	346.48	337.1	338.21	293.98	339.41	331.52	339.63	344.29	347.17	342.22	393.41	365.41	398.3	409.46	382.59	355.57	350.54	326.56	366	339.55	356.3	372.19	393.57	350.77	345.16
807004	332.37	342.02	332.55	333.07	342.37	336.24	334.85	287.87	332.98	323.79	335.25	342.94	349.06	341.16	389.91	363.83	395.01	403.08	381.39	348.97	343.83	323.2	363.23	333.49	344.17	368.04	390.29	345.35	340.78
808004	330.54	341.12	335.26	335.01	344.73	338.62	329.77	289.18	333.45	326.38	334.6	343.78	344.1	339.72	390.33	368.51	396.39	402.52	380.15	347.67	345.89	325.81	361.27	331.07	351.95	368.94	391.16	347.96	340.7
809004	332.64	341.89	334.29	330.85	344.07	326.53	329.42	286.09	332.38	323.9	334.92	341.56	340.26	338.16	387.54	365.33	399.52	400.05	381.62	347.69	345.67	322.76	361.76	331.36	346.69	367.33	389.61	343.72	341.91
810004	333.03	343.91	333.01	331.67	341.12	335.47	329.42	293.53	333.07	322.79	333.57	340.13	342.83	336.88	389.54	364.22	388.95	399.53	384.03	349.04	346.94	321.21	360.21	334.13	345.43	365.88	388.39	344.89	341.34
811004	332.75	341.21	331.43	328.09	339.21	336.11	328.81	287.84	332.83	323.1	332.63	338.61	342.05	338.85	393.4	365.15	393.29	403.38	380.36	345.36	345.13	319.17	362.03	333.28	346.13	363.76	390.27	344.42	339.41
812004	336.64	350.9	338.79	331.34	344.53	339.55	335.59	293.69	338.71	332.89	341.79	348.04	350.63	343.41	401.83	373.78	399.53	409.59	393.01	354.97	352.11	326.88	370.05	338.23	352.87	373.23	392.92	348.99	343.51
813004	337.86	345.64	337.22	332.88	341.16	337.81	330.21	294.31	333.39	328.43	338.63	347.81	346.86	342.94	398.53	368.78	401.26	406.99	385.02	349.04	351.31	324.24	370.47	339.04	351.88	373.4	388.25	347.12	341.77
814004	331.74	342.63	334.41	326.73	340.56	336.24	330	292.24	329.47	326.74	336.86	344.24	345.28	338.09	395.18	368.22	399.83	406.65	381.59	348.96	348.27	320.56	364.29	334.31	348.26	370.75	387.1	343.28	340.14
815004	333.96	345.37	335.04	333.75	342.6	339.07	334.49	292.51	332.67	328.58	337.98	346.39	344.95	339.57	395.98	367.88	399.39	409.8	390.5	347.62	351.11	324.35	371.79	336.29	350.74	371.59	390.12	346.03	343.79
816004	330.2	344.97	332.91	332.84	337.01	331.78	329.72	289.41	332.4	326.91	336.11	341.7	342.23	338.19	389.14	366.99	397	405.23	383.79	345.79	347.97	322.33	365.61	333.91	350.23	367.74	387.91	343.94	340.65
817004	339.83	347.8	339.43	334.94	342.55	340.31	331.65	291.35	335.33	330.1	340.31	343.76	349.19	342.64	395.93	368.9	398.69	409.49	392.79	347.76	350.7	326.22	369.66	337.09	350.47	371.04	390.32	346.63	346.23
818004	336.51	346.14	333.44	330.04	342.04	337.97	330.4	291.89	334.99	330.21	339.17	340.65	343.17	342.87	399.21	367.89	392.65	402.96	388.49	347.02	346.63	322.09	368.49	336.66	351.78	369.89	392.76	345.13	340.92
819004	327.9	339.19	329.53	327.08	333.76	327.95	327.78	287.31	327.57	324.5	332.46	334.21	340.2	333.09	385.64	358.22	390.15	397.58	381.88	341.88	339.73	320.9	363.2	332.13	345.13	360.53	383.75	340.35	337.04
820004	333.66	344.12	335.19	332.26	340.17	339.16	330.6	290.28	332.48	329.82	336.18	343.48	344.69	340.06	387.38	363.73	392.53	399.97	387.77	346.09	345.33	323.84	368.26	338.43	352.71	365.61	387.13	343.41	343.77
821004	331.29	342.7	334.98	332.01	338.35	340.47	334.66	293.94	334.36	328.13	337.35	340.58	344.77	340.24	386.01	362.76	387.8	398.8	383.34	346.85	348.6	321	364.7	334.49	348.93	365.19	388.05	344	340.92
822004	325.46	338.37	330.89	330.95	334.92	334.98	324.16	288.53	328.53	325.97	331.43	337.14	340.24	334.22	377.93	355.37	387.06	389.73	376.2	340.07	339.92	318.58	359.83	332.48	346.16	356.43	380.93	339.47	338.71
823004	328.7	338.6	334.68	329.64	336.99	336.06	336.64	292.1	332.6	332.26	337.14	338.25	344.67	338.64	384.99	365.02	394.45	398.59	378.69	345.67	343.94	317.1	363.28	339.51	345.8	360.09	382.19	339.76	341.37
824004	329.92	337.99	337.2	329.92	338.04	335.71	331.74	293.59	332.95	332.84	336.62	346.12	345.36	342.48	388.01	364.49	397.82	397.42	382.13	346.85	342.17	322.7	362.99	338.81	347.9	363.87	383.94	342.14	341.25
825004	328.58	337.01	333.66	332.38	336.34	336.89	330.49	291.27	330.9	329.7	337.59	340.79	342.12	341.39	385.52	363.1	393.83	395.19	373.79	342.74	337.25	318.37	361.31	336.76	344.74	364.08	373.58	341.36	339.62
826004	330.8	341.57	334.25	330.74	338.75	334.78	335.75	293.75	331.28	328.39	337.93	342.29	344.24	341.85	385.7	362.33	392.1	394.24	372.17	346.85	342.53	323.73	362.39	341.41	348.24	363.95	378.69	342.27	341.09
827004	326.77	334.42	333.07	322.47	338.15	334.03	334.03	292.98	331.64	330.07	334.89	343.46	341.49	336.74	379.29	355.21	386.58	390.25	374.43	344.97	338.92	319.89	363.91	338.3	344.15	360.85	372.75	339.92	334.23
828004	327.52	335.19	332.28	326.48	335.69	340.69	329.78	295.52	329.29	328.5	336.55	341.86	343.45	339.46	376.15	355.5	383.52	390.29	370.63	346.01	341.83	321.84	361.35	339.67	345.46	359.75	369.64	338.71	335.98
829004	330.33	338.67	336.33	331.59	340.18	339.63	333.72	294.47	332.29	336.24	342.01	343.94	345.08	340.77	375.34	357.63	389.51	392.93	375.6	346.32	346.54	316.46	361.33	345.93	353.32	364.16	370.33	343.61	341.3
830004	325.43	336.43	333.66	323.65	335.94	336.7	330.56	292.42	331.76	331.44	338.74	340.58	344.03	339.18	365.99	354.39	379.92	386.87	370.84	346	338.84	320.52	357.14	340	350.04	360.68	365.26	341.16	337.35
831004	326.55	333.56	331.86	326.99	333.69	337.52	330.21	295.85	331.86	326.5	338.6	343.17	340.2	341.09	364.98	352.7	378.46	383	375.5	347.84	346.47	321	360.31	341.58	347.91	361.83	366.26	341.57	337.25
832004	326.95	333.77	332.29	320.03	331.8	335.09	330.78	295.8	328.75	326.05	338.46	338.78	338.21	336.23	353.87	346.9	373.84	379.93	364.48	344.11	340.3	319.54	357.88	337.84	344.93	358.92	361.67	339.38	338.21
833004	323.99	335.89	335.03	325.56	334.89	343.66	329.41	288.84	331.66	331.04	339.93	347.2	343.11	339.39	352.3	347.59	371.82	382.48	371.01	348.77	346.15	322.11	362.18	346.11	348.39	361.87	363.91	342.57	340.45
834004	326.47	333.21	332.79	323.55	335.19	343.76	334.54	291.66	333.14	329.53	339.03	345.61	344.58	339.15	345.34	348.95	379.05	379.22	372.84	350.06	345.39	321.59	359.84	339.41	346.62	360.96	360.09	342.93	342.83
835004	316.52	330.53	327.89	321.6	333.13	335.51	329.76	289.85	331.23	326.1	336.28	339.49	341.95	336.54	336.23	341.88	374.83	372.09	364.19	343.69	340.45	319.1	352.61	337.08	344.23	355.85	353.81	337.55	335.18
836004	324.31	331.34	332.54	321.88	335.52	338.34	332.17	298.07	334.62	326.89	341.21	340.4	349.19	340.31	339.64	346.27	376.35	373.4	369.09	347.81	347.2	324.52	359.91	343.86	343.95	359.8	353.96	342.05	340.92
837004	321.35	329.57	326.89	317.21	330.75	338.42	329.54	291.21	332.43	327.04	337.57	345.19	344.26	336.66	334.86	339.42	369.8	371.1	368.94	346.68	340.12	320.61	351.88	337.41	343.04	354.98	351.02	340.21	338.05
838004	313.57	325.62	328.15	315.85	328.91	339.13	324.55	291.16	329.97	322.47	334.91	340.7	341	336.49	326.2	333.43	370.33	366.75	365.29	344.17	338.74	315.23	352.08	337.59	340.36	351.51	346.85	336.05	336.12
839004	322.5	333.55	333.5	319.57	333.06	335.02	331.64	293.31	334.34	329.05	341.01	341.98	344.55	339.35	335.32	337.2	375.68	369.06	370.71	347.77	345.42	324.7	357.4	343.41	350.86	358.39	350.37	342.72	341.41
840004	323.46	331.79	330.66	319.41	330.36	338.77	333.36	292.78	330.67	327.03	339.83	344.62	341.45	340.34	332.16	335.62	372.84	366.59	371.13	351.55	343.57	320.08	353.61	340.76	347.05	353.9	349.95	343.69	338.15
841004	316.18	327.02	330.08	314.75	325.35	335.4	324.66	289.57	331.56	324.74	338.5	336.08	340.38	336.79	323.1	329.06	364.95	362.82	367.26	343.91	341.18	318.17	353.19	337.15	340.85	351.21	344.35	339.58	337.57
842004	316.25	323.97	329.75	320.1	327.1	339.44	321.66	288.62	329.63	324.62	338.39	339.32	339.22	337.05	320.23	328.5	363.76	362.66	370.53	345.77	343.82	319.55	353.46	336.85	341.6	349.26	343.45	341.61	337.29
843004	313.33	325.59	327.24	315.12	322.64	331.4	326.53	288.26	328.34	321.37	333.57	337.71	337.54	333.88	320.26	326.76	357.89	356.77	364.75	339.29	339.24	315.82	348.51	335.67	335.85	347.64	340.18	337.92	335.02
844004	319.7	329.76	334.74	322.68	328.83	339.14	326.5	289.38	333.69	324.84	342.25	342.05	342.32	339.85	325.25	330.83	369.75	360.83	373.8	349.36	343.82	325.06	354.02	340.01	345.96	355.34	347.33	343.02	340.75
845004	316.34	319.46	330.44	314.47	323.42	335.09	321.66	289.94	326.94	319.97	335.4	333.56	336.78	331.81	317.73	324.22	355.84	355.62	364.25	342.1	336.55	314.93	348.18	330.76	338.22	349.31	341.17	336.88	335.87
846004	313.81	331.74	334.06	318.17	325.53	331.57	327.3	288.7	328.25	320.13	334.65	335.95	337.28	333.58	314.04	322.5	355.32	355.95	368.76	343.16	338.17	321.08	349.61	334.42	341.29	352.76	341.15	339.27	339.54
847004	318.06	331.46	335.37	319.13	327.03	335.34	328.43	292.53	332.15	324.11	339.62	343.01	337.01	337.6	322.53	328.6	362.42	361.57	369.61	351.58	341.71	325.26	352.91	337.92	346.07	355.58	345.16	345.24	340.18
848004	315.79	326.1	334.65	317.3	323.73	331.11	328.12	289.01	329.73	321.26	335.76	337.63	340.56	334.69	318.46	328.87	365.52	358.25	366.14	344.56	336.71	320	351.94	331.85	340.39	353.46	341.79	339.52	333.84
849004	319.94	330.86	336.38	322.64	325.81	338.09	329.27	288.33	329.59	326.59	336.31	339.46	342.74	336.92	319.66	327.92	361.42	356.86	366.22	348.36	342.3	319.61	356.71	331.72	342.1	353.97	343.98	339.31	335.91
850004	322.35	333.12	340.76	323.63	328.17	336.07	334.45	293.83	333.45	326.3	339.85	342.58	349.7	339.01	325.4	326.47	368.94	361.35	367.63	348.9	343.24	325.31	356.83	337.8	343.34	357.96	343.98	343.14	340.82
851004	314.96	327.52	337.31	319.3	324.39	332.57	323.81	290.81	332.92	325.92	337.38	339.87	343.63	338.93	324.87	323.37	361.7	359.15	364.71	346.88	337.52	320.07	356.43	333.74	341.64	350.63	341.96	338.36	335.56
852004	313.08	329.65	336.24	321.7	327.66	339.24	333.94	292.08	331.62	328.1	339.41	341.09	343.53	338.77	321.55	324.43	362.32	355.52	362.15	348.41	338.63	319.96	353.43	330.3	339.12	353.99	340.15	340.16	333.3
853004	316.69	330.04	338.83	320.93	325.2	336.84	327.38	293.59	329.64	325.2	338.68	343.65	346.04	338.73	316.34	324.96	366.24	356.89	367.29	349.14	341.25	320.02	355.92	330.63	343.05	354.1	341.75	340.93	333.55
854004	314.72	326.62	337.93	318.83	326.38	336.17	327.75	294.14	332.17	328.2	336.12	340	343.4	337.32	317.78	323.56	361.4	354.76	360.58	345.95	338.97	320.42	350.68	334.72	342.21	353.65	339.36	338.42	330.86
855004	313.84	327.34	338.03	315.64	323.39	331.74	322.11	289.31	329.54	324.43	333.13	339.43	337.9	336.61	317.01	323.99	360.7	353.99	364.34	344.67	341.19	318.77	353.34	334.17	342	351.06	339.4	336.15	330.57
856004	313.84	327.86	337.02	312.89	322.41	333.13	326.72	294.27	327.88	323.46	334.66	337.8	335.77	332.59	316.74	320.78	363.5	347.82	359.71	340.91	337.93	318.52	347.67	334.43	341.6	347.28	336.02	336.34	326.64
857004	314.15	332.36	339.32	317.81	325.43	342.28	332.3	294.79	330.11	326.31	335.59	335.87	341.29	339.29	317.56	323.37	358.35	352.79	360.21	346.14	339.09	320.22	350.83	331.04	343.61	353.83	342.15	336.18	333.85
858004	315.41	331.58	340.68	314.01	323.06	337.03	331.17	289.71	330.25	326.07	334.25	339.78	339.05	336.16	319.07	324.23	361.14	351.64	360.54	350.05	342.56	319.85	351.52	335.15	346.77	348.46	338.78	335.8	331.24
859004	313.81	322.55	334.98	311.47	320.52	332.29	327.82	286.07	326.43	320.27	331.79	329.75	334.9	331.7	313.29	319.68	355.21	345.29	352.95	340.47	336.21	315.98	345.85	329.15	339.46	347.3	334.49	333.14	324.54
860004	320.93	330.51	342.75	321.41	327.09	340.4	336.42	291.72	331.94	326.08	337.72	339.47	343.39	339.28	321.07	326.5	363.4	355.58	365.77	350.16	344.22	324.14	355.92	335.56	347.12	354.19	340.92	339.2	334.11
861004	315.65	330.46	344.14	318.34	327.32	342.24	335.62	296.67	334.18	330.29	342.38	343.07	345.4	342.85	324.04	329.13	363.68	353.06	364.94	354.62	344.92	322.44	353.96	336.17	347.31	353.88	343.35	341.6	335
862004	318.31	330.46	343.69	320.55	327.16	337.65	336.51	296.75	334.57	329.24	339.62	339.35	347.68	339.41	322.72	326.44	362.48	353.47	358.36	346.91	342.65	322.82	350.23	338.11	346.54	353.34	340.76	339.9	331.2
863004	314.04	326.54	339.97	314.05	324.76	330.07	328.42	293.31	326.35	322.02	334.88	338.52	341.47	335.34	315.75	321.38	362.7	348.69	353	340.62	344.29	317.41	350.94	336.02	344.36	346.61	336.79	336.97	327.49
864004	315.41	325.88	337.73	318.03	322.52	333.57	326.14	289.71	329.64	322.08	331.35	338.77	339.71	335.83	313.72	319.07	358.05	349.14	354.02	344.64	342.06	318.67	349.51	328.64	340.42	347.35	336.14	337.8	328.08
865004	317.89	327.32	336.67	319.78	319.3	331.46	327.07	290.19	327.56	324.32	333.36	334.57	338.84	334.11	316.04	319.33	358.33	349.06	353.06	343.86	338.79	316.7	349.35	333.12	339.65	345.6	334.96	334.33	327.32
866004	318.08	328.91	341.43	319.29	324.28	335.07	325.99	287.78	331.65	322.81	333.08	342.92	338.69	338.91	317.56	322.97	362.12	349.32	358.08	342.25	346.66	319.79	350.34	334.99	345.35	347.69	337.05	337	330.9
867004	317.11	329.96	340.58	322.45	325.02	338.85	334.01	292.91	332.16	325.81	335.81	341.74	346.99	340.63	316.94	324.57	359.23	350.35	359.01	348.12	345.33	321.95	353.02	334.87	346.82	351.24	338.63	339.38	333.1
868004	318.68	326.22	338.1	319.21	319.87	336.9	322.14	291.2	326.23	318.65	330.01	338.13	339.45	333.15	313.86	320.82	359.23	344.3	355.26	344.43	340.04	317.09	348.47	331.42	343.14	341.17	332.79	333.7	325.47
869004	313.03	325.37	333.64	313.19	319.43	329.75	317.11	289.37	325.68	316.26	328.91	331.02	335.93	332.8	315.42	320.1	355.12	342.24	353.46	340.88	339.72	316.38	346.04	328.93	341.01	339.7	329.92	332.16	322.82
870004	319.69	335.53	341.52	322.53	325.43	339.5	336.86	295.23	335.45	330.14	338.78	343.61	347.02	343.42	323.86	328.6	364.92	349.77	359.2	353.85	347.49	324	357.09	335.42	351.57	349.18	342.42	343.28	332.13
871004	315.83	326.1	339.72	319.86	322.69	335.99	321	290.15	327.76	322.39	329.37	336.96	341.57	336.63	315.46	323.27	360.15	348.47	354.42	343.68	342.38	320.11	349.96	330.11	344.59	344.84	335.05	338.21	327.43
872004	314.45	333.31	340.51	317.55	324.9	338.85	322.14	295.19	329.42	323.72	332.93	337.94	345.12	336.48	316.1	323.36	359.08	349.11	353.17	343.74	342.44	322.34	351.05	333.44	343.95	346.88	333.48	336.93	330.23
873004	318.83	332.51	345.44	320.31	329.85	336.18	332.68	292.78	336.4	332.49	339.31	344.39	349.77	342.08	321.3	330.14	366.72	355.15	362.05	351.07	347.48	326.03	355.55	338.98	348.78	353.39	342.87	345.09	333.69
874004	314.62	328.12	335.76	313.79	320.09	330.25	324.28	288.64	329.45	320.94	330.39	338.31	341.96	334.8	318.13	324.37	355.38	344.09	351.75	344.78	344.04	319.68	346.78	331.28	345	344.42	332.93	335.78	328.71
875004	322.08	329.15	343.27	317.52	326.83	343.33	327.69	294.14	337.34	328.24	337.12	343.39	347.32	338.76	320.59	326.07	364.14	354.84	364.07	346.52	343.26	329.97	354.33	337.33	349.46	350.56	337.91	344.7	334.65
876004	320.4	326.23	337.54	314.18	320.6	328.37	324.74	290.67	327.27	321.67	330.63	336.27	344.41	336.16	320.08	321.7	358.81	344.54	351.98	343.83	341.76	319.63	345.37	332.58	344.5	344.63	334.65	336.79	327.92
877004	318.54	329.29	336.05	317.77	320.09	336.18	330.76	291.86	332.23	325.83	332.11	340.3	344.11	339.65	321.79	325.21	358.05	348.08	355.42	346.03	340.86	318.71	349.16	332.05	346.03	346.89	336.6	338.74	330.56
878004	307.44	321.92	331.24	312.57	319.46	330.92	320.19	290.63	327.74	317.91	329.52	333.67	340.21	332.02	315.83	321.64	358.15	341.85	351.74	340.39	334.33	316.65	344.51	325.4	338.25	343.6	334.04	332.42	325.35
879004	314.49	326.19	336.99	314.06	323.44	333.08	324.52	291.72	332.3	321.93	332.03	339.45	340.19	334.23	316.6	322.56	355.66	346.26	356.54	341	340.1	321.62	348.69	330.01	343.8	346.51	333.82	338.42	329.85
880004	319.5	328.61	339.06	318.72	327.43	340.78	330.16	299.34	337.33	324.7	337.59	342.52	348.94	340.89	321.98	327.07	365.07	349.21	364.95	349.71	348.94	324.15	354.88	337.12	349.94	351.14	343.37	343.07	331.71
881004	311.6	324.23	329.22	308.26	321.21	330.96	318.51	289.51	328.1	316.67	330.57	332.14	337.94	332.46	318.14	322.66	356.08	343.81	355.41	338.94	337.87	318.03	341.7	326.02	339.13	343.14	332.96	334.97	324.37
882004	316.33	331.15	337.09	313.37	323.75	339.91	326.13	288.98	330.62	318.92	333.88	336.5	339.41	337.99	315.93	319.82	361.24	352.96	359.59	339.54	342.93	323.66	349.4	333.54	344.91	348.02	336.55	341.42	331.61
883004	313.67	321.85	331.2	309.78	320.81	327.3	319.42	289.95	330.57	315.79	329.79	332.73	336.97	332.13	321	321.28	353.11	338.94	355.6	340.68	338.03	317.5	343.59	331.88	338.2	340.05	332.44	333.47	326.15
884004	319.8	329.63	333.56	314.29	320.08	332.36	325.26	293.24	331.23	319.93	331.85	338.43	338.56	334.94	315.61	322.41	358.98	344.44	356.38	341.05	341.16	318.45	348.02	330.84	345.99	345.98	334.64	337.62	330.77
885004	314.5	331.97	337.19	315.39	325.13	333.79	325.5	291.94	331.36	321.29	334.3	341.87	342.53	339.23	321.33	323.99	358.94	349.59	359.12	344.03	344.28	325.93	350.67	336.73	348.53	348.97	337.69	341.05	332.22
886004	314.34	329.11	336.08	314.96	324.35	337.13	327.48	295.17	334.23	320.05	333.57	337.63	340.85	337.77	321.25	323.14	359.22	348.99	361.68	344.06	343.21	322	350.9	329.84	344.76	347.87	335.09	337.54	329.39
887004	314.2	324.32	333.03	313.12	318.65	333.39	317.16	290.22	330.32	316.17	331.38	337.41	337.01	336.28	314.41	322.1	353.52	347.18	355.64	342.73	337.33	320.39	347.06	328.34	341.41	341.75	333.47	334.8	326.73
888004	316.65	328.39	334.24	315.1	318.83	325.99	331.77	290.4	328.48	316.78	331.03	335.66	341.45	338.47	316.08	322.01	362.48	343.12	362.31	344	339.63	320.6	349.27	330.21	345.38	343.06	333.86	336.8	332.31
889004	311.7	322.4	331.13	311.99	317.43	329.89	326.95	287.29	324.5	314.88	327.39	335.2	338.16	336.19	311.01	319.29	353.3	343.31	356.81	339.63	338.43	318.35	343.59	331.63	343.55	338.14	331.51	330.44	328.7
890004	315.29	328.44	336.49	313	323.33	331.06	324.86	298.66	329.32	321.53	334.22	335.81	344.19	340.59	321.33	322.97	362.52	348.42	362.37	346.14	343.76	324.26	351.7	335.25	348.58	345.84	337.22	341.52	333.72
891004	313.64	324.76	331.77	311.1	319.55	330.81	322.14	289.87	327.14	315.25	327.84	334.32	340.04	332.84	315.73	319.16	356.31	340.95	350.48	338.13	338.63	319.16	344.97	329.39	343.38	338.93	331.52	331.19	325.34
892004	320.92	329.92	338.37	317.53	324.12	331.79	329.38	295.37	331.67	320.84	334.41	339.39	347.03	342.74	323.51	324.48	367.91	352.59	358.7	349.38	345.13	323.04	354.62	334.24	350.78	347.83	338.64	339.85	333.6
893004	320.21	324.77	335.28	308.99	323.06	335.38	322.44	293.45	328.11	319.23	334.49	335.44	339.42	339.2	318.66	319.81	364.76	349.89	358.5	339.35	342.69	320.97	349.49	331.43	346.56	343.83	333.97	336.07	328.88
894004	318.2	328.13	334.61	311.26	321.67	332.96	328.99	293.64	332.05	318.46	334.74	332.5	340.99	340.57	319.47	323.24	355.53	347.77	358.75	342.25	341.68	323.16	348.72	329.25	342.6	342.91	333.42	336.85	331.83
895004	316.68	327.57	333.98	312.73	321.36	330.28	329.2	294.31	329.04	318.34	331.38	331.17	341.15	335.46	316.26	320.65	358.85	347.02	353.37	340.03	340.23	323.76	347.71	333.22	346.01	339.79	331.39	332.22	329.4
896004	317.46	327.01	337.45	316.23	322.34	335.36	322.74	293.23	330.26	322.53	334.3	340.31	342.33	337.02	318.91	322.3	360.08	353.34	354.61	343.99	341.82	323.26	351.78	330.27	344.22	345.7	334.68	335.94	332.84
897004	316.44	331.72	338.13	317.62	322.05	332.66	321.05	294.26	330.58	318.09	334.67	333.32	340.91	340.98	322.61	323.43	357.3	349.84	356.63	344.14	343.54	320.82	350	335.28	344.47	347.86	335.05	335.56	332.2
898004	319.22	333.63	340.03	315.88	326.45	341.5	331.05	295.51	330.37	319.51	333.68	337.12	339.55	341.64	317.81	320.36	364.18	352.1	361.71	345.56	344.64	325.58	351.53	337.07	348.42	347.49	339.79	336.94	332.18
899004	321.29	331.82	342.78	319.65	323.59	336.31	327.08	297.69	333.18	321.57	337.14	340.05	345.67	343.06	321.18	324.44	367.65	354.36	359.06	348.14	345.59	326.09	349.9	337.45	351.69	351.1	338.69	339.62	335.4
900004	316.8	327.19	336.3	315.19	317.36	331.42	317.37	295.29	327.17	317.49	329.15	333.89	340.33	334.76	317.66	322.3	361.34	351.16	360.38	336.12	339.85	323.11	350.13	332.38	343.6	342.09	331.75	334.5	331.67
901004	318.53	329.52	337.92	315.34	321.46	337.03	326.34	292.05	330.27	319.52	334.39	333.08	342.11	341.66	321.95	327.5	363.78	351.53	355.14	346.54	345.26	321.47	350.41	335.79	347.45	345.47	334.86	338.83	333.11
902004	320.67	328.9	339.28	316.57	325.04	338.03	323.82	292.66	333.49	320.41	334.28	336.13	342.89	339.88	324.96	329.3	361.5	351.99	359.84	345.72	345.63	325.14	354.07	332.94	346.87	348.93	336.27	340.07	337.04
903004	315.96	330.83	338.99	315.11	320.94	339.19	327.96	296.28	330.17	322.75	335.98	336.86	344.76	341.67	320.51	326.86	361.33	351.64	359.15	347.9	342.45	323.16	352	336.77	347.27	349.13	336.89	337.81	335.63
904004	320.97	330.17	339.63	316.01	324.93	338.73	333	295.42	332.74	323.76	336.18	335.14	345.11	343.12	323.67	331.13	366.69	352.49	361.41	345.48	347.09	322.27	353	337.81	345.81	348.82	337.15	340.27	333.96
905004	318.1	324.92	337	316.3	321.35	336.44	320.82	295.14	328.92	319.94	330.71	329.53	337.61	340.14	317.42	327	367.02	351.2	355.91	345.27	343.92	320.78	350.78	336.6	346.69	345.75	335.66	338.16	332.06
906004	314.36	330.35	339.23	315.69	321.72	332.31	325.98	294.64	329.62	319.39	332.83	330.2	339.93	343.13	321.01	329.86	360.99	351.82	360.17	346.66	343.6	323.04	352.69	336.81	349.79	344.65	334.33	338.4	333.98
907004	312.7	322.59	334.81	312.86	317.92	334.46	321.65	289.21	324.57	316.03	328.14	327.19	336.82	336.64	314.68	322.49	359.03	349.58	356.7	339.18	339.87	325.42	348.48	335.28	343	341.05	334.17	337.48	328.33
908004	314.42	326.19	335.7	313.26	320	333.52	322.72	293.72	326.8	317.62	331.49	329.43	338.98	335.56	314.15	323.31	365.47	346.81	357.38	342.47	344.78	321.43	349.84	334.43	349.31	341.81	335.11	335.63	331.62
909004	315.4	326.14	340.1	317.67	324.48	340.13	326.89	297.77	333.14	322.98	335.32	336.71	344.81	342.78	321.47	329.01	362.84	354.47	360.71	341.33	347.6	325.11	352.69	339.52	350.32	345.53	337.2	343.15	334.77
910004	309.55	320.98	333.24	310.64	316.08	332.64	321.25	289.12	327.62	317.05	332.5	335.46	337.22	336.59	314.01	325.49	354.84	347.86	350.2	337.9	342.04	319.2	347.1	328.6	341.71	337.79	331.53	330.68	328.69
911004	320.59	326.99	336.74	314.18	322.54	330.79	331.32	295.05	330.11	318.76	335.35	337.03	342.83	340.63	318.26	327.74	369.7	354.26	361.1	347.63	343.41	318.57	348.26	333.75	347.63	341.16	333.72	337.66	334.43
912004	321.35	330.63	336.81	316.79	322.16	339.79	328.83	296.45	332.77	322.66	334.38	336.89	344.68	344.62	321.13	326.99	369.98	353.95	361.41	347.27	345.45	324.21	351.29	338.54	352.39	340.58	336.02	340.69	333.53
913004	317.85	326.09	339.13	316.47	325.49	336.45	323.86	293.93	330.28	321.19	335.59	335.89	343.43	344.7	318.36	329.1	368.81	355.77	364.45	346.97	349.5	324.48	354.63	337.09	350.44	341.26	335.8	341.92	332.54
914004	320.18	325.48	336.96	314.87	326.63	342.03	328.21	296.46	332.87	324.1	337.3	343.7	344.43	345.68	321.73	328.74	365.51	357.19	362.39	350.18	348.63	326.27	353.91	335.77	351.25	342.14	338.54	341.12	332.79
915004	320.29	328.93	339.61	319.4	326.55	336.59	329.16	294.9	333.94	323.4	339.97	340.17	347.85	348.81	323.46	333.39	367	356.61	363.15	348.6	351.02	325.56	355.52	339.95	353.94	340.71	338.72	341.84	335.89
916004	321.09	329.79	336.41	315.71	323.7	334.41	326.39	291.86	329.73	318.67	332.97	330.78	338.49	342.65	320.1	328.64	359.15	351.71	352.38	346.01	342.78	322.93	350.03	334.55	350.85	335.96	332.83	335.28	332.19
917004	320.01	330.55	334.15	314.8	324.48	337.23	330.42	295.24	331.33	324.74	333.3	340.15	344.98	343.07	318.44	331.94	357.75	354.8	360.99	344.64	344.78	318.59	351.86	332.98	349.25	337.44	335.49	336.11	331.5
918004	316.8	323.48	334.22	313.68	322.11	334.09	325.71	289.88	327.22	319.38	334.35	331.73	343.68	336.1	316.74	326.37	364.8	350.67	357.42	346.11	345.19	321.33	350.56	332.68	348.47	338.52	333.43	337.67	329.95
919004	324.62	335.19	342.42	320.82	329.17	334.98	334.64	296.88	334.71	327.9	341.91	341.47	348.58	346.38	327.54	335.15	366.88	359.43	366.64	356.09	352.52	329.47	355.96	340.24	355.26	343.85	341.21	342.17	335.94
920004	316.79	323.57	334.41	314.5	320.72	334.25	323.71	290.09	326.53	318.5	332.59	337.57	343.07	338.92	319.31	329.61	363.1	349.34	355.29	345.7	341.89	317.8	346.94	327.65	346.95	335.11	335.45	332.76	329.37
921004	323	335.53	336.97	320.98	328.55	338.81	326.59	298.53	333.06	326.31	336.93	337.92	347.64	341.21	323.02	332.26	365.88	358.21	363.12	350.32	347.74	324.64	357.57	335.68	353.63	343.56	340.37	338.52	337
922004	319.1	332.1	337.12	316.39	324.75	339.15	327.89	294.56	331.5	322.61	335.34	338.19	349.8	342.21	320.03	333.26	367.02	353.92	360.43	348.28	346.89	326.64	353.32	335.52	349.91	342.48	337.89	336.99	332.89
923004	323.11	333.69	340.41	321.3	325.07	337.36	326.55	295.82	333.91	324.27	340.32	336.81	352.13	342.91	324	335.01	363.28	354.21	367.88	351.92	348.9	325.58	352.38	339.92	355.32	345.27	338.86	338.96	336.53
924004	320.18	323.55	333.83	312.6	323.72	335.25	321.74	296.01	329.34	320.13	332.09	331.52	349.03	335.87	316.59	331.85	358.58	348.53	357.44	341.97	343.58	320.66	346.13	331.86	344.38	336.5	334.7	336.19	329.93
925004	318.12	327.81	337.86	313.55	326.28	336.37	327.13	293.81	331.31	319.42	336.65	335.44	349.12	340.7	318.45	332.48	357.93	353.52	359.28	351.65	343.72	324.43	349.97	333.19	351.8	336.87	337.59	338.25	335.7
926004	320.96	331.71	338.92	316.26	325.46	340.71	322.66	295.59	329.82	321.71	336.95	336.58	349.12	338.02	319.56	335.5	367.33	351.98	360.12	349.26	347.34	323.87	353.53	335.18	351.26	338.56	336.7	338.15	332.08
927004	314.89	324.76	334.1	309.35	322.8	333.51	326.19	294.06	328.39	319.24	331.75	334.24	345.55	335.6	316.99	331.41	358.81	350.07	357.16	348.46	338.6	320.96	349.17	331.36	344.62	336.34	333.47	335.26	328.31
928004	321.52	333.05	341.95	316.66	327.65	340.04	331.43	296.85	332.18	323.04	336.47	337.64	348.62	341.65	321.74	335.91	370.18	355	363.74	350.39	347.3	323.41	356.45	340.92	352.07	342.44	337.85	340.52	334.24
929004	314.61	323.14	334.57	314.76	319.84	333.08	323.58	291.65	329.37	318.53	331.28	336.62	342.07	334.97	317.48	333.99	363.9	352.16	360.33	348.15	340.52	322.11	350.06	335.53	345.81	337.72	334.43	336.1	328.7
930004	316.67	322.22	336.6	314.48	324.92	333.12	320.79	299.55	329.94	321.56	335.09	337.55	344.14	337.52	318.02	331.85	370.81	355.62	362.22	352.45	344.97	320.1	354.34	338.82	350.15	339.32	338.21	338.8	332.11
931004	311.44	319.13	329.75	310.18	317.16	330.55	318.43	286.64	324.7	312.1	327.48	334.06	340.44	333.03	314.46	324.81	360.51	347.15	353.96	341.61	336.33	317.38	345.84	332.65	340.62	333.64	330.64	330.11	326.22
932004	315.87	324.28	332.44	310.95	318.68	334.81	322.88	292.31	326.47	319.04	332.84	336.45	343.15	335.39	315.42	329.29	364.8	348.87	361.56	348.44	340.65	321.63	349.67	340.46	347.22	338.19	332.52	333.53	330.67
933004	316.2	324.89	335.5	315.01	320.05	333.25	327.29	292.57	327.48	319.13	331.68	336.98	346.89	336.15	321.83	330.89	365.33	351.47	355.75	349.58	341.09	320.3	351.45	336.11	347.99	340.08	333.64	334.67	333.91
934004	316.02	326.22	334.23	311.39	316.7	330.49	323.67	287.64	329.95	319.73	334.45	336.47	342.88	335.55	317.55	329.33	364.72	348.68	355.95	345.14	337.02	317.08	348.64	337.51	348.07	337.24	334.24	332.35	328.8
935004	312.69	322.78	331.99	307.27	318.47	332.84	322.56	288.75	326.79	315.02	329.81	337.06	341.1	333.97	313.85	329.08	357.36	344.05	358.28	342.78	339.19	317.45	343.72	339.57	346.03	333.14	331.81	332.37	323.54
936004	316.42	331.18	339.36	315.61	323.63	337.02	333.72	291.72	333.52	319.54	334.61	343.03	351.92	340.43	319.13	334.7	367.59	354.46	362.63	353.93	343.03	325.66	351.97	341.12	353.23	341.15	337.17	336.36	336.08
937004	313	320.82	330.42	311.15	317.4	333.38	320.66	292.3	324.49	317.17	330.57	334.15	345.12	333.47	313.48	327.82	368.43	347.7	356.88	347.18	337.06	317.61	344.65	338.05	346.63	333.88	331.23	332.63	328.48
938004	319.49	328.68	335.77	313.61	320.59	336.78	326.22	296.45	329.34	321.66	333.54	336.68	346.3	337.05	315.99	330.25	363.97	349.3	361.69	348.88	342.25	321.25	347.47	337.44	350.63	338.41	334.46	334.74	328.41
939004	319.27	334.15	339.9	320.3	323.02	332.88	319.74	297.44	334.52	322.66	340.42	345.5	349.85	340.12	323.23	334.38	370.55	355.69	363.16	355.26	343.76	322.82	352.79	341.87	353.06	341.85	336.07	338.85	334.49
940004	316.13	328.9	337.28	318.11	321.49	333.15	324.59	294.24	332.77	322.12	336.5	339.3	351.54	340.42	321.47	334.6	366.35	354.43	355.94	349.75	344.09	320.47	351.52	341.33	352.68	340.78	336.36	338.09	331.7
941004	315.49	330.75	338.85	313.88	321.89	337.51	326.66	300.72	331.46	322	337.78	339.43	350.18	338.49	319.85	331.33	368.62	355.11	360.23	354.19	340.51	321.81	351.7	342.24	349.23	340.38	337.18	337.66	334.29
942004	318.92	324.92	334.2	312.71	320.91	331.25	320.54	293.74	329.19	318.77	333.98	333.85	345.33	339.12	317.45	328.82	363.7	349.59	363.14	347.61	339	316.81	347.16	338.28	345.63	336.03	332.64	332.71	328.67
943004	309.26	324.53	331.96	308.86	317.26	334.24	323.48	289.13	324.44	317.19	330.24	333.57	340.93	330.99	312.92	327.5	362.97	347.48	354.84	344.58	335.06	320.7	345.83	334.25	346.51	333.2	330.69	331.97	328.16
944004	315.96	324.38	335.33	316.51	321.43	336.23	326.95	295.76	326.54	317.88	330.81	333.89	343.44	336.24	317.4	330.63	366.73	352.57	358.47	347.91	336.33	319.56	349.92	339.74	348.42	336.8	333.52	333.56	328.68
945004	316.03	332.71	341.01	317.27	323.84	338.75	332.6	295.92	333.52	324.77	338.41	340.6	350.18	342.23	320.3	335.35	373.84	358.3	364.9	353.86	344.93	325.51	358.86	343.72	356.17	344.53	339.32	341.7	337.97
946004	319.8	332.04	340.1	314.36	324.39	336.67	327.7	296.01	329.37	322.96	335.56	342.09	347.03	341.47	319.32	329.2	366.22	356.85	363.15	352.76	342.66	324.31	353.58	341.56	353.3	341.83	338.79	339.48	336.43
947004	320.58	334.97	337.94	315.42	324.29	332.25	330.42	299.05	331.33	321.67	336.69	340.5	349.93	340.42	319.52	333.57	368.86	355.59	363.95	353.43	345.65	325.26	357.54	343.52	354.03	343.11	337.45	339.48	333.61
948004	313.16	332.03	335.86	311.29	317.88	335.16	323.71	292.84	326.95	320.82	332.89	334.26	344.46	339.38	315.45	329.57	362.72	350.91	362.29	350.87	340.07	320.68	350.27	341.75	350.47	335.19	332.94	336.11	331.53
949004	319.37	329.97	335.27	312.85	320.34	336.17	326.47	290.63	326.56	319.24	334.77	336.09	346.28	337.13	315.39	331.53	360.04	351.05	359.21	351.24	340.78	323	350.86	339.72	347.45	335.98	334.32	334.56	330.56
950004

## Sheet: Experiment 3
Time (ms)	Cell #1	Cell #2	Cell #3	Cell #4	Cell #5	Cell #6	Cell #7	Cell #8	Cell #9	Cell #10	Cell #11	Cell #12	Cell #13	Cell #14	Cell #15	Cell #16	Cell #17	Cell #18	Cell #19	Cell #20	Cell #21	Cell #22	Cell #23	Cell #24	Cell #25	Cell #26	Cell #27
4	311.29	313.27	314.77	330.47	339.44	322.67	331.43	324.09	308.94	327.78	343.65	348.01	329.44	336.19	324.1	328.14	336.7	326.65	344.33	383.8	318.96	343.77	344.1	324.44	342.72	340.25	334.14
1004	311.24	311.61	314.7	330.83	338.61	322.19	330.89	327.16	310.7	333.62	345.62	348.27	327.33	336.87	324.27	326.92	337.37	327.02	342.27	380.63	319.99	343.16	341.96	325.66	340.94	341.02	334.8
2004	311.01	311.67	315.9	331.95	338.91	322.74	330.59	324.5	309.58	331.15	345.4	350.43	330.99	337.43	323.76	329.01	335.33	326.5	344.99	383.4	317.79	344.32	343.75	324.37	342.42	338.33	335.37
3004	313.57	314.28	316.62	333.17	341.9	323.93	334.48	326.49	311.67	325.72	348.36	351.5	330.38	339.55	325.08	330.68	340.54	327.16	343.42	383.61	318.81	345.29	344.33	326.64	343.45	340.05	336.35
4004	310.04	312.32	313.74	330.52	337.7	320.97	328.86	322.79	310.58	330.7	345.64	347.3	328.22	335.99	322.18	325.96	337.21	324.34	340.97	377.98	316.89	340.59	340.91	322.67	344.41	339.78	334.3
5004	310.5	312.69	314.4	329.98	338.82	320.96	330.28	328.13	309.8	334.45	344.68	348.68	329.41	336.08	324.19	327.48	336.27	328.09	343.74	379.61	318.93	344.38	340.12	321.52	341.35	341.03	334.63
6004	313.15	312.03	315.48	332.26	338.24	322.45	332.28	326.14	311.3	336.61	346.1	350.6	331.16	336.76	326.81	329.6	338.83	326.32	343.01	380.52	317.91	342.63	341.96	322.96	344.57	341.39	336.46
7004	313.33	313.47	316.35	329.6	338.72	323.1	331.75	326.86	311.28	334.16	346.54	350.1	330.79	339.17	325.24	330	339.22	328.01	344.54	375.58	318.82	341.02	341.28	321.13	344.23	339.26	335.67
8004	311.62	313.09	314.33	331.66	338.25	322.5	328.1	325.09	310.62	327.63	345.73	349.94	329.77	334.45	322.86	325.86	338.49	326.83	341.46	372.58	314.87	338.54	341.32	321.42	343.56	339.04	334.97
9004	310.78	311.52	315.26	329.57	334.81	319.85	331.71	324.73	309.06	330.6	343.65	347.65	328.86	336.49	323.43	325.79	337.03	324.07	341.23	373.04	314.73	340.73	341.49	318.56	340.01	336.66	333.06
10004	311.95	314.55	315.18	330.3	338.45	321.75	332.81	327.08	310.14	330.07	347.77	350.18	333.78	338.03	322.55	327.74	338.88	328.27	341.11	375.31	314.58	338.8	342.5	321.78	345.16	340.75	337.14
11004	312.79	311.58	315.29	331.56	340.25	322.15	331.96	327.89	311.65	335.48	346.24	350.61	331.34	336.12	325.88	331.09	340	330.19	343.52	378.88	315.62	339.31	342.62	321.78	345.44	340.12	336.22
12004	310.55	310.02	312.81	326.99	334.7	318.24	326.76	321.14	307.56	333.46	342.91	347.36	331.2	332.67	319.43	323.89	335.18	327.57	339.56	370.12	312.36	336.96	339.23	318.3	339.03	338.03	332.81
13004	312.16	311.25	312.08	330.63	336.88	321.05	331.8	325.17	310.45	334.9	345.42	348.62	332.47	336.1	324.58	327.96	338.4	331	343.32	371.95	315.02	339.43	343.94	321.32	343.17	340.81	335.97
14004	313.74	313.16	314.64	330.79	338.96	322.41	331.95	327.03	313.59	341.32	348.88	352.22	333.59	339.05	324.73	330.33	341.17	328.98	343.79	376.84	317.78	341.76	343.41	321.79	345.93	343.62	336.89
15004	315.5	315.13	317.51	334.35	341.28	323.21	334.5	329.42	313.52	337.66	350.52	353.5	337.1	336.69	328.06	331.16	342.77	334.65	344.26	380.15	317.29	342.02	349.81	326.09	346.77	345.23	339.22
16004	311.38	313.02	315.13	328.54	338.16	319.1	328.81	325.69	309.01	325.06	344.55	348.45	330.52	332.12	321.07	326.56	336.51	326.53	337.46	373.38	311.38	337.95	340.88	318.67	339.48	339.95	334.79
17004	314.5	313.01	317.05	332.71	340.67	322.63	332.55	325.92	313.19	339.06	347.35	352.73	333.99	338.17	324.1	330.14	338.9	328.83	341.98	377.58	316.49	341.53	345.32	322.88	345.18	342.93	338.05
18004	312.48	312.12	315.43	331.42	339.13	321.35	330.74	328.29	311.77	334.19	346.87	351.68	331.4	334.68	323.14	331.97	338.62	327	338.2	374.98	313.41	340.12	340.01	320.01	341.89	338.95	337.56
19004	313.68	313.97	317.87	332.76	339.72	323.42	333.11	326.09	312.67	337.14	347.61	353.28	332.7	340.17	325.63	330.42	341.89	330.36	340.49	380.19	317.97	343.39	345.79	325.08	343.19	341.89	337.84
20004	315.82	315.24	318.75	334.16	342.74	324.16	337.78	329.81	315.46	336.21	349.89	354.39	333.65	339.91	329.13	337.22	344.16	332.04	343.55	381.21	320.12	344.1	347.77	326.23	347.71	344.64	341.65
21004	315.33	313.19	318.77	333.42	343.82	323.34	337.87	329.57	314.1	340.71	347.82	353.14	334.5	341.15	328.2	334.14	341.82	329.37	343.43	378.92	319.31	344.87	346.39	324.7	346.05	342.47	339.65
22004	312.43	309.3	314.77	331.47	339.85	321.04	333.19	325.92	312.36	323.34	345.51	352.27	330.12	332.76	323.28	331.4	338.14	327.32	338.92	376.11	314.92	341.48	341.5	323.45	344.42	339.58	339.2
23004	311.34	309.52	313.91	331.82	337.96	320.82	333.32	325.58	310.69	333.83	343.59	352.47	329.65	335.02	322.71	328.71	339.03	328.63	339.97	378	313.93	340.25	343.1	326.26	339.94	339.83	337.23
24004	314.76	312.71	317.02	334.37	340	323.39	336.02	328.04	312.45	336.29	344.82	352.7	333.7	338.63	325.27	333.13	340.7	330.56	341.79	382.86	318.23	342.49	344.26	328.08	344.85	341.56	338.77
25004	312.33	308.76	314.44	330.43	338.43	321.62	333.29	323.51	312.01	331.18	344.99	352.26	331.87	339.63	324.98	330.89	337.7	328.29	339.05	381.29	317.61	339.1	342.55	326.15	342.63	339.95	338.68
26004	312.52	309.12	317.23	333.39	341.21	321.9	337.15	326.37	312.18	329.12	344.3	352.02	331.35	337.89	324.36	330.98	340.29	329.78	340.18	384.6	323.56	344.19	344.79	326.68	339.93	341.32	340.03
27004	312.28	309.98	314.79	331.53	336.86	321.86	333.11	324.25	309.81	327.89	343.48	351.51	330.2	334.14	323.22	326.1	335.65	328.94	339.31	383.44	321.87	338.35	342.28	323.31	340.66	338.79	338.01
28004	314.1	311.25	316.41	333.14	338.34	324.33	335.44	324.91	312.8	330.31	345.64	351.37	332.9	337.96	327.51	330.58	339.19	330.94	343.88	386.55	329.2	343.83	346.02	329.18	344.46	339.49	340.17
29004	313.96	310.98	317.16	333.97	341.24	323.71	338.25	328.05	313.99	334.27	346.91	355.23	333.08	338.89	326.66	333.48	342.54	334.52	341.53	392.58	329.01	343.78	346.96	331.98	345.27	340.41	341.34
30004	316.43	312.13	315.29	335.59	343.44	325.12	340.13	331.82	317.14	341.69	349.48	356.63	335.53	339.49	332.02	337.3	345.02	336.99	346.1	396.86	330.79	347.23	348.7	333.33	350.74	347.5	342.05
31004	316.15	312.1	317.02	334.72	341.83	324.56	338.58	331.46	315.54	334.33	349.33	356.84	335.71	339.39	331.94	335.07	344.64	335.16	344.14	394.95	335.45	347.1	347.21	331.84	347.64	344.49	343.6
32004	311.87	310.06	313.86	332.16	338.71	321.52	334.17	325.03	312.07	331.31	345.57	352.36	331.19	333.49	325.98	330.22	337.92	331.63	340.05	390.6	331.43	344.32	345.72	328.97	341.24	337.36	339.05
33004	315.22	312.86	317.29	334.25	340.97	322.71	337.15	328.92	313.74	337.53	346.66	355.12	333.6	336.19	328.76	331.8	341.36	331.9	342.15	396.8	333.57	344.17	348.69	332.98	344.44	342.93	339.91
34004	312.74	311.02	316.86	333.11	340.39	321.35	335.55	325.82	312.05	330.69	344.03	352.77	332.16	333.52	324.46	328.72	339.66	330.65	340.72	394.33	334.61	342.54	345.87	328.52	342.06	339.55	339.36
35004	312.05	310.87	315.51	333.9	338.11	321.69	333.92	324.63	311.85	332.93	344.64	352.11	330.67	336.23	327.11	330.68	339.76	330.05	340.31	391.59	333.38	343.87	346.74	330.35	341.87	338.63	338.4
36004	312.29	311.14	315.09	330.92	338.37	320.85	333.64	323.39	313.34	333.3	342.18	350.61	330.73	332.16	327.48	328.88	336.88	328.61	340.36	391.26	333.44	344.22	343.23	327.97	339.34	338.28	337.12
37004	316.71	315.47	318.82	334.87	342.81	325.17	339.22	329.48	318.21	340.29	348.87	358.34	337.22	336.75	332.45	336.21	342.67	333.45	343.38	397.1	340.48	347.16	349.85	332.84	347.26	345.06	342.74
38004	314.71	312.14	316.67	334.91	341.51	322.99	336.48	325.66	315.22	331.29	343.83	355.64	333.68	334.03	329.97	330.7	338.26	328.11	342.18	395.12	341.01	344.75	345.13	326.67	345.31	340.41	339.36
39004	312.85	311.57	314.71	332.6	340.4	322.44	333.52	328.27	316.94	333.14	344.14	352.77	333.73	333.19	326.57	329.87	336.48	328.35	342.37	394.38	337.14	342.75	346.58	328.3	347.32	340.87	337.19
40004	312.66	311.72	315.12	332.64	339	322.41	332.29	324.38	314.44	322.06	342.81	353.31	331.7	332.74	326.5	328.34	335.45	328.27	339.62	391.96	333.77	340.14	345.49	330.56	343.01	339.18	336.5
41004	313.67	313.23	317.2	334.53	341.59	322.62	333.89	327.64	316.03	336.4	344.57	355.42	333.92	333.24	329.03	331.8	338.46	330.68	344.17	395.29	336.71	342.89	347.13	330.51	346.03	341.16	338.36
42004	314.68	311.14	316.87	332.77	339.21	322.81	334.06	326.16	316.22	332.95	343.89	355.52	331.72	335.34	330.19	329.86	339.01	329.96	344.68	392.57	337.98	343.64	347.77	331.68	344.84	340.74	338.26
43004	313.97	311.72	316.74	334.72	341.05	324.02	336.67	328.73	319.16	328.38	344.91	358.35	335.8	334.31	331.03	335.53	339.95	330.35	344.5	395.82	339.88	345.15	347.72	331.74	349.49	345.25	339.6
44004	315.44	311.88	316.02	334.63	340.9	323.67	336	329.6	319.59	339.9	346.85	359.26	335.47	335.11	329.36	335.01	339.94	329.07	343.81	398.25	339.9	344.68	349.77	334.07	349.24	345.76	339.83
45004	313.23	312.59	315.68	332.57	340.56	322.94	333.51	327.91	316.93	333.68	344.63	358.73	333.61	335.96	331.53	330.27	335.64	329.54	344.78	399.15	341.66	342.34	348.74	330.59	345.54	343.55	335.64
46004	315.56	312.05	316.47	333.7	339.94	324.43	336.31	328.78	318.31	340.72	345.14	360.02	335.86	333.59	331.55	330.28	338.72	332.91	344.32	397.92	341.08	342.67	350.81	333.21	349.49	345.93	338.16
47004	315.46	312.3	314.87	333.71	340.68	323.89	334.69	330.88	317.64	331.82	343.5	358.73	335.05	333.72	330.73	334.4	339.31	331.71	344.71	398.61	339.98	344.67	347.81	330.36	346.45	343.23	337.31
48004	315.59	313.19	316.57	334.86	343.13	324.56	336.09	331.51	319.17	338.24	345.21	357.59	335.87	336.17	333.66	337.54	341.62	331.76	344.1	401.28	342.09	346.37	349.29	332.01	346.69	344.52	340.06
49004	313.54	312.93	316.53	332.58	339.07	323.48	334.48	329.25	317.21	332.21	343.64	356.33	334	332.41	330.9	335.25	338.85	329.07	341.09	395.31	342.81	341.15	349.97	331.93	347.06	341.28	336.45
50004	314.53	311.94	314.33	332.79	340.82	324.07	334.78	326.55	318.37	335.32	345.36	356.84	334.04	336.14	329.4	334.09	338.99	329.34	342.4	398.32	340.83	345.88	350.94	334.67	349.05	344.51	337.37
51004	314.61	313.59	316.45	335.23	341.96	325.78	335.56	330.23	318.97	337.48	344.42	356.35	335.07	333.86	331.62	333.19	340.08	331.37	341.98	397.36	339.67	344.96	351.5	333.99	343.89	343.62	336.8
52004	311.85	310.51	313.26	331.89	337.59	321.79	331.46	325.72	315.97	333.54	340.97	355.1	332.25	330.88	328.82	328.55	337.2	329.85	339.71	395	338.12	341.83	346.23	330.12	342.54	339.47	336.04
53004	312.79	312.17	314.56	332.32	339.88	323.1	334.48	329.32	317.14	336.77	342.57	357.61	332.42	332.14	331.58	331.08	339.23	330.85	340.77	399.97	336.18	344.15	348.27	334.06	345.46	342.64	336.51
54004	312.42	311.05	312.77	332.07	336.59	322.66	332.94	325.09	316.78	331.18	342.05	353.83	333.91	331.91	328.29	328.76	337.21	332.18	341.51	399.71	334.12	341.77	346.62	335.19	340.55	341.97	334.51
55004	313.69	310.74	315.63	335.94	340.91	325.69	334.59	332.49	319.3	336.22	344.59	357.5	334.46	332.68	328.44	330.3	340.97	332.2	342.18	404.67	334.48	344.83	349.49	338.5	346.72	345.05	339.94
56004	313.21	311.67	314.88	333.5	341.24	324.15	336.74	331.03	317.64	337.63	344.64	357.89	335.42	335.42	327.74	330.47	340.92	334.21	343.15	407.43	333.52	344.97	351.87	336.56	346.36	344.33	338.73
57004	316.7	313.92	317.65	336.95	343.82	327.04	337.6	331.28	321.65	333	347.09	363.08	337.71	336.16	331.23	332.99	344.76	336.28	345.18	408.17	333.82	345.54	353.01	343.85	346.8	344.23	340.5
58004	310.99	310.26	312.84	331.55	338.79	320.89	332.6	327.74	316.5	336.96	341.52	355.94	330.19	330.15	325.42	325.64	338.18	329.29	336.08	401.6	326.82	340.87	346.69	336.95	340.42	339.42	335.04
59004	313.89	312.77	314.15	333.7	341.24	322.4	333.7	330.08	318.37	326.23	344.26	358.84	334.65	335.45	328.32	329.71	341.05	333.15	341.8	402.92	333.2	345.77	348.09	340.61	346.71	343.2	337.86
60004	315.74	312.93	315.88	336.35	345.38	325.31	337.26	333.79	321.73	340.71	346.45	361.91	339.16	335.22	329.79	331.73	341.28	336.25	342.73	404.08	335.43	347.92	351.63	342.42	348.55	344.93	339.62
61004	311.59	310.66	314.29	332.46	340.17	320.58	330.94	327.45	316.29	328.76	340.16	356.65	332.39	332.78	325.4	326.46	335.76	331.8	338.43	399.19	329.56	343.07	348.24	337.84	340.7	338.78	334.6
62004	314.7	311.31	316.41	336.16	345.08	322.93	335.89	331.54	320.39	339.14	345.3	360.91	338.16	335.48	329.26	330.82	340.19	336.54	340.84	404.98	334.92	349.91	353.32	340.39	346.73	343.63	340.24
63004	313.88	312.2	315.34	334.77	345.03	323.13	335.07	332.44	320.97	333.92	344.04	358.41	336.29	335.56	326.77	331.56	340.01	334.9	338.65	402.55	336.82	347.06	350.1	340.32	347.94	342.89	338.94
64004	313.48	311.22	315.84	336.41	344.65	322.62	333.1	330.75	319.39	330.6	343.71	359.44	334.4	336.1	328.75	331.01	338.97	335.25	339.8	401.73	331.39	347.84	350.09	339.83	344.35	341.49	337.34
65004	312.96	311.53	315.65	336	346.39	322.7	333.31	329.79	318.24	333.09	342.03	358.38	334.85	337.65	325.24	326.58	338.67	335.69	340.45	404.89	333.6	347.69	349.65	339.07	347.66	340.5	337.01
66004	313.63	311.57	315.21	335.34	345.23	323.52	332.91	330.18	320.56	338.44	344.14	357.77	336.35	339.56	327.14	326.27	339.61	333.69	339.33	406.76	332.55	348.29	350.43	339.02	345.3	343.3	338.15
67004	314.84	314	316.17	336.43	346.85	324.87	334.74	331.47	321.5	336.06	344.63	361.49	339.09	340.55	330.21	328.99	340.64	334.65	341.81	408.59	335.36	349.1	351.32	339.66	344.83	344.13	338.55
68004	313.91	310.27	315.09	335.4	345.67	323.52	332.96	333.24	319.99	340.49	342.84	359.75	335.38	339.7	327.9	327.51	337.82	334.41	340.01	402.01	334.09	347.88	352.53	339.39	345.98	342.26	338.86
69004	311.81	310.23	314.9	334.43	346.98	322.93	331.31	331.79	319.72	329.58	341.47	359.42	332.97	335.9	326.84	327.37	338.89	330.81	338.33	402.37	330.51	344.6	351.37	336.82	343.14	339.49	338.18
70004	316.54	314.87	318.03	337.87	349.42	326.58	337.44	336.84	324.7	343.87	346.8	362.57	338.29	342.77	330.04	332.94	343.05	336.65	345.03	405.35	340.75	351.25	357.18	342.83	350.81	343.44	341.61
71004	316.67	315.02	318.06	337.45	349.18	324.81	335.91	333.59	322.24	332.81	344.09	361.9	337	342.98	330.82	331.31	339.67	334.17	342.23	403.85	340.69	351.07	356.07	341.01	348.54	342.12	339.82
72004	318.2	314.42	318.28	339.23	351.85	327.51	338.38	338.98	327.92	340.74	347.4	363.22	338.47	340.74	332.31	336.35	343.89	336.42	344.33	406.27	339.4	350.61	356.69	342.47	355.27	345.87	341.71
73004	314.97	311.59	316.94	335.27	345.84	324.18	334.55	332.17	321.06	331.45	342.89	357.86	335.35	338.96	328.47	329.65	339.52	332.15	342.72	397.75	335.48	347.25	351.91	335.56	343.99	339.72	337.72
74004	317.04	312.99	319.45	340.88	350.15	327.89	337.77	334.35	326.83	336.82	346.76	360.24	336.05	341.4	331.23	333.91	343.57	334.31	342.11	401.01	338.91	349.26	354.34	338.92	353.08	345.04	341.47
75004	315.1	311.81	315.81	336.44	346.98	324.22	334.98	331.94	323.77	331.08	344.24	358.55	334.19	338.79	327.75	329.58	340.71	333.31	341.38	396.72	336.7	348.54	353.27	333.37	346.88	341.42	339.16
76004	314.55	312.63	316.44	336.58	348.74	325.63	332.49	332.15	323.43	336.81	345.28	359.58	334.43	340.07	327.35	327.79	341.88	331.14	341.52	399.54	335.84	347.26	351.93	337.48	348.46	342.03	340.08
77004	312.84	311.93	316.31	336.37	345.66	324.02	331.65	331.81	323.55	337.52	343.34	357.16	333.96	338.94	326.35	328.9	342.11	331.67	340.73	398.62	337.01	347.63	351.17	335.68	349.83	340.77	341.38
78004	313.62	311.47	315.86	337.49	347.73	324.05	332.68	331.41	323.56	328.79	343.65	357.52	335.35	340.77	327.05	329.28	340.28	332.95	341.28	401.29	336.61	344.42	350.83	335	347.05	341.58	340.89
79004	314.35	313.27	316.98	336.89	348.85	324.49	333.96	330.65	325.69	331.84	344.48	359.14	335.77	341.56	328.52	329.14	340.85	333.8	342.11	397.32	339.64	347.29	352.08	338.18	350.52	345.22	343.9
80004	315.89	313.15	316.61	336.07	348.28	324.92	335.23	329.35	324.37	336.39	345.61	360.41	336.53	341.46	328.06	331.49	341.5	332.89	344.28	399.47	340.95	350.56	354.68	337.01	349.65	342.81	345.97
81004	316.84	315.04	318.66	338.37	349.77	325.75	336.51	332.86	324.8	339.24	345.98	360.69	340.45	340.87	329.64	331.76	343.33	337.32	343.62	402.76	340.11	345.79	354.81	340.59	354.03	342.36	350.03
82004	315.98	314.37	317.84	335.67	347.68	325.16	335.01	332.14	326.71	333.2	345.71	359.16	336.73	344.97	331.26	331.36	343.82	336.22	343.31	399.59	341.49	350.19	353.06	337.98	350.2	345.05	348.9
83004	315.29	312.03	317.22	335.84	346.47	324.08	334.72	331.84	325.23	339.69	344.41	358.23	335.22	339.82	330.37	332.5	341.21	334.28	343.76	397.79	339.13	344.97	351.42	337.27	347.62	342.59	347.32
84004	316.24	315.34	319.48	337.35	348.44	325.6	335.37	334.22	327.32	338.77	345.59	359.58	337.45	342.3	331.26	332.56	343.73	335.47	345.64	400.02	341.06	347.18	352.96	339.11	345.58	344.49	349.68
85004	315.02	313.26	318.49	336.49	348.15	325.87	335	330.69	325.93	336.59	343.93	358.07	336.95	339.75	330.6	332.69	339.98	334.46	342.8	397.71	339.88	344.84	351.2	336.86	341.98	340.3	348.53
86004	317.02	316.15	320.39	337.49	351.13	326.6	336.23	334.51	325.73	339.93	346.73	361.99	339.51	346.26	331.48	335.1	345.75	336.75	346.42	400.38	343.38	351.02	352.76	341.22	349.53	344.1	351.59
87004	313.35	313.06	316.9	335.74	347.3	324.98	332.16	329.28	322.54	338.07	342.23	356.33	334.98	339.85	327.36	330.16	337.38	332.08	341.75	392.85	340.07	345.08	350.01	338.45	341.97	339.3	347.06
88004	318.04	314.95	321.37	338.8	350.98	327.13	336.92	334.16	326.97	340.65	347.36	361.58	339.18	345.31	331.37	336.53	343.72	336.57	344.35	401.57	344.71	350.5	354.18	342.87	346.87	346.97	350.5
89004	312.66	312.84	317.82	335.19	346.23	323.55	331.39	330.51	322.78	332.38	341.34	357.55	333.63	336.88	324.69	327.78	338.77	332.29	340.13	393.97	335.78	345.5	348.51	339.04	341.48	340.58	345.62
90004	317.69	315.42	320.63	336.39	352.33	325.62	337.7	334.19	326.49	336.74	345.96	360.79	338.92	341.54	332.47	335.86	345.18	334.59	344.78	400.62	341.63	347.4	352.26	342.38	341.96	342.85	350.22
91004	315.53	314.02	320.78	336.63	350.96	324.78	334.27	332.89	326.22	335.33	345.35	361.94	337.49	341.45	328.01	334.26	342.69	334.36	343.47	401.15	343.19	351.57	351.36	343.1	345.04	343.97	350.17
92004	314.44	312.64	318.79	335.1	347.68	323.81	333.42	329.4	325.44	339.14	342.94	358.88	333.88	339.18	326.73	332.97	341.2	332.56	340.59	397.49	341.54	347.15	348.41	339.53	342.68	344.2	346.59
93004	315.23	314.66	320.12	335.43	350.74	324.23	333.22	330.39	324.78	339.54	343.48	359.02	335.69	341.13	329.82	333.4	341.91	334.91	343.52	397.75	339.4	346.83	349.34	340.58	345.45	341.77	348.72
94004	313.59	313.41	318.44	335.49	348.25	322.23	333.63	328.64	321.56	330.13	340.45	358.46	334.64	337.37	325.06	330.99	339.97	330.36	340.14	393.12	341.09	344.65	345.83	337.68	344.37	341.55	346.71
95004	313.18	313.53	317.51	335.97	346.55	322.49	331.16	330.68	322.02	339.13	340.56	357.87	334.6	339.69	326.27	328.11	337.44	331.61	340.04	392.75	341.65	346.6	345.35	338.85	346.63	339.26	346.82
96004	316.55	315.8	321.35	336.44	349.71	324.48	334.57	331.46	325.71	340.8	343.29	360.52	337.47	343.54	327.34	330.49	341.87	334.3	344.03	394.94	348.4	350.91	345.51	338.76	348.27	342.94	348.76
97004	315.35	313.99	319.53	336.27	347.63	324.04	333.81	330.69	325.34	331.2	342.11	359.06	335.94	340.81	327.19	330.97	342.12	333.04	341.26	397	344.76	347.28	346.78	339.41	347.25	343.02	348.03
98004	315.93	315.05	319.41	338.21	348.15	324.46	336.47	331.06	322.79	333.35	341.47	361.02	335.95	340.41	326.84	331.91	342.22	332.19	339.82	394.92	342.87	347.85	346.43	338.1	346.91	341.54	347.49
99004	315.8	313.9	320.38	337.41	347.92	324.47	333.62	329.1	325.4	340.7	342.65	359.7	336.42	342.58	325.41	328.11	342.18	333.81	341.01	399.5	344.29	347.04	345.08	338.23	347.52	340.89	345.31
100004	317.7	317.34	322.43	338.99	350.78	326.27	337.72	332.6	324.28	341.88	342.39	362.28	339.28	345.12	328.52	329.64	343	335.82	342.56	397	346.74	349.86	348.87	340.16	350.03	343.86	347.56
101004	317.34	316.2	320.03	338.8	348.58	325.09	338.2	335.5	327.08	337.64	343.73	360.93	338.26	347.59	328.01	331.84	341.89	336.89	341.73	398.3	345.62	348.98	347.92	341.89	347.4	343.82	344.75
102004	317.34	315.64	321.3	340.35	349.01	325.09	338.32	333.68	326.93	334.54	342.8	361.73	337.61	342.01	329.22	332.11	342.96	335.12	341.34	392.92	345.35	348.84	347.87	339.49	348.96	343.76	346.48
103004	317.45	316.83	321.48	340.9	348.93	325.91	337.92	334.78	328.85	339.25	343.1	363.21	338.82	347.48	328.64	332.91	345.12	335.28	341.39	395.44	348.48	350.4	348.65	337.67	349.96	345.23	348.9
104004	318.56	316.7	322.19	340.43	349.14	327.62	338.19	334.48	327.66	340.55	343.68	363.87	340.26	344.75	329.7	332.94	346	334.9	341.56	393.28	342.8	353.75	349.29	338.53	352.23	346.07	348.93
105004	314.36	316.38	318.36	336.65	345.69	323.47	332.79	331.5	325.81	332.18	340.96	359.63	336.8	340.07	327.31	327.13	342.56	330.93	337.23	386.29	342.37	347.06	344.3	336.3	344.39	343.94	345.47
106004	316.15	315.21	320.64	337.28	347.6	323.96	333.71	330.91	324.24	340.63	340.32	362.51	337.33	340.28	328.33	330.66	343.05	330.79	338.77	386.38	343.87	347.13	346.17	336.3	348.79	344.37	347.13
107004	313.81	315.09	319.13	336.64	343.8	321.81	332.07	329.63	322.6	335.34	338.09	357.35	337.11	338.06	325.14	328.76	340.2	331.05	337.05	384.01	339.86	345.62	343.65	333.35	341.68	341.46	344.78
108004	319.18	318.18	323.37	340.94	349.5	326.27	338.01	336.8	329.02	350.77	344.35	365.01	345.59	344.15	332.93	333.19	347.3	336.08	342.85	392.31	344.68	352.43	351.01	339.04	352.69	352.66	349.79
109004	317.73	316.39	320.44	339.48	349.52	325.2	335.53	333.06	325.25	338.58	341.21	362.45	344.64	342.49	328.94	330.83	345.21	335.9	340.86	389.61	340.17	351.61	349.5	337.24	349.04	347.88	350.06
110004	316.56	316.21	320.54	338.35	348.07	324.28	336.76	334.15	325.52	335.41	339.85	362.33	340.34	342.34	328.66	329.3	344.31	334.75	340.2	386.56	343.31	350.5	349.88	335.76	348.65	351.55	347.68
111004	315.68	314.81	320.77	338.98	347.61	324.73	334.94	332.73	323.33	333.37	340.14	360.86	342.44	342.13	328.63	329.13	343.2	332.51	341.14	382.84	340.09	348.42	348.22	337.76	346.87	349.26	347.23
112004	314.28	313.56	318.32	336.2	347.36	323.54	333.31	329.91	323.77	332.3	338.18	360.28	339.47	339.38	328.75	327.21	342.24	330.16	339.29	381.53	335.97	346.52	345.11	333.45	346.32	347.44	344.76
113004	318.64	317.83	323.47	341.03	353.43	327.73	338.31	337.06	327.66	347.46	343.8	364.88	347.75	348.68	333.84	333.57	347.77	337.75	343.65	389.49	346.96	353.56	352.19	340.88	350.75	353.47	350.46
114004	317.59	316.47	320.87	338.41	349.89	325.38	336.54	335.61	327.66	334.33	342.04	363.21	345.07	345.1	328.47	333.34	345.03	334.14	343.06	383.56	343.74	350.72	349.45	338.32	350.37	352.96	345.96
115004	316.3	317.32	321.72	336.91	349.89	325.19	334.59	334.02	325.4	333.77	339.41	362.63	342.08	344.06	330.15	332.46	342.03	334.72	339.66	380.96	344.13	349.14	347.17	333.47	346.9	349.15	346.47
116004	316.94	314.47	321.74	336.85	348.67	325.03	334.57	335.05	326.52	337.24	342.13	362.49	345.04	341.2	332.5	330.37	345.28	331.52	341.07	386.66	344.87	351.01	350.02	336.09	348.92	349.71	345.9
117004	318.77	318.16	323.84	341.27	350.67	326.73	337.48	337.49	330.24	340.07	343.33	367.36	346.72	347.2	330.06	335.38	347.51	335.54	343.78	390.19	350.64	356.01	350.02	339.98	351.86	355.18	347.47
118004	318.8	318.04	324.66	340.31	349.02	326.06	335.13	336.21	330.01	339.47	343.85	369	345.82	348.09	331.77	335.02	347.87	336.87	342.08	392.19	346.44	355.03	351.34	338.89	351.67	354.04	346.75
119004	316.02	316.4	320.84	338.11	346.94	324.82	333.67	334.09	329.19	335.68	339.7	363.62	342.12	344.9	325.97	332.23	341.58	331.78	338.13	387.21	344.51	354.67	347.37	336.12	349.41	350.94	343.92
120004	316.93	315.25	321.47	338.32	345.75	325.43	333.97	333.67	326.92	336.85	341.9	362.84	341.9	344.34	329.98	329.61	345.19	332.72	341.58	388.13	344.3	354.77	347.08	335.47	349.47	351.27	345.06
121004	315.54	314.69	321.08	335.6	347.18	323.94	332.13	330.84	326.8	331.11	340.57	364.55	342.79	343.13	327.06	327.99	342.97	333.04	338.96	390.23	344.67	356.01	347.44	334.63	348.99	350.76	343.32
122004	316.73	315.77	319.71	335.28	346.12	323.88	333.62	330.89	326.94	338.99	340.61	362.81	344.66	345.48	328.56	331.75	342.36	332.96	341.55	389.7	345.16	357.38	346.99	335.4	350.05	348.63	343.05
123004	316.66	316.12	321.8	336.01	347.71	324.54	332.21	332.29	326.95	337.02	340.05	363.15	344.29	343.05	329.75	328.66	341.7	333.18	339.5	387.99	344.85	351.66	346.07	336.13	347.46	349.07	341.88
124004	315.84	315.49	321.09	335.84	345.52	322.08	334.93	331.7	326.47	337.88	338.3	364.57	342.04	341.07	327.2	331.04	341.76	333.59	339.9	392.02	343.38	353.29	344.33	335.51	348.12	350.04	344.63
125004	318.02	316.04	323.97	336.76	347.8	325.55	334.65	334.43	328.43	338.72	341.45	363.33	344.75	342.32	328.18	332.54	346.02	331.24	341.28	395.01	345.01	353.91	348.6	335.75	347.23	350.44	347.22
126004	319.47	317.95	324.74	340.16	350.24	328.83	338.53	336.89	333.24	346.58	342.76	366.7	346.5	345.1	331.91	333.18	349.5	333.27	343.05	396.16	349.19	355.03	350.21	338.62	351.02	356	350.34
127004	317.27	315.21	322.7	337.45	348.13	326.02	336.06	334.56	328.61	336.64	340.91	362.45	343.32	342.45	328.59	332.13	345.09	332.89	339.2	398.42	346.23	350.34	349.28	340.66	348.95	351.11	345.36
128004	317.29	315.34	321.85	335.39	346.74	326.72	334.32	333.02	331.27	347.93	340.8	363.78	345.33	341.64	329.1	327.58	343.04	332.91	342.77	397.21	344.68	352.66	349.3	339.17	349.75	352.2	346.24
129004	320.1	317.23	324.31	336.31	351.28	327.95	339.13	336.03	333.77	342.99	342.53	366.23	347.91	347.15	330.41	332.38	348.99	335.42	346.25	401.75	351.8	355.27	351	339.63	350.85	356.82	350.19
130004	315.87	314.39	319.84	332.83	345.1	324.69	331.74	329.8	328.01	334.78	336.68	360.95	342.66	341.52	324.75	325.83	342.45	331.45	341.09	395.92	345.13	347.26	346.32	337.47	345.78	351.27	345.21
131004	318.05	316.59	323.47	337.9	349.77	327.82	338.74	334.98	333.34	342.74	342.05	365.87	346.41	346.66	331.44	332.4	347.57	337.19	343.75	404.08	349	352.75	350.44	340.37	354.06	353.7	349.72
132004	318.47	316.22	321.74	337.26	350.42	326.55	335.64	333.39	329.01	338.19	339.09	363.86	344.25	342.7	328.89	334.79	346.9	334.03	344.44	399.52	347.24	348.44	347.56	339.89	351.77	349.83	348.86
133004	319.02	317.49	322.63	337.71	351.69	329.32	337.21	333.64	332.09	332.61	341.67	365.91	347.37	345.93	331.57	334.98	349.59	337.07	344.1	402.68	350.63	348.47	349.51	338.84	357.12	352.84	351.59
134004	319.66	319.06	323.92	339.96	351.07	329.47	336.91	333.82	334.4	343.54	342.27	365.2	346.77	350.15	332.11	336.76	350.5	337.03	345.18	405.65	351.14	352.2	351.53	341.24	355.61	354.89	352.04
135004	316.54	314.45	321.71	336.44	349.25	326.28	333.59	330.2	330.76	341.98	338.9	360.63	345.01	348.28	327.55	337.24	346.83	335.12	344.72	401.37	347.43	347.34	349.23	337.72	350.93	349.12	347.31
136004	316.22	314.17	320.48	334.97	347.8	325.42	333.44	331.74	328.54	341.54	338.34	361.29	342.45	344.97	327.32	335.99	342.57	335.01	343.63	398.35	344.03	348.84	347.03	338.14	350.61	348.92	345.39
137004	315.56	314.14	320.87	337.63	347.23	326.6	333.88	330.45	331.4	338.76	337.46	357.05	344.93	341.89	326.4	334.78	344.71	335.47	342.35	398.42	345.24	344.7	349.51	335.81	352.08	348.47	345.89
138004	316.45	316.07	320.67	336.19	349.04	325.99	335.04	330.18	330.41	343.94	338.74	360.95	343.47	344.56	325.78	335.52	348.97	337.55	341.9	402.74	346.71	345.59	349.45	338.41	354.24	351.22	347
139004	319.1	318.24	324.04	341.57	351.52	327.6	337.19	334	333.82	346.05	342.11	363.29	349.14	351.48	331.51	340.51	352.52	341.55	347.5	403.63	350.39	350.18	353.44	344.38	358.52	354.91	351.06
140004	319.94	315.23	322.91	339.21	353.16	327.35	338.47	336.53	334.95	349.3	342.3	363.57	347.43	348.57	329.92	339.37	351.25	337.77	344.81	405.05	348.64	348.99	353.96	343.78	358.83	355.55	350.37
141004	316.97	316.22	322.84	338.32	351.24	327.04	336.94	331.17	331.53	343.29	341.36	361.06	347.15	347.11	328.04	335.59	349.24	336.34	344.26	402.87	348.65	349.8	351.39	341.2	358.03	352.68	347.61
142004	317.05	316.23	322.8	339.96	351.51	326.55	338.99	331.56	332.1	337.96	339.46	359.41	346.18	347.79	329.87	333.27	350.32	337.71	342.86	403.67	349.14	346.89	349.6	337.84	355.84	352.06	347.05
143004	317.3	316.18	321.57	338.25	349.64	325.79	338.63	332.42	330.99	345.54	340.32	362.53	347.08	349.08	329.15	333.12	347.05	337.02	343.15	407.4	350.09	347.7	351.58	339.23	354.41	354.93	347.86
144004	315.95	314.38	320.67	335.48	347.42	325.21	337.41	329.18	329.1	341.14	337.81	359.67	344.47	345.29	328.24	331.36	349.5	335.62	340.66	401.08	345.23	345.16	349.29	334.71	351.68	348.26	345.24
145004	317.73	316.23	322.54	338.68	350.26	327.31	339.89	333.12	332.4	346.1	339.71	359.67	344.98	347.12	329.07	334.07	349.06	338.37	342.38	405.85	344.48	345.21	351.78	339.59	354.24	351.58	349.02
146004	318.17	318.36	322.77	337.88	352.05	325.97	343.65	332.24	333.16	341.12	340.81	363.61	345.98	349.78	331.24	333.11	350.25	340.18	345.4	404.79	349.78	350.08	352.9	343.78	355.23	352.22	349.13
147004	316.32	317.03	322.51	335.83	350.94	325.07	341.45	329.53	330.54	340.01	338.15	358.44	343.7	348.3	329.87	329.86	348.07	337.71	343.51	403.51	350.26	347.73	352.92	335.83	350.8	351.02	348.13
148004	317.31	317.09	323.69	337.87	351.14	325.07	342.86	332.03	330.7	340.05	338.43	359.44	345.37	345.67	327.27	334.01	346.91	340.19	343.37	405.9	351.96	346.37	351.08	337.84	354.26	352.64	347.09
149004	318.32	318.67	324.17	337.13	351.38	325.07	345.96	333.07	331.35	338.8	339.69	359.9	344.85	347.48	331.84	333.16	348.56	340.35	346.33	405.07	352.22	348.52	355.44	340.62	355.87	351.93	349.31
150004	318.51	318.1	323.8	338.03	350.98	325.01	345.2	331.83	329.4	341.49	338.07	357.85	342.4	347.26	328.11	329.74	348.88	338.77	342.94	403.57	348.56	344.98	353.33	337.59	352.03	352.52	348.34
151004	316.48	315.9	321.78	338.06	348.68	323.84	343.54	331	330.72	334.71	337.8	357.87	344.82	344.79	326.23	332.34	347.62	339.34	342.91	404.16	350.55	345.62	352.88	338.58	351.49	349.78	348.11
152004	316.08	316.03	321.86	335.95	347.69	322.52	341.16	327.46	329.22	342.56	337.18	356.69	342.46	345.18	326.13	327.58	344.89	338.5	342.88	404.16	347.66	342.66	350.16	335.02	349.17	349.69	344.55
153004	317.65	315.05	324.82	338.96	351.42	325.48	342.28	334.65	332.34	338.82	339.02	359.79	343.52	350.31	327.53	330.94	347.28	338.16	342.34	403.93	350.43	345.06	352.49	337.54	352.94	350	347.53
154004	317.43	316.82	321.89	337.32	350.65	324.81	345.04	334.33	332.55	339.15	338.69	358.33	342.75	347.67	329.96	330.7	346.99	338.34	343.13	403.61	345.63	345.32	351.3	336.58	352.67	352.83	345.7
155004	317.67	315.98	321.87	338.1	349.9	324.95	344.67	332.69	333.03	342.35	339.48	360.37	342.19	350.42	330.67	331.53	350.08	336.12	344.68	405.3	351.36	346.07	351.24	337.97	353.81	351.85	346.89
156004	320.19	318.62	324.86	340.64	356.58	327.6	349.61	338.07	335.76	353.65	341.27	363.09	344.42	353.16	332.45	334.41	351.75	338.94	348.91	407.98	351.22	346.63	354.24	342.44	356.51	356.92	349.97
157004	319.27	315.93	322.36	340.65	353.65	326.11	346.96	335.79	333.91	341.27	339.87	359.46	345.28	349.49	329.68	334.1	348.64	341.59	346.01	407.91	350	346.12	354.01	342.2	355.49	356.34	347.97
158004	318.82	318.08	322.25	336.94	353.78	327	346.69	336	335.87	340.86	339.45	360.29	344.02	347.05	329.7	334.49	348.32	338.26	345.3	407.63	351.66	343.63	354.31	338.1	352.06	352.62	347.21
159004	317.08	316.42	322.27	338.04	353.57	325.78	345.74	334.6	334.83	347.44	339.46	360.22	342.87	347.13	328.82	333.36	348.89	339.85	344.89	405.78	350.83	346.66	351.71	339.61	350.24	355.05	345.39
160004	317.96	317.07	322.6	337.89	352.22	326.06	344.92	334.83	332.38	339.45	340.25	360.5	342.39	349.12	327.15	330.05	348.09	338.14	344.94	403.8	346.39	345.34	351.47	337.37	351.83	353.17	344.72
161004	317.57	317.19	323.39	335.91	352.05	325.98	345	332.91	333.73	339.94	338.46	357.79	343.28	349.84	329.51	334.2	348.08	339.11	343.35	405	346.93	344.76	353.08	340.48	354.16	352.26	345.7
162004	316.56	316.19	320.29	336.12	350.25	324.95	343.62	331.84	332.07	340.84	338.15	356.18	339.91	345.94	328.98	332.61	345.5	336.2	341.64	400.18	345.34	342.17	348.52	332.84	349.52	350.18	344.15
163004	318.57	316.95	323.02	337.92	352.99	326.62	349.44	334.69	333.81	338.44	340.56	361.07	345.74	349.99	329.49	335.78	348.27	340.75	346.33	403.72	344.83	345.16	354.86	341.73	354.43	352.83	347.16
164004	317.51	314.87	321.38	335.73	350.76	324.1	349.27	333.67	332.83	345.63	338.64	356.22	341.1	348.77	328.47	330.46	346.02	335.72	343.32	399.02	344.32	342.3	348.65	333.82	349.47	350.24	346.06
165004	319.49	315.92	321.35	336.56	352.22	325.81	347.99	335.1	333.88	348.96	340.82	361.73	344.16	349.84	329.26	332.67	347.84	336.84	347.31	403.62	346.28	342.9	351.76	338.38	355.79	351.84	347.78
166004	322.4	318.48	322.06	339.11	354.36	326.97	350.71	340.01	339.19	343.18	343.07	362.13	345.96	351.27	330.78	336.11	350.51	339.7	347.06	405.65	344.93	348.32	355.71	340.73	355.49	354.38	349.48
167004	319.83	317.28	321.4	336.03	352.99	325.37	350.71	337.75	333.59	343.7	338.92	358.22	343.89	348.96	330.74	333.53	347.77	337.39	345.25	401.84	341.79	343.97	351.03	338.97	355.69	352.91	346.97
168004	320.84	318.23	321.81	338.06	354.92	326.92	349.47	336.76	335.29	345.38	342.24	361.84	345.79	348.28	333.39	335.4	350.77	337.07	347.22	404.48	344.79	346.32	352.88	338.95	359.3	355.45	347.49
169004	321.92	318.05	323.16	338.07	355.87	329.72	352.68	340.04	338.33	354.4	342.31	363.83	347.06	352.2	333.1	335.35	352.21	339.29	347.78	406.34	344.49	346.75	356.31	343.43	361.41	357.31	348.31
170004	318.82	316.22	321.91	337.83	354.95	327.17	350.43	335.81	335.11	344.22	340.98	359.25	344.11	348.34	331.17	332.39	348.19	335.15	346.52	398.9	339.19	344.68	350.11	336.46	355.09	352.14	344.61
171004	318.3	316.28	321.2	337.54	351.79	326.53	349.21	335.68	333.65	341.93	340.86	360.92	344.88	348.78	331.68	333.44	347.17	337.16	344.74	401.01	345.46	345.98	352.28	340.03	354.88	353.08	342.55
172004	318.83	315.8	321.28	334.84	351.18	325.92	346.48	335.11	333.05	340.74	339.8	358.84	343.95	345.56	328.06	329.94	347.17	335.73	343.22	399.09	348.47	344.16	350.91	337.76	348.1	350.52	341.7
173004	320.87	317.45	321.73	338.35	353.43	327.66	349.56	337.93	335.52	354	341.97	363.24	348.41	347.96	333.24	334.57	349.78	336.97	344.81	401.46	351.57	346.98	355.7	341.88	353.52	354.58	345.31
174004	318.07	315.73	320.07	336.64	348.77	326.56	346.76	334	332.72	336.35	338.21	360.01	341.92	345.41	328.53	327.7	343.27	334.33	341.97	396.36	348.65	344.92	348.71	337.21	347.13	351.27	341.22
175004	320.56	317.91	322.96	340.16	353.57	329.9	349.6	337.4	335.48	347.91	343.02	363.07	347.36	347.37	332.04	333.96	349.87	338.97	345.55	401.71	355.44	347.13	352.96	339.75	357.7	354.58	343.13
176004	320.71	317.63	323.31	339.59	353.62	330.58	349.08	338.25	335.24	347.05	342.21	361.8	347.64	347.59	332.2	332.89	351.49	338.22	344.37	401.69	355.11	346.91	353.86	337	354.91	353.94	343
177004	318.46	316.56	321.68	337.1	350.05	329.02	345.57	334.88	334.52	346.44	340.36	361.36	345.01	344.48	332	327.03	348.8	334.7	340.35	394.46	356.31	346.23	350.18	335.41	352.24	351.46	340.28
178004	319.63	317.12	321.32	339	352.61	330.29	349.31	341.8	335.05	346.25	342.38	364.81	346.44	351.16	334.89	334.71	350.26	337.85	342.49	400.23	361.16	346.56	354.82	336.11	356.75	354.72	343.63
179004	317.43	313.81	318.99	335.1	349.56	326.49	343.49	331.92	333.31	347.16	338.54	358.83	345.28	345.35	329.26	329.58	348.06	335.22	341	393.45	357.42	343.43	350.33	331.98	350.85	351.59	340.53
180004	322.61	319.38	320.91	339.1	353.71	331.41	349.22	338.39	338.59	352.17	344.9	367.42	349.6	349.6	335.93	334.75	353.3	335.33	345.2	401.48	366.49	350.97	355.78	338.76	357.56	353.59	344.8
181004	320.46	317.6	322.47	339.46	352.5	330.31	345.91	337.27	337.56	356.07	343.08	367.59	349.05	348.83	333.99	333.03	351.45	337.5	343.8	401.54	366.37	349.28	357.34	337.76	359.89	355.74	344.75
182004	319.76	315.27	320.84	335.76	352.42	328.46	345.97	336.36	336.39	352.14	342.04	366.68	348.61	346.19	335.25	335.09	352.48	335.64	341.07	398.91	365.55	347.85	355.33	339.71	360.53	355.94	341.29
183004	317.65	315.44	319.69	335.86	349.9	328.24	342.25	333.61	332.04	346.2	338.74	359.9	346	342.84	332.62	329.89	345.99	335.69	340.05	396.19	359.43	341.52	351.74	334.84	352.64	350.74	340.17
184004	317.41	314.81	319.37	335.17	350	326.43	344.19	334.43	332.87	349.15	339.62	361.05	347.17	343.13	334.07	332.14	348.12	333.96	341.5	397.27	360.71	344.01	353.88	337.89	355.21	353.47	340.11
185004	319.95	316.79	322.51	336.75	353.17	329.28	343.29	335.68	334.09	347.65	341.86	364.16	349.49	349.69	334.47	331.75	350.36	336.97	341.12	400.69	362.87	346.66	355.32	339.67	357.93	354.97	342.88
186004	317.66	315.03	319.57	333.97	349.22	325.68	342.54	333.7	332.18	345.8	338.61	360.22	346	343.8	329.5	329.16	347.13	335.16	341.65	396.51	359.44	343.53	352.03	338.84	356.87	352.12	337.78
187004	319.95	316.66	319.35	335.66	352.33	327.39	347.92	337.13	334.02	352.45	340.57	363.43	349	348.86	334.33	333.3	348.45	336.09	343.73	398.66	367.61	346.81	355.41	338	358.27	355.87	341.81
188004	319.88	315.98	321	335.44	352.23	329.22	345.66	334.42	335.12	351.6	341.01	363.46	349.76	348.02	334.38	334.86	347.1	338.88	343.22	399.18	368.84	346.57	353.89	339.86	358.7	355.98	341.77
189004	320.76	316.98	320.4	335.5	351.61	328.2	347.77	336.45	334.55	354.67	339.76	364.38	350.41	347.86	334.33	336.41	351.22	336.36	343.57	396.18	367.14	345.58	354.43	339.99	357.59	354.38	341.54
190004	318.07	315.2	320.13	333.88	351.57	327.26	343.2	332.49	333.43	348.69	338.14	361.19	346.27	347.81	331.78	329.06	345.88	335.76	343.23	395.89	364.63	343.93	351.41	336	355.34	350.08	338.86
191004	320.84	318.55	321.68	337.26	353.61	328.4	347.64	339	335.34	344.98	341.57	365.63	349.49	349.77	334.75	334.14	349.7	337.44	344.78	397.6	367.42	346.29	354.99	341.06	358.33	353.41	341.41
192004	321.58	319.16	322.24	337.21	354.13	330.5	348.76	336.34	337.99	361.28	341.42	365.85	351.84	348.49	334.71	335.87	348.97	337.77	348.13	399.03	369.37	348.91	355.31	342.16	359.13	357.18	343.56
193004	319	317.98	320.6	334.58	351.8	327.51	343.86	332.92	332.06	350.91	339.61	363.56	348.02	345.96	331.09	332.16	345.02	336.22	343.47	395.13	366.23	342.76	354.49	340.49	355.82	351.98	339.05
194004	320.26	319.08	322.33	336.39	352.98	328.25	344.71	335.46	335.66	354.81	341.16	363.88	350.7	346.92	334.32	334.26	346.15	335.75	344.85	396.03	366.48	343.78	354.24	340.06	362.17	355.2	340.71
195004	314.75	315.16	316.58	331.74	345.36	323.44	341.09	329.75	330.9	342.51	335.65	359.57	345.67	341.18	328.9	330.75	342.24	330.1	342.73	389.91	359.5	336.39	348.6	333.92	348.85	346.9	336.54
196004	322.25	319.45	321.26	338.23	353.91	329.16	348.85	338.32	335.36	354.48	342.96	365.15	352.73	348.83	335.93	340.54	348.7	335.69	347.99	394.2	369.69	345.82	354.67	342.82	359.49	357.04	343.96
197004	317.88	314.93	319.18	331.6	347.28	326.44	341.43	332.48	330.94	352.94	337.51	361.11	348.19	348.42	330.86	329.27	341.9	331.33	343.53	388.87	364.96	341.42	351.43	333.27	353.69	350.93	337.28
198004	321.22	317.09	319.81	336.55	351.52	328.51	345.94	339.52	337.19	358.31	343.62	365.42	352.05	348.19	335.02	337.11	347.03	336.36	349.3	391.39	367.9	346.29	354.99	339.97	361.62	354.27	342.37
199004	322.41	318.94	322.34	336.22	352.74	329.16	348.6	339.18	336.09	359.66	343.58	367	354.65	350.21	337.31	338.76	346.81	338.47	348.17	392.31	371.88	350.48	355.72	340.74	363.82	355.67	343.03
200004	318.43	315.73	319.94	333.2	348.89	324.87	342.83	332.49	333.75	356.59	339.2	363.39	349.05	345.04	330.84	330.73	344.23	333.49	345.92	385.57	365.87	345.47	351.39	338.69	354.96	347.89	338.46
201004	317.74	315.15	319.32	334.4	349.82	325.18	345.29	338.33	333	351.17	338.18	362.28	347.74	343.46	331.3	333.81	342.95	334.81	344.42	388.67	365.37	341.97	349.91	338.45	352.05	349.7	338.09
202004	318.59	316.24	320.02	335.99	350.5	325.41	344.02	336.63	333.22	352.45	338.73	362.6	347.08	346.63	330.12	332.52	345.22	334.71	344.73	385.41	366.51	342.38	350.79	338.61	354.23	350.32	340.34
203004	320.46	317.06	319.99	336.77	352.93	327.73	346.84	340.12	335.71	352.15	340.12	364.22	349.15	346.64	331.17	338.06	345.89	334.11	348.79	389.25	366.11	343.32	352.23	339.46	356.72	353.32	339.34
204004	320.09	318.86	320.98	336.3	351.27	327.96	346.65	343.43	337.59	349.56	341.49	366.93	352.11	347.63	334.25	336.44	347.14	336.93	345.77	388.84	366.01	343.3	355.24	340.82	363.86	355.14	341.88
205004	320.76	317.45	321.19	336.11	351.5	327.2	345.87	342.46	336.35	351.07	341.06	363.02	349.57	348.79	334.86	334.21	346.64	336.79	347.24	387.98	370.8	343.97	353.38	341.26	355.01	352.81	341.45
206004	319.03	320.13	320.15	335.22	351.41	328.15	344.62	342.24	336.47	347.08	341.62	364.41	349.69	347.13	332.83	336.3	346.57	336.74	349.6	386.91	370.33	345.32	351.84	339.11	360.63	353.27	340.16
207004	320.87	320.97	320.41	336.7	351.54	328.77	345.22	344.07	337.03	353.38	340.76	364.2	349.05	348.56	335.36	337.03	348.77	335.76	348.28	388.37	367.73	345.15	353.23	340.02	359.43	354.14	342.18
208004	316.72	317.43	317.75	334.23	347.43	326.91	342.51	336.54	333.67	347.73	338.51	360.52	345.24	344.85	332.66	329.76	343.61	332.01	344.99	384.82	364.47	343.25	348.96	333.15	355.89	349.72	338.84
209004	321.88	320.36	320.95	337.22	353.14	330.31	348.44	343.82	338.41	353.58	342.52	364.7	348.77	349.44	337.89	341.01	350.07	337.44	347.35	390.36	370.12	347.83	354.58	337.86	364.15	355.13	344.67
210004	321.53	320.05	321.58	338.05	353.67	330.53	347.75	343.32	335.09	353.45	339.62	361.98	348.6	346.96	336.52	336.5	347.58	336.84	345.56	388.13	368.88	345.54	354.02	337.58	358.39	354.54	341.94
211004	319.78	320.62	319.64	335.95	350.45	330.31	344.1	339.83	335.56	350.67	339.87	362.22	349.34	349.23	335.33	332.58	347.27	335.69	346.15	391.57	369.18	346.03	351.8	338.79	357.85	353.21	341.2
212004	322.24	320.71	322.49	338.87	355.55	332.86	346.92	343.2	337.45	357.69	341.65	365.45	348.56	350.59	336.44	336.27	348.35	337.35	346.1	389.72	367.97	349.05	354.87	338.88	359.06	355.74	344.58
213004	318.04	319.3	318.27	336.22	349.69	329.99	345.6	338.07	334.51	356.25	339.19	360.99	348.77	345.47	333.32	333.82	345.16	336.05	343.97	385.17	360.79	343.37	353.07	335.87	356.45	351.8	340.98
214004	320.74	319.26	319.65	339.59	354.13	332.31	348.26	341.61	336.6	352.92	340.04	363.39	348.23	348.29	337.06	333.91	347.99	338.16	346.51	388.94	363.51	345.4	354.43	337.21	360.09	354.19	343.16
215004	322.41	322.43	322.74	340.46	358	336.1	353.86	345.96	342.41	349.65	344.85	365.76	354.83	353.8	339.16	338.35	352.51	341.39	348.81	393.27	366.15	350.25	356.75	343.86	362.4	357.78	347.65
216004	316.19	315.01	317.28	336.32	348.88	329.52	343.01	338.78	332.35	348.82	335.91	357.53	347.22	343.16	331.41	332.18	341	333.07	342.31	384.96	359.26	343.02	348.39	334.58	352.57	348.74	337.97
217004	316.51	315.74	316.59	333.16	347.63	329.37	345.33	338.54	334.48	351.45	336.18	358.68	346.61	344.53	331.41	331.97	341.09	336.48	342.79	383.51	358.71	342.47	349.54	335	350.48	349.91	338.16
218004	317.25	317.07	319.72	336.75	350.69	332.31	347.04	340.65	335.75	355.94	339.41	359.85	348.43	346.4	332.29	331.56	346.3	337.71	344.05	384.96	359.07	344.9	351.14	339.14	351.75	353.65	341.13
219004	316.96	316.53	319.29	335.38	349.55	331.75	347.96	338.81	337.16	350.82	338.72	361.45	348.49	341.17	334.58	334.41	344.25	340.35	343.12	387.1	362.4	344.11	354.96	340.93	354.33	352	341.67
220004	315.17	314.56	318.55	334.91	346.63	331.63	345.46	335.89	333.37	353.48	335.89	359.01	348.15	342.27	331.55	332.33	345.38	336.11	341.85	384.37	358.34	344.42	349.27	337.99	355.6	349.64	338.7
221004	315.74	315.72	318.36	333.23	350.48	330.75	347.08	337.43	336.2	349.46	337.82	360.94	348.8	345.47	332.06	332.35	345.34	339.06	344.69	386.37	361.5	346.71	351.15	335.8	356.01	352.65	341.74
222004	320.39	319.84	323.03	339.07	354.49	335.34	353.89	343.48	339.75	356.8	342.57	362.87	353.38	346.42	337.31	342.2	350.57	340.79	347.59	391.77	364.95	348.12	353.5	340.53	361.44	356.63	344.3
223004	318.74	317.23	320.11	335.7	351.58	332.95	352.25	342.3	338.88	359.17	340.31	362.22	353.77	346.14	337.29	339.32	348.17	341.31	345	389.89	362.6	347.45	353.09	340.98	357.31	356.62	343.69
224004	318.1	318.4	319.82	335.38	350.81	332.8	347.82	340.23	336.5	353.73	339.6	362.03	349.37	345.72	334.3	334.12	347.75	338.05	345.49	390.68	367.18	347.17	351.42	338.76	359.96	354.32	342.46
225004	315.92	316.75	319	334.24	349.11	330.18	344.8	336.74	333.38	349.41	336.33	359.71	347.21	345.65	333.89	334.51	343.07	339.12	344.49	387.93	365.8	345.56	349.42	337.23	356	350.67	338.22
226004	318.45	316.24	320.46	336.02	348.35	333.24	349.75	340.79	334.56	353	337.94	358.38	348.78	348.48	336.05	336.88	347.59	338.63	344.71	387.92	362.79	343.19	350.25	336.94	356.39	353.49	340.03
227004	316.68	315.93	321.03	334.85	348.06	332.42	349.17	338.91	335.33	354.39	337.2	359.58	349.55	344.85	334.88	336.68	346.49	338.64	345.28	390.35	361.94	345.88	350.14	339.93	359.69	351.43	340.66
228004	315.5	315.65	318.7	332.81	345.69	329.5	344.7	336.31	333.72	346.7	336.7	355.51	345.8	345.76	331.51	330.02	343.58	332.68	343.66	384.32	359.95	346.21	344.27	336.39	354.46	350.83	340.23
229004	319.09	319.5	323.17	336.43	347.98	333.05	346.23	341.58	337.41	354.96	340.36	360.84	349.78	350.05	335.26	337.9	347.91	338.93	347.28	389.82	362.72	347.98	353.08	341.2	357.64	354.51	341.31
230004	316.89	317.02	319.55	333.71	347.49	331.63	346.39	338.5	334.44	354.11	336.41	357.21	347.64	347.24	332.04	334.55	344.03	337.15	346.69	389.28	362.35	348.06	348.32	339.75	350.63	348.87	338.53
231004	317.82	318.21	321.28	335.66	350.51	333.28	349.4	339.95	335.54	363.64	339.11	358.28	347.91	348.79	335.26	337.86	347.91	340.34	344.16	389.17	361.77	348.25	351.25	340.33	352.75	353.44	341.24
232004	318.06	316.5	319.97	333.48	349.22	333.66	347.83	339.82	335.25	354.95	338.08	357.48	348.35	346.33	334.07	336.47	346.33	338	346.79	390.61	362.1	347.92	348.85	343.84	352.42	351.49	340.09
233004	318.34	317.99	319.97	335.26	350.63	332.69	350.12	340.76	336.7	360.04	338.31	359.52	346.92	346.92	334.24	337.79	347.1	338.11	348.21	393.21	360.95	346.82	351.54	339.82	354.99	355.18	341.52
234004	315.08	315.37	316.61	331.72	346.41	329.44	342.25	336.02	330.63	346.59	334.73	352.32	343.67	343.08	331.35	333.03	342.99	337.24	343.45	386.24	354.77	341.37	347.94	338.25	350.22	348.79	339.3
235004	318.53	317.31	320.1	334.66	350.76	331.81	349.1	339.49	335.11	363.12	338.72	356.13	347.45	347.72	336.89	339.78	348.54	339.95	346.95	392.69	362.15	348.81	352.23	344.33	353.91	352.3	341.14
236004	317.34	314.58	318.61	331.62	346.61	330.71	347.1	341.03	331.5	359.24	335.23	354.31	345.99	346.26	336.36	336.77	344.2	335.96	344.45	386.19	356.86	345.95	349.78	337.43	352.15	351.26	338.85
237004	314.47	314.33	316.17	330.56	343.71	328.2	341.83	336.81	330.67	342.13	333.34	350.71	342.53	343.51	331.4	334.77	341.71	334.58	343.37	381.83	354.78	343.59	347.54	335.03	348.4	348.56	336.69
238004	313.62	312.87	315.21	330.09	340.35	329.33	343.06	336.84	329.95	348.33	332.48	347.64	342.67	341.01	332.7	331.73	342.03	334	340.46	384.03	353.87	342.02	347.31	332.99	343.01	348.99	337.78
239004	316.04	316.21	317.84	335	346.01	330.83	346.05	341.36	333.65	358.89	336.2	353.46	348.25	345.57	333.34	337.56	345.76	335.5	342.37	384.17	357.41	344.73	348.33	337.47	352.63	355.05	340.25
240004	315.97	313.98	317.97	333.13	346.29	330.98	344.55	338.44	332	354.66	335.06	351.73	345.3	343.39	334.27	336.07	343.77	335.2	341.35	383.41	355.9	342.07	348.49	333.64	348.67	350.48	340.65
241004	316.23	314.91	317.59	333.88	346.25	331.12	345.66	341.23	332.17	355.6	334.72	351.77	344.83	343.24	333.77	336.6	341.78	336.03	341.03	383.61	356.16	345.22	350.76	335.37	349.31	352.41	340.41
242004	317.5	318.15	319.69	336.43	350.83	331.34	348.71	346.57	335.44	356.36	338.29	356.35	350.25	346.14	335.96	340.34	346.73	341.02	345.66	385.08	359.23	348.85	355.14	338.97	353.75	356.77	343.63
243004	317.21	317.56	318.82	335.78	347.92	331.54	349.5	345.22	333.12	355.37	336.76	353.1	347.78	342.36	336.37	339.57	343.95	337.01	342.18	383.92	354.73	347.43	350.81	334.69	352.45	351.73	342.24
244004	316.89	314.81	316.23	335.18	346.18	330.77	345.74	343.58	331.85	354.56	335.2	353.83	346.52	342.49	333.41	338.11	342.53	335.67	339.98	380.95	348.67	344.65	348.65	333.91	348.44	349.37	339.25
245004	317.28	316.99	317.9	335.28	347.2	331.33	346.61	343.61	331.57	351.19	337.01	354.13	346.99	346.63	334.06	335.4	344.62	336.05	343.2	378.65	352.46	345.97	349.85	335.61	349.52	352.13	343.06
246004	316.82	316.66	316.06	336.76	344.53	329.98	348.26	343.38	333.3	358.81	335.25	353.13	347.04	342.72	333.54	337.92	346.85	336.19	344.15	378.31	353.37	344.8	348.13	336.95	353.1	350.55	341.31
247004	318.07	316.48	317.45	336.95	348.42	331.03	347.15	344.18	335.16	363.16	338.11	354.81	348.42	346.9	336.22	342.71	344.91	338.79	343.25	381.65	353.98	347.66	350.42	338.46	354.38	354.37	342.76
248004	314.91	314.09	314.67	332.3	344.13	327.7	343.08	340.18	328.7	349.11	333.69	350.98	344.99	341.97	331.85	333.25	341.2	336.55	339.59	377.58	347.17	339.76	348.04	337.17	345.15	345.93	338.31
249004	316.08	314.78	314.1	334.18	344.43	328.87	343.03	341.02	332.16	349.84	335.1	351.68	347.28	343.38	336.46	339.23	343.61	337.09	339.51	379.37	350.94	343.35	348.55	337.3	350.03	350.36	340.81
250004	318.5	316.98	317.58	338.7	347.2	333.25	346.1	345.66	334.5	357.46	337.27	355.81	349.84	347.73	335.98	343.06	347.28	339.97	343.78	382.51	359.87	348.05	352.15	341.1	353.91	354.42	343.67
251004	318.2	317.1	318.19	338.19	350.5	333.75	346.21	347.9	336.48	352.31	338.28	355.46	351.68	348.16	338.8	340.96	347.29	343.64	343.88	383.1	354.75	345.42	353.64	342.16	359.23	355.73	343.98
252004	316.47	314.6	316.08	335.05	346.04	333.57	345.12	340.47	332.65	357.74	336.19	353.53	349.47	345.33	336.05	336.39	346.31	340	342.19	379.6	352.86	343.58	351.43	337.35	351.85	350.19	342.98
253004	317.95	316.54	316.64	338.14	348.65	334.14	347.34	344.13	336.12	355.72	338.34	355.58	352.04	347.59	338.61	338.12	345.81	339.01	344.7	381.68	353.82	346.04	352.75	339.6	354.54	353.22	345.31
254004	317.62	314.66	317.5	337.25	349.97	336.09	344.95	344.62	337.65	358.15	339.06	355.64	351.92	347.62	339.31	339.47	348.12	339.19	344.19	379.22	353.93	347.49	352.58	338.59	355.02	355.41	344.9
255004	319.55	316.41	318.35	337.89	349.22	335.95	345.89	346.09	338.75	362.71	340.33	356.24	351.51	350.31	339.16	340.7	350.32	337.1	343.04	378.96	353.33	347.07	354.21	340	355.83	356.83	346.27
256004	318.67	316.57	318.32	338.61	350.1	335.2	345.64	345.84	338.22	364.5	339.25	355.62	353.89	349.85	339.63	340.86	349.95	339.47	345.2	380.82	350.29	345.25	355.72	339.96	355.11	355.52	346.03
257004	316.66	313.98	315.15	337.5	345.6	330.97	342.55	342.79	338.88	361.43	337.34	353.39	348.73	348.48	337.69	337.88	347.37	336.1	344.95	376.11	349.85	342.78	352.14	333.81	352.72	352.94	343.67
258004	316.11	314.17	313.57	336.98	346.66	331.12	342.62	342.91	336.98	356.12	336.46	352.68	349.32	344.76	336.97	336.71	344.09	333.78	344.26	374.33	349.44	344.17	349.91	337.01	351.03	353.17	342.33
259004	317.07	315.63	314.31	337.97	346.6	332.82	344.53	344.58	340.77	357.85	337.79	354.1	349.46	348.44	339.14	338.42	346.24	333.98	346.69	379.01	353.61	346.62	352.95	339.64	350.22	352.59	344.27
260004	314.33	313.16	312.31	336.53	345.92	330.33	342.13	341.19	336.19	352.88	334.06	353.11	348.28	342.82	338.05	334.31	344.53	333.75	343.66	374.67	349.44	344.2	351.03	336.89	347.48	350.01	341.06
261004	317.3	315.43	314.7	337.42	345.94	331.71	344.46	342.92	339.51	355.94	336.52	353.88	346.2	345.22	338.81	335.49	346.6	334.96	344.05	376.42	350.3	345.06	352.7	337.3	351.63	352.57	343.85
262004	316.47	315.41	313.76	337.42	344.55	330.43	344.91	344.04	338.95	358.9	335.68	355.28	349.46	349.87	337.16	335.43	347.82	334.9	343.19	377.35	351.76	344.59	352.51	335.53	351.2	355.32	343.58
263004	315.79	313.66	313.35	336.3	343.64	329.18	341.14	342.8	337.19	358	335.62	353.7	346.85	345.86	334.52	332.77	345	332.66	341.57	376.33	351.91	341.06	348.94	334.31	346.08	352.51	341.58
264004	316.44	315.95	314.49	338.3	345.8	331	346.32	347.11	340.37	359.46	335.59	355.99	350.41	346.02	337.75	338.52	348.17	335.28	347.95	378.09	351.45	345	352.89	337.83	352.41	353.23	344.4
265004	317.97	316.34	315.16	340.15	348.09	331.35	344.76	346.91	339.68	357.21	336.44	355.99	351.33	346.71	336.29	339.94	350.13	336.36	345.25	380.44	353.96	345.45	352.26	340.06	354.16	352.53	344.94
266004	315.63	314.73	315.14	339.2	345.61	330.3	343.06	344.12	337.22	351.99	335.22	356.09	347.35	342.47	336.92	336.71	349.37	332.52	345.38	372.86	349.03	342.61	351.39	338.68	353.67	352.81	343.21
267004	316.3	315.59	314.82	338.75	347.26	330.68	341.48	346.25	339.15	359.03	336.47	356.73	349.94	346.22	335.19	336.14	349.1	334.8	346.18	380.4	350.87	346.42	350.53	335.7	352.8	356.56	341.74
268004	314.75	313.98	311.63	339.72	345.14	329.3	340.85	345.41	336.75	354.89	334.19	355.26	347.65	343.12	333.79	333.57	347.99	332.14	344.25	374.03	351.1	339.38	350.01	336.49	352.3	350.85	340.79
269004	318.16	317.72	316.15	342.56	348.52	331.7	346.06	348	340.67	362.66	338.18	358.13	348.88	349.29	338.02	339.42	353.09	335.45	349.03	380.37	358.76	348.4	353.88	340.21	357.84	356.29	345.02
270004	318.36	315.05	312.86	339.45	346.52	329.15	345.02	350.02	337.14	363.14	336.67	358.81	347.62	347.51	334.73	336.57	349.51	334.91	346.49	375.6	354.68	349.19	352.27	336.86	354.82	350.97	342.62
271004	316.98	315.52	312.27	340.72	346.56	329.49	343.76	348.91	334.97	364.06	334.18	357.49	347.48	344.85	337.47	335.36	348.12	333.88	344.55	376.3	355.98	345.72	351.41	336.18	349.02	351.11	341.88
272004	317.49	316.03	312.67	339.41	347.13	329.72	345.46	353.07	339.24	358.98	336.36	357.91	349.69	349.06	336.12	336.34	353.5	334.84	348.16	377.7	357.89	346.57	353.96	336.44	352.4	353.08	343.3
273004	319.62	317.49	313.73	342.73	350.53	330.23	346.36	354.27	341.66	359.19	338.56	359.75	351.16	350.33	337.92	340.34	354.74	336.41	346.34	376.02	357.81	348.53	354.44	337.63	354.26	355.05	344.7
274004	317.33	316.58	312.84	340.55	346.34	329.79	344.59	352.51	337.48	363.47	335.92	359.73	350.66	347.88	336.08	337.05	349.67	333.48	344.27	374.48	356.38	342.75	352.05	336.15	353.47	352.43	342.42
275004	319.06	316.94	313.46	339.69	347.29	329.06	345.39	355.01	342.41	358.13	338.16	358.78	350.98	346.84	337.48	339.17	350.21	331.98	348.06	372.67	356.46	349.4	352.34	334.6	353.09	356.6	341.68
276004	317.97	317.76	312.55	340.25	345.76	328.97	348.36	354.28	339.17	361.36	337.82	357.26	350.19	348.49	335.28	337.06	350.04	332.41	346.44	373.5	356.33	346.49	354.73	334.48	356.9	357.28	343.72
277004	315.85	314.5	312.75	337.54	345.44	328.51	345.28	352.75	338.51	352.71	336.8	356.98	346.47	344.7	333.83	336.14	349.92	331.77	344.17	368.65	351.4	346.12	349.42	333.44	350.56	356.39	343.09
278004	313.94	312.42	311.49	336.56	343.03	325.84	344.18	354.16	336.16	350.29	333.91	354.11	346.47	345.96	328.94	336.4	348.97	329	345.58	365.2	351.2	345.12	349.88	333.66	347.09	354.5	339.41
279004	315.58	314.92	308.9	334.73	344.39	326.04	347.21	353.32	337.16	357.39	335.28	353.87	345.83	341.62	332.92	334.48	347.8	330.34	344.89	368.04	348.22	347.02	349.26	332.29	352.28	355.87	341.79
280004	316.53	314.64	312.13	336.88	345.3	328.04	347.58	357.13	338.14	349.62	336.57	357.36	350.37	346.1	336.19	337.88	351.26	333.99	346.04	371.05	353.61	347.99	352.59	336.85	347.82	358.61	342.74
281004	314.08	314.17	312.11	334.99	341.45	327.35	343.07	355.18	335.03	356.13	335.72	353.85	347.07	345.35	332.36	330.4	347.54	331.21	344.61	368.15	351.02	343.99	349.99	332.7	348.51	354.85	341.6
282004	314.93	314.83	310.93	334.22	340.71	327.88	346.57	354.03	338.11	355.16	336.05	356.49	349.53	347.19	337.98	333.51	348.31	331.75	344.2	368.33	351.9	346.72	351.27	332.4	350.49	357.33	340.67
283004	315.86	315.13	312.81	335.49	342.16	329.33	344.81	355.11	335.11	357.43	336.24	356.55	347.64	346.22	336.67	331.97	350.04	334.33	343.56	366.87	354.01	342.52	353.13	334.71	353.71	355.59	342.44
284004	316.2	315.18	312.69	336.04	342.67	328.96	343.75	357.47	336.28	361.2	337.28	359	348.67	345.3	338.52	335.81	352.04	332.7	345.13	368.35	352.47	344.98	351.84	336.22	350.23	359.5	344.13
285004	317.57	315.49	313.57	336.51	341.76	330.08	343.81	357.27	336.29	359.35	338.29	356.49	349.18	348.17	339.13	339.76	351.86	332.18	343.88	370.77	355.66	347.96	355.09	336.49	355.99	359.69	343.42
286004	316.1	315.27	311.72	334.17	339.21	328.12	341.61	354.2	334.16	351.06	336.19	355.67	348.21	344.29	335.58	335.27	349.31	329.88	345.03	367.39	353.17	345.07	351.39	332.51	349.01	356.08	341.85
287004	315.33	314.97	311.24	332.5	338.64	327.9	343.49	353.86	332.17	352.73	335.44	355	348.79	346.35	335.23	334.44	347.82	331.32	342.76	369.85	351	344.63	351.43	332.26	349.11	356.69	340.11
288004	315.68	313.11	313.16	332.52	338.14	328.19	343.27	355.23	332.57	353.13	335.34	355.8	349.71	346.7	336.56	329.73	349.55	333.08	343.34	369.2	347.87	342.59	351.32	333.38	352.47	359.02	341.84
289004	317.35	314.46	313.52	335.91	342.41	331.14	345.54	357.58	333.56	357.91	337.36	355.26	349.81	347.56	340.4	338.67	350.62	333.01	344.74	369.72	353.24	350.57	353.58	335.35	355.11	359.9	342.63
290004	314.46	312.99	312.04	329.66	335.87	327.4	342.77	353.3	330.49	349.46	334.97	354.42	345.12	343.69	336.27	334.8	346.97	331.44	342.76	368.59	347.01	346.31	351.54	331	352.47	353.31	339.15
291004	316.4	313.95	314.21	332.2	339.3	328.6	344.4	356.42	334.45	356.24	334.85	357.44	347.93	346.54	340.64	335.96	346.01	333.9	345.42	371.01	346.77	345.75	351.81	334.05	355.21	354.99	343.7
292004	314.17	311.8	311.57	328.26	335.23	327.12	339.82	351.96	329.46	352.46	332.63	351.34	345.34	346.34	333.43	332.12	347.02	329.6	341.08	366.11	342.77	344.1	347.65	327.29	347.32	348.34	341.99
293004	314.13	311.33	310.8	328.69	337.41	327.17	341.57	356.26	330.53	363.25	335.21	352.08	345.36	345.35	334.15	331.8	346.71	332.11	342.1	367.62	342.55	344.21	348.84	330.71	351.03	352.99	343.01
294004	315.31	313.63	311.97	329.61	337.78	328.41	345.75	356.22	332.96	351.49	335.78	353.56	344.66	350.78	337.97	335.36	347.76	333.27	345.18	367.88	344.13	343.81	348.82	332.42	351.81	355.16	343.24
295004	313.45	310.82	311.59	327	333.22	325.32	341.06	350.04	327.68	348.11	332.99	348.23	342.35	343.4	335.2	329.74	345.31	329.79	342.75	366.44	338.09	339.44	344.15	328.49	352.62	348.71	341.28
296004	315.5	311.21	312.5	329.42	338.55	328.67	343.96	353.05	331.19	356.21	336.34	352.17	344.12	347.45	338.43	335.78	349.24	331.42	342.98	369.62	341.82	344.14	349.28	330.49	354.68	353.34	344.15
297004	316.17	314.53	313.67	330.47	338.58	329.55	343.38	354.78	330.34	354.37	336.74	353.5	347.62	344.84	338.1	335.26	349.48	332.36	344.53	369.95	339.84	343.63	351.03	329.8	352.61	352.32	344.21
298004	314.84	312.21	311.18	327.4	337.4	325.57	340.64	353.7	330.67	353.87	334.53	350.93	343.99	343.73	335.79	332.13	345.57	329.45	341.83	372.43	334.21	341.71	348.82	325.38	351.75	352.28	343.03
299004	315.78	311.77	310.97	327.5	337.37	326.2	343.22	351.66	331.02	353.62	335.25	350.9	344.33	345.84	338.18	333.05	348.02	329.89	340.18	372.49	339	340.32	347.8	324.35	353.5	354.59	342.9
300004	315.91	314.04	311.78	330.37	338.11	327.55	344.64	353.92	331.13	363.19	335.83	353.64	345.4	345.65	337.18	335.75	351.28	333.09	343.9	374.3	336.5	339.95	350.77	328.97	354.02	356.86	345.64
301004	314.83	312.03	311.39	328.25	337.09	325.57	343.28	353.81	330.85	364.03	335.45	352.23	348.27	343.9	337.2	335	349.15	332.69	343.39	371.94	334.38	342.1	349.97	328.03	354.85	355.55	342.08
302004	314.65	313.26	311	328.36	338.19	325.08	342.57	351	330.96	350.01	334.06	352.11	345.14	345.46	336.2	331.82	347.35	330.63	341.97	372.34	335.38	341.28	348.25	324.13	350.8	352.96	341.66
303004	316.32	313.93	310.92	330.59	338.53	328.18	342.77	354.18	333.18	356.25	335.87	354.85	347.34	342.23	339.03	335.39	351.84	333.06	344.73	372.9	336.28	340.34	351.17	327.43	352.14	356.19	344.26
304004	314.26	310.49	310.51	327.76	336.02	324.89	341.97	347.21	330.52	351.41	331.92	351.77	343.85	343.46	333.45	330.69	349.31	331.71	342.79	371.91	333.05	339.76	348.54	325.84	348.31	352.38	340.3
305004	318.54	314.51	313.29	332.46	342.72	327.83	346.94	358.29	336.16	358.46	337.73	357.88	348.89	348.65	338.32	339.07	353.82	334.98	345.68	375.82	339.14	343.64	353.91	331.59	356.54	358.25	347.78
306004	316.16	311.27	310.17	327.62	337.15	325.11	340.4	350.97	333.26	361.39	333.31	354.53	345.42	345.61	336.34	334.66	349.94	332.89	344.12	372.62	333	341.88	351.75	327.6	349.92	352.62	342.4
307004	316.8	314.29	311.91	331.84	339.31	326.32	343.26	355.61	334.11	368.18	333.58	355.24	346.4	345.17	337.56	336.21	351.75	333.58	344.48	372.37	333.92	341.96	352.32	330.03	357.4	356.38	344.57
308004	316.57	314.61	309.94	329.2	339.1	323.02	343.02	350.52	334.35	365.01	333.5	354.44	344.54	345.2	337.15	335.54	349.79	331.19	342.48	370.62	337.01	343.37	348.66	326.68	351.03	352.89	342.23
309004	318.42	313.89	311.81	330.55	339.62	326.73	341.74	353.99	335.22	367.42	335.33	354.99	346.19	345.33	341.49	337.35	351.26	335.28	346.72	373.84	338.24	347.15	349.48	328.98	350.8	354.82	343.39
310004	317.81	313.6	312.1	330.99	340.63	326	343.21	354.4	336.42	365.75	336.55	357.01	348.35	346.31	340.13	339.68	354.23	334.89	344.02	375.23	336.92	346.17	350.77	332.97	357.93	355.66	345.2
311004	314.99	314.13	309.58	326.04	335.07	323.82	338.72	349.94	329.73	358.45	331.91	351.1	344.25	342.95	335.23	335.57	350.84	333.29	340.05	368.06	334.11	339.94	348.31	326.1	349.61	353.7	341.39
312004	317.59	315.18	311.07	331.97	342.9	325.41	344.9	354.78	334.61	359.89	335.53	355.93	347.47	347	340.25	339.66	351.66	335.92	344.78	371.69	339.1	347.36	350.52	329.93	358.79	352.76	344.64
313004	317.29	314.19	311.33	330.95	338.76	325.41	345.25	353.46	334.97	357.17	335	355.01	348.18	343.98	339.79	339.57	352.05	335.61	342.98	371.25	334.21	344.86	349.54	329.65	351.62	352.46	343.94
314004	313.97	312.76	311.68	328.17	337.23	322.91	340.63	351.55	332.44	357.9	331.97	354.09	345.72	344.46	337.72	333.03	349.62	332.9	343.25	367.07	334.46	343.49	348.08	329.2	354.43	349.62	340.2
315004	315.32	312.93	311.53	329.5	336.37	324.31	340.92	352.01	331.81	355.64	332.88	352.53	345.5	342.76	337.56	334.81	349.59	333.14	341.7	363.76	331.13	344.47	346.4	327.34	351.62	352	341.36
316004	317.72	315.82	313.13	330.98	341.46	327.87	345.96	354.35	334.28	359.48	334.99	358.4	347.77	346.75	341.97	339.24	355.14	335.74	344.71	371.79	335.11	348.02	349.52	330.82	354.14	357.09	344.88
317004	315.93	314.94	312.57	330.51	338.35	328.71	344.77	352.63	331.49	350.09	331.83	353.12	345.63	343.68	342.69	336.51	348.48	334.83	342.01	367.95	334.11	344.7	348.79	325.78	356.63	352.42	340.69
318004	318	315.55	313.15	334.06	342.52	328.2	348.65	354.89	336.9	359.87	336.02	357	349.69	347.76	343.17	342.43	352.57	335.45	340.66	372.02	338.03	350.3	348.76	330.45	356.82	353.97	344.33
319004	317.48	313.41	310.42	330.59	337.81	326.95	346.32	352.41	333.58	359.69	331.74	352.61	344.48	345.24	342.63	333.72	348.95	333.73	338.54	369.18	332.49	345.63	346.55	325.4	351.29	349.56	341.05
320004	313.32	310.97	308.77	326.91	336.34	324.85	339.28	349.03	330.68	355.4	329.96	350.9	344.1	342.13	338.74	333.02	344.38	331.93	337.62	366.61	328.97	343.05	345.2	321.93	352.27	344.84	339.42
321004	318.08	313.94	310.61	329.79	338.35	326.88	345.9	352.46	335.03	360	334.7	356.66	346.67	352.23	347.89	336.53	351.09	334.97	338.75	370.39	329.69	347.59	348.55	327.15	359.55	351.94	344.16
322004	315.96	314.47	309.68	328.88	338.6	325.83	344.27	352.36	331.92	353.27	331.54	354.62	346.74	342.78	345.28	337.13	345.94	332.39	336.43	365.17	326.56	346.17	347.2	324.31	353.18	350.36	340.49
323004	317.76	314.77	310.03	330.71	340.47	327.98	345.67	351.51	332.86	363.58	333.27	354.66	347.27	346.52	347.32	336.77	350.5	334.14	336.77	366.26	327.24	345	345.13	324.14	355.45	351.81	342.51
324004	315.29	312.57	309.32	330.48	337.72	324.93	341.16	352.08	331.51	341.57	330.96	352.54	345.02	342.88	342.32	333.86	346.36	330.4	335.7	363.02	326.25	342.97	343.86	321.46	355.48	346.46	339.59
325004	316.57	313.13	309.45	329.04	337.5	326.33	344.64	355.09	333.91	350.19	333.51	355.7	347.33	347.24	346.59	340.12	348.24	333.04	339.41	370.04	328.75	346.5	346.07	324.47	352.68	349.39	342
326004	315.87	312.92	310.27	329.41	336.53	327.29	343.21	351.07	333.25	349.54	332.5	351.92	346.71	343.68	344.18	335.53	349.86	331.34	338.28	369.55	325.87	347.06	347.39	321.12	348.82	350.98	339.34
327004	317.69	314.46	310.96	334.05	339.08	327.03	344.56	355.05	336.45	352.75	333.75	355.57	349.86	348.61	350.65	336.53	351.85	332.85	340.76	368.25	332.88	348.09	348.84	322.83	350.57	352.46	342.84
328004	316.18	314.4	309.77	328.9	336.93	326.13	344.27	349.66	332.74	348.78	331.64	355.11	347.72	344.47	344	337	348.01	332.78	338.51	370.15	328.51	345.87	347.2	322.45	348.03	351.03	339.96
329004	318.92	315.73	311.27	331	339.52	326.92	345.68	356.28	333.86	348.65	334.26	355.26	350.18	345.94	348.39	340.21	352.21	330.93	341.97	370.81	332.01	348.61	347.9	327.82	350.06	352.76	343.41
330004	315.44	314.17	309.23	327.52	335.88	324.68	341.92	352.08	333.54	348.2	331.74	354.43	348.05	343.54	342.25	334.28	350.3	328.6	339.08	368.88	329.38	343.35	343.05	322.58	340.63	349.69	339.74
331004	316.62	313.82	310.87	330.04	338.89	326.81	345.2	352.95	335.35	349.37	333.27	356.29	350	349.05	345.29	339.31	349.55	332.65	339.59	374.02	333.16	349.43	348.75	326.09	349.16	353.31	341.44
332004	316.02	313.52	308.56	328.34	335.65	324.08	344.05	355.55	333.13	353.76	332.68	354.94	349.62	346.57	343.87	334.34	351.71	327.79	342.23	368.53	331.22	347.19	345.67	322.8	344.16	351.65	341.22
333004	316.05	314.01	308.47	328.63	335.87	325.8	342.1	351.54	333	349.43	332.64	352.85	348.66	347.16	344.16	336.56	350.5	329.99	339.67	370.53	328.88	344.07	345.09	324.14	345.62	351.32	340.91
334004	315.02	313.86	308.01	328.22	335.08	322.81	340.77	352.43	330.78	348.23	329.28	353.52	346.26	346.25	343.5	333.27	348.79	329.15	340.55	369.49	331.61	344.31	345.56	325.04	341.9	350.15	341.73
335004	317.98	315.23	309.85	332.58	339.54	325.65	346.76	352.94	332.04	363.14	334.44	356.98	351.68	351.32	348.79	340.74	352.72	332.3	342.5	374.95	335.09	348.62	349.73	331.59	352.99	354.73	344.17
336004	317.32	313.82	308.97	329.74	338.04	325.42	342.81	351.11	331.75	360.86	331.24	354.46	350.09	347.8	345.89	335.74	351.12	332.36	341.91	373.66	333.76	343.74	349.47	326.75	347.13	353.49	343.99
337004	317.23	311.93	308.09	328.01	334.5	324.85	342.57	351.16	329.41	358.49	329.12	351.82	346.01	349.4	345.07	334.69	348.43	332.82	342.29	374.4	333.53	345.96	345.33	325.66	341.93	351.35	342.19
338004	316.89	312.29	310.7	329.76	338.03	324.94	340.38	351.52	331.02	358.1	328.49	352.18	347.46	349.48	344.26	334.89	349.76	330.69	343.14	373.48	333.31	346.14	347.5	325.8	345.27	351.75	342.38
339004	316.38	312.97	307.56	329.14	334.58	325.39	342.2	350.47	327.54	356.14	327.92	352.19	347.25	348.58	346.14	335.05	349.63	333.21	341.35	372.71	331.62	346.21	346.05	326.12	350.35	348.83	342.57
340004	316.03	313.16	309.08	328.8	333.93	325.57	340.02	350.5	325.73	362.94	327.29	352.69	346.62	349.28	346.14	335.82	350.87	332.97	343.87	371.96	329.82	348.48	346.84	327.25	351.18	347.23	342.26
341004	318.35	312.51	310.04	331.48	338.72	327.27	345	353	328.73	357.33	328.67	353.27	349.89	348.95	348.86	339.95	351.55	334.13	345.81	376.02	329.43	349.4	348.52	328.57	360.4	351.85	346.52
342004	317.02	313.18	310.58	330.84	334.98	326.54	343.14	351.76	326.03	358.01	327.52	352.47	348.13	346.2	347.06	336.99	348.03	333.58	344.57	374.33	327.07	351.1	348.9	330.85	355.29	347.85	344.36
343004	317.84	314.04	310.73	332.03	337.74	328.43	343.64	355.82	330.19	359.52	329.62	354.25	347.93	351.87	349.81	341.56	354.02	335.33	346.62	376.38	328.33	349.82	350.59	330.52	360.61	349.77	346.91
344004	315.72	313.7	309.06	328.65	334.82	324.87	339.46	350.13	327.36	362.14	327.73	351.08	345.22	348.83	344.81	333.79	348.55	331.64	344.03	369.35	322.46	346.67	346.01	328.73	354.14	344.33	343.73
345004	316.75	310.23	309.79	329.23	333.82	327.34	338.77	349.19	324.65	356.46	326.26	349.96	344.41	347.53	344.64	332	348.06	331.06	343.92	371.7	319.57	349.19	346.54	326.84	353.87	343.63	343.18
346004	317.24	312.62	310.27	329.61	334.88	329.12	341.29	353.77	327.8	362.93	328.9	352.29	346.31	348.39	344.98	336.62	350.72	334.69	344.39	373.64	326.92	352.94	349.31	330.52	355.82	346.23	344.98
347004	315.86	312.57	309.36	329.46	334.59	329.12	338.72	352.46	324.9	357.05	327.69	349.36	345.83	349.39	343.76	332.19	347.27	333.33	343.49	371.78	323.98	351.3	347.57	327.5	351.44	343.89	342.75
348004	314.24	310.39	309.53	329.1	334.92	328.41	339.3	351.89	323.82	355.47	325.2	348.66	345.59	349.35	343.64	332.83	348.67	329.51	342.48	367.88	321.09	347.56	344.89	325.74	350.9	341.77	339.82
349004	315.97	314.64	309.86	326.74	337.52	330.27	338.91	351.13	326.04	353.85	327.26	349.16	346.27	352.77	344.83	334.62	346.75	330.43	344.77	368.72	324.76	351.38	347.28	331.26	353.19	344.56	343.96
350004	317.04	314.42	310.81	328.63	337.54	329.51	341.06	354.09	328.68	360.94	328.71	352.82	349.95	351	346.06	335.97	350.67	334.82	345.11	372.08	322.33	352.5	348.84	331.54	352.43	347.09	344.62
351004	315.92	314.86	311.87	326.21	337.28	330.06	338.14	351.81	325.88	356.38	326.43	350.4	347.66	346.57	344.54	334.19	348.81	333.53	344.4	368.84	322.02	352.33	349.52	331.66	352.82	345.11	341.19
352004	316.04	315.38	309.56	327.75	336.44	328.74	338.02	350.04	324.63	349.33	325.15	349.28	345.9	346.45	340.84	334.48	346.98	330.92	345.76	365.56	323.42	352.61	344.22	329.34	354.93	343.32	341.73
353004	312.68	312.09	306.43	324.94	334.27	326.75	333.22	349.54	322.08	360.69	322.56	347.08	341.82	346.55	339.11	328.86	344.35	329.06	341.51	365.09	319.74	350.45	342.79	324.54	350.53	340.54	337.94
354004	317.46	317.4	311.56	332.19	339.88	332.65	340.43	355.43	329.28	357.96	327.68	354.96	347.9	349.65	344.83	336.38	348.68	333.75	347.24	371.39	326.81	353.2	350.61	330.33	359.92	347.56	343.74
355004	316.11	315.65	310.01	329.05	337.18	331.46	337.1	353.22	327.4	351.36	326.66	352.78	347.57	349.72	341.93	333.99	347.39	330.63	348.82	368.06	324.24	348.46	346.16	329.5	355.58	346.71	342.65
356004	316.96	317.44	310.6	328.44	337.01	331.3	339.5	353.95	328.78	357.1	326.25	351.91	347.72	349.05	342.47	335.84	348.42	330.07	346.38	366.7	324.49	352.96	350.09	329.56	355.98	344.69	343.27
357004	314.22	313.88	309.19	328.85	335.61	328.31	335.95	352.24	325.46	354.49	325.63	350.65	346.02	345.6	342.65	333.29	345.53	326.49	346.52	365.69	318.75	347.8	345.02	329.92	354.49	346.24	340.6
358004	316.39	316.02	310.52	329.01	335.97	331.24	337.42	353.94	327.45	355.12	326.18	352.06	346.77	353.43	344.93	334.77	347.82	330.95	346.58	368.31	320.92	351.82	351.06	328.81	360.28	349.75	342.31
359004	317.06	315.12	311.76	330.2	338.59	331.49	344.09	357.29	328.36	361.65	328.75	353.45	349.19	351.02	344.58	338.52	352.21	330.61	348.34	369.94	326.92	353.9	350.37	333.43	359.04	350.3	345.03
360004	313.54	312.31	307.59	327.19	331.77	328.16	337.26	351.31	323.28	351.31	323.55	347.98	342.96	349.24	340.31	329.95	344.57	327.07	345.12	363.78	324.57	347.02	347.05	324.76	354.81	345.28	339.39
361004	315.9	315.98	310.91	327.1	337.68	330.1	342.11	355.25	329.48	358.25	326.56	351.18	345.9	348.1	341.48	331.45	349.05	329.16	346.13	368.2	324.77	350.33	346.85	329.69	358.47	347.49	341.76
362004	314.55	314.37	307.91	326.71	336.68	329.55	341.34	352.85	326.34	354.94	323.76	349.28	343.53	346.51	341.17	332.2	346.17	326.48	343.33	365.77	325.77	345.33	345.92	326.43	354.5	345.66	341.3
363004	318.65	317.99	311.7	331.31	340.79	333.79	346.11	357.3	329.58	364.91	328.54	354.08	348.58	352.33	345.86	335.53	351.4	333.15	349.47	373.04	330.67	352.84	352.34	331.5	359.66	351.3	345.41
364004	315.16	316.3	310.95	328.06	337.05	328.27	343.36	357.76	325.71	358.07	326.1	350.02	346.74	349.61	342.35	333.21	349.57	329.82	346.83	370	327.14	349.12	348.18	330.84	358.62	348.41	342.65
365004	316.51	315.1	308.93	327.53	335.7	327.63	341.9	355.09	325.66	363.87	326.77	351.92	346.38	347.04	343.67	332.69	349.02	331.27	346.37	370.55	328.19	346.36	348.02	330.24	356.71	347.01	342.13
366004	316.74	316.18	309.06	327.41	338.17	328.83	340.01	356.51	327.52	359.41	327.23	351.93	348.93	351.11	344.45	333.22	348.49	330.5	347.19	373.06	332.89	348.27	349.46	331.88	358.14	347.72	341.95
367004	320.05	317.58	311.31	329.87	342.95	329.88	342.69	358.47	329.61	350.72	329.61	352.87	350.19	350.64	348.09	334.15	353.82	331.86	349.89	376.49	332.63	349.24	350.84	332.9	364.78	351.54	345.87
368004	321.27	319.59	312.29	329.9	339.54	331.03	344.01	358.39	332.01	355.73	329.14	355.9	349.07	353.68	348.65	334.58	352.11	333.94	350.5	377.62	335.4	348.91	350.01	333	365.84	351.4	344.27
369004	320.9	317.88	309.15	328.71	338.34	329.49	343.86	357.38	330.29	351.96	326.61	351.45	346.89	350.97	349.82	335.12	348.27	331.63	347	374.01	330.45	346.82	349.04	330.73	363.25	350.25	342.41
370004	320.06	317.68	309.67	327.77	338.4	329.57	343.1	355.8	330.6	353	327.06	351.57	346.33	351.55	348.69	333.22	349.09	331.28	346.91	376.2	330.21	345.52	347.21	331.88	362.85	349.52	340.93
371004	318.55	316.47	308.59	324.94	334.63	327.83	341.89	353.89	327.87	356.51	323.33	348.95	344.97	347.92	346.2	330.7	345.34	329.38	342.49	371.28	329.53	344.19	342.99	325.33	357.53	344.77	338.97
372004	321.28	318.93	310.23	329.53	337.98	332.25	343.95	355.33	331.38	360.37	327.15	351.62	347.14	353.78	350.17	333.1	350.54	331.9	347.37	374.92	332.99	351.97	346.74	328.31	361.61	348.34	342.25
373004	322.95	319.1	311.54	328.87	342.65	332.42	345.52	356.11	330.35	371.63	328.08	354.53	349.34	354.04	354.15	332.72	349.45	335.87	347.35	376.06	332.08	355.12	348.59	333.5	365.77	348.56	341.83
374004	324.12	321.83	313.18	331.2	343.62	335.03	348.14	356.98	332.04	363.06	330.79	354.12	347.48	354.63	352.68	335.39	350.64	335.22	346.52	378.7	332.51	353.14	346.29	330.3	362.73	354.15	343.25
375004	321.6	319.41	311.96	330.16	339.9	333.52	345.41	355.73	329.87	359.77	328.03	352.06	346.75	351.95	349.59	330.31	348.37	330.44	345.13	373.09	330.63	353.26	346.08	329.73	362.74	347.47	340.35
376004	322.56	320.29	312.14	329.33	339.38	334.13	346.62	355.97	330.58	361.44	328.66	351.65	345.98	351.3	347.8	329.16	346.25	334.31	345.33	372.05	332.97	352.92	345.19	329.89	358.33	347.3	340.15
377004	323.51	319.95	313.06	330.66	340.46	334.17	348.73	354.93	333.5	370.81	328.37	354.36	349.25	356.85	354.55	335.92	350.65	336.12	347.55	375.24	334.9	354.17	349.38	331.09	362.17	350.5	342.16
378004	324.59	322.09	315.58	333.25	343.36	337	347.36	357.14	333.03	367.01	331.74	355.84	348.83	358.98	351.58	333.26	350.63	341.44	348.55	380.36	335.78	359.64	347.99	331.98	365.69	348.7	342.43
379004	328.12	326.06	317.15	336.44	348.52	339.8	355.07	362.21	336.97	368.4	333.73	359.38	353.87	360.66	359.74	337.72	354.57	344.09	350.57	381.15	338.89	361.59	352.04	337.02	370.83	355.4	347.36
380004	325.07	321.47	315.02	331.57	342.8	337.72	345.43	355.27	331.74	361.59	330.41	353.32	347.03	354.93	350.47	330	345.12	341.78	344.04	373.56	333.1	353.81	345.53	331.89	366.34	346.07	341.02
381004	326.89	324.58	317.78	335.19	344.58	338.09	349.67	353.55	336.3	365.45	332.31	357.04	347.4	356.83	354.59	337.24	350.13	343.24	345.86	375.77	336.09	356.14	348.08	334.91	372.91	348.03	343.31
382004	327.12	323.69	316.7	333.75	343.12	339.67	345.62	355.42	334.96	363.33	331.07	352.11	349.94	356.61	354.29	333.59	348.75	344.92	344.7	376.44	334.31	354.09	348.48	335.03	378.61	346.58	342.89
383004	328.98	323.91	319.18	336.19	344.65	343.09	350.46	356.75	338.95	361.58	332.74	354.86	347.9	357.43	358.55	335.11	350.91	349.59	345.6	378.63	338.9	355.96	349.84	337.19	383.15	349.04	345.14
384004	331.79	326.63	319.7	340	349.16	344.06	355.03	362.13	343.2	363.48	334.93	357	352.98	363.23	360.95	339.14	352.97	353.97	350.14	380.44	343.84	356.24	353.62	337.96	384.99	353.68	349.29
385004	332.02	325.53	319.73	337.99	349.3	343.39	353.97	358.61	340.47	366.29	333.03	355.31	349.41	359.39	360.06	337	349.64	352.06	348.09	376.9	342.66	357.02	349.05	334.84	383.49	350.26	349.56
386004	329.28	324.43	317.23	336.06	344.65	342.27	353.4	354.57	341.68	367.91	330.1	352.29	346.97	356.44	356.5	334.73	347.65	349.08	345.14	378.48	343.56	353.96	348.91	332.92	382.36	347.57	346.37
387004	334.01	325.78	321.06	339.63	348.06	345.57	350.86	359.22	344.21	365.93	333.72	356.04	348.47	359.83	359.02	337.83	350.86	351.48	346.9	380.89	345.23	357.17	348.58	335.46	382.27	349.15	351.38
388004	333.87	327.17	319.92	339.4	347.8	346.72	355.13	357.15	346.86	377.84	332.31	356.56	348.35	360.45	356.72	335.07	348.56	353.16	344.68	378.13	345	355.56	348.94	333.46	381.27	348.15	349.44
[truncated: 562 more rows]
